# Supplementary material for: Microarray analysis reveals global modulation of endogenous retroelement transcription by microbes
Source: Retrovirology. 2014 Jul 25;11:59. doi: 10.1186/1742-4690-11-59 (PMC4222864; doi:10.1186/1742-4690-11-59)
Supplement: Supplementary file 2 — Additional file 2: Archive of mouse annotation files. Probe annotation files (csv format), as defined in the Methods, for the following Affymetrix platforms: mg_u74a, mg_u74a_v2, mg_b74b, mg_u74b_v2, mg_b74c, mg_u74c_v2, moe_430a, moe_430b, ht_mg_430a, mogene_1_0_st, mogene_2_0, mouse430_v2, mouse430a_v2. Shortened platform names correspond to identifiers used within the ‘oligo’ Bioconductor R package. Column identifiers are pid – probe id, probeset – Affymetrix probeset, plen – probe length, sid – target chromosome, sstart – start position of probe on sid, send – end position of probe on sid, nident – identity within the region sstart to send, numhits – number of hits recorded by BLASTn, repeat – RepBase-defined repeat, repclass – RepBase-defined repeat class, rstart – start position of repetitive element, rend – end position of repetitive element, 5id – symbol of nearest 5′ protein coding gene, 5start – start position of 5id, 5stop – end position of 5id, 3id – symbol of nearest 3′ protein coding gene, 3start – start position of 3id, 3stop – end position of 3id. (ZIP 846 KB) [file 12977_2014_3913_MOESM2_ESM.zip]

Archive with 14 entries (13 files):
- mouse/
- mouse/affy_ht_mg_430a.csv
- mouse/affy_mg_u74a.csv
- mouse/affy_mg_u74a_v2.csv
- mouse/affy_mg_u74b.csv
- mouse/affy_mg_u74b_v2.csv
- mouse/affy_mg_u74c.csv
- mouse/affy_mg_u74c_v2.csv
- mouse/affy_moe430a.csv
- mouse/affy_moe430b.csv
- mouse/affy_mogene_1_0_st.csv
- mouse/affy_mogene_2_0_st.csv
- mouse/affy_mouse430a_v2.csv
- mouse/affy_mouse430_v2.csv
