# Supplementary material for: Microarray analysis reveals global modulation of endogenous retroelement transcription by microbes
Source: Retrovirology. 2014 Jul 25;11:59. doi: 10.1186/1742-4690-11-59 (PMC4222864; doi:10.1186/1742-4690-11-59)
Supplement: Supplementary file 2 — Additional file 2: Archive of mouse annotation files. Probe annotation files (csv format), as defined in the Methods, for the following Affymetrix platforms: mg_u74a, mg_u74a_v2, mg_b74b, mg_u74b_v2, mg_b74c, mg_u74c_v2, moe_430a, moe_430b, ht_mg_430a, mogene_1_0_st, mogene_2_0, mouse430_v2, mouse430a_v2. Shortened platform names correspond to identifiers used within the ‘oligo’ Bioconductor R package. Column identifiers are pid – probe id, probeset – Affymetrix probeset, plen – probe length, sid – target chromosome, sstart – start position of probe on sid, send – end position of probe on sid, nident – identity within the region sstart to send, numhits – number of hits recorded by BLASTn, repeat – RepBase-defined repeat, repclass – RepBase-defined repeat class, rstart – start position of repetitive element, rend – end position of repetitive element, 5id – symbol of nearest 5′ protein coding gene, 5start – start position of 5id, 5stop – end position of 5id, 3id – symbol of nearest 3′ protein coding gene, 3start – start position of 3id, 3stop – end position of 3id. (ZIP 846 KB) [file 12977_2014_3913_MOESM2_ESM.zip › mouse/affy_ht_mg_430a.csv]

pid	probeset	plen	sid	sstart	send	nident	numhits	repeat	repclass	rstart	rend	5id	5start	5stop	3id	3start	3stop
1539	1434614_at	25					2	RLTR45	LTR/ERVK
12411	1431048_at	25	14	45422250	45422274	25	1	RMER1B	Other	45421980	45422829	Gnpnat1	45388802	45376334	Fermt2	45530118	45458792
10478	1432050_at	25	17	55563327	55563351	25	1	RMER19C	LTR/ERVK	55562836	55563509	St6gal2	55445382	55514581	Vmn2r118	55624672	55592341
11915	1452426_x_at	25	4	133096097	133096121	25	1	RLTR4_Mm	LTR/ERV1	133095957	133096443	Ahdc1	133011260	133078110	Wasf2	133130505	133199756
13520	1425961_at	25	2	103384179	103384155	25	1	Lx4A	LINE/L1	103384705	103384007	Ehf	103303278	103263433	Elf5	103411688	103450989
11091	AFFX-18SRNAMur/X00686_M_at	25	6	3201498	3201522	25	1	SSU-rRNA_Hsa	rRNA	3200779	3201677				Samd9l	3399571	3372260
3413	AFFX-18SRNAMur/X00686_M_at	25	17	39847303	39847327	25	1	SSU-rRNA_Hsa	rRNA	39846353	39848201	Gm9041	39640957	39645666	Gm21946	39953353	39955244
4624	1421185_at	25					2	RMER17A-int	LTR/ERVK
6290	1449609_at	25	4	125966132	125966156	25	1	MT2A	LTR/ERVL	125965768	125966238	Grik3	125490700	125714173	Csf3r	126024550	126044440
10810	1443326_at	25	13	79509520	79509544	25	1	MERV1_I-int	LTR/ERV1	79508237	79512797	Nr2f1	78199757	78188973	Arrdc3	80883384	80896035
10814	1449609_at	25	4	125965859	125965883	25	1	MT2A	LTR/ERVL	125965768	125966238	Grik3	125490700	125714173	Csf3r	126024550	126044440
5089	1430457_at	25	1	130437342	130437366	25	1	MLT2B2	LTR/ERVL	130437331	130437605	Daf2	130423009	130388537	Cd55	130462744	130439027
7976	1425976_x_at	25	8	42079514	42079490	25	1	L1Md_A	LINE/L1	42081197	42075037	Frg1	41417118	41397457	Triml1	43141486	43129807
10669	1424515_at	25	17	45441068	45441092	25	1	MERVL_2A-int	LTR/ERVL	45440193	45442030	Cdc5l	45433707	45391892	Spats1	45474938	45448937
10712	1424515_at	25	17	45441399	45441423	25	1	MERVL_2A-int	LTR/ERVL	45440193	45442030	Cdc5l	45433707	45391892	Spats1	45474938	45448937
10845	1437952_at	25					2	MERVL-int	LTR/ERVL
13944	1457379_at	25	16	17353619	17353595	25	1	B3A	SINE/B2	17353652	17353473	Serpind1	17331371	17343575	Snap29	17406003	17430826
18362	1424564_at	25	2	172469413	172469437	25	1	B4A	SINE/B4	172469331	172469572	Gcnt7	172458596	172450313	Fam209	172472520	172474331
18309	1455382_at	25	5	44236301	44236325	25	1	MTE2b	LTR/ERVL-MaLR	44236196	44236503	Tapt1	44226606	44175164	Ldb2	44799707	44472133
18484	1449220_at	25	6	48764521	48764497	25	1	ERVB4_1C-LTR_Mm	LTR/ERVK	48764867	48764363	Gimap5	48746197	48754210	Gimap3	48766519	48765089
16759	1457833_at	25	18	35631337	35631361	25	1	RLTR30D2_MM	LTR/ERV1	35631325	35631791	Slc23a1	35627244	35614604	Mzb1	35649367	35647266
15553	AFFX-18SRNAMur/X00686_5_at	25	17	39846523	39846547	24	1	SSU-rRNA_Hsa	rRNA	39846353	39848201	Gm9041	39640957	39645666	Gm21946	39953353	39955244
19811	1427438_at	25	18	39154548	39154572	25	1	L1MD	LINE/L1	39154067	39155339	Fgf1	38929404	38838673	Nr3c1	39491301	39410545
16543	1420105_at	25					2	RMER17C	LTR/ERVK
23040	1424564_at	25	2	172469645	172469669	25	1	PB1D10	SINE/Alu	172469591	172469699	Gcnt7	172458596	172450313	Fam209	172472520	172474331
23037	1427513_at	25	8	114154648	114154672	25	1	B4A	SINE/B4	114154499	114154773	Nudt7	114133557	114152312	Vat1l	114205612	114374071
24188	1436172_at	25	6	3333550	3333526	25	1	RLTR46B	LTR/ERVK	3333740	3333361				Samd9l	3399571	3372260
21026	1421185_at	25					2	RMER17A-int	LTR/ERVK
21448	1415708_at	25	11	3640298	3640274	25	1	MLT1K	LTR/ERVL-MaLR	3640325	3639749	Smtn	3540612	3517523	Morc2a	3649494	3690477
26011	1418802_at	25	7	143037320	143037296	25	1	ORR1D2	LTR/ERVL-MaLR	143037562	143037213	Tspan32	143005046	143019644	Cd81	143052739	143067934
26813	1451699_at	25					2	IAP-d-int	LTR/ERVK
24546	1441433_at	25					2	IAP-d-int	LTR/ERVK
25333	1427740_a_at	25	4	89236282	89236258	25	1	Lx9	LINE/L1	89237177	89235755	Mtap	89137122	89181081	Cdkn2a	89294653	89274473
27127	AFFX-18SRNAMur/X00686_5_at	25					2	SSU-rRNA_Hsa	rRNA
27512	1425961_at	25	2	103384132	103384108	25	1	Lx4A	LINE/L1	103384705	103384007	Ehf	103303278	103263433	Elf5	103411688	103450989
28557	1420001_at	25	7	34854990	34854966	25	1	RMER1B	Other	34855258	34854657	Chst8	34812711	34674468	Pepd	34912379	35044710
30155	1419237_at	25					2	RLTR49	LTR/ERVK
34313	1424516_at	25	17	45441987	45442011	25	1	MERVL_2A-int	LTR/ERVL	45440193	45442030	Cdc5l	45433707	45391892	Spats1	45474938	45448937
35813	1443326_at	25	13	79509503	79509527	25	1	MERV1_I-int	LTR/ERV1	79508237	79512797	Nr2f1	78199757	78188973	Arrdc3	80883384	80896035
33067	1449972_s_at	25	17	17088861	17088885	25	1	MurSatRep1	Unknown	17088770	17089499	Zfp960	17064113	17089628	Zfp97	17121415	17146831
37452	1433954_at	25	11	86209186	86209210	25	1	RLTR41C	LTR/ERV1	86209158	86209606	Brip1	86201193	86058138	Ints2	86257575	86210681
32885	1433438_x_at	25	8	123426132	123426108	25	1	RLTR4_Mm	LTR/ERV1	123426326	123425804	Tubb3	123411424	123422015	Def8	123442986	123463270
32886	1456182_x_at	25	8	123426132	123426108	25	1	RLTR4_Mm	LTR/ERV1	123426326	123425804	Tubb3	123411424	123422015	Def8	123442986	123463270
32992	1418802_at	25	7	143037339	143037315	25	1	ORR1D2	LTR/ERVL-MaLR	143037562	143037213	Tspan32	143005046	143019644	Cd81	143052739	143067934
37491	1426060_at	25					2	L1Md_F3	LINE/L1
37777	1419658_at	25	17	36108699	36108675	25	1	RLTR9F	LTR/ERVK	36108905	36108474	H2-Bl	36084249	36080189	Gm7030	36129425	36109719
41756	1427513_at	25	8	114154860	114154884	25	1	B4	SINE/B4	114154854	114154913	Nudt7	114133557	114152312	Vat1l	114205612	114374071
46150	1456182_x_at	25	8	123426216	123426192	25	1	RLTR4_Mm	LTR/ERV1	123426326	123425804	Tubb3	123411424	123422015	Def8	123442986	123463270
43546	1443326_at	25					2	MERV1_I-int	LTR/ERV1
46435	1443427_at	25	12	26829875	26829851	25	1	L1_Mus3	LINE/L1	26830084	26829324	Cmpk2	26469204	26479835	Sox11	27342709	27340697
46861	AFFX-18SRNAMur/X00686_5_at	25	17	39846946	39846970	25	1	SSU-rRNA_Hsa	rRNA	39846353	39848201	Gm9041	39640957	39645666	Gm21946	39953353	39955244
46687	1443427_at	25					2	L1_Mus3	LINE/L1
48303	1439483_at	25	5	23692731	23692707	25	1	MuRRS4-int	LTR/ERV1	23694352	23692350	Srpk2	23616571	23503356	Pus7	23783711	23740648
50604	1452068_at	25					2	RLTR5_Mm	LTR/ERV1
52449	AFFX-18SRNAMur/X00686_3_at	25					2	SSU-rRNA_Hsa	rRNA
54032	1424564_at	25	2	172469427	172469451	25	1	B4A	SINE/B4	172469331	172469572	Gcnt7	172458596	172450313	Fam209	172472520	172474331
50660	1443473_at	25					2	MTC-int	LTR/ERVL-MaLR
54197	AFFX-18SRNAMur/X00686_3_at	25	17	39848010	39848034	24	1	SSU-rRNA_Hsa	rRNA	39846353	39848201	Gm9041	39640957	39645666	Gm21946	39953353	39955244
53764	AFFX-18SRNAMur/X00686_M_at	25	17	39847177	39847201	25	1	SSU-rRNA_Hsa	rRNA	39846353	39848201	Gm9041	39640957	39645666	Gm21946	39953353	39955244
52487	1443473_at	25	4	139162185	139162161	25	1	MTB_Mm-int	LTR/ERVL-MaLR	139162985	139161567	Minos1	139131113	139101814	Capzb	139192899	139291818
55125	AFFX-18SRNAMur/X00686_5_at	25					2	SSU-rRNA_Hsa	rRNA
56692	1427513_at	25	8	114154667	114154691	25	1	B4A	SINE/B4	114154499	114154773	Nudt7	114133557	114152312	Vat1l	114205612	114374071
58337	1455892_x_at	25					2	MuLV-int	LTR/ERV1
58660	1425113_x_at	25					2	IAPLTR4	LTR/ERVK
58686	1448292_at	25	1	166431895	166431871	25	1	Lx2	LINE/L1	166432497	166430817	Pogk	166409863	166384622	Gm4846	166497588	166483613
61089	1420001_at	25	7	34854950	34854926	25	1	RMER1B	Other	34855258	34854657	Chst8	34812711	34674468	Pepd	34912379	35044710
63070	1427740_a_at	25					2	Lx9	LINE/L1
61683	1436172_at	25					2	RLTR46B	LTR/ERVK
61682	1455581_x_at	25					2	RLTR46B	LTR/ERVK
61663	1419658_at	25	17	36097023	36096999	25	1	RLTR9B	LTR/ERVK	36097133	36096812	H2-Bl	36084249	36080189	Gm7030	36129425	36109719
59638	1449609_at	25	4	125965977	125966001	25	1	MT2A	LTR/ERVL	125965768	125966238	Grik3	125490700	125714173	Csf3r	126024550	126044440
60255	1419237_at	25	7	6966675	6966699	25	1	URR1A	DNA/hAT-Charlie	6966671	6966748	Usp29	6961160	6963769	Aurkc	6995443	7002945
65810	1427795_s_at	25	5	33947188	33947164	25	1	RLTR46	LTR/ERVK	33947287	33946970	Nelfa	33936413	33896936	Gm1673	33983437	33985013
67554	1439483_at	25	5	23692686	23692662	25	1	MuRRS4-int	LTR/ERV1	23694352	23692350	Srpk2	23616571	23503356	Pus7	23783711	23740648
67291	1431048_at	25					2	RMER1B	Other
66017	1443473_at	25	4	139162072	139162048	25	1	MTB_Mm-int	LTR/ERVL-MaLR	139162985	139161567	Minos1	139131113	139101814	Capzb	139192899	139291818
68916	1434614_at	25	4	8123802	8123826	25	1	RLTR45-int	LTR/ERVK	8123326	8123961	Tox	6991557	6686353	Car8	8239041	8143367
68915	1434615_x_at	25	4	8123802	8123826	25	1	RLTR45-int	LTR/ERVK	8123326	8123961	Tox	6991557	6686353	Car8	8239041	8143367
70068	1427740_a_at	25	4	89236293	89236269	25	1	Lx9	LINE/L1	89237177	89235755	Mtap	89137122	89181081	Cdkn2a	89294653	89274473
70024	1433438_x_at	25	8	123426322	123426298	25	1	RLTR4_Mm	LTR/ERV1	123426326	123425804	Tubb3	123411424	123422015	Def8	123442986	123463270
70301	1430457_at	25	1	130388586	130388610	25	1	MLT2B2	LTR/ERVL	130388417	130388659	Daf2	130423009	130388537	Cd55	130462744	130439027
70658	1451699_at	25	12	20661457	20661481	25	1	IAP-d-int	LTR/ERVK	20659924	20661493	Gm10479	20415938	20433699	1700030C10Rik	20815727	20814257
71733	1448292_at	25	1	166431833	166431809	25	1	Lx2	LINE/L1	166432497	166430817	Pogk	166409863	166384622	Gm4846	166497588	166483613
71445	1448292_at	25	1	166431718	166431694	25	1	Lx2	LINE/L1	166432497	166430817	Pogk	166409863	166384622	Gm4846	166497588	166483613
74788	1449609_at	25	4	125965931	125965955	25	1	MT2A	LTR/ERVL	125965768	125966238	Grik3	125490700	125714173	Csf3r	126024550	126044440
74822	1455892_x_at	25					2	RLTR4_MM-int	LTR/ERV1
80366	1457833_at	25	18	35631253	35631277	25	1	MT2B1	LTR/ERVL	35631051	35631318	Slc23a1	35627244	35614604	Mzb1	35649367	35647266
73441	1425297_at	25	13	74480411	74480387	25	1	MurSatRep1	Unknown	74481141	74480304	Gm10116	74406396	74407317	Zfp825	74482943	74480517
73440	1451654_x_at	25	13	74480411	74480387	25	1	MurSatRep1	Unknown	74481141	74480304	Gm10116	74406396	74407317	Zfp825	74482943	74480517
79509	AFFX-18SRNAMur/X00686_M_at	25					2	SSU-rRNA_Hsa	rRNA
79225	1443427_at	25	12	26830013	26829989	25	1	L1_Mus3	LINE/L1	26830084	26829324	Cmpk2	26469204	26479835	Sox11	27342709	27340697
82205	1441433_at	25					2	IAP-d-int	LTR/ERVK
81944	1457833_at	25	18	35631223	35631247	25	1	MT2B1	LTR/ERVL	35631051	35631318	Slc23a1	35627244	35614604	Mzb1	35649367	35647266
83734	1452426_x_at	25					2	RLTR4_Mm	LTR/ERV1
83822	AFFX-18SRNAMur/X00686_3_at	25	17	39847904	39847928	24	1	SSU-rRNA_Hsa	rRNA	39846353	39848201	Gm9041	39640957	39645666	Gm21946	39953353	39955244
83452	1443473_at	25					2	MTB_Mm-int	LTR/ERVL-MaLR
86593	1424516_at	25	17	45441977	45442001	25	1	MERVL_2A-int	LTR/ERVL	45440193	45442030	Cdc5l	45433707	45391892	Spats1	45474938	45448937
92878	1449609_at	25	4	125950265	125950289	25	1	L3b	LINE/CR1	125950257	125950357	Grik3	125490700	125714173	Csf3r	126024550	126044440
87954	1448292_at	25	1	166431690	166431666	25	1	Lx2	LINE/L1	166432497	166430817	Pogk	166409863	166384622	Gm4846	166497588	166483613
93866	AFFX-18SRNAMur/X00686_M_at	25	17	39847443	39847467	24	1	SSU-rRNA_Hsa	rRNA	39846353	39848201	Gm9041	39640957	39645666	Gm21946	39953353	39955244
88210	1424516_at	25	17	45441974	45441998	25	1	MERVL_2A-int	LTR/ERVL	45440193	45442030	Cdc5l	45433707	45391892	Spats1	45474938	45448937
88214	1434615_x_at	25	4	8123810	8123834	25	1	RLTR45-int	LTR/ERVK	8123326	8123961	Tox	6991557	6686353	Car8	8239041	8143367
88215	1434614_at	25	4	8123810	8123834	25	1	RLTR45-int	LTR/ERVK	8123326	8123961	Tox	6991557	6686353	Car8	8239041	8143367
92296	1427740_a_at	25	4	89236065	89236041	25	1	Lx9	LINE/L1	89237177	89235755	Mtap	89137122	89181081	Cdkn2a	89294653	89274473
89488	1425961_at	25					2	Lx4A	LINE/L1
89567	1421185_at	25					2	RMER17A-int	LTR/ERVK
89432	1419658_at	25					2	RLTR9F	LTR/ERVK
92339	1457841_at	25					2	LTRIS2	LTR/ERV1
89762	1451699_at	25	12	20661448	20661472	25	1	IAP-d-int	LTR/ERVK	20659924	20661493	Gm10479	20415938	20433699	1700030C10Rik	20815727	20814257
92625	1449972_s_at	25	17	17089162	17089186	25	1	MurSatRep1	Unknown	17088770	17089499	Zfp960	17064113	17089628	Zfp97	17121415	17146831
92443	1415708_at	25	11	3640113	3640089	25	1	MLT1K	LTR/ERVL-MaLR	3640325	3639749	Smtn	3540612	3517523	Morc2a	3649494	3690477
95360	1434615_x_at	25	4	8123804	8123828	25	1	RLTR45-int	LTR/ERVK	8123326	8123961	Tox	6991557	6686353	Car8	8239041	8143367
95359	1434614_at	25	4	8123804	8123828	25	1	RLTR45-int	LTR/ERVK	8123326	8123961	Tox	6991557	6686353	Car8	8239041	8143367
95472	1443326_at	25	13	79509331	79509355	25	1	MERV1_I-int	LTR/ERV1	79508237	79512797	Nr2f1	78199757	78188973	Arrdc3	80883384	80896035
95678	AFFX-18SRNAMur/X00686_3_at	25	17	39847896	39847919	24	1	SSU-rRNA_Hsa	rRNA	39846353	39848201	Gm9041	39640957	39645666	Gm21946	39953353	39955244
103146	1451699_at	25	12	20661459	20661483	25	1	IAP-d-int	LTR/ERVK	20659924	20661493	Gm10479	20415938	20433699	1700030C10Rik	20815727	20814257
103124	AFFX-18SRNAMur/X00686_5_at	25	17	39846817	39846841	25	1	SSU-rRNA_Hsa	rRNA	39846353	39848201	Gm9041	39640957	39645666	Gm21946	39953353	39955244
104904	1425976_x_at	25					2	L1Md_T	LINE/L1
105687	1428042_at	25					2	Lx3C	LINE/L1
104864	1427438_at	25	18	39154761	39154785	25	1	L1MD	LINE/L1	39154067	39155339	Fgf1	38929404	38838673	Nr3c1	39491301	39410545
103264	1420105_at	25					2	RMER17C	LTR/ERVK
102886	1439251_at	25	5	108684105	108684081	25	1	MTE-int	LTR/ERVL-MaLR	108684168	108683897	Slc26a1	108675569	108669878	Fgfrl1	108694229	108706950
98736	1442975_at	25	5	108282447	108282471	25	1	B3	SINE/B2	108282336	108282489	Dr1	108268897	108280526	Pigg	108312609	108349355
101836	1441433_at	25					2	IAP-d-int	LTR/ERVK
104619	1451699_at	25					2	IAP-d-int	LTR/ERVK
101338	1428042_at	25					2	Lx2B2	LINE/L1
101295	1430457_at	25	1	130437556	130437580	25	1	MLT2B2	LTR/ERVL	130437331	130437605	Daf2	130423009	130388537	Cd55	130462744	130439027
99761	1424515_at	25	17	45441369	45441393	25	1	MERVL_2A-int	LTR/ERVL	45440193	45442030	Cdc5l	45433707	45391892	Spats1	45474938	45448937
107180	1427740_a_at	25	4	89236269	89236245	25	1	Lx9	LINE/L1	89237177	89235755	Mtap	89137122	89181081	Cdkn2a	89294653	89274473
106120	1424515_at	25	17	45441115	45441139	25	1	MERVL_2A-int	LTR/ERVL	45440193	45442030	Cdc5l	45433707	45391892	Spats1	45474938	45448937
105897	1421185_at	25					2	RMER17A-int	LTR/ERVK
108847	1420001_at	25					2	RMER1B	Other
110159	1457841_at	25	6	79034391	79034415	25	1	RLTR1B-int	LTR/ERV1	79034236	79034463	Reg3g	78468872	78466269	Gm20594	79818031	79818364
110200	1425976_x_at	25					2	L1Md_T	LINE/L1
110724	1425976_x_at	25	8	42079517	42079493	25	1	L1Md_A	LINE/L1	42081197	42075037	Frg1	41417118	41397457	Triml1	43141486	43129807
111817	1448073_at	25	2	91025935	91025959	25	1	PB1D10	SINE/Alu	91025897	91025984	Celf1	90940382	91019497	Rapsn	91035620	91045729
111749	1420105_at	25	13	62894942	62894966	25	1	RMER17C	LTR/ERVK	62894700	62895074	Fbp1	62888282	62864753	2010111I01Rik	63014934	63326096
114824	1421498_a_at	25	X	7412466	7412442	25	1	RMER4B	LTR/ERVK	7412661	7412415	Usp27x	7375830	7371276	Ppp1r3f	7605381	7557296
113805	1459220_at	25	3	57240949	57240925	25	1	RLTR13D5	LTR/ERVK	57241922	57240899	F830104G03Rik	56890593	56889978	Tm4sf1	57301919	57285611
111625	1439251_at	25	5	108684249	108684225	25	1	MTC	LTR/ERVL-MaLR	108684540	108684173	Slc26a1	108675569	108669878	Fgfrl1	108694229	108706950
111682	1427740_a_at	25	4	89236196	89236172	25	1	Lx9	LINE/L1	89237177	89235755	Mtap	89137122	89181081	Cdkn2a	89294653	89274473
119679	1459220_at	25	3	57240881	57240857	25	1	RLTR19-int	LTR/ERVK	57240898	57240411	F830104G03Rik	56890593	56889978	Tm4sf1	57301919	57285611
113219	1457833_at	25	18	35631478	35631502	25	1	RLTR30D2_MM	LTR/ERV1	35631325	35631791	Slc23a1	35627244	35614604	Mzb1	35649367	35647266
119126	1421498_a_at	25	X	7412441	7412417	25	1	RMER4B	LTR/ERVK	7412661	7412415	Usp27x	7375830	7371276	Ppp1r3f	7605381	7557296
119056	1418802_at	25	7	143037356	143037332	25	1	ORR1D2	LTR/ERVL-MaLR	143037562	143037213	Tspan32	143005046	143019644	Cd81	143052739	143067934
117647	1428042_at	25					2	Lx2B2	LINE/L1
116083	1459220_at	25	3	57240806	57240782	25	1	RLTR19-int	LTR/ERVK	57240898	57240411	F830104G03Rik	56890593	56889978	Tm4sf1	57301919	57285611
122243	1451654_x_at	25	13	74480621	74480597	25	1	MMSAT4	Satellite	74481149	74480431	Zfp825	74482943	74480517	Erap1	74639872	74691875
122242	1425297_at	25	13	74480621	74480597	25	1	MMSAT4	Satellite	74481149	74480431	Zfp825	74482943	74480517	Erap1	74639872	74691875
120936	1428042_at	25	10	87826498	87826474	25	1	Lx2B2	LINE/L1	87826834	87826426	Pah	87521795	87584136	Igf1	87858265	87937042
118209	1443473_at	25	4	139162332	139162308	25	1	MTB_Mm-int	LTR/ERVL-MaLR	139162985	139161567	Minos1	139131113	139101814	Capzb	139192899	139291818
122608	1420105_at	25					2	RMER17C	LTR/ERVK
122656	1420105_at	25	13	62894946	62894970	25	1	RMER17C	LTR/ERVK	62894700	62895074	Fbp1	62888282	62864753	2010111I01Rik	63014934	63326096
123671	1457841_at	25	6	79034611	79034635	25	1	LTRIS2	LTR/ERV1	79034467	79035014	Reg3g	78468872	78466269	Gm20594	79818031	79818364
123670	1442378_x_at	25	6	79034611	79034635	25	1	LTRIS2	LTR/ERV1	79034467	79035014	Reg3g	78468872	78466269	Gm20594	79818031	79818364
123838	1425976_x_at	25	8	42079463	42079439	24	1	L1Md_A	LINE/L1	42081197	42075037	Frg1	41417118	41397457	Triml1	43141486	43129807
124101	1425961_at	25					2	Lx4A	LINE/L1
124137	1459220_at	25					2	RLTR13D5	LTR/ERVK
125417	1457841_at	25	6	79034610	79034634	25	1	LTRIS2	LTR/ERV1	79034467	79035014	Reg3g	78468872	78466269	Gm20594	79818031	79818364
125553	1449972_s_at	25	17	17089495	17089519	25	1	MMSAT4	Satellite	17089383	17089605	Zfp960	17064113	17089628	Zfp97	17121415	17146831
126746	1427513_at	25	8	114154369	114154393	25	1	B4	SINE/B4	114154273	114154417	Nudt7	114133557	114152312	Vat1l	114205612	114374071
126491	1455892_x_at	25	8	123426263	123426239	25	1	RLTR4_Mm	LTR/ERV1	123426326	123425804	Tubb3	123411424	123422015	Def8	123442986	123463270
126490	1433438_x_at	25	8	123426263	123426239	25	1	RLTR4_Mm	LTR/ERV1	123426326	123425804	Tubb3	123411424	123422015	Def8	123442986	123463270
126489	1456182_x_at	25	8	123426263	123426239	25	1	RLTR4_Mm	LTR/ERV1	123426326	123425804	Tubb3	123411424	123422015	Def8	123442986	123463270
126844	1424515_at	25	17	45441493	45441517	25	1	MERVL_2A-int	LTR/ERVL	45440193	45442030	Cdc5l	45433707	45391892	Spats1	45474938	45448937
132879	1443427_at	25	12	26829912	26829888	25	1	L1_Mus3	LINE/L1	26830084	26829324	Cmpk2	26469204	26479835	Sox11	27342709	27340697
133160	1427438_at	25	18	39154800	39154824	25	1	L1MD	LINE/L1	39154067	39155339	Fgf1	38929404	38838673	Nr3c1	39491301	39410545
133127	1452426_x_at	25					2	RLTR4_Mm	LTR/ERV1
127221	1425976_x_at	25	8	42079518	42079494	25	1	L1Md_A	LINE/L1	42081197	42075037	Frg1	41417118	41397457	Triml1	43141486	43129807
129461	1443473_at	25	4	139162202	139162178	25	1	MTB_Mm-int	LTR/ERVL-MaLR	139162985	139161567	Minos1	139131113	139101814	Capzb	139192899	139291818
135455	1427795_s_at	25					2	MMERVK10C-int	LTR/ERVK
134582	1442378_x_at	25					2	LTRIS2	LTR/ERV1
134581	1457841_at	25					2	LTRIS2	LTR/ERV1
134283	1430457_at	25	1	130388519	130388543	25	1	MLT2B2	LTR/ERVL	130388417	130388659	Daf2	130423009	130388537	Daf2	130423009	130388537
131395	1443326_at	25	13	79509609	79509633	25	1	MERV1_I-int	LTR/ERV1	79508237	79512797	Nr2f1	78199757	78188973	Arrdc3	80883384	80896035
132581	1448073_at	25	2	91025768	91025792	25	1	B3	SINE/B2	91025679	91025866	Celf1	90940382	91019497	Rapsn	91035620	91045729
135967	1431048_at	25	14	45422548	45422572	25	1	RMER1B	Other	45421980	45422829	Gnpnat1	45388802	45376334	Fermt2	45530118	45458792
136041	1452068_at	25					2	RLTR5_Mm	LTR/ERV1
136046	AFFX-18SRNAMur/X00686_5_at	25					2	SSU-rRNA_Hsa	rRNA
138542	1455581_x_at	25					2	RLTR46B	LTR/ERVK
138541	1436172_at	25					2	RLTR46B	LTR/ERVK
139899	1427438_at	25	18	39154720	39154744	25	1	L1MD	LINE/L1	39154067	39155339	Fgf1	38929404	38838673	Nr3c1	39491301	39410545
141836	1418802_at	25					2	MT2A	LTR/ERVL
143336	1418802_at	25	7	143037378	143037354	25	1	ORR1D2	LTR/ERVL-MaLR	143037562	143037213	Tspan32	143005046	143019644	Cd81	143052739	143067934
141981	1433954_at	25	11	86209337	86209361	25	1	RLTR41C	LTR/ERV1	86209158	86209606	Brip1	86201193	86058138	Ints2	86257575	86210681
145831	1425297_at	25	13	74447320	74447296	25	1	MurSatRep1	Unknown	74447328	74447106	Gm10116	74406396	74407317	Zfp825	74482943	74480517
145832	1451654_x_at	25	13	74447320	74447296	25	1	MurSatRep1	Unknown	74447328	74447106	Gm10116	74406396	74407317	Zfp825	74482943	74480517
147940	1449220_at	25					2	ERVB4_1C-LTR_Mm	LTR/ERVK
148956	1449609_at	25	4	125966087	125966111	25	1	MT2A	LTR/ERVL	125965768	125966238	Grik3	125490700	125714173	Csf3r	126024550	126044440
145964	1432050_at	25	17	55563392	55563416	25	1	RMER19C	LTR/ERVK	55562836	55563509	St6gal2	55445382	55514581	Vmn2r118	55624672	55592341
148876	1433954_at	25	11	86209281	86209305	25	1	RLTR41C	LTR/ERV1	86209158	86209606	Brip1	86201193	86058138	Ints2	86257575	86210681
149316	1426061_x_at	25					2	L1Md_F3	LINE/L1
150510	1434615_x_at	25					2	ERVB4_2-LTR_MM	LTR/ERVK
150569	1457379_at	25	16	17353604	17353580	25	1	B3A	SINE/B2	17353652	17353473	Serpind1	17331371	17343575	Snap29	17406003	17430826
149465	AFFX-18SRNAMur/X00686_5_at	25	17	39846827	39846851	25	1	SSU-rRNA_Hsa	rRNA	39846353	39848201	Gm9041	39640957	39645666	Gm21946	39953353	39955244
150767	1457833_at	25	18	35631385	35631409	25	1	RLTR30D2_MM	LTR/ERV1	35631325	35631791	Slc23a1	35627244	35614604	Mzb1	35649367	35647266
152211	1455382_at	25	5	44236339	44236363	25	1	MTE2b	LTR/ERVL-MaLR	44236196	44236503	Tapt1	44226606	44175164	Ldb2	44799707	44472133
151835	1439251_at	25	5	108684137	108684113	25	1	MTE-int	LTR/ERVL-MaLR	108684168	108683897	Slc26a1	108675569	108669878	Fgfrl1	108694229	108706950
154768	1451699_at	25					2	IAP-d-int	LTR/ERVK
153656	1425113_x_at	25					2	IAPEY4_I-int	LTR/ERVK
152440	1426074_at	25	13	12831474	12831498	25	1	IAPLTR3-int	LTR/ERVK	12829105	12831628	Prl2c3	12800078	12790822	Prl2c2	13005383	12996132
153267	1449972_s_at	25	17	17089565	17089589	25	1	MMSAT4	Satellite	17089383	17089605	Zfp960	17064113	17089628	Zfp97	17121415	17146831
153801	1420169_at	25	14	123044478	123044454	25	1	MTEa	LTR/ERVL-MaLR	123044719	123044404	Tmtc4	122984035	122918971	Nalcn	123627144	123276641
155163	1424516_at	25	17	45441971	45441995	25	1	MERVL_2A-int	LTR/ERVL	45440193	45442030	Cdc5l	45433707	45391892	Spats1	45474938	45448937
156509	1459220_at	25					2	RLTR19-int	LTR/ERVK
160938	1433438_x_at	25	8	123426408	123426384	25	1	MuLV-int	LTR/ERV1	123433974	123426364	Tubb3	123411424	123422015	Def8	123442986	123463270
158176	1425976_x_at	25	8	42079515	42079491	25	1	L1Md_A	LINE/L1	42081197	42075037	Frg1	41417118	41397457	Triml1	43141486	43129807
162513	1425976_x_at	25					2	L1Md_A	LINE/L1
161210	1452426_x_at	25					2	RLTR4_Mm	LTR/ERV1
165339	1431048_at	25					2	RMER1B	Other
165480	AFFX-18SRNAMur/X00686_M_at	25	17	39847183	39847207	25	1	SSU-rRNA_Hsa	rRNA	39846353	39848201	Gm9041	39640957	39645666	Gm21946	39953353	39955244
166831	1448292_at	25	1	166431853	166431829	25	1	Lx2	LINE/L1	166432497	166430817	Pogk	166409863	166384622	Gm4846	166497588	166483613
166976	1451699_at	25					2	RLTR10D	LTR/ERVK
168484	1451654_x_at	25	13	74447314	74447290	25	1	MurSatRep1	Unknown	74447328	74447106	Gm10116	74406396	74407317	Zfp825	74482943	74480517
168483	1425297_at	25	13	74447314	74447290	25	1	MurSatRep1	Unknown	74447328	74447106	Gm10116	74406396	74407317	Zfp825	74482943	74480517
170270	1420105_at	25					2	RMER17C	LTR/ERVK
171142	1452068_at	25					2	RLTR5_Mm	LTR/ERV1
173130	1420001_at	25	7	34855030	34855006	25	1	RMER1B	Other	34855258	34854657	Chst8	34812711	34674468	Pepd	34912379	35044710
174102	1425961_at	25					2	Lx4A	LINE/L1
175637	1442378_x_at	25					2	RLTR1B-int	LTR/ERV1
175686	1443326_at	25	13	79509561	79509585	25	1	MERV1_I-int	LTR/ERV1	79508237	79512797	Nr2f1	78199757	78188973	Arrdc3	80883384	80896035
177247	1439251_at	25	5	108684093	108684069	25	1	MTE-int	LTR/ERVL-MaLR	108684168	108683897	Slc26a1	108675569	108669878	Fgfrl1	108694229	108706950
177611	1455892_x_at	25					2	RLTR4_MM-int	LTR/ERV1
179179	1455382_at	25	5	44236306	44236330	25	1	MTE2b	LTR/ERVL-MaLR	44236196	44236503	Tapt1	44226606	44175164	Ldb2	44799707	44472133
179025	1424564_at	25	2	172469371	172469395	25	1	B4A	SINE/B4	172469331	172469572	Gcnt7	172458596	172450313	Fam209	172472520	172474331
180427	1421185_at	25					2	RMER17A-int	LTR/ERVK
180592	1425297_at	25	13	74480582	74480558	25	1	MMSAT4	Satellite	74481149	74480431	Zfp825	74482943	74480517	Erap1	74639872	74691875
180591	1451654_x_at	25	13	74480582	74480558	25	1	MMSAT4	Satellite	74481149	74480431	Zfp825	74482943	74480517	Erap1	74639872	74691875
179224	1420169_at	25	14	123044625	123044601	25	1	MTEa	LTR/ERVL-MaLR	123044719	123044404	Tmtc4	122984035	122918971	Nalcn	123627144	123276641
183620	1443473_at	25	4	139162061	139162037	25	1	MTB_Mm-int	LTR/ERVL-MaLR	139162985	139161567	Minos1	139131113	139101814	Capzb	139192899	139291818
185085	1421185_at	25	15	100328548	100328572	25	1	RMER17A-int	LTR/ERVK	100327709	100328719	Mettl7a1	100304817	100314348	Mettl7a3	100334929	100340341
184542	1426060_at	25	18	88263235	88263211	25	1	L1Md_F3	LINE/L1	88269112	88262972	Gm5096	87756286	87758143	Socs6	88927481	88665224
185187	1427740_a_at	25	4	89236144	89236120	25	1	Lx9	LINE/L1	89237177	89235755	Mtap	89137122	89181081	Cdkn2a	89294653	89274473
189324	1452068_at	25					2	RLTR5_Mm	LTR/ERV1
189040	AFFX-18SRNAMur/X00686_5_at	25	17	39846717	39846741	25	1	SSU-rRNA_Hsa	rRNA	39846353	39848201	Gm9041	39640957	39645666	Gm21946	39953353	39955244
184808	1421498_a_at	25	X	7412354	7412330	25	1	RMER4B	LTR/ERVK	7412359	7412109	Usp27x	7375830	7371276	Ppp1r3f	7605381	7557296
188205	1436172_at	25	6	3333552	3333528	25	1	RLTR46B	LTR/ERVK	3333740	3333361				Samd9l	3399571	3372260
188204	1455581_x_at	25	6	3333552	3333528	25	1	RLTR46B	LTR/ERVK	3333740	3333361				Samd9l	3399571	3372260
186532	1419237_at	25	7	6966778	6966802	25	1	RLTR49	LTR/ERVK	6966756	6967010	Usp29	6961160	6963769	Aurkc	6995443	7002945
186074	1418802_at	25	7	143044540	143044516	25	1	MT2A	LTR/ERVL	143044941	143044421	Tspan32	143005046	143019644	Cd81	143052739	143067934
186176	1443427_at	25	12	26829746	26829722	25	1	L1_Mus3	LINE/L1	26830084	26829324	Cmpk2	26469204	26479835	Sox11	27342709	27340697
189535	1419658_at	25	17	36108648	36108624	25	1	RLTR9F	LTR/ERVK	36108905	36108474	H2-Bl	36084249	36080189	Gm7030	36129425	36109719
188066	1455581_x_at	25					2	RLTR46B	LTR/ERVK
195180	1457379_at	25	16	17353543	17353519	25	1	B3A	SINE/B2	17353652	17353473	Serpind1	17331371	17343575	Snap29	17406003	17430826
193669	AFFX-18SRNAMur/X00686_3_at	25	17	39847860	39847884	25	1	SSU-rRNA_Hsa	rRNA	39846353	39848201	Gm9041	39640957	39645666	Gm21946	39953353	39955244
197056	1426060_at	25					2	L1Md_F3	LINE/L1
197055	1426061_x_at	25					2	L1Md_F3	LINE/L1
196908	1432050_at	25	17	55558384	55558408	25	1	RLTR20B1	LTR/ERVK	55558383	55558466	St6gal2	55445382	55514581	Vmn2r118	55624672	55592341
200891	AFFX-18SRNAMur/X00686_M_at	25	10	82955349	82955326	24	1	SSU-rRNA_Hsa	rRNA	82955391	82955117	Gm4799	82954344	82955000	Chst11	82985498	83195900
199602	1455581_x_at	25					2	IAPEY4_LTR	LTR/ERVK
202704	1443427_at	25	12	26829864	26829840	25	1	L1_Mus3	LINE/L1	26830084	26829324	Cmpk2	26469204	26479835	Sox11	27342709	27340697
201092	1432050_at	25					2	RMER19C	LTR/ERVK
204493	AFFX-18SRNAMur/X00686_5_at	25	17	39846809	39846833	25	1	SSU-rRNA_Hsa	rRNA	39846353	39848201	Gm9041	39640957	39645666	Gm21946	39953353	39955244
205446	1427513_at	25	8	114154682	114154706	25	1	B4A	SINE/B4	114154499	114154773	Nudt7	114133557	114152312	Vat1l	114205612	114374071
204395	AFFX-18SRNAMur/X00686_M_at	25	17	39847259	39847283	25	1	SSU-rRNA_Hsa	rRNA	39846353	39848201	Gm9041	39640957	39645666	Gm21946	39953353	39955244
204267	1452426_x_at	25					2	RLTR4_Mm	LTR/ERV1
206934	1433438_x_at	25	8	123426318	123426294	25	1	RLTR4_Mm	LTR/ERV1	123426326	123425804	Tubb3	123411424	123422015	Def8	123442986	123463270
206935	1456182_x_at	25	8	123426318	123426294	25	1	RLTR4_Mm	LTR/ERV1	123426326	123425804	Tubb3	123411424	123422015	Def8	123442986	123463270
206848	1442378_x_at	25					2	LTRIS2	LTR/ERV1
206847	1457841_at	25					2	LTRIS2	LTR/ERV1
207088	AFFX-18SRNAMur/X00686_5_at	25					2	SSU-rRNA_Hsa	rRNA
207197	AFFX-18SRNAMur/X00686_M_at	25	17	39847199	39847223	25	1	SSU-rRNA_Hsa	rRNA	39846353	39848201	Gm9041	39640957	39645666	Gm21946	39953353	39955244
208389	AFFX-18SRNAMur/X00686_3_at	25	17	39847884	39847908	25	1	SSU-rRNA_Hsa	rRNA	39846353	39848201	Gm9041	39640957	39645666	Gm21946	39953353	39955244
208482	1455892_x_at	25					2	RLTR4_MM-int	LTR/ERV1
208483	1433438_x_at	25	8	123426468	123426444	25	1	MuLV-int	LTR/ERV1	123433974	123426364	Tubb3	123411424	123422015	Def8	123442986	123463270
211668	1421498_a_at	25	X	7412490	7412466	25	1	RMER4B	LTR/ERVK	7412661	7412415	Usp27x	7375830	7371276	Ppp1r3f	7605381	7557296
208896	1437952_at	25	14	57417729	57417705	25	1	MERVL_2A-int	LTR/ERVL	57419177	57417436	Cryl1	57398483	57275034	Ift88	57424062	57517936
213163	1420169_at	25	14	123044457	123044433	24	1	MTEa	LTR/ERVL-MaLR	123044719	123044404	Tmtc4	122984035	122918971	Nalcn	123627144	123276641
213090	1426074_at	25					2	IAPLTR3-int	LTR/ERVK
211825	AFFX-18SRNAMur/X00686_M_at	25	17	39847193	39847217	25	1	SSU-rRNA_Hsa	rRNA	39846353	39848201	Gm9041	39640957	39645666	Gm21946	39953353	39955244
211491	1455892_x_at	25					2	RLTR4_MM-int	LTR/ERV1
209921	1431048_at	25	14	45422285	45422309	25	1	RMER1B	Other	45421980	45422829	Gnpnat1	45388802	45376334	Fermt2	45530118	45458792
210264	1437952_at	25					2	MERVL_2A-int	LTR/ERVL
211327	1457841_at	25					2	LTRIS2	LTR/ERV1
211328	1442378_x_at	25					2	LTRIS2	LTR/ERV1
211740	1457841_at	25					2	LTRIS2	LTR/ERV1
214982	1456182_x_at	25	8	123426317	123426293	25	1	RLTR4_Mm	LTR/ERV1	123426326	123425804	Tubb3	123411424	123422015	Def8	123442986	123463270
213466	1427795_s_at	25					2	MMERVK10C-int	LTR/ERVK
216492	1431048_at	25	14	45422246	45422270	25	1	RMER1B	Other	45421980	45422829	Gnpnat1	45388802	45376334	Fermt2	45530118	45458792
219032	AFFX-18SRNAMur/X00686_3_at	25					2	SSU-rRNA_Hsa	rRNA
218889	1455892_x_at	25					2	RLTR4_MM-int	LTR/ERV1
217851	1424515_at	25	17	45441248	45441272	25	1	MERVL_2A-int	LTR/ERVL	45440193	45442030	Cdc5l	45433707	45391892	Spats1	45474938	45448937
217681	1425976_x_at	25					2	L1Md_F2	LINE/L1
220376	1448073_at	25	2	91025819	91025843	25	1	B3	SINE/B2	91025679	91025866	Celf1	90940382	91019497	Rapsn	91035620	91045729
221716	1427438_at	25	18	39154936	39154960	25	1	L1MD	LINE/L1	39154067	39155339	Fgf1	38929404	38838673	Nr3c1	39491301	39410545
221744	1457833_at	25	18	35631189	35631213	25	1	MT2B1	LTR/ERVL	35631051	35631318	Slc23a1	35627244	35614604	Mzb1	35649367	35647266
222351	1421498_a_at	25	X	7412462	7412438	25	1	RMER4B	LTR/ERVK	7412661	7412415	Usp27x	7375830	7371276	Ppp1r3f	7605381	7557296
221971	1451699_at	25					2	IAP-d-int	LTR/ERVK
220655	1436172_at	25	19	5010192	5010168	25	1	RLTR46B	LTR/ERVK	5010302	5009935	Npas4	4989971	4984355	Slc29a2	5024006	5031971
220654	1455581_x_at	25	19	5010192	5010168	25	1	RLTR46B	LTR/ERVK	5010302	5009935	Npas4	4989971	4984355	Slc29a2	5024006	5031971
223800	1425113_x_at	25					2	IAPLTR4	LTR/ERVK
226232	AFFX-18SRNAMur/X00686_M_at	25					2	SSU-rRNA_Hsa	rRNA
223252	1443473_at	25	4	139162231	139162207	25	1	MTB_Mm-int	LTR/ERVL-MaLR	139162985	139161567	Minos1	139131113	139101814	Capzb	139192899	139291818
226603	1455892_x_at	25					2	RLTR4_MM-int	LTR/ERV1
225006	1443326_at	25					2	MERV1_I-int	LTR/ERV1
226888	1420001_at	25	7	34854893	34854869	25	1	RMER1B	Other	34855258	34854657	Chst8	34812711	34674468	Pepd	34912379	35044710
226199	1421498_a_at	25	X	7412447	7412423	25	1	RMER4B	LTR/ERVK	7412661	7412415	Usp27x	7375830	7371276	Ppp1r3f	7605381	7557296
226506	1433438_x_at	25	8	123426467	123426443	25	1	MuLV-int	LTR/ERV1	123433974	123426364	Tubb3	123411424	123422015	Def8	123442986	123463270
226341	1441433_at	25					2	IAP-d-int	LTR/ERVK
226662	1427795_s_at	25	5	33947264	33947240	25	1	RLTR46	LTR/ERVK	33947287	33946970	Nelfa	33936413	33896936	Gm1673	33983437	33985013
229731	1452426_x_at	25					2	RLTR4_Mm	LTR/ERV1
227732	AFFX-18SRNAMur/X00686_M_at	25	17	39847335	39847359	25	1	SSU-rRNA_Hsa	rRNA	39846353	39848201	Gm9041	39640957	39645666	Gm21946	39953353	39955244
231262	1452426_x_at	25					2	RLTR4_Mm	LTR/ERV1
231167	1433954_at	25					2	RLTR41C	LTR/ERV1
232405	1455382_at	25	5	44236352	44236376	25	1	MTE2b	LTR/ERVL-MaLR	44236196	44236503	Tapt1	44226606	44175164	Ldb2	44799707	44472133
233821	1455382_at	25	5	44236213	44236237	25	1	MTE2b	LTR/ERVL-MaLR	44236196	44236503	Tapt1	44226606	44175164	Ldb2	44799707	44472133
233898	AFFX-18SRNAMur/X00686_3_at	25					2	SSU-rRNA_Hsa	rRNA
235222	1442975_at	25					2	B3	SINE/B2
235373	1427740_a_at	25	4	89236160	89236136	25	1	Lx9	LINE/L1	89237177	89235755	Mtap	89137122	89181081	Cdkn2a	89294653	89274473
238117	1448073_at	25	2	91025944	91025968	25	1	PB1D10	SINE/Alu	91025897	91025984	Celf1	90940382	91019497	Rapsn	91035620	91045729
236727	AFFX-18SRNAMur/X00686_5_at	25	17	39846575	39846599	25	1	SSU-rRNA_Hsa	rRNA	39846353	39848201	Gm9041	39640957	39645666	Gm21946	39953353	39955244
236876	1448073_at	25	2	91025702	91025726	25	1	B3	SINE/B2	91025679	91025866	Celf1	90940382	91019497	Rapsn	91035620	91045729
236863	1459220_at	25					2	RLTR19-int	LTR/ERVK
238403	1449972_s_at	25	17	17040876	17040900	25	1	MurSatRep1	Unknown	17040876	17040904	BC002059	16972910	16973770	Zfp960	17064113	17089628
238215	1442378_x_at	25	6	79034364	79034388	25	1	RLTR1B-int	LTR/ERV1	79034236	79034463	Reg3g	78468872	78466269	Gm20594	79818031	79818364
238297	1436172_at	25					2	RLTR46B	LTR/ERVK
240176	1426060_at	25	18	88263236	88263212	25	1	L1Md_F3	LINE/L1	88269112	88262972	Gm5096	87756286	87758143	Socs6	88927481	88665224
240175	1426061_x_at	25	18	88263236	88263212	25	1	L1Md_F3	LINE/L1	88269112	88262972	Gm5096	87756286	87758143	Socs6	88927481	88665224
242987	1433438_x_at	25	8	123426430	123426406	25	1	MuLV-int	LTR/ERV1	123433974	123426364	Tubb3	123411424	123422015	Def8	123442986	123463270
241730	1448073_at	25	2	91025957	91025981	25	1	PB1D10	SINE/Alu	91025897	91025984	Celf1	90940382	91019497	Rapsn	91035620	91045729
243122	1455892_x_at	25					2	RLTR4_MM-int	LTR/ERV1
243138	1427795_s_at	25	5	33947197	33947173	25	1	RLTR46	LTR/ERVK	33947287	33946970	Nelfa	33936413	33896936	Gm1673	33983437	33985013
242856	1424515_at	25	17	45441511	45441535	25	1	MERVL_2A-int	LTR/ERVL	45440193	45442030	Cdc5l	45433707	45391892	Spats1	45474938	45448937
240299	AFFX-18SRNAMur/X00686_3_at	25	17	39848024	39848048	25	1	SSU-rRNA_Hsa	rRNA	39846353	39848201	Gm9041	39640957	39645666	Gm21946	39953353	39955244
244187	1443326_at	25	13	79509464	79509488	25	1	MERV1_I-int	LTR/ERV1	79508237	79512797	Nr2f1	78199757	78188973	Arrdc3	80883384	80896035
238650	1457379_at	25	16	17353515	17353491	25	1	B3A	SINE/B2	17353652	17353473	Serpind1	17331371	17343575	Snap29	17406003	17430826
244637	1442975_at	25	5	108282376	108282400	25	1	B3	SINE/B2	108282336	108282489	Dr1	108268897	108280526	Pigg	108312609	108349355
244274	1449972_s_at	25	17	17089509	17089533	25	1	MMSAT4	Satellite	17089383	17089605	Zfp960	17064113	17089628	Zfp97	17121415	17146831
245886	1420169_at	25	14	123044636	123044612	25	1	MTEa	LTR/ERVL-MaLR	123044719	123044404	Tmtc4	122984035	122918971	Nalcn	123627144	123276641
248680	1428042_at	25	10	87826531	87826507	25	1	Lx2B2	LINE/L1	87826834	87826426	Pah	87521795	87584136	Igf1	87858265	87937042
254490	1427740_a_at	25	4	89236107	89236083	25	1	Lx9	LINE/L1	89237177	89235755	Mtap	89137122	89181081	Cdkn2a	89294653	89274473
251574	1452426_x_at	25					2	RLTR4_Mm	LTR/ERV1
257935	1415708_at	25	11	3640087	3640063	25	1	MLT1K	LTR/ERVL-MaLR	3640325	3639749	Smtn	3540612	3517523	Morc2a	3649494	3690477
257978	1428042_at	25					2	Lx2B2	LINE/L1
259334	1439251_at	25	5	108683983	108683959	25	1	MTE-int	LTR/ERVL-MaLR	108684168	108683897	Slc26a1	108675569	108669878	Fgfrl1	108694229	108706950
262221	1439483_at	25	5	23692838	23692814	25	1	MuRRS4-int	LTR/ERV1	23694352	23692350	Srpk2	23616571	23503356	Pus7	23783711	23740648
261966	1424516_at	25					2	MERVL_2A-int	LTR/ERVL
266597	1421498_a_at	25	X	7412237	7412213	25	1	RMER4B	LTR/ERVK	7412359	7412109	Usp27x	7375830	7371276	Ppp1r3f	7605381	7557296
265427	1442975_at	25	5	108282529	108282553	25	1	RSINE1	SINE/B4	108282479	108282570	Dr1	108268897	108280526	Pigg	108312609	108349355
267041	1431048_at	25	14	45422612	45422636	25	1	RMER1B	Other	45421980	45422829	Gnpnat1	45388802	45376334	Fermt2	45530118	45458792
271285	1424515_at	25	17	45441015	45441039	25	1	MERVL_2A-int	LTR/ERVL	45440193	45442030	Cdc5l	45433707	45391892	Spats1	45474938	45448937
272470	1425113_x_at	25					2	IAPEY4_I-int	LTR/ERVK
269535	1419237_at	25					2	RLTR49	LTR/ERVK
273023	1427513_at	25	8	114154635	114154659	25	1	B4A	SINE/B4	114154499	114154773	Nudt7	114133557	114152312	Vat1l	114205612	114374071
275510	1426074_at	25					2	IAPLTR3-int	LTR/ERVK
275610	1421185_at	25	15	100328337	100328361	25	1	RMER17A-int	LTR/ERVK	100327709	100328719	Mettl7a1	100304817	100314348	Mettl7a3	100334929	100340341
275892	1442378_x_at	25					2	RLTR1B-int	LTR/ERV1
275910	1449609_at	25	4	125966155	125966179	25	1	MT2A	LTR/ERVL	125965768	125966238	Grik3	125490700	125714173	Csf3r	126024550	126044440
276790	1431048_at	25	14	45422488	45422512	25	1	RMER1B	Other	45421980	45422829	Gnpnat1	45388802	45376334	Fermt2	45530118	45458792
278718	1451699_at	25	12	20661454	20661478	25	1	IAP-d-int	LTR/ERVK	20659924	20661493	Gm10479	20415938	20433699	1700030C10Rik	20815727	20814257
278300	1455382_at	25	5	44236222	44236246	25	1	MTE2b	LTR/ERVL-MaLR	44236196	44236503	Tapt1	44226606	44175164	Ldb2	44799707	44472133
278536	1415708_at	25	11	3640232	3640208	25	1	MLT1K	LTR/ERVL-MaLR	3640325	3639749	Smtn	3540612	3517523	Morc2a	3649494	3690477
285713	1443473_at	25	4	139162320	139162296	25	1	MTB_Mm-int	LTR/ERVL-MaLR	139162985	139161567	Minos1	139131113	139101814	Capzb	139192899	139291818
284937	1421498_a_at	25	X	7412227	7412203	25	1	RMER4B	LTR/ERVK	7412359	7412109	Usp27x	7375830	7371276	Ppp1r3f	7605381	7557296
284249	1432050_at	25	17	55563307	55563331	25	1	RMER19C	LTR/ERVK	55562836	55563509	St6gal2	55445382	55514581	Vmn2r118	55624672	55592341
286365	1439483_at	25	5	23692824	23692800	25	1	MuRRS4-int	LTR/ERV1	23694352	23692350	Srpk2	23616571	23503356	Pus7	23783711	23740648
284853	1434614_at	25	4	8123803	8123827	25	1	RLTR45-int	LTR/ERVK	8123326	8123961	Tox	6991557	6686353	Car8	8239041	8143367
282887	1433438_x_at	25	8	123426415	123426391	25	1	MuLV-int	LTR/ERV1	123433974	123426364	Tubb3	123411424	123422015	Def8	123442986	123463270
282880	1443326_at	25					2	MERV1_I-int	LTR/ERV1
282932	1428042_at	25	10	87826513	87826489	25	1	Lx2B2	LINE/L1	87826834	87826426	Pah	87521795	87584136	Igf1	87858265	87937042
283299	1431048_at	25					2	RMER1B	Other
284692	1427438_at	25	18	39154610	39154634	25	1	L1MD	LINE/L1	39154067	39155339	Fgf1	38929404	38838673	Nr3c1	39491301	39410545
283047	1425297_at	25	13	74480424	74480400	25	1	MurSatRep1	Unknown	74481141	74480304	Gm10116	74406396	74407317	Zfp825	74482943	74480517
283046	1451654_x_at	25	13	74480424	74480400	25	1	MurSatRep1	Unknown	74481141	74480304	Gm10116	74406396	74407317	Zfp825	74482943	74480517
288920	1426074_at	25					2	IAPLTR3-int	LTR/ERVK
289279	1449220_at	25	6	48764863	48764839	25	1	ERVB4_1C-LTR_Mm	LTR/ERVK	48764867	48764363	Gimap5	48746197	48754210	Gimap3	48766519	48765089
290433	1443473_at	25	4	139162181	139162157	25	1	MTB_Mm-int	LTR/ERVL-MaLR	139162985	139161567	Minos1	139131113	139101814	Capzb	139192899	139291818
293260	1449609_at	25	4	125966119	125966143	25	1	MT2A	LTR/ERVL	125965768	125966238	Grik3	125490700	125714173	Csf3r	126024550	126044440
293198	1434614_at	25					2	RLTR45	LTR/ERVK
293199	1434615_x_at	25					2	RLTR45	LTR/ERVK
293292	1420001_at	25					2	RMER1B	Other
293346	1448073_at	25	2	91025692	91025716	25	1	B3	SINE/B2	91025679	91025866	Celf1	90940382	91019497	Rapsn	91035620	91045729
294703	1434614_at	25					2	RLTR45-int	LTR/ERVK
294704	1434615_x_at	25					2	RLTR45-int	LTR/ERVK
295343	AFFX-18SRNAMur/X00686_3_at	25					2	SSU-rRNA_Hsa	rRNA
297995	1439483_at	25	5	23692635	23692611	25	1	MuRRS4-int	LTR/ERV1	23694352	23692350	Srpk2	23616571	23503356	Pus7	23783711	23740648
299603	1436172_at	25					2	RLTR46B	LTR/ERVK
300817	1443427_at	25	12	26829968	26829944	25	1	L1_Mus3	LINE/L1	26830084	26829324	Cmpk2	26469204	26479835	Sox11	27342709	27340697
303865	1421185_at	25	15	100328325	100328349	25	1	RMER17A-int	LTR/ERVK	100327709	100328719	Mettl7a1	100304817	100314348	Mettl7a3	100334929	100340341
308325	1448292_at	25	1	166431662	166431639	24	1	Lx2	LINE/L1	166432497	166430817	Pogk	166409863	166384622	Gm4846	166497588	166483613
307004	1421498_a_at	25	X	7412476	7412452	25	1	RMER4B	LTR/ERVK	7412661	7412415	Usp27x	7375830	7371276	Ppp1r3f	7605381	7557296
306702	1457379_at	25	16	17353568	17353544	25	1	B3A	SINE/B2	17353652	17353473	Serpind1	17331371	17343575	Snap29	17406003	17430826
308534	1448292_at	25	1	166431678	166431654	25	1	Lx2	LINE/L1	166432497	166430817	Pogk	166409863	166384622	Gm4846	166497588	166483613
312504	AFFX-18SRNAMur/X00686_M_at	25	17	39847121	39847145	25	1	SSU-rRNA_Hsa	rRNA	39846353	39848201	Gm9041	39640957	39645666	Gm21946	39953353	39955244
311259	1415708_at	25	11	3640146	3640122	25	1	MLT1K	LTR/ERVL-MaLR	3640325	3639749	Smtn	3540612	3517523	Morc2a	3649494	3690477
311551	1442975_at	25	5	108282438	108282462	25	1	B3	SINE/B2	108282336	108282489	Dr1	108268897	108280526	Pigg	108312609	108349355
312787	1448292_at	25	1	166431876	166431852	25	1	Lx2	LINE/L1	166432497	166430817	Pogk	166409863	166384622	Gm4846	166497588	166483613
315549	1427795_s_at	25					2	MMERVK10C-int	LTR/ERVK
317098	1424516_at	25					2	MERVL_2A-int	LTR/ERVL
317383	1443326_at	25	13	79509662	79509686	25	1	MERV1_I-int	LTR/ERV1	79508237	79512797	Nr2f1	78199757	78188973	Arrdc3	80883384	80896035
321873	1428042_at	25	10	87826545	87826521	25	1	Lx2B2	LINE/L1	87826834	87826426	Pah	87521795	87584136	Igf1	87858265	87937042
321749	1419237_at	25	7	6966908	6966932	25	1	RLTR49	LTR/ERVK	6966756	6967010	Usp29	6961160	6963769	Aurkc	6995443	7002945
326431	AFFX-18SRNAMur/X00686_3_at	25					2	SSU-rRNA_Hsa	rRNA
327437	1424516_at	25	17	45441965	45441989	25	1	MERVL_2A-int	LTR/ERVL	45440193	45442030	Cdc5l	45433707	45391892	Spats1	45474938	45448937
325066	1449972_s_at	25	17	17088785	17088809	25	1	MurSatRep1	Unknown	17088770	17089499	Zfp960	17064113	17089628	Zfp97	17121415	17146831
327690	1449220_at	25					2	ERVB4_1C-LTR_Mm	LTR/ERVK
329315	1439483_at	25	5	23692570	23692546	25	1	MuRRS4-int	LTR/ERV1	23694352	23692350	Srpk2	23616571	23503356	Pus7	23783711	23740648
333804	1457379_at	25					2	ID_B1	SINE/B4
335143	AFFX-18SRNAMur/X00686_5_at	25					2	SSU-rRNA_Hsa	rRNA
337031	1452068_at	25					2	RLTR5_Mm	LTR/ERV1
335300	1425113_x_at	25					2	IAPEY4_I-int	LTR/ERVK
337975	1457379_at	25	16	17353499	17353475	25	1	B3A	SINE/B2	17353652	17353473	Serpind1	17331371	17343575	Snap29	17406003	17430826
339541	1424515_at	25	17	45441389	45441413	25	1	MERVL_2A-int	LTR/ERVL	45440193	45442030	Cdc5l	45433707	45391892	Spats1	45474938	45448937
341059	1449972_s_at	25	17	17088863	17088887	25	1	MurSatRep1	Unknown	17088770	17089499	Zfp960	17064113	17089628	Zfp97	17121415	17146831
341325	1451654_x_at	25	13	74447318	74447294	25	1	MurSatRep1	Unknown	74447328	74447106	Gm10116	74406396	74407317	Zfp825	74482943	74480517
341326	1425297_at	25	13	74447318	74447294	25	1	MurSatRep1	Unknown	74447328	74447106	Gm10116	74406396	74407317	Zfp825	74482943	74480517
342637	1437952_at	25	14	57417707	57417683	25	1	MERVL_2A-int	LTR/ERVL	57419177	57417436	Cryl1	57398483	57275034	Ift88	57424062	57517936
342924	1433954_at	25	11	86209385	86209409	25	1	RLTR41C	LTR/ERV1	86209158	86209606	Brip1	86201193	86058138	Ints2	86257575	86210681
344049	1424515_at	25	17	45441050	45441074	25	1	MERVL_2A-int	LTR/ERVL	45440193	45442030	Cdc5l	45433707	45391892	Spats1	45474938	45448937
345896	1426074_at	25	13	12831276	12831300	25	1	IAPLTR3-int	LTR/ERVK	12829105	12831628	Prl2c3	12800078	12790822	Prl2c2	13005383	12996132
345892	1427438_at	25	18	39154564	39154588	25	1	L1MD	LINE/L1	39154067	39155339	Fgf1	38929404	38838673	Nr3c1	39491301	39410545
346772	1426074_at	25	13	12831470	12831494	25	1	IAPLTR3-int	LTR/ERVK	12829105	12831628	Prl2c3	12800078	12790822	Prl2c2	13005383	12996132
347169	1433438_x_at	25	8	123426462	123426438	25	1	MuLV-int	LTR/ERV1	123433974	123426364	Tubb3	123411424	123422015	Def8	123442986	123463270
345567	1426074_at	25					2	IAPLTR3-int	LTR/ERVK
345665	1443427_at	25	12	26829793	26829769	25	1	L1_Mus3	LINE/L1	26830084	26829324	Cmpk2	26469204	26479835	Sox11	27342709	27340697
347206	1425113_x_at	25					2	IAPLTR4	LTR/ERVK
348200	1456182_x_at	25	8	123426129	123426105	25	1	RLTR4_Mm	LTR/ERV1	123426326	123425804	Tubb3	123411424	123422015	Def8	123442986	123463270
348538	1443427_at	25	12	26829836	26829812	25	1	L1_Mus3	LINE/L1	26830084	26829324	Cmpk2	26469204	26479835	Sox11	27342709	27340697
350395	1436172_at	25					2	RLTR46B	LTR/ERVK
350396	1455581_x_at	25					2	RLTR46B	LTR/ERVK
352771	1452068_at	25					2	RLTR5_Mm	LTR/ERV1
348470	1449609_at	25	4	125965997	125966021	25	1	MT2A	LTR/ERVL	125965768	125966238	Grik3	125490700	125714173	Csf3r	126024550	126044440
354402	1419658_at	25					2	RLTR9B	LTR/ERVK
354497	AFFX-18SRNAMur/X00686_3_at	25	17	39847854	39847878	25	1	SSU-rRNA_Hsa	rRNA	39846353	39848201	Gm9041	39640957	39645666	Gm21946	39953353	39955244
360455	1449972_s_at	25	17	17088796	17088820	25	1	MurSatRep1	Unknown	17088770	17089499	Zfp960	17064113	17089628	Zfp97	17121415	17146831
360562	1426074_at	25	13	12831029	12831053	25	1	IAPLTR3-int	LTR/ERVK	12829105	12831628	Prl2c3	12800078	12790822	Prl2c2	13005383	12996132
364953	1433954_at	25	11	86209305	86209329	25	1	RLTR41C	LTR/ERV1	86209158	86209606	Brip1	86201193	86058138	Ints2	86257575	86210681
365246	1434614_at	25					2	RLTR45	LTR/ERVK
365247	1434615_x_at	25					2	RLTR45	LTR/ERVK
365161	1439483_at	25	5	23692412	23692388	25	1	MuRRS4-int	LTR/ERV1	23694352	23692350	Srpk2	23616571	23503356	Pus7	23783711	23740648
366196	1419658_at	25					2	RLTR9F	LTR/ERVK
367842	AFFX-18SRNAMur/X00686_M_at	25	17	39847293	39847317	25	1	SSU-rRNA_Hsa	rRNA	39846353	39848201	Gm9041	39640957	39645666	Gm21946	39953353	39955244
369637	1418802_at	25					2	MT2A	LTR/ERVL
369552	1419237_at	25	7	6966900	6966924	25	1	RLTR49	LTR/ERVK	6966756	6967010	Usp29	6961160	6963769	Aurkc	6995443	7002945
369593	1437952_at	25					2	MERVL_2A-int	LTR/ERVL
370604	1420001_at	25	16	16104779	16104803	24	1	RMER1B	Other	16104330	16104975	2310008H04Rik	16146851	15889227	Pkp2	16213318	16272712
371040	1425961_at	25					2	Lx4A	LINE/L1
372466	1430457_at	25	1	130437415	130437439	25	1	MLT2B2	LTR/ERVL	130437331	130437605	Daf2	130423009	130388537	Cd55	130462744	130439027
375205	1420169_at	25	14	123044442	123044418	25	1	MTEa	LTR/ERVL-MaLR	123044719	123044404	Tmtc4	122984035	122918971	Nalcn	123627144	123276641
376801	1427438_at	25	18	39154588	39154612	25	1	L1MD	LINE/L1	39154067	39155339	Fgf1	38929404	38838673	Nr3c1	39491301	39410545
376777	1427795_s_at	25					2	MMERVK10C-int	LTR/ERVK
378152	1420169_at	25	14	123044615	123044591	25	1	MTEa	LTR/ERVL-MaLR	123044719	123044404	Tmtc4	122984035	122918971	Nalcn	123627144	123276641
379578	1439483_at	25	5	23692671	23692647	25	1	MuRRS4-int	LTR/ERV1	23694352	23692350	Srpk2	23616571	23503356	Pus7	23783711	23740648
376542	AFFX-18SRNAMur/X00686_3_at	25					2	SSU-rRNA_Hsa	rRNA
378593	1420001_at	25	7	34854908	34854884	25	1	RMER1B	Other	34855258	34854657	Chst8	34812711	34674468	Pepd	34912379	35044710
375711	1424516_at	25	17	45441983	45442007	25	1	MERVL_2A-int	LTR/ERVL	45440193	45442030	Cdc5l	45433707	45391892	Spats1	45474938	45448937
381129	1457379_at	25	16	17353631	17353607	25	1	B3A	SINE/B2	17353652	17353473	Serpind1	17331371	17343575	Snap29	17406003	17430826
381217	1442378_x_at	25					2	LTRIS2	LTR/ERV1
383067	1434614_at	25					2	RLTR45	LTR/ERVK
383068	1434615_x_at	25					2	RLTR45	LTR/ERVK
381639	1455892_x_at	25					2	RLTR4_MM-int	LTR/ERV1
384026	1424564_at	25	2	172469356	172469380	25	1	B4A	SINE/B4	172469331	172469572	Gcnt7	172458596	172450313	Fam209	172472520	172474331
384128	1432050_at	25	17	55563301	55563325	25	1	RMER19C	LTR/ERVK	55562836	55563509	St6gal2	55445382	55514581	Vmn2r118	55624672	55592341
384282	AFFX-18SRNAMur/X00686_5_at	25	17	39846497	39846521	25	1	SSU-rRNA_Hsa	rRNA	39846353	39848201	Gm9041	39640957	39645666	Gm21946	39953353	39955244
385727	1418802_at	25	7	143044610	143044586	25	1	MT2A	LTR/ERVL	143044941	143044421	Tspan32	143005046	143019644	Cd81	143052739	143067934
385850	1459220_at	25	3	57240702	57240678	25	1	RLTR19-int	LTR/ERVK	57240898	57240411	F830104G03Rik	56890593	56889978	Tm4sf1	57301919	57285611
385611	1420001_at	25					2	RMER1B	Other
390426	1457833_at	25					2	RLTR30D2_MM	LTR/ERV1
393056	1415708_at	25	11	3640215	3640191	25	1	MLT1K	LTR/ERVL-MaLR	3640325	3639749	Smtn	3540612	3517523	Morc2a	3649494	3690477
393479	1427740_a_at	25	4	89236075	89236051	25	1	Lx9	LINE/L1	89237177	89235755	Mtap	89137122	89181081	Cdkn2a	89294653	89274473
394533	1420169_at	25	14	123044493	123044469	25	1	MTEa	LTR/ERVL-MaLR	123044719	123044404	Tmtc4	122984035	122918971	Nalcn	123627144	123276641
394758	1415708_at	25	11	3640269	3640245	25	1	MLT1K	LTR/ERVL-MaLR	3640325	3639749	Smtn	3540612	3517523	Morc2a	3649494	3690477
396156	1434614_at	25	4	8123807	8123831	25	1	RLTR45-int	LTR/ERVK	8123326	8123961	Tox	6991557	6686353	Car8	8239041	8143367
396157	1434615_x_at	25	4	8123807	8123831	25	1	RLTR45-int	LTR/ERVK	8123326	8123961	Tox	6991557	6686353	Car8	8239041	8143367
396542	1420105_at	25	13	62894904	62894928	25	1	RMER17C	LTR/ERVK	62894700	62895074	Fbp1	62888282	62864753	2010111I01Rik	63014934	63326096
396435	1452426_x_at	25					2	RLTR4_Mm	LTR/ERV1
399153	1427513_at	25	8	114154598	114154622	25	1	B4A	SINE/B4	114154499	114154773	Nudt7	114133557	114152312	Vat1l	114205612	114374071
400281	1455892_x_at	25					2	RLTR4_MM-int	LTR/ERV1
400420	1424564_at	25	2	172469604	172469628	25	1	PB1D10	SINE/Alu	172469591	172469699	Gcnt7	172458596	172450313	Fam209	172472520	172474331
402387	1428042_at	25					2	Lx3C	LINE/L1
399385	1430457_at	25	1	130437479	130437503	25	1	MLT2B2	LTR/ERVL	130437331	130437605	Daf2	130423009	130388537	Cd55	130462744	130439027
404949	1437952_at	25	14	57417722	57417698	25	1	MERVL_2A-int	LTR/ERVL	57419177	57417436	Cryl1	57398483	57275034	Ift88	57424062	57517936
403537	1419658_at	25					2	RLTR9B	LTR/ERVK
406266	1457833_at	25	18	35631268	35631292	25	1	MT2B1	LTR/ERVL	35631051	35631318	Slc23a1	35627244	35614604	Mzb1	35649367	35647266
406288	1433954_at	25	11	86209503	86209527	25	1	RLTR41C	LTR/ERV1	86209158	86209606	Brip1	86201193	86058138	Ints2	86257575	86210681
406780	1455581_x_at	25					2	MMERVK10C-int	LTR/ERVK
409516	AFFX-18SRNAMur/X00686_3_at	25	17	39848129	39848153	25	1	SSU-rRNA_Hsa	rRNA	39846353	39848201	Gm9041	39640957	39645666	Gm21946	39953353	39955244
409705	AFFX-18SRNAMur/X00686_M_at	25	17	39847203	39847227	25	1	SSU-rRNA_Hsa	rRNA	39846353	39848201	Gm9041	39640957	39645666	Gm21946	39953353	39955244
409685	1434614_at	25	4	8123806	8123830	25	1	RLTR45-int	LTR/ERVK	8123326	8123961	Tox	6991557	6686353	Car8	8239041	8143367
410991	1426061_x_at	25					2	L1Md_F3	LINE/L1
410992	1426060_at	25					2	L1Md_F3	LINE/L1
411014	1431048_at	25	14	45422560	45422584	25	1	RMER1B	Other	45421980	45422829	Gnpnat1	45388802	45376334	Fermt2	45530118	45458792
410837	1441433_at	25					2	IAP-d-int	LTR/ERVK
415884	1448292_at	25	1	166431746	166431722	25	1	Lx2	LINE/L1	166432497	166430817	Pogk	166409863	166384622	Gm4846	166497588	166483613
416707	AFFX-18SRNAMur/X00686_3_at	25					2	SSU-rRNA_Hsa	rRNA
416650	1425113_x_at	25					2	IAPLTR3-int	LTR/ERVK
415475	1432050_at	25					2	RMER19C	LTR/ERVK
415433	1442975_at	25	5	108282485	108282509	25	1	RSINE1	SINE/B4	108282479	108282570	Dr1	108268897	108280526	Pigg	108312609	108349355
416856	1427438_at	25	18	39154984	39155008	25	1	L1MD	LINE/L1	39154067	39155339	Fgf1	38929404	38838673	Nr3c1	39491301	39410545
422699	1425113_x_at	25					2	IAPLTR4	LTR/ERVK
422860	1448073_at	25	2	91025775	91025799	25	1	B3	SINE/B2	91025679	91025866	Celf1	90940382	91019497	Rapsn	91035620	91045729
427284	1418802_at	25	7	143044518	143044495	24	1	MT2A	LTR/ERVL	143044941	143044421	Tspan32	143005046	143019644	Cd81	143052739	143067934
427794	1427795_s_at	25					2	MMERVK10C-int	LTR/ERVK
431780	1459220_at	25	3	57240668	57240644	24	1	RLTR19-int	LTR/ERVK	57240898	57240411	F830104G03Rik	56890593	56889978	Tm4sf1	57301919	57285611
430202	1448292_at	25	1	166431757	166431733	25	1	Lx2	LINE/L1	166432497	166430817	Pogk	166409863	166384622	Gm4846	166497588	166483613
428767	1441433_at	25					2	IAP-d-int	LTR/ERVK
433638	1427438_at	25	18	39154967	39154991	25	1	L1MD	LINE/L1	39154067	39155339	Fgf1	38929404	38838673	Nr3c1	39491301	39410545
433406	AFFX-18SRNAMur/X00686_3_at	25					2	SSU-rRNA_Hsa	rRNA
436510	AFFX-18SRNAMur/X00686_M_at	25	17	39847561	39847585	25	1	SSU-rRNA_Hsa	rRNA	39846353	39848201	Gm9041	39640957	39645666	Gm21946	39953353	39955244
436262	1420169_at	25	14	123044506	123044482	25	1	MTEa	LTR/ERVL-MaLR	123044719	123044404	Tmtc4	122984035	122918971	Nalcn	123627144	123276641
436133	1437952_at	25	14	57417617	57417593	25	1	MERVL_2A-int	LTR/ERVL	57419177	57417436	Cryl1	57398483	57275034	Ift88	57424062	57517936
437477	1455382_at	25	5	44236198	44236222	25	1	MTE2b	LTR/ERVL-MaLR	44236196	44236503	Tapt1	44226606	44175164	Ldb2	44799707	44472133
439099	1441433_at	25					2	RLTR10D	LTR/ERVK
443500	AFFX-18SRNAMur/X00686_5_at	25					2	SSU-rRNA_Hsa	rRNA
443607	1426061_x_at	25					2	L1Md_F3	LINE/L1
443606	1426060_at	25					2	L1Md_F3	LINE/L1
443582	1424515_at	25	17	45441084	45441108	25	1	MERVL_2A-int	LTR/ERVL	45440193	45442030	Cdc5l	45433707	45391892	Spats1	45474938	45448937
447973	1457833_at	25					2	MT2B1	LTR/ERVL
447920	1420105_at	25					2	RMER17C	LTR/ERVK
445576	1442378_x_at	25					2	RLTR1B-int	LTR/ERV1
445575	1457841_at	25					2	RLTR1B-int	LTR/ERV1
445112	1442975_at	25					2	B3	SINE/B2
445158	1439251_at	25	5	108684045	108684021	25	1	MTE-int	LTR/ERVL-MaLR	108684168	108683897	Slc26a1	108675569	108669878	Fgfrl1	108694229	108706950
446923	1457833_at	25	18	35631156	35631180	25	1	MT2B1	LTR/ERVL	35631051	35631318	Slc23a1	35627244	35614604	Mzb1	35649367	35647266
445023	1451699_at	25					2	IAP-d-int	LTR/ERVK
449596	AFFX-18SRNAMur/X00686_5_at	25	17	39846743	39846767	25	1	SSU-rRNA_Hsa	rRNA	39846353	39848201	Gm9041	39640957	39645666	Gm21946	39953353	39955244
452748	1449220_at	25	6	48764765	48764741	25	1	ERVB4_1C-LTR_Mm	LTR/ERVK	48764867	48764363	Gimap5	48746197	48754210	Gimap3	48766519	48765089
453058	1455581_x_at	25					2	RLTR46B	LTR/ERVK
455622	1426060_at	25					2	L1Md_F3	LINE/L1
455623	1426061_x_at	25					2	L1Md_F3	LINE/L1
457290	1427795_s_at	25					2	RLTR46A	LTR/ERVK
455361	1436172_at	25					2	RLTR46B	LTR/ERVK
455360	1455581_x_at	25					2	RLTR46B	LTR/ERVK
458482	1420105_at	25	13	62894902	62894926	25	1	RMER17C	LTR/ERVK	62894700	62895074	Fbp1	62888282	62864753	2010111I01Rik	63014934	63326096
455716	AFFX-18SRNAMur/X00686_M_at	25	6	3201514	3201538	25	1	SSU-rRNA_Hsa	rRNA	3200779	3201677				Samd9l	3399571	3372260
458870	AFFX-18SRNAMur/X00686_M_at	25	17	39847299	39847323	25	1	SSU-rRNA_Hsa	rRNA	39846353	39848201	Gm9041	39640957	39645666	Gm21946	39953353	39955244
457129	1426074_at	25					2	IAPLTR3-int	LTR/ERVK
457463	AFFX-18SRNAMur/X00686_5_at	25	17	39846513	39846537	24	1	SSU-rRNA_Hsa	rRNA	39846353	39848201	Gm9041	39640957	39645666	Gm21946	39953353	39955244
461350	1426061_x_at	25					2	L1Md_F3	LINE/L1
461351	1426060_at	25					2	L1Md_F3	LINE/L1
460229	1456182_x_at	25	8	123426314	123426290	25	1	RLTR4_Mm	LTR/ERV1	123426326	123425804	Tubb3	123411424	123422015	Def8	123442986	123463270
460533	1425976_x_at	25					2	L1Md_F2	LINE/L1
463246	1421185_at	25	15	100328574	100328598	25	1	RMER17A-int	LTR/ERVK	100327709	100328719	Mettl7a1	100304817	100314348	Mettl7a3	100334929	100340341
468761	1418802_at	25	7	143033707	143033683	25	1	MT2A	LTR/ERVL	143033843	143033544	Tspan32	143005046	143019644	Cd81	143052739	143067934
467779	1428042_at	25					2	Lx2B2	LINE/L1
468896	1442975_at	25	5	108282386	108282410	25	1	B3	SINE/B2	108282336	108282489	Dr1	108268897	108280526	Pigg	108312609	108349355
468915	1439251_at	25	5	108684151	108684127	25	1	MTE-int	LTR/ERVL-MaLR	108684168	108683897	Slc26a1	108675569	108669878	Fgfrl1	108694229	108706950
467614	1443427_at	25	12	26829952	26829928	25	1	L1_Mus3	LINE/L1	26830084	26829324	Cmpk2	26469204	26479835	Sox11	27342709	27340697
469035	1442378_x_at	25					2	RLTR1B-int	LTR/ERV1
469036	1457841_at	25					2	RLTR1B-int	LTR/ERV1
469016	1452068_at	25					2	RLTR5_Mm	LTR/ERV1
467913	1442975_at	25	5	108282423	108282447	25	1	B3	SINE/B2	108282336	108282489	Dr1	108268897	108280526	Pigg	108312609	108349355
470616	1433954_at	25	11	86209323	86209347	25	1	RLTR41C	LTR/ERV1	86209158	86209606	Brip1	86201193	86058138	Ints2	86257575	86210681
470531	1415708_at	25	11	3640249	3640225	25	1	MLT1K	LTR/ERVL-MaLR	3640325	3639749	Smtn	3540612	3517523	Morc2a	3649494	3690477
473732	1449220_at	25					2	ERVB4_1C-LTR_Mm	LTR/ERVK
473843	1452426_x_at	25					2	RLTR4_Mm	LTR/ERV1
475236	1448073_at	25	2	91025897	91025921	25	1	PB1D10	SINE/Alu	91025897	91025984	Celf1	90940382	91019497	Rapsn	91035620	91045729
475396	1433954_at	25	11	86209491	86209515	25	1	RLTR41C	LTR/ERV1	86209158	86209606	Brip1	86201193	86058138	Ints2	86257575	86210681
475385	1425113_x_at	25					2	IAPLTR4	LTR/ERVK
475386	1449220_at	25	12	20830626	20830602	25	1	ERVB4_1B-LTR_MM	LTR/ERVK	20830698	20830193	1700030C10Rik	20815727	20814257	Zfp125	20900867	20899822
476465	1452426_x_at	25					2	RLTR4_Mm	LTR/ERV1
476731	1421498_a_at	25	X	7412210	7412186	25	1	RMER4B	LTR/ERVK	7412359	7412109	Usp27x	7375830	7371276	Ppp1r3f	7605381	7557296
476809	1424564_at	25	2	172469459	172469483	25	1	B4A	SINE/B4	172469331	172469572	Gcnt7	172458596	172450313	Fam209	172472520	172474331
477698	1455581_x_at	25					2	RLTR46B	LTR/ERVK
477733	1433954_at	25	11	86209403	86209427	25	1	RLTR41C	LTR/ERV1	86209158	86209606	Brip1	86201193	86058138	Ints2	86257575	86210681
478076	1451699_at	25	12	20661451	20661475	25	1	IAP-d-int	LTR/ERVK	20659924	20661493	Gm10479	20415938	20433699	1700030C10Rik	20815727	20814257
478180	1427795_s_at	25					2	RLTR46	LTR/ERVK
479144	1457379_at	25	16	17353586	17353562	25	1	B3A	SINE/B2	17353652	17353473	Serpind1	17331371	17343575	Snap29	17406003	17430826
483679	1456182_x_at	25	8	123426201	123426177	25	1	RLTR4_Mm	LTR/ERV1	123426326	123425804	Tubb3	123411424	123422015	Def8	123442986	123463270
482340	1449609_at	25	4	125965882	125965906	25	1	MT2A	LTR/ERVL	125965768	125966238	Grik3	125490700	125714173	Csf3r	126024550	126044440
482346	1427795_s_at	25	5	33947192	33947168	25	1	RLTR46	LTR/ERVK	33947287	33946970	Nelfa	33936413	33896936	Gm1673	33983437	33985013
479324	AFFX-18SRNAMur/X00686_3_at	25					2	SSU-rRNA_Hsa	rRNA
480660	1451654_x_at	25	13	74480595	74480571	25	1	MMSAT4	Satellite	74481149	74480431	Zfp825	74482943	74480517	Erap1	74639872	74691875
480640	AFFX-18SRNAMur/X00686_5_at	25	17	39846883	39846907	25	1	SSU-rRNA_Hsa	rRNA	39846353	39848201	Gm9041	39640957	39645666	Gm21946	39953353	39955244
480659	1425297_at	25	13	74480595	74480571	25	1	MMSAT4	Satellite	74481149	74480431	Zfp825	74482943	74480517	Erap1	74639872	74691875
479722	AFFX-18SRNAMur/X00686_3_at	25					2	SSU-rRNA_Hsa	rRNA
486815	1426074_at	25					2	IAPLTR3-int	LTR/ERVK
486928	1426060_at	25					2	L1Md_F3	LINE/L1
486929	1426061_x_at	25					2	L1Md_F3	LINE/L1
487122	1457841_at	25	6	79034379	79034403	25	1	RLTR1B-int	LTR/ERV1	79034236	79034463	Reg3g	78468872	78466269	Gm20594	79818031	79818364
487123	1442378_x_at	25	6	79034379	79034403	25	1	RLTR1B-int	LTR/ERV1	79034236	79034463	Reg3g	78468872	78466269	Gm20594	79818031	79818364
487231	1441433_at	25					2	IAP-d-int	LTR/ERVK
489998	AFFX-18SRNAMur/X00686_3_at	25					2	SSU-rRNA_Hsa	rRNA
491167	1455382_at	25	5	44236241	44236265	25	1	MTE2b	LTR/ERVL-MaLR	44236196	44236503	Tapt1	44226606	44175164	Ldb2	44799707	44472133
491470	AFFX-18SRNAMur/X00686_5_at	25	17	39846656	39846680	25	1	SSU-rRNA_Hsa	rRNA	39846353	39848201	Gm9041	39640957	39645666	Gm21946	39953353	39955244
494021	1436172_at	25					2	RLTR46B	LTR/ERVK
495606	1436172_at	25	6	3333551	3333527	25	1	RLTR46B	LTR/ERVK	3333740	3333361				Samd9l	3399571	3372260
495723	1425961_at	25	2	103384171	103384147	25	1	Lx4A	LINE/L1	103384705	103384007	Ehf	103303278	103263433	Elf5	103411688	103450989
495700	1439483_at	25	5	23692383	23692359	25	1	MuRRS4-int	LTR/ERV1	23694352	23692350	Srpk2	23616571	23503356	Pus7	23783711	23740648
496012	1456182_x_at	25	8	123426177	123426153	25	1	RLTR4_Mm	LTR/ERV1	123426326	123425804	Tubb3	123411424	123422015	Def8	123442986	123463270
497065	1449220_at	25	6	48764532	48764508	25	1	ERVB4_1C-LTR_Mm	LTR/ERVK	48764867	48764363	Gimap5	48746197	48754210	Gimap3	48766519	48765089
497185	1430457_at	25	1	130437397	130437421	25	1	MLT2B2	LTR/ERVL	130437331	130437605	Daf2	130423009	130388537	Cd55	130462744	130439027
500373	1455382_at	25	5	44236208	44236232	25	1	MTE2b	LTR/ERVL-MaLR	44236196	44236503	Tapt1	44226606	44175164	Ldb2	44799707	44472133
501895	1441433_at	25	17	28542177	28542153	25	1	IAP-d-int	LTR/ERVK	28543219	28541758	Armc12	28530860	28538954	Clpsl2	28549489	28552618
501726	1451654_x_at	25	13	74480588	74480564	25	1	MMSAT4	Satellite	74481149	74480431	Zfp825	74482943	74480517	Erap1	74639872	74691875
501725	1425297_at	25	13	74480588	74480564	25	1	MMSAT4	Satellite	74481149	74480431	Zfp825	74482943	74480517	Erap1	74639872	74691875
501999	1419237_at	25					2	RLTR49	LTR/ERVK
503118	1425961_at	25					2	Lx4A	LINE/L1
503105	1427513_at	25	8	114154526	114154550	25	1	B4A	SINE/B4	114154499	114154773	Nudt7	114133557	114152312	Vat1l	114205612	114374071
503186	1426074_at	25					2	IAPLTR3-int	LTR/ERVK
503632	1420105_at	25	13	62894898	62894922	25	1	RMER17C	LTR/ERVK	62894700	62895074	Fbp1	62888282	62864753	2010111I01Rik	63014934	63326096
504453	1443326_at	25	13	79509317	79509341	25	1	MERV1_I-int	LTR/ERV1	79508237	79512797	Nr2f1	78199757	78188973	Arrdc3	80883384	80896035
507432	1415708_at	25	11	3640321	3640297	25	1	MLT1K	LTR/ERVL-MaLR	3640325	3639749	Smtn	3540612	3517523	Morc2a	3649494	3690477
509380	1425113_x_at	25	10	79413352	79413328	25	1	IAPEY4_I-int	LTR/ERVK	79416675	79413253	Vmn2r82	79356576	79397198	Vmn2r83	79468943	79492154
508942	1430457_at	25	1	130437357	130437381	25	1	MLT2B2	LTR/ERVL	130437331	130437605	Daf2	130423009	130388537	Cd55	130462744	130439027
507538	1433438_x_at	25	8	123426455	123426431	25	1	MuLV-int	LTR/ERV1	123433974	123426364	Tubb3	123411424	123422015	Def8	123442986	123463270
509555	1443473_at	25	4	139162241	139162217	25	1	MTB_Mm-int	LTR/ERVL-MaLR	139162985	139161567	Minos1	139131113	139101814	Capzb	139192899	139291818
510778	1427740_a_at	25	4	89236181	89236157	25	1	Lx9	LINE/L1	89237177	89235755	Mtap	89137122	89181081	Cdkn2a	89294653	89274473
510854	AFFX-18SRNAMur/X00686_M_at	25	17	39847173	39847197	25	1	SSU-rRNA_Hsa	rRNA	39846353	39848201	Gm9041	39640957	39645666	Gm21946	39953353	39955244
512320	AFFX-18SRNAMur/X00686_5_at	25					2	SSU-rRNA_Hsa	rRNA
509149	1459220_at	25	3	57241021	57240997	25	1	RLTR13D5	LTR/ERVK	57241922	57240899	F830104G03Rik	56890593	56889978	Tm4sf1	57301919	57285611
515356	1425976_x_at	25	8	42079513	42079489	25	1	L1Md_A	LINE/L1	42081197	42075037	Frg1	41417118	41397457	Triml1	43141486	43129807
512009	1433954_at	25	11	86209239	86209263	25	1	RLTR41C	LTR/ERV1	86209158	86209606	Brip1	86201193	86058138	Ints2	86257575	86210681
514074	1426061_x_at	25					2	L1Md_F3	LINE/L1
516373	1439251_at	25	5	108684058	108684034	25	1	MTE-int	LTR/ERVL-MaLR	108684168	108683897	Slc26a1	108675569	108669878	Fgfrl1	108694229	108706950
519915	1431048_at	25	14	45422627	45422651	25	1	RMER1B	Other	45421980	45422829	Gnpnat1	45388802	45376334	Fermt2	45530118	45458792
519844	1419237_at	25	7	6966685	6966709	25	1	URR1A	DNA/hAT-Charlie	6966671	6966748	Usp29	6961160	6963769	Aurkc	6995443	7002945
520891	1432050_at	25					2	RLTR20B1	LTR/ERVK
521008	1430457_at	25	1	130388549	130388573	25	1	MLT2B2	LTR/ERVL	130388417	130388659	Daf2	130423009	130388537	Cd55	130462744	130439027
525407	1419658_at	25	17	36029902	36029878	25	1	B2_Mm1t	SINE/B2	36029913	36029782	H2-T23	36032855	36029773	H2-T22	36042747	36037128
524060	1452068_at	25	15	75413973	75413997	25	1	RLTR5_Mm	LTR/ERV1	75413495	75414137	Ly6f	75268421	75272234	9030619P08Rik	75431829	75427607
522501	1437952_at	25	14	57417418	57417394	25	1	MT2B1	LTR/ERVL	57417435	57417360	Cryl1	57398483	57275034	Ift88	57424062	57517936
528254	1451654_x_at	25	13	74447324	74447300	25	1	MurSatRep1	Unknown	74447328	74447106	Gm10116	74406396	74407317	Zfp825	74482943	74480517
528255	1425297_at	25	13	74447324	74447300	25	1	MurSatRep1	Unknown	74447328	74447106	Gm10116	74406396	74407317	Zfp825	74482943	74480517
521519	1421185_at	25	15	100328624	100328648	25	1	RMER17A-int	LTR/ERVK	100327709	100328719	Mettl7a1	100304817	100314348	Mettl7a3	100334929	100340341
523901	1439251_at	25	5	108684216	108684192	25	1	MTC	LTR/ERVL-MaLR	108684540	108684173	Slc26a1	108675569	108669878	Fgfrl1	108694229	108706950
527311	1449609_at	25	4	125966143	125966167	25	1	MT2A	LTR/ERVL	125965768	125966238	Grik3	125490700	125714173	Csf3r	126024550	126044440
525821	1432050_at	25	17	55563427	55563451	25	1	RMER19C	LTR/ERVK	55562836	55563509	St6gal2	55445382	55514581	Vmn2r118	55624672	55592341
526824	1441433_at	25					2	IAP-d-int	LTR/ERVK
528317	AFFX-18SRNAMur/X00686_3_at	25					2	SSU-rRNA_Hsa	rRNA
524511	1434615_x_at	25					2	ERVB4_2-LTR_MM	LTR/ERVK
527053	1427438_at	25	18	39154815	39154839	25	1	L1MD	LINE/L1	39154067	39155339	Fgf1	38929404	38838673	Nr3c1	39491301	39410545
527083	1420105_at	25	13	62895021	62895045	25	1	RMER17C	LTR/ERVK	62894700	62895074	Fbp1	62888282	62864753	2010111I01Rik	63014934	63326096
525773	1426061_x_at	25					2	L1Md_F3	LINE/L1
525772	1426060_at	25					2	L1Md_F3	LINE/L1
530328	1437952_at	25					2	MERVL_2A-int	LTR/ERVL
530154	1424564_at	25	2	172469536	172469560	25	1	B4A	SINE/B4	172469331	172469572	Gcnt7	172458596	172450313	Fam209	172472520	172474331
531506	1457833_at	25					2	RLTR30D2_MM	LTR/ERV1
532981	1427513_at	25	8	114154885	114154908	24	1	B4	SINE/B4	114154854	114154913	Nudt7	114133557	114152312	Vat1l	114205612	114374071
531904	1439251_at	25	5	108684030	108684006	25	1	MTE-int	LTR/ERVL-MaLR	108684168	108683897	Slc26a1	108675569	108669878	Fgfrl1	108694229	108706950
533213	1426061_x_at	25					2	L1Md_F3	LINE/L1
533214	1426060_at	25					2	L1Md_F3	LINE/L1
533184	1434615_x_at	25					2	ERVB4_2-LTR_MM	LTR/ERVK
533446	1425113_x_at	25					2	IAPLTR4	LTR/ERVK
