# Supplementary material for: Microarray analysis reveals global modulation of endogenous retroelement transcription by microbes
Source: Retrovirology. 2014 Jul 25;11:59. doi: 10.1186/1742-4690-11-59 (PMC4222864; doi:10.1186/1742-4690-11-59)
Supplement: Supplementary file 2 — Additional file 2: Archive of mouse annotation files. Probe annotation files (csv format), as defined in the Methods, for the following Affymetrix platforms: mg_u74a, mg_u74a_v2, mg_b74b, mg_u74b_v2, mg_b74c, mg_u74c_v2, moe_430a, moe_430b, ht_mg_430a, mogene_1_0_st, mogene_2_0, mouse430_v2, mouse430a_v2. Shortened platform names correspond to identifiers used within the ‘oligo’ Bioconductor R package. Column identifiers are pid – probe id, probeset – Affymetrix probeset, plen – probe length, sid – target chromosome, sstart – start position of probe on sid, send – end position of probe on sid, nident – identity within the region sstart to send, numhits – number of hits recorded by BLASTn, repeat – RepBase-defined repeat, repclass – RepBase-defined repeat class, rstart – start position of repetitive element, rend – end position of repetitive element, 5id – symbol of nearest 5′ protein coding gene, 5start – start position of 5id, 5stop – end position of 5id, 3id – symbol of nearest 3′ protein coding gene, 3start – start position of 3id, 3stop – end position of 3id. (ZIP 846 KB) [file 12977_2014_3913_MOESM2_ESM.zip › mouse/affy_mg_u74a_v2.csv]

pid	probeset	plen	sid	sstart	send	nident	numhits	repeat	repclass	rstart	rend	5id	5start	5stop	3id	3start	3stop
13771	97197_r_at	25	5	23701184	23701160	25	1	MuLV-int	LTR/ERV1	23708710	23701114	Srpk2	23616571	23503356	Pus7	23783711	23740648
14879	95501_at	25	2	172469523	172469547	25	1	B4A	SINE/B4	172469331	172469572	Gcnt7	172458596	172450313	Fam209	172472520	172474331
14899	99362_at	25	2	99744532	99744556	25	1	ORR1A4-int	LTR/ERVL-MaLR	99744441	99744855	Gm10800	98667301	98666547	B230118H07Rik	101649532	101560781
14937	102139_at	25	13	62894731	62894755	24	1	RMER17C	LTR/ERVK	62894700	62895074	Fbp1	62888282	62864753	2010111I01Rik	63014934	63326096
5797	102139_at	25	13	62894949	62894973	25	1	RMER17C	LTR/ERVK	62894700	62895074	Fbp1	62888282	62864753	2010111I01Rik	63014934	63326096
5789	100769_at	25					2	L1_Mus3	LINE/L1
9815	93437_f_at	25	11	86209486	86209510	25	1	RLTR41C	LTR/ERV1	86209158	86209606	Brip1	86201193	86058138	Ints2	86257575	86210681
8551	94691_at	25	13	90530785	90530809	25	1	L1VL2	LINE/L1	90530143	90531244	Tmem167	90089123	90143907	Gm21726	90583400	90583765
13560	94691_at	25					2	L1VL2	LINE/L1
14726	161058_f_at	25	7	143033701	143033677	25	1	MT2A	LTR/ERVL	143033843	143033544	Tspan32	143005046	143019644	Cd81	143052739	143067934
11165	101663_s_at	25	7	34854897	34854873	25	1	RMER1B	Other	34855258	34854657	Chst8	34812711	34674468	Pepd	34912379	35044710
13504	95501_at	25	2	172469340	172469364	25	1	B4A	SINE/B4	172469331	172469572	Gcnt7	172458596	172450313	Fam209	172472520	172474331
17718	95959_at	25	12	26829742	26829718	25	1	L1_Mus3	LINE/L1	26830084	26829324	Cmpk2	26469204	26479835	Sox11	27342709	27340697
16190	98762_f_at	25	17	17146476	17146500	25	1	MurSatRep1	Unknown	17146405	17146714	Zfp97	17121415	17146831	Gm6712	17316078	17319511
22701	100769_at	25					2	L1VL4	LINE/L1
25268	98762_f_at	25	17	17089298	17089322	25	1	MurSatRep1	Unknown	17088770	17089499	Zfp960	17064113	17089628	Zfp97	17121415	17146831
25209	103400_at	25	11	3639915	3639891	25	1	MLT1K	LTR/ERVL-MaLR	3640325	3639749	Smtn	3540612	3517523	Morc2a	3649494	3690477
18925	161058_f_at	25	7	143033660	143033636	25	1	MT2A	LTR/ERVL	143033843	143033544	Tspan32	143005046	143019644	Cd81	143052739	143067934
18700	95959_at	25					2	L1VL4	LINE/L1
24291	AFFX-18SRNAMur/X00686_5_at	25					2	SSU-rRNA_Hsa	rRNA
19853	97197_r_at	25					2	MuLV-int	LTR/ERV1
26823	97282_at	25	8	123426174	123426150	25	1	RLTR4_Mm	LTR/ERV1	123426326	123425804	Tubb3	123411424	123422015	Def8	123442986	123463270
26822	97282_at	25	8	123426175	123426151	25	1	RLTR4_Mm	LTR/ERV1	123426326	123425804	Tubb3	123411424	123422015	Def8	123442986	123463270
23801	93437_f_at	25	11	86209363	86209387	25	1	RLTR41C	LTR/ERV1	86209158	86209606	Brip1	86201193	86058138	Ints2	86257575	86210681
21647	101863_at	25					2	L1Md_Gf	LINE/L1
21693	95281_at	25	4	90856522	90856546	25	1	L1M4a2	LINE/L1	90855792	90856587	Zfp352	90218820	90225702	Elavl2	91400785	91250763
20255	96485_at	25	5	108282533	108282557	25	1	RSINE1	SINE/B4	108282479	108282570	Dr1	108268897	108280526	Pigg	108312609	108349355
17832	97171_f_at	25					2	LTRIS2	LTR/ERV1
22895	101863_at	25	7	33999727	33999750	24	1	L1Md_Gf	LINE/L1	33999220	34004640	Scgb2b26	33945040	33943002	Scgb2b27	34013942	34011932
28146	101663_s_at	25	7	34854893	34854869	25	1	RMER1B	Other	34855258	34854657	Chst8	34812711	34674468	Pepd	34912379	35044710
32929	97171_f_at	25					2	LTRIS2	LTR/ERV1
30110	AFFX-18SRNAMur/X00686_3_at	25					2	SSU-rRNA_Hsa	rRNA
31373	95950_at	25	13	79509480	79509504	25	1	MERV1_I-int	LTR/ERV1	79508237	79512797	Nr2f1	78199757	78188973	Arrdc3	80883384	80896035
32656	99362_at	25	2	99744683	99744707	25	1	ORR1A4-int	LTR/ERVL-MaLR	99744441	99744855	Gm10800	98667301	98666547	B230118H07Rik	101649532	101560781
31998	95892_at	25	4	125950266	125950290	25	1	L3b	LINE/CR1	125950257	125950357	Grik3	125490700	125714173	Csf3r	126024550	126044440
30251	97610_f_at	25	18	35631673	35631697	25	1	RLTR30D2_MM	LTR/ERV1	35631325	35631791	Slc23a1	35627244	35614604	Mzb1	35649367	35647266
30250	97610_f_at	25	18	35631674	35631698	25	1	RLTR30D2_MM	LTR/ERV1	35631325	35631791	Slc23a1	35627244	35614604	Mzb1	35649367	35647266
30310	93436_i_at	25	11	86209203	86209227	25	1	RLTR41C	LTR/ERV1	86209158	86209606	Brip1	86201193	86058138	Ints2	86257575	86210681
38262	101863_at	25					2	L1Md_Gf	LINE/L1
38341	97171_f_at	25					2	LTRIS2	LTR/ERV1
37917	AFFX-18SRNAMur/X00686_5_at	25					2	SSU-rRNA_Hsa	rRNA
39292	93437_f_at	25	11	86209489	86209513	25	1	RLTR41C	LTR/ERV1	86209158	86209606	Brip1	86201193	86058138	Ints2	86257575	86210681
33257	97282_at	25	8	123426196	123426172	25	1	RLTR4_Mm	LTR/ERV1	123426326	123425804	Tubb3	123411424	123422015	Def8	123442986	123463270
39556	AFFX-18SRNAMur/X00686_3_at	25					2	SSU-rRNA_Hsa	rRNA
40603	95892_at	25	4	125966151	125966175	25	1	MT2A	LTR/ERVL	125965768	125966238	Grik3	125490700	125714173	Csf3r	126024550	126044440
40900	97197_r_at	25					2	MuLV-int	LTR/ERV1
40471	92779_f_at	25					2	RLTR3_Mm	LTR/ERVK
42072	102139_at	25					2	RMER17C	LTR/ERVK
44666	101663_s_at	25	7	34854894	34854870	25	1	RMER1B	Other	34855258	34854657	Chst8	34812711	34674468	Pepd	34912379	35044710
46749	93436_i_at	25	11	86209186	86209210	25	1	RLTR41C	LTR/ERV1	86209158	86209606	Brip1	86201193	86058138	Ints2	86257575	86210681
47184	95501_at	25	2	172469347	172469371	25	1	B4A	SINE/B4	172469331	172469572	Gcnt7	172458596	172450313	Fam209	172472520	172474331
47175	97171_f_at	25					2	LTRIS2	LTR/ERV1
47155	94691_at	25	13	90530536	90530560	25	1	L1VL2	LINE/L1	90530143	90531244	Tmem167	90089123	90143907	Gm21726	90583400	90583765
47337	93436_i_at	25	11	86209205	86209229	25	1	RLTR41C	LTR/ERV1	86209158	86209606	Brip1	86201193	86058138	Ints2	86257575	86210681
51048	97197_r_at	25					2	MuLV-int	LTR/ERV1
48407	97080_at	25	4	139162072	139162048	25	1	MTB_Mm-int	LTR/ERVL-MaLR	139162985	139161567	Minos1	139131113	139101814	Capzb	139192899	139291818
52204	93437_f_at	25	11	86209367	86209391	25	1	RLTR41C	LTR/ERV1	86209158	86209606	Brip1	86201193	86058138	Ints2	86257575	86210681
47112	97610_f_at	25	18	35631636	35631660	25	1	RLTR30D2_MM	LTR/ERV1	35631325	35631791	Slc23a1	35627244	35614604	Mzb1	35649367	35647266
53447	AFFX-18SRNAMur/X00686_5_at	25	17	39846656	39846680	25	1	SSU-rRNA_Hsa	rRNA	39846353	39848201	Gm9041	39640957	39645666	Gm21946	39953353	39955244
50882	102139_at	25					2	RMER17C	LTR/ERVK
51909	102139_at	25					2	RMER17C	LTR/ERVK
55775	AFFX-18SRNAMur/X00686_5_at	25	17	39846743	39846767	25	1	SSU-rRNA_Hsa	rRNA	39846353	39848201	Gm9041	39640957	39645666	Gm21946	39953353	39955244
56047	160620_at	25	6	113070745	113070721	25	1	Charlie1	DNA/hAT-Charlie	113070906	113070303	Thumpd3	113046225	113068273	Setd5	113077365	113153435
62447	97282_at	25	8	123426076	123426052	25	1	RLTR4_Mm	LTR/ERV1	123426326	123425804	Tubb3	123411424	123422015	Def8	123442986	123463270
59815	103400_at	25	11	3640112	3640088	25	1	MLT1K	LTR/ERVL-MaLR	3640325	3639749	Smtn	3540612	3517523	Morc2a	3649494	3690477
65245	97171_f_at	25					2	LTRIS2	LTR/ERV1
58429	161058_f_at	25	7	143033657	143033633	25	1	MT2A	LTR/ERVL	143033843	143033544	Tspan32	143005046	143019644	Cd81	143052739	143067934
60123	95281_at	25	4	90856424	90856448	25	1	L1M4a2	LINE/L1	90855792	90856587	Zfp352	90218820	90225702	Elavl2	91400785	91250763
63790	AFFX-18SRNAMur/X00686_M_at	25	17	39847335	39847359	25	1	SSU-rRNA_Hsa	rRNA	39846353	39848201	Gm9041	39640957	39645666	Gm21946	39953353	39955244
62668	95959_at	25	12	26829746	26829722	25	1	L1_Mus3	LINE/L1	26830084	26829324	Cmpk2	26469204	26479835	Sox11	27342709	27340697
63851	99362_at	25					2	ORR1A2-int	LTR/ERVL-MaLR
63846	93180_at	25	5	23692632	23692608	25	1	MuRRS4-int	LTR/ERV1	23694352	23692350	Srpk2	23616571	23503356	Pus7	23783711	23740648
65983	99618_at	25	1	166431828	166431804	25	1	Lx2	LINE/L1	166432497	166430817	Pogk	166409863	166384622	Gm4846	166497588	166483613
67405	AFFX-18SRNAMur/X00686_M_at	25	10	82955349	82955326	24	1	SSU-rRNA_Hsa	rRNA	82955391	82955117	Gm4799	82954344	82955000	Chst11	82985498	83195900
68519	97197_r_at	25	5	23701185	23701161	25	1	MuLV-int	LTR/ERV1	23708710	23701114	Srpk2	23616571	23503356	Pus7	23783711	23740648
68798	160620_at	25	6	113070767	113070743	25	1	Charlie1	DNA/hAT-Charlie	113070906	113070303	Thumpd3	113046225	113068273	Setd5	113077365	113153435
68843	AFFX-18SRNAMur/X00686_M_at	25	17	39847199	39847223	25	1	SSU-rRNA_Hsa	rRNA	39846353	39848201	Gm9041	39640957	39645666	Gm21946	39953353	39955244
68905	99362_at	25	2	99744684	99744708	25	1	ORR1A4-int	LTR/ERVL-MaLR	99744441	99744855	Gm10800	98667301	98666547	B230118H07Rik	101649532	101560781
70314	103400_at	25	11	3640130	3640106	25	1	MLT1K	LTR/ERVL-MaLR	3640325	3639749	Smtn	3540612	3517523	Morc2a	3649494	3690477
70265	97282_at	25	8	123426132	123426108	25	1	RLTR4_Mm	LTR/ERV1	123426326	123425804	Tubb3	123411424	123422015	Def8	123442986	123463270
71106	160620_at	25	6	113070873	113070849	25	1	Charlie1	DNA/hAT-Charlie	113070906	113070303	Thumpd3	113046225	113068273	Setd5	113077365	113153435
73725	161058_f_at	25	7	143033672	143033648	25	1	MT2A	LTR/ERVL	143033843	143033544	Tspan32	143005046	143019644	Cd81	143052739	143067934
75494	AFFX-18SRNAMur/X00686_3_at	25					2	SSU-rRNA_Hsa	rRNA
78768	98762_f_at	25	17	17088692	17088716	25	1	MMSAT4	Satellite	17088627	17088769	Zfp960	17064113	17089628	Zfp97	17121415	17146831
79334	102139_at	25	13	62894729	62894753	24	1	RMER17C	LTR/ERVK	62894700	62895074	Fbp1	62888282	62864753	2010111I01Rik	63014934	63326096
80524	101863_at	25					2	L1Md_Gf	LINE/L1
80455	102139_at	25	13	62894945	62894969	25	1	RMER17C	LTR/ERVK	62894700	62895074	Fbp1	62888282	62864753	2010111I01Rik	63014934	63326096
80264	95892_at	25	4	125966139	125966163	25	1	MT2A	LTR/ERVL	125965768	125966238	Grik3	125490700	125714173	Csf3r	126024550	126044440
81340	160620_at	25	6	113070747	113070723	25	1	Charlie1	DNA/hAT-Charlie	113070906	113070303	Thumpd3	113046225	113068273	Setd5	113077365	113153435
81564	99362_at	25					2	ORR1A4-int	LTR/ERVL-MaLR
82752	97080_at	25	4	139162071	139162047	25	1	MTB_Mm-int	LTR/ERVL-MaLR	139162985	139161567	Minos1	139131113	139101814	Capzb	139192899	139291818
81646	AFFX-18SRNAMur/X00686_3_at	25					2	SSU-rRNA_Hsa	rRNA
82641	98762_f_at	25	17	17089268	17089292	25	1	MurSatRep1	Unknown	17088770	17089499	Zfp960	17064113	17089628	Zfp97	17121415	17146831
83875	97080_at	25	4	139162074	139162050	25	1	MTB_Mm-int	LTR/ERVL-MaLR	139162985	139161567	Minos1	139131113	139101814	Capzb	139192899	139291818
84445	98762_f_at	25					2	MMSAT4	Satellite
84066	101863_at	25	2	155252253	155252276	24	1	L1Md_Gf	LINE/L1	155252128	155257167	Dynlrb1	155236533	155250277	Map1lc3a	155276297	155278073
85470	102139_at	25	13	62894946	62894970	25	1	RMER17C	LTR/ERVK	62894700	62895074	Fbp1	62888282	62864753	2010111I01Rik	63014934	63326096
83051	160620_at	25	6	113070741	113070717	25	1	Charlie1	DNA/hAT-Charlie	113070906	113070303	Thumpd3	113046225	113068273	Setd5	113077365	113153435
87936	93436_i_at	25	11	86209204	86209228	25	1	RLTR41C	LTR/ERV1	86209158	86209606	Brip1	86201193	86058138	Ints2	86257575	86210681
86512	98762_f_at	25	17	17088800	17088824	25	1	MurSatRep1	Unknown	17088770	17089499	Zfp960	17064113	17089628	Zfp97	17121415	17146831
86555	93436_i_at	25	11	86209201	86209225	25	1	RLTR41C	LTR/ERV1	86209158	86209606	Brip1	86201193	86058138	Ints2	86257575	86210681
85562	97610_f_at	25					2	RLTR30D2_MM	LTR/ERV1
90324	94691_at	25					2	L1VL2	LINE/L1
89527	97610_f_at	25	18	35631705	35631729	25	1	RLTR30D2_MM	LTR/ERV1	35631325	35631791	Slc23a1	35627244	35614604	Mzb1	35649367	35647266
89258	95950_at	25	13	79509672	79509696	25	1	MERV1_I-int	LTR/ERV1	79508237	79512797	Nr2f1	78199757	78188973	Arrdc3	80883384	80896035
89236	AFFX-18SRNAMur/X00686_5_at	25	17	39846717	39846741	25	1	SSU-rRNA_Hsa	rRNA	39846353	39848201	Gm9041	39640957	39645666	Gm21946	39953353	39955244
93251	93436_i_at	25	11	86209202	86209226	25	1	RLTR41C	LTR/ERV1	86209158	86209606	Brip1	86201193	86058138	Ints2	86257575	86210681
93061	93436_i_at	25	11	86209258	86209282	25	1	RLTR41C	LTR/ERV1	86209158	86209606	Brip1	86201193	86058138	Ints2	86257575	86210681
94200	95892_at	25					2	MT2A	LTR/ERVL
90499	100769_at	25					2	L1VL4	LINE/L1
92966	160620_at	25	6	113070874	113070850	25	1	Charlie1	DNA/hAT-Charlie	113070906	113070303	Thumpd3	113046225	113068273	Setd5	113077365	113153435
92943	101663_s_at	25	7	34854892	34854868	25	1	RMER1B	Other	34855258	34854657	Chst8	34812711	34674468	Pepd	34912379	35044710
94301	160620_at	25	6	113070875	113070851	25	1	Charlie1	DNA/hAT-Charlie	113070906	113070303	Thumpd3	113046225	113068273	Setd5	113077365	113153435
94578	95281_at	25	4	90856518	90856542	25	1	L1M4a2	LINE/L1	90855792	90856587	Zfp352	90218820	90225702	Elavl2	91400785	91250763
95751	102139_at	25	13	62894940	62894964	25	1	RMER17C	LTR/ERVK	62894700	62895074	Fbp1	62888282	62864753	2010111I01Rik	63014934	63326096
98364	92779_f_at	25					2	RLTR3_Mm	LTR/ERVK
96799	AFFX-18SRNAMur/X00686_3_at	25					2	SSU-rRNA_Hsa	rRNA
98279	95950_at	25	13	79509580	79509604	25	1	MERV1_I-int	LTR/ERV1	79508237	79512797	Nr2f1	78199757	78188973	Arrdc3	80883384	80896035
98318	161058_f_at	25	7	143033641	143033617	25	1	MT2A	LTR/ERVL	143033843	143033544	Tspan32	143005046	143019644	Cd81	143052739	143067934
99681	95281_at	25	4	90856348	90856372	25	1	L1M4a2	LINE/L1	90855792	90856587	Zfp352	90218820	90225702	Elavl2	91400785	91250763
99793	93436_i_at	25	11	86209180	86209204	25	1	RLTR41C	LTR/ERV1	86209158	86209606	Brip1	86201193	86058138	Ints2	86257575	86210681
99794	93436_i_at	25	11	86209179	86209203	25	1	RLTR41C	LTR/ERV1	86209158	86209606	Brip1	86201193	86058138	Ints2	86257575	86210681
99222	99438_at	25	16	17353628	17353604	25	1	B3A	SINE/B2	17353652	17353473	Serpind1	17331371	17343575	Snap29	17406003	17430826
103325	95959_at	25	12	26829963	26829939	25	1	L1_Mus3	LINE/L1	26830084	26829324	Cmpk2	26469204	26479835	Sox11	27342709	27340697
103276	102130_f_at	25					2	LTRIS2	LTR/ERV1
100570	93180_at	25	5	23692444	23692420	24	1	MuRRS4-int	LTR/ERV1	23694352	23692350	Srpk2	23616571	23503356	Pus7	23783711	23740648
103110	97610_f_at	25	18	35631518	35631542	25	1	RLTR30D2_MM	LTR/ERV1	35631325	35631791	Slc23a1	35627244	35614604	Mzb1	35649367	35647266
104686	93437_f_at	25	11	86209490	86209514	25	1	RLTR41C	LTR/ERV1	86209158	86209606	Brip1	86201193	86058138	Ints2	86257575	86210681
106128	95501_at	25	2	172469511	172469535	25	1	B4A	SINE/B4	172469331	172469572	Gcnt7	172458596	172450313	Fam209	172472520	172474331
108647	99438_at	25	16	17353574	17353550	25	1	B3A	SINE/B2	17353652	17353473	Serpind1	17331371	17343575	Snap29	17406003	17430826
109538	AFFX-18SRNAMur/X00686_3_at	25					2	SSU-rRNA_Hsa	rRNA
109775	AFFX-18SRNAMur/X00686_5_at	25	17	39846575	39846599	25	1	SSU-rRNA_Hsa	rRNA	39846353	39848201	Gm9041	39640957	39645666	Gm21946	39953353	39955244
118437	95281_at	25	4	90856421	90856445	25	1	L1M4a2	LINE/L1	90855792	90856587	Zfp352	90218820	90225702	Elavl2	91400785	91250763
118505	98762_f_at	25	17	17088596	17088620	25	1	MurSatRep1	Unknown	17087675	17088626	Zfp960	17064113	17089628	Zfp97	17121415	17146831
118596	97171_f_at	25					2	LTRIS2	LTR/ERV1
118563	103400_at	25	11	3640239	3640215	25	1	MLT1K	LTR/ERVL-MaLR	3640325	3639749	Smtn	3540612	3517523	Morc2a	3649494	3690477
118623	99618_at	25	1	166431871	166431847	25	1	Lx2	LINE/L1	166432497	166430817	Pogk	166409863	166384622	Gm4846	166497588	166483613
119985	95959_at	25					2	L1_Mus3	LINE/L1
121336	102130_f_at	25					2	LTRIS2	LTR/ERV1
123527	93180_at	25	5	23692716	23692692	25	1	MuRRS4-int	LTR/ERV1	23694352	23692350	Srpk2	23616571	23503356	Pus7	23783711	23740648
122527	102130_f_at	25					2	LTRIS2	LTR/ERV1
124857	101663_s_at	25	7	34854896	34854872	25	1	RMER1B	Other	34855258	34854657	Chst8	34812711	34674468	Pepd	34912379	35044710
122492	97171_f_at	25					2	LTRIS2	LTR/ERV1
122499	97080_at	25	4	139162056	139162032	25	1	MTB_Mm-int	LTR/ERVL-MaLR	139162985	139161567	Minos1	139131113	139101814	Capzb	139192899	139291818
125059	161058_f_at	25	7	143033687	143033663	25	1	MT2A	LTR/ERVL	143033843	143033544	Tspan32	143005046	143019644	Cd81	143052739	143067934
125407	161058_f_at	25					2	MT2A	LTR/ERVL
127918	AFFX-18SRNAMur/X00686_3_at	25	17	39847854	39847878	25	1	SSU-rRNA_Hsa	rRNA	39846353	39848201	Gm9041	39640957	39645666	Gm21946	39953353	39955244
127606	AFFX-18SRNAMur/X00686_5_at	25	17	39846883	39846907	25	1	SSU-rRNA_Hsa	rRNA	39846353	39848201	Gm9041	39640957	39645666	Gm21946	39953353	39955244
130017	101663_s_at	25	7	34854954	34854930	25	1	RMER1B	Other	34855258	34854657	Chst8	34812711	34674468	Pepd	34912379	35044710
129008	93437_f_at	25	11	86209369	86209393	25	1	RLTR41C	LTR/ERV1	86209158	86209606	Brip1	86201193	86058138	Ints2	86257575	86210681
133836	99618_at	25					2	Lx2	LINE/L1
133783	98762_f_at	25	17	17088796	17088820	25	1	MurSatRep1	Unknown	17088770	17089499	Zfp960	17064113	17089628	Zfp97	17121415	17146831
133785	101663_s_at	25	7	34854883	34854859	25	1	RMER1B	Other	34855258	34854657	Chst8	34812711	34674468	Pepd	34912379	35044710
137892	93180_at	25	5	23692692	23692668	25	1	MuRRS4-int	LTR/ERV1	23694352	23692350	Srpk2	23616571	23503356	Pus7	23783711	23740648
136856	96485_at	25	5	108282526	108282550	25	1	RSINE1	SINE/B4	108282479	108282570	Dr1	108268897	108280526	Pigg	108312609	108349355
138886	160620_at	25	6	113070872	113070848	25	1	Charlie1	DNA/hAT-Charlie	113070906	113070303	Thumpd3	113046225	113068273	Setd5	113077365	113153435
141759	101663_s_at	25	7	34854882	34854858	25	1	RMER1B	Other	34855258	34854657	Chst8	34812711	34674468	Pepd	34912379	35044710
143036	161058_f_at	25					2	MT2A	LTR/ERVL
143087	161058_f_at	25	7	143033735	143033711	25	1	MT2A	LTR/ERVL	143033843	143033544	Tspan32	143005046	143019644	Cd81	143052739	143067934
142839	94691_at	25	13	90530791	90530815	25	1	L1VL2	LINE/L1	90530143	90531244	Tmem167	90089123	90143907	Gm21726	90583400	90583765
145344	AFFX-18SRNAMur/X00686_3_at	25	17	39848024	39848048	25	1	SSU-rRNA_Hsa	rRNA	39846353	39848201	Gm9041	39640957	39645666	Gm21946	39953353	39955244
142728	100769_at	25	4	121266734	121266710	25	1	L1_Mus3	LINE/L1	121267747	121264225	Rlf	121215084	121145373	Gm12888	121324917	121316316
144193	95501_at	25	2	172469370	172469394	25	1	B4A	SINE/B4	172469331	172469572	Gcnt7	172458596	172450313	Fam209	172472520	172474331
144411	99438_at	25	16	17353597	17353573	25	1	B3A	SINE/B2	17353652	17353473	Serpind1	17331371	17343575	Snap29	17406003	17430826
146979	93180_at	25	5	23692770	23692746	24	1	MuRRS4-int	LTR/ERV1	23694352	23692350	Srpk2	23616571	23503356	Pus7	23783711	23740648
147179	AFFX-18SRNAMur/X00686_M_at	25	17	39847561	39847585	25	1	SSU-rRNA_Hsa	rRNA	39846353	39848201	Gm9041	39640957	39645666	Gm21946	39953353	39955244
147985	161058_f_at	25	7	143033646	143033622	25	1	MT2A	LTR/ERVL	143033843	143033544	Tspan32	143005046	143019644	Cd81	143052739	143067934
148219	95959_at	25	12	26829951	26829927	25	1	L1_Mus3	LINE/L1	26830084	26829324	Cmpk2	26469204	26479835	Sox11	27342709	27340697
148036	102130_f_at	25					2	LTRIS2	LTR/ERV1
149309	102139_at	25					2	RMER17C	LTR/ERVK
150501	97282_at	25	8	123426135	123426111	25	1	RLTR4_Mm	LTR/ERV1	123426326	123425804	Tubb3	123411424	123422015	Def8	123442986	123463270
153159	160620_at	25	6	113070868	113070844	25	1	Charlie1	DNA/hAT-Charlie	113070906	113070303	Thumpd3	113046225	113068273	Setd5	113077365	113153435
153529	AFFX-18SRNAMur/X00686_3_at	25	17	39847896	39847919	24	1	SSU-rRNA_Hsa	rRNA	39846353	39848201	Gm9041	39640957	39645666	Gm21946	39953353	39955244
154789	95892_at	25	4	125966013	125966037	25	1	MT2A	LTR/ERVL	125965768	125966238	Grik3	125490700	125714173	Csf3r	126024550	126044440
155876	99438_at	25					2	B3A	SINE/B2
157204	103400_at	25	11	3640181	3640157	25	1	MLT1K	LTR/ERVL-MaLR	3640325	3639749	Smtn	3540612	3517523	Morc2a	3649494	3690477
156904	97080_at	25	4	139162055	139162031	25	1	MTB_Mm-int	LTR/ERVL-MaLR	139162985	139161567	Minos1	139131113	139101814	Capzb	139192899	139291818
157387	100769_at	25	4	121266737	121266713	25	1	L1_Mus3	LINE/L1	121267747	121264225	Rlf	121215084	121145373	Gm12888	121324917	121316316
158603	97282_at	25					2	MuLV-int	LTR/ERV1
159723	99438_at	25	16	17353538	17353514	25	1	B3A	SINE/B2	17353652	17353473	Serpind1	17331371	17343575	Snap29	17406003	17430826
160841	95892_at	25	4	125965911	125965935	25	1	MT2A	LTR/ERVL	125965768	125966238	Grik3	125490700	125714173	Csf3r	126024550	126044440
161012	97610_f_at	25	18	35631608	35631632	25	1	RLTR30D2_MM	LTR/ERV1	35631325	35631791	Slc23a1	35627244	35614604	Mzb1	35649367	35647266
163610	101663_s_at	25	7	34854885	34854861	25	1	RMER1B	Other	34855258	34854657	Chst8	34812711	34674468	Pepd	34912379	35044710
164848	AFFX-18SRNAMur/X00686_5_at	25					2	SSU-rRNA_Hsa	rRNA
164922	103400_at	25	11	3639950	3639926	25	1	MLT1K	LTR/ERVL-MaLR	3640325	3639749	Smtn	3540612	3517523	Morc2a	3649494	3690477
164954	97197_r_at	25					2	MuLV-int	LTR/ERV1
168348	95892_at	25	4	125965880	125965904	25	1	MT2A	LTR/ERVL	125965768	125966238	Grik3	125490700	125714173	Csf3r	126024550	126044440
167677	100769_at	25					2	L1_Mus3	LINE/L1
168462	95950_at	25	13	79509323	79509347	25	1	MERV1_I-int	LTR/ERV1	79508237	79512797	Nr2f1	78199757	78188973	Arrdc3	80883384	80896035
168472	AFFX-18SRNAMur/X00686_3_at	25	17	39847860	39847884	25	1	SSU-rRNA_Hsa	rRNA	39846353	39848201	Gm9041	39640957	39645666	Gm21946	39953353	39955244
170118	92779_f_at	25					2	RLTR3_Mm	LTR/ERVK
169817	96485_at	25	5	108282479	108282503	25	1	RSINE1	SINE/B4	108282479	108282570	Dr1	108268897	108280526	Pigg	108312609	108349355
172258	97610_f_at	25	18	35631668	35631692	25	1	RLTR30D2_MM	LTR/ERV1	35631325	35631791	Slc23a1	35627244	35614604	Mzb1	35649367	35647266
172616	96485_at	25	5	108282443	108282467	25	1	B3	SINE/B2	108282336	108282489	Dr1	108268897	108280526	Pigg	108312609	108349355
170230	102130_f_at	25					2	LTRIS2	LTR/ERV1
177428	AFFX-18SRNAMur/X00686_M_at	25					2	SSU-rRNA_Hsa	rRNA
178691	97080_at	25	4	139162069	139162045	25	1	MTB_Mm-int	LTR/ERVL-MaLR	139162985	139161567	Minos1	139131113	139101814	Capzb	139192899	139291818
181233	93180_at	25	5	23692686	23692662	25	1	MuRRS4-int	LTR/ERV1	23694352	23692350	Srpk2	23616571	23503356	Pus7	23783711	23740648
181518	95950_at	25					2	MERV1_I-int	LTR/ERV1
182790	AFFX-18SRNAMur/X00686_5_at	25	17	39846817	39846841	25	1	SSU-rRNA_Hsa	rRNA	39846353	39848201	Gm9041	39640957	39645666	Gm21946	39953353	39955244
182760	101663_s_at	25					2	RMER1B	Other
182603	98762_f_at	25	17	17089496	17089520	25	1	MMSAT4	Satellite	17089383	17089605	Zfp960	17064113	17089628	Zfp97	17121415	17146831
185033	92779_f_at	25	4	46575903	46575927	25	1	RLTR3_Mm	LTR/ERVK	46575144	46576471	Coro2a	46602202	46536937	Tbc1d2	46650209	46604390
185514	AFFX-18SRNAMur/X00686_5_at	25					2	SSU-rRNA_Hsa	rRNA
183917	102139_at	25					2	RMER17C	LTR/ERVK
186455	100769_at	25					2	L1VL4	LINE/L1
185527	97282_at	25	8	123426131	123426107	25	1	RLTR4_Mm	LTR/ERV1	123426326	123425804	Tubb3	123411424	123422015	Def8	123442986	123463270
188832	AFFX-18SRNAMur/X00686_M_at	25	17	39847303	39847327	25	1	SSU-rRNA_Hsa	rRNA	39846353	39848201	Gm9041	39640957	39645666	Gm21946	39953353	39955244
188036	95501_at	25	2	172469473	172469497	25	1	B4A	SINE/B4	172469331	172469572	Gcnt7	172458596	172450313	Fam209	172472520	172474331
189421	97282_at	25	8	123426490	123426466	25	1	MuLV-int	LTR/ERV1	123433974	123426364	Tubb3	123411424	123422015	Def8	123442986	123463270
190399	101663_s_at	25	7	34854891	34854867	25	1	RMER1B	Other	34855258	34854657	Chst8	34812711	34674468	Pepd	34912379	35044710
192746	AFFX-18SRNAMur/X00686_3_at	25					2	SSU-rRNA_Hsa	rRNA
193232	AFFX-18SRNAMur/X00686_5_at	25	17	39846809	39846833	25	1	SSU-rRNA_Hsa	rRNA	39846353	39848201	Gm9041	39640957	39645666	Gm21946	39953353	39955244
194100	101863_at	25					2	L1Md_Gf	LINE/L1
192712	95281_at	25	4	90856420	90856444	25	1	L1M4a2	LINE/L1	90855792	90856587	Zfp352	90218820	90225702	Elavl2	91400785	91250763
198180	92779_f_at	25					2	RLTR3_Mm	LTR/ERVK
196868	99362_at	25					2	ORR1A2-int	LTR/ERVL-MaLR
198043	160620_at	25	6	113070744	113070720	25	1	Charlie1	DNA/hAT-Charlie	113070906	113070303	Thumpd3	113046225	113068273	Setd5	113077365	113153435
199676	95959_at	25	12	26829867	26829843	25	1	L1_Mus3	LINE/L1	26830084	26829324	Cmpk2	26469204	26479835	Sox11	27342709	27340697
200420	AFFX-18SRNAMur/X00686_3_at	25					2	SSU-rRNA_Hsa	rRNA
200593	93437_f_at	25	11	86209366	86209390	25	1	RLTR41C	LTR/ERV1	86209158	86209606	Brip1	86201193	86058138	Ints2	86257575	86210681
200685	94691_at	25					2	L1Md_F2	LINE/L1
201804	101863_at	25					2	L1Md_T	LINE/L1
204249	AFFX-18SRNAMur/X00686_5_at	25					2	SSU-rRNA_Hsa	rRNA
202129	96485_at	25	5	108282497	108282521	25	1	RSINE1	SINE/B4	108282479	108282570	Dr1	108268897	108280526	Pigg	108312609	108349355
203369	98762_f_at	25	17	17089323	17089347	25	1	MurSatRep1	Unknown	17088770	17089499	Zfp960	17064113	17089628	Zfp97	17121415	17146831
204442	103400_at	25	11	3640220	3640196	25	1	MLT1K	LTR/ERVL-MaLR	3640325	3639749	Smtn	3540612	3517523	Morc2a	3649494	3690477
206024	103400_at	25	11	3640183	3640159	25	1	MLT1K	LTR/ERVL-MaLR	3640325	3639749	Smtn	3540612	3517523	Morc2a	3649494	3690477
208238	95959_at	25	12	26829891	26829867	25	1	L1_Mus3	LINE/L1	26830084	26829324	Cmpk2	26469204	26479835	Sox11	27342709	27340697
208385	101663_s_at	25	7	34854890	34854866	25	1	RMER1B	Other	34855258	34854657	Chst8	34812711	34674468	Pepd	34912379	35044710
209445	102130_f_at	25					2	LTRIS2	LTR/ERV1
207303	102130_f_at	25					2	LTRIS2	LTR/ERV1
208429	101863_at	25	1	145856696	145856672	24	1	L1Md_F2	LINE/L1	145856994	145854569	Rgs18	144775435	144752683	Gm5263	146420434	146420874
208457	92779_f_at	25					2	RLTR3_Mm	LTR/ERVK
210571	95892_at	25	4	125950313	125950337	25	1	L3b	LINE/CR1	125950257	125950357	Grik3	125490700	125714173	Csf3r	126024550	126044440
211883	AFFX-18SRNAMur/X00686_M_at	25	17	39847183	39847207	25	1	SSU-rRNA_Hsa	rRNA	39846353	39848201	Gm9041	39640957	39645666	Gm21946	39953353	39955244
211158	97171_f_at	25					2	LTRIS2	LTR/ERV1
213641	95892_at	25	4	125966073	125966097	25	1	MT2A	LTR/ERVL	125965768	125966238	Grik3	125490700	125714173	Csf3r	126024550	126044440
213524	93436_i_at	25	11	86209190	86209214	25	1	RLTR41C	LTR/ERV1	86209158	86209606	Brip1	86201193	86058138	Ints2	86257575	86210681
214523	101663_s_at	25	7	34854889	34854865	25	1	RMER1B	Other	34855258	34854657	Chst8	34812711	34674468	Pepd	34912379	35044710
214926	97080_at	25	4	139162065	139162041	25	1	MTB_Mm-int	LTR/ERVL-MaLR	139162985	139161567	Minos1	139131113	139101814	Capzb	139192899	139291818
214964	AFFX-18SRNAMur/X00686_3_at	25					2	SSU-rRNA_Hsa	rRNA
216078	95959_at	25	12	26830005	26829981	25	1	L1_Mus3	LINE/L1	26830084	26829324	Cmpk2	26469204	26479835	Sox11	27342709	27340697
217276	94691_at	25					2	L1VL2	LINE/L1
217376	99362_at	25	2	99744681	99744705	25	1	ORR1A4-int	LTR/ERVL-MaLR	99744441	99744855	Gm10800	98667301	98666547	B230118H07Rik	101649532	101560781
216209	AFFX-18SRNAMur/X00686_M_at	25	17	39847299	39847323	25	1	SSU-rRNA_Hsa	rRNA	39846353	39848201	Gm9041	39640957	39645666	Gm21946	39953353	39955244
222242	99618_at	25	1	166431834	166431810	25	1	Lx2	LINE/L1	166432497	166430817	Pogk	166409863	166384622	Gm4846	166497588	166483613
219767	102139_at	25					2	RMER17C	LTR/ERVK
218463	99438_at	25	16	17353606	17353582	25	1	B3A	SINE/B2	17353652	17353473	Serpind1	17331371	17343575	Snap29	17406003	17430826
221001	97610_f_at	25	18	35631556	35631580	25	1	RLTR30D2_MM	LTR/ERV1	35631325	35631791	Slc23a1	35627244	35614604	Mzb1	35649367	35647266
220927	102130_f_at	25					2	LTRIS2	LTR/ERV1
222442	94691_at	25	13	90530532	90530556	25	1	L1VL2	LINE/L1	90530143	90531244	Tmem167	90089123	90143907	Gm21726	90583400	90583765
223780	99618_at	25	1	166431840	166431816	25	1	Lx2	LINE/L1	166432497	166430817	Pogk	166409863	166384622	Gm4846	166497588	166483613
223506	161058_f_at	25	7	143033648	143033624	25	1	MT2A	LTR/ERVL	143033843	143033544	Tspan32	143005046	143019644	Cd81	143052739	143067934
225968	97610_f_at	25	18	35631544	35631568	25	1	RLTR30D2_MM	LTR/ERV1	35631325	35631791	Slc23a1	35627244	35614604	Mzb1	35649367	35647266
227272	102130_f_at	25					2	LTRIS2	LTR/ERV1
227297	AFFX-18SRNAMur/X00686_5_at	25	17	39846523	39846547	24	1	SSU-rRNA_Hsa	rRNA	39846353	39848201	Gm9041	39640957	39645666	Gm21946	39953353	39955244
227652	94691_at	25					2	L1VL2	LINE/L1
230148	92779_f_at	25					2	RLTR3_Mm	LTR/ERVK
234163	AFFX-18SRNAMur/X00686_M_at	25	6	3201514	3201538	25	1	SSU-rRNA_Hsa	rRNA	3200779	3201677				Samd9l	3399571	3372260
234972	95892_at	25	4	125966079	125966103	25	1	MT2A	LTR/ERVL	125965768	125966238	Grik3	125490700	125714173	Csf3r	126024550	126044440
237453	AFFX-18SRNAMur/X00686_3_at	25	17	39847904	39847928	24	1	SSU-rRNA_Hsa	rRNA	39846353	39848201	Gm9041	39640957	39645666	Gm21946	39953353	39955244
236668	100769_at	25					2	L1_Mur1	LINE/L1
238845	98762_f_at	25	17	17041214	17041238	25	1	MMSAT4	Satellite	17041150	17041370	BC002059	16972910	16973770	Zfp960	17064113	17089628
238901	99618_at	25	1	166431845	166431821	25	1	Lx2	LINE/L1	166432497	166430817	Pogk	166409863	166384622	Gm4846	166497588	166483613
236589	92779_f_at	25					2	RLTR3_Mm	LTR/ERVK
239011	99362_at	25					2	ORR1A4-int	LTR/ERVL-MaLR
239146	102130_f_at	25					2	LTRIS2	LTR/ERV1
239237	93437_f_at	25	11	86209263	86209287	25	1	RLTR41C	LTR/ERV1	86209158	86209606	Brip1	86201193	86058138	Ints2	86257575	86210681
240363	97080_at	25	4	139162070	139162046	25	1	MTB_Mm-int	LTR/ERVL-MaLR	139162985	139161567	Minos1	139131113	139101814	Capzb	139192899	139291818
240511	99618_at	25	1	166431830	166431806	25	1	Lx2	LINE/L1	166432497	166430817	Pogk	166409863	166384622	Gm4846	166497588	166483613
241481	99362_at	25	2	99744697	99744721	25	1	ORR1A4-int	LTR/ERVL-MaLR	99744441	99744855	Gm10800	98667301	98666547	B230118H07Rik	101649532	101560781
241625	97197_r_at	25					2	MuLV-int	LTR/ERV1
242894	95950_at	25	13	79509611	79509635	25	1	MERV1_I-int	LTR/ERV1	79508237	79512797	Nr2f1	78199757	78188973	Arrdc3	80883384	80896035
244368	92779_f_at	25	4	46575477	46575501	25	1	RLTR3_Mm	LTR/ERVK	46575144	46576471	Coro2a	46602202	46536937	Tbc1d2	46650209	46604390
244190	100769_at	25	4	121266913	121266889	25	1	L1_Mus3	LINE/L1	121267747	121264225	Rlf	121215084	121145373	Gm12888	121324917	121316316
243114	98762_f_at	25					2	MMSAT4	Satellite
245372	95501_at	25	2	172469517	172469541	25	1	B4A	SINE/B4	172469331	172469572	Gcnt7	172458596	172450313	Fam209	172472520	172474331
245173	92779_f_at	25					2	RLTR3_Mm	LTR/ERVK
246844	161058_f_at	25	7	143037305	143037281	25	1	ORR1D2	LTR/ERVL-MaLR	143037562	143037213	Tspan32	143005046	143019644	Cd81	143052739	143067934
249038	95959_at	25	12	26829778	26829754	25	1	L1_Mus3	LINE/L1	26830084	26829324	Cmpk2	26469204	26479835	Sox11	27342709	27340697
248298	93180_at	25	5	23692626	23692602	25	1	MuRRS4-int	LTR/ERV1	23694352	23692350	Srpk2	23616571	23503356	Pus7	23783711	23740648
251523	97282_at	25	8	123426173	123426149	25	1	RLTR4_Mm	LTR/ERV1	123426326	123425804	Tubb3	123411424	123422015	Def8	123442986	123463270
250517	96485_at	25	5	108282527	108282551	25	1	RSINE1	SINE/B4	108282479	108282570	Dr1	108268897	108280526	Pigg	108312609	108349355
250382	99362_at	25					2	ORR1A2-int	LTR/ERVL-MaLR
250351	99618_at	25	1	166431859	166431835	25	1	Lx2	LINE/L1	166432497	166430817	Pogk	166409863	166384622	Gm4846	166497588	166483613
251903	99438_at	25	16	17353618	17353594	25	1	B3A	SINE/B2	17353652	17353473	Serpind1	17331371	17343575	Snap29	17406003	17430826
251981	95501_at	25	2	172469467	172469491	25	1	B4A	SINE/B4	172469331	172469572	Gcnt7	172458596	172450313	Fam209	172472520	172474331
254415	96485_at	25	5	108282485	108282509	25	1	RSINE1	SINE/B4	108282479	108282570	Dr1	108268897	108280526	Pigg	108312609	108349355
255871	101863_at	25	2	155252248	155252271	24	1	L1Md_Gf	LINE/L1	155252128	155257167	Dynlrb1	155236533	155250277	Map1lc3a	155276297	155278073
258498	AFFX-18SRNAMur/X00686_3_at	25					2	SSU-rRNA_Hsa	rRNA
257991	94691_at	25					2	L1VL2	LINE/L1
258368	99618_at	25	1	166431850	166431826	25	1	Lx2	LINE/L1	166432497	166430817	Pogk	166409863	166384622	Gm4846	166497588	166483613
259659	95892_at	25	4	125966163	125966187	25	1	MT2A	LTR/ERVL	125965768	125966238	Grik3	125490700	125714173	Csf3r	126024550	126044440
263219	97080_at	25	4	139162066	139162042	25	1	MTB_Mm-int	LTR/ERVL-MaLR	139162985	139161567	Minos1	139131113	139101814	Capzb	139192899	139291818
264530	97282_at	25	8	123426194	123426170	25	1	RLTR4_Mm	LTR/ERV1	123426326	123425804	Tubb3	123411424	123422015	Def8	123442986	123463270
265641	94691_at	25	13	90530617	90530641	25	1	L1VL2	LINE/L1	90530143	90531244	Tmem167	90089123	90143907	Gm21726	90583400	90583765
265998	95501_at	25	2	172469405	172469429	25	1	B4A	SINE/B4	172469331	172469572	Gcnt7	172458596	172450313	Fam209	172472520	172474331
266234	101863_at	25					2	L1Md_Gf	LINE/L1
267181	101863_at	25					2	L1Md_T	LINE/L1
268360	97197_r_at	25					2	RLTR4_MM-int	LTR/ERV1
267311	95281_at	25	4	90856525	90856549	25	1	L1M4a2	LINE/L1	90855792	90856587	Zfp352	90218820	90225702	Elavl2	91400785	91250763
268658	93436_i_at	25	11	86209200	86209224	25	1	RLTR41C	LTR/ERV1	86209158	86209606	Brip1	86201193	86058138	Ints2	86257575	86210681
268631	AFFX-18SRNAMur/X00686_M_at	25	17	39847121	39847145	25	1	SSU-rRNA_Hsa	rRNA	39846353	39848201	Gm9041	39640957	39645666	Gm21946	39953353	39955244
270960	92779_f_at	25					2	RLTR3_Mm	LTR/ERVK
271130	AFFX-18SRNAMur/X00686_M_at	25	17	39847443	39847467	24	1	SSU-rRNA_Hsa	rRNA	39846353	39848201	Gm9041	39640957	39645666	Gm21946	39953353	39955244
271125	92779_f_at	25	12	92883157	92883133	24	1	RLTR3_Mm	LTR/ERVK	92883867	92882540	Sel1l	91849157	91806043	Gm9726	93929102	93927004
272510	101663_s_at	25	7	34854955	34854931	25	1	RMER1B	Other	34855258	34854657	Chst8	34812711	34674468	Pepd	34912379	35044710
272486	AFFX-18SRNAMur/X00686_M_at	25	17	39847173	39847197	25	1	SSU-rRNA_Hsa	rRNA	39846353	39848201	Gm9041	39640957	39645666	Gm21946	39953353	39955244
272200	93180_at	25	5	23692746	23692722	25	1	MuRRS4-int	LTR/ERV1	23694352	23692350	Srpk2	23616571	23503356	Pus7	23783711	23740648
273556	100769_at	25					2	L1_Mus1	LINE/L1
276035	97171_f_at	25					2	LTRIS2	LTR/ERV1
277469	97080_at	25	4	139162058	139162034	25	1	MTB_Mm-int	LTR/ERVL-MaLR	139162985	139161567	Minos1	139131113	139101814	Capzb	139192899	139291818
277710	92779_f_at	25	6	68243081	68243105	25	1	RLTR3_Mm	LTR/ERVK	68242385	68243712	Igkv1-115	68161415	68161756	Igkv13-87	68895624	68903249
278510	92779_f_at	25					2	RLTR3_Mm	LTR/ERVK
281202	97610_f_at	25	18	35631538	35631562	25	1	RLTR30D2_MM	LTR/ERV1	35631325	35631791	Slc23a1	35627244	35614604	Mzb1	35649367	35647266
282430	97282_at	25					2	RLTR4_Mm	LTR/ERV1
283948	96485_at	25	5	108282444	108282468	25	1	B3	SINE/B2	108282336	108282489	Dr1	108268897	108280526	Pigg	108312609	108349355
286298	94691_at	25	13	90530623	90530647	25	1	L1VL2	LINE/L1	90530143	90531244	Tmem167	90089123	90143907	Gm21726	90583400	90583765
287479	97197_r_at	25					2	MuLV-int	LTR/ERV1
289070	95959_at	25	12	26829955	26829931	25	1	L1_Mus3	LINE/L1	26830084	26829324	Cmpk2	26469204	26479835	Sox11	27342709	27340697
293884	102139_at	25					2	RMER17C	LTR/ERVK
295215	93437_f_at	25	11	86209497	86209521	25	1	RLTR41C	LTR/ERV1	86209158	86209606	Brip1	86201193	86058138	Ints2	86257575	86210681
296939	95959_at	25					2	L1VL4	LINE/L1
295389	95892_at	25	4	125966157	125966181	25	1	MT2A	LTR/ERVL	125965768	125966238	Grik3	125490700	125714173	Csf3r	126024550	126044440
296809	93437_f_at	25	11	86209360	86209384	25	1	RLTR41C	LTR/ERV1	86209158	86209606	Brip1	86201193	86058138	Ints2	86257575	86210681
297643	97080_at	25	4	139162057	139162033	25	1	MTB_Mm-int	LTR/ERVL-MaLR	139162985	139161567	Minos1	139131113	139101814	Capzb	139192899	139291818
297871	99438_at	25	16	17353609	17353585	25	1	B3A	SINE/B2	17353652	17353473	Serpind1	17331371	17343575	Snap29	17406003	17430826
300636	97171_f_at	25					2	LTRIS2	LTR/ERV1
300472	160620_at	25	6	113070877	113070853	25	1	Charlie1	DNA/hAT-Charlie	113070906	113070303	Thumpd3	113046225	113068273	Setd5	113077365	113153435
301965	101863_at	25					2	L1Md_Gf	LINE/L1
301961	95959_at	25	12	26829919	26829895	25	1	L1_Mus3	LINE/L1	26830084	26829324	Cmpk2	26469204	26479835	Sox11	27342709	27340697
301678	102130_f_at	25					2	LTRIS2	LTR/ERV1
304631	102139_at	25					2	RMER17C	LTR/ERVK
305475	102130_f_at	25					2	LTRIS2	LTR/ERV1
305474	97171_f_at	25					2	LTRIS2	LTR/ERV1
305569	97610_f_at	25	18	35631648	35631672	25	1	RLTR30D2_MM	LTR/ERV1	35631325	35631791	Slc23a1	35627244	35614604	Mzb1	35649367	35647266
306713	97610_f_at	25	18	35631519	35631543	25	1	RLTR30D2_MM	LTR/ERV1	35631325	35631791	Slc23a1	35627244	35614604	Mzb1	35649367	35647266
305828	95281_at	25	4	90856465	90856489	25	1	L1M4a2	LINE/L1	90855792	90856587	Zfp352	90218820	90225702	Elavl2	91400785	91250763
306881	95950_at	25	13	79509612	79509636	25	1	MERV1_I-int	LTR/ERV1	79508237	79512797	Nr2f1	78199757	78188973	Arrdc3	80883384	80896035
308016	97197_r_at	25					2	MuLV-int	LTR/ERV1
307957	97171_f_at	25					2	LTRIS2	LTR/ERV1
309419	AFFX-18SRNAMur/X00686_5_at	25	17	39846827	39846851	25	1	SSU-rRNA_Hsa	rRNA	39846353	39848201	Gm9041	39640957	39645666	Gm21946	39953353	39955244
309615	99362_at	25	2	99744690	99744714	25	1	ORR1A4-int	LTR/ERVL-MaLR	99744441	99744855	Gm10800	98667301	98666547	B230118H07Rik	101649532	101560781
309758	AFFX-18SRNAMur/X00686_5_at	25					2	SSU-rRNA_Hsa	rRNA
311720	AFFX-18SRNAMur/X00686_M_at	25	17	39847203	39847227	25	1	SSU-rRNA_Hsa	rRNA	39846353	39848201	Gm9041	39640957	39645666	Gm21946	39953353	39955244
310489	AFFX-18SRNAMur/X00686_3_at	25					2	SSU-rRNA_Hsa	rRNA
312164	93437_f_at	25	11	86209356	86209380	25	1	RLTR41C	LTR/ERV1	86209158	86209606	Brip1	86201193	86058138	Ints2	86257575	86210681
310963	93180_at	25	5	23692740	23692716	25	1	MuRRS4-int	LTR/ERV1	23694352	23692350	Srpk2	23616571	23503356	Pus7	23783711	23740648
312968	102139_at	25					2	RMER17C	LTR/ERVK
311822	161058_f_at	25	7	143033676	143033652	25	1	MT2A	LTR/ERVL	143033843	143033544	Tspan32	143005046	143019644	Cd81	143052739	143067934
313582	93437_f_at	25	11	86209437	86209461	25	1	RLTR41C	LTR/ERV1	86209158	86209606	Brip1	86201193	86058138	Ints2	86257575	86210681
315662	102130_f_at	25					2	LTRIS2	LTR/ERV1
314867	93436_i_at	25	11	86209259	86209283	25	1	RLTR41C	LTR/ERV1	86209158	86209606	Brip1	86201193	86058138	Ints2	86257575	86210681
315864	93437_f_at	25	11	86209499	86209523	25	1	RLTR41C	LTR/ERV1	86209158	86209606	Brip1	86201193	86058138	Ints2	86257575	86210681
316064	95501_at	25	2	172469377	172469401	25	1	B4A	SINE/B4	172469331	172469572	Gcnt7	172458596	172450313	Fam209	172472520	172474331
317217	102130_f_at	25					2	LTRIS2	LTR/ERV1
318445	93180_at	25	5	23692629	23692605	25	1	MuRRS4-int	LTR/ERV1	23694352	23692350	Srpk2	23616571	23503356	Pus7	23783711	23740648
319531	97080_at	25	4	139162064	139162040	25	1	MTB_Mm-int	LTR/ERVL-MaLR	139162985	139161567	Minos1	139131113	139101814	Capzb	139192899	139291818
319570	97197_r_at	25					2	MuLV-int	LTR/ERV1
321999	99362_at	25	2	99744776	99744800	25	1	ORR1A4-int	LTR/ERVL-MaLR	99744441	99744855	Gm10800	98667301	98666547	B230118H07Rik	101649532	101560781
322014	103400_at	25	11	3640262	3640238	25	1	MLT1K	LTR/ERVL-MaLR	3640325	3639749	Smtn	3540612	3517523	Morc2a	3649494	3690477
323585	95950_at	25	13	79509534	79509558	25	1	MERV1_I-int	LTR/ERV1	79508237	79512797	Nr2f1	78199757	78188973	Arrdc3	80883384	80896035
323758	AFFX-18SRNAMur/X00686_5_at	25	17	39846946	39846970	25	1	SSU-rRNA_Hsa	rRNA	39846353	39848201	Gm9041	39640957	39645666	Gm21946	39953353	39955244
325862	97197_r_at	25					2	RLTR4_MM-int	LTR/ERV1
325835	93180_at	25	5	23692668	23692644	25	1	MuRRS4-int	LTR/ERV1	23694352	23692350	Srpk2	23616571	23503356	Pus7	23783711	23740648
327515	AFFX-18SRNAMur/X00686_5_at	25					2	SSU-rRNA_Hsa	rRNA
326224	95959_at	25	12	26829837	26829813	25	1	L1_Mus3	LINE/L1	26830084	26829324	Cmpk2	26469204	26479835	Sox11	27342709	27340697
328591	AFFX-18SRNAMur/X00686_3_at	25	17	39848010	39848034	24	1	SSU-rRNA_Hsa	rRNA	39846353	39848201	Gm9041	39640957	39645666	Gm21946	39953353	39955244
328584	97282_at	25	8	123426116	123426092	25	1	RLTR4_Mm	LTR/ERV1	123426326	123425804	Tubb3	123411424	123422015	Def8	123442986	123463270
330051	99362_at	25					2	ORR1A2-int	LTR/ERVL-MaLR
330941	AFFX-18SRNAMur/X00686_5_at	25	17	39846497	39846521	25	1	SSU-rRNA_Hsa	rRNA	39846353	39848201	Gm9041	39640957	39645666	Gm21946	39953353	39955244
331287	102139_at	25					2	RMER17C	LTR/ERVK
332284	101663_s_at	25	7	34854884	34854860	25	1	RMER1B	Other	34855258	34854657	Chst8	34812711	34674468	Pepd	34912379	35044710
332617	99618_at	25	1	166431853	166431829	25	1	Lx2	LINE/L1	166432497	166430817	Pogk	166409863	166384622	Gm4846	166497588	166483613
333854	97610_f_at	25	18	35631615	35631639	25	1	RLTR30D2_MM	LTR/ERV1	35631325	35631791	Slc23a1	35627244	35614604	Mzb1	35649367	35647266
334793	98762_f_at	25					2	MMSAT4	Satellite
336217	101663_s_at	25	7	34854918	34854894	25	1	RMER1B	Other	34855258	34854657	Chst8	34812711	34674468	Pepd	34912379	35044710
336594	160620_at	25	6	113070870	113070846	25	1	Charlie1	DNA/hAT-Charlie	113070906	113070303	Thumpd3	113046225	113068273	Setd5	113077365	113153435
337638	95950_at	25					2	MERV1_I-int	LTR/ERV1
337709	AFFX-18SRNAMur/X00686_M_at	25	17	39847177	39847201	25	1	SSU-rRNA_Hsa	rRNA	39846353	39848201	Gm9041	39640957	39645666	Gm21946	39953353	39955244
338577	95950_at	25	13	79509666	79509690	25	1	MERV1_I-int	LTR/ERV1	79508237	79512797	Nr2f1	78199757	78188973	Arrdc3	80883384	80896035
338566	96485_at	25					2	B3	SINE/B2
339168	93437_f_at	25	11	86209504	86209528	25	1	RLTR41C	LTR/ERV1	86209158	86209606	Brip1	86201193	86058138	Ints2	86257575	86210681
339140	AFFX-18SRNAMur/X00686_M_at	25					2	SSU-rRNA_Hsa	rRNA
340160	103400_at	25	11	3640081	3640057	25	1	MLT1K	LTR/ERVL-MaLR	3640325	3639749	Smtn	3540612	3517523	Morc2a	3649494	3690477
342452	95950_at	25	13	79509391	79509414	24	1	MERV1_I-int	LTR/ERV1	79508237	79512797	Nr2f1	78199757	78188973	Arrdc3	80883384	80896035
343927	161058_f_at	25	7	143033734	143033710	25	1	MT2A	LTR/ERVL	143033843	143033544	Tspan32	143005046	143019644	Cd81	143052739	143067934
344080	99438_at	25	16	17353589	17353565	25	1	B3A	SINE/B2	17353652	17353473	Serpind1	17331371	17343575	Snap29	17406003	17430826
346442	95501_at	25	2	172469468	172469492	25	1	B4A	SINE/B4	172469331	172469572	Gcnt7	172458596	172450313	Fam209	172472520	172474331
346759	95892_at	25	4	125950296	125950320	25	1	L3b	LINE/CR1	125950257	125950357	Grik3	125490700	125714173	Csf3r	126024550	126044440
347641	99438_at	25	16	17353522	17353498	25	1	B3A	SINE/B2	17353652	17353473	Serpind1	17331371	17343575	Snap29	17406003	17430826
351657	95959_at	25	12	26829968	26829944	25	1	L1_Mus3	LINE/L1	26830084	26829324	Cmpk2	26469204	26479835	Sox11	27342709	27340697
350698	97197_r_at	25					2	MuLV-int	LTR/ERV1
350277	95281_at	25	4	90856354	90856378	25	1	L1M4a2	LINE/L1	90855792	90856587	Zfp352	90218820	90225702	Elavl2	91400785	91250763
350295	95281_at	25	4	90856353	90856377	25	1	L1M4a2	LINE/L1	90855792	90856587	Zfp352	90218820	90225702	Elavl2	91400785	91250763
351965	92779_f_at	25					2	RLTR3_Mm	LTR/ERVK
351729	95281_at	25	4	90856463	90856487	25	1	L1M4a2	LINE/L1	90855792	90856587	Zfp352	90218820	90225702	Elavl2	91400785	91250763
352800	97197_r_at	25					2	MuLV-int	LTR/ERV1
354081	100769_at	25	4	121266842	121266818	25	1	L1_Mus3	LINE/L1	121267747	121264225	Rlf	121215084	121145373	Gm12888	121324917	121316316
353167	96485_at	25	5	108282500	108282524	25	1	RSINE1	SINE/B4	108282479	108282570	Dr1	108268897	108280526	Pigg	108312609	108349355
354227	99362_at	25	2	99744688	99744712	25	1	ORR1A4-int	LTR/ERVL-MaLR	99744441	99744855	Gm10800	98667301	98666547	B230118H07Rik	101649532	101560781
355521	97282_at	25	8	123426487	123426463	25	1	MuLV-int	LTR/ERV1	123433974	123426364	Tubb3	123411424	123422015	Def8	123442986	123463270
357895	102130_f_at	25	6	79034509	79034533	25	1	LTRIS2	LTR/ERV1	79034467	79035014	Reg3g	78468872	78466269	Gm20594	79818031	79818364
356912	99618_at	25	1	166431837	166431813	25	1	Lx2	LINE/L1	166432497	166430817	Pogk	166409863	166384622	Gm4846	166497588	166483613
358317	95950_at	25	13	79509322	79509346	25	1	MERV1_I-int	LTR/ERV1	79508237	79512797	Nr2f1	78199757	78188973	Arrdc3	80883384	80896035
359499	AFFX-18SRNAMur/X00686_3_at	25	17	39847884	39847908	25	1	SSU-rRNA_Hsa	rRNA	39846353	39848201	Gm9041	39640957	39645666	Gm21946	39953353	39955244
360789	93436_i_at	25	11	86209260	86209284	25	1	RLTR41C	LTR/ERV1	86209158	86209606	Brip1	86201193	86058138	Ints2	86257575	86210681
362156	161058_f_at	25	7	143033652	143033628	25	1	MT2A	LTR/ERVL	143033843	143033544	Tspan32	143005046	143019644	Cd81	143052739	143067934
365621	97171_f_at	25	16	23098251	23098227	25	1	LTRIS2	LTR/ERV1	23098424	23097855	Kng1	23057865	23082068	Eif4a2	23107444	23114136
367221	95950_at	25	13	79509664	79509688	25	1	MERV1_I-int	LTR/ERV1	79508237	79512797	Nr2f1	78199757	78188973	Arrdc3	80883384	80896035
368204	95281_at	25	4	90856546	90856570	25	1	L1M4a2	LINE/L1	90855792	90856587	Zfp352	90218820	90225702	Elavl2	91400785	91250763
368401	AFFX-18SRNAMur/X00686_M_at	25	17	39847293	39847317	25	1	SSU-rRNA_Hsa	rRNA	39846353	39848201	Gm9041	39640957	39645666	Gm21946	39953353	39955244
368603	95950_at	25	13	79509570	79509594	25	1	MERV1_I-int	LTR/ERV1	79508237	79512797	Nr2f1	78199757	78188973	Arrdc3	80883384	80896035
369723	97080_at	25	4	139162067	139162043	25	1	MTB_Mm-int	LTR/ERVL-MaLR	139162985	139161567	Minos1	139131113	139101814	Capzb	139192899	139291818
370854	99618_at	25	1	166431820	166431796	25	1	Lx2	LINE/L1	166432497	166430817	Pogk	166409863	166384622	Gm4846	166497588	166483613
372024	161058_f_at	25	7	143033708	143033684	25	1	MT2A	LTR/ERVL	143033843	143033544	Tspan32	143005046	143019644	Cd81	143052739	143067934
371944	102130_f_at	25					2	LTRIS2	LTR/ERV1
372334	99618_at	25	1	166431870	166431846	25	1	Lx2	LINE/L1	166432497	166430817	Pogk	166409863	166384622	Gm4846	166497588	166483613
372341	93437_f_at	25	11	86209364	86209388	25	1	RLTR41C	LTR/ERV1	86209158	86209606	Brip1	86201193	86058138	Ints2	86257575	86210681
374417	93180_at	25	5	23692758	23692734	24	1	MuRRS4-int	LTR/ERV1	23694352	23692350	Srpk2	23616571	23503356	Pus7	23783711	23740648
373506	97080_at	25	4	139162059	139162035	25	1	MTB_Mm-int	LTR/ERVL-MaLR	139162985	139161567	Minos1	139131113	139101814	Capzb	139192899	139291818
376002	97610_f_at	25					2	RLTR30D2_MM	LTR/ERV1
377437	95501_at	25	2	172469365	172469389	25	1	B4A	SINE/B4	172469331	172469572	Gcnt7	172458596	172450313	Fam209	172472520	172474331
379749	97282_at	25	8	123426433	123426409	25	1	MuLV-int	LTR/ERV1	123433974	123426364	Tubb3	123411424	123422015	Def8	123442986	123463270
379900	99362_at	25	2	99744691	99744715	25	1	ORR1A4-int	LTR/ERVL-MaLR	99744441	99744855	Gm10800	98667301	98666547	B230118H07Rik	101649532	101560781
381246	97080_at	25	4	139162068	139162044	25	1	MTB_Mm-int	LTR/ERVL-MaLR	139162985	139161567	Minos1	139131113	139101814	Capzb	139192899	139291818
382278	93180_at	25	5	23692728	23692704	25	1	MuRRS4-int	LTR/ERV1	23694352	23692350	Srpk2	23616571	23503356	Pus7	23783711	23740648
387336	95892_at	25	4	125966121	125966145	25	1	MT2A	LTR/ERVL	125965768	125966238	Grik3	125490700	125714173	Csf3r	126024550	126044440
387254	AFFX-18SRNAMur/X00686_5_at	25	17	39846513	39846537	24	1	SSU-rRNA_Hsa	rRNA	39846353	39848201	Gm9041	39640957	39645666	Gm21946	39953353	39955244
386459	95892_at	25	4	125966109	125966133	25	1	MT2A	LTR/ERVL	125965768	125966238	Grik3	125490700	125714173	Csf3r	126024550	126044440
387505	95892_at	25	4	125966031	125966055	25	1	MT2A	LTR/ERVL	125965768	125966238	Grik3	125490700	125714173	Csf3r	126024550	126044440
388949	99362_at	25	2	99744695	99744719	25	1	ORR1A4-int	LTR/ERVL-MaLR	99744441	99744855	Gm10800	98667301	98666547	B230118H07Rik	101649532	101560781
390208	103400_at	25	11	3640261	3640237	25	1	MLT1K	LTR/ERVL-MaLR	3640325	3639749	Smtn	3540612	3517523	Morc2a	3649494	3690477
391355	96485_at	25	5	108282491	108282515	25	1	RSINE1	SINE/B4	108282479	108282570	Dr1	108268897	108280526	Pigg	108312609	108349355
389815	99438_at	25	16	17353547	17353523	25	1	B3A	SINE/B2	17353652	17353473	Serpind1	17331371	17343575	Snap29	17406003	17430826
392577	92779_f_at	25					2	RLTR3_Mm	LTR/ERVK
392345	97282_at	25	8	123426096	123426072	25	1	RLTR4_Mm	LTR/ERV1	123426326	123425804	Tubb3	123411424	123422015	Def8	123442986	123463270
393653	97610_f_at	25					2	RLTR30D2_MM	LTR/ERV1
392668	AFFX-18SRNAMur/X00686_3_at	25					2	SSU-rRNA_Hsa	rRNA
393918	160620_at	25	6	113070878	113070854	25	1	Charlie1	DNA/hAT-Charlie	113070906	113070303	Thumpd3	113046225	113068273	Setd5	113077365	113153435
395465	97080_at	25	4	139162060	139162036	25	1	MTB_Mm-int	LTR/ERVL-MaLR	139162985	139161567	Minos1	139131113	139101814	Capzb	139192899	139291818
395288	103400_at	25	11	3639979	3639955	25	1	MLT1K	LTR/ERVL-MaLR	3640325	3639749	Smtn	3540612	3517523	Morc2a	3649494	3690477
395172	AFFX-18SRNAMur/X00686_3_at	25	17	39848129	39848153	25	1	SSU-rRNA_Hsa	rRNA	39846353	39848201	Gm9041	39640957	39645666	Gm21946	39953353	39955244
397936	AFFX-18SRNAMur/X00686_M_at	25	17	39847193	39847217	25	1	SSU-rRNA_Hsa	rRNA	39846353	39848201	Gm9041	39640957	39645666	Gm21946	39953353	39955244
398009	93436_i_at	25					2	RLTR41C	LTR/ERV1
397694	100769_at	25					2	L1_Mus2	LINE/L1
400423	93436_i_at	25	11	86209264	86209288	25	1	RLTR41C	LTR/ERV1	86209158	86209606	Brip1	86201193	86058138	Ints2	86257575	86210681
398800	97171_f_at	25					2	LTRIS2	LTR/ERV1
399080	93180_at	25	5	23692782	23692758	25	1	MuRRS4-int	LTR/ERV1	23694352	23692350	Srpk2	23616571	23503356	Pus7	23783711	23740648
398921	AFFX-18SRNAMur/X00686_M_at	25	6	3201498	3201522	25	1	SSU-rRNA_Hsa	rRNA	3200779	3201677				Samd9l	3399571	3372260
403034	97171_f_at	25					2	LTRIS2	LTR/ERV1
404340	95950_at	25	13	79509465	79509489	25	1	MERV1_I-int	LTR/ERV1	79508237	79512797	Nr2f1	78199757	78188973	Arrdc3	80883384	80896035
404190	96485_at	25	5	108282532	108282556	25	1	RSINE1	SINE/B4	108282479	108282570	Dr1	108268897	108280526	Pigg	108312609	108349355
405701	99438_at	25	16	17353604	17353580	25	1	B3A	SINE/B2	17353652	17353473	Serpind1	17331371	17343575	Snap29	17406003	17430826
404266	93437_f_at	25	11	86209440	86209464	25	1	RLTR41C	LTR/ERV1	86209158	86209606	Brip1	86201193	86058138	Ints2	86257575	86210681
406673	99438_at	25	16	17353510	17353486	25	1	B3A	SINE/B2	17353652	17353473	Serpind1	17331371	17343575	Snap29	17406003	17430826
407931	AFFX-18SRNAMur/X00686_M_at	25	17	39847259	39847283	25	1	SSU-rRNA_Hsa	rRNA	39846353	39848201	Gm9041	39640957	39645666	Gm21946	39953353	39955244
408185	103400_at	25	11	3639880	3639856	25	1	MLT1K	LTR/ERVL-MaLR	3640325	3639749	Smtn	3540612	3517523	Morc2a	3649494	3690477
