# Supplementary material for: Microarray analysis reveals global modulation of endogenous retroelement transcription by microbes
Source: Retrovirology. 2014 Jul 25;11:59. doi: 10.1186/1742-4690-11-59 (PMC4222864; doi:10.1186/1742-4690-11-59)
Supplement: Supplementary file 2 — Additional file 2: Archive of mouse annotation files. Probe annotation files (csv format), as defined in the Methods, for the following Affymetrix platforms: mg_u74a, mg_u74a_v2, mg_b74b, mg_u74b_v2, mg_b74c, mg_u74c_v2, moe_430a, moe_430b, ht_mg_430a, mogene_1_0_st, mogene_2_0, mouse430_v2, mouse430a_v2. Shortened platform names correspond to identifiers used within the ‘oligo’ Bioconductor R package. Column identifiers are pid – probe id, probeset – Affymetrix probeset, plen – probe length, sid – target chromosome, sstart – start position of probe on sid, send – end position of probe on sid, nident – identity within the region sstart to send, numhits – number of hits recorded by BLASTn, repeat – RepBase-defined repeat, repclass – RepBase-defined repeat class, rstart – start position of repetitive element, rend – end position of repetitive element, 5id – symbol of nearest 5′ protein coding gene, 5start – start position of 5id, 5stop – end position of 5id, 3id – symbol of nearest 3′ protein coding gene, 3start – start position of 3id, 3stop – end position of 3id. (ZIP 846 KB) [file 12977_2014_3913_MOESM2_ESM.zip › mouse/affy_mg_u74b_v2.csv]

pid	probeset	plen	sid	sstart	send	nident	numhits	repeat	repclass	rstart	rend	5id	5start	5stop	3id	3start	3stop
1108	105188_at	25	11	86208604	86208628	25	1	MMERGLN-int	LTR/ERV1	86208481	86208920	Brip1	86201193	86058138	Ints2	86257575	86210681
1167	111035_at	25	7	26213622	26213646	25	1	RLTR26_Mus	LTR/ERVK	26213117	26213738	Cyp2b9	26173411	26210661	Vmn1r184	26266831	26267775
3739	105268_at	25	15	57692366	57692342	25	1	MTD	LTR/ERVL-MaLR	57692667	57692323	Slc22a22	57477625	57243767	Zhx2	57694665	57839833
3702	AFFX-18SRNAMur/X00686_M_at	25	6	3201498	3201522	25	1	SSU-rRNA_Hsa	rRNA	3200779	3201677				Samd9l	3399571	3372260
8785	AFFX-18SRNAMur/X00686_M_at	25					2	SSU-rRNA_Hsa	rRNA
8712	105017_at	25	7	62459064	62459040	25	1	MERVL_2A-int	LTR/ERVL	62459321	62458482	Mkrn3	62420139	62417593	Peg12	62464510	62461871
12443	105214_at	25	7	127990266	127990242	25	1	RMER4A	LTR/ERVK	127990337	127989930	B230325K18Rik	127983079	127985701	Pycard	127993867	127992103
10039	104908_at	25	13	24736524	24736548	25	1	RMER5	LTR/ERV1	24736167	24736601	Fam65b	24582189	24733816	Gmnn	24761923	24751845
11135	111935_at	25	17	45441467	45441491	25	1	MERVL_2A-int	LTR/ERVL	45440193	45442030	Cdc5l	45433707	45391892	Spats1	45474938	45448937
14065	112322_at	25					2	RLTR21	LTR/ERVK
3814	116560_at	25	2	119108800	119108776	25	1	RMER21A	LTR/ERV1	119108970	119108447	Casc5	119047119	119105501	Rad51	119112793	119147445
11328	105535_at	25	9	48414030	48414006	25	1	RLTR14-int	LTR/ERV1	48414593	48413894	Nxpe4	48362041	48400025	Gm5616	48450400	48450786
11356	105535_at	25	9	48414475	48414451	25	1	RLTR14-int	LTR/ERV1	48414593	48413894	Nxpe4	48362041	48400025	Gm5616	48450400	48450786
11285	108360_at	25	17	85772379	85772403	25	1	MLTR31A_MM	LTR/ERVK	85772348	85772697	Six2	85688274	85684268	Srbd1	86145175	85984665
12700	113527_f_at	25					2	B3A	SINE/B2
14977	105017_at	25	7	62459221	62459197	25	1	MERVL_2A-int	LTR/ERVL	62459321	62458482	Mkrn3	62420139	62417593	Peg12	62464510	62461871
5028	111035_at	25					2	RLTR26_Mus	LTR/ERVK
4973	116150_at	25					2	MurSatRep1	Unknown
7479	108832_at	25	2	179010110	179010134	25	1	MTEa	LTR/ERVL-MaLR	179009835	179010198	Cdh26	178430531	178487366	Cdh4	179442431	179899373
13874	110126_at	25	X	95961066	95961042	25	1	RLTR21	LTR/ERVK	95961532	95960377	Las1l	95956962	95935335	Msn	96096042	96168552
13864	110549_at	25	16	37107848	37107824	25	1	L1MC4	LINE/L1	37108287	37107453	Polq	37011786	37095417	Stxbp5l	37384962	37114942
13998	105322_at	25	13	33877334	33877310	25	1	RLTR10D	LTR/ERVK	33877598	33877175	Serpinb6e	33843408	33832345	Serpinb6c	33905708	33879816
13983	AFFX-18SRNAMur/X00686_M_at	25	10	82955349	82955326	24	1	SSU-rRNA_Hsa	rRNA	82955391	82955117	Gm4799	82954344	82955000	Chst11	82985498	83195900
12265	115465_f_at	25					2	MMSAT4	Satellite
9932	105322_at	25	13	33877338	33877314	25	1	RLTR10D	LTR/ERVK	33877598	33877175	Serpinb6e	33843408	33832345	Serpinb6c	33905708	33879816
9906	116973_at	25	X	104511781	104511805	25	1	L1MA6	LINE/L1	104511557	104512196	Uprt	104482818	104507490	Zdhhc15	104671064	104536969
9855	111935_at	25	17	45441498	45441522	25	1	MERVL_2A-int	LTR/ERVL	45440193	45442030	Cdc5l	45433707	45391892	Spats1	45474938	45448937
9943	110562_at	25	15	81243026	81243002	25	1	L1MB3	LINE/L1	81243361	81242725	Mchr1	81235499	81238963	Slc25a17	81360765	81318921
7197	108939_g_at	25	1	180212280	180212256	25	1	ORR1E	LTR/ERVL-MaLR	180212305	180212169	Adck3	180199602	180165238	Psen2	180263438	180227004
8625	114327_i_at	25	13	64290352	64290328	25	1	PB1D10	SINE/Alu	64290367	64290247	Cdc14b	64274973	64192545	Aaed1	64312710	64291836
6289	111935_at	25	17	45441309	45441333	25	1	MERVL_2A-int	LTR/ERVL	45440193	45442030	Cdc5l	45433707	45391892	Spats1	45474938	45448937
6323	116560_at	25					2	RMER21A	LTR/ERV1
6344	113506_at	25	9	95332704	95332728	25	1	HAL1ME	LINE/L1	95332325	95332795	Slc9a9	94669909	95230445	Chst2	95407270	95400929
5966	113895_at	25	7	73423485	73423509	25	1	RMER19B	LTR/ERVK	73423051	73423919	Rgma	73375520	73419899	Chd2	73541746	73426691
7053	105017_at	25	7	62459155	62459131	25	1	MERVL_2A-int	LTR/ERVL	62459321	62458482	Mkrn3	62420139	62417593	Peg12	62464510	62461871
7094	112097_at	25	8	13689025	13689001	25	1	RCHARR1	DNA/hAT-Charlie	13689238	13688764	Rasa3	13677603	13566950	4932443I19Rik	13705889	13743066
13700	105343_at	25	2	77875663	77875639	24	1	MTEb	LTR/ERVL-MaLR	77875909	77875558	Zfp385b	77819639	77410634	Cwc22	77946375	77881159
4916	108323_f_at	25					2	MERVL-int	LTR/ERVL
9682	164941_f_at	25					2	RLTR10E	LTR/ERVK
5774	AFFX-18SRNAMur/X00686_3_at	25					2	SSU-rRNA_Hsa	rRNA
5105	110013_r_at	25					2	Lx	LINE/L1
15330	114173_f_at	25					2	RLTR10C	LTR/ERVK
16167	110077_at	25					2	MTD	LTR/ERVL-MaLR
22887	111035_at	25					2	RLTR26_Mus	LTR/ERVK
16360	105322_at	25	13	33877331	33877307	25	1	RLTR10D	LTR/ERVK	33877598	33877175	Serpinb6e	33843408	33832345	Serpinb6c	33905708	33879816
16420	114816_at	25	3	103007976	103008000	25	1	L1MC4a	LINE/L1	103007877	103008133	Sike1	102995728	103003914	Csde1	103020546	103058189
19093	108317_at	25	7	39575094	39575118	25	1	RLTR19-int	LTR/ERVK	39574828	39575519	Zfp619	39517766	39540420	Gm2058	39588931	39589717
17880	105114_at	25	7	84776484	84776508	25	1	RLTR30E_MM	LTR/ERV1	84776150	84776587	Zfand6	84679361	84615054	Olfr291	84853573	84857318
22928	116023_at	25	X	78929019	78928995	25	1	Lx8	LINE/L1	78929142	78928582	Fam47c	78737763	78739410	Gm8787	79358068	79330513
22951	109794_f_at	25	1	115096932	115096956	24	1	IAPLTR4	LTR/ERVK	115096905	115097247	Dsel	111864909	111858702	Cntnap5a	115684756	116582026
20029	105278_f_at	25					2	Lx3A	LINE/L1
19999	110562_at	25	15	81242965	81242941	25	1	L1MB3	LINE/L1	81243361	81242725	Mchr1	81235499	81238963	Slc25a17	81360765	81318921
20346	108360_at	25	2	181870259	181870283	25	1	RLTR31_Mm	LTR/ERVK	181869860	181870349	Polr3k	181864337	181870830	Gm14496	181991136	182001087
20392	116269_at	25	1	171320687	171320663	25	1	RLTR31B2	LTR/ERVK	171320704	171320606	Ufc1	171295024	171288563	Dedd	171329145	171342331
17424	AFFX-18SRNAMur/X00686_5_at	25					2	SSU-rRNA_Hsa	rRNA
21695	110106_at	25	11	118367046	118367070	25	1	RLTR20B2	LTR/ERVK	118366872	118367425	BC100451	118342500	118332360	Lgals3bp	118402092	118392751
18568	107852_at	25	14	61628203	61628179	25	1	B4	SINE/B4	61628294	61628177	Kcnrg	61607482	61611916	Dleu7	62292979	62276231
18601	110549_at	25	16	37107486	37107462	25	1	L1MC4	LINE/L1	37108287	37107453	Polq	37011786	37095417	Stxbp5l	37384962	37114942
26419	106440_at	25	8	123043512	123043536	25	1	B3A	SINE/B2	123043406	123043562	Ankrd11	122974793	122883337	Spg7	123062942	123097760
26436	164956_f_at	25	8	25122991	25122967	25	1	MMERGLN_LTR	LTR/ERV1	25123111	25122677	Plekha2	25102194	25039144	Tacc1	25201449	25154552
24162	112322_at	25					2	RLTR21	LTR/ERVK
20290	110077_at	25	7	123068138	123068162	25	1	MTD	LTR/ERVL-MaLR	123067966	123068344	Rbbp6	122965686	123002557	Tnrc6a	123123885	123195288
17719	116150_at	25					2	MurSatRep1	Unknown
17518	110012_f_at	25					2	Lx	LINE/L1
17511	105278_f_at	25	16	82482519	82482543	25	1	Lx3A	LINE/L1	82482198	82482661	Ncam2	81200697	81624285	Gm21833	82828382	82829881
17500	113526_i_at	25	17	51844395	51844419	25	1	B3A	SINE/B2	51844340	51844551	Satb1	51833290	51736187	Kcnh8	52602763	52979033
23728	114327_i_at	25	13	64290338	64290314	25	1	PB1D10	SINE/Alu	64290367	64290247	Cdc14b	64274973	64192545	Aaed1	64312710	64291836
27925	116560_at	25	2	119108816	119108792	25	1	RMER21A	LTR/ERV1	119108970	119108447	Casc5	119047119	119105501	Rad51	119112793	119147445
18967	105268_at	25	15	57692657	57692633	25	1	MTD	LTR/ERVL-MaLR	57692667	57692323	Slc22a22	57477625	57243767	Zhx2	57694665	57839833
21305	164941_f_at	25	5	114812871	114812847	25	1	RLTR10E	LTR/ERVK	114813010	114812750	Gm20499	114823460	114809036	2610524H06Rik	114823468	114821935
23899	165318_f_at	25					2	RLTR10C	LTR/ERVK
25444	104865_at	25	14	59559566	59559542	25	1	RMER15	LTR/ERVL	59559659	59559305	Cab39l	59440981	59548903	Cdadc1	59597836	59560896
25486	108939_g_at	25	1	180212295	180212271	25	1	ORR1E	LTR/ERVL-MaLR	180212305	180212169	Adck3	180199602	180165238	Psen2	180263438	180227004
27620	113527_f_at	25					2	B3A	SINE/B2
22487	116150_at	25	19	61122571	61122547	25	1	MurSatRep1	Unknown	61122931	61122414	Grk5	60889749	61092553	Gm7102	61176309	61174686
22544	105188_at	25	11	86208510	86208534	25	1	MMERGLN-int	LTR/ERV1	86208481	86208920	Brip1	86201193	86058138	Ints2	86257575	86210681
26534	106440_at	25	8	123043465	123043489	25	1	B3A	SINE/B2	123043406	123043562	Ankrd11	122974793	122883337	Spg7	123062942	123097760
27796	116287_at	25	3	50611726	50611702	25	1	RMER19A	LTR/ERVK	50612138	50611455	Slc7a11	50443613	50364936	Ccrn4l	51224447	51251644
23814	105278_f_at	25	16	82482481	82482505	25	1	Lx3A	LINE/L1	82482198	82482661	Ncam2	81200697	81624285	Gm21833	82828382	82829881
23858	116973_at	25	X	104511816	104511840	25	1	L1MA6	LINE/L1	104511557	104512196	Uprt	104482818	104507490	Zdhhc15	104671064	104536969
26826	115975_r_at	25	7	125284220	125284196	25	1	Lx7	LINE/L1	125284814	125284045	Gm21957	125219886	125219449	4930533L02Rik	125318359	125319518
26861	111935_at	25	17	45441306	45441330	25	1	MERVL_2A-int	LTR/ERVL	45440193	45442030	Cdc5l	45433707	45391892	Spats1	45474938	45448937
28043	110445_at	25	17	22287061	22287037	25	1	MMSAT4	Satellite	22288522	22286643	Gm4944	22225614	22197265	Zfp944	22361400	22337989
30421	110106_at	25	11	118367152	118367176	25	1	RLTR20B2	LTR/ERVK	118366872	118367425	BC100451	118342500	118332360	Lgals3bp	118402092	118392751
30350	104865_at	25	14	59559618	59559594	25	1	RMER15	LTR/ERVL	59559659	59559305	Cab39l	59440981	59548903	Cdadc1	59597836	59560896
28960	164956_f_at	25					2	RLTR1C	LTR/ERV1
31706	AFFX-18SRNAMur/X00686_5_at	25					2	SSU-rRNA_Hsa	rRNA
31575	105214_at	25	7	127990027	127990003	25	1	RMER4A	LTR/ERVK	127990337	127989930	B230325K18Rik	127983079	127985701	Pycard	127993867	127992103
31557	AFFX-18SRNAMur/X00686_3_at	25					2	SSU-rRNA_Hsa	rRNA
30275	113794_at	25	4	114331310	114331286	25	1	MLT1A1	LTR/ERVL-MaLR	114331477	114331127	Skint11	114163384	114245028	Trabd2b	114406724	114615098
30187	116708_at	25					2	RMER21A	LTR/ERV1
33132	110549_at	25	16	37107672	37107648	25	1	L1MC4	LINE/L1	37108287	37107453	Polq	37011786	37095417	Stxbp5l	37384962	37114942
29034	163375_at	25	X	152295209	152295185	25	1	L2a	LINE/L2	152295397	152294823	Kdm5c	152233020	152274535	Tspyl2	152342425	152336852
33923	111035_at	25					2	RLTR26_Mus	LTR/ERVK
33183	105578_at	25	14	53431032	53431056	25	1	RLTR9D	LTR/ERVK	53430887	53431262	Trav13n-3	53337122	53337638	B230359F08Rik	53795360	53797832
34339	107491_at	25	X	7412246	7412222	25	1	RMER4B	LTR/ERVK	7412359	7412109	Usp27x	7375830	7371276	Ppp1r3f	7605381	7557296
29353	116023_at	25	X	78929058	78929034	25	1	Lx8	LINE/L1	78929142	78928582	Fam47c	78737763	78739410	Gm8787	79358068	79330513
35577	164941_f_at	25					2	RLTR10E	LTR/ERVK
31885	163375_at	25	X	152295023	152294999	25	1	L2a	LINE/L2	152295397	152294823	Kdm5c	152233020	152274535	Tspyl2	152342425	152336852
33970	115975_r_at	25	7	125284088	125284064	25	1	Lx7	LINE/L1	125284814	125284045	Gm21957	125219886	125219449	4930533L02Rik	125318359	125319518
34107	114816_at	25	3	103008001	103008025	25	1	L1MC4a	LINE/L1	103007877	103008133	Sike1	102995728	103003914	Csde1	103020546	103058189
34052	105578_at	25	14	52727251	52727275	25	1	RMER19B	LTR/ERVK	52727139	52727428	Olfr1507	52495695	52489935	Trav13d-3	53032902	53033418
32936	108360_at	25	2	181870083	181870107	25	1	RLTR31_Mm	LTR/ERVK	181869860	181870349	Polr3k	181864337	181870830	Gm14496	181991136	182001087
32910	115975_r_at	25	7	125284178	125284154	25	1	Lx7	LINE/L1	125284814	125284045	Gm21957	125219886	125219449	4930533L02Rik	125318359	125319518
32923	107121_at	25	2	35082288	35082264	25	1	Lx5	LINE/L1	35082763	35082173	Hc	35061438	34983331	AI182371	35101543	35084046
35710	116269_at	25	1	171321013	171320989	25	1	MYSERV-int	LTR/ERVK	171321520	171320847	Ufc1	171295024	171288563	Dedd	171329145	171342331
35359	113506_at	25	9	95332767	95332791	25	1	HAL1ME	LINE/L1	95332325	95332795	Slc9a9	94669909	95230445	Chst2	95407270	95400929
35392	110013_r_at	25	4	145645979	145646003	25	1	Lx	LINE/L1	145645504	145646093	Gm13212	145585166	145625345	Gm13242	145670685	145704441
32740	108832_at	25	2	179010040	179010064	25	1	MTEa	LTR/ERVL-MaLR	179009835	179010198	Cdh26	178430531	178487366	Cdh4	179442431	179899373
40547	114173_f_at	25					2	RLTR10C	LTR/ERVK
36603	105039_at	25					2	Lx7	LINE/L1
36539	115975_r_at	25	7	125284090	125284066	25	1	Lx7	LINE/L1	125284814	125284045	Gm21957	125219886	125219449	4930533L02Rik	125318359	125319518
39404	110549_at	25	16	37107702	37107678	25	1	L1MC4	LINE/L1	37108287	37107453	Polq	37011786	37095417	Stxbp5l	37384962	37114942
39427	108323_f_at	25					2	MERVL-int	LTR/ERVL
39299	112097_at	25	8	13689055	13689031	25	1	RCHARR1	DNA/hAT-Charlie	13689238	13688764	Rasa3	13677603	13566950	4932443I19Rik	13705889	13743066
39575	116761_at	25	15	83354020	83353996	25	1	ORR1G	LTR/ERVL-MaLR	83354055	83353817	Arfgap3	83350247	83299740	Pacsin2	83464606	83375607
39158	104908_at	25	13	24736368	24736392	25	1	RMER5	LTR/ERV1	24736167	24736601	Fam65b	24582189	24733816	Gmnn	24761923	24751845
38112	113895_at	25					2	RMER19B	LTR/ERVK
38188	116287_at	25					2	RMER19A	LTR/ERVK
40900	110077_at	25	7	123068062	123068086	25	1	MTD	LTR/ERVL-MaLR	123067966	123068344	Rbbp6	122965686	123002557	Tnrc6a	123123885	123195288
37838	164837_f_at	25					2	LTRIS2	LTR/ERV1
41729	108323_f_at	25					2	MERVL_2A-int	LTR/ERVL
41837	114173_f_at	25					2	RLTR10C	LTR/ERVK
41929	104865_at	25	14	59559548	59559524	25	1	RMER15	LTR/ERVL	59559659	59559305	Cab39l	59440981	59548903	Cdadc1	59597836	59560896
42038	164393_f_at	25	2	120602937	120602961	25	1	RSINE1	SINE/B4	120602816	120602968	Snap23	120567671	120601255	Lrrc57	120609520	120604238
43176	115465_f_at	25	4	147514897	147514921	25	1	MMSAT4	Satellite	147512487	147515119	Gm13152	147492417	147513486	Gm16503	147540218	147543500
45891	AFFX-18SRNAMur/X00686_3_at	25					2	SSU-rRNA_Hsa	rRNA
42907	104955_at	25	19	3448066	3448090	25	1	MTD	LTR/ERVL-MaLR	3448037	3448390	Gal	3414472	3409919	Ppp6r3	3575749	3454933
44579	113794_at	25	4	114330050	114330026	25	1	RMER19B	LTR/ERVK	114330647	114329815	Skint11	114163384	114245028	Trabd2b	114406724	114615098
42114	105535_at	25	9	48414457	48414433	25	1	RLTR14-int	LTR/ERV1	48414593	48413894	Nxpe4	48362041	48400025	Gm5616	48450400	48450786
44705	105053_at	25	19	53650162	53650186	25	1	B3	SINE/B2	53650137	53650300	Smc3	53600398	53645833	Rbm20	53677306	53867080
45450	107852_at	25	14	61628243	61628219	25	1	ORR1B1-int	LTR/ERVL-MaLR	61628301	61628189	Kcnrg	61607482	61611916	Dleu7	62292979	62276231
45776	113527_f_at	25	17	51844463	51844487	25	1	B3A	SINE/B2	51844340	51844551	Satb1	51833290	51736187	Kcnh8	52602763	52979033
45783	116578_at	25	6	69064673	69064697	25	1	Lx8	LINE/L1	69064539	69065045	Igkv13-87	68895624	68903249	Igkv4-71	69243445	69243158
47141	112322_at	25	11	83225991	83226015	25	1	RLTR21	LTR/ERVK	83225526	83226607	Slfn3	83191330	83215154	Pex12	83302586	83294642
46806	104908_at	25	13	24736200	24736224	25	1	RMER5	LTR/ERV1	24736167	24736601	Fam65b	24582189	24733816	Gmnn	24761923	24751845
46875	109794_f_at	25					2	IAPLTR3-int	LTR/ERVK
48576	108317_at	25	7	39575172	39575196	25	1	RLTR19-int	LTR/ERVK	39574828	39575519	Zfp619	39517766	39540420	Gm2058	39588931	39589717
48560	105039_at	25					2	Lx7	LINE/L1
46060	116536_at	25	7	125443207	125443183	25	1	RMER10B	LTR/ERVL	125443405	125442984	4930571K23Rik	125368861	125371013	Kdm8	125444676	125462265
46763	110150_at	25	17	31563441	31563417	25	1	ID_B1	SINE/B4	31563575	31563343	4833413E03Rik	31557126	31559113	Pknox1	31564749	31607680
48422	164956_f_at	25					2	RLTR1B	LTR/ERV1
48050	112090_at	25					2	MMERVK10C-int	LTR/ERVK
48182	110562_at	25	15	81243104	81243080	25	1	L1MB3	LINE/L1	81243361	81242725	Mchr1	81235499	81238963	Slc25a17	81360765	81318921
48295	105214_at	25	7	127990208	127990184	25	1	RMER4A	LTR/ERVK	127990337	127989930	B230325K18Rik	127983079	127985701	Pycard	127993867	127992103
48273	116536_at	25	7	125443377	125443353	25	1	RMER10B	LTR/ERVL	125443405	125442984	4930571K23Rik	125368861	125371013	Kdm8	125444676	125462265
48307	105332_at	25	6	69514747	69514771	25	1	Lx6	LINE/L1	69514537	69514876	Igkv4-62	69400097	69399810	Gm11143	69600066	69617424
52368	104865_at	25	14	59559545	59559521	25	1	RMER15	LTR/ERVL	59559659	59559305	Cab39l	59440981	59548903	Cdadc1	59597836	59560896
50793	116761_at	25	15	83353994	83353970	25	1	ORR1G	LTR/ERVL-MaLR	83354055	83353817	Arfgap3	83350247	83299740	Pacsin2	83464606	83375607
52241	114816_at	25					2	B3A	SINE/B2
53592	110013_r_at	25					2	Lx	LINE/L1
53317	110012_f_at	25					2	Lx	LINE/L1
51193	112322_at	25					2	RLTR21	LTR/ERVK
51850	107121_at	25					2	Lx5	LINE/L1
53433	164941_f_at	25					2	RLTR10E	LTR/ERVK
53470	105322_at	25	13	33877328	33877304	25	1	RLTR10D	LTR/ERVK	33877598	33877175	Serpinb6e	33843408	33832345	Serpinb6c	33905708	33879816
51084	116269_at	25	1	171321175	171321151	25	1	MYSERV-int	LTR/ERVK	171321520	171320847	Ufc1	171295024	171288563	Dedd	171329145	171342331
49567	104872_at	25	4	93342488	93342512	25	1	MTD	LTR/ERVL-MaLR	93342358	93342666	Tusc1	93335511	93334148	Caap1	94556796	94500081
54853	115554_at	25	12	80120688	80120664	25	1	ORR1D2	LTR/ERVL-MaLR	80120850	80120486	Zfp36l1	80113013	80107760	Actn1	80260371	80167542
54734	110150_at	25	17	31563389	31563365	25	1	ID_B1	SINE/B4	31563575	31563343	4833413E03Rik	31557126	31559113	Pknox1	31564749	31607680
55027	111935_at	25	17	45441307	45441331	25	1	MERVL_2A-int	LTR/ERVL	45440193	45442030	Cdc5l	45433707	45391892	Spats1	45474938	45448937
55747	113794_at	25	4	114330094	114330070	25	1	RMER19B	LTR/ERVK	114330647	114329815	Skint11	114163384	114245028	Trabd2b	114406724	114615098
56240	105535_at	25	9	48414442	48414418	25	1	RLTR14-int	LTR/ERV1	48414593	48413894	Nxpe4	48362041	48400025	Gm5616	48450400	48450786
55927	115291_at	25					2	RLTR50B	LTR/ERVK
55902	110106_at	25					2	RLTR20B2	LTR/ERVK
57476	114592_at	25	8	69314159	69314183	25	1	Lx2B2	LINE/L1	69313578	69314397	D130040H23Rik	69300776	69303162	Gm10033	69373383	69372145
58849	AFFX-18SRNAMur/X00686_M_at	25	17	39847193	39847217	25	1	SSU-rRNA_Hsa	rRNA	39846353	39848201	Gm9041	39640957	39645666	Gm21946	39953353	39955244
58290	164837_f_at	25					2	LTRIS2	LTR/ERV1
58524	113895_at	25	7	73423428	73423452	25	1	RMER19B	LTR/ERVK	73423051	73423919	Rgma	73375520	73419899	Chd2	73541746	73426691
58616	105263_at	25	2	164919433	164919457	25	1	MTC	LTR/ERVL-MaLR	164919416	164919700	Zfp335	164911757	164891882	Mmp9	164940780	164955850
61061	115291_at	25					2	RLTR50B	LTR/ERVK
61033	163375_at	25	X	152295212	152295188	25	1	L2a	LINE/L2	152295397	152294823	Kdm5c	152233020	152274535	Tspyl2	152342425	152336852
57118	107121_at	25	2	35082200	35082176	25	1	Lx5	LINE/L1	35082763	35082173	Hc	35061438	34983331	AI182371	35101543	35084046
59732	165318_f_at	25	13	58140239	58140215	25	1	RLTR10C	LTR/ERVK	58140504	58140075	Hnrnpa0	58128556	58125879	Idnk	58157649	58164693
59876	105332_at	25	6	69514710	69514734	25	1	Lx6	LINE/L1	69514537	69514876	Igkv4-62	69400097	69399810	Gm11143	69600066	69617424
59563	105158_at	25	11	61865622	61865598	25	1	Kanga2_a	DNA/TcMar-Tc2	61865654	61865154	Ulk2	61855073	61775649	Akap10	61930252	61871307
61343	105268_at	25	15	57692584	57692560	25	1	MTD	LTR/ERVL-MaLR	57692667	57692323	Slc22a22	57477625	57243767	Zhx2	57694665	57839833
60157	110013_r_at	25					2	Lx	LINE/L1
64700	107491_at	25	X	7412440	7412416	25	1	RMER4B	LTR/ERVK	7412661	7412415	Usp27x	7375830	7371276	Ppp1r3f	7605381	7557296
62253	116973_at	25	X	104511948	104511972	25	1	L1MA6	LINE/L1	104511557	104512196	Uprt	104482818	104507490	Zdhhc15	104671064	104536969
60940	110043_at	25	1	61464724	61464700	25	1	RMER1B	Other	61465534	61464499	Icos	60977927	61000320	Pard3b	61638824	62642284
62129	105535_at	25	9	48414368	48414344	25	1	RLTR14-int	LTR/ERV1	48414593	48413894	Nxpe4	48362041	48400025	Gm5616	48450400	48450786
62198	162617_at	25	6	134951601	134951625	25	1	MLT1J	LTR/ERVL-MaLR	134951504	134951628	Cdkn1b	134920401	134925513	Apold1	134982001	134986836
62678	105535_at	25	9	48413976	48413952	25	1	RLTR14-int	LTR/ERV1	48414593	48413894	Nxpe4	48362041	48400025	Gm5616	48450400	48450786
65068	116708_at	25	17	80064105	80064129	25	1	RMER21A	LTR/ERV1	80064031	80064530	Hnrpll	80062334	80029487	Galm	80127471	80185101
62606	105214_at	25					2	RMER4A	LTR/ERVK
62571	113527_f_at	25					2	B3A	SINE/B2
66449	109794_f_at	25					2	IAPEz-int	LTR/ERVK
66384	AFFX-18SRNAMur/X00686_M_at	25	17	39847183	39847207	25	1	SSU-rRNA_Hsa	rRNA	39846353	39848201	Gm9041	39640957	39645666	Gm21946	39953353	39955244
67320	116287_at	25					2	RMER19A	LTR/ERVK
68722	104865_at	25	14	59559648	59559624	25	1	RMER15	LTR/ERVL	59559659	59559305	Cab39l	59440981	59548903	Cdadc1	59597836	59560896
68935	111935_at	25	17	45441370	45441394	25	1	MERVL_2A-int	LTR/ERVL	45440193	45442030	Cdc5l	45433707	45391892	Spats1	45474938	45448937
69051	114173_f_at	25					2	RLTR10C	LTR/ERVK
70216	108939_g_at	25	1	180212265	180212241	25	1	ORR1E	LTR/ERVL-MaLR	180212305	180212169	Adck3	180199602	180165238	Psen2	180263438	180227004
70195	112322_at	25	11	83226049	83226073	25	1	RLTR21	LTR/ERVK	83225526	83226607	Slfn3	83191330	83215154	Pex12	83302586	83294642
70258	104865_at	25	14	59559642	59559618	25	1	RMER15	LTR/ERVL	59559659	59559305	Cab39l	59440981	59548903	Cdadc1	59597836	59560896
71228	105017_at	25	7	62459054	62459030	25	1	MERVL_2A-int	LTR/ERVL	62459321	62458482	Mkrn3	62420139	62417593	Peg12	62464510	62461871
72540	113526_i_at	25	17	51844456	51844480	25	1	B3A	SINE/B2	51844340	51844551	Satb1	51833290	51736187	Kcnh8	52602763	52979033
72487	116023_at	25	X	78928871	78928847	25	1	Lx8	LINE/L1	78929142	78928582	Fam47c	78737763	78739410	Gm8787	79358068	79330513
72497	105017_at	25	7	62458909	62458885	25	1	MERVL_2A-int	LTR/ERVL	62459321	62458482	Mkrn3	62420139	62417593	Peg12	62464510	62461871
70146	105017_at	25	7	62459007	62458983	25	1	MERVL_2A-int	LTR/ERVL	62459321	62458482	Mkrn3	62420139	62417593	Peg12	62464510	62461871
72462	108714_f_at	25					2	Lx2	LINE/L1
71481	110077_at	25	7	123068209	123068233	25	1	MTD	LTR/ERVL-MaLR	123067966	123068344	Rbbp6	122965686	123002557	Tnrc6a	123123885	123195288
71483	115554_at	25	12	80120807	80120783	25	1	ORR1D2	LTR/ERVL-MaLR	80120850	80120486	Zfp36l1	80113013	80107760	Actn1	80260371	80167542
71447	111935_at	25	17	45441302	45441325	24	1	MERVL_2A-int	LTR/ERVL	45440193	45442030	Cdc5l	45433707	45391892	Spats1	45474938	45448937
72333	105053_at	25	19	53650106	53650130	25	1	MTEa	LTR/ERVL-MaLR	53649847	53650134	Smc3	53600398	53645833	Rbm20	53677306	53867080
72345	110445_at	25	17	22200120	22200096	25	1	MMSAT4	Satellite	22201430	22199571	Gm4944	22225614	22197265	Zfp944	22361400	22337989
72324	105268_at	25	15	57692604	57692580	25	1	MTD	LTR/ERVL-MaLR	57692667	57692323	Slc22a22	57477625	57243767	Zhx2	57694665	57839833
73807	116023_at	25	X	78928801	78928777	25	1	Lx8	LINE/L1	78929142	78928582	Fam47c	78737763	78739410	Gm8787	79358068	79330513
71388	114816_at	25	3	103007882	103007906	25	1	L1MC4a	LINE/L1	103007877	103008133	Sike1	102995728	103003914	Csde1	103020546	103058189
71325	110445_at	25	17	22287068	22287044	25	1	MMSAT4	Satellite	22288522	22286643	Gm4944	22225614	22197265	Zfp944	22361400	22337989
71320	108939_g_at	25	1	180212214	180212190	25	1	ORR1E	LTR/ERVL-MaLR	180212305	180212169	Adck3	180199602	180165238	Psen2	180263438	180227004
76445	105214_at	25	7	127990060	127990036	25	1	RMER4A	LTR/ERVK	127990337	127989930	B230325K18Rik	127983079	127985701	Pycard	127993867	127992103
75008	116023_at	25	X	78928857	78928833	25	1	Lx8	LINE/L1	78929142	78928582	Fam47c	78737763	78739410	Gm8787	79358068	79330513
73713	116287_at	25	3	50611719	50611695	25	1	RMER19A	LTR/ERVK	50612138	50611455	Slc7a11	50443613	50364936	Ccrn4l	51224447	51251644
75385	108323_f_at	25					2	MERVL_2A-int	LTR/ERVL
75343	115465_f_at	25					2	MMSAT4	Satellite
74137	104865_at	25	14	59559637	59559613	25	1	RMER15	LTR/ERVL	59559659	59559305	Cab39l	59440981	59548903	Cdadc1	59597836	59560896
78870	105188_at	25	11	86208631	86208655	25	1	MMERGLN-int	LTR/ERV1	86208481	86208920	Brip1	86201193	86058138	Ints2	86257575	86210681
75227	105332_at	25	6	69514691	69514715	25	1	Lx6	LINE/L1	69514537	69514876	Igkv4-62	69400097	69399810	Gm11143	69600066	69617424
78075	105343_at	25	2	77875597	77875573	25	1	MTEb	LTR/ERVL-MaLR	77875909	77875558	Zfp385b	77819639	77410634	Cwc22	77946375	77881159
76238	112322_at	25	11	83225994	83226018	25	1	RLTR21	LTR/ERVK	83225526	83226607	Slfn3	83191330	83215154	Pex12	83302586	83294642
76642	113527_f_at	25	17	51844432	51844456	25	1	B3A	SINE/B2	51844340	51844551	Satb1	51833290	51736187	Kcnh8	52602763	52979033
80324	AFFX-18SRNAMur/X00686_5_at	25	17	39846656	39846680	25	1	SSU-rRNA_Hsa	rRNA	39846353	39848201	Gm9041	39640957	39645666	Gm21946	39953353	39955244
80380	113897_at	25					2	RMER1B	Other
77823	105352_at	25	X	10029709	10029685	25	1	L1M2	LINE/L1	10029919	10029675	Sytl5	9885622	9994543	Srpx	10117709	10037977
77860	105278_f_at	25					2	Lx3A	LINE/L1
77489	164393_f_at	25	2	120602926	120602950	25	1	RSINE1	SINE/B4	120602816	120602968	Snap23	120567671	120601255	Lrrc57	120609520	120604238
80263	105158_at	25	11	61865507	61865483	25	1	Kanga2_a	DNA/TcMar-Tc2	61865654	61865154	Ulk2	61855073	61775649	Akap10	61930252	61871307
80248	114816_at	25	3	103008004	103008028	25	1	L1MC4a	LINE/L1	103007877	103008133	Sike1	102995728	103003914	Csde1	103020546	103058189
80040	116150_at	25	19	61122813	61122789	25	1	MurSatRep1	Unknown	61122931	61122414	Grk5	60889749	61092553	Gm7102	61176309	61174686
80096	164956_f_at	25	8	25122999	25122975	25	1	MMERGLN_LTR	LTR/ERV1	25123111	25122677	Plekha2	25102194	25039144	Tacc1	25201449	25154552
80439	116287_at	25					2	RMER19A	LTR/ERVK
80494	115614_at	25	4	7021501	7021525	25	1	Lx6	LINE/L1	7019617	7021733	Tox	6991557	6686353	Car8	8239041	8143367
81603	113527_f_at	25					2	B3A	SINE/B2
80518	105535_at	25	9	48414302	48414278	25	1	RLTR14-int	LTR/ERV1	48414593	48413894	Nxpe4	48362041	48400025	Gm5616	48450400	48450786
81356	112097_at	25	8	13689237	13689213	25	1	RCHARR1	DNA/hAT-Charlie	13689238	13688764	Rasa3	13677603	13566950	4932443I19Rik	13705889	13743066
80631	105535_at	25	9	48414419	48414395	25	1	RLTR14-int	LTR/ERV1	48414593	48413894	Nxpe4	48362041	48400025	Gm5616	48450400	48450786
81342	164956_f_at	25					2	RLTR1B	LTR/ERV1
81352	165318_f_at	25					2	RLTR10C	LTR/ERVK
81714	AFFX-18SRNAMur/X00686_M_at	25	17	39847299	39847323	25	1	SSU-rRNA_Hsa	rRNA	39846353	39848201	Gm9041	39640957	39645666	Gm21946	39953353	39955244
81828	115291_at	25					2	RLTR50B	LTR/ERVK
81853	AFFX-18SRNAMur/X00686_M_at	25	17	39847303	39847327	25	1	SSU-rRNA_Hsa	rRNA	39846353	39848201	Gm9041	39640957	39645666	Gm21946	39953353	39955244
81856	105039_at	25					2	Lx7	LINE/L1
82692	105578_at	25					2	RLTR9D	LTR/ERVK
82697	105535_at	25	9	48414288	48414264	25	1	RLTR14-int	LTR/ERV1	48414593	48413894	Nxpe4	48362041	48400025	Gm5616	48450400	48450786
82662	111035_at	25	7	26213606	26213630	25	1	RLTR26_Mus	LTR/ERVK	26213117	26213738	Cyp2b9	26173411	26210661	Vmn1r184	26266831	26267775
82668	108317_at	25	7	39575434	39575458	25	1	RLTR19-int	LTR/ERVK	39574828	39575519	Zfp619	39517766	39540420	Gm2058	39588931	39589717
82686	114816_at	25	3	103007923	103007947	25	1	L1MC4a	LINE/L1	103007877	103008133	Sike1	102995728	103003914	Csde1	103020546	103058189
82854	110012_f_at	25					2	Lx2	LINE/L1
83865	105322_at	25					2	RLTR10D	LTR/ERVK
84206	163375_at	25	X	152295063	152295039	25	1	L2a	LINE/L2	152295397	152294823	Kdm5c	152233020	152274535	Tspyl2	152342425	152336852
87741	114173_f_at	25					2	RLTR10C	LTR/ERVK
86550	113526_i_at	25	17	51844394	51844418	25	1	B3A	SINE/B2	51844340	51844551	Satb1	51833290	51736187	Kcnh8	52602763	52979033
88228	114592_at	25	8	69314244	69314268	25	1	Lx2B2	LINE/L1	69313578	69314397	D130040H23Rik	69300776	69303162	Gm10033	69373383	69372145
88196	114173_f_at	25					2	RLTR10C	LTR/ERVK
87721	113895_at	25	7	73423475	73423499	25	1	RMER19B	LTR/ERVK	73423051	73423919	Rgma	73375520	73419899	Chd2	73541746	73426691
86790	105332_at	25	6	69514702	69514726	25	1	Lx6	LINE/L1	69514537	69514876	Igkv4-62	69400097	69399810	Gm11143	69600066	69617424
86808	108323_f_at	25	14	57417705	57417681	25	1	MERVL_2A-int	LTR/ERVL	57419177	57417436	Cryl1	57398483	57275034	Ift88	57424062	57517936
89594	105053_at	25	19	53650219	53650243	25	1	B3	SINE/B2	53650137	53650300	Smc3	53600398	53645833	Rbm20	53677306	53867080
89256	116761_at	25	15	83353958	83353934	25	1	ORR1G	LTR/ERVL-MaLR	83354055	83353817	Arfgap3	83350247	83299740	Pacsin2	83464606	83375607
89220	115614_at	25					2	Lx6	LINE/L1
90666	108714_f_at	25					2	L1_Mus4	LINE/L1
93279	AFFX-18SRNAMur/X00686_M_at	25	17	39847177	39847201	25	1	SSU-rRNA_Hsa	rRNA	39846353	39848201	Gm9041	39640957	39645666	Gm21946	39953353	39955244
91990	105039_at	25					2	Lx7	LINE/L1
91714	110106_at	25	11	118367184	118367208	25	1	RLTR20B2	LTR/ERVK	118366872	118367425	BC100451	118342500	118332360	Lgals3bp	118402092	118392751
94102	116973_at	25	X	104512002	104512026	25	1	L1MA6	LINE/L1	104511557	104512196	Uprt	104482818	104507490	Zdhhc15	104671064	104536969
90858	114327_i_at	25	13	64290347	64290323	25	1	PB1D10	SINE/Alu	64290367	64290247	Cdc14b	64274973	64192545	Aaed1	64312710	64291836
93079	110043_at	25	1	61464785	61464761	25	1	RMER1B	Other	61465534	61464499	Icos	60977927	61000320	Pard3b	61638824	62642284
93099	110013_r_at	25					2	Lx	LINE/L1
94293	110012_f_at	25					2	L1_Mus4	LINE/L1
94304	112090_at	25					2	IAPEY3-int	LTR/ERVK
92841	105332_at	25	6	69514609	69514633	25	1	Lx6	LINE/L1	69514537	69514876	Igkv4-62	69400097	69399810	Gm11143	69600066	69617424
94413	109794_f_at	25					2	IAPEz-int	LTR/ERVK
94491	108360_at	25					2	MLTR31FA_MM	LTR/ERVK
94607	110562_at	25	15	81243081	81243057	25	1	L1MB3	LINE/L1	81243361	81242725	Mchr1	81235499	81238963	Slc25a17	81360765	81318921
95405	115465_f_at	25	4	147515975	147515999	25	1	RMER15	LTR/ERVL	147515838	147516149	Gm13152	147492417	147513486	Gm16503	147540218	147543500
95596	105322_at	25	13	33877353	33877329	25	1	RLTR10D	LTR/ERVK	33877598	33877175	Serpinb6e	33843408	33832345	Serpinb6c	33905708	33879816
95915	115975_r_at	25	7	125284151	125284127	25	1	Lx7	LINE/L1	125284814	125284045	Gm21957	125219886	125219449	4930533L02Rik	125318359	125319518
97086	164837_f_at	25					2	LTRIS2	LTR/ERV1
97197	115465_f_at	25	4	147515972	147515996	25	1	RMER15	LTR/ERVL	147515838	147516149	Gm13152	147492417	147513486	Gm16503	147540218	147543500
98149	116708_at	25	17	80064055	80064079	25	1	RMER21A	LTR/ERV1	80064031	80064530	Hnrpll	80062334	80029487	Galm	80127471	80185101
96799	116536_at	25	7	125443211	125443187	25	1	RMER10B	LTR/ERVL	125443405	125442984	4930571K23Rik	125368861	125371013	Kdm8	125444676	125462265
96803	105188_at	25	11	86208553	86208577	25	1	MMERGLN-int	LTR/ERV1	86208481	86208920	Brip1	86201193	86058138	Ints2	86257575	86210681
97276	105535_at	25	9	48414178	48414154	25	1	RLTR14-int	LTR/ERV1	48414593	48413894	Nxpe4	48362041	48400025	Gm5616	48450400	48450786
98456	112322_at	25					2	RLTR21	LTR/ERVK
99401	112322_at	25					2	RLTR21	LTR/ERVK
98098	164941_f_at	25					2	RLTR10E	LTR/ERVK
98074	105578_at	25	14	52727560	52727584	25	1	RLTR9D	LTR/ERVK	52727429	52727804	Olfr1507	52495695	52489935	Trav13d-3	53032902	53033418
98518	116287_at	25	3	50611826	50611802	25	1	RMER19A	LTR/ERVK	50612138	50611455	Slc7a11	50443613	50364936	Ccrn4l	51224447	51251644
99314	115975_r_at	25	7	125284296	125284272	25	1	Lx7	LINE/L1	125284814	125284045	Gm21957	125219886	125219449	4930533L02Rik	125318359	125319518
100870	112090_at	25	1	7349614	7349590	25	1	IAPEY3_LTR	LTR/ERVK	7349688	7349349	Pcmtd1	7088920	7173628	Sntg1	9299878	8361475
100882	110562_at	25	15	81242966	81242942	25	1	L1MB3	LINE/L1	81243361	81242725	Mchr1	81235499	81238963	Slc25a17	81360765	81318921
100818	116023_at	25	X	78929051	78929027	25	1	Lx8	LINE/L1	78929142	78928582	Fam47c	78737763	78739410	Gm8787	79358068	79330513
101103	104908_at	25	13	24736350	24736374	25	1	RMER5	LTR/ERV1	24736167	24736601	Fam65b	24582189	24733816	Gmnn	24761923	24751845
100522	115975_r_at	25	7	125284254	125284230	25	1	Lx7	LINE/L1	125284814	125284045	Gm21957	125219886	125219449	4930533L02Rik	125318359	125319518
102117	116708_at	25	17	80063969	80063993	25	1	RMER21A	LTR/ERV1	80063915	80064009	Hnrpll	80062334	80029487	Galm	80127471	80185101
101813	105343_at	25	2	77875898	77875874	25	1	MTEb	LTR/ERVL-MaLR	77875909	77875558	Zfp385b	77819639	77410634	Cwc22	77946375	77881159
101812	105343_at	25	2	77875899	77875875	25	1	MTEb	LTR/ERVL-MaLR	77875909	77875558	Zfp385b	77819639	77410634	Cwc22	77946375	77881159
103311	105268_at	25					2	MTD	LTR/ERVL-MaLR
103469	116150_at	25	19	61122574	61122550	25	1	MurSatRep1	Unknown	61122931	61122414	Grk5	60889749	61092553	Gm7102	61176309	61174686
104843	165318_f_at	25	13	28967206	28967182	24	1	RLTR10B2	LTR/ERVK	28967463	28967095	Sox4	28953713	28948919	Cdkal1	29855674	29191746
104479	105278_f_at	25					2	Lx3_Mus	LINE/L1
105835	110126_at	25					2	RLTR21	LTR/ERVK
103213	105039_at	25	5	15498939	15498915	25	1	Lx7	LINE/L1	15499186	15498426	Gm17019	15032998	15028950	Gm21847	15516489	15656679
104677	116287_at	25	3	50611639	50611615	25	1	RMER19A	LTR/ERVK	50612138	50611455	Slc7a11	50443613	50364936	Ccrn4l	51224447	51251644
105703	105263_at	25	2	164919291	164919315	25	1	Lx8	LINE/L1	164919259	164919415	Zfp335	164911757	164891882	Mmp9	164940780	164955850
107070	115554_at	25	12	80120760	80120736	25	1	ORR1D2	LTR/ERVL-MaLR	80120850	80120486	Zfp36l1	80113013	80107760	Actn1	80260371	80167542
108327	105188_at	25	11	86208543	86208567	25	1	MMERGLN-int	LTR/ERV1	86208481	86208920	Brip1	86201193	86058138	Ints2	86257575	86210681
108241	110077_at	25	7	123068196	123068220	25	1	MTD	LTR/ERVL-MaLR	123067966	123068344	Rbbp6	122965686	123002557	Tnrc6a	123123885	123195288
109757	104908_at	25	13	24736260	24736284	25	1	RMER5	LTR/ERV1	24736167	24736601	Fam65b	24582189	24733816	Gmnn	24761923	24751845
108773	114173_f_at	25					2	RLTR10C	LTR/ERVK
109883	164956_f_at	25					2	MMERGLN_LTR	LTR/ERV1
109936	105578_at	25					2	RLTR9D	LTR/ERVK
109921	105053_at	25	19	53650183	53650207	25	1	B3	SINE/B2	53650137	53650300	Smc3	53600398	53645833	Rbm20	53677306	53867080
109457	106440_at	25	8	123043471	123043495	25	1	B3A	SINE/B2	123043406	123043562	Ankrd11	122974793	122883337	Spg7	123062942	123097760
111304	112097_at	25	8	13689013	13688989	25	1	RCHARR1	DNA/hAT-Charlie	13689238	13688764	Rasa3	13677603	13566950	4932443I19Rik	13705889	13743066
112042	165318_f_at	25	17	19021898	19021922	24	1	RLTR10B2	LTR/ERVK	19021616	19022015	Vmn2r97	18914322	18948071	Vmn2r98	19053493	19081311
112284	108939_g_at	25	1	180212304	180212280	25	1	ORR1E	LTR/ERVL-MaLR	180212305	180212169	Adck3	180199602	180165238	Psen2	180263438	180227004
114777	108360_at	25	2	181870235	181870259	25	1	RLTR31_Mm	LTR/ERVK	181869860	181870349	Polr3k	181864337	181870830	Gm14496	181991136	182001087
113487	108714_f_at	25					2	L1_Mus4	LINE/L1
113726	105352_at	25	X	10029555	10029531	25	1	L1M2	LINE/L1	10029647	10029231	Sytl5	9885622	9994543	Srpx	10117709	10037977
115950	114816_at	25	3	103007934	103007958	25	1	L1MC4a	LINE/L1	103007877	103008133	Sike1	102995728	103003914	Csde1	103020546	103058189
114595	104865_at	25	14	59559629	59559605	25	1	RMER15	LTR/ERVL	59559659	59559305	Cab39l	59440981	59548903	Cdadc1	59597836	59560896
116335	110012_f_at	25					2	Lx	LINE/L1
117459	110150_at	25	17	31563407	31563383	25	1	ID_B1	SINE/B4	31563575	31563343	4833413E03Rik	31557126	31559113	Pknox1	31564749	31607680
115187	116536_at	25	7	125443449	125443425	25	1	B4A	SINE/B4	125443601	125443406	4930571K23Rik	125368861	125371013	Kdm8	125444676	125462265
113909	111035_at	25	3	18620825	18620849	25	1	RLTR26_Mus	LTR/ERVK	18620544	18621135	Cyp7b1	18243338	18071950	Armc1	19163065	19132146
117238	115554_at	25	12	80120718	80120694	25	1	ORR1D2	LTR/ERVL-MaLR	80120850	80120486	Zfp36l1	80113013	80107760	Actn1	80260371	80167542
114761	104872_at	25	4	93342364	93342388	25	1	MTD	LTR/ERVL-MaLR	93342358	93342666	Tusc1	93335511	93334148	Caap1	94556796	94500081
115927	116023_at	25	X	78928911	78928887	25	1	Lx8	LINE/L1	78929142	78928582	Fam47c	78737763	78739410	Gm8787	79358068	79330513
120119	104865_at	25	14	59559632	59559608	25	1	RMER15	LTR/ERVL	59559659	59559305	Cab39l	59440981	59548903	Cdadc1	59597836	59560896
120042	165318_f_at	25					2	RLTR10B2	LTR/ERVK
117172	104955_at	25	19	3448124	3448148	25	1	MTD	LTR/ERVL-MaLR	3448037	3448390	Gal	3414472	3409919	Ppp6r3	3575749	3454933
119035	116973_at	25	X	104511884	104511908	25	1	L1MA6	LINE/L1	104511557	104512196	Uprt	104482818	104507490	Zdhhc15	104671064	104536969
118406	110043_at	25					2	RMER1B	Other
118413	105114_at	25	7	84776157	84776181	25	1	RLTR30E_MM	LTR/ERV1	84776150	84776587	Zfand6	84679361	84615054	Olfr291	84853573	84857318
120155	164393_f_at	25	2	120602925	120602949	25	1	RSINE1	SINE/B4	120602816	120602968	Snap23	120567671	120601255	Lrrc57	120609520	120604238
119880	105343_at	25	2	77875754	77875730	24	1	MTEb	LTR/ERVL-MaLR	77875909	77875558	Zfp385b	77819639	77410634	Cwc22	77946375	77881159
121504	104872_at	25	4	93342513	93342537	25	1	MTD	LTR/ERVL-MaLR	93342358	93342666	Tusc1	93335511	93334148	Caap1	94556796	94500081
121568	110013_r_at	25					2	Lx	LINE/L1
122509	110043_at	25					2	RMER1B	Other
122459	105053_at	25	19	53649989	53650013	25	1	MTEa	LTR/ERVL-MaLR	53649847	53650134	Smc3	53600398	53645833	Rbm20	53677306	53867080
123986	115975_r_at	25	7	125284103	125284079	25	1	Lx7	LINE/L1	125284814	125284045	Gm21957	125219886	125219449	4930533L02Rik	125318359	125319518
123848	104908_at	25	13	24736451	24736475	25	1	RMER5	LTR/ERV1	24736167	24736601	Fam65b	24582189	24733816	Gmnn	24761923	24751845
123806	112090_at	25	1	7349630	7349606	25	1	IAPEY3_LTR	LTR/ERVK	7349688	7349349	Pcmtd1	7088920	7173628	Sntg1	9299878	8361475
124159	110012_f_at	25					2	Lx	LINE/L1
124807	106440_at	25	8	123043469	123043493	25	1	B3A	SINE/B2	123043406	123043562	Ankrd11	122974793	122883337	Spg7	123062942	123097760
125228	112090_at	25					2	IAPEY3-int	LTR/ERVK
125152	116708_at	25	17	80064139	80064163	25	1	RMER21A	LTR/ERV1	80064031	80064530	Hnrpll	80062334	80029487	Galm	80127471	80185101
126388	164956_f_at	25					2	MMERGLN_LTR	LTR/ERV1
126553	115465_f_at	25					2	MMSAT4	Satellite
126705	105114_at	25					2	RLTR30E_MM	LTR/ERV1
126691	110150_at	25	17	31563492	31563468	25	1	ID_B1	SINE/B4	31563575	31563343	4833413E03Rik	31557126	31559113	Pknox1	31564749	31607680
126136	115291_at	25					2	RLTR50B	LTR/ERVK
127369	115291_at	25	16	16621889	16621913	25	1	RLTR50B	LTR/ERVK	16621673	16622274	Fgd4	16600549	16416917	Olfr19	16674017	16672998
126406	105188_at	25	11	86208590	86208614	25	1	MMERGLN-int	LTR/ERV1	86208481	86208920	Brip1	86201193	86058138	Ints2	86257575	86210681
129174	114816_at	25	3	103007896	103007920	25	1	L1MC4a	LINE/L1	103007877	103008133	Sike1	102995728	103003914	Csde1	103020546	103058189
127967	105039_at	25					2	Lx7	LINE/L1
130390	105263_at	25	2	164919311	164919335	25	1	Lx8	LINE/L1	164919259	164919415	Zfp335	164911757	164891882	Mmp9	164940780	164955850
130440	113527_f_at	25	17	51844388	51844412	25	1	B3A	SINE/B2	51844340	51844551	Satb1	51833290	51736187	Kcnh8	52602763	52979033
130312	105278_f_at	25					2	Lx3A	LINE/L1
130293	104955_at	25	19	3448096	3448120	25	1	MTD	LTR/ERVL-MaLR	3448037	3448390	Gal	3414472	3409919	Ppp6r3	3575749	3454933
131788	164941_f_at	25					2	RLTR10C	LTR/ERVK
130023	110106_at	25	11	118367433	118367457	25	1	B3	SINE/B2	118367430	118367558	BC100451	118342500	118332360	Lgals3bp	118402092	118392751
131675	115291_at	25					2	RLTR50B	LTR/ERVK
131328	105053_at	25	19	53650076	53650100	25	1	MTEa	LTR/ERVL-MaLR	53649847	53650134	Smc3	53600398	53645833	Rbm20	53677306	53867080
131271	116560_at	25	2	119108791	119108767	25	1	RMER21A	LTR/ERV1	119108970	119108447	Casc5	119047119	119105501	Rad51	119112793	119147445
131217	113526_i_at	25	17	51844457	51844481	25	1	B3A	SINE/B2	51844340	51844551	Satb1	51833290	51736187	Kcnh8	52602763	52979033
132542	111035_at	25					2	RLTR26_Mus	LTR/ERVK
131464	110150_at	25	17	31563388	31563364	25	1	ID_B1	SINE/B4	31563575	31563343	4833413E03Rik	31557126	31559113	Pknox1	31564749	31607680
133023	108317_at	25	7	39575016	39575040	25	1	RLTR19-int	LTR/ERVK	39574828	39575519	Zfp619	39517766	39540420	Gm2058	39588931	39589717
132656	105263_at	25	2	164919910	164919934	25	1	MTB_Mm	LTR/ERVL-MaLR	164919891	164920005	Zfp335	164911757	164891882	Mmp9	164940780	164955850
132809	115975_r_at	25	7	125284206	125284182	25	1	Lx7	LINE/L1	125284814	125284045	Gm21957	125219886	125219449	4930533L02Rik	125318359	125319518
133766	116973_at	25	X	104511996	104512020	25	1	L1MA6	LINE/L1	104511557	104512196	Uprt	104482818	104507490	Zdhhc15	104671064	104536969
134150	164956_f_at	25					2	RLTR1B	LTR/ERV1
133887	108360_at	25	2	181870282	181870306	25	1	RLTR31_Mm	LTR/ERVK	181869860	181870349	Polr3k	181864337	181870830	Gm14496	181991136	182001087
135158	116560_at	25	2	119108924	119108900	25	1	RMER21A	LTR/ERV1	119108970	119108447	Casc5	119047119	119105501	Rad51	119112793	119147445
135282	105322_at	25	13	33877325	33877301	25	1	RLTR10D	LTR/ERVK	33877598	33877175	Serpinb6e	33843408	33832345	Serpinb6c	33905708	33879816
135523	105278_f_at	25					2	Lx3A	LINE/L1
136848	105053_at	25	19	53650023	53650047	25	1	MTEa	LTR/ERVL-MaLR	53649847	53650134	Smc3	53600398	53645833	Rbm20	53677306	53867080
137804	107852_at	25	14	61628246	61628222	25	1	ORR1B1-int	LTR/ERVL-MaLR	61628301	61628189	Kcnrg	61607482	61611916	Dleu7	62292979	62276231
137719	114592_at	25	8	69314150	69314174	25	1	Lx2B2	LINE/L1	69313578	69314397	D130040H23Rik	69300776	69303162	Gm10033	69373383	69372145
135629	164393_f_at	25	2	120602927	120602951	25	1	RSINE1	SINE/B4	120602816	120602968	Snap23	120567671	120601255	Lrrc57	120609520	120604238
136364	113527_f_at	25					2	B3A	SINE/B2
136440	110013_r_at	25					2	Lx	LINE/L1
138187	110562_at	25	15	81243255	81243231	25	1	L1MB3	LINE/L1	81243361	81242725	Mchr1	81235499	81238963	Slc25a17	81360765	81318921
139011	107121_at	25	2	35082291	35082267	25	1	Lx5	LINE/L1	35082763	35082173	Hc	35061438	34983331	AI182371	35101543	35084046
138998	105017_at	25	7	62459251	62459227	25	1	MERVL_2A-int	LTR/ERVL	62459321	62458482	Mkrn3	62420139	62417593	Peg12	62464510	62461871
139410	116150_at	25					2	MurSatRep1	Unknown
140404	105278_f_at	25					2	Lx3A	LINE/L1
140240	108360_at	25	2	181870257	181870281	25	1	RLTR31_Mm	LTR/ERVK	181869860	181870349	Polr3k	181864337	181870830	Gm14496	181991136	182001087
140259	105158_at	25	11	61865653	61865629	25	1	Kanga2_a	DNA/TcMar-Tc2	61865654	61865154	Ulk2	61855073	61775649	Akap10	61930252	61871307
140164	116761_at	25	15	83354016	83353992	25	1	ORR1G	LTR/ERVL-MaLR	83354055	83353817	Arfgap3	83350247	83299740	Pacsin2	83464606	83375607
140455	164941_f_at	25					2	RLTR10C	LTR/ERVK
139374	104872_at	25	4	93342540	93342564	25	1	MTD	LTR/ERVL-MaLR	93342358	93342666	Tusc1	93335511	93334148	Caap1	94556796	94500081
140749	110106_at	25	11	118367377	118367401	25	1	RLTR20B2	LTR/ERVK	118366872	118367425	BC100451	118342500	118332360	Lgals3bp	118402092	118392751
141947	116708_at	25	17	80064042	80064066	25	1	RMER21A	LTR/ERV1	80064031	80064530	Hnrpll	80062334	80029487	Galm	80127471	80185101
140735	115465_f_at	25					2	MMSAT4	Satellite
140669	107121_at	25	2	35082293	35082269	25	1	Lx5	LINE/L1	35082763	35082173	Hc	35061438	34983331	AI182371	35101543	35084046
144009	164393_f_at	25	2	120602921	120602945	25	1	RSINE1	SINE/B4	120602816	120602968	Snap23	120567671	120601255	Lrrc57	120609520	120604238
141511	115465_f_at	25	4	147515056	147515080	25	1	MMSAT4	Satellite	147512487	147515119	Gm13152	147492417	147513486	Gm16503	147540218	147543500
141505	110150_at	25	17	31563516	31563492	25	1	ID_B1	SINE/B4	31563575	31563343	4833413E03Rik	31557126	31559113	Pknox1	31564749	31607680
145380	112090_at	25	1	7349624	7349600	25	1	IAPEY3_LTR	LTR/ERVK	7349688	7349349	Pcmtd1	7088920	7173628	Sntg1	9299878	8361475
142008	105017_at	25	7	62459115	62459091	25	1	MERVL_2A-int	LTR/ERVL	62459321	62458482	Mkrn3	62420139	62417593	Peg12	62464510	62461871
142071	111035_at	25	7	26213177	26213201	25	1	RLTR26_Mus	LTR/ERVK	26213117	26213738	Cyp2b9	26173411	26210661	Vmn1r184	26266831	26267775
143234	105188_at	25	11	86208601	86208625	25	1	MMERGLN-int	LTR/ERV1	86208481	86208920	Brip1	86201193	86058138	Ints2	86257575	86210681
142931	AFFX-18SRNAMur/X00686_M_at	25	17	39847335	39847359	25	1	SSU-rRNA_Hsa	rRNA	39846353	39848201	Gm9041	39640957	39645666	Gm21946	39953353	39955244
146783	105322_at	25	13	33877359	33877335	25	1	RLTR10D	LTR/ERVK	33877598	33877175	Serpinb6e	33843408	33832345	Serpinb6c	33905708	33879816
146779	116536_at	25	7	125443563	125443539	25	1	B4A	SINE/B4	125443601	125443406	4930571K23Rik	125368861	125371013	Kdm8	125444676	125462265
145514	113897_at	25					2	RMER1C	Other
145570	116150_at	25					2	MurSatRep1	Unknown
145660	115465_f_at	25					2	MMSAT4	Satellite
145577	AFFX-18SRNAMur/X00686_M_at	25	17	39847203	39847227	25	1	SSU-rRNA_Hsa	rRNA	39846353	39848201	Gm9041	39640957	39645666	Gm21946	39953353	39955244
145603	AFFX-18SRNAMur/X00686_5_at	25	17	39846827	39846851	25	1	SSU-rRNA_Hsa	rRNA	39846353	39848201	Gm9041	39640957	39645666	Gm21946	39953353	39955244
144402	105263_at	25	2	164919388	164919412	25	1	Lx8	LINE/L1	164919259	164919415	Zfp335	164911757	164891882	Mmp9	164940780	164955850
147144	AFFX-18SRNAMur/X00686_5_at	25					2	SSU-rRNA_Hsa	rRNA
147864	110549_at	25	16	37107930	37107906	25	1	L1MC4	LINE/L1	37108287	37107453	Polq	37011786	37095417	Stxbp5l	37384962	37114942
145823	162617_at	25	6	134951580	134951604	25	1	MLT1J	LTR/ERVL-MaLR	134951504	134951628	Cdkn1b	134920401	134925513	Apold1	134982001	134986836
147077	105263_at	25	2	164919473	164919497	25	1	MTC	LTR/ERVL-MaLR	164919416	164919700	Zfp335	164911757	164891882	Mmp9	164940780	164955850
148084	107491_at	25	X	7412310	7412286	25	1	RMER4B	LTR/ERVK	7412359	7412109	Usp27x	7375830	7371276	Ppp1r3f	7605381	7557296
148051	AFFX-18SRNAMur/X00686_M_at	25	17	39847121	39847145	25	1	SSU-rRNA_Hsa	rRNA	39846353	39848201	Gm9041	39640957	39645666	Gm21946	39953353	39955244
148137	108714_f_at	25					2	Lx2	LINE/L1
149207	108317_at	25	7	39575149	39575173	25	1	RLTR19-int	LTR/ERVK	39574828	39575519	Zfp619	39517766	39540420	Gm2058	39588931	39589717
149527	104908_at	25	13	24736530	24736554	25	1	RMER5	LTR/ERV1	24736167	24736601	Fam65b	24582189	24733816	Gmnn	24761923	24751845
149559	AFFX-18SRNAMur/X00686_5_at	25					2	SSU-rRNA_Hsa	rRNA
150645	116708_at	25	17	80064074	80064098	25	1	RMER21A	LTR/ERV1	80064031	80064530	Hnrpll	80062334	80029487	Galm	80127471	80185101
152170	104955_at	25	19	3448128	3448152	25	1	MTD	LTR/ERVL-MaLR	3448037	3448390	Gal	3414472	3409919	Ppp6r3	3575749	3454933
152148	105188_at	25	11	86208563	86208587	25	1	MMERGLN-int	LTR/ERV1	86208481	86208920	Brip1	86201193	86058138	Ints2	86257575	86210681
152113	110106_at	25	11	118367486	118367510	25	1	B3	SINE/B2	118367430	118367558	BC100451	118342500	118332360	Lgals3bp	118402092	118392751
154351	110013_r_at	25					2	Lx	LINE/L1
151939	164941_f_at	25					2	RLTR10E	LTR/ERVK
155912	113897_at	25	12	91103662	91103638	25	1	RMER1C	Other	91103870	91103615	Cep128	91384409	90998492	Tshr	91400993	91540509
155927	111935_at	25	17	45441373	45441397	25	1	MERVL_2A-int	LTR/ERVL	45440193	45442030	Cdc5l	45433707	45391892	Spats1	45474938	45448937
155972	113506_at	25	9	95332392	95332417	25	1	HAL1ME	LINE/L1	95332325	95332795	Slc9a9	94669909	95230445	Chst2	95407270	95400929
154725	105263_at	25	2	164919302	164919326	25	1	Lx8	LINE/L1	164919259	164919415	Zfp335	164911757	164891882	Mmp9	164940780	164955850
157142	105053_at	25	19	53649967	53649991	25	1	MTEa	LTR/ERVL-MaLR	53649847	53650134	Smc3	53600398	53645833	Rbm20	53677306	53867080
157079	111035_at	25					2	RLTR26_Mus	LTR/ERVK
157094	110126_at	25	X	95960561	95960537	25	1	RLTR21	LTR/ERVK	95961532	95960377	Las1l	95956962	95935335	Msn	96096042	96168552
159557	105535_at	25	9	48414114	48414090	25	1	RLTR14-int	LTR/ERV1	48414593	48413894	Nxpe4	48362041	48400025	Gm5616	48450400	48450786
158624	163375_at	25	X	152295216	152295192	25	1	L2a	LINE/L2	152295397	152294823	Kdm5c	152233020	152274535	Tspyl2	152342425	152336852
160761	162617_at	25	6	134951591	134951615	25	1	MLT1J	LTR/ERVL-MaLR	134951504	134951628	Cdkn1b	134920401	134925513	Apold1	134982001	134986836
159947	109794_f_at	25					2	IAPEz-int	LTR/ERVK
160781	114592_at	25	8	69313959	69313983	25	1	Lx2B2	LINE/L1	69313578	69314397	D130040H23Rik	69300776	69303162	Gm10033	69373383	69372145
160970	110445_at	25	17	22287064	22287040	25	1	MMSAT4	Satellite	22288522	22286643	Gm4944	22225614	22197265	Zfp944	22361400	22337989
161179	112097_at	25	8	13688985	13688961	25	1	RCHARR1	DNA/hAT-Charlie	13689238	13688764	Rasa3	13677603	13566950	4932443I19Rik	13705889	13743066
162408	115291_at	25					2	RLTR50B	LTR/ERVK
162292	108832_at	25					2	MLT1K	LTR/ERVL-MaLR
162286	115554_at	25	12	80120799	80120775	25	1	ORR1D2	LTR/ERVL-MaLR	80120850	80120486	Zfp36l1	80113013	80107760	Actn1	80260371	80167542
162157	112097_at	25	8	13689041	13689017	25	1	RCHARR1	DNA/hAT-Charlie	13689238	13688764	Rasa3	13677603	13566950	4932443I19Rik	13705889	13743066
164795	110043_at	25	1	61464675	61464651	25	1	RMER1B	Other	61465534	61464499	Icos	60977927	61000320	Pard3b	61638824	62642284
164542	105268_at	25	15	57692590	57692566	25	1	MTD	LTR/ERVL-MaLR	57692667	57692323	Slc22a22	57477625	57243767	Zhx2	57694665	57839833
165916	105322_at	25	13	33877347	33877323	25	1	RLTR10D	LTR/ERVK	33877598	33877175	Serpinb6e	33843408	33832345	Serpinb6c	33905708	33879816
167319	105322_at	25					2	RLTR10D	LTR/ERVK
164686	107491_at	25	X	7412337	7412313	25	1	RMER4B	LTR/ERVK	7412359	7412109	Usp27x	7375830	7371276	Ppp1r3f	7605381	7557296
164756	105343_at	25	2	77875765	77875741	25	1	MTEb	LTR/ERVL-MaLR	77875909	77875558	Zfp385b	77819639	77410634	Cwc22	77946375	77881159
168423	114592_at	25	8	69314121	69314145	25	1	Lx2B2	LINE/L1	69313578	69314397	D130040H23Rik	69300776	69303162	Gm10033	69373383	69372145
167676	116150_at	25					2	MurSatRep1	Unknown
168440	104865_at	25	14	59559534	59559510	25	1	RMER15	LTR/ERVL	59559659	59559305	Cab39l	59440981	59548903	Cdadc1	59597836	59560896
168455	116269_at	25					2	MYSERV-int	LTR/ERVK
168551	116023_at	25	X	78928970	78928946	25	1	Lx8	LINE/L1	78929142	78928582	Fam47c	78737763	78739410	Gm8787	79358068	79330513
168587	164393_f_at	25	2	120602933	120602957	25	1	RSINE1	SINE/B4	120602816	120602968	Snap23	120567671	120601255	Lrrc57	120609520	120604238
169622	109794_f_at	25					2	MTA_Mm-int	LTR/ERVL-MaLR
169631	162617_at	25	6	134951586	134951610	25	1	MLT1J	LTR/ERVL-MaLR	134951504	134951628	Cdkn1b	134920401	134925513	Apold1	134982001	134986836
170913	110043_at	25	1	61464828	61464804	25	1	RMER1B	Other	61465534	61464499	Icos	60977927	61000320	Pard3b	61638824	62642284
168857	116150_at	25					2	MurSatRep1	Unknown
170011	104872_at	25	4	93342553	93342577	25	1	MTD	LTR/ERVL-MaLR	93342358	93342666	Tusc1	93335511	93334148	Caap1	94556796	94500081
171222	105039_at	25	5	15005377	15005353	25	1	Lx7	LINE/L1	15005416	15004709	Gm10354	14978935	14974113	Gm17019	15032998	15028950
170973	AFFX-18SRNAMur/X00686_5_at	25	17	39846743	39846767	25	1	SSU-rRNA_Hsa	rRNA	39846353	39848201	Gm9041	39640957	39645666	Gm21946	39953353	39955244
171037	105158_at	25	11	61865530	61865506	25	1	Kanga2_a	DNA/TcMar-Tc2	61865654	61865154	Ulk2	61855073	61775649	Akap10	61930252	61871307
172191	104865_at	25	14	59559536	59559512	25	1	RMER15	LTR/ERVL	59559659	59559305	Cab39l	59440981	59548903	Cdadc1	59597836	59560896
171387	115975_r_at	25	7	125284267	125284243	25	1	Lx7	LINE/L1	125284814	125284045	Gm21957	125219886	125219449	4930533L02Rik	125318359	125319518
172245	106440_at	25	8	123043495	123043519	25	1	B3A	SINE/B2	123043406	123043562	Ankrd11	122974793	122883337	Spg7	123062942	123097760
172250	115291_at	25	16	16621909	16621933	25	1	RLTR50B	LTR/ERVK	16621673	16622274	Fgd4	16600549	16416917	Olfr19	16674017	16672998
173948	113897_at	25	12	91103733	91103709	25	1	RMER1C	Other	91103870	91103615	Cep128	91384409	90998492	Tshr	91400993	91540509
173856	115554_at	25	12	80120823	80120799	25	1	ORR1D2	LTR/ERVL-MaLR	80120850	80120486	Zfp36l1	80113013	80107760	Actn1	80260371	80167542
173990	115614_at	25	4	7021412	7021436	25	1	Lx6	LINE/L1	7019617	7021733	Tox	6991557	6686353	Car8	8239041	8143367
176218	105017_at	25	7	62459264	62459240	25	1	MERVL_2A-int	LTR/ERVL	62459321	62458482	Mkrn3	62420139	62417593	Peg12	62464510	62461871
176109	109794_f_at	25					2	IAPLTR3-int	LTR/ERVK
177481	116150_at	25	19	61122842	61122818	25	1	MurSatRep1	Unknown	61122931	61122414	Grk5	60889749	61092553	Gm7102	61176309	61174686
177898	107121_at	25	2	35082205	35082181	25	1	Lx5	LINE/L1	35082763	35082173	Hc	35061438	34983331	AI182371	35101543	35084046
178926	108360_at	25	2	181870017	181870041	25	1	RLTR31_Mm	LTR/ERVK	181869860	181870349	Polr3k	181864337	181870830	Gm14496	181991136	182001087
178989	108323_f_at	25					2	MERVL-int	LTR/ERVL
180106	116761_at	25	15	83353974	83353950	25	1	ORR1G	LTR/ERVL-MaLR	83354055	83353817	Arfgap3	83350247	83299740	Pacsin2	83464606	83375607
180288	105158_at	25	11	61865467	61865443	25	1	Kanga2_a	DNA/TcMar-Tc2	61865654	61865154	Ulk2	61855073	61775649	Akap10	61930252	61871307
177341	108832_at	25	2	179009999	179010023	25	1	MTEa	LTR/ERVL-MaLR	179009835	179010198	Cdh26	178430531	178487366	Cdh4	179442431	179899373
177429	110126_at	25	X	95961051	95961027	25	1	RLTR21	LTR/ERVK	95961532	95960377	Las1l	95956962	95935335	Msn	96096042	96168552
181302	111035_at	25					2	RLTR26_Mus	LTR/ERVK
181216	116560_at	25	2	119108901	119108877	25	1	RMER21A	LTR/ERV1	119108970	119108447	Casc5	119047119	119105501	Rad51	119112793	119147445
180462	104955_at	25	19	3448361	3448385	25	1	MTD	LTR/ERVL-MaLR	3448037	3448390	Gal	3414472	3409919	Ppp6r3	3575749	3454933
180394	115554_at	25	12	80120682	80120658	25	1	ORR1D2	LTR/ERVL-MaLR	80120850	80120486	Zfp36l1	80113013	80107760	Actn1	80260371	80167542
183822	110106_at	25					2	RLTR20B2	LTR/ERVK
181150	105214_at	25					2	RMER4A	LTR/ERVK
182600	AFFX-18SRNAMur/X00686_5_at	25					2	SSU-rRNA_Hsa	rRNA
185003	110445_at	25	17	22200130	22200106	25	1	MMSAT4	Satellite	22201430	22199571	Gm4944	22225614	22197265	Zfp944	22361400	22337989
186248	112322_at	25					2	RLTR21	LTR/ERVK
182417	115554_at	25	12	80120654	80120630	25	1	ORR1D2	LTR/ERVL-MaLR	80120850	80120486	Zfp36l1	80113013	80107760	Actn1	80260371	80167542
183035	113895_at	25					2	RMER19B	LTR/ERVK
184257	115554_at	25	12	80120642	80120618	25	1	ORR1D2	LTR/ERVL-MaLR	80120850	80120486	Zfp36l1	80113013	80107760	Actn1	80260371	80167542
183891	115975_r_at	25	7	125284235	125284211	25	1	Lx7	LINE/L1	125284814	125284045	Gm21957	125219886	125219449	4930533L02Rik	125318359	125319518
185538	114327_i_at	25	13	64290351	64290327	25	1	PB1D10	SINE/Alu	64290367	64290247	Cdc14b	64274973	64192545	Aaed1	64312710	64291836
186358	105053_at	25	19	53649914	53649938	25	1	MTEa	LTR/ERVL-MaLR	53649847	53650134	Smc3	53600398	53645833	Rbm20	53677306	53867080
186405	110043_at	25	1	61464686	61464662	25	1	RMER1B	Other	61465534	61464499	Icos	60977927	61000320	Pard3b	61638824	62642284
186767	116269_at	25	1	171320945	171320921	25	1	MYSERV-int	LTR/ERVK	171321520	171320847	Ufc1	171295024	171288563	Dedd	171329145	171342331
188854	116536_at	25					2	B4A	SINE/B4
187914	106440_at	25	8	123043520	123043544	25	1	B3A	SINE/B2	123043406	123043562	Ankrd11	122974793	122883337	Spg7	123062942	123097760
187826	116536_at	25	7	125443584	125443560	25	1	B4A	SINE/B4	125443601	125443406	4930571K23Rik	125368861	125371013	Kdm8	125444676	125462265
189369	110126_at	25	X	95961030	95961006	25	1	RLTR21	LTR/ERVK	95961532	95960377	Las1l	95956962	95935335	Msn	96096042	96168552
188004	AFFX-18SRNAMur/X00686_M_at	25	17	39847293	39847317	25	1	SSU-rRNA_Hsa	rRNA	39846353	39848201	Gm9041	39640957	39645666	Gm21946	39953353	39955244
189340	116973_at	25	X	104511818	104511842	25	1	L1MA6	LINE/L1	104511557	104512196	Uprt	104482818	104507490	Zdhhc15	104671064	104536969
189348	116578_at	25	6	69202814	69202838	25	1	Lx8	LINE/L1	69202452	69202958	Igkv13-87	68895624	68903249	Igkv4-71	69243445	69243158
189064	105214_at	25	7	127990223	127990199	25	1	RMER4A	LTR/ERVK	127990337	127989930	B230325K18Rik	127983079	127985701	Pycard	127993867	127992103
190598	105114_at	25	7	84776316	84776340	25	1	RLTR30E_MM	LTR/ERV1	84776150	84776587	Zfand6	84679361	84615054	Olfr291	84853573	84857318
191518	105332_at	25	6	69514620	69514644	25	1	Lx6	LINE/L1	69514537	69514876	Igkv4-62	69400097	69399810	Gm11143	69600066	69617424
190395	105039_at	25					2	Lx7	LINE/L1
192911	109794_f_at	25					2	IAPLTR4	LTR/ERVK
191663	163375_at	25	X	152295192	152295168	25	1	L2a	LINE/L2	152295397	152294823	Kdm5c	152233020	152274535	Tspyl2	152342425	152336852
194155	110043_at	25	1	61464658	61464634	25	1	RMER1B	Other	61465534	61464499	Icos	60977927	61000320	Pard3b	61638824	62642284
196486	113897_at	25	12	91103601	91103577	25	1	RMER1B	Other	91103615	91102692	Cep128	91384409	90998492	Tshr	91400993	91540509
193258	105352_at	25	X	10029710	10029686	25	1	L1M2	LINE/L1	10029919	10029675	Sytl5	9885622	9994543	Srpx	10117709	10037977
196877	110013_r_at	25	4	147280595	147280619	25	1	Lx	LINE/L1	147280140	147280728	Gm13139	147132038	147180579	Gm13151	147305674	147333734
196606	115291_at	25	16	16621902	16621926	25	1	RLTR50B	LTR/ERVK	16621673	16622274	Fgd4	16600549	16416917	Olfr19	16674017	16672998
194068	105214_at	25	7	127990061	127990037	25	1	RMER4A	LTR/ERVK	127990337	127989930	B230325K18Rik	127983079	127985701	Pycard	127993867	127992103
195521	106440_at	25	8	123043478	123043502	25	1	B3A	SINE/B2	123043406	123043562	Ankrd11	122974793	122883337	Spg7	123062942	123097760
198028	107491_at	25	X	7412250	7412226	25	1	RMER4B	LTR/ERVK	7412359	7412109	Usp27x	7375830	7371276	Ppp1r3f	7605381	7557296
197959	AFFX-18SRNAMur/X00686_3_at	25					2	SSU-rRNA_Hsa	rRNA
197990	105352_at	25	X	10029763	10029739	25	1	L1M2	LINE/L1	10029919	10029675	Sytl5	9885622	9994543	Srpx	10117709	10037977
196537	104908_at	25	13	24736248	24736272	25	1	RMER5	LTR/ERV1	24736167	24736601	Fam65b	24582189	24733816	Gmnn	24761923	24751845
196902	113526_i_at	25	17	51844400	51844424	25	1	B3A	SINE/B2	51844340	51844551	Satb1	51833290	51736187	Kcnh8	52602763	52979033
197009	111035_at	25	7	26213546	26213570	25	1	RLTR26_Mus	LTR/ERVK	26213117	26213738	Cyp2b9	26173411	26210661	Vmn1r184	26266831	26267775
198115	111935_at	25	17	45441379	45441403	25	1	MERVL_2A-int	LTR/ERVL	45440193	45442030	Cdc5l	45433707	45391892	Spats1	45474938	45448937
197951	110445_at	25	17	22287053	22287029	25	1	MMSAT4	Satellite	22288522	22286643	Gm4944	22225614	22197265	Zfp944	22361400	22337989
198269	107852_at	25	14	61628195	61628171	25	1	B1_Mur2	SINE/Alu	61628277	61628151	Kcnrg	61607482	61611916	Dleu7	62292979	62276231
198270	108360_at	25	2	181870070	181870094	25	1	RLTR31_Mm	LTR/ERVK	181869860	181870349	Polr3k	181864337	181870830	Gm14496	181991136	182001087
198254	110445_at	25	17	22067396	22067372	25	1	MMSAT4	Satellite	22068524	22067327	Gm7052	22040539	22039028	Zfp947	22166190	22144359
199465	165318_f_at	25	1	48980245	48980269	25	1	RLTR10C	LTR/ERVK	48980023	48980443	Slc39a10	46854046	46807544	C230029F24Rik	49244616	49338246
200514	105535_at	25	9	48414148	48414124	25	1	RLTR14-int	LTR/ERV1	48414593	48413894	Nxpe4	48362041	48400025	Gm5616	48450400	48450786
200661	114592_at	25	8	69314210	69314234	25	1	Lx2B2	LINE/L1	69313578	69314397	D130040H23Rik	69300776	69303162	Gm10033	69373383	69372145
200703	108317_at	25					2	RLTR19-int	LTR/ERVK
200751	116269_at	25	1	171321082	171321058	25	1	MYSERV-int	LTR/ERVK	171321520	171320847	Ufc1	171295024	171288563	Dedd	171329145	171342331
200729	113527_f_at	25	17	51844362	51844386	25	1	B3A	SINE/B2	51844340	51844551	Satb1	51833290	51736187	Kcnh8	52602763	52979033
200690	164837_f_at	25	1	28464438	28464462	24	1	LTRIS2	LTR/ERV1	28464086	28464595	4931408C20Rik	26687460	26681814	Gm597	28780252	28776144
200871	AFFX-18SRNAMur/X00686_3_at	25	17	39848129	39848153	25	1	SSU-rRNA_Hsa	rRNA	39846353	39848201	Gm9041	39640957	39645666	Gm21946	39953353	39955244
200959	164941_f_at	25					2	RLTR10E	LTR/ERVK
201998	113794_at	25	4	114331269	114331245	25	1	MLT1A1	LTR/ERVL-MaLR	114331477	114331127	Skint11	114163384	114245028	Trabd2b	114406724	114615098
202167	105158_at	25	11	61865593	61865569	25	1	Kanga2_a	DNA/TcMar-Tc2	61865654	61865154	Ulk2	61855073	61775649	Akap10	61930252	61871307
203382	116761_at	25	15	83353952	83353928	25	1	ORR1G	LTR/ERVL-MaLR	83354055	83353817	Arfgap3	83350247	83299740	Pacsin2	83464606	83375607
203491	110562_at	25	15	81243042	81243018	25	1	L1MB3	LINE/L1	81243361	81242725	Mchr1	81235499	81238963	Slc25a17	81360765	81318921
204305	114327_i_at	25	13	64290354	64290330	25	1	PB1D10	SINE/Alu	64290367	64290247	Cdc14b	64274973	64192545	Aaed1	64312710	64291836
203290	105343_at	25	2	77875789	77875765	25	1	MTEb	LTR/ERVL-MaLR	77875909	77875558	Zfp385b	77819639	77410634	Cwc22	77946375	77881159
203202	116536_at	25	7	125443472	125443448	25	1	B4A	SINE/B4	125443601	125443406	4930571K23Rik	125368861	125371013	Kdm8	125444676	125462265
205561	164393_f_at	25	2	120602924	120602948	25	1	RSINE1	SINE/B4	120602816	120602968	Snap23	120567671	120601255	Lrrc57	120609520	120604238
204558	116578_at	25	6	69064779	69064803	25	1	Lx8	LINE/L1	69064539	69065045	Igkv13-87	68895624	68903249	Igkv4-71	69243445	69243158
205840	108323_f_at	25					2	MERVL_2A-int	LTR/ERVL
204464	104955_at	25	19	3448100	3448124	25	1	MTD	LTR/ERVL-MaLR	3448037	3448390	Gal	3414472	3409919	Ppp6r3	3575749	3454933
204648	109794_f_at	25					2	IAPEY4_I-int	LTR/ERVK
207155	105535_at	25	9	48414003	48413979	25	1	RLTR14-int	LTR/ERV1	48414593	48413894	Nxpe4	48362041	48400025	Gm5616	48450400	48450786
207204	165318_f_at	25					2	RLTR10C	LTR/ERVK
209345	109794_f_at	25					2	IAPEz-int	LTR/ERVK
209437	110012_f_at	25					2	Lx	LINE/L1
208200	109794_f_at	25					2	IAPLTR3-int	LTR/ERVK
208158	107491_at	25	X	7412323	7412299	25	1	RMER4B	LTR/ERVK	7412359	7412109	Usp27x	7375830	7371276	Ppp1r3f	7605381	7557296
207326	116150_at	25	19	61122594	61122570	25	1	MurSatRep1	Unknown	61122931	61122414	Grk5	60889749	61092553	Gm7102	61176309	61174686
210874	116973_at	25	X	104511889	104511913	25	1	L1MA6	LINE/L1	104511557	104512196	Uprt	104482818	104507490	Zdhhc15	104671064	104536969
208086	113895_at	25	7	73423563	73423587	25	1	RMER19B	LTR/ERVK	73423051	73423919	Rgma	73375520	73419899	Chd2	73541746	73426691
208331	110126_at	25	X	95960979	95960955	25	1	RLTR21	LTR/ERVK	95961532	95960377	Las1l	95956962	95935335	Msn	96096042	96168552
208390	104872_at	25	4	93342374	93342398	25	1	MTD	LTR/ERVL-MaLR	93342358	93342666	Tusc1	93335511	93334148	Caap1	94556796	94500081
208531	107121_at	25	2	35082276	35082252	25	1	Lx5	LINE/L1	35082763	35082173	Hc	35061438	34983331	AI182371	35101543	35084046
208569	111035_at	25					2	RLTR26_Mus	LTR/ERVK
212151	105332_at	25	6	69514743	69514767	25	1	Lx6	LINE/L1	69514537	69514876	Igkv4-62	69400097	69399810	Gm11143	69600066	69617424
212137	116023_at	25	X	78929031	78929007	25	1	Lx8	LINE/L1	78929142	78928582	Fam47c	78737763	78739410	Gm8787	79358068	79330513
210619	164941_f_at	25	16	84668481	84668505	24	1	RLTR10E	LTR/ERVK	84668325	84668634	Gm21833	82828382	82829881	Mrpl39	84735742	84717576
210654	114173_f_at	25					2	RLTR10B2	LTR/ERVK
210938	113527_f_at	25					2	B3	SINE/B2
209520	163375_at	25	X	152295060	152295036	25	1	L2a	LINE/L2	152295397	152294823	Kdm5c	152233020	152274535	Tspyl2	152342425	152336852
211097	109794_f_at	25					2	IAPEz-int	LTR/ERVK
211138	108939_g_at	25	1	180212286	180212262	25	1	ORR1E	LTR/ERVL-MaLR	180212305	180212169	Adck3	180199602	180165238	Psen2	180263438	180227004
211984	110562_at	25	15	81242869	81242845	25	1	L1MB3	LINE/L1	81243361	81242725	Mchr1	81235499	81238963	Slc25a17	81360765	81318921
212006	164837_f_at	25	14	84308861	84308885	24	1	LTRIS2	LTR/ERV1	84308459	84309027	Olfm4	80000302	80021930	Pcdh17	84443563	84537060
213524	108317_at	25	7	39575333	39575357	25	1	RLTR19-int	LTR/ERVK	39574828	39575519	Zfp619	39517766	39540420	Gm2058	39588931	39589717
213525	108832_at	25	2	179010380	179010404	25	1	MLT1K	LTR/ERVL-MaLR	179010224	179010411	Cdh26	178430531	178487366	Cdh4	179442431	179899373
214634	108832_at	25	2	179010067	179010091	25	1	MTEa	LTR/ERVL-MaLR	179009835	179010198	Cdh26	178430531	178487366	Cdh4	179442431	179899373
214636	115614_at	25	4	7021272	7021296	25	1	Lx6	LINE/L1	7019617	7021733	Tox	6991557	6686353	Car8	8239041	8143367
214627	107121_at	25	2	35082074	35082050	25	1	Lx5	LINE/L1	35082122	35081909	Hc	35061438	34983331	AI182371	35101543	35084046
214735	115554_at	25	12	80120683	80120659	25	1	ORR1D2	LTR/ERVL-MaLR	80120850	80120486	Zfp36l1	80113013	80107760	Actn1	80260371	80167542
214833	162617_at	25	6	134951590	134951614	25	1	MLT1J	LTR/ERVL-MaLR	134951504	134951628	Cdkn1b	134920401	134925513	Apold1	134982001	134986836
214845	107491_at	25	X	7412447	7412423	25	1	RMER4B	LTR/ERVK	7412661	7412415	Usp27x	7375830	7371276	Ppp1r3f	7605381	7557296
215708	110106_at	25	11	118367449	118367473	25	1	B3	SINE/B2	118367430	118367558	BC100451	118342500	118332360	Lgals3bp	118402092	118392751
215918	112090_at	25					2	IAPEY3-int	LTR/ERVK
215963	114816_at	25	3	103007963	103007987	25	1	L1MC4a	LINE/L1	103007877	103008133	Sike1	102995728	103003914	Csde1	103020546	103058189
216982	105268_at	25	15	57692613	57692589	25	1	MTD	LTR/ERVL-MaLR	57692667	57692323	Slc22a22	57477625	57243767	Zhx2	57694665	57839833
217192	116023_at	25	X	78928914	78928890	25	1	Lx8	LINE/L1	78929142	78928582	Fam47c	78737763	78739410	Gm8787	79358068	79330513
217470	110013_r_at	25					2	Lx	LINE/L1
217516	108939_g_at	25	1	180212278	180212254	25	1	ORR1E	LTR/ERVL-MaLR	180212305	180212169	Adck3	180199602	180165238	Psen2	180263438	180227004
218511	AFFX-18SRNAMur/X00686_3_at	25					2	SSU-rRNA_Hsa	rRNA
218507	110012_f_at	25					2	L1_Mus3	LINE/L1
219786	162617_at	25	6	134951602	134951626	25	1	MLT1J	LTR/ERVL-MaLR	134951504	134951628	Cdkn1b	134920401	134925513	Apold1	134982001	134986836
218342	108939_g_at	25	1	180212291	180212267	25	1	ORR1E	LTR/ERVL-MaLR	180212305	180212169	Adck3	180199602	180165238	Psen2	180263438	180227004
218739	108317_at	25					2	RLTR19-int	LTR/ERVK
218732	116973_at	25	X	104511936	104511960	25	1	L1MA6	LINE/L1	104511557	104512196	Uprt	104482818	104507490	Zdhhc15	104671064	104536969
218681	112090_at	25	1	7349633	7349609	25	1	IAPEY3_LTR	LTR/ERVK	7349688	7349349	Pcmtd1	7088920	7173628	Sntg1	9299878	8361475
219915	116269_at	25	1	171320896	171320872	25	1	MYSERV-int	LTR/ERVK	171321520	171320847	Ufc1	171295024	171288563	Dedd	171329145	171342331
220044	107491_at	25	X	7412322	7412298	25	1	RMER4B	LTR/ERVK	7412359	7412109	Usp27x	7375830	7371276	Ppp1r3f	7605381	7557296
220956	105188_at	25	11	86208603	86208627	25	1	MMERGLN-int	LTR/ERV1	86208481	86208920	Brip1	86201193	86058138	Ints2	86257575	86210681
221203	105278_f_at	25					2	Lx3A	LINE/L1
219522	110012_f_at	25					2	Lx	LINE/L1
219590	AFFX-18SRNAMur/X00686_5_at	25	17	39846575	39846599	25	1	SSU-rRNA_Hsa	rRNA	39846353	39848201	Gm9041	39640957	39645666	Gm21946	39953353	39955244
223471	115554_at	25	12	80120801	80120777	25	1	ORR1D2	LTR/ERVL-MaLR	80120850	80120486	Zfp36l1	80113013	80107760	Actn1	80260371	80167542
221407	110445_at	25	17	22199785	22199761	25	1	MMSAT4	Satellite	22201430	22199571	Gm4944	22225614	22197265	Zfp944	22361400	22337989
222545	116536_at	25	7	125443636	125443612	25	1	MER92B	LTR/ERV1	125443724	125443604	4930571K23Rik	125368861	125371013	Kdm8	125444676	125462265
222235	163375_at	25	X	152295189	152295165	25	1	L2a	LINE/L2	152295397	152294823	Kdm5c	152233020	152274535	Tspyl2	152342425	152336852
224752	113527_f_at	25					2	B3A	SINE/B2
224952	106440_at	25	8	123043528	123043552	25	1	B3A	SINE/B2	123043406	123043562	Ankrd11	122974793	122883337	Spg7	123062942	123097760
225266	116708_at	25	17	80064072	80064096	25	1	RMER21A	LTR/ERV1	80064031	80064530	Hnrpll	80062334	80029487	Galm	80127471	80185101
223614	110077_at	25					2	MTD	LTR/ERVL-MaLR
226066	115614_at	25	4	7021331	7021355	25	1	Lx6	LINE/L1	7019617	7021733	Tox	6991557	6686353	Car8	8239041	8143367
224842	107121_at	25	2	35082290	35082266	25	1	Lx5	LINE/L1	35082763	35082173	Hc	35061438	34983331	AI182371	35101543	35084046
225012	114173_f_at	25					2	RLTR10F	LTR/ERVK
225026	113794_at	25	4	114330079	114330055	25	1	RMER19B	LTR/ERVK	114330647	114329815	Skint11	114163384	114245028	Trabd2b	114406724	114615098
226134	110012_f_at	25					2	Lx	LINE/L1
226131	108939_g_at	25	1	180212257	180212233	25	1	ORR1E	LTR/ERVL-MaLR	180212305	180212169	Adck3	180199602	180165238	Psen2	180263438	180227004
226368	113527_f_at	25	17	51844459	51844483	25	1	B3A	SINE/B2	51844340	51844551	Satb1	51833290	51736187	Kcnh8	52602763	52979033
226342	108360_at	25					2	MLTR31D_MM	LTR/ERVK
227233	105343_at	25	2	77875601	77875578	24	1	MTEb	LTR/ERVL-MaLR	77875909	77875558	Zfp385b	77819639	77410634	Cwc22	77946375	77881159
227223	112090_at	25					2	MMERVK10C-int	LTR/ERVK
227452	105039_at	25					2	Lx7	LINE/L1
227389	110445_at	25	17	22287063	22287039	25	1	MMSAT4	Satellite	22288522	22286643	Gm4944	22225614	22197265	Zfp944	22361400	22337989
227612	113895_at	25	7	73423656	73423680	25	1	RMER19B	LTR/ERVK	73423051	73423919	Rgma	73375520	73419899	Chd2	73541746	73426691
227832	116761_at	25	15	83354040	83354016	25	1	ORR1G	LTR/ERVL-MaLR	83354055	83353817	Arfgap3	83350247	83299740	Pacsin2	83464606	83375607
229973	113794_at	25					2	RMER19B	LTR/ERVK
228992	165318_f_at	25	15	34457493	34457469	24	1	RLTR10C	LTR/ERVK	34457652	34457223	BC030476	34453312	34473892	Hrsp12	34495255	34484021
228940	116023_at	25	X	78928818	78928794	25	1	Lx8	LINE/L1	78929142	78928582	Fam47c	78737763	78739410	Gm8787	79358068	79330513
231319	105352_at	25	X	10029561	10029537	25	1	L1M2	LINE/L1	10029647	10029231	Sytl5	9885622	9994543	Srpx	10117709	10037977
231369	109794_f_at	25					2	IAPEz-int	LTR/ERVK
231490	AFFX-18SRNAMur/X00686_5_at	25	17	39846523	39846547	24	1	SSU-rRNA_Hsa	rRNA	39846353	39848201	Gm9041	39640957	39645666	Gm21946	39953353	39955244
230227	164393_f_at	25	2	120602944	120602968	25	1	RSINE1	SINE/B4	120602816	120602968	Snap23	120567671	120601255	Lrrc57	120609520	120604238
231572	164941_f_at	25					2	RLTR10B2	LTR/ERVK
232554	113897_at	25	12	91103805	91103781	25	1	RMER1C	Other	91103870	91103615	Cep128	91384409	90998492	Tshr	91400993	91540509
232551	116287_at	25	3	50611798	50611774	25	1	RMER19A	LTR/ERVK	50612138	50611455	Slc7a11	50443613	50364936	Ccrn4l	51224447	51251644
231203	108323_f_at	25					2	MERVL_2A-int	LTR/ERVL
231670	110077_at	25	7	123068029	123068053	25	1	MTD	LTR/ERVL-MaLR	123067966	123068344	Rbbp6	122965686	123002557	Tnrc6a	123123885	123195288
232365	105352_at	25	X	10029580	10029556	25	1	L1M2	LINE/L1	10029647	10029231	Sytl5	9885622	9994543	Srpx	10117709	10037977
234104	111035_at	25					2	RLTR26_Mus	LTR/ERVK
232788	111935_at	25	17	45441303	45441327	25	1	MERVL_2A-int	LTR/ERVL	45440193	45442030	Cdc5l	45433707	45391892	Spats1	45474938	45448937
233925	110043_at	25					2	RMER1B	Other
236175	164956_f_at	25					2	MMERGLN_LTR	LTR/ERV1
235065	110150_at	25	17	31563517	31563493	25	1	ID_B1	SINE/B4	31563575	31563343	4833413E03Rik	31557126	31559113	Pknox1	31564749	31607680
236494	114592_at	25	8	69314092	69314116	25	1	Lx2B2	LINE/L1	69313578	69314397	D130040H23Rik	69300776	69303162	Gm10033	69373383	69372145
236719	105158_at	25	11	61865480	61865456	25	1	Kanga2_a	DNA/TcMar-Tc2	61865654	61865154	Ulk2	61855073	61775649	Akap10	61930252	61871307
236724	111935_at	25	17	45441389	45441413	25	1	MERVL_2A-int	LTR/ERVL	45440193	45442030	Cdc5l	45433707	45391892	Spats1	45474938	45448937
236578	116287_at	25	3	50611765	50611741	25	1	RMER19A	LTR/ERVK	50612138	50611455	Slc7a11	50443613	50364936	Ccrn4l	51224447	51251644
236219	107121_at	25					2	Lx5	LINE/L1
237523	116536_at	25	7	125443112	125443088	25	1	RMER10B	LTR/ERVL	125443405	125442984	4930571K23Rik	125368861	125371013	Kdm8	125444676	125462265
237521	116578_at	25	6	69064790	69064814	25	1	Lx8	LINE/L1	69064539	69065045	Igkv13-87	68895624	68903249	Igkv4-71	69243445	69243158
237462	105322_at	25	13	33877290	33877266	25	1	RLTR10D	LTR/ERVK	33877598	33877175	Serpinb6e	33843408	33832345	Serpinb6c	33905708	33879816
236601	110043_at	25	1	61464668	61464644	25	1	RMER1B	Other	61465534	61464499	Icos	60977927	61000320	Pard3b	61638824	62642284
237992	105322_at	25	13	33877350	33877326	25	1	RLTR10D	LTR/ERVK	33877598	33877175	Serpinb6e	33843408	33832345	Serpinb6c	33905708	33879816
238791	116150_at	25	19	61122572	61122548	25	1	MurSatRep1	Unknown	61122931	61122414	Grk5	60889749	61092553	Gm7102	61176309	61174686
237948	107491_at	25	X	7412251	7412227	25	1	RMER4B	LTR/ERVK	7412359	7412109	Usp27x	7375830	7371276	Ppp1r3f	7605381	7557296
238833	164941_f_at	25					2	RLTR10E	LTR/ERVK
239289	108317_at	25	7	39575451	39575475	25	1	RLTR19-int	LTR/ERVK	39574828	39575519	Zfp619	39517766	39540420	Gm2058	39588931	39589717
239308	116560_at	25	2	119108788	119108764	25	1	RMER21A	LTR/ERV1	119108970	119108447	Casc5	119047119	119105501	Rad51	119112793	119147445
240110	105578_at	25	14	53430829	53430853	25	1	RMER19B	LTR/ERVK	53430597	53430886	Trav13n-3	53337122	53337638	B230359F08Rik	53795360	53797832
240353	105332_at	25	6	69067101	69067125	25	1	Lx6	LINE/L1	69067024	69067370	Igkv13-87	68895624	68903249	Igkv4-71	69243445	69243158
241333	113794_at	25	4	114331255	114331231	25	1	MLT1A1	LTR/ERVL-MaLR	114331477	114331127	Skint11	114163384	114245028	Trabd2b	114406724	114615098
240590	108360_at	25					2	MLTR31D_MM	LTR/ERVK
241291	105017_at	25	7	62459152	62459128	25	1	MERVL_2A-int	LTR/ERVL	62459321	62458482	Mkrn3	62420139	62417593	Peg12	62464510	62461871
241286	AFFX-18SRNAMur/X00686_5_at	25					2	SSU-rRNA_Hsa	rRNA
241531	110106_at	25	11	118367380	118367404	25	1	RLTR20B2	LTR/ERVK	118366872	118367425	BC100451	118342500	118332360	Lgals3bp	118402092	118392751
242892	164837_f_at	25	1	81621877	81621853	24	1	LTRIS3	LTR/ERV1	81622236	81621709	Nyap2	81076950	81341764	Irs1	82291416	82233101
242897	108832_at	25	2	179010170	179010194	25	1	MTEa	LTR/ERVL-MaLR	179009835	179010198	Cdh26	178430531	178487366	Cdh4	179442431	179899373
242697	105535_at	25	9	48414345	48414321	25	1	RLTR14-int	LTR/ERV1	48414593	48413894	Nxpe4	48362041	48400025	Gm5616	48450400	48450786
242775	115614_at	25	4	7021315	7021339	25	1	Lx6	LINE/L1	7019617	7021733	Tox	6991557	6686353	Car8	8239041	8143367
241649	116269_at	25	1	171320915	171320891	25	1	MYSERV-int	LTR/ERVK	171321520	171320847	Ufc1	171295024	171288563	Dedd	171329145	171342331
243864	110043_at	25	1	61464852	61464828	25	1	RMER1B	Other	61465534	61464499	Icos	60977927	61000320	Pard3b	61638824	62642284
242652	AFFX-18SRNAMur/X00686_3_at	25					2	SSU-rRNA_Hsa	rRNA
243180	115975_r_at	25	7	125284323	125284299	25	1	Lx7	LINE/L1	125284814	125284045	Gm21957	125219886	125219449	4930533L02Rik	125318359	125319518
243185	113895_at	25					2	RMER19B	LTR/ERVK
243093	114173_f_at	25					2	RLTR10C	LTR/ERVK
245443	112322_at	25					2	RLTR21	LTR/ERVK
244189	163375_at	25	X	152295201	152295177	25	1	L2a	LINE/L2	152295397	152294823	Kdm5c	152233020	152274535	Tspyl2	152342425	152336852
245190	110126_at	25					2	RLTR21	LTR/ERVK
245330	105352_at	25	X	10029574	10029550	25	1	L1M2	LINE/L1	10029647	10029231	Sytl5	9885622	9994543	Srpx	10117709	10037977
246986	165318_f_at	25	15	34457495	34457471	24	1	RLTR10C	LTR/ERVK	34457652	34457223	BC030476	34453312	34473892	Hrsp12	34495255	34484021
247836	112090_at	25					2	IAPEY3-int	LTR/ERVK
246729	114592_at	25	8	69314281	69314305	25	1	Lx2B2	LINE/L1	69313578	69314397	D130040H23Rik	69300776	69303162	Gm10033	69373383	69372145
246453	108317_at	25	7	39575230	39575254	25	1	RLTR19-int	LTR/ERVK	39574828	39575519	Zfp619	39517766	39540420	Gm2058	39588931	39589717
246411	114173_f_at	25					2	RLTR10C	LTR/ERVK
246429	110106_at	25					2	RLTR20B2	LTR/ERVK
246763	105278_f_at	25	16	82482518	82482542	25	1	Lx3A	LINE/L1	82482198	82482661	Ncam2	81200697	81624285	Gm21833	82828382	82829881
246650	105114_at	25	7	84776439	84776463	25	1	RLTR30E_MM	LTR/ERV1	84776150	84776587	Zfand6	84679361	84615054	Olfr291	84853573	84857318
249068	110562_at	25	15	81243134	81243110	25	1	L1MB3	LINE/L1	81243361	81242725	Mchr1	81235499	81238963	Slc25a17	81360765	81318921
250296	105214_at	25	7	127990250	127990226	25	1	RMER4A	LTR/ERVK	127990337	127989930	B230325K18Rik	127983079	127985701	Pycard	127993867	127992103
250548	114173_f_at	25	10	127914938	127914962	25	1	RLTR10C	LTR/ERVK	127914707	127915135	Sdr9c7	127898518	127911761	Hsd17b6	128000678	127990941
250842	105214_at	25					2	RMER4A	LTR/ERVK
250831	107491_at	25	X	7412456	7412432	25	1	RMER4B	LTR/ERVK	7412661	7412415	Usp27x	7375830	7371276	Ppp1r3f	7605381	7557296
250761	107491_at	25	X	7412330	7412306	25	1	RMER4B	LTR/ERVK	7412359	7412109	Usp27x	7375830	7371276	Ppp1r3f	7605381	7557296
250804	AFFX-18SRNAMur/X00686_3_at	25	17	39848024	39848048	25	1	SSU-rRNA_Hsa	rRNA	39846353	39848201	Gm9041	39640957	39645666	Gm21946	39953353	39955244
250664	108714_f_at	25					2	Lx	LINE/L1
251682	107852_at	25	14	61628239	61628215	25	1	ORR1B1-int	LTR/ERVL-MaLR	61628301	61628189	Kcnrg	61607482	61611916	Dleu7	62292979	62276231
251870	116023_at	25	X	78929067	78929043	25	1	Lx8	LINE/L1	78929142	78928582	Fam47c	78737763	78739410	Gm8787	79358068	79330513
251902	106440_at	25	8	123043517	123043541	25	1	B3A	SINE/B2	123043406	123043562	Ankrd11	122974793	122883337	Spg7	123062942	123097760
252871	AFFX-18SRNAMur/X00686_M_at	25	17	39847443	39847467	24	1	SSU-rRNA_Hsa	rRNA	39846353	39848201	Gm9041	39640957	39645666	Gm21946	39953353	39955244
253145	105578_at	25					2	RMER19B	LTR/ERVK
253268	163375_at	25	X	152294961	152294937	25	1	L2a	LINE/L2	152295397	152294823	Kdm5c	152233020	152274535	Tspyl2	152342425	152336852
254308	108360_at	25	2	181870187	181870211	25	1	RLTR31_Mm	LTR/ERVK	181869860	181870349	Polr3k	181864337	181870830	Gm14496	181991136	182001087
255752	104872_at	25	4	93342582	93342606	25	1	MTD	LTR/ERVL-MaLR	93342358	93342666	Tusc1	93335511	93334148	Caap1	94556796	94500081
255375	114592_at	25	8	69314258	69314282	25	1	Lx2B2	LINE/L1	69313578	69314397	D130040H23Rik	69300776	69303162	Gm10033	69373383	69372145
256645	114816_at	25	3	103007961	103007985	25	1	L1MC4a	LINE/L1	103007877	103008133	Sike1	102995728	103003914	Csde1	103020546	103058189
256764	116560_at	25	2	119108689	119108665	25	1	RMER21A	LTR/ERV1	119108970	119108447	Casc5	119047119	119105501	Rad51	119112793	119147445
256868	113897_at	25	12	91103723	91103699	25	1	RMER1C	Other	91103870	91103615	Cep128	91384409	90998492	Tshr	91400993	91540509
256934	104955_at	25	19	3448116	3448140	25	1	MTD	LTR/ERVL-MaLR	3448037	3448390	Gal	3414472	3409919	Ppp6r3	3575749	3454933
256987	110043_at	25	1	61464836	61464812	25	1	RMER1B	Other	61465534	61464499	Icos	60977927	61000320	Pard3b	61638824	62642284
255828	105188_at	25	11	86208592	86208616	25	1	MMERGLN-int	LTR/ERV1	86208481	86208920	Brip1	86201193	86058138	Ints2	86257575	86210681
257082	108714_f_at	25					2	Lx2	LINE/L1
258055	105263_at	25	2	164919374	164919398	25	1	Lx8	LINE/L1	164919259	164919415	Zfp335	164911757	164891882	Mmp9	164940780	164955850
259272	162617_at	25	6	134951582	134951606	25	1	MLT1J	LTR/ERVL-MaLR	134951504	134951628	Cdkn1b	134920401	134925513	Apold1	134982001	134986836
258273	164837_f_at	25	16	23605661	23605685	24	1	LTRIS2	LTR/ERV1	23605406	23605947	Masp1	23520590	23451785	Rtp4	23609919	23614222
258302	163375_at	25	X	152295021	152294997	25	1	L2a	LINE/L2	152295397	152294823	Kdm5c	152233020	152274535	Tspyl2	152342425	152336852
258399	105263_at	25	2	164919365	164919389	25	1	Lx8	LINE/L1	164919259	164919415	Zfp335	164911757	164891882	Mmp9	164940780	164955850
258392	116269_at	25	1	171320689	171320665	25	1	RLTR31B2	LTR/ERVK	171320704	171320606	Ufc1	171295024	171288563	Dedd	171329145	171342331
260987	116708_at	25	17	80064100	80064124	25	1	RMER21A	LTR/ERV1	80064031	80064530	Hnrpll	80062334	80029487	Galm	80127471	80185101
259467	113794_at	25	4	114330123	114330099	25	1	RMER19B	LTR/ERVK	114330647	114329815	Skint11	114163384	114245028	Trabd2b	114406724	114615098
260797	105343_at	25	2	77875589	77875565	25	1	MTEb	LTR/ERVL-MaLR	77875909	77875558	Zfp385b	77819639	77410634	Cwc22	77946375	77881159
259362	116269_at	25					2	MYSERV-int	LTR/ERVK
262217	105278_f_at	25	16	82482515	82482539	25	1	Lx3A	LINE/L1	82482198	82482661	Ncam2	81200697	81624285	Gm21833	82828382	82829881
263074	AFFX-18SRNAMur/X00686_3_at	25	17	39847854	39847878	25	1	SSU-rRNA_Hsa	rRNA	39846353	39848201	Gm9041	39640957	39645666	Gm21946	39953353	39955244
261865	110012_f_at	25					2	Lx	LINE/L1
263598	AFFX-18SRNAMur/X00686_5_at	25	17	39846883	39846907	25	1	SSU-rRNA_Hsa	rRNA	39846353	39848201	Gm9041	39640957	39645666	Gm21946	39953353	39955244
264440	164393_f_at	25	2	120602935	120602959	25	1	RSINE1	SINE/B4	120602816	120602968	Snap23	120567671	120601255	Lrrc57	120609520	120604238
264484	104872_at	25	4	93342509	93342533	25	1	MTD	LTR/ERVL-MaLR	93342358	93342666	Tusc1	93335511	93334148	Caap1	94556796	94500081
263422	107852_at	25	14	61628269	61628245	25	1	ORR1B1-int	LTR/ERVL-MaLR	61628301	61628189	Kcnrg	61607482	61611916	Dleu7	62292979	62276231
264710	AFFX-18SRNAMur/X00686_5_at	25	17	39846946	39846970	25	1	SSU-rRNA_Hsa	rRNA	39846353	39848201	Gm9041	39640957	39645666	Gm21946	39953353	39955244
265658	113526_i_at	25	17	51844399	51844423	25	1	B3A	SINE/B2	51844340	51844551	Satb1	51833290	51736187	Kcnh8	52602763	52979033
264911	116708_at	25	17	80063931	80063955	25	1	RMER21A	LTR/ERV1	80063915	80064009	Hnrpll	80062334	80029487	Galm	80127471	80185101
265879	108317_at	25	7	39575453	39575477	25	1	RLTR19-int	LTR/ERVK	39574828	39575519	Zfp619	39517766	39540420	Gm2058	39588931	39589717
265862	108832_at	25	2	179010137	179010161	25	1	MTEa	LTR/ERVL-MaLR	179009835	179010198	Cdh26	178430531	178487366	Cdh4	179442431	179899373
265736	116578_at	25	6	69006052	69006076	25	1	Lx8	LINE/L1	69005750	69006105	Igkv13-87	68895624	68903249	Igkv4-71	69243445	69243158
266923	105352_at	25	X	10029753	10029729	25	1	L1M2	LINE/L1	10029919	10029675	Sytl5	9885622	9994543	Srpx	10117709	10037977
268497	115465_f_at	25					2	MMSAT4	Satellite
268278	116560_at	25	2	119108751	119108727	25	1	RMER21A	LTR/ERV1	119108970	119108447	Casc5	119047119	119105501	Rad51	119112793	119147445
268795	110562_at	25	15	81243054	81243030	25	1	L1MB3	LINE/L1	81243361	81242725	Mchr1	81235499	81238963	Slc25a17	81360765	81318921
267163	116150_at	25	19	61122595	61122571	25	1	MurSatRep1	Unknown	61122931	61122414	Grk5	60889749	61092553	Gm7102	61176309	61174686
268617	114592_at	25	8	69314123	69314147	25	1	Lx2B2	LINE/L1	69313578	69314397	D130040H23Rik	69300776	69303162	Gm10033	69373383	69372145
270844	112097_at	25	8	13689016	13688992	25	1	RCHARR1	DNA/hAT-Charlie	13689238	13688764	Rasa3	13677603	13566950	4932443I19Rik	13705889	13743066
270832	105017_at	25	7	62459314	62459290	25	1	MERVL_2A-int	LTR/ERVL	62459321	62458482	Mkrn3	62420139	62417593	Peg12	62464510	62461871
270982	105352_at	25	X	10029748	10029724	25	1	L1M2	LINE/L1	10029919	10029675	Sytl5	9885622	9994543	Srpx	10117709	10037977
271016	108714_f_at	25					2	L1_Mus4	LINE/L1
272278	110549_at	25	16	37107618	37107594	25	1	L1MC4	LINE/L1	37108287	37107453	Polq	37011786	37095417	Stxbp5l	37384962	37114942
271259	163375_at	25	X	152295055	152295031	25	1	L2a	LINE/L2	152295397	152294823	Kdm5c	152233020	152274535	Tspyl2	152342425	152336852
271299	113527_f_at	25					2	B3A	SINE/B2
272384	105158_at	25	11	61865602	61865578	25	1	Kanga2_a	DNA/TcMar-Tc2	61865654	61865154	Ulk2	61855073	61775649	Akap10	61930252	61871307
273414	AFFX-18SRNAMur/X00686_M_at	25	17	39847199	39847223	25	1	SSU-rRNA_Hsa	rRNA	39846353	39848201	Gm9041	39640957	39645666	Gm21946	39953353	39955244
273439	115554_at	25	12	80120764	80120740	25	1	ORR1D2	LTR/ERVL-MaLR	80120850	80120486	Zfp36l1	80113013	80107760	Actn1	80260371	80167542
273878	110445_at	25	17	22199764	22199740	25	1	MMSAT4	Satellite	22201430	22199571	Gm4944	22225614	22197265	Zfp944	22361400	22337989
274611	AFFX-18SRNAMur/X00686_M_at	25	17	39847173	39847197	25	1	SSU-rRNA_Hsa	rRNA	39846353	39848201	Gm9041	39640957	39645666	Gm21946	39953353	39955244
274628	105268_at	25	15	57692664	57692640	25	1	MTD	LTR/ERVL-MaLR	57692667	57692323	Slc22a22	57477625	57243767	Zhx2	57694665	57839833
276102	112097_at	25	8	13689035	13689011	25	1	RCHARR1	DNA/hAT-Charlie	13689238	13688764	Rasa3	13677603	13566950	4932443I19Rik	13705889	13743066
276003	AFFX-18SRNAMur/X00686_M_at	25					2	SSU-rRNA_Hsa	rRNA
277147	113895_at	25	7	73423559	73423583	25	1	RMER19B	LTR/ERVK	73423051	73423919	Rgma	73375520	73419899	Chd2	73541746	73426691
274995	110549_at	25	16	37107859	37107835	25	1	L1MC4	LINE/L1	37108287	37107453	Polq	37011786	37095417	Stxbp5l	37384962	37114942
277174	115465_f_at	25					2	MMSAT4	Satellite
277406	108323_f_at	25	14	57417806	57417782	25	1	MERVL_2A-int	LTR/ERVL	57419177	57417436	Cryl1	57398483	57275034	Ift88	57424062	57517936
277485	112097_at	25	8	13689044	13689020	25	1	RCHARR1	DNA/hAT-Charlie	13689238	13688764	Rasa3	13677603	13566950	4932443I19Rik	13705889	13743066
277668	105017_at	25	7	62459222	62459198	25	1	MERVL_2A-int	LTR/ERVL	62459321	62458482	Mkrn3	62420139	62417593	Peg12	62464510	62461871
278733	113895_at	25					2	RMER19B	LTR/ERVK
278765	AFFX-18SRNAMur/X00686_3_at	25					2	SSU-rRNA_Hsa	rRNA
278723	108939_g_at	25	1	180212282	180212258	25	1	ORR1E	LTR/ERVL-MaLR	180212305	180212169	Adck3	180199602	180165238	Psen2	180263438	180227004
278678	115291_at	25					2	RLTR50B	LTR/ERVK
279781	162617_at	25	6	134951588	134951612	25	1	MLT1J	LTR/ERVL-MaLR	134951504	134951628	Cdkn1b	134920401	134925513	Apold1	134982001	134986836
279903	105352_at	25	X	10029536	10029512	25	1	L1M2	LINE/L1	10029647	10029231	Sytl5	9885622	9994543	Srpx	10117709	10037977
281332	108317_at	25	7	39574971	39574995	25	1	RLTR19-int	LTR/ERVK	39574828	39575519	Zfp619	39517766	39540420	Gm2058	39588931	39589717
281308	AFFX-18SRNAMur/X00686_3_at	25					2	SSU-rRNA_Hsa	rRNA
281257	110150_at	25	17	31563535	31563511	25	1	ID_B1	SINE/B4	31563575	31563343	4833413E03Rik	31557126	31559113	Pknox1	31564749	31607680
280319	113897_at	25	12	91103607	91103583	25	1	RMER1B	Other	91103615	91102692	Cep128	91384409	90998492	Tshr	91400993	91540509
280238	107852_at	25	14	61628193	61628169	25	1	B1_Mur2	SINE/Alu	61628277	61628151	Kcnrg	61607482	61611916	Dleu7	62292979	62276231
281065	115465_f_at	25					2	MMSAT4	Satellite
281510	110077_at	25	7	123068183	123068207	25	1	MTD	LTR/ERVL-MaLR	123067966	123068344	Rbbp6	122965686	123002557	Tnrc6a	123123885	123195288
281444	111035_at	25					2	RLTR26	LTR/ERVK
281364	110106_at	25	11	118367480	118367504	25	1	B3	SINE/B2	118367430	118367558	BC100451	118342500	118332360	Lgals3bp	118402092	118392751
282735	105053_at	25	19	53650026	53650050	25	1	MTEa	LTR/ERVL-MaLR	53649847	53650134	Smc3	53600398	53645833	Rbm20	53677306	53867080
282260	115614_at	25	4	7021263	7021287	25	1	Lx6	LINE/L1	7019617	7021733	Tox	6991557	6686353	Car8	8239041	8143367
282264	110012_f_at	25					2	Lx	LINE/L1
283735	110077_at	25	7	123068174	123068198	25	1	MTD	LTR/ERVL-MaLR	123067966	123068344	Rbbp6	122965686	123002557	Tnrc6a	123123885	123195288
283728	110077_at	25	7	123067906	123067930	25	1	B4A	SINE/B4	123067759	123067942	Rbbp6	122965686	123002557	Tnrc6a	123123885	123195288
283726	116578_at	25	6	69064776	69064800	25	1	Lx8	LINE/L1	69064539	69065045	Igkv13-87	68895624	68903249	Igkv4-71	69243445	69243158
282401	105322_at	25					2	RLTR10D	LTR/ERVK
282410	112322_at	25					2	RLTR21	LTR/ERVK
284059	110012_f_at	25					2	Lx	LINE/L1
282627	164837_f_at	25					2	LTRIS2	LTR/ERV1
283842	105188_at	25	11	86208507	86208531	25	1	MMERGLN-int	LTR/ERV1	86208481	86208920	Brip1	86201193	86058138	Ints2	86257575	86210681
283771	116560_at	25	2	119108911	119108887	25	1	RMER21A	LTR/ERV1	119108970	119108447	Casc5	119047119	119105501	Rad51	119112793	119147445
282862	116578_at	25	6	69202775	69202799	25	1	Lx8	LINE/L1	69202452	69202958	Igkv13-87	68895624	68903249	Igkv4-71	69243445	69243158
285320	105214_at	25	7	127990204	127990180	25	1	RMER4A	LTR/ERVK	127990337	127989930	B230325K18Rik	127983079	127985701	Pycard	127993867	127992103
285286	113506_at	25	9	95332487	95332511	25	1	HAL1ME	LINE/L1	95332325	95332795	Slc9a9	94669909	95230445	Chst2	95407270	95400929
285304	105322_at	25	13	33875220	33875196	25	1	RLTR10D	LTR/ERVK	33875504	33875075	Serpinb6e	33843408	33832345	Serpinb6c	33905708	33879816
285311	116150_at	25	19	61122526	61122502	25	1	MurSatRep1	Unknown	61122931	61122414	Grk5	60889749	61092553	Gm7102	61176309	61174686
286699	112322_at	25					2	RLTR21	LTR/ERVK
284917	111035_at	25					2	RLTR26_Mus	LTR/ERVK
286569	110012_f_at	25					2	Lx	LINE/L1
288653	113897_at	25	10	47808055	47808031	25	1	RMER1C	Other	47808609	47807861	Hace1	45577829	45712345	Grik2	49788766	49099460
287734	104955_at	25	19	3448075	3448099	25	1	MTD	LTR/ERVL-MaLR	3448037	3448390	Gal	3414472	3409919	Ppp6r3	3575749	3454933
287747	105053_at	25	19	53649953	53649977	25	1	MTEa	LTR/ERVL-MaLR	53649847	53650134	Smc3	53600398	53645833	Rbm20	53677306	53867080
288920	AFFX-18SRNAMur/X00686_3_at	25					2	SSU-rRNA_Hsa	rRNA
288937	106440_at	25	8	123043490	123043514	25	1	B3A	SINE/B2	123043406	123043562	Ankrd11	122974793	122883337	Spg7	123062942	123097760
287671	113526_i_at	25	17	51844361	51844385	25	1	B3A	SINE/B2	51844340	51844551	Satb1	51833290	51736187	Kcnh8	52602763	52979033
288853	164393_f_at	25	2	120602940	120602964	25	1	RSINE1	SINE/B4	120602816	120602968	Snap23	120567671	120601255	Lrrc57	120609520	120604238
286402	105268_at	25	15	57692595	57692571	25	1	MTD	LTR/ERVL-MaLR	57692667	57692323	Slc22a22	57477625	57243767	Zhx2	57694665	57839833
287828	AFFX-18SRNAMur/X00686_5_at	25	17	39846497	39846521	25	1	SSU-rRNA_Hsa	rRNA	39846353	39848201	Gm9041	39640957	39645666	Gm21946	39953353	39955244
288769	107491_at	25	X	7412307	7412283	25	1	RMER4B	LTR/ERVK	7412359	7412109	Usp27x	7375830	7371276	Ppp1r3f	7605381	7557296
288760	111935_at	25	17	45441511	45441535	25	1	MERVL_2A-int	LTR/ERVL	45440193	45442030	Cdc5l	45433707	45391892	Spats1	45474938	45448937
289969	113897_at	25	12	91103512	91103488	25	1	RMER1B	Other	91103615	91102692	Cep128	91384409	90998492	Tshr	91400993	91540509
289091	113794_at	25	4	114331230	114331206	25	1	MLT1A1	LTR/ERVL-MaLR	114331477	114331127	Skint11	114163384	114245028	Trabd2b	114406724	114615098
290157	110126_at	25	X	95960947	95960923	25	1	RLTR21	LTR/ERVK	95961532	95960377	Las1l	95956962	95935335	Msn	96096042	96168552
291270	115291_at	25					2	RLTR50B	LTR/ERVK
289192	110106_at	25	11	118367317	118367341	25	1	RLTR20B2	LTR/ERVK	118366872	118367425	BC100451	118342500	118332360	Lgals3bp	118402092	118392751
291475	113506_at	25	9	95332616	95332640	25	1	HAL1ME	LINE/L1	95332325	95332795	Slc9a9	94669909	95230445	Chst2	95407270	95400929
291510	113794_at	25	4	114330017	114329993	25	1	RMER19B	LTR/ERVK	114330647	114329815	Skint11	114163384	114245028	Trabd2b	114406724	114615098
291553	106440_at	25	8	123043496	123043520	25	1	B3A	SINE/B2	123043406	123043562	Ankrd11	122974793	122883337	Spg7	123062942	123097760
291752	116287_at	25					2	RMER19A	LTR/ERVK
291706	164837_f_at	25					2	LTRIS2	LTR/ERV1
292805	AFFX-18SRNAMur/X00686_5_at	25	17	39846809	39846833	25	1	SSU-rRNA_Hsa	rRNA	39846353	39848201	Gm9041	39640957	39645666	Gm21946	39953353	39955244
292889	113506_at	25	9	95332389	95332413	24	1	HAL1ME	LINE/L1	95332325	95332795	Slc9a9	94669909	95230445	Chst2	95407270	95400929
293036	115614_at	25					2	Lx6	LINE/L1
294135	162617_at	25	6	134951589	134951613	25	1	MLT1J	LTR/ERVL-MaLR	134951504	134951628	Cdkn1b	134920401	134925513	Apold1	134982001	134986836
296595	114327_i_at	25	13	64290346	64290322	25	1	PB1D10	SINE/Alu	64290367	64290247	Cdc14b	64274973	64192545	Aaed1	64312710	64291836
296539	105343_at	25	2	77875701	77875677	25	1	MTEb	LTR/ERVL-MaLR	77875909	77875558	Zfp385b	77819639	77410634	Cwc22	77946375	77881159
296697	107491_at	25	X	7412454	7412430	25	1	RMER4B	LTR/ERVK	7412661	7412415	Usp27x	7375830	7371276	Ppp1r3f	7605381	7557296
296902	105578_at	25	14	53430780	53430804	25	1	RMER19B	LTR/ERVK	53430597	53430886	Trav13n-3	53337122	53337638	B230359F08Rik	53795360	53797832
296838	105214_at	25	7	127990288	127990264	25	1	RMER4A	LTR/ERVK	127990337	127989930	B230325K18Rik	127983079	127985701	Pycard	127993867	127992103
296849	113526_i_at	25	17	51844410	51844434	25	1	B3A	SINE/B2	51844340	51844551	Satb1	51833290	51736187	Kcnh8	52602763	52979033
296513	109794_f_at	25					2	IAPLTR4	LTR/ERVK
296491	104955_at	25	19	3448109	3448133	25	1	MTD	LTR/ERVL-MaLR	3448037	3448390	Gal	3414472	3409919	Ppp6r3	3575749	3454933
296797	104908_at	25	13	24736236	24736260	25	1	RMER5	LTR/ERV1	24736167	24736601	Fam65b	24582189	24733816	Gmnn	24761923	24751845
298227	116287_at	25	3	50611844	50611820	25	1	RMER19A	LTR/ERVK	50612138	50611455	Slc7a11	50443613	50364936	Ccrn4l	51224447	51251644
299071	162617_at	25	6	134951581	134951605	25	1	MLT1J	LTR/ERVL-MaLR	134951504	134951628	Cdkn1b	134920401	134925513	Apold1	134982001	134986836
298048	115975_r_at	25	7	125284190	125284166	25	1	Lx7	LINE/L1	125284814	125284045	Gm21957	125219886	125219449	4930533L02Rik	125318359	125319518
298072	164393_f_at	25	2	120602939	120602963	25	1	RSINE1	SINE/B4	120602816	120602968	Snap23	120567671	120601255	Lrrc57	120609520	120604238
298014	105263_at	25	2	164919382	164919406	25	1	Lx8	LINE/L1	164919259	164919415	Zfp335	164911757	164891882	Mmp9	164940780	164955850
298999	110150_at	25	17	31563459	31563435	25	1	ID_B1	SINE/B4	31563575	31563343	4833413E03Rik	31557126	31559113	Pknox1	31564749	31607680
300211	105214_at	25	7	127990052	127990028	25	1	RMER4A	LTR/ERVK	127990337	127989930	B230325K18Rik	127983079	127985701	Pycard	127993867	127992103
300202	105535_at	25	9	48414439	48414415	25	1	RLTR14-int	LTR/ERV1	48414593	48413894	Nxpe4	48362041	48400025	Gm5616	48450400	48450786
300447	104872_at	25	4	93342639	93342663	25	1	MTD	LTR/ERVL-MaLR	93342358	93342666	Tusc1	93335511	93334148	Caap1	94556796	94500081
303203	115614_at	25	4	7021411	7021435	25	1	Lx6	LINE/L1	7019617	7021733	Tox	6991557	6686353	Car8	8239041	8143367
303200	115614_at	25	4	7021399	7021423	25	1	Lx6	LINE/L1	7019617	7021733	Tox	6991557	6686353	Car8	8239041	8143367
302847	108317_at	25	7	39575039	39575063	25	1	RLTR19-int	LTR/ERVK	39574828	39575519	Zfp619	39517766	39540420	Gm2058	39588931	39589717
302880	164941_f_at	25					2	RLTR10E	LTR/ERVK
304020	104955_at	25	19	3448081	3448105	25	1	MTD	LTR/ERVL-MaLR	3448037	3448390	Gal	3414472	3409919	Ppp6r3	3575749	3454933
303025	107121_at	25	2	35082287	35082263	25	1	Lx5	LINE/L1	35082763	35082173	Hc	35061438	34983331	AI182371	35101543	35084046
304525	111935_at	25	17	45441377	45441401	25	1	MERVL_2A-int	LTR/ERVL	45440193	45442030	Cdc5l	45433707	45391892	Spats1	45474938	45448937
305361	110549_at	25	16	37107804	37107780	25	1	L1MC4	LINE/L1	37108287	37107453	Polq	37011786	37095417	Stxbp5l	37384962	37114942
305400	105578_at	25					2	RMER19B	LTR/ERVK
305562	113895_at	25	7	73423398	73423422	25	1	RMER19B	LTR/ERVK	73423051	73423919	Rgma	73375520	73419899	Chd2	73541746	73426691
305475	110126_at	25	X	95960562	95960538	25	1	RLTR21	LTR/ERVK	95961532	95960377	Las1l	95956962	95935335	Msn	96096042	96168552
305689	116578_at	25	6	69202850	69202874	25	1	Lx8	LINE/L1	69202452	69202958	Igkv13-87	68895624	68903249	Igkv4-71	69243445	69243158
305648	110562_at	25	15	81243220	81243196	25	1	L1MB3	LINE/L1	81243361	81242725	Mchr1	81235499	81238963	Slc25a17	81360765	81318921
305895	115291_at	25					2	RLTR50B	LTR/ERVK
305867	114173_f_at	25					2	RLTR10E	LTR/ERVK
307101	108323_f_at	25					2	MERVL_2A-int	LTR/ERVL
306968	116023_at	25	X	78928958	78928934	25	1	Lx8	LINE/L1	78929142	78928582	Fam47c	78737763	78739410	Gm8787	79358068	79330513
306888	112322_at	25	11	83226047	83226071	25	1	RLTR21	LTR/ERVK	83225526	83226607	Slfn3	83191330	83215154	Pex12	83302586	83294642
308016	104865_at	25	14	59559601	59559577	25	1	RMER15	LTR/ERVL	59559659	59559305	Cab39l	59440981	59548903	Cdadc1	59597836	59560896
307925	105278_f_at	25					2	Lx3A	LINE/L1
308398	105188_at	25	11	86208535	86208559	25	1	MMERGLN-int	LTR/ERV1	86208481	86208920	Brip1	86201193	86058138	Ints2	86257575	86210681
309348	104865_at	25	14	59559641	59559617	25	1	RMER15	LTR/ERVL	59559659	59559305	Cab39l	59440981	59548903	Cdadc1	59597836	59560896
308318	116578_at	25	6	69202848	69202872	25	1	Lx8	LINE/L1	69202452	69202958	Igkv13-87	68895624	68903249	Igkv4-71	69243445	69243158
308302	113527_f_at	25	17	51844397	51844421	25	1	B3A	SINE/B2	51844340	51844551	Satb1	51833290	51736187	Kcnh8	52602763	52979033
308253	108832_at	25	2	179010227	179010251	25	1	MLT1K	LTR/ERVL-MaLR	179010224	179010411	Cdh26	178430531	178487366	Cdh4	179442431	179899373
310616	113794_at	25	4	114331321	114331297	25	1	MLT1A1	LTR/ERVL-MaLR	114331477	114331127	Skint11	114163384	114245028	Trabd2b	114406724	114615098
309471	164837_f_at	25					2	LTRIS2	LTR/ERV1
312053	108832_at	25	2	179010262	179010286	25	1	MLT1K	LTR/ERVL-MaLR	179010224	179010411	Cdh26	178430531	178487366	Cdh4	179442431	179899373
309294	105578_at	25	14	52727198	52727222	25	1	RMER19B	LTR/ERVK	52727139	52727428	Olfr1507	52495695	52489935	Trav13d-3	53032902	53033418
309230	115614_at	25	4	7021396	7021420	25	1	Lx6	LINE/L1	7019617	7021733	Tox	6991557	6686353	Car8	8239041	8143367
309696	104955_at	25	19	3448358	3448382	25	1	MTD	LTR/ERVL-MaLR	3448037	3448390	Gal	3414472	3409919	Ppp6r3	3575749	3454933
310703	114173_f_at	25					2	RLTR10C	LTR/ERVK
310682	108317_at	25	7	39575335	39575359	25	1	RLTR19-int	LTR/ERVK	39574828	39575519	Zfp619	39517766	39540420	Gm2058	39588931	39589717
312176	108939_g_at	25	1	180212297	180212273	25	1	ORR1E	LTR/ERVL-MaLR	180212305	180212169	Adck3	180199602	180165238	Psen2	180263438	180227004
312964	116761_at	25	15	83353924	83353900	25	1	ORR1G	LTR/ERVL-MaLR	83354055	83353817	Arfgap3	83350247	83299740	Pacsin2	83464606	83375607
311725	116708_at	25	17	80063976	80064000	25	1	RMER21A	LTR/ERV1	80063915	80064009	Hnrpll	80062334	80029487	Galm	80127471	80185101
311756	105263_at	25	2	164919502	164919526	25	1	MTC	LTR/ERVL-MaLR	164919416	164919700	Zfp335	164911757	164891882	Mmp9	164940780	164955850
311764	116578_at	25	6	69064750	69064774	25	1	Lx8	LINE/L1	69064539	69065045	Igkv13-87	68895624	68903249	Igkv4-71	69243445	69243158
311783	112097_at	25	8	13689225	13689201	25	1	RCHARR1	DNA/hAT-Charlie	13689238	13688764	Rasa3	13677603	13566950	4932443I19Rik	13705889	13743066
313276	164956_f_at	25					2	RLTR1B	LTR/ERV1
313303	104872_at	25	4	93342447	93342471	25	1	MTD	LTR/ERVL-MaLR	93342358	93342666	Tusc1	93335511	93334148	Caap1	94556796	94500081
313399	116150_at	25					2	MurSatRep1	Unknown
313486	110043_at	25	1	61464666	61464642	25	1	RMER1B	Other	61465534	61464499	Icos	60977927	61000320	Pard3b	61638824	62642284
314598	107121_at	25	2	35082206	35082182	25	1	Lx5	LINE/L1	35082763	35082173	Hc	35061438	34983331	AI182371	35101543	35084046
313048	115614_at	25	4	7021187	7021211	25	1	Lx6	LINE/L1	7019617	7021733	Tox	6991557	6686353	Car8	8239041	8143367
314254	AFFX-18SRNAMur/X00686_3_at	25	17	39847884	39847908	25	1	SSU-rRNA_Hsa	rRNA	39846353	39848201	Gm9041	39640957	39645666	Gm21946	39953353	39955244
315994	110562_at	25	15	81243012	81242988	25	1	L1MB3	LINE/L1	81243361	81242725	Mchr1	81235499	81238963	Slc25a17	81360765	81318921
316019	104908_at	25	13	24736518	24736542	25	1	RMER5	LTR/ERV1	24736167	24736601	Fam65b	24582189	24733816	Gmnn	24761923	24751845
315690	105158_at	25	11	61865457	61865433	25	1	Kanga2_a	DNA/TcMar-Tc2	61865654	61865154	Ulk2	61855073	61775649	Akap10	61930252	61871307
315708	111035_at	25					2	RLTR26_Mus	LTR/ERVK
318085	113506_at	25	9	95332765	95332789	25	1	HAL1ME	LINE/L1	95332325	95332795	Slc9a9	94669909	95230445	Chst2	95407270	95400929
318149	115554_at	25	12	80120765	80120741	25	1	ORR1D2	LTR/ERVL-MaLR	80120850	80120486	Zfp36l1	80113013	80107760	Actn1	80260371	80167542
318296	AFFX-18SRNAMur/X00686_3_at	25					2	SSU-rRNA_Hsa	rRNA
318540	116536_at	25	7	125443594	125443570	25	1	B4A	SINE/B4	125443601	125443406	4930571K23Rik	125368861	125371013	Kdm8	125444676	125462265
319577	108939_g_at	25	1	180212269	180212245	25	1	ORR1E	LTR/ERVL-MaLR	180212305	180212169	Adck3	180199602	180165238	Psen2	180263438	180227004
319935	113895_at	25					2	RMER19B	LTR/ERVK
319863	108714_f_at	25					2	Lx	LINE/L1
320704	110549_at	25	16	37107579	37107555	25	1	L1MC4	LINE/L1	37108287	37107453	Polq	37011786	37095417	Stxbp5l	37384962	37114942
321946	116560_at	25	2	119108711	119108687	25	1	RMER21A	LTR/ERV1	119108970	119108447	Casc5	119047119	119105501	Rad51	119112793	119147445
322076	108832_at	25	2	179010128	179010152	25	1	MTEa	LTR/ERVL-MaLR	179009835	179010198	Cdh26	178430531	178487366	Cdh4	179442431	179899373
322043	104908_at	25	13	24736304	24736328	25	1	RMER5	LTR/ERV1	24736167	24736601	Fam65b	24582189	24733816	Gmnn	24761923	24751845
321169	110549_at	25	16	37107724	37107700	25	1	L1MC4	LINE/L1	37108287	37107453	Polq	37011786	37095417	Stxbp5l	37384962	37114942
323420	110150_at	25					2	ID_B1	SINE/B4
323658	113897_at	25	12	91103494	91103470	25	1	RMER1B	Other	91103615	91102692	Cep128	91384409	90998492	Tshr	91400993	91540509
324824	114816_at	25	3	103007967	103007991	25	1	L1MC4a	LINE/L1	103007877	103008133	Sike1	102995728	103003914	Csde1	103020546	103058189
324877	105188_at	25	11	86208522	86208546	25	1	MMERGLN-int	LTR/ERV1	86208481	86208920	Brip1	86201193	86058138	Ints2	86257575	86210681
326064	116150_at	25	19	61122573	61122549	25	1	MurSatRep1	Unknown	61122931	61122414	Grk5	60889749	61092553	Gm7102	61176309	61174686
323794	105114_at	25	7	84776351	84776375	25	1	RLTR30E_MM	LTR/ERV1	84776150	84776587	Zfand6	84679361	84615054	Olfr291	84853573	84857318
323332	116287_at	25					2	RMER19A	LTR/ERVK
326387	105114_at	25	7	84776366	84776390	25	1	RLTR30E_MM	LTR/ERV1	84776150	84776587	Zfand6	84679361	84615054	Olfr291	84853573	84857318
326205	110549_at	25	16	37107523	37107499	25	1	L1MC4	LINE/L1	37108287	37107453	Polq	37011786	37095417	Stxbp5l	37384962	37114942
325052	113794_at	25	4	114330102	114330078	25	1	RMER19B	LTR/ERVK	114330647	114329815	Skint11	114163384	114245028	Trabd2b	114406724	114615098
325884	105114_at	25	7	84776466	84776490	25	1	RLTR30E_MM	LTR/ERV1	84776150	84776587	Zfand6	84679361	84615054	Olfr291	84853573	84857318
327324	105039_at	25	5	15005400	15005376	25	1	Lx7	LINE/L1	15005416	15004709	Gm10354	14978935	14974113	Gm17019	15032998	15028950
327247	105332_at	25	6	69514770	69514794	25	1	Lx6	LINE/L1	69514537	69514876	Igkv4-62	69400097	69399810	Gm11143	69600066	69617424
327621	105352_at	25	X	10029777	10029753	25	1	L1M2	LINE/L1	10029919	10029675	Sytl5	9885622	9994543	Srpx	10117709	10037977
327552	112322_at	25					2	RLTR21	LTR/ERVK
327661	105158_at	25	11	61865561	61865537	25	1	Kanga2_a	DNA/TcMar-Tc2	61865654	61865154	Ulk2	61855073	61775649	Akap10	61930252	61871307
328713	115291_at	25					2	RLTR50B	LTR/ERVK
328678	113897_at	25	12	91103776	91103752	25	1	RMER1C	Other	91103870	91103615	Cep128	91384409	90998492	Tshr	91400993	91540509
328398	110013_r_at	25					2	Lx	LINE/L1
328894	105578_at	25	14	53431094	53431118	25	1	RLTR9D	LTR/ERVK	53430887	53431262	Trav13n-3	53337122	53337638	B230359F08Rik	53795360	53797832
328952	108832_at	25	2	179010112	179010136	25	1	MTEa	LTR/ERVL-MaLR	179009835	179010198	Cdh26	178430531	178487366	Cdh4	179442431	179899373
329971	114816_at	25	3	103007887	103007911	25	1	L1MC4a	LINE/L1	103007877	103008133	Sike1	102995728	103003914	Csde1	103020546	103058189
329810	108323_f_at	25					2	MERVL-int	LTR/ERVL
330978	116536_at	25	7	125443467	125443443	25	1	B4A	SINE/B4	125443601	125443406	4930571K23Rik	125368861	125371013	Kdm8	125444676	125462265
331018	110445_at	25	17	22067398	22067374	25	1	MMSAT4	Satellite	22068524	22067327	Gm7052	22040539	22039028	Zfp947	22166190	22144359
331442	112322_at	25	11	83226301	83226325	25	1	RLTR21	LTR/ERVK	83225526	83226607	Slfn3	83191330	83215154	Pex12	83302586	83294642
332372	114173_f_at	25					2	RLTR10C	LTR/ERVK
332549	163375_at	25	X	152294965	152294941	25	1	L2a	LINE/L2	152295397	152294823	Kdm5c	152233020	152274535	Tspyl2	152342425	152336852
332772	113526_i_at	25	17	51844398	51844422	25	1	B3A	SINE/B2	51844340	51844551	Satb1	51833290	51736187	Kcnh8	52602763	52979033
333600	110126_at	25	X	95961000	95960976	25	1	RLTR21	LTR/ERVK	95961532	95960377	Las1l	95956962	95935335	Msn	96096042	96168552
333951	105343_at	25	2	77875662	77875638	24	1	MTEb	LTR/ERVL-MaLR	77875909	77875558	Zfp385b	77819639	77410634	Cwc22	77946375	77881159
333572	108832_at	25	2	179010358	179010382	25	1	MLT1K	LTR/ERVL-MaLR	179010224	179010411	Cdh26	178430531	178487366	Cdh4	179442431	179899373
333553	163375_at	25	X	152295224	152295200	25	1	L2a	LINE/L2	152295397	152294823	Kdm5c	152233020	152274535	Tspyl2	152342425	152336852
335095	116536_at	25	7	125443455	125443431	25	1	B4A	SINE/B4	125443601	125443406	4930571K23Rik	125368861	125371013	Kdm8	125444676	125462265
335236	116973_at	25	X	104511979	104512003	25	1	L1MA6	LINE/L1	104511557	104512196	Uprt	104482818	104507490	Zdhhc15	104671064	104536969
336286	108714_f_at	25					2	Lx2	LINE/L1
336044	116973_at	25	X	104511947	104511971	25	1	L1MA6	LINE/L1	104511557	104512196	Uprt	104482818	104507490	Zdhhc15	104671064	104536969
336381	116578_at	25	6	69064745	69064769	25	1	Lx8	LINE/L1	69064539	69065045	Igkv13-87	68895624	68903249	Igkv4-71	69243445	69243158
336334	114327_i_at	25	13	64290348	64290324	25	1	PB1D10	SINE/Alu	64290367	64290247	Cdc14b	64274973	64192545	Aaed1	64312710	64291836
337658	115465_f_at	25					2	MMSAT4	Satellite
336161	163375_at	25	X	152294933	152294909	25	1	L2a	LINE/L2	152295397	152294823	Kdm5c	152233020	152274535	Tspyl2	152342425	152336852
335324	108317_at	25	7	39575347	39575371	25	1	RLTR19-int	LTR/ERVK	39574828	39575519	Zfp619	39517766	39540420	Gm2058	39588931	39589717
335330	116269_at	25	1	171321126	171321102	25	1	MYSERV-int	LTR/ERVK	171321520	171320847	Ufc1	171295024	171288563	Dedd	171329145	171342331
335300	110445_at	25	17	22200122	22200098	25	1	MMSAT4	Satellite	22201430	22199571	Gm4944	22225614	22197265	Zfp944	22361400	22337989
337543	116761_at	25	15	83353941	83353917	25	1	ORR1G	LTR/ERVL-MaLR	83354055	83353817	Arfgap3	83350247	83299740	Pacsin2	83464606	83375607
337502	105268_at	25					2	MTD	LTR/ERVL-MaLR
338776	116560_at	25	2	119108963	119108939	25	1	RMER21A	LTR/ERV1	119108970	119108447	Casc5	119047119	119105501	Rad51	119112793	119147445
338766	114592_at	25	8	69314239	69314263	25	1	Lx2B2	LINE/L1	69313578	69314397	D130040H23Rik	69300776	69303162	Gm10033	69373383	69372145
337320	105332_at	25	6	69514566	69514590	25	1	Lx6	LINE/L1	69514537	69514876	Igkv4-62	69400097	69399810	Gm11143	69600066	69617424
337878	104908_at	25	13	24736356	24736380	25	1	RMER5	LTR/ERV1	24736167	24736601	Fam65b	24582189	24733816	Gmnn	24761923	24751845
338581	113897_at	25	12	91103482	91103458	25	1	RMER1B	Other	91103615	91102692	Cep128	91384409	90998492	Tshr	91400993	91540509
337379	116708_at	25	17	80064148	80064172	25	1	RMER21A	LTR/ERV1	80064031	80064530	Hnrpll	80062334	80029487	Galm	80127471	80185101
336594	112090_at	25					2	IAPEY3-int	LTR/ERVK
339065	113895_at	25	7	73423440	73423464	25	1	RMER19B	LTR/ERVK	73423051	73423919	Rgma	73375520	73419899	Chd2	73541746	73426691
340172	105214_at	25	7	127990214	127990190	25	1	RMER4A	LTR/ERVK	127990337	127989930	B230325K18Rik	127983079	127985701	Pycard	127993867	127992103
340357	AFFX-18SRNAMur/X00686_M_at	25	6	3201514	3201538	25	1	SSU-rRNA_Hsa	rRNA	3200779	3201677				Samd9l	3399571	3372260
337840	116973_at	25	X	104511971	104511995	25	1	L1MA6	LINE/L1	104511557	104512196	Uprt	104482818	104507490	Zdhhc15	104671064	104536969
340183	105322_at	25	13	33877357	33877333	25	1	RLTR10D	LTR/ERVK	33877598	33877175	Serpinb6e	33843408	33832345	Serpinb6c	33905708	33879816
341152	110562_at	25	15	81243124	81243100	25	1	L1MB3	LINE/L1	81243361	81242725	Mchr1	81235499	81238963	Slc25a17	81360765	81318921
341154	111935_at	25	17	45441304	45441328	25	1	MERVL_2A-int	LTR/ERVL	45440193	45442030	Cdc5l	45433707	45391892	Spats1	45474938	45448937
341251	105278_f_at	25					2	Lx3A	LINE/L1
341296	113794_at	25					2	MLT1A1	LTR/ERVL-MaLR
341279	105158_at	25	11	61865582	61865558	25	1	Kanga2_a	DNA/TcMar-Tc2	61865654	61865154	Ulk2	61855073	61775649	Akap10	61930252	61871307
341389	116973_at	25	X	104511840	104511864	25	1	L1MA6	LINE/L1	104511557	104512196	Uprt	104482818	104507490	Zdhhc15	104671064	104536969
342579	162617_at	25	6	134951592	134951616	25	1	MLT1J	LTR/ERVL-MaLR	134951504	134951628	Cdkn1b	134920401	134925513	Apold1	134982001	134986836
341712	105114_at	25	7	84776381	84776405	25	1	RLTR30E_MM	LTR/ERV1	84776150	84776587	Zfand6	84679361	84615054	Olfr291	84853573	84857318
341525	105332_at	25	6	69514604	69514628	25	1	Lx6	LINE/L1	69514537	69514876	Igkv4-62	69400097	69399810	Gm11143	69600066	69617424
341481	162617_at	25	6	134951585	134951609	25	1	MLT1J	LTR/ERVL-MaLR	134951504	134951628	Cdkn1b	134920401	134925513	Apold1	134982001	134986836
341483	104865_at	25	14	59559657	59559633	25	1	RMER15	LTR/ERVL	59559659	59559305	Cab39l	59440981	59548903	Cdadc1	59597836	59560896
343031	105268_at	25	15	57692416	57692392	25	1	MTD	LTR/ERVL-MaLR	57692667	57692323	Slc22a22	57477625	57243767	Zhx2	57694665	57839833
343904	110077_at	25	7	123067913	123067937	25	1	B4A	SINE/B4	123067759	123067942	Rbbp6	122965686	123002557	Tnrc6a	123123885	123195288
343985	110013_r_at	25					2	Lx	LINE/L1
344121	106440_at	25	8	123043486	123043510	25	1	B3A	SINE/B2	123043406	123043562	Ankrd11	122974793	122883337	Spg7	123062942	123097760
345290	111935_at	25	17	45441313	45441337	25	1	MERVL_2A-int	LTR/ERVL	45440193	45442030	Cdc5l	45433707	45391892	Spats1	45474938	45448937
345268	110562_at	25	15	81243239	81243215	25	1	L1MB3	LINE/L1	81243361	81242725	Mchr1	81235499	81238963	Slc25a17	81360765	81318921
345288	108360_at	25	2	181870293	181870317	25	1	RLTR31_Mm	LTR/ERVK	181869860	181870349	Polr3k	181864337	181870830	Gm14496	181991136	182001087
345369	108714_f_at	25					2	Lx2	LINE/L1
345370	108714_f_at	25					2	L1_Mus4	LINE/L1
346567	105278_f_at	25					2	Lx3A	LINE/L1
346473	108714_f_at	25					2	Lx2	LINE/L1
347741	105535_at	25	9	48414500	48414476	25	1	RLTR14-int	LTR/ERV1	48414593	48413894	Nxpe4	48362041	48400025	Gm5616	48450400	48450786
347813	114592_at	25	8	69314074	69314098	25	1	Lx2B2	LINE/L1	69313578	69314397	D130040H23Rik	69300776	69303162	Gm10033	69373383	69372145
348817	107852_at	25	14	61628236	61628212	25	1	ORR1B1-int	LTR/ERVL-MaLR	61628301	61628189	Kcnrg	61607482	61611916	Dleu7	62292979	62276231
348810	116269_at	25	1	171320916	171320892	25	1	MYSERV-int	LTR/ERVK	171321520	171320847	Ufc1	171295024	171288563	Dedd	171329145	171342331
349161	AFFX-18SRNAMur/X00686_3_at	25	17	39847860	39847884	25	1	SSU-rRNA_Hsa	rRNA	39846353	39848201	Gm9041	39640957	39645666	Gm21946	39953353	39955244
350607	104872_at	25	4	93342622	93342646	25	1	MTD	LTR/ERVL-MaLR	93342358	93342666	Tusc1	93335511	93334148	Caap1	94556796	94500081
351974	115291_at	25					2	RLTR50B	LTR/ERVK
351921	115465_f_at	25					2	MMSAT4	Satellite
351568	164941_f_at	25					2	RLTR10E	LTR/ERVK
351577	110106_at	25	11	118367182	118367206	25	1	RLTR20B2	LTR/ERVK	118366872	118367425	BC100451	118342500	118332360	Lgals3bp	118402092	118392751
353278	115975_r_at	25	7	125284371	125284347	25	1	Lx7	LINE/L1	125284814	125284045	Gm21957	125219886	125219449	4930533L02Rik	125318359	125319518
353199	113895_at	25	7	73423646	73423670	25	1	RMER19B	LTR/ERVK	73423051	73423919	Rgma	73375520	73419899	Chd2	73541746	73426691
353100	164956_f_at	25					2	RLTR1B	LTR/ERV1
353002	110549_at	25	16	37107727	37107703	25	1	L1MC4	LINE/L1	37108287	37107453	Polq	37011786	37095417	Stxbp5l	37384962	37114942
353007	113506_at	25	9	95332697	95332721	25	1	HAL1ME	LINE/L1	95332325	95332795	Slc9a9	94669909	95230445	Chst2	95407270	95400929
352948	104955_at	25	19	3448122	3448146	25	1	MTD	LTR/ERVL-MaLR	3448037	3448390	Gal	3414472	3409919	Ppp6r3	3575749	3454933
354084	AFFX-18SRNAMur/X00686_3_at	25					2	SSU-rRNA_Hsa	rRNA
354509	105188_at	25	11	86208520	86208544	25	1	MMERGLN-int	LTR/ERV1	86208481	86208920	Brip1	86201193	86058138	Ints2	86257575	86210681
354217	112090_at	25					2	IAPEY3-int	LTR/ERVK
354392	110012_f_at	25					2	L1_Mus3	LINE/L1
354387	110126_at	25	X	95961045	95961021	25	1	RLTR21	LTR/ERVK	95961532	95960377	Las1l	95956962	95935335	Msn	96096042	96168552
354400	110126_at	25	X	95960950	95960926	25	1	RLTR21	LTR/ERVK	95961532	95960377	Las1l	95956962	95935335	Msn	96096042	96168552
355482	105039_at	25					2	Lx7	LINE/L1
356555	105343_at	25	2	77875870	77875846	25	1	MTEb	LTR/ERVL-MaLR	77875909	77875558	Zfp385b	77819639	77410634	Cwc22	77946375	77881159
355821	104865_at	25	14	59559567	59559543	25	1	RMER15	LTR/ERVL	59559659	59559305	Cab39l	59440981	59548903	Cdadc1	59597836	59560896
356500	114592_at	25	8	69314254	69314278	25	1	Lx2B2	LINE/L1	69313578	69314397	D130040H23Rik	69300776	69303162	Gm10033	69373383	69372145
355667	113506_at	25	9	95332626	95332650	25	1	HAL1ME	LINE/L1	95332325	95332795	Slc9a9	94669909	95230445	Chst2	95407270	95400929
355633	105278_f_at	25					2	Lx3A	LINE/L1
356575	AFFX-18SRNAMur/X00686_M_at	25	17	39847561	39847585	25	1	SSU-rRNA_Hsa	rRNA	39846353	39848201	Gm9041	39640957	39645666	Gm21946	39953353	39955244
357949	108939_g_at	25	1	180212305	180212281	25	1	ORR1E	LTR/ERVL-MaLR	180212305	180212169	Adck3	180199602	180165238	Psen2	180263438	180227004
356797	107491_at	25	X	7412338	7412314	25	1	RMER4B	LTR/ERVK	7412359	7412109	Usp27x	7375830	7371276	Ppp1r3f	7605381	7557296
358038	116560_at	25	2	119108664	119108640	25	1	RMER21A	LTR/ERV1	119108970	119108447	Casc5	119047119	119105501	Rad51	119112793	119147445
358112	110043_at	25	1	61464769	61464745	25	1	RMER1B	Other	61465534	61464499	Icos	60977927	61000320	Pard3b	61638824	62642284
357874	112322_at	25					2	RLTR21	LTR/ERVK
358149	113895_at	25					2	RMER19B	LTR/ERVK
358321	105322_at	25	13	33877336	33877312	25	1	RLTR10D	LTR/ERVK	33877598	33877175	Serpinb6e	33843408	33832345	Serpinb6c	33905708	33879816
359143	116287_at	25	3	50611713	50611689	25	1	RMER19A	LTR/ERVK	50612138	50611455	Slc7a11	50443613	50364936	Ccrn4l	51224447	51251644
360527	110077_at	25	7	123067876	123067900	25	1	B4A	SINE/B4	123067759	123067942	Rbbp6	122965686	123002557	Tnrc6a	123123885	123195288
361822	109794_f_at	25					2	IAPEY4_I-int	LTR/ERVK
360948	115975_r_at	25	7	125284387	125284363	25	1	Lx7	LINE/L1	125284814	125284045	Gm21957	125219886	125219449	4930533L02Rik	125318359	125319518
360732	105114_at	25	7	84776176	84776200	25	1	RLTR30E_MM	LTR/ERV1	84776150	84776587	Zfand6	84679361	84615054	Olfr291	84853573	84857318
360785	107491_at	25	X	7412341	7412317	25	1	RMER4B	LTR/ERVK	7412359	7412109	Usp27x	7375830	7371276	Ppp1r3f	7605381	7557296
361918	110043_at	25	1	61464713	61464689	25	1	RMER1B	Other	61465534	61464499	Icos	60977927	61000320	Pard3b	61638824	62642284
361919	108832_at	25	2	179009956	179009980	25	1	MTEa	LTR/ERVL-MaLR	179009835	179010198	Cdh26	178430531	178487366	Cdh4	179442431	179899373
361984	114327_i_at	25	13	64290350	64290326	25	1	PB1D10	SINE/Alu	64290367	64290247	Cdc14b	64274973	64192545	Aaed1	64312710	64291836
363126	110562_at	25	15	81243265	81243241	25	1	L1MB3	LINE/L1	81243361	81242725	Mchr1	81235499	81238963	Slc25a17	81360765	81318921
362195	107121_at	25	2	35082225	35082201	25	1	Lx5	LINE/L1	35082763	35082173	Hc	35061438	34983331	AI182371	35101543	35084046
364596	112097_at	25	8	13689056	13689032	25	1	RCHARR1	DNA/hAT-Charlie	13689238	13688764	Rasa3	13677603	13566950	4932443I19Rik	13705889	13743066
362967	110126_at	25	X	95961050	95961026	25	1	RLTR21	LTR/ERVK	95961532	95960377	Las1l	95956962	95935335	Msn	96096042	96168552
363514	106440_at	25	8	123043508	123043532	25	1	B3A	SINE/B2	123043406	123043562	Ankrd11	122974793	122883337	Spg7	123062942	123097760
363457	114816_at	25	3	103008005	103008029	25	1	L1MC4a	LINE/L1	103007877	103008133	Sike1	102995728	103003914	Csde1	103020546	103058189
364177	165318_f_at	25	13	58140243	58140219	25	1	RLTR10C	LTR/ERVK	58140504	58140075	Hnrnpa0	58128556	58125879	Idnk	58157649	58164693
364304	105053_at	25	19	53650179	53650203	25	1	B3	SINE/B2	53650137	53650300	Smc3	53600398	53645833	Rbm20	53677306	53867080
364384	106440_at	25	8	123043472	123043496	25	1	B3A	SINE/B2	123043406	123043562	Ankrd11	122974793	122883337	Spg7	123062942	123097760
364372	113506_at	25	9	95332694	95332718	25	1	HAL1ME	LINE/L1	95332325	95332795	Slc9a9	94669909	95230445	Chst2	95407270	95400929
365948	116023_at	25	X	78928793	78928769	25	1	Lx8	LINE/L1	78929142	78928582	Fam47c	78737763	78739410	Gm8787	79358068	79330513
365849	116287_at	25	3	50611808	50611784	25	1	RMER19A	LTR/ERVK	50612138	50611455	Slc7a11	50443613	50364936	Ccrn4l	51224447	51251644
367024	AFFX-18SRNAMur/X00686_5_at	25	17	39846817	39846841	25	1	SSU-rRNA_Hsa	rRNA	39846353	39848201	Gm9041	39640957	39645666	Gm21946	39953353	39955244
367009	115465_f_at	25					2	MMSAT4	Satellite
367086	110106_at	25	11	118367322	118367346	25	1	RLTR20B2	LTR/ERVK	118366872	118367425	BC100451	118342500	118332360	Lgals3bp	118402092	118392751
367078	163375_at	25	X	152294959	152294935	25	1	L2a	LINE/L2	152295397	152294823	Kdm5c	152233020	152274535	Tspyl2	152342425	152336852
366831	107852_at	25					2	ORR1B1-int	LTR/ERVL-MaLR
366926	112090_at	25					2	IAPEY3-int	LTR/ERVK
369481	105352_at	25	X	10029772	10029748	25	1	L1M2	LINE/L1	10029919	10029675	Sytl5	9885622	9994543	Srpx	10117709	10037977
367184	112097_at	25	8	13689051	13689027	25	1	RCHARR1	DNA/hAT-Charlie	13689238	13688764	Rasa3	13677603	13566950	4932443I19Rik	13705889	13743066
368435	110549_at	25	16	37107598	37107574	25	1	L1MC4	LINE/L1	37108287	37107453	Polq	37011786	37095417	Stxbp5l	37384962	37114942
368368	105039_at	25					2	Lx7	LINE/L1
369899	AFFX-18SRNAMur/X00686_5_at	25	17	39846717	39846741	25	1	SSU-rRNA_Hsa	rRNA	39846353	39848201	Gm9041	39640957	39645666	Gm21946	39953353	39955244
369834	110043_at	25	1	61464904	61464880	25	1	RMER1B	Other	61465534	61464499	Icos	60977927	61000320	Pard3b	61638824	62642284
369620	105578_at	25	14	53431034	53431058	25	1	RLTR9D	LTR/ERVK	53430887	53431262	Trav13n-3	53337122	53337638	B230359F08Rik	53795360	53797832
370627	116536_at	25	7	125443513	125443489	25	1	B4A	SINE/B4	125443601	125443406	4930571K23Rik	125368861	125371013	Kdm8	125444676	125462265
372063	116023_at	25	X	78928851	78928827	25	1	Lx8	LINE/L1	78929142	78928582	Fam47c	78737763	78739410	Gm8787	79358068	79330513
372086	105188_at	25	11	86208513	86208537	25	1	MMERGLN-int	LTR/ERV1	86208481	86208920	Brip1	86201193	86058138	Ints2	86257575	86210681
372098	113506_at	25	9	95332752	95332776	25	1	HAL1ME	LINE/L1	95332325	95332795	Slc9a9	94669909	95230445	Chst2	95407270	95400929
373202	113897_at	25	12	91103667	91103643	25	1	RMER1C	Other	91103870	91103615	Cep128	91384409	90998492	Tshr	91400993	91540509
372202	105578_at	25	14	53430821	53430845	25	1	RMER19B	LTR/ERVK	53430597	53430886	Trav13n-3	53337122	53337638	B230359F08Rik	53795360	53797832
372345	110150_at	25	17	31563477	31563453	25	1	ID_B1	SINE/B4	31563575	31563343	4833413E03Rik	31557126	31559113	Pknox1	31564749	31607680
372471	105114_at	25	7	84776293	84776317	25	1	RLTR30E_MM	LTR/ERV1	84776150	84776587	Zfand6	84679361	84615054	Olfr291	84853573	84857318
373673	114327_i_at	25	13	64290341	64290317	25	1	PB1D10	SINE/Alu	64290367	64290247	Cdc14b	64274973	64192545	Aaed1	64312710	64291836
373655	116560_at	25	2	119108844	119108820	25	1	RMER21A	LTR/ERV1	119108970	119108447	Casc5	119047119	119105501	Rad51	119112793	119147445
373657	105278_f_at	25					2	Lx3A	LINE/L1
374411	107852_at	25	14	61628260	61628236	25	1	ORR1B1-int	LTR/ERVL-MaLR	61628301	61628189	Kcnrg	61607482	61611916	Dleu7	62292979	62276231
375011	105039_at	25					2	IAPEY4_LTR	LTR/ERVK
375013	107121_at	25					2	Lx5	LINE/L1
373510	112097_at	25	8	13689231	13689207	25	1	RCHARR1	DNA/hAT-Charlie	13689238	13688764	Rasa3	13677603	13566950	4932443I19Rik	13705889	13743066
373498	115614_at	25	4	7021274	7021298	25	1	Lx6	LINE/L1	7019617	7021733	Tox	6991557	6686353	Car8	8239041	8143367
374834	164941_f_at	25					2	RLTR10C	LTR/ERVK
376279	110013_r_at	25					2	Lx	LINE/L1
375906	104908_at	25	13	24736206	24736230	25	1	RMER5	LTR/ERV1	24736167	24736601	Fam65b	24582189	24733816	Gmnn	24761923	24751845
375993	113895_at	25	7	73423820	73423844	25	1	RMER19B	LTR/ERVK	73423051	73423919	Rgma	73375520	73419899	Chd2	73541746	73426691
377089	114816_at	25	3	103007973	103007997	25	1	L1MC4a	LINE/L1	103007877	103008133	Sike1	102995728	103003914	Csde1	103020546	103058189
377594	114816_at	25	3	103008016	103008040	25	1	L1MC4a	LINE/L1	103007877	103008133	Sike1	102995728	103003914	Csde1	103020546	103058189
377377	110126_at	25	X	95960946	95960922	25	1	RLTR21	LTR/ERVK	95961532	95960377	Las1l	95956962	95935335	Msn	96096042	96168552
377559	110126_at	25	X	95960990	95960966	25	1	RLTR21	LTR/ERVK	95961532	95960377	Las1l	95956962	95935335	Msn	96096042	96168552
377552	105017_at	25	7	62459116	62459092	25	1	MERVL_2A-int	LTR/ERVL	62459321	62458482	Mkrn3	62420139	62417593	Peg12	62464510	62461871
378579	114327_i_at	25	13	64290349	64290325	25	1	PB1D10	SINE/Alu	64290367	64290247	Cdc14b	64274973	64192545	Aaed1	64312710	64291836
379774	116287_at	25	3	50611750	50611726	25	1	RMER19A	LTR/ERVK	50612138	50611455	Slc7a11	50443613	50364936	Ccrn4l	51224447	51251644
379633	113526_i_at	25	17	51844359	51844383	25	1	B3A	SINE/B2	51844340	51844551	Satb1	51833290	51736187	Kcnh8	52602763	52979033
381412	105352_at	25	X	10029568	10029544	25	1	L1M2	LINE/L1	10029647	10029231	Sytl5	9885622	9994543	Srpx	10117709	10037977
380080	116761_at	25	15	83353895	83353871	25	1	ORR1G	LTR/ERVL-MaLR	83354055	83353817	Arfgap3	83350247	83299740	Pacsin2	83464606	83375607
379847	107852_at	25	14	61628280	61628256	25	1	ORR1B1-int	LTR/ERVL-MaLR	61628301	61628189	Kcnrg	61607482	61611916	Dleu7	62292979	62276231
381227	165318_f_at	25					2	RLTR10C	LTR/ERVK
382155	AFFX-18SRNAMur/X00686_3_at	25	17	39848010	39848034	24	1	SSU-rRNA_Hsa	rRNA	39846353	39848201	Gm9041	39640957	39645666	Gm21946	39953353	39955244
381070	113794_at	25	4	114331293	114331269	25	1	MLT1A1	LTR/ERVL-MaLR	114331477	114331127	Skint11	114163384	114245028	Trabd2b	114406724	114615098
382701	107121_at	25	2	35082024	35082000	25	1	Lx5	LINE/L1	35082122	35081909	Hc	35061438	34983331	AI182371	35101543	35084046
382690	113527_f_at	25	17	51844445	51844469	25	1	B3A	SINE/B2	51844340	51844551	Satb1	51833290	51736187	Kcnh8	52602763	52979033
382459	108714_f_at	25					2	Lx2	LINE/L1
382228	116708_at	25	17	80064156	80064180	25	1	RMER21A	LTR/ERV1	80064031	80064530	Hnrpll	80062334	80029487	Galm	80127471	80185101
382209	115554_at	25					2	ORR1D2	LTR/ERVL-MaLR
382295	108323_f_at	25					2	MERVL-int	LTR/ERVL
383631	164956_f_at	25					2	RLTR1B	LTR/ERV1
383926	105158_at	25	11	61865568	61865544	25	1	Kanga2_a	DNA/TcMar-Tc2	61865654	61865154	Ulk2	61855073	61775649	Akap10	61930252	61871307
384691	110445_at	25	17	22287054	22287030	25	1	MMSAT4	Satellite	22288522	22286643	Gm4944	22225614	22197265	Zfp944	22361400	22337989
383697	AFFX-18SRNAMur/X00686_3_at	25					2	SSU-rRNA_Hsa	rRNA
384787	110013_r_at	25					2	Lx	LINE/L1
383819	105214_at	25	7	127990273	127990249	25	1	RMER4A	LTR/ERVK	127990337	127989930	B230325K18Rik	127983079	127985701	Pycard	127993867	127992103
383811	AFFX-18SRNAMur/X00686_M_at	25	17	39847259	39847283	25	1	SSU-rRNA_Hsa	rRNA	39846353	39848201	Gm9041	39640957	39645666	Gm21946	39953353	39955244
384931	162617_at	25	6	134951583	134951607	25	1	MLT1J	LTR/ERVL-MaLR	134951504	134951628	Cdkn1b	134920401	134925513	Apold1	134982001	134986836
385071	105039_at	25					2	Lx7	LINE/L1
385193	110150_at	25	17	31563374	31563350	25	1	ID_B1	SINE/B4	31563575	31563343	4833413E03Rik	31557126	31559113	Pknox1	31564749	31607680
386544	110077_at	25	7	123068229	123068253	25	1	MTD	LTR/ERVL-MaLR	123067966	123068344	Rbbp6	122965686	123002557	Tnrc6a	123123885	123195288
386323	105158_at	25	11	61865532	61865508	25	1	Kanga2_a	DNA/TcMar-Tc2	61865654	61865154	Ulk2	61855073	61775649	Akap10	61930252	61871307
386295	106440_at	25	8	123043504	123043528	25	1	B3A	SINE/B2	123043406	123043562	Ankrd11	122974793	122883337	Spg7	123062942	123097760
387289	105332_at	25	6	69514682	69514706	25	1	Lx6	LINE/L1	69514537	69514876	Igkv4-62	69400097	69399810	Gm11143	69600066	69617424
387411	113527_f_at	25	17	51844401	51844425	25	1	B3A	SINE/B2	51844340	51844551	Satb1	51833290	51736187	Kcnh8	52602763	52979033
387385	104865_at	25	14	59559591	59559567	25	1	RMER15	LTR/ERVL	59559659	59559305	Cab39l	59440981	59548903	Cdadc1	59597836	59560896
386178	116973_at	25	X	104511824	104511848	25	1	L1MA6	LINE/L1	104511557	104512196	Uprt	104482818	104507490	Zdhhc15	104671064	104536969
388728	105158_at	25	11	61865625	61865601	25	1	Kanga2_a	DNA/TcMar-Tc2	61865654	61865154	Ulk2	61855073	61775649	Akap10	61930252	61871307
388491	113526_i_at	25					2	B3A	SINE/B2
388568	105352_at	25	X	10029470	10029446	25	1	L1M2	LINE/L1	10029647	10029231	Sytl5	9885622	9994543	Srpx	10117709	10037977
388815	115291_at	25					2	RLTR50B	LTR/ERVK
392947	112090_at	25					2	IAPEY3-int	LTR/ERVK
391540	110445_at	25	17	22287058	22287034	25	1	MMSAT4	Satellite	22288522	22286643	Gm4944	22225614	22197265	Zfp944	22361400	22337989
391641	105343_at	25	2	77875837	77875813	25	1	MTEb	LTR/ERVL-MaLR	77875909	77875558	Zfp385b	77819639	77410634	Cwc22	77946375	77881159
390115	104955_at	25	19	3448354	3448378	25	1	MTD	LTR/ERVL-MaLR	3448037	3448390	Gal	3414472	3409919	Ppp6r3	3575749	3454933
390240	112090_at	25	1	7349616	7349592	25	1	IAPEY3_LTR	LTR/ERVK	7349688	7349349	Pcmtd1	7088920	7173628	Sntg1	9299878	8361475
392643	105578_at	25	14	53431093	53431117	25	1	RLTR9D	LTR/ERVK	53430887	53431262	Trav13n-3	53337122	53337638	B230359F08Rik	53795360	53797832
392391	105268_at	25	15	57692596	57692572	25	1	MTD	LTR/ERVL-MaLR	57692667	57692323	Slc22a22	57477625	57243767	Zhx2	57694665	57839833
392768	116973_at	25	X	104511856	104511880	25	1	L1MA6	LINE/L1	104511557	104512196	Uprt	104482818	104507490	Zdhhc15	104671064	104536969
391491	116023_at	25	X	78928941	78928917	25	1	Lx8	LINE/L1	78929142	78928582	Fam47c	78737763	78739410	Gm8787	79358068	79330513
392678	104872_at	25	4	93342313	93342337	25	1	ORR1D2	LTR/ERVL-MaLR	93342013	93342357	Tusc1	93335511	93334148	Caap1	94556796	94500081
393745	164837_f_at	25	1	28464448	28464471	24	1	LTRIS2	LTR/ERV1	28464086	28464595	4931408C20Rik	26687460	26681814	Gm597	28780252	28776144
394925	105053_at	25	19	53650149	53650173	25	1	B3	SINE/B2	53650137	53650300	Smc3	53600398	53645833	Rbm20	53677306	53867080
395211	107852_at	25	14	61628262	61628238	25	1	ORR1B1-int	LTR/ERVL-MaLR	61628301	61628189	Kcnrg	61607482	61611916	Dleu7	62292979	62276231
395355	114592_at	25	8	69314111	69314135	25	1	Lx2B2	LINE/L1	69313578	69314397	D130040H23Rik	69300776	69303162	Gm10033	69373383	69372145
395354	114592_at	25	8	69314110	69314134	25	1	Lx2B2	LINE/L1	69313578	69314397	D130040H23Rik	69300776	69303162	Gm10033	69373383	69372145
395020	105214_at	25	7	127990276	127990252	25	1	RMER4A	LTR/ERVK	127990337	127989930	B230325K18Rik	127983079	127985701	Pycard	127993867	127992103
396272	105263_at	25					2	MTC	LTR/ERVL-MaLR
396275	AFFX-18SRNAMur/X00686_5_at	25	17	39846513	39846537	24	1	SSU-rRNA_Hsa	rRNA	39846353	39848201	Gm9041	39640957	39645666	Gm21946	39953353	39955244
396402	111935_at	25	17	45441375	45441399	25	1	MERVL_2A-int	LTR/ERVL	45440193	45442030	Cdc5l	45433707	45391892	Spats1	45474938	45448937
396454	114327_i_at	25	13	64290353	64290329	25	1	PB1D10	SINE/Alu	64290367	64290247	Cdc14b	64274973	64192545	Aaed1	64312710	64291836
397813	108714_f_at	25	4	32159620	32159596	25	1	Lx2	LINE/L1	32160005	32159390	Map3k7	31964097	32023467	Bach2	32238804	32586108
397737	AFFX-18SRNAMur/X00686_3_at	25	17	39847904	39847928	24	1	SSU-rRNA_Hsa	rRNA	39846353	39848201	Gm9041	39640957	39645666	Gm21946	39953353	39955244
408305	AFFX-18SRNAMur/X00686_5_at	25					2	SSU-rRNA_Hsa	rRNA
399048	108323_f_at	25					2	MERVL-int	LTR/ERVL
399060	114173_f_at	25					2	RLTR10C	LTR/ERVK
399170	164837_f_at	25	1	28464444	28464467	24	1	LTRIS2	LTR/ERV1	28464086	28464595	4931408C20Rik	26687460	26681814	Gm597	28780252	28776144
399355	116287_at	25	3	50611680	50611656	25	1	RMER19A	LTR/ERVK	50612138	50611455	Slc7a11	50443613	50364936	Ccrn4l	51224447	51251644
399350	105114_at	25	7	84776207	84776231	25	1	RLTR30E_MM	LTR/ERV1	84776150	84776587	Zfand6	84679361	84615054	Olfr291	84853573	84857318
398971	105114_at	25	7	84776237	84776261	25	1	RLTR30E_MM	LTR/ERV1	84776150	84776587	Zfand6	84679361	84615054	Olfr291	84853573	84857318
400171	AFFX-18SRNAMur/X00686_3_at	25	17	39847896	39847919	24	1	SSU-rRNA_Hsa	rRNA	39846353	39848201	Gm9041	39640957	39645666	Gm21946	39953353	39955244
402568	110012_f_at	25	4	145645829	145645853	25	1	Lx	LINE/L1	145645504	145646093	Gm13212	145585166	145625345	Gm13242	145670685	145704441
402590	164393_f_at	25	2	120602922	120602946	25	1	RSINE1	SINE/B4	120602816	120602968	Snap23	120567671	120601255	Lrrc57	120609520	120604238
402663	113794_at	25	4	114331333	114331309	25	1	MLT1A1	LTR/ERVL-MaLR	114331477	114331127	Skint11	114163384	114245028	Trabd2b	114406724	114615098
402654	114592_at	25	8	69314085	69314109	25	1	Lx2B2	LINE/L1	69313578	69314397	D130040H23Rik	69300776	69303162	Gm10033	69373383	69372145
401290	105332_at	25	6	69514573	69514597	25	1	Lx6	LINE/L1	69514537	69514876	Igkv4-62	69400097	69399810	Gm11143	69600066	69617424
400613	114816_at	25	3	103007918	103007942	25	1	L1MC4a	LINE/L1	103007877	103008133	Sike1	102995728	103003914	Csde1	103020546	103058189
401327	162617_at	25	6	134951584	134951608	25	1	MLT1J	LTR/ERVL-MaLR	134951504	134951628	Cdkn1b	134920401	134925513	Apold1	134982001	134986836
400371	106440_at	25	8	123043491	123043515	25	1	B3A	SINE/B2	123043406	123043562	Ankrd11	122974793	122883337	Spg7	123062942	123097760
400419	112090_at	25					2	IAPEY3-int	LTR/ERVK
400418	110562_at	25	15	81243283	81243259	25	1	L1MB3	LINE/L1	81243361	81242725	Mchr1	81235499	81238963	Slc25a17	81360765	81318921
400482	108323_f_at	25					2	MERVL-int	LTR/ERVL
401780	116761_at	25	15	83353984	83353960	25	1	ORR1G	LTR/ERVL-MaLR	83354055	83353817	Arfgap3	83350247	83299740	Pacsin2	83464606	83375607
401804	105268_at	25	15	57692389	57692365	25	1	MTD	LTR/ERVL-MaLR	57692667	57692323	Slc22a22	57477625	57243767	Zhx2	57694665	57839833
402862	110126_at	25					2	RLTR21	LTR/ERVK
402821	115465_f_at	25					2	MMSAT4	Satellite
404066	115614_at	25	4	7021456	7021480	25	1	Lx6	LINE/L1	7019617	7021733	Tox	6991557	6686353	Car8	8239041	8143367
404158	105352_at	25	X	10029642	10029618	25	1	L1M2	LINE/L1	10029647	10029231	Sytl5	9885622	9994543	Srpx	10117709	10037977
405213	116973_at	25	X	104511825	104511849	25	1	L1MA6	LINE/L1	104511557	104512196	Uprt	104482818	104507490	Zdhhc15	104671064	104536969
406946	115291_at	25					2	RLTR50B	LTR/ERVK
406979	116761_at	25	15	83353906	83353882	25	1	ORR1G	LTR/ERVL-MaLR	83354055	83353817	Arfgap3	83350247	83299740	Pacsin2	83464606	83375607
405517	164393_f_at	25	2	120602918	120602941	24	1	RSINE1	SINE/B4	120602816	120602968	Snap23	120567671	120601255	Lrrc57	120609520	120604238
405491	105332_at	25	6	69514572	69514596	25	1	Lx6	LINE/L1	69514537	69514876	Igkv4-62	69400097	69399810	Gm11143	69600066	69617424
405283	113506_at	25	9	95332493	95332517	25	1	HAL1ME	LINE/L1	95332325	95332795	Slc9a9	94669909	95230445	Chst2	95407270	95400929
405309	105263_at	25	2	164919345	164919369	25	1	Lx8	LINE/L1	164919259	164919415	Zfp335	164911757	164891882	Mmp9	164940780	164955850
404279	116578_at	25					2	Lx8	LINE/L1
407744	104872_at	25	4	93342581	93342605	25	1	MTD	LTR/ERVL-MaLR	93342358	93342666	Tusc1	93335511	93334148	Caap1	94556796	94500081
406628	115614_at	25	4	7021464	7021488	25	1	Lx6	LINE/L1	7019617	7021733	Tox	6991557	6686353	Car8	8239041	8143367
406519	115614_at	25	4	7021256	7021280	25	1	Lx6	LINE/L1	7019617	7021733	Tox	6991557	6686353	Car8	8239041	8143367
