# Supplementary material for: Microarray analysis reveals global modulation of endogenous retroelement transcription by microbes
Source: Retrovirology. 2014 Jul 25;11:59. doi: 10.1186/1742-4690-11-59 (PMC4222864; doi:10.1186/1742-4690-11-59)
Supplement: Supplementary file 2 — Additional file 2: Archive of mouse annotation files. Probe annotation files (csv format), as defined in the Methods, for the following Affymetrix platforms: mg_u74a, mg_u74a_v2, mg_b74b, mg_u74b_v2, mg_b74c, mg_u74c_v2, moe_430a, moe_430b, ht_mg_430a, mogene_1_0_st, mogene_2_0, mouse430_v2, mouse430a_v2. Shortened platform names correspond to identifiers used within the ‘oligo’ Bioconductor R package. Column identifiers are pid – probe id, probeset – Affymetrix probeset, plen – probe length, sid – target chromosome, sstart – start position of probe on sid, send – end position of probe on sid, nident – identity within the region sstart to send, numhits – number of hits recorded by BLASTn, repeat – RepBase-defined repeat, repclass – RepBase-defined repeat class, rstart – start position of repetitive element, rend – end position of repetitive element, 5id – symbol of nearest 5′ protein coding gene, 5start – start position of 5id, 5stop – end position of 5id, 3id – symbol of nearest 3′ protein coding gene, 3start – start position of 3id, 3stop – end position of 3id. (ZIP 846 KB) [file 12977_2014_3913_MOESM2_ESM.zip › mouse/affy_mg_u74c.csv]

pid	probeset	plen	sid	sstart	send	nident	numhits	repeat	repclass	rstart	rend	5id	5start	5stop	3id	3start	3stop
3627	134654_at	25	11	62692758	62692734	25	1	B3A	SINE/B2	62692887	62692707	Mmgt2	62648664	62666354	Zfp287	62731905	62700356
8801	135789_at	25					2	Lx5	LINE/L1
8790	134372_f_at	25	17	65889712	65889736	25	1	RMER19A	LTR/ERVK	65889223	65889892	Ralbp1	65885755	65848433	Twsg1	65951187	65923066
6204	134431_r_at	25	6	58695594	58695570	25	1	Lx9	LINE/L1	58695915	58695172	Abcg2	58584523	58692869	Herc3	58831465	58920398
6173	136628_f_at	25	2	118563330	118563354	25	1	RSINE1	SINE/B4	118563295	118563430	Bmf	118549687	118528757	Bub1b	118598211	118641591
6244	138191_f_at	25	1	36001886	36001862	25	1	MERV1_LTR	LTR/ERV1	36002104	36001639	Plekhb2	34849976	34879580	Hs6st1	36068400	36106446
6155	130618_at	25					2	RLTR27	LTR/ERVK
7537	131071_f_at	25					2	RMER19B	LTR/ERVK
7518	134750_at	25	18	4421234	4421258	25	1	MTE2b	LTR/ERVL-MaLR	4421047	4421371	Mtpap	4375592	4397330	9430020K01Rik	4634929	4682868
1169	133778_at	25					2	Lx5	LINE/L1
4891	134745_at	25	17	13095324	13095348	25	1	MTE2b	LTR/ERVL-MaLR	13095171	13095486	Tcp10b	13061104	13082481	Unc93a	13131791	13108617
4866	136434_at	25					2	RLTR1A2_MM	LTR/ERV1
4835	132800_r_at	25	6	121983282	121983306	25	1	ERVB5_2-LTR_MM	LTR/ERVK	121983104	121983559	Mug1	121838541	121889057	Mug2	122006798	122085967
12700	136087_at	25	4	12314328	12314352	25	1	RLTR25B	LTR/ERVK	12314316	12314386	Fam92a	12172015	12153409	Runx1t1	13743436	13893649
12751	131121_r_at	25	5	57218251	57218227	25	1	L1_Rod	LINE/L1	57218330	57217150	Stim2	53998417	54121057	Pcdh7	57718021	58129351
2522	139132_f_at	25	1	93858001	93858025	25	1	RLTR13D3A1	LTR/ERVK	93857634	93858594	D2hgdh	93825240	93852348	Gal3st2	93861344	93876494
6022	136699_at	25					2	RMER12B	LTR/ERVK
6018	134711_at	25	11	76220477	76220453	25	1	RLTR53_Mm	LTR/ERVK	76220563	76220394	Dbil5	76217608	76218666	Rnmtl1	76243715	76250619
13939	137654_f_at	25					2	RLTR1B-int	LTR/ERV1
7200	133946_at	25	16	31532290	31532266	25	1	MER45B	DNA/hAT-Tip100	31532349	31531871	Bdh1	31422280	31458901	Dlg1	31663443	31873356
4777	133695_at	25	2	167571361	167571337	25	1	L2c	LINE/L2	167571624	167571331	Snai1	167538195	167542814	Ube2v1	167632095	167607638
5022	133671_at	25	8	26965111	26965087	25	1	MLTR12	LTR/ERV1	26965259	26964828	Thap1	26158212	26162940	Zfp703	26977336	26981461
5061	133344_at	25	4	40894674	40894698	25	1	ORR1A2	LTR/ERVL-MaLR	40894659	40894979	B4galt1	40854005	40804602	Spink4	40920052	40931395
9748	133862_at	25	X	153011265	153011289	25	1	L2c	LINE/L2	153011108	153011339	Usp51	153006469	153009416	Mageh1	153037563	153036166
9692	137110_at	25	6	50499599	50499575	25	1	ORR1D1	LTR/ERVL-MaLR	50499630	50499498	Osbpl3	50456201	50293330	Cycs	50566538	50562563
11382	129873_at	25	6	49178627	49178651	25	1	MLTR11A	LTR/ERVK	49178448	49178865	Igf2bp3	49214954	49085221	Tra2a	49264052	49243921
12473	138191_f_at	25	1	36001919	36001895	25	1	MERV1_LTR	LTR/ERV1	36002104	36001639	Plekhb2	34849976	34879580	Hs6st1	36068400	36106446
7291	131438_f_at	25	6	39312174	39312150	25	1	PB1D10	SINE/Alu	39312248	39312138	Jhdm1d	39206789	39136623	Slc37a3	39377707	39334770
7302	135476_f_at	25	15	98517714	98517690	25	1	RMER15	LTR/ERVL	98517802	98517621	Olfr279	98497474	98498406	Kansl2	98534244	98518821
8670	136629_r_at	25	2	118563352	118563376	25	1	RSINE1	SINE/B4	118563295	118563430	Bmf	118549687	118528757	Bub1b	118598211	118641591
8582	AFFX-18SRNAMur/X00686_3_at	25	17	39847896	39847919	24	1	SSU-rRNA_Hsa	rRNA	39846353	39848201	Gm9041	39640957	39645666	Gm21946	39953353	39955244
7084	136699_at	25	12	94530364	94530388	25	1	RLTR21	LTR/ERVK	94529191	94530446	Gm9726	93929102	93927004	Flrt2	95692226	95785215
6372	135229_at	25	1	72636427	72636451	25	1	RLTR12D	LTR/ERVK	72636323	72636569	Smarcal1	72583251	72633134	Ankar	72700564	72642980
4664	137603_f_at	25	17	33906617	33906593	25	1	L1_Mur3	LINE/L1	33906730	33906511	Kifc1	33890661	33875666	Daxx	33909414	33915589
4663	136629_r_at	25	2	118563396	118563420	25	1	RSINE1	SINE/B4	118563295	118563430	Bmf	118549687	118528757	Bub1b	118598211	118641591
4961	138508_at	25	7	55973008	55973032	25	1	RMER10A	LTR/ERVL	55972651	55973039	Nipa2	55962476	55931287	Nipa1	56019954	55977567
4997	133746_at	25	9	115238873	115238849	24	1	MTC-int	LTR/ERVL-MaLR	115239017	115238785	Gm9846	114982739	114982399	Stt3b	115310421	115242607
4953	134217_at	25	7	48858408	48858432	25	1	MT2A	LTR/ERVL	48858257	48858748	Csrp3	48848051	48830398	E2f8	48881596	48866429
14975	139401_at	25	9	109064367	109064343	25	1	B3	SINE/B2	109064448	109064256	Trex1	109060338	109057933	Tma7	109082381	109077988
14945	132802_at	25	11	67013236	67013260	25	1	B4A	SINE/B4	67013085	67013261	Pirt	66911981	66929876	Tmem220	67025154	67035312
14943	AFFX-18SRNAMur/X00686_M_at	25	6	3201514	3201538	25	1	SSU-rRNA_Hsa	rRNA	3200779	3201677				Samd9l	3399571	3372260
15012	131126_at	25					2	RLTR30D2_MM	LTR/ERV1
14991	134654_at	25	11	62692876	62692852	25	1	B3A	SINE/B2	62692887	62692707	Mmgt2	62648664	62666354	Zfp287	62731905	62700356
10026	134750_at	25	18	4421068	4421092	25	1	MTE2b	LTR/ERVL-MaLR	4421047	4421371	Mtpap	4375592	4397330	9430020K01Rik	4634929	4682868
10152	134184_at	25	7	48531123	48531099	25	1	ORR1D1-int	LTR/ERVL-MaLR	48531537	48530631	Mrgprx2	48499270	48478619	Mrgprb2	48558086	48550968
7137	133746_at	25	9	115239088	115239064	25	1	MTD	LTR/ERVL-MaLR	115239327	115239042	Gm9846	114982739	114982399	Stt3b	115310421	115242607
6257	136643_f_at	25	2	156830909	156830885	24	1	RLTR1A2_MM	LTR/ERV1	156831132	156830632	Myl9	156775420	156781658	Tgif2	156840077	156855570
7433	131071_f_at	25					2	RMER19B	LTR/ERVK
7465	134400_f_at	25					2	RLTR10B	LTR/ERVK
13787	AFFX-18SRNAMur/X00686_5_at	25	17	39846497	39846521	25	1	SSU-rRNA_Hsa	rRNA	39846353	39848201	Gm9041	39640957	39645666	Gm21946	39953353	39955244
6102	133468_at	25					2	RLTR46B	LTR/ERVK
6070	137560_at	25	7	65808727	65808751	25	1	L1MCb	LINE/L1	65808653	65808760	Tm2d3	65691169	65701913	Pcsk6	65861734	66050340
12571	134750_at	25	18	4421168	4421192	25	1	MTE2b	LTR/ERVL-MaLR	4421047	4421371	Mtpap	4375592	4397330	9430020K01Rik	4634929	4682868
9635	137603_f_at	25	17	33906552	33906528	25	1	L1_Mur3	LINE/L1	33906730	33906511	Kifc1	33890661	33875666	Daxx	33909414	33915589
9628	140845_at	25	4	101399195	101399219	25	1	L1_Mur3	LINE/L1	101398875	101399618	Jak1	101265282	101152367	Ak4	101419277	101466995
14014	138762_at	25					2	L1_Mur2	LINE/L1
13630	138149_at	25	13	15945014	15944990	25	1	Lx8b	LINE/L1	15945223	15944939	Gli3	15463235	15730026	Inhba	16011851	16027211
13676	137224_f_at	25					2	ETnERV-int	LTR/ERVK
13607	131965_f_at	25	17	33906554	33906530	24	1	L1_Mur3	LINE/L1	33906730	33906511	Kifc1	33890661	33875666	Daxx	33909414	33915589
12316	137488_at	25					2	Lx4A	LINE/L1
12321	138117_at	25	5	36455202	36455178	25	1	RLTR49	LTR/ERVK	36455493	36454923	Psapl1	36204021	36206568	Grpel1	36464998	36474080
11006	135738_at	25	6	139982844	139982820	25	1	RMER15	LTR/ERVL	139982915	139982474	Pik3c2g	139621888	139969284	Plcz1	140041457	139989676
11175	134745_at	25	17	7349472	7349496	25	1	MTE2b	LTR/ERVL-MaLR	7349389	7349715	Tcp10a	7324646	7345974	Ttll2	7352696	7350904
14856	139508_at	25	6	47652177	47652201	25	1	RMER12B	LTR/ERVK	47652138	47653046	Ezh2	47595341	47530274	Pdia4	47813512	47796142
14884	137223_i_at	25					2	ETnERV-int	LTR/ERVK
14846	133353_at	25	5	45192853	45192829	25	1	Lx4A	LINE/L1	45193499	45192608	4930435H24Rik	45169564	45155011	Qdpr	45450235	45434032
10899	134312_at	25	7	77997732	77997708	25	1	MIR	SINE/MIR	77997749	77997545	Agbl1	76318071	76766608	Ntrk3	78578408	78192362
10896	139202_at	25	6	117884454	117884478	25	1	ORR1D1	LTR/ERVL-MaLR	117884369	117884640	Zfp239	117862100	117873291	Hnrnpf	117900324	117925622
8485	133920_at	25	8	40091222	40091246	25	1	MLT1L	LTR/ERVL-MaLR	40090990	40091266	Msr1	39642678	39581700	Fgf20	40308331	40279166
11084	134372_f_at	25	17	65889722	65889746	25	1	RMER19A	LTR/ERVK	65889223	65889892	Ralbp1	65885755	65848433	Twsg1	65951187	65923066
13562	136097_i_at	25	11	52513799	52513823	25	1	ORR1D2	LTR/ERVL-MaLR	52513581	52513941	9530068E07Rik	52396428	52408728	Fstl4	52764634	53188538
8347	135900_at	25	3	102292306	102292330	25	1	RMER15-int	LTR/ERVL	102291579	102292362	Vangl1	102204693	102156701	Ngf	102469928	102521013
8353	135900_at	25	3	102292582	102292606	25	1	RMER15	LTR/ERVL	102292528	102292764	Vangl1	102204693	102156701	Ngf	102469928	102521013
12779	129373_at	25	X	150980564	150980588	25	1	L1M3	LINE/L1	150980461	150980790	Maged2	150814345	150806370	Gnl3l	151017322	150983141
13448	140443_f_at	25					2	RLTR13D3	LTR/ERVK
13459	134329_at	25					2	LTRIS4A	LTR/ERV1
12198	136699_at	25	12	94530169	94530193	25	1	RLTR21	LTR/ERVK	94529191	94530446	Gm9726	93929102	93927004	Flrt2	95692226	95785215
12250	133400_at	25					2	RLTR10-int	LTR/ERVK
12222	133305_at	25	2	31686381	31686405	25	1	B3	SINE/B2	31686348	31686528	Exosc2	31670715	31681350	Abl1	31688376	31804227
15117	131121_r_at	25	5	57218250	57218226	25	1	L1_Rod	LINE/L1	57218330	57217150	Stim2	53998417	54121057	Pcdh7	57718021	58129351
15118	135464_at	25	18	46641544	46641568	25	1	B3	SINE/B2	46641380	46641593	Eif1a	46597704	46610225	Cdo1	46728342	46713205
15055	134168_at	25	2	138657079	138657103	25	1	L1MC2	LINE/L1	138657020	138657121	Btbd3	138256565	138589292	Sptlc3	139493913	139637674
15197	135319_at	25	4	41320400	41320424	25	1	Lx5	LINE/L1	41319734	41320623	Dcaf12	41314889	41291300	Ubap1	41348996	41390525
15265	139042_at	25	16	87694589	87694565	25	1	B4A	SINE/B4	87694626	87694392	Map3k7cl	87553330	87595336	Bach1	87698945	87733346
16365	140557_f_at	25					2	RLTR10B	LTR/ERVK
16354	139202_at	25	6	117884408	117884432	25	1	ORR1D1	LTR/ERVL-MaLR	117884369	117884640	Zfp239	117862100	117873291	Hnrnpf	117900324	117925622
17699	137224_f_at	25					2	ETnERV2-int	LTR/ERVK
18839	138135_at	25	4	128880427	128880403	25	1	Tigger17a	DNA/TcMar-Tigger	128880436	128880358	Zfp362	128806045	128773088	Trim62	128883580	128911328
18827	134436_f_at	25					2	RLTR10E	LTR/ERVK
19137	134436_f_at	25					2	RLTR10E	LTR/ERVK
19153	134095_f_at	25					2	RSINE1	SINE/B4
17366	136629_r_at	25	2	118563392	118563416	25	1	RSINE1	SINE/B4	118563295	118563430	Bmf	118549687	118528757	Bub1b	118598211	118641591
16576	133855_at	25	13	32872775	32872751	24	1	RMER19B2	LTR/ERVK	32873009	32872333	Serpinb1a	32851185	32842092	Serpinb1c	32898161	32881833
19049	136097_i_at	25	11	52513898	52513922	25	1	ORR1D2	LTR/ERVL-MaLR	52513581	52513941	9530068E07Rik	52396428	52408728	Fstl4	52764634	53188538
16405	140845_at	25	4	101399186	101399210	25	1	L1_Mur3	LINE/L1	101398875	101399618	Jak1	101265282	101152367	Ak4	101419277	101466995
19920	134750_at	25					2	MTE2b	LTR/ERVL-MaLR
20007	136262_f_at	25					2	Lx2	LINE/L1
20000	136636_at	25	5	121193923	121193947	25	1	B1_Mur3	SINE/Alu	121193859	121193999	Ptpn11	121191397	121130533	Rpl6	121204481	121209241
17746	134372_f_at	25	X	146810476	146810452	25	1	RMER19A	LTR/ERVK	146810926	146810327	Amot	145505181	145446425	Htr2c	146962513	147197277
17732	138749_f_at	25	8	85308138	85308114	25	1	B3	SINE/B2	85308256	85308068	Orc6	85299632	85308278	Mylk3	85386345	85324303
17444	140845_at	25					2	L1_Mur3	LINE/L1
16105	129072_at	25	8	111955016	111955040	25	1	RMER6BA	LTR/ERVK	111954885	111955253	Gabarapl2	111940703	111953612	Adat1	111992302	111966908
17577	138117_at	25	5	36455191	36455167	25	1	RLTR49	LTR/ERVK	36455493	36454923	Psapl1	36204021	36206568	Grpel1	36464998	36474080
17566	135831_at	25					2	RMER16A2	LTR/ERVK
21621	139132_f_at	25	1	93858212	93858236	25	1	RLTR13D3A1	LTR/ERVK	93857634	93858594	D2hgdh	93825240	93852348	Gal3st2	93861344	93876494
21552	133862_at	25	X	153011251	153011275	25	1	L2c	LINE/L2	153011108	153011339	Usp51	153006469	153009416	Mageh1	153037563	153036166
23871	136182_at	25	6	141244965	141244941	25	1	L2	LINE/L2	141245208	141244809	Gm11077	140729284	140756053	Pde3a	141249269	141499351
20463	134053_at	25	11	106956377	106956353	25	1	RSINE1	SINE/B4	106956403	106956263	Smurf2	106920715	106820066	Kpna2	106999541	106988629
20412	135229_at	25	1	72636363	72636387	25	1	RLTR12D	LTR/ERVK	72636323	72636569	Smarcal1	72583251	72633134	Ankar	72700564	72642980
16205	135831_at	25	13	58167472	58167496	25	1	RMER16A2	LTR/ERVK	58167361	58167645	Idnk	58157649	58164693	Ubqln1	58215653	58176156
24075	133556_at	25					2	RMER16-int	LTR/ERVK
22681	133468_at	25					2	IAP1-MM_I-int	LTR/ERVK
22647	135701_at	25	7	101791772	101791796	25	1	B3A	SINE/B2	101791757	101791945	Clpb	101663633	101790168	Phox2a	101818313	101823166
22650	137575_at	25					2	RLTR10-int	LTR/ERVK
20377	134641_at	25					2	ERVB5_2-LTR_MM	LTR/ERVK
20366	138149_at	25	13	15945119	15945095	24	1	Lx8b	LINE/L1	15945223	15944939	Gli3	15463235	15730026	Inhba	16011851	16027211
19844	139202_at	25	6	117884501	117884525	25	1	ORR1D1	LTR/ERVL-MaLR	117884369	117884640	Zfp239	117862100	117873291	Hnrnpf	117900324	117925622
19860	141080_f_at	25	9	108653047	108653071	25	1	B3	SINE/B2	108652968	108653154	Gm10621	108648840	108650953	Slc25a20	108662098	108684641
20183	133862_at	25	X	153011268	153011292	25	1	L2c	LINE/L2	153011108	153011339	Usp51	153006469	153009416	Mageh1	153037563	153036166
25501	136703_at	25	7	6966833	6966857	25	1	RLTR49	LTR/ERVK	6966756	6967010	Usp29	6961160	6963769	Aurkc	6995443	7002945
25559	129873_at	25	X	13492738	13492762	25	1	MLTR11A	LTR/ERVK	13492491	13492871	Nyx	13466110	13489313	Cask	13851367	13517080
22563	137566_at	25	5	122417909	122417885	25	1	B3	SINE/B2	122417976	122417769	Arpc3	122391878	122406179	Anapc7	122421693	122444912
22533	138367_at	25	3	31316791	31316815	25	1	RMER15	LTR/ERVL	31316727	31316971	Slc7a14	31310378	31202910	Kcnmb2	31902507	32200180
20062	131476_at	25	15	103451901	103451925	25	1	RMER15	LTR/ERVL	103451732	103452306	BC048502	103448459	103438965	Nckap1l	103453825	103498800
23007	137627_f_at	25					2	RLTR9E	LTR/ERVK
21235	131068_at	25	3	116835785	116835761	25	1	MLT1A0	LTR/ERVL-MaLR	116835870	116835667	Agl	116808166	116739999	Frrs1	116878227	116903750
21203	136182_at	25	6	141245060	141245036	25	1	L2	LINE/L2	141245208	141244809	Gm11077	140729284	140756053	Pde3a	141249269	141499351
21726	138191_f_at	25					2	MERV1_LTR	LTR/ERV1
25265	131096_r_at	25	5	56458774	56458750	25	1	L1_Mus3	LINE/L1	56459257	56458499	Stim2	53998417	54121057	Pcdh7	57718021	58129351
22755	138191_f_at	25	1	36001818	36001794	25	1	MERV1_LTR	LTR/ERV1	36002104	36001639	Plekhb2	34849976	34879580	Hs6st1	36068400	36106446
26488	139025_f_at	25					2	MER89	LTR/ERV1
26515	134217_at	25	7	48858506	48858530	25	1	MT2A	LTR/ERVL	48858257	48858748	Csrp3	48848051	48830398	E2f8	48881596	48866429
22912	132802_at	25	11	67013210	67013234	25	1	B4A	SINE/B4	67013085	67013261	Pirt	66911981	66929876	Tmem220	67025154	67035312
22978	134312_at	25	7	77997635	77997611	25	1	MIR	SINE/MIR	77997749	77997545	Agbl1	76318071	76766608	Ntrk3	78578408	78192362
22938	133695_at	25	2	167571510	167571486	25	1	L2c	LINE/L2	167571624	167571331	Snai1	167538195	167542814	Ube2v1	167632095	167607638
21493	129836_at	25					2	MMERVK9C_I-int	LTR/ERVK
18588	134431_r_at	25	6	58695590	58695566	25	1	Lx9	LINE/L1	58695915	58695172	Abcg2	58584523	58692869	Herc3	58831465	58920398
18665	129873_at	25	X	13492492	13492516	25	1	MLTR11A	LTR/ERVK	13492491	13492871	Nyx	13466110	13489313	Cask	13851367	13517080
27745	129638_at	25	10	111781530	111781506	25	1	L1_Mur3	LINE/L1	111782045	111781332	Phlda1	111506286	111508645	Krr1	111972664	111988432
27678	138367_at	25	3	31316759	31316783	25	1	RMER15	LTR/ERVL	31316727	31316971	Slc7a14	31310378	31202910	Kcnmb2	31902507	32200180
26808	AFFX-18SRNAMur/X00686_5_at	25	17	39846656	39846680	25	1	SSU-rRNA_Hsa	rRNA	39846353	39848201	Gm9041	39640957	39645666	Gm21946	39953353	39955244
26800	135273_at	25	16	39187623	39187599	25	1	L1MB3	LINE/L1	39187884	39187549	Igsf11	38901471	39027159	Lsamp	41532858	42181679
26740	137326_i_at	25	5	36455777	36455753	25	1	RMER15	LTR/ERVL	36456071	36455671	Psapl1	36204021	36206568	Grpel1	36464998	36474080
26766	138939_f_at	25					2	B1_Mus1	SINE/Alu
26735	129173_r_at	25	3	5177858	5177882	25	1	L1MC1	LINE/L1	5177649	5178021	Gm8775	4211716	4212228	Gm10748	5214763	5215095
24235	139508_at	25	6	47652175	47652199	25	1	RMER12B	LTR/ERVK	47652138	47653046	Ezh2	47595341	47530274	Pdia4	47813512	47796142
25024	135320_at	25	3	69046297	69046321	25	1	B3	SINE/B2	69046171	69046360	Trim59	69044755	69035288	Kpna4	69127113	69067149
25442	135415_at	25	3	88637337	88637361	25	1	B3	SINE/B2	88637208	88637407	Gm20652	88621061	88616457	Rxfp4	88653142	88651898
22466	137069_r_at	25	1	52785609	52785633	25	1	MYSERV16_I-int	LTR/ERVK	52784536	52786317	Mfsd6	52727462	52656286	Inpp1	52817688	52789413
26416	134654_at	25	11	62692783	62692759	25	1	B3A	SINE/B2	62692887	62692707	Mmgt2	62648664	62666354	Zfp287	62731905	62700356
27814	129873_at	25	X	13492643	13492667	25	1	MLTR11A	LTR/ERVK	13492491	13492871	Nyx	13466110	13489313	Cask	13851367	13517080
27606	134431_r_at	25	6	58695259	58695235	25	1	Lx9	LINE/L1	58695915	58695172	Abcg2	58584523	58692869	Herc3	58831465	58920398
27560	129373_at	25	X	150980485	150980509	25	1	L1M3	LINE/L1	150980461	150980790	Maged2	150814345	150806370	Gnl3l	151017322	150983141
26860	134431_r_at	25	6	58695261	58695237	25	1	Lx9	LINE/L1	58695915	58695172	Abcg2	58584523	58692869	Herc3	58831465	58920398
27938	133952_at	25	1	151143669	151143693	25	1	B1F	SINE/Alu	151143608	151143742	Hmcn1	150993435	150563527	Ivns1abp	151344498	151364445
27939	135701_at	25	7	101791814	101791838	25	1	B3A	SINE/B2	101791757	101791945	Clpb	101663633	101790168	Phox2a	101818313	101823166
27999	131403_at	25	6	42033151	42033175	25	1	Lx2B2	LINE/L1	42032589	42033412	Sval3	41968140	41973090	Sva	42038394	42042851
28017	139202_at	25	6	117884298	117884321	24	1	Lx8	LINE/L1	117883674	117884365	Zfp239	117862100	117873291	Hnrnpf	117900324	117925622
28046	134217_at	25	7	48858407	48858431	25	1	MT2A	LTR/ERVL	48858257	48858748	Csrp3	48848051	48830398	E2f8	48881596	48866429
28152	137327_f_at	25	5	36455857	36455833	25	1	RMER15	LTR/ERVL	36456071	36455671	Psapl1	36204021	36206568	Grpel1	36464998	36474080
31867	139026_f_at	25	2	181295356	181295380	25	1	B3A	SINE/B2	181295268	181295453	Gmeb2	181288035	181251449	Stmn3	181314500	181306459
30401	136628_f_at	25	2	118563328	118563352	25	1	RSINE1	SINE/B4	118563295	118563430	Bmf	118549687	118528757	Bub1b	118598211	118641591
30379	131071_f_at	25					2	RMER19B	LTR/ERVK
31723	133946_at	25	16	31532295	31532271	25	1	MER45B	DNA/hAT-Tip100	31532349	31531871	Bdh1	31422280	31458901	Dlg1	31663443	31873356
33058	140761_f_at	25					2	B1_Mur1	SINE/Alu
33133	134329_at	25					2	LTRIS4A	LTR/ERV1
30154	136434_at	25					2	RLTR1A2_MM	LTR/ERV1
30465	133305_at	25	2	31686231	31686256	25	1	ID_B1	SINE/B4	31686094	31686292	Exosc2	31670715	31681350	Abl1	31688376	31804227
30467	133530_at	25	10	19086322	19086346	25	1	RMER4B	LTR/ERVK	19085996	19086504	Tnfaip3	19015657	19000910	Olig3	19356560	19358606
30472	136220_at	25	9	114478441	114478465	25	1	RMER1B	Other	114478138	114478605	Tmppe	114401095	114411200	Ccr4	114496544	114490316
30506	134436_f_at	25					2	RLTR10E	LTR/ERVK
30718	135831_at	25	13	58167402	58167426	25	1	RMER16A2	LTR/ERVK	58167361	58167645	Idnk	58157649	58164693	Ubqln1	58215653	58176156
31614	133530_at	25	10	19086181	19086205	25	1	RMER4B	LTR/ERVK	19085996	19086504	Tnfaip3	19015657	19000910	Olig3	19356560	19358606
31668	135900_at	25	3	102292459	102292483	25	1	RMER15	LTR/ERVL	102292368	102292489	Vangl1	102204693	102156701	Ngf	102469928	102521013
31625	133835_at	25					2	RMER4B	LTR/ERVK
32954	129836_at	25					2	MMERVK9C_I-int	LTR/ERVK
33038	136087_at	25					2	ORR1D2	LTR/ERVL-MaLR
32975	131095_f_at	25	5	56458639	56458615	25	1	L1_Mus3	LINE/L1	56459257	56458499	Stim2	53998417	54121057	Pcdh7	57718021	58129351
32960	130264_at	25	7	29890916	29890940	25	1	L1MC1	LINE/L1	29890750	29891023	Zfp420	29859979	29877292	Zfp27	29906572	29893333
31916	133862_at	25	X	153011252	153011276	25	1	L2c	LINE/L2	153011108	153011339	Usp51	153006469	153009416	Mageh1	153037563	153036166
31906	137224_f_at	25					2	ETnERV-int	LTR/ERVK
33176	134436_f_at	25					2	RLTR10E	LTR/ERVK
34308	134184_at	25	7	48531118	48531094	25	1	ORR1D1-int	LTR/ERVL-MaLR	48531537	48530631	Mrgprx2	48499270	48478619	Mrgprb2	48558086	48550968
34367	135475_i_at	25	15	98517775	98517751	25	1	RMER15	LTR/ERVL	98517802	98517621	Olfr279	98497474	98498406	Kansl2	98534244	98518821
34339	138130_at	25	17	31549792	31549768	25	1	LTR48	LTR/ERV1	31549824	31549482	Ndufv3	31520115	31531321	4833413E03Rik	31557126	31559113
36799	135536_r_at	25					2	RLTR13B2	LTR/ERVK
36814	135680_at	25	11	23208969	23208945	25	1	RMER19C	LTR/ERVK	23209328	23208725	Fam161a	23007531	23030788	Xpo1	23256041	23298249
36669	134168_at	25	2	138657048	138657072	25	1	L1MC2	LINE/L1	138657020	138657121	Btbd3	138256565	138589292	Sptlc3	139493913	139637674
36717	133746_at	25	9	115239106	115239082	25	1	MTD	LTR/ERVL-MaLR	115239327	115239042	Gm9846	114982739	114982399	Stt3b	115310421	115242607
32767	137603_f_at	25	17	33906582	33906559	24	1	L1_Mur3	LINE/L1	33906730	33906511	Kifc1	33890661	33875666	Daxx	33909414	33915589
30136	139202_at	25	6	117884535	117884559	25	1	ORR1D1	LTR/ERVL-MaLR	117884369	117884640	Zfp239	117862100	117873291	Hnrnpf	117900324	117925622
29414	135701_at	25	7	101791640	101791664	25	1	PB1D10	SINE/Alu	101791625	101791702	Clpb	101663633	101790168	Phox2a	101818313	101823166
30326	137069_r_at	25	1	52785600	52785624	25	1	MYSERV16_I-int	LTR/ERVK	52784536	52786317	Mfsd6	52727462	52656286	Inpp1	52817688	52789413
30283	133530_at	25	10	19086136	19086160	25	1	RMER4B	LTR/ERVK	19085996	19086504	Tnfaip3	19015657	19000910	Olig3	19356560	19358606
30245	137566_at	25	5	122417965	122417941	25	1	B3	SINE/B2	122417976	122417769	Arpc3	122391878	122406179	Anapc7	122421693	122444912
36891	137069_r_at	25	1	52785613	52785637	25	1	MYSERV16_I-int	LTR/ERVK	52784536	52786317	Mfsd6	52727462	52656286	Inpp1	52817688	52789413
36938	134053_at	25					2	RSINE1	SINE/B4
31483	129836_at	25	16	3458398	3458374	25	1	MMETn-int	LTR/ERVK	3459092	3457393				Olfr161	3592398	3593339
35551	138762_at	25	4	60054982	60055006	25	1	L1_Mur2	LINE/L1	60054815	60055162	Mup6	59964294	60007274	Mup7	60070475	60066469
35617	133506_f_at	25					2	Lx4A	LINE/L1
35520	130331_at	25	9	22196653	22196629	25	1	RLTR26_Mus	LTR/ERVK	22196807	22196270	Zfp872	22188168	22202123	1810064F22Rik	22208546	22207341
35765	135330_at	25	11	46448343	46448367	25	1	L1MC5a	LINE/L1	46448141	46448534	Med7	46436925	46442721	Havcr2	46454935	46481255
35750	134745_at	25	17	7349560	7349584	25	1	MTE2b	LTR/ERVL-MaLR	7349389	7349715	Tcp10a	7324646	7345974	Ttll2	7352696	7350904
35751	129828_f_at	25					2	IAPEY4_I-int	LTR/ERVK
35739	133495_at	25	18	15302101	15302077	25	1	MTE2b	LTR/ERVL-MaLR	15302207	15301854	Kctd1	15151446	14968685	Aqp4	15403684	15389394
35792	133774_at	25	18	35815885	35815909	25	1	MIRb	SINE/MIR	35815804	35816011	Ube2d2a	35771559	35807172	Cxxc5	35829818	35861687
35740	134711_at	25	11	76220466	76220442	25	1	RLTR53_Mm	LTR/ERVK	76220563	76220394	Dbil5	76217608	76218666	Rnmtl1	76243715	76250619
35744	138762_at	25	4	60054978	60055002	25	1	L1_Mur2	LINE/L1	60054815	60055162	Mup6	59964294	60007274	Mup7	60070475	60066469
38189	134015_at	25					2	RLTR13D3A	LTR/ERVK
38203	135578_at	25	9	21292970	21292946	25	1	ID_B1	SINE/B4	21293088	21292905	Cdkn2d	21291209	21288463	Ap1m2	21312333	21295457
35836	131071_f_at	25					2	RMER19B	LTR/ERVK
36537	130147_at	25	9	121794011	121794035	25	1	RMER15	LTR/ERVL	121793779	121794273	Hhatl	121792507	121784016	Ccdc13	121839461	121797627
39140	134168_at	25	2	138657050	138657074	25	1	L1MC2	LINE/L1	138657020	138657121	Btbd3	138256565	138589292	Sptlc3	139493913	139637674
39051	133427_r_at	25	3	115885457	115885433	25	1	Lx7	LINE/L1	115885651	115885299	S1pr1	115715055	115710433	A930005H10Rik	115888130	115887822
39132	129828_f_at	25	19	8033604	8033627	24	1	IAPEY4_I-int	LTR/ERVK	8030708	8033793	Slc22a27	7966027	7864388	Slc22a28	8131982	8062209
39230	133435_at	25					2	RLTR19B	LTR/ERVK
39232	133440_at	25	15	100690171	100690147	25	1	RLTR30	LTR/ERV1	100690384	100690018	Cela1	100687920	100674425	Galnt6	100729376	100691813
32705	137326_i_at	25	5	36455939	36455915	25	1	RMER15	LTR/ERVL	36456071	36455671	Psapl1	36204021	36206568	Grpel1	36464998	36474080
32718	134320_at	25	3	27087450	27087474	24	1	ERVL-B4-int	LTR/ERVL	27087348	27087807	Spata16	26637620	26983212	Ect2	27153878	27097222
32709	133835_at	25	19	8855205	8855229	25	1	RMER4B	LTR/ERVK	8854999	8855318	Lrrn4cl	8850785	8853909	Ubxn1	8871559	8875663
32689	132799_f_at	25					2	ERVB5_2-LTR_MM	LTR/ERVK
39365	135941_at	25	13	63724112	63724136	25	1	MLTR14	LTR/ERV1	63724068	63724271	Ptch1	63565520	63511533	Ercc6l2	63815240	63900302
39387	137488_at	25	X	17111118	17111094	25	1	Lx4A	LINE/L1	17111440	17110880	Ndp	16911774	16885521	Efhc2	17319368	17132049
39350	129638_at	25	10	111781716	111781692	25	1	L1_Mur3	LINE/L1	111782045	111781332	Phlda1	111506286	111508645	Krr1	111972664	111988432
36665	137627_f_at	25					2	RLTR9E	LTR/ERVK
36648	134141_at	25	1	136690631	136690655	25	1	RSINE1	SINE/B4	136690608	136690755	Zfp281	136624901	136630053	Nr5a2	136960427	136843584
29389	136590_at	25					2	L1_Mur3	LINE/L1
33245	133435_at	25	4	123731885	123731861	25	1	RLTR19B	LTR/ERVK	123732387	123731720	Ndufs5	123718202	123712710	Akirin1	123750345	123734559
33958	137069_r_at	25	1	52785596	52785620	25	1	MYSERV16_I-int	LTR/ERVK	52784536	52786317	Mfsd6	52727462	52656286	Inpp1	52817688	52789413
38383	141122_at	25	13	108027862	108027838	25	1	MLT1F2	LTR/ERVL-MaLR	108028038	108027699	Zswim6	107890064	107724618	Smim15	108046424	108049146
35321	129638_at	25	10	111781672	111781648	25	1	L1_Mur3	LINE/L1	111782045	111781332	Phlda1	111506286	111508645	Krr1	111972664	111988432
35278	138191_f_at	25					2	MERV1_LTR	LTR/ERV1
35225	139026_f_at	25	2	181295318	181295342	25	1	B3A	SINE/B2	181295268	181295453	Gmeb2	181288035	181251449	Stmn3	181314500	181306459
39293	137591_at	25	11	62542553	62542529	25	1	ORR1D1	LTR/ERVL-MaLR	62542674	62542430	Cenpv	62539261	62524946	Ubb	62551171	62553213
37925	136590_at	25	12	58278685	58278661	25	1	L1_Mur3	LINE/L1	58281101	58278317	Clec14a	58269258	58264720	Sec23a	59012017	58958383
35406	137560_at	25	7	65808684	65808708	25	1	L1MCb	LINE/L1	65808653	65808760	Tm2d3	65691169	65701913	Pcsk6	65861734	66050340
35402	133505_i_at	25	1	32707469	32707493	25	1	Lx4A	LINE/L1	32706829	32707753	Gm5415	32547293	32543546	Prim2	33669786	33453811
35416	130147_at	25	9	121793834	121793858	25	1	RMER15	LTR/ERVL	121793779	121794273	Hhatl	121792507	121784016	Ccdc13	121839461	121797627
34527	134329_at	25					2	LTRIS4A	LTR/ERV1
39507	133952_at	25	1	151143492	151143516	25	1	B4	SINE/B4	151143325	151143538	Hmcn1	150993435	150563527	Ivns1abp	151344498	151364445
39532	141122_at	25	13	108027896	108027872	25	1	MLT1F2	LTR/ERVL-MaLR	108028038	108027699	Zswim6	107890064	107724618	Smim15	108046424	108049146
40330	138367_at	25	3	31316802	31316826	25	1	RMER15	LTR/ERVL	31316727	31316971	Slc7a14	31310378	31202910	Kcnmb2	31902507	32200180
34035	134320_at	25	3	27087550	27087574	25	1	ERVL-B4-int	LTR/ERVL	27087348	27087807	Spata16	26637620	26983212	Ect2	27153878	27097222
34016	140761_f_at	25					2	PB1D9	SINE/Alu
34050	136636_at	25					2	B1_Mur3	SINE/Alu
39580	135319_at	25	4	41320402	41320426	25	1	Lx5	LINE/L1	41319734	41320623	Dcaf12	41314889	41291300	Ubap1	41348996	41390525
39571	131179_r_at	25					2	Charlie5	DNA/hAT-Charlie
40492	137327_f_at	25	5	36455949	36455925	25	1	RMER15	LTR/ERVL	36456071	36455671	Psapl1	36204021	36206568	Grpel1	36464998	36474080
40611	135831_at	25	13	58167524	58167548	25	1	RMER16A2	LTR/ERVK	58167361	58167645	Idnk	58157649	58164693	Ubqln1	58215653	58176156
40417	138135_at	25	4	128880436	128880412	25	1	Tigger17a	DNA/TcMar-Tigger	128880436	128880358	Zfp362	128806045	128773088	Trim62	128883580	128911328
40420	135578_at	25	9	21292978	21292954	25	1	ID_B1	SINE/B4	21293088	21292905	Cdkn2d	21291209	21288463	Ap1m2	21312333	21295457
40764	135320_at	25	3	69046213	69046237	25	1	B3	SINE/B2	69046171	69046360	Trim59	69044755	69035288	Kpna4	69127113	69067149
40886	133855_at	25	13	32872625	32872601	25	1	RMER19B2	LTR/ERVK	32873009	32872333	Serpinb1a	32851185	32842092	Serpinb1c	32898161	32881833
40811	129865_at	25	12	108708703	108708679	25	1	MYSERV6-int	LTR/ERVK	108709052	108708337	Degs2	108702306	108686792	Yy1	108792973	108816632
41603	133344_at	25	4	40894810	40894834	25	1	ORR1A2	LTR/ERVL-MaLR	40894659	40894979	B4galt1	40854005	40804602	Spink4	40920052	40931395
40951	132799_f_at	25					2	ERVB5_2-LTR_MM	LTR/ERVK
41937	134750_at	25	18	4421075	4421099	25	1	MTE2b	LTR/ERVL-MaLR	4421047	4421371	Mtpap	4375592	4397330	9430020K01Rik	4634929	4682868
46908	137560_at	25	7	65808718	65808742	25	1	L1MCb	LINE/L1	65808653	65808760	Tm2d3	65691169	65701913	Pcsk6	65861734	66050340
46948	133862_at	25	X	153011262	153011286	25	1	L2c	LINE/L2	153011108	153011339	Usp51	153006469	153009416	Mageh1	153037563	153036166
46952	135610_at	25	16	18990389	18990413	25	1	RMER19B2	LTR/ERVK	18989880	18990572	Hira	18877037	18970309	Gm10088	19028232	19028654
42145	137327_f_at	25	5	36455865	36455841	25	1	RMER15	LTR/ERVL	36456071	36455671	Psapl1	36204021	36206568	Grpel1	36464998	36474080
47286	130494_f_at	25	X	13375753	13375729	25	1	B1_Mur4	SINE/Alu	13375835	13375693	Ddx3x	13280970	13294052	Nyx	13466110	13489313
47289	133530_at	25	10	19086338	19086362	25	1	RMER4B	LTR/ERVK	19085996	19086504	Tnfaip3	19015657	19000910	Olig3	19356560	19358606
47225	133495_at	25	18	15301984	15301960	25	1	MTE2b	LTR/ERVL-MaLR	15302207	15301854	Kctd1	15151446	14968685	Aqp4	15403684	15389394
43228	133028_f_at	25					2	RLTR9E	LTR/ERVK
41780	136567_at	25	8	8719331	8719307	25	1	MTD	LTR/ERVL-MaLR	8719577	8719185	B930078G14Rik	8689666	8690644	Fam155a	9771018	9206001
41798	133505_i_at	25	1	32707613	32707637	25	1	Lx4A	LINE/L1	32706829	32707753	Gm5415	32547293	32543546	Prim2	33669786	33453811
45747	139401_at	25	9	109064356	109064332	25	1	B3	SINE/B2	109064448	109064256	Trex1	109060338	109057933	Tma7	109082381	109077988
42899	135578_at	25	9	21292973	21292949	25	1	ID_B1	SINE/B4	21293088	21292905	Cdkn2d	21291209	21288463	Ap1m2	21312333	21295457
42926	134184_at	25	7	48531119	48531095	25	1	ORR1D1-int	LTR/ERVL-MaLR	48531537	48530631	Mrgprx2	48499270	48478619	Mrgprb2	48558086	48550968
43076	136703_at	25	7	6966832	6966856	25	1	RLTR49	LTR/ERVK	6966756	6967010	Usp29	6961160	6963769	Aurkc	6995443	7002945
43159	135464_at	25	18	46641413	46641437	25	1	B3	SINE/B2	46641380	46641593	Eif1a	46597704	46610225	Cdo1	46728342	46713205
42042	137078_at	25	17	22776396	22776372	25	1	RLTR31_Mur	LTR/ERVK	22776598	22776018	RP24-118H13.2	22739944	22751509	Zfp945	22867134	22846697
42116	133741_at	25					2	Lx5b	LINE/L1
45525	130659_at	25	5	36447852	36447828	25	1	RMER19C	LTR/ERVK	36448172	36447603	Psapl1	36204021	36206568	Grpel1	36464998	36474080
44762	AFFX-18SRNAMur/X00686_M_at	25	10	82955349	82955326	24	1	SSU-rRNA_Hsa	rRNA	82955391	82955117	Gm4799	82954344	82955000	Chst11	82985498	83195900
43453	138191_f_at	25	11	20785335	20785311	24	1	MERV1_LTR	LTR/ERV1	20785391	20785020	Aftph	20741589	20685084	Lgalsl	20831056	20823576
43435	135701_at	25	7	101791800	101791824	25	1	B3A	SINE/B2	101791757	101791945	Clpb	101663633	101790168	Phox2a	101818313	101823166
43415	135320_at	25	3	69046063	69046087	25	1	B3	SINE/B2	69045992	69046143	Trim59	69044755	69035288	Kpna4	69127113	69067149
48241	137488_at	25	X	17111114	17111090	25	1	Lx4A	LINE/L1	17111440	17110880	Ndp	16911774	16885521	Efhc2	17319368	17132049
48279	136643_f_at	25					2	RLTR1A2_MM	LTR/ERV1
46026	133865_at	25	8	34967915	34967939	25	1	MIR	SINE/MIR	34967857	34967955	Tnks	34965690	34829179	Ppp1r3b	35375741	35388124
46007	137326_i_at	25	5	36455783	36455759	25	1	RMER15	LTR/ERVL	36456071	36455671	Psapl1	36204021	36206568	Grpel1	36464998	36474080
46059	139508_at	25	6	47652159	47652183	25	1	RMER12B	LTR/ERVK	47652138	47653046	Ezh2	47595341	47530274	Pdia4	47813512	47796142
46895	133920_at	25	8	40091228	40091252	25	1	MLT1L	LTR/ERVL-MaLR	40090990	40091266	Msr1	39642678	39581700	Fgf20	40308331	40279166
46816	133378_at	25	16	39203525	39203501	25	1	L1MB8	LINE/L1	39203609	39203356	Igsf11	38901471	39027159	Lsamp	41532858	42181679
46814	137327_f_at	25					2	RMER15	LTR/ERVL
46874	138876_at	25	X	145441308	145441332	24	1	Arthur1B	DNA/hAT-Tip100	145441050	145441470	Lhfpl1	145349089	145290359	Amot	145505181	145446425
43018	130494_f_at	25	X	13375754	13375730	25	1	B1_Mur4	SINE/Alu	13375835	13375693	Ddx3x	13280970	13294052	Nyx	13466110	13489313
43335	130494_f_at	25	14	8170645	8170621	24	1	B1_Mm	SINE/Alu	8170679	8170583	Pdhb	8172992	8165991	Kctd6	8214148	8223567
48008	136703_at	25	7	6966881	6966905	25	1	RLTR49	LTR/ERVK	6966756	6967010	Usp29	6961160	6963769	Aurkc	6995443	7002945
48019	139025_f_at	25					2	MER89	LTR/ERV1
44647	136882_f_at	25	13	53404012	53404036	25	1	Tigger5	DNA/TcMar-Tigger	53403938	53404156	Sptlc1	53377365	53332716	Msx2	53473074	53467877
44620	136590_at	25					2	L1_Mur3	LINE/L1
44328	134141_at	25	1	136690636	136690660	25	1	RSINE1	SINE/B4	136690608	136690755	Zfp281	136624901	136630053	Nr5a2	136960427	136843584
44342	135738_at	25	6	139982909	139982885	25	1	RMER15	LTR/ERVL	139982915	139982474	Pik3c2g	139621888	139969284	Plcz1	140041457	139989676
45637	129638_at	25	10	111781714	111781690	25	1	L1_Mur3	LINE/L1	111782045	111781332	Phlda1	111506286	111508645	Krr1	111972664	111988432
49855	134750_at	25	18	4421174	4421198	25	1	MTE2b	LTR/ERVL-MaLR	4421047	4421371	Mtpap	4375592	4397330	9430020K01Rik	4634929	4682868
49647	136220_at	25	9	114478400	114478424	25	1	RMER1B	Other	114478138	114478605	Tmppe	114401095	114411200	Ccr4	114496544	114490316
43497	133468_at	25					2	RLTR46B	LTR/ERVK
50758	136618_at	25	12	108330629	108330653	25	1	MTD	LTR/ERVL-MaLR	108330498	108330922	Hhipl1	108306270	108328300	Cyp46a1	108334377	108362231
50815	134329_at	25					2	LTRIS4A	LTR/ERV1
47070	134239_f_at	25					2	RLTR48C	LTR/ERV1
48629	131476_at	25	15	103452067	103452091	25	1	RMER15	LTR/ERVL	103451732	103452306	BC048502	103448459	103438965	Nckap1l	103453825	103498800
48628	131476_at	25	15	103452068	103452092	25	1	RMER15	LTR/ERVL	103451732	103452306	BC048502	103448459	103438965	Nckap1l	103453825	103498800
49301	134095_f_at	25	17	88296167	88296143	25	1	RSINE1	SINE/B4	88296279	88296143	Fbxo11	88065291	87990859	Foxn2	88440711	88490533
49767	139042_at	25	16	87694457	87694433	25	1	B4A	SINE/B4	87694626	87694392	Map3k7cl	87553330	87595336	Bach1	87698945	87733346
46738	133920_at	25	8	40091055	40091079	25	1	MLT1L	LTR/ERVL-MaLR	40090990	40091266	Msr1	39642678	39581700	Fgf20	40308331	40279166
46078	135738_at	25	6	139982713	139982689	25	1	RMER15	LTR/ERVL	139982915	139982474	Pik3c2g	139621888	139969284	Plcz1	140041457	139989676
52298	134431_r_at	25	6	58695592	58695568	25	1	Lx9	LINE/L1	58695915	58695172	Abcg2	58584523	58692869	Herc3	58831465	58920398
52340	129072_at	25	8	111955083	111955107	25	1	RMER6BA	LTR/ERVK	111954885	111955253	Gabarapl2	111940703	111953612	Adat1	111992302	111966908
52270	136882_f_at	25	13	53404007	53404031	25	1	Tigger5	DNA/TcMar-Tigger	53403938	53404156	Sptlc1	53377365	53332716	Msx2	53473074	53467877
53565	139132_f_at	25					2	RLTR13D3A1	LTR/ERVK
53511	137092_at	25	11	3475177	3475201	25	1	RSINE1	SINE/B4	3475059	3475218	Rnf185	3452363	3415982	Pla2g3	3488284	3499350
48508	136087_at	25	4	12314338	12314362	25	1	RLTR25B	LTR/ERVK	12314316	12314386	Fam92a	12172015	12153409	Runx1t1	13743436	13893649
48505	134141_at	25	1	136690630	136690654	25	1	RSINE1	SINE/B4	136690608	136690755	Zfp281	136624901	136630053	Nr5a2	136960427	136843584
45857	134436_f_at	25					2	RLTR10E	LTR/ERVK
45788	139026_f_at	25	2	181295352	181295376	25	1	B3A	SINE/B2	181295268	181295453	Gmeb2	181288035	181251449	Stmn3	181314500	181306459
49618	128579_r_at	25	2	181290167	181290191	25	1	L1MC4a	LINE/L1	181289997	181290215	Gmeb2	181288035	181251449	Stmn3	181314500	181306459
49603	136249_at	25					2	RLTR44-int	LTR/ERVK
50927	133695_at	25	2	167571540	167571516	25	1	L2c	LINE/L2	167571624	167571331	Snai1	167538195	167542814	Ube2v1	167632095	167607638
50932	130618_at	25	3	94746023	94745999	25	1	MMERVK10C-int	LTR/ERVK	94746205	94745970	Selenbp2	94693556	94704413	Cgn	94786492	94760069
44248	137591_at	25	11	62542631	62542607	25	1	ORR1D1	LTR/ERVL-MaLR	62542674	62542430	Cenpv	62539261	62524946	Ubb	62551171	62553213
44316	138749_f_at	25	8	85308234	85308210	25	1	B3	SINE/B2	85308256	85308068	Orc6	85299632	85308278	Mylk3	85386345	85324303
50995	133774_at	25	18	35815924	35815948	25	1	MIRb	SINE/MIR	35815804	35816011	Ube2d2a	35771559	35807172	Cxxc5	35829818	35861687
51003	133269_at	25	14	18341887	18341911	25	1	Lx8	LINE/L1	18339981	18342101	Ube2e1	18331859	18282722	Ube2e2	18894267	18573575
51035	134015_at	25					2	RLTR13D3A	LTR/ERVK
51901	136590_at	25	12	58278558	58278534	25	1	L1_Mur3	LINE/L1	58281101	58278317	Clec14a	58269258	58264720	Sec23a	59012017	58958383
51918	139132_f_at	25	1	93858211	93858235	25	1	RLTR13D3A1	LTR/ERVK	93857634	93858594	D2hgdh	93825240	93852348	Gal3st2	93861344	93876494
52236	134053_at	25	11	106956357	106956333	25	1	RSINE1	SINE/B4	106956403	106956263	Smurf2	106920715	106820066	Kpna2	106999541	106988629
52181	133378_at	25	16	39203495	39203471	25	1	L1MB8	LINE/L1	39203609	39203356	Igsf11	38901471	39027159	Lsamp	41532858	42181679
52429	134217_at	25	7	48858420	48858444	25	1	MT2A	LTR/ERVL	48858257	48858748	Csrp3	48848051	48830398	E2f8	48881596	48866429
50634	133778_at	25					2	Lx5	LINE/L1
52076	136567_at	25	8	8719306	8719282	25	1	MTD	LTR/ERVL-MaLR	8719577	8719185	B930078G14Rik	8689666	8690644	Fam155a	9771018	9206001
53418	135475_i_at	25	15	98517708	98517684	25	1	RMER15	LTR/ERVL	98517802	98517621	Olfr279	98497474	98498406	Kansl2	98534244	98518821
53193	129873_at	25	X	13492499	13492523	25	1	MLTR11A	LTR/ERVK	13492491	13492871	Nyx	13466110	13489313	Cask	13851367	13517080
52467	134400_f_at	25					2	RLTR10B	LTR/ERVK
54436	137560_at	25	7	65808711	65808735	25	1	L1MCb	LINE/L1	65808653	65808760	Tm2d3	65691169	65701913	Pcsk6	65861734	66050340
54418	137591_at	25	11	62542632	62542608	25	1	ORR1D1	LTR/ERVL-MaLR	62542674	62542430	Cenpv	62539261	62524946	Ubb	62551171	62553213
54536	131965_f_at	25	17	33906671	33906648	24	1	L1_Mur3	LINE/L1	33906730	33906511	Kifc1	33890661	33875666	Daxx	33909414	33915589
54621	133855_at	25	13	32872704	32872680	25	1	RMER19B2	LTR/ERVK	32873009	32872333	Serpinb1a	32851185	32842092	Serpinb1c	32898161	32881833
54720	130147_at	25					2	RMER15	LTR/ERVL
54784	136628_f_at	25	2	118563378	118563402	25	1	RSINE1	SINE/B4	118563295	118563430	Bmf	118549687	118528757	Bub1b	118598211	118641591
54907	138876_at	25	X	145441329	145441353	25	1	Arthur1B	DNA/hAT-Tip100	145441050	145441470	Lhfpl1	145349089	145290359	Amot	145505181	145446425
55855	138128_at	25	10	116414750	116414726	25	1	LTR52	LTR/ERVL	116414904	116414530	Ptprb	116301374	116389538	Kcnmb4	116473878	116417861
55856	AFFX-18SRNAMur/X00686_5_at	25	17	39846575	39846599	25	1	SSU-rRNA_Hsa	rRNA	39846353	39848201	Gm9041	39640957	39645666	Gm21946	39953353	39955244
55918	138117_at	25	5	36455244	36455220	25	1	RLTR49	LTR/ERVK	36455493	36454923	Psapl1	36204021	36206568	Grpel1	36464998	36474080
56096	133741_at	25	8	91651456	91651432	25	1	Lx5b	LINE/L1	91651672	91651217	Fto	91313532	91668439	Irx3	91802067	91798511
56114	134431_r_at	25	6	58695265	58695241	25	1	Lx9	LINE/L1	58695915	58695172	Abcg2	58584523	58692869	Herc3	58831465	58920398
56970	138876_at	25	X	145441289	145441313	25	1	Arthur1B	DNA/hAT-Tip100	145441050	145441470	Lhfpl1	145349089	145290359	Amot	145505181	145446425
57125	136636_at	25	5	121193911	121193935	25	1	B1_Mur3	SINE/Alu	121193859	121193999	Ptpn11	121191397	121130533	Rpl6	121204481	121209241
57108	140189_at	25	6	13896068	13896092	25	1	ORR1C2-int	LTR/ERVL-MaLR	13895278	13896163	2610001J05Rik	13871518	13867735	Ppp1r3a	14755274	14713822
54934	137092_at	25	11	3475186	3475210	25	1	RSINE1	SINE/B4	3475059	3475218	Rnf185	3452363	3415982	Pla2g3	3488284	3499350
57231	134641_at	25	8	72559378	72559402	25	1	ERVB5_2-LTR_MM	LTR/ERVK	72558956	72559409	Med26	72548310	72494558	Smim7	72571088	72565188
57214	135941_at	25	13	63724117	63724140	24	1	MLTR14	LTR/ERV1	63724068	63724271	Ptch1	63565520	63511533	Ercc6l2	63815240	63900302
57252	131965_f_at	25	17	33906667	33906643	24	1	L1_Mur3	LINE/L1	33906730	33906511	Kifc1	33890661	33875666	Daxx	33909414	33915589
57216	137654_f_at	25					2	MMVL30-int	LTR/ERV1
55798	133269_at	25	14	18341941	18341965	25	1	Lx8	LINE/L1	18339981	18342101	Ube2e1	18331859	18282722	Ube2e2	18894267	18573575
55840	140761_f_at	25					2	PB1D9	SINE/Alu
59730	139025_f_at	25	13	67926378	67926354	25	1	MER89	LTR/ERV1	67926780	67926298	BC048507	67863326	67863923	Mtrr	68582121	68560780
59710	131403_at	25	6	42033200	42033224	25	1	Lx2B2	LINE/L1	42032589	42033412	Sval3	41968140	41973090	Sva	42038394	42042851
58580	133684_at	25	1	172518642	172518666	25	1	MLT1D	LTR/ERVL-MaLR	172518407	172518745	Tagln2	172500047	172507380	Ccdc19	172521044	172545870
57321	139026_f_at	25	2	181295315	181295339	25	1	B3A	SINE/B2	181295268	181295453	Gmeb2	181288035	181251449	Stmn3	181314500	181306459
56246	137591_at	25	11	62542507	62542483	25	1	ORR1D1	LTR/ERVL-MaLR	62542674	62542430	Cenpv	62539261	62524946	Ubb	62551171	62553213
57522	138128_at	25	10	116414787	116414763	25	1	LTR52	LTR/ERVL	116414904	116414530	Ptprb	116301374	116389538	Kcnmb4	116473878	116417861
57523	131068_at	25	3	116835861	116835837	25	1	MLT1A0	LTR/ERVL-MaLR	116835870	116835667	Agl	116808166	116739999	Frrs1	116878227	116903750
57499	131700_at	25	14	73955804	73955828	25	1	MTE2a	LTR/ERVL-MaLR	73955628	73956052	Gm21750	73661225	73662721	Htr2a	74640840	74706859
58635	128579_r_at	25	2	181290174	181290198	25	1	L1MC4a	LINE/L1	181289997	181290215	Gmeb2	181288035	181251449	Stmn3	181314500	181306459
58676	138191_f_at	25	1	36001925	36001901	25	1	MERV1_LTR	LTR/ERV1	36002104	36001639	Plekhb2	34849976	34879580	Hs6st1	36068400	36106446
58666	131403_at	25	6	42033098	42033122	25	1	Lx2B2	LINE/L1	42032589	42033412	Sval3	41968140	41973090	Sva	42038394	42042851
58706	134906_at	25	3	94409567	94409591	25	1	L1ME3A	LINE/L1	94409478	94409729	Lingo4	94398517	94404501	Tdrkh	94413296	94432633
55733	138130_at	25	17	31549608	31549584	25	1	LTR48	LTR/ERV1	31549824	31549482	Ndufv3	31520115	31531321	4833413E03Rik	31557126	31559113
62695	133778_at	25					2	Lx5	LINE/L1
58453	136087_at	25					2	ORR1D2	LTR/ERVL-MaLR
58497	134141_at	25	1	136690663	136690687	25	1	RSINE1	SINE/B4	136690608	136690755	Zfp281	136624901	136630053	Nr5a2	136960427	136843584
59649	137223_i_at	25	4	90229058	90229082	25	1	ETnERV-int	LTR/ERVK	90227543	90230478	Zfp352	90218820	90225702	Elavl2	91400785	91250763
61437	134168_at	25	2	138657080	138657104	25	1	L1MC2	LINE/L1	138657020	138657121	Btbd3	138256565	138589292	Sptlc3	139493913	139637674
62151	136182_at	25	6	141244987	141244963	25	1	L2	LINE/L2	141245208	141244809	Gm11077	140729284	140756053	Pde3a	141249269	141499351
58412	134372_f_at	25	17	65889726	65889750	25	1	RMER19A	LTR/ERVK	65889223	65889892	Ralbp1	65885755	65848433	Twsg1	65951187	65923066
63419	139202_at	25	6	117884329	117884353	25	1	Lx8	LINE/L1	117883674	117884365	Zfp239	117862100	117873291	Hnrnpf	117900324	117925622
63472	136434_at	25					2	RLTR1A2_MM	LTR/ERV1
60052	132799_f_at	25					2	ERVB5_2-LTR_MM	LTR/ERVK
60015	134436_f_at	25	11	21188338	21188362	24	1	RLTR10F	LTR/ERVK	21188211	21188502	Peli1	21091291	21150323	Vps54	21239281	21321136
60076	133364_at	25	15	75881467	75881443	25	1	ORR1A4-int	LTR/ERVL-MaLR	75881750	75881283	Gsdmd	75862339	75867404	Naprt1	75894481	75890964
59888	137224_f_at	25	4	90228851	90228875	25	1	ETnERV-int	LTR/ERVK	90227543	90230478	Zfp352	90218820	90225702	Elavl2	91400785	91250763
64944	134820_at	25	5	67380701	67380677	25	1	B4	SINE/B4	67380748	67380544	Slc30a9	67306955	67358565	Bend4	67427799	67392147
64919	134053_at	25	11	106956363	106956339	25	1	RSINE1	SINE/B4	106956403	106956263	Smurf2	106920715	106820066	Kpna2	106999541	106988629
63794	136643_f_at	25					2	RLTR1A2_MM	LTR/ERV1
63728	132802_at	25	11	67013230	67013254	25	1	B4A	SINE/B4	67013085	67013261	Pirt	66911981	66929876	Tmem220	67025154	67035312
63779	138149_at	25	13	15945099	15945075	25	1	Lx8b	LINE/L1	15945223	15944939	Gli3	15463235	15730026	Inhba	16011851	16027211
57043	137223_i_at	25					2	ETnERV-int	LTR/ERVK
62569	138046_at	25	6	87814653	87814629	25	1	B3A	SINE/B2	87814668	87814463	Rab43	87812164	87788853	Isy1	87838759	87818447
62655	133774_at	25	18	35815863	35815887	25	1	MIRb	SINE/MIR	35815804	35816011	Ube2d2a	35771559	35807172	Cxxc5	35829818	35861687
62596	138128_at	25	10	116414733	116414709	25	1	LTR52	LTR/ERVL	116414904	116414530	Ptprb	116301374	116389538	Kcnmb4	116473878	116417861
63533	128579_r_at	25	2	181290161	181290185	25	1	L1MC4a	LINE/L1	181289997	181290215	Gmeb2	181288035	181251449	Stmn3	181314500	181306459
60980	129865_at	25	12	108708725	108708701	25	1	MYSERV6-int	LTR/ERVK	108709052	108708337	Degs2	108702306	108686792	Yy1	108792973	108816632
62182	138367_at	25	3	31316776	31316800	25	1	RMER15	LTR/ERVL	31316727	31316971	Slc7a14	31310378	31202910	Kcnmb2	31902507	32200180
62224	139026_f_at	25	2	181295326	181295350	25	1	B3A	SINE/B2	181295268	181295453	Gmeb2	181288035	181251449	Stmn3	181314500	181306459
61118	140761_f_at	25					2	PB1D9	SINE/Alu
64669	136262_f_at	25					2	Lx2	LINE/L1
64735	137575_at	25					2	RLTR10-int	LTR/ERVK
63815	134431_r_at	25					2	Lx9	LINE/L1
61404	137040_at	25	2	164875148	164875172	25	1	B3	SINE/B2	164875138	164875254	Pltp	164857711	164839518	Pcif1	164879304	164894454
65066	136628_f_at	25	2	118563327	118563351	25	1	RSINE1	SINE/B4	118563295	118563430	Bmf	118549687	118528757	Bub1b	118598211	118641591
66169	136249_at	25					2	RLTR44-int	LTR/ERVK
66289	133344_at	25	4	40894578	40894602	25	1	ORR1A2-int	LTR/ERVL-MaLR	40894168	40894658	B4galt1	40854005	40804602	Spink4	40920052	40931395
66374	133468_at	25					2	MMERVK10C-int	LTR/ERVK
66032	138117_at	25	5	36455227	36455203	25	1	RLTR49	LTR/ERVK	36455493	36454923	Psapl1	36204021	36206568	Grpel1	36464998	36474080
66519	138149_at	25	13	15945055	15945031	25	1	Lx8b	LINE/L1	15945223	15944939	Gli3	15463235	15730026	Inhba	16011851	16027211
66028	134217_at	25	7	48858335	48858359	25	1	MT2A	LTR/ERVL	48858257	48858748	Csrp3	48848051	48830398	E2f8	48881596	48866429
65997	134654_at	25	11	62692797	62692773	25	1	B3A	SINE/B2	62692887	62692707	Mmgt2	62648664	62666354	Zfp287	62731905	62700356
66526	133835_at	25					2	RMER4B	LTR/ERVK
67210	133028_f_at	25					2	RLTR9E	LTR/ERVK
66550	129173_r_at	25	3	5177989	5178013	25	1	L1MC1	LINE/L1	5177649	5178021	Gm8775	4211716	4212228	Gm10748	5214763	5215095
66552	133980_at	25	6	95929397	95929421	25	1	L1M2	LINE/L1	95928037	95929619	Suclg2	95718837	95474134	Fam19a1	96113154	96657198
66409	140761_f_at	25					2	PB1D9	SINE/Alu
66423	137488_at	25					2	Lx4A	LINE/L1
67380	138046_at	25	6	87814599	87814575	25	1	B3A	SINE/B2	87814668	87814463	Rab43	87812164	87788853	Isy1	87838759	87818447
67344	138130_at	25	17	31549722	31549698	25	1	LTR48	LTR/ERV1	31549824	31549482	Ndufv3	31520115	31531321	4833413E03Rik	31557126	31559113
67597	129836_at	25					2	MMERVK9C_I-int	LTR/ERVK
67621	133344_at	25	4	40894679	40894703	25	1	ORR1A2	LTR/ERVL-MaLR	40894659	40894979	B4galt1	40854005	40804602	Spink4	40920052	40931395
67560	136567_at	25	8	8719328	8719304	25	1	MTD	LTR/ERVL-MaLR	8719577	8719185	B930078G14Rik	8689666	8690644	Fam155a	9771018	9206001
67820	135319_at	25	4	41320399	41320423	25	1	Lx5	LINE/L1	41319734	41320623	Dcaf12	41314889	41291300	Ubap1	41348996	41390525
67824	137332_at	25	19	59349306	59349330	25	1	MRLTR33	LTR/ERVK	59349205	59349682	Rps12-ps3	59322290	59322783	Emx2	59458372	59465357
67797	137110_at	25	6	50499593	50499569	25	1	ORR1D1	LTR/ERVL-MaLR	50499630	50499498	Osbpl3	50456201	50293330	Cycs	50566538	50562563
67772	132109_at	25	15	12318419	12318396	24	1	RMER1B	Other	12319093	12318364	Mtmr12	12205028	12272240	1810049J17Rik	12321899	12321438
70019	132800_r_at	25	6	121983397	121983421	25	1	ERVB5_2-LTR_MM	LTR/ERVK	121983104	121983559	Mug1	121838541	121889057	Mug2	122006798	122085967
70103	134239_f_at	25					2	RLTR48A	LTR/ERV1
68735	129072_at	25	8	111955175	111955199	25	1	RMER6BA	LTR/ERVK	111954885	111955253	Gabarapl2	111940703	111953612	Adat1	111992302	111966908
72331	137560_at	25	7	65808722	65808746	25	1	L1MCb	LINE/L1	65808653	65808760	Tm2d3	65691169	65701913	Pcsk6	65861734	66050340
72327	135701_at	25	7	101791651	101791675	25	1	PB1D10	SINE/Alu	101791625	101791702	Clpb	101663633	101790168	Phox2a	101818313	101823166
70368	133468_at	25	16	3625263	3625239	25	1	RLTR46B	LTR/ERVK	3625351	3624986	Olfr161	3592398	3593339	Mefv	3718124	3707215
70341	133344_at	25	4	40894793	40894817	25	1	ORR1A2	LTR/ERVL-MaLR	40894659	40894979	B4galt1	40854005	40804602	Spink4	40920052	40931395
71043	139401_at	25	9	109064345	109064321	25	1	B3	SINE/B2	109064448	109064256	Trex1	109060338	109057933	Tma7	109082381	109077988
70265	131476_at	25					2	RMER15	LTR/ERVL
70303	128644_at	25	11	75481561	75481585	25	1	ID4	SINE/ID	75481510	75481585	Tlcd2	75461715	75470899	Prpf8	75486816	75509449
72703	137092_at	25	11	3475181	3475205	25	1	RSINE1	SINE/B4	3475059	3475218	Rnf185	3452363	3415982	Pla2g3	3488284	3499350
72752	138749_f_at	25	8	85308199	85308175	24	1	B3	SINE/B2	85308256	85308068	Orc6	85299632	85308278	Mylk3	85386345	85324303
69980	137575_at	25					2	MMERVK10D3_I-int	LTR/ERVK
71249	133952_at	25	1	151143674	151143698	25	1	B1F	SINE/Alu	151143608	151143742	Hmcn1	150993435	150563527	Ivns1abp	151344498	151364445
73759	133495_at	25					2	MTE2b	LTR/ERVL-MaLR
73821	132799_f_at	25	6	121983349	121983373	25	1	ERVB5_2-LTR_MM	LTR/ERVK	121983104	121983559	Mug1	121838541	121889057	Mug2	122006798	122085967
69100	137040_at	25	2	164875174	164875198	25	1	B3	SINE/B2	164875138	164875254	Pltp	164857711	164839518	Pcif1	164879304	164894454
70178	137327_f_at	25	5	36455945	36455921	25	1	RMER15	LTR/ERVL	36456071	36455671	Psapl1	36204021	36206568	Grpel1	36464998	36474080
72820	136182_at	25	6	141245071	141245047	25	1	L2	LINE/L2	141245208	141244809	Gm11077	140729284	140756053	Pde3a	141249269	141499351
71560	136636_at	25	5	121193925	121193949	25	1	B1_Mur3	SINE/Alu	121193859	121193999	Ptpn11	121191397	121130533	Rpl6	121204481	121209241
71628	134184_at	25	7	48531059	48531035	25	1	ORR1D1-int	LTR/ERVL-MaLR	48531537	48530631	Mrgprx2	48499270	48478619	Mrgprb2	48558086	48550968
68604	135610_at	25	16	18990303	18990327	25	1	RMER19B2	LTR/ERVK	18989880	18990572	Hira	18877037	18970309	Gm10088	19028232	19028654
68650	134711_at	25	11	76220460	76220436	25	1	RLTR53_Mm	LTR/ERVK	76220563	76220394	Dbil5	76217608	76218666	Rnmtl1	76243715	76250619
74949	136182_at	25	6	141244962	141244938	25	1	L2	LINE/L2	141245208	141244809	Gm11077	140729284	140756053	Pde3a	141249269	141499351
75045	131126_at	25	8	86063926	86063950	25	1	RLTR30D2_MM	LTR/ERV1	86063787	86064299	Phkb	85840959	86061376	Abcc12	86580686	86482260
69832	138749_f_at	25	8	85308193	85308169	24	1	B3	SINE/B2	85308256	85308068	Orc6	85299632	85308278	Mylk3	85386345	85324303
72948	136182_at	25	6	141245031	141245007	25	1	L2	LINE/L2	141245208	141244809	Gm11077	140729284	140756053	Pde3a	141249269	141499351
73658	136882_f_at	25	13	53404131	53404155	25	1	Tigger5	DNA/TcMar-Tigger	53403938	53404156	Sptlc1	53377365	53332716	Msx2	53473074	53467877
73641	137603_f_at	25	17	33906675	33906651	25	1	L1_Mur3	LINE/L1	33906730	33906511	Kifc1	33890661	33875666	Daxx	33909414	33915589
73732	137062_at	25	2	158645524	158645548	25	1	RLTR12A	LTR/ERVK	158645466	158645574	Actr5	158624888	158639211	Ppp1r16b	158665398	158766334
75312	137110_at	25	6	50499596	50499572	25	1	ORR1D1	LTR/ERVL-MaLR	50499630	50499498	Osbpl3	50456201	50293330	Cycs	50566538	50562563
75345	129828_f_at	25					2	IAPLTR3-int	LTR/ERVK
75350	134015_at	25					2	RLTR13D3A	LTR/ERVK
71076	131403_at	25	6	42033158	42033182	25	1	Lx2B2	LINE/L1	42032589	42033412	Sval3	41968140	41973090	Sva	42038394	42042851
71119	131700_at	25	14	73955743	73955767	25	1	MTE2a	LTR/ERVL-MaLR	73955628	73956052	Gm21750	73661225	73662721	Htr2a	74640840	74706859
68977	134053_at	25	11	106956354	106956330	25	1	RSINE1	SINE/B4	106956403	106956263	Smurf2	106920715	106820066	Kpna2	106999541	106988629
69004	135536_r_at	25					2	RLTR13B1	LTR/ERVK
71483	128617_f_at	25	4	98535319	98535295	24	1	B1F2	SINE/Alu	98535328	98535204	Inadl	98395785	98719603	L1td1	98726734	98738480
71436	AFFX-18SRNAMur/X00686_M_at	25	17	39847259	39847283	25	1	SSU-rRNA_Hsa	rRNA	39846353	39848201	Gm9041	39640957	39645666	Gm21946	39953353	39955244
71412	137591_at	25	11	62542636	62542612	25	1	ORR1D1	LTR/ERVL-MaLR	62542674	62542430	Cenpv	62539261	62524946	Ubb	62551171	62553213
72565	135900_at	25					2	RMER15	LTR/ERVL
73953	138932_at	25	19	6815941	6815917	25	1	RLTR30E_MM	LTR/ERV1	6816268	6815788	Slc22a12	6543019	6535845	Rps6ka4	6840601	6829085
73919	138749_f_at	25	8	85308186	85308162	25	1	B3	SINE/B2	85308256	85308068	Orc6	85299632	85308278	Mylk3	85386345	85324303
75508	131700_at	25	14	73955788	73955812	25	1	MTE2a	LTR/ERVL-MaLR	73955628	73956052	Gm21750	73661225	73662721	Htr2a	74640840	74706859
73842	129865_at	25	12	108708554	108708530	25	1	MYSERV6-int	LTR/ERVK	108709052	108708337	Degs2	108702306	108686792	Yy1	108792973	108816632
75493	131095_f_at	25					2	L1_Mus3	LINE/L1
76442	132104_f_at	25	18	5699574	5699598	25	1	Lx	LINE/L1	5699333	5699888	Zeb1	5591860	5775467	Arhgap12	6136098	6024427
74226	133684_at	25	1	172518619	172518643	25	1	MLT1D	LTR/ERVL-MaLR	172518407	172518745	Tagln2	172500047	172507380	Ccdc19	172521044	172545870
74222	130494_f_at	25					2	B1_Mus2	SINE/Alu
78725	133468_at	25					2	RLTR46B	LTR/ERVK
78740	137627_f_at	25					2	RLTR9E	LTR/ERVK
78792	141122_at	25	13	108027834	108027810	25	1	MLT1F2	LTR/ERVL-MaLR	108028038	108027699	Zswim6	107890064	107724618	Smim15	108046424	108049146
78769	139132_f_at	25	1	93858141	93858165	25	1	RLTR13D3A1	LTR/ERVK	93857634	93858594	D2hgdh	93825240	93852348	Gal3st2	93861344	93876494
74137	137603_f_at	25	17	33906554	33906530	25	1	L1_Mur3	LINE/L1	33906730	33906511	Kifc1	33890661	33875666	Daxx	33909414	33915589
74092	131068_at	25	3	116835802	116835778	25	1	MLT1A0	LTR/ERVL-MaLR	116835870	116835667	Agl	116808166	116739999	Frrs1	116878227	116903750
77653	136434_at	25					2	RLTR1A2_MM	LTR/ERV1
77618	132800_r_at	25					2	ERVB5_2-LTR_MM	LTR/ERVK
77568	135319_at	25	4	41320401	41320425	25	1	Lx5	LINE/L1	41319734	41320623	Dcaf12	41314889	41291300	Ubap1	41348996	41390525
75422	131179_r_at	25	3	10395147	10395171	25	1	RMER19B	LTR/ERVK	10394435	10395269	Chmp4c	10366907	10391005	Snx16	10440124	10417819
77484	136618_at	25					2	MTD	LTR/ERVL-MaLR
77802	130264_at	25	7	29890855	29890879	25	1	L1MC1	LINE/L1	29890750	29891023	Zfp420	29859979	29877292	Zfp27	29906572	29893333
77838	AFFX-18SRNAMur/X00686_5_at	25	17	39846827	39846851	25	1	SSU-rRNA_Hsa	rRNA	39846353	39848201	Gm9041	39640957	39645666	Gm21946	39953353	39955244
77688	137654_f_at	25					2	RLTR1B-int	LTR/ERV1
76630	141080_f_at	25					2	B3	SINE/B2
76657	129638_at	25	10	111781469	111781445	25	1	L1_Mur3	LINE/L1	111782045	111781332	Phlda1	111506286	111508645	Krr1	111972664	111988432
76741	141122_at	25	13	108027984	108027960	25	1	MLT1F2	LTR/ERVL-MaLR	108028038	108027699	Zswim6	107890064	107724618	Smim15	108046424	108049146
79297	133695_at	25	2	167571424	167571400	25	1	L2c	LINE/L2	167571624	167571331	Snai1	167538195	167542814	Ube2v1	167632095	167607638
79024	133865_at	25	8	34967879	34967903	25	1	MIR	SINE/MIR	34967857	34967955	Tnks	34965690	34829179	Ppp1r3b	35375741	35388124
78858	137078_at	25	17	22776355	22776331	25	1	RLTR31_Mur	LTR/ERVK	22776598	22776018	RP24-118H13.2	22739944	22751509	Zfp945	22867134	22846697
78842	136636_at	25					2	B1_Mm	SINE/Alu
79358	134168_at	25	2	138657053	138657077	25	1	L1MC2	LINE/L1	138657020	138657121	Btbd3	138256565	138589292	Sptlc3	139493913	139637674
80029	134184_at	25	7	48531130	48531106	25	1	ORR1D1-int	LTR/ERVL-MaLR	48531537	48530631	Mrgprx2	48499270	48478619	Mrgprb2	48558086	48550968
79318	131965_f_at	25	17	33906546	33906522	24	1	L1_Mur3	LINE/L1	33906730	33906511	Kifc1	33890661	33875666	Daxx	33909414	33915589
79353	134312_at	25	7	77997675	77997651	25	1	MIR	SINE/MIR	77997749	77997545	Agbl1	76318071	76766608	Ntrk3	78578408	78192362
80096	140845_at	25	4	101399249	101399273	25	1	L1_Mur3	LINE/L1	101398875	101399618	Jak1	101265282	101152367	Ak4	101419277	101466995
80283	133825_at	25	10	126674282	126674306	25	1	MTE2b	LTR/ERVL-MaLR	126674099	126674427	Lrig3	125966219	126015359	Xrcc6bp1	126901371	126868430
80251	138932_at	25	19	6816018	6815994	25	1	RLTR30E_MM	LTR/ERV1	6816268	6815788	Slc22a12	6543019	6535845	Rps6ka4	6840601	6829085
80450	134431_r_at	25					2	Lx9	LINE/L1
80457	132800_r_at	25	6	121983380	121983404	25	1	ERVB5_2-LTR_MM	LTR/ERVK	121983104	121983559	Mug1	121838541	121889057	Mug2	122006798	122085967
80543	134312_at	25	7	77997715	77997691	25	1	MIR	SINE/MIR	77997749	77997545	Agbl1	76318071	76766608	Ntrk3	78578408	78192362
80360	133495_at	25	18	15302064	15302040	25	1	MTE2b	LTR/ERVL-MaLR	15302207	15301854	Kctd1	15151446	14968685	Aqp4	15403684	15389394
80409	129373_at	25	X	150980495	150980519	25	1	L1M3	LINE/L1	150980461	150980790	Maged2	150814345	150806370	Gnl3l	151017322	150983141
81348	130494_f_at	25					2	B1_Mm	SINE/Alu
85479	130559_at	25	7	134391956	134391980	24	1	B3A	SINE/B2	134391833	134392045	D7Ertd443e	134385661	134266262	Dock1	134670687	135173639
85515	129173_r_at	25	3	5177986	5178010	25	1	L1MC1	LINE/L1	5177649	5178021	Gm8775	4211716	4212228	Gm10748	5214763	5215095
82611	136251_at	25	16	55896498	55896521	24	1	Lx8	LINE/L1	55896313	55896622	Nxpe3	55895279	55839953	Cep97	55934855	55899888
82630	134015_at	25					2	RLTR13D2	LTR/ERVK
82631	137654_f_at	25					2	RLTR1B-int	LTR/ERV1
81493	131700_at	25	14	73956012	73956036	25	1	MTE2a	LTR/ERVL-MaLR	73955628	73956052	Gm21750	73661225	73662721	Htr2a	74640840	74706859
85308	131106_at	25	X	162666024	162666048	25	1	L1M2	LINE/L1	162665794	162666358	Reps2	162643649	162411954	Rbbp7	162760402	162779092
85266	134820_at	25	15	37618598	37618574	25	1	B4	SINE/B4	37618748	37618455	4930447A16Rik	37425554	37440644	Rrm2b	37961318	37923952
85292	139025_f_at	25	13	67926363	67926339	25	1	MER89	LTR/ERV1	67926780	67926298	BC048507	67863326	67863923	Mtrr	68582121	68560780
85256	135610_at	25	16	18990297	18990321	25	1	RMER19B2	LTR/ERVK	18989880	18990572	Hira	18877037	18970309	Gm10088	19028232	19028654
81605	132104_f_at	25					2	Lx	LINE/L1
81655	131106_at	25	X	162666275	162666299	25	1	L1M2	LINE/L1	162665794	162666358	Reps2	162643649	162411954	Rbbp7	162760402	162779092
84082	133835_at	25	19	8855127	8855151	25	1	RMER4B	LTR/ERVK	8854999	8855318	Lrrn4cl	8850785	8853909	Ubxn1	8871559	8875663
86417	139026_f_at	25	2	181295329	181295353	25	1	B3A	SINE/B2	181295268	181295453	Gmeb2	181288035	181251449	Stmn3	181314500	181306459
86851	137062_at	25	2	158645522	158645546	25	1	RLTR12A	LTR/ERVK	158645466	158645574	Actr5	158624888	158639211	Ppp1r16b	158665398	158766334
86806	137332_at	25	19	59349477	59349501	25	1	MRLTR33	LTR/ERVK	59349205	59349682	Rps12-ps3	59322290	59322783	Emx2	59458372	59465357
82886	138046_at	25	6	87814584	87814560	25	1	B3A	SINE/B2	87814668	87814463	Rab43	87812164	87788853	Isy1	87838759	87818447
82852	132799_f_at	25	6	121983344	121983368	25	1	ERVB5_2-LTR_MM	LTR/ERVK	121983104	121983559	Mug1	121838541	121889057	Mug2	122006798	122085967
82685	135610_at	25	16	18990349	18990373	25	1	RMER19B2	LTR/ERVK	18989880	18990572	Hira	18877037	18970309	Gm10088	19028232	19028654
84262	140845_at	25					2	L1_Mur3	LINE/L1
84189	137040_at	25	2	164875142	164875166	25	1	B3	SINE/B2	164875138	164875254	Pltp	164857711	164839518	Pcif1	164879304	164894454
84254	133505_i_at	25	1	32707652	32707676	25	1	Lx4A	LINE/L1	32706829	32707753	Gm5415	32547293	32543546	Prim2	33669786	33453811
84231	136249_at	25					2	RLTR44-int	LTR/ERVK
85400	140557_f_at	25					2	RLTR10B2	LTR/ERVK
85583	129373_at	25	X	150980496	150980520	25	1	L1M3	LINE/L1	150980461	150980790	Maged2	150814345	150806370	Gnl3l	151017322	150983141
83160	133028_f_at	25					2	RLTR9E	LTR/ERVK
85195	138149_at	25	13	15945049	15945025	25	1	Lx8b	LINE/L1	15945223	15944939	Gli3	15463235	15730026	Inhba	16011851	16027211
85140	140443_f_at	25					2	RLTR13D3	LTR/ERVK
85214	132548_at	25	6	136457392	136457368	25	1	RLTR49	LTR/ERVK	136457797	136457185	E330021D16Rik	136401830	136400715	Atf7ip	136518851	136610870
85169	128617_f_at	25	5	124627354	124627330	25	1	PB1D9	SINE/Alu	124627412	124627305	Tctn2	124598749	124627738	Atp6v0a2	124629067	124722144
85181	136643_f_at	25	2	156830989	156830965	25	1	RLTR1A2_MM	LTR/ERV1	156831132	156830632	Myl9	156775420	156781658	Tgif2	156840077	156855570
88229	130494_f_at	25	7	30224001	30223978	24	1	B1_Mur3	SINE/Alu	30224084	30223975	Capns1	30195164	30186942	Tbcb	30232272	30224131
83894	137332_at	25					2	MRLTR33	LTR/ERVK
82768	139508_at	25	6	47652160	47652184	25	1	RMER12B	LTR/ERVK	47652138	47653046	Ezh2	47595341	47530274	Pdia4	47813512	47796142
86509	133746_at	25	9	115239000	115238976	25	1	MTC-int	LTR/ERVL-MaLR	115239017	115238785	Gm9846	114982739	114982399	Stt3b	115310421	115242607
85666	139508_at	25	6	47652165	47652189	25	1	RMER12B	LTR/ERVK	47652138	47653046	Ezh2	47595341	47530274	Pdia4	47813512	47796142
86559	133506_f_at	25	1	32707478	32707502	25	1	Lx4A	LINE/L1	32706829	32707753	Gm5415	32547293	32543546	Prim2	33669786	33453811
89347	139042_at	25	16	87694614	87694590	25	1	B4A	SINE/B4	87694626	87694392	Map3k7cl	87553330	87595336	Bach1	87698945	87733346
87846	136434_at	25	17	46356845	46356869	25	1	RLTR1A2_MM	LTR/ERV1	46356723	46357222	Abcc10	46328352	46303221	Zfp318	46383731	46420920
87879	137591_at	25	11	62542490	62542466	25	1	ORR1D1	LTR/ERVL-MaLR	62542674	62542430	Cenpv	62539261	62524946	Ubb	62551171	62553213
87978	136251_at	25	16	55896493	55896517	25	1	Lx8	LINE/L1	55896313	55896622	Nxpe3	55895279	55839953	Cep97	55934855	55899888
89179	134372_f_at	25	17	65889703	65889727	25	1	RMER19A	LTR/ERVK	65889223	65889892	Ralbp1	65885755	65848433	Twsg1	65951187	65923066
90743	133684_at	25	1	172518689	172518713	25	1	MLT1D	LTR/ERVL-MaLR	172518407	172518745	Tagln2	172500047	172507380	Ccdc19	172521044	172545870
88051	135831_at	25	13	58167365	58167389	25	1	RMER16A2	LTR/ERVK	58167361	58167645	Idnk	58157649	58164693	Ubqln1	58215653	58176156
89051	138749_f_at	25	11	40898631	40898607	25	1	B3	SINE/B2	40898658	40898452	Ccng1	40755311	40748552	Gabrg2	42000857	41910195
89078	137069_r_at	25	1	52785593	52785617	25	1	MYSERV16_I-int	LTR/ERVK	52784536	52786317	Mfsd6	52727462	52656286	Inpp1	52817688	52789413
89043	AFFX-18SRNAMur/X00686_5_at	25	17	39846817	39846841	25	1	SSU-rRNA_Hsa	rRNA	39846353	39848201	Gm9041	39640957	39645666	Gm21946	39953353	39955244
89061	129202_r_at	25					2	Lx7	LINE/L1
90451	133774_at	25	18	35815914	35815938	25	1	MIRb	SINE/MIR	35815804	35816011	Ube2d2a	35771559	35807172	Cxxc5	35829818	35861687
90492	133952_at	25	1	151143620	151143644	25	1	B1F	SINE/Alu	151143608	151143742	Hmcn1	150993435	150563527	Ivns1abp	151344498	151364445
90259	130659_at	25	5	36447735	36447711	25	1	RMER19C	LTR/ERVK	36448172	36447603	Psapl1	36204021	36206568	Grpel1	36464998	36474080
89267	139026_f_at	25	2	181295317	181295341	25	1	B3A	SINE/B2	181295268	181295453	Gmeb2	181288035	181251449	Stmn3	181314500	181306459
91755	140443_f_at	25					2	RLTR13D3	LTR/ERVK
91713	137627_f_at	25					2	RLTR9E	LTR/ERVK
90867	140707_at	25	10	128513117	128513141	25	1	B3	SINE/B2	128513114	128513271	Esyt1	128525859	128510248	Zc3h10	128547774	128541963
90855	133440_at	25	15	100690248	100690224	25	1	RLTR30	LTR/ERV1	100690384	100690018	Cela1	100687920	100674425	Galnt6	100729376	100691813
90851	135536_r_at	25	17	19305916	19305892	25	1	RLTR13C2	LTR/ERVK	19306368	19305769	Vmn2r98	19053493	19081311	Vmn2r99	19362135	19394590
91590	133825_at	25	10	126674379	126674403	25	1	MTE2b	LTR/ERVL-MaLR	126674099	126674427	Lrig3	125966219	126015359	Xrcc6bp1	126901371	126868430
91882	140845_at	25	4	101399211	101399235	25	1	L1_Mur3	LINE/L1	101398875	101399618	Jak1	101265282	101152367	Ak4	101419277	101466995
91883	131096_r_at	25	5	56458776	56458752	25	1	L1_Mus3	LINE/L1	56459257	56458499	Stim2	53998417	54121057	Pcdh7	57718021	58129351
91858	134312_at	25	7	77997706	77997682	25	1	MIR	SINE/MIR	77997749	77997545	Agbl1	76318071	76766608	Ntrk3	78578408	78192362
91768	131095_f_at	25	5	56458823	56458799	25	1	L1_Mus3	LINE/L1	56459257	56458499	Stim2	53998417	54121057	Pcdh7	57718021	58129351
92809	133269_at	25	14	18341814	18341838	25	1	Lx8	LINE/L1	18339981	18342101	Ube2e1	18331859	18282722	Ube2e2	18894267	18573575
92886	137332_at	25	19	59349307	59349331	25	1	MRLTR33	LTR/ERVK	59349205	59349682	Rps12-ps3	59322290	59322783	Emx2	59458372	59465357
92889	134312_at	25	7	77997617	77997593	25	1	MIR	SINE/MIR	77997749	77997545	Agbl1	76318071	76766608	Ntrk3	78578408	78192362
92852	129173_r_at	25	3	5177987	5178011	25	1	L1MC1	LINE/L1	5177649	5178021	Gm8775	4211716	4212228	Gm10748	5214763	5215095
92840	136567_at	25	8	8719295	8719271	25	1	MTD	LTR/ERVL-MaLR	8719577	8719185	B930078G14Rik	8689666	8690644	Fam155a	9771018	9206001
93157	131071_f_at	25					2	RMER19B	LTR/ERVK
93150	136251_at	25	16	55896556	55896580	25	1	Lx8	LINE/L1	55896313	55896622	Nxpe3	55895279	55839953	Cep97	55934855	55899888
94235	131096_r_at	25	5	56458773	56458749	25	1	L1_Mus3	LINE/L1	56459257	56458499	Stim2	53998417	54121057	Pcdh7	57718021	58129351
94248	131700_at	25	14	73955653	73955677	25	1	MTE2a	LTR/ERVL-MaLR	73955628	73956052	Gm21750	73661225	73662721	Htr2a	74640840	74706859
94238	133440_at	25	15	100690126	100690102	25	1	RLTR30	LTR/ERV1	100690384	100690018	Cela1	100687920	100674425	Galnt6	100729376	100691813
93264	133778_at	25					2	Lx5	LINE/L1
94607	133495_at	25					2	MTEa	LTR/ERVL-MaLR
95805	134095_f_at	25	17	88296181	88296157	25	1	RSINE1	SINE/B4	88296279	88296143	Fbxo11	88065291	87990859	Foxn2	88440711	88490533
98180	136249_at	25					2	RLTR44-int	LTR/ERVK
98182	139042_at	25	16	87694594	87694570	25	1	B4A	SINE/B4	87694626	87694392	Map3k7cl	87553330	87595336	Bach1	87698945	87733346
94509	135476_f_at	25	15	98517728	98517704	25	1	RMER15	LTR/ERVL	98517802	98517621	Olfr279	98497474	98498406	Kansl2	98534244	98518821
96831	133695_at	25	2	167571579	167571555	25	1	L2c	LINE/L2	167571624	167571331	Snai1	167538195	167542814	Ube2v1	167632095	167607638
94421	133980_at	25	6	95929455	95929479	25	1	L1M2	LINE/L1	95928037	95929619	Suclg2	95718837	95474134	Fam19a1	96113154	96657198
97020	134906_at	25	3	94409568	94409592	25	1	L1ME3A	LINE/L1	94409478	94409729	Lingo4	94398517	94404501	Tdrkh	94413296	94432633
97084	129865_at	25	12	108708536	108708512	25	1	MYSERV6-int	LTR/ERVK	108709052	108708337	Degs2	108702306	108686792	Yy1	108792973	108816632
97059	135680_at	25	11	23208999	23208975	25	1	RMER19C	LTR/ERVK	23209328	23208725	Fam161a	23007531	23030788	Xpo1	23256041	23298249
97180	135536_r_at	25					2	RLTR13B1	LTR/ERVK
96931	130559_at	25	7	134392173	134392197	25	1	L1MD1	LINE/L1	134392051	134392235	D7Ertd443e	134385661	134266262	Dock1	134670687	135173639
96896	135701_at	25	7	101791885	101791909	25	1	B3A	SINE/B2	101791757	101791945	Clpb	101663633	101790168	Phox2a	101818313	101823166
96954	139026_f_at	25	2	181295350	181295374	25	1	B3A	SINE/B2	181295268	181295453	Gmeb2	181288035	181251449	Stmn3	181314500	181306459
96959	133862_at	25	X	153011295	153011319	25	1	L2c	LINE/L2	153011108	153011339	Usp51	153006469	153009416	Mageh1	153037563	153036166
97256	136618_at	25	12	108330686	108330710	25	1	MTD	LTR/ERVL-MaLR	108330498	108330922	Hhipl1	108306270	108328300	Cyp46a1	108334377	108362231
97263	141122_at	25	13	108027923	108027899	25	1	MLT1F2	LTR/ERVL-MaLR	108028038	108027699	Zswim6	107890064	107724618	Smim15	108046424	108049146
97265	139132_f_at	25					2	RLTR13D3A1	LTR/ERVK
95856	134184_at	25	7	48531057	48531033	25	1	ORR1D1-int	LTR/ERVL-MaLR	48531537	48530631	Mrgprx2	48499270	48478619	Mrgprb2	48558086	48550968
95894	135464_at	25	18	46641461	46641485	25	1	B3	SINE/B2	46641380	46641593	Eif1a	46597704	46610225	Cdo1	46728342	46713205
95362	137110_at	25	6	50499597	50499573	25	1	ORR1D1	LTR/ERVL-MaLR	50499630	50499498	Osbpl3	50456201	50293330	Cycs	50566538	50562563
96737	135320_at	25					2	B3	SINE/B2
96761	138762_at	25	4	60054947	60054971	25	1	L1_Mur2	LINE/L1	60054815	60055162	Mup6	59964294	60007274	Mup7	60070475	60066469
98514	136220_at	25	9	114478293	114478317	25	1	RMER1B	Other	114478138	114478605	Tmppe	114401095	114411200	Ccr4	114496544	114490316
95549	136699_at	25					2	RLTR21	LTR/ERVK
95619	133028_f_at	25					2	RLTR9E	LTR/ERVK
95581	134329_at	25					2	LTRIS4A	LTR/ERV1
98145	133855_at	25	13	32872560	32872536	25	1	RMER19B2	LTR/ERVK	32873009	32872333	Serpinb1a	32851185	32842092	Serpinb1c	32898161	32881833
98086	133695_at	25	2	167571450	167571426	25	1	L2c	LINE/L2	167571624	167571331	Snai1	167538195	167542814	Ube2v1	167632095	167607638
97989	138128_at	25	10	116414878	116414854	25	1	LTR52	LTR/ERVL	116414904	116414530	Ptprb	116301374	116389538	Kcnmb4	116473878	116417861
97957	130618_at	25	3	94745724	94745700	25	1	RLTR46A	LTR/ERVK	94745914	94745607	Selenbp2	94693556	94704413	Cgn	94786492	94760069
100718	134168_at	25	2	138657051	138657075	25	1	L1MC2	LINE/L1	138657020	138657121	Btbd3	138256565	138589292	Sptlc3	139493913	139637674
98263	133862_at	25	X	153011264	153011288	25	1	L2c	LINE/L2	153011108	153011339	Usp51	153006469	153009416	Mageh1	153037563	153036166
98307	135680_at	25	11	23208898	23208874	25	1	RMER19C	LTR/ERVK	23209328	23208725	Fam161a	23007531	23030788	Xpo1	23256041	23298249
98256	133825_at	25	10	126674216	126674240	25	1	MTE2b	LTR/ERVL-MaLR	126674099	126674427	Lrig3	125966219	126015359	Xrcc6bp1	126901371	126868430
102119	131071_f_at	25					2	RMER19B	LTR/ERVK
102142	138046_at	25	6	87814612	87814588	25	1	B3A	SINE/B2	87814668	87814463	Rab43	87812164	87788853	Isy1	87838759	87818447
98420	131200_f_at	25					2	RMER19B	LTR/ERVK
98387	130264_at	25	7	29890872	29890896	25	1	L1MC1	LINE/L1	29890750	29891023	Zfp420	29859979	29877292	Zfp27	29906572	29893333
98406	136262_f_at	25	11	30924294	30924270	25	1	Lx2	LINE/L1	30925614	30924137	Gpr75	30885358	30893729	Erlec1	30954335	30930774
99605	133862_at	25	X	153011253	153011277	25	1	L2c	LINE/L2	153011108	153011339	Usp51	153006469	153009416	Mageh1	153037563	153036166
99603	137591_at	25	11	62542513	62542489	25	1	ORR1D1	LTR/ERVL-MaLR	62542674	62542430	Cenpv	62539261	62524946	Ubb	62551171	62553213
99711	136249_at	25	9	87191640	87191664	25	1	RLTR44-int	LTR/ERVK	87191363	87191947	4922501C03Rik	87255536	87189573	Tbx18	87731260	87702800
99806	141122_at	25	13	108027882	108027858	25	1	MLT1F2	LTR/ERVL-MaLR	108028038	108027699	Zswim6	107890064	107724618	Smim15	108046424	108049146
99802	137332_at	25					2	MRLTR33	LTR/ERVK
101079	131200_f_at	25					2	RMER19B	LTR/ERVK
99391	137040_at	25	2	164875139	164875163	25	1	B3	SINE/B2	164875138	164875254	Pltp	164857711	164839518	Pcif1	164879304	164894454
99649	133400_at	25					2	RLTR10-int	LTR/ERVK
100947	139202_at	25	6	117884473	117884497	25	1	ORR1D1	LTR/ERVL-MaLR	117884369	117884640	Zfp239	117862100	117873291	Hnrnpf	117900324	117925622
100911	135330_at	25	11	46448327	46448351	25	1	L1MC5a	LINE/L1	46448141	46448534	Med7	46436925	46442721	Havcr2	46454935	46481255
100867	134750_at	25	18	4421131	4421155	25	1	MTE2b	LTR/ERVL-MaLR	4421047	4421371	Mtpap	4375592	4397330	9430020K01Rik	4634929	4682868
101016	137566_at	25					2	RLTR1D	LTR/ERV1
100975	138367_at	25	3	31316812	31316836	25	1	RMER15	LTR/ERVL	31316727	31316971	Slc7a14	31310378	31202910	Kcnmb2	31902507	32200180
100994	140189_at	25	6	13895928	13895952	24	1	ORR1C2-int	LTR/ERVL-MaLR	13895278	13896163	2610001J05Rik	13871518	13867735	Ppp1r3a	14755274	14713822
101860	130659_at	25	5	36447853	36447829	25	1	RMER19C	LTR/ERVK	36448172	36447603	Psapl1	36204021	36206568	Grpel1	36464998	36474080
101848	134654_at	25	11	62692883	62692859	25	1	B3A	SINE/B2	62692887	62692707	Mmgt2	62648664	62666354	Zfp287	62731905	62700356
102247	131200_f_at	25					2	RMER19B	LTR/ERVK
100549	133344_at	25	4	40894859	40894883	25	1	ORR1A2	LTR/ERVL-MaLR	40894659	40894979	B4galt1	40854005	40804602	Spink4	40920052	40931395
100540	136618_at	25	12	108330525	108330549	25	1	MTD	LTR/ERVL-MaLR	108330498	108330922	Hhipl1	108306270	108328300	Cyp46a1	108334377	108362231
103643	131476_at	25					2	RMER15	LTR/ERVL
103592	136615_at	25	2	84794270	84794294	25	1	LTRIS4	LTR/ERV1	84793950	84794430	Serping1	84775444	84765387	Ube2l6	84798828	84810335
103606	134329_at	25					2	LTRIS4A	LTR/ERV1
103270	130147_at	25	9	121793972	121793996	25	1	RMER15	LTR/ERVL	121793779	121794273	Hhatl	121792507	121784016	Ccdc13	121839461	121797627
104746	138128_at	25	10	116414891	116414867	25	1	LTR52	LTR/ERVL	116414904	116414530	Ptprb	116301374	116389538	Kcnmb4	116473878	116417861
104777	137488_at	25					2	Lx4A	LINE/L1
104689	136249_at	25					2	RLTR44-int	LTR/ERVK
103143	137326_i_at	25	5	36455775	36455751	25	1	RMER15	LTR/ERVL	36456071	36455671	Psapl1	36204021	36206568	Grpel1	36464998	36474080
103052	133495_at	25	18	15301985	15301961	25	1	MTE2b	LTR/ERVL-MaLR	15302207	15301854	Kctd1	15151446	14968685	Aqp4	15403684	15389394
103051	134184_at	25	7	48531064	48531040	25	1	ORR1D1-int	LTR/ERVL-MaLR	48531537	48530631	Mrgprx2	48499270	48478619	Mrgprb2	48558086	48550968
104946	136251_at	25	16	55896484	55896508	25	1	Lx8	LINE/L1	55896313	55896622	Nxpe3	55895279	55839953	Cep97	55934855	55899888
104641	133468_at	25					2	MMERVK10C-int	LTR/ERVK
104837	133741_at	25	8	91651496	91651472	25	1	Lx5b	LINE/L1	91651672	91651217	Fto	91313532	91668439	Irx3	91802067	91798511
105746	135320_at	25	3	69046030	69046054	25	1	B3	SINE/B2	69045992	69046143	Trim59	69044755	69035288	Kpna4	69127113	69067149
105691	133269_at	25	14	18341725	18341749	25	1	Lx8	LINE/L1	18339981	18342101	Ube2e1	18331859	18282722	Ube2e2	18894267	18573575
105919	134320_at	25	3	27087752	27087776	25	1	ERVL-B4-int	LTR/ERVL	27087348	27087807	Spata16	26637620	26983212	Ect2	27153878	27097222
106027	130147_at	25	9	121793998	121794022	25	1	RMER15	LTR/ERVL	121793779	121794273	Hhatl	121792507	121784016	Ccdc13	121839461	121797627
105964	135680_at	25	11	23208983	23208959	25	1	RMER19C	LTR/ERVK	23209328	23208725	Fam161a	23007531	23030788	Xpo1	23256041	23298249
105992	129202_r_at	25	12	109661629	109661653	25	1	Lx7	LINE/L1	109661551	109661691	Rtl1	109600330	109589194	Dio3	110279068	110281097
106072	133695_at	25	2	167571570	167571546	25	1	L2c	LINE/L2	167571624	167571331	Snai1	167538195	167542814	Ube2v1	167632095	167607638
106148	133671_at	25	8	26965253	26965229	25	1	MLTR12	LTR/ERV1	26965259	26964828	Thap1	26158212	26162940	Zfp703	26977336	26981461
106956	138191_f_at	25					2	MERV1_LTR	LTR/ERV1
106898	136636_at	25	5	121193942	121193966	25	1	B1_Mur3	SINE/Alu	121193859	121193999	Ptpn11	121191397	121130533	Rpl6	121204481	121209241
106922	134431_r_at	25	6	58695260	58695236	25	1	Lx9	LINE/L1	58695915	58695172	Abcg2	58584523	58692869	Herc3	58831465	58920398
107180	141080_f_at	25					2	B3	SINE/B2
107244	137110_at	25	6	50499609	50499585	25	1	ORR1D1	LTR/ERVL-MaLR	50499630	50499498	Osbpl3	50456201	50293330	Cycs	50566538	50562563
108634	133952_at	25	1	151143702	151143726	25	1	B1F	SINE/Alu	151143608	151143742	Hmcn1	150993435	150563527	Ivns1abp	151344498	151364445
108638	135476_f_at	25	15	98517725	98517701	25	1	RMER15	LTR/ERVL	98517802	98517621	Olfr279	98497474	98498406	Kansl2	98534244	98518821
108675	137110_at	25	6	50499592	50499568	25	1	ORR1D1	LTR/ERVL-MaLR	50499630	50499498	Osbpl3	50456201	50293330	Cycs	50566538	50562563
110011	136087_at	25	4	12314350	12314374	25	1	RLTR25B	LTR/ERVK	12314316	12314386	Fam92a	12172015	12153409	Runx1t1	13743436	13893649
107487	140845_at	25	3	142480144	142480168	25	1	L1VL4	LINE/L1	142479392	142482009	Pdlim5	142395696	142239586	Gbp5	142496934	142522344
110934	AFFX-18SRNAMur/X00686_5_at	25	17	39846883	39846907	25	1	SSU-rRNA_Hsa	rRNA	39846353	39848201	Gm9041	39640957	39645666	Gm21946	39953353	39955244
110988	131403_at	25	6	42033047	42033071	25	1	Lx2B2	LINE/L1	42032589	42033412	Sval3	41968140	41973090	Sva	42038394	42042851
110941	AFFX-18SRNAMur/X00686_M_at	25	17	39847303	39847327	25	1	SSU-rRNA_Hsa	rRNA	39846353	39848201	Gm9041	39640957	39645666	Gm21946	39953353	39955244
107100	138128_at	25	10	116414777	116414753	24	1	LTR52	LTR/ERVL	116414904	116414530	Ptprb	116301374	116389538	Kcnmb4	116473878	116417861
109618	133825_at	25	10	126674283	126674307	25	1	MTE2b	LTR/ERVL-MaLR	126674099	126674427	Lrig3	125966219	126015359	Xrcc6bp1	126901371	126868430
109792	130559_at	25	7	134392088	134392112	25	1	L1MD1	LINE/L1	134392051	134392235	D7Ertd443e	134385661	134266262	Dock1	134670687	135173639
108368	134184_at	25	7	48531128	48531104	25	1	ORR1D1-int	LTR/ERVL-MaLR	48531537	48530631	Mrgprx2	48499270	48478619	Mrgprb2	48558086	48550968
108348	133556_at	25					2	RMER16-int	LTR/ERVK
111138	130618_at	25					2	RLTR46A	LTR/ERVK
111103	AFFX-18SRNAMur/X00686_M_at	25	17	39847335	39847359	25	1	SSU-rRNA_Hsa	rRNA	39846353	39848201	Gm9041	39640957	39645666	Gm21946	39953353	39955244
109682	132548_at	25					2	RLTR49	LTR/ERVK
109655	AFFX-18SRNAMur/X00686_5_at	25					2	SSU-rRNA_Hsa	rRNA
107418	138117_at	25	5	36455187	36455163	25	1	RLTR49	LTR/ERVK	36455493	36454923	Psapl1	36204021	36206568	Grpel1	36464998	36474080
107389	131121_r_at	25	5	57218168	57218144	25	1	L1_Rod	LINE/L1	57218330	57217150	Stim2	53998417	54121057	Pcdh7	57718021	58129351
109951	133684_at	25	1	172518651	172518675	25	1	MLT1D	LTR/ERVL-MaLR	172518407	172518745	Tagln2	172500047	172507380	Ccdc19	172521044	172545870
109493	140707_at	25	10	128513185	128513209	25	1	B3	SINE/B2	128513114	128513271	Esyt1	128525859	128510248	Zc3h10	128547774	128541963
112398	128617_f_at	25					2	B1_Mus2	SINE/Alu
112364	133344_at	25	4	40894624	40894648	25	1	ORR1A2-int	LTR/ERVL-MaLR	40894168	40894658	B4galt1	40854005	40804602	Spink4	40920052	40931395
112032	133530_at	25	10	19086118	19086142	25	1	RMER4B	LTR/ERVK	19085996	19086504	Tnfaip3	19015657	19000910	Olig3	19356560	19358606
108282	135831_at	25					2	RMER16A2	LTR/ERVK
108234	140189_at	25	6	13896021	13896045	25	1	ORR1C2-int	LTR/ERVL-MaLR	13895278	13896163	2610001J05Rik	13871518	13867735	Ppp1r3a	14755274	14713822
111076	137560_at	25	7	65808713	65808737	25	1	L1MCb	LINE/L1	65808653	65808760	Tm2d3	65691169	65701913	Pcsk6	65861734	66050340
111037	134320_at	25	3	27087717	27087741	25	1	ERVL-B4-int	LTR/ERVL	27087348	27087807	Spata16	26637620	26983212	Ect2	27153878	27097222
113890	138508_at	25	7	55973011	55973035	25	1	RMER10A	LTR/ERVL	55972651	55973039	Nipa2	55962476	55931287	Nipa1	56019954	55977567
113899	138939_f_at	25					2	B1_Mus1	SINE/Alu
112114	137603_f_at	25	17	33906582	33906558	25	1	L1_Mur3	LINE/L1	33906730	33906511	Kifc1	33890661	33875666	Daxx	33909414	33915589
112132	133946_at	25	16	31532184	31532160	25	1	MER45B	DNA/hAT-Tip100	31532349	31531871	Bdh1	31422280	31458901	Dlg1	31663443	31873356
112074	AFFX-18SRNAMur/X00686_M_at	25					2	SSU-rRNA_Hsa	rRNA
112102	137326_i_at	25	5	36455946	36455922	25	1	RMER15	LTR/ERVL	36456071	36455671	Psapl1	36204021	36206568	Grpel1	36464998	36474080
113634	133468_at	25					2	RLTR46B	LTR/ERVK
113613	133865_at	25	8	34967894	34967918	25	1	MIR	SINE/MIR	34967857	34967955	Tnks	34965690	34829179	Ppp1r3b	35375741	35388124
113630	136699_at	25	12	94530416	94530440	25	1	RLTR21	LTR/ERVK	94529191	94530446	Gm9726	93929102	93927004	Flrt2	95692226	95785215
113651	AFFX-18SRNAMur/X00686_3_at	25					2	SSU-rRNA_Hsa	rRNA
113643	140707_at	25	10	128508819	128508843	25	1	PB1D10	SINE/Alu	128508759	128508853	Myl6b	128498685	128494157	Esyt1	128525859	128510248
114683	138932_at	25	19	6816033	6816009	25	1	RLTR30E_MM	LTR/ERV1	6816268	6815788	Slc22a12	6543019	6535845	Rps6ka4	6840601	6829085
114635	137627_f_at	25	8	61964894	61964870	25	1	RLTR9E	LTR/ERVK	61964938	61964501	Ddx60	61928087	62037701	Anxa10	62123118	62057042
112514	134750_at	25	18	4421142	4421166	25	1	MTE2b	LTR/ERVL-MaLR	4421047	4421371	Mtpap	4375592	4397330	9430020K01Rik	4634929	4682868
112199	135578_at	25	9	21292965	21292941	25	1	ID_B1	SINE/B4	21293088	21292905	Cdkn2d	21291209	21288463	Ap1m2	21312333	21295457
115085	133506_f_at	25	1	32707437	32707461	25	1	Lx4A	LINE/L1	32706829	32707753	Gm5415	32547293	32543546	Prim2	33669786	33453811
115980	134906_at	25	3	94409519	94409543	25	1	L1ME3A	LINE/L1	94409478	94409729	Lingo4	94398517	94404501	Tdrkh	94413296	94432633
116034	136590_at	25	12	58278426	58278402	25	1	L1_Mur3	LINE/L1	58281101	58278317	Clec14a	58269258	58264720	Sec23a	59012017	58958383
115151	130331_at	25	9	22196637	22196613	25	1	RLTR26_Mus	LTR/ERVK	22196807	22196270	Zfp872	22188168	22202123	1810064F22Rik	22208546	22207341
113772	131121_r_at	25	5	57218138	57218114	25	1	L1_Rod	LINE/L1	57218330	57217150	Stim2	53998417	54121057	Pcdh7	57718021	58129351
113483	135831_at	25	13	58167410	58167434	25	1	RMER16A2	LTR/ERVK	58167361	58167645	Idnk	58157649	58164693	Ubqln1	58215653	58176156
113862	131071_f_at	25	5	25719775	25719751	25	1	RMER19B	LTR/ERVK	25720508	25719704	Xrcc2	25705825	25689812	Actr3b	25759997	25850342
113834	138128_at	25	10	116414810	116414786	25	1	LTR52	LTR/ERVL	116414904	116414530	Ptprb	116301374	116389538	Kcnmb4	116473878	116417861
112545	131095_f_at	25					2	L1_Mus3	LINE/L1
112625	136087_at	25	4	12314341	12314365	25	1	RLTR25B	LTR/ERVK	12314316	12314386	Fam92a	12172015	12153409	Runx1t1	13743436	13893649
112544	133741_at	25					2	Lx5c	LINE/L1
114925	131476_at	25					2	RMER15	LTR/ERVL
117469	140557_f_at	25					2	RLTR10B	LTR/ERVK
116268	129173_r_at	25	3	5177990	5178014	25	1	L1MC1	LINE/L1	5177649	5178021	Gm8775	4211716	4212228	Gm10748	5214763	5215095
116299	134053_at	25	11	106956481	106956457	25	1	B1F	SINE/Alu	106956506	106956413	Smurf2	106920715	106820066	Kpna2	106999541	106988629
117599	137627_f_at	25					2	RLTR9E	LTR/ERVK
114794	138762_at	25	4	60123336	60123360	25	1	L1_Mur2	LINE/L1	60123327	60123643	Mup7	60070475	60066469	Mup2	60154289	60135932
115916	132109_at	25	15	12318527	12318503	25	1	RMER1B	Other	12319093	12318364	Mtmr12	12205028	12272240	1810049J17Rik	12321899	12321438
117633	133378_at	25	16	39203447	39203423	25	1	L1MB8	LINE/L1	39203609	39203356	Igsf11	38901471	39027159	Lsamp	41532858	42181679
117702	131106_at	25	X	162666095	162666119	25	1	L1M2	LINE/L1	162665794	162666358	Reps2	162643649	162411954	Rbbp7	162760402	162779092
117229	137223_i_at	25					2	ETnERV-int	LTR/ERVK
118402	135680_at	25	11	23208978	23208954	25	1	RMER19C	LTR/ERVK	23209328	23208725	Fam161a	23007531	23030788	Xpo1	23256041	23298249
117741	135319_at	25	4	41320412	41320436	25	1	Lx5	LINE/L1	41319734	41320623	Dcaf12	41314889	41291300	Ubap1	41348996	41390525
118470	136262_f_at	25					2	Lx	LINE/L1
118456	137332_at	25					2	MRLTR33	LTR/ERVK
118479	128579_r_at	25	2	181290156	181290180	25	1	L1MC4a	LINE/L1	181289997	181290215	Gmeb2	181288035	181251449	Stmn3	181314500	181306459
118717	137224_f_at	25					2	ETnERV-int	LTR/ERVK
118695	138191_f_at	25					2	MERV1_LTR	LTR/ERV1
118898	128644_at	25	11	75481539	75481563	25	1	ID4	SINE/ID	75481510	75481585	Tlcd2	75461715	75470899	Prpf8	75486816	75509449
118876	136643_f_at	25					2	RLTR1A2_MM	LTR/ERV1
118924	AFFX-18SRNAMur/X00686_M_at	25	6	3201498	3201522	25	1	SSU-rRNA_Hsa	rRNA	3200779	3201677				Samd9l	3399571	3372260
119741	140707_at	25	10	128508823	128508847	25	1	PB1D10	SINE/Alu	128508759	128508853	Myl6b	128498685	128494157	Esyt1	128525859	128510248
118986	137092_at	25	11	3475099	3475123	25	1	RSINE1	SINE/B4	3475059	3475218	Rnf185	3452363	3415982	Pla2g3	3488284	3499350
120038	136636_at	25	5	121193959	121193983	25	1	B1_Mur3	SINE/Alu	121193859	121193999	Ptpn11	121191397	121130533	Rpl6	121204481	121209241
120077	138876_at	25	X	145441277	145441301	25	1	Arthur1B	DNA/hAT-Tip100	145441050	145441470	Lhfpl1	145349089	145290359	Amot	145505181	145446425
120225	138508_at	25	7	55972908	55972932	25	1	RMER10A	LTR/ERVL	55972651	55973039	Nipa2	55962476	55931287	Nipa1	56019954	55977567
121152	139132_f_at	25					2	RLTR13D3A1	LTR/ERVK
122273	133353_at	25	5	45192726	45192702	25	1	Lx4A	LINE/L1	45193499	45192608	4930435H24Rik	45169564	45155011	Qdpr	45450235	45434032
121064	138046_at	25	6	87814668	87814644	25	1	B3A	SINE/B2	87814668	87814463	Rab43	87812164	87788853	Isy1	87838759	87818447
121092	138876_at	25	X	145441214	145441238	25	1	Arthur1B	DNA/hAT-Tip100	145441050	145441470	Lhfpl1	145349089	145290359	Amot	145505181	145446425
121117	137326_i_at	25	5	36455778	36455754	25	1	RMER15	LTR/ERVL	36456071	36455671	Psapl1	36204021	36206568	Grpel1	36464998	36474080
121330	134168_at	25	2	138657094	138657118	25	1	L1MC2	LINE/L1	138657020	138657121	Btbd3	138256565	138589292	Sptlc3	139493913	139637674
121396	AFFX-18SRNAMur/X00686_M_at	25	17	39847177	39847201	25	1	SSU-rRNA_Hsa	rRNA	39846353	39848201	Gm9041	39640957	39645666	Gm21946	39953353	39955244
121426	133435_at	25					2	RLTR19B	LTR/ERVK
122414	129202_r_at	25					2	Lx7	LINE/L1
122455	134745_at	25	17	13095224	13095248	25	1	MTE2b	LTR/ERVL-MaLR	13095171	13095486	Tcp10b	13061104	13082481	Unc93a	13131791	13108617
122773	135464_at	25					2	B3	SINE/B2
122736	133378_at	25	16	39203500	39203476	25	1	L1MB8	LINE/L1	39203609	39203356	Igsf11	38901471	39027159	Lsamp	41532858	42181679
124824	133920_at	25	8	40091213	40091237	25	1	MLT1L	LTR/ERVL-MaLR	40090990	40091266	Msr1	39642678	39581700	Fgf20	40308331	40279166
122275	129202_r_at	25					2	Lx7	LINE/L1
122349	136251_at	25	16	55896507	55896531	24	1	Lx8	LINE/L1	55896313	55896622	Nxpe3	55895279	55839953	Cep97	55934855	55899888
122517	129072_at	25	8	111955007	111955031	25	1	RMER6BA	LTR/ERVK	111954885	111955253	Gabarapl2	111940703	111953612	Adat1	111992302	111966908
122567	132802_at	25	11	67013096	67013120	25	1	B4A	SINE/B4	67013085	67013261	Pirt	66911981	66929876	Tmem220	67025154	67035312
122499	130618_at	25					2	RLTR27	LTR/ERVK
124934	138939_f_at	25					2	B1_Mus2	SINE/Alu
123704	134400_f_at	25					2	RLTR10B	LTR/ERVK
125008	133353_at	25					2	Lx4A	LINE/L1
123530	137223_i_at	25					2	ETnERV-int	LTR/ERVK
123555	135273_at	25	16	39187707	39187683	25	1	L1MB3	LINE/L1	39187884	39187549	Igsf11	38901471	39027159	Lsamp	41532858	42181679
123547	140557_f_at	25					2	RLTR10B2	LTR/ERVK
123826	138046_at	25	6	87814621	87814597	25	1	B3A	SINE/B2	87814668	87814463	Rab43	87812164	87788853	Isy1	87838759	87818447
123883	133435_at	25	4	123731796	123731772	25	1	RLTR19B	LTR/ERVK	123732387	123731720	Ndufs5	123718202	123712710	Akirin1	123750345	123734559
123903	131700_at	25	14	73955911	73955935	25	1	MTE2a	LTR/ERVL-MaLR	73955628	73956052	Gm21750	73661225	73662721	Htr2a	74640840	74706859
123790	134431_r_at	25	6	58695597	58695573	25	1	Lx9	LINE/L1	58695915	58695172	Abcg2	58584523	58692869	Herc3	58831465	58920398
122844	138191_f_at	25	1	36001805	36001781	25	1	MERV1_LTR	LTR/ERV1	36002104	36001639	Plekhb2	34849976	34879580	Hs6st1	36068400	36106446
126429	136615_at	25	2	84794288	84794312	25	1	LTRIS4	LTR/ERV1	84793950	84794430	Serping1	84775444	84765387	Ube2l6	84798828	84810335
126435	133269_at	25	14	18341959	18341983	25	1	Lx8	LINE/L1	18339981	18342101	Ube2e1	18331859	18282722	Ube2e2	18894267	18573575
126484	135941_at	25	13	63675944	63675968	25	1	RLTR15	LTR/ERVK	63675933	63676291	Ptch1	63565520	63511533	Ercc6l2	63815240	63900302
126601	AFFX-18SRNAMur/X00686_3_at	25	17	39847854	39847878	25	1	SSU-rRNA_Hsa	rRNA	39846353	39848201	Gm9041	39640957	39645666	Gm21946	39953353	39955244
126655	137069_r_at	25	1	52785572	52785596	25	1	MYSERV16_I-int	LTR/ERVK	52784536	52786317	Mfsd6	52727462	52656286	Inpp1	52817688	52789413
126651	131476_at	25	15	103452077	103452101	25	1	RMER15	LTR/ERVL	103451732	103452306	BC048502	103448459	103438965	Nckap1l	103453825	103498800
127480	AFFX-18SRNAMur/X00686_3_at	25					2	SSU-rRNA_Hsa	rRNA
127460	132548_at	25	6	136457486	136457462	25	1	RLTR49	LTR/ERVK	136457797	136457185	E330021D16Rik	136401830	136400715	Atf7ip	136518851	136610870
127930	130559_at	25	7	134391948	134391972	24	1	B3A	SINE/B2	134391833	134392045	D7Ertd443e	134385661	134266262	Dock1	134670687	135173639
125175	132800_r_at	25	6	121983406	121983430	25	1	ERVB5_2-LTR_MM	LTR/ERVK	121983104	121983559	Mug1	121838541	121889057	Mug2	122006798	122085967
125206	135229_at	25	1	72636381	72636405	25	1	RLTR12D	LTR/ERVK	72636323	72636569	Smarcal1	72583251	72633134	Ankar	72700564	72642980
129245	134053_at	25	11	106956382	106956358	25	1	RSINE1	SINE/B4	106956403	106956263	Smurf2	106920715	106820066	Kpna2	106999541	106988629
127547	136615_at	25	2	84794304	84794328	25	1	LTRIS4	LTR/ERV1	84793950	84794430	Serping1	84775444	84765387	Ube2l6	84798828	84810335
128968	133980_at	25	6	95929382	95929406	25	1	L1M2	LINE/L1	95928037	95929619	Suclg2	95718837	95474134	Fam19a1	96113154	96657198
128895	131126_at	25					2	RLTR30D2_MM	LTR/ERV1
129089	133269_at	25	14	18341901	18341925	25	1	Lx8	LINE/L1	18339981	18342101	Ube2e1	18331859	18282722	Ube2e2	18894267	18573575
126116	133946_at	25	16	31532220	31532196	25	1	MER45B	DNA/hAT-Tip100	31532349	31531871	Bdh1	31422280	31458901	Dlg1	31663443	31873356
126390	136628_f_at	25	2	118563324	118563348	25	1	RSINE1	SINE/B4	118563295	118563430	Bmf	118549687	118528757	Bub1b	118598211	118641591
126372	133353_at	25	5	45192868	45192844	25	1	Lx4A	LINE/L1	45193499	45192608	4930435H24Rik	45169564	45155011	Qdpr	45450235	45434032
127760	135319_at	25	4	41320398	41320422	25	1	Lx5	LINE/L1	41319734	41320623	Dcaf12	41314889	41291300	Ubap1	41348996	41390525
127778	133980_at	25	6	95929493	95929517	25	1	L1M2	LINE/L1	95928037	95929619	Suclg2	95718837	95474134	Fam19a1	96113154	96657198
130114	138939_f_at	25					2	B1_Mus2	SINE/Alu
128857	134820_at	25	5	67380593	67380569	25	1	B4	SINE/B4	67380748	67380544	Slc30a9	67306955	67358565	Bend4	67427799	67392147
129944	138149_at	25	13	15945030	15945006	25	1	Lx8b	LINE/L1	15945223	15944939	Gli3	15463235	15730026	Inhba	16011851	16027211
129940	131195_f_at	25					2	B1_Mur2	SINE/Alu
130001	135475_i_at	25	15	98517771	98517747	25	1	RMER15	LTR/ERVL	98517802	98517621	Olfr279	98497474	98498406	Kansl2	98534244	98518821
125122	136249_at	25					2	RLTR44-int	LTR/ERVK
130321	136434_at	25					2	RLTR1A2_MM	LTR/ERV1
130306	133427_r_at	25	3	115885354	115885330	25	1	Lx7	LINE/L1	115885651	115885299	S1pr1	115715055	115710433	A930005H10Rik	115888130	115887822
130371	134820_at	25	5	67380685	67380661	25	1	B4	SINE/B4	67380748	67380544	Slc30a9	67306955	67358565	Bend4	67427799	67392147
130421	133468_at	25					2	RLTR46B	LTR/ERVK
130527	130559_at	25	7	134392194	134392218	25	1	L1MD1	LINE/L1	134392051	134392235	D7Ertd443e	134385661	134266262	Dock1	134670687	135173639
131205	133556_at	25					2	ETnERV2-int	LTR/ERVK
130156	135536_r_at	25	19	34617224	34617200	25	1	RLTR13B1	LTR/ERVK	34617817	34616946	2010002M12Rik	34640743	34617049	Ifit1	34640871	34650009
130523	134820_at	25	5	67380672	67380648	25	1	B4	SINE/B4	67380748	67380544	Slc30a9	67306955	67358565	Bend4	67427799	67392147
131279	134820_at	25	5	67380624	67380600	25	1	B4	SINE/B4	67380748	67380544	Slc30a9	67306955	67358565	Bend4	67427799	67392147
131446	133353_at	25	5	45192864	45192840	25	1	Lx4A	LINE/L1	45193499	45192608	4930435H24Rik	45169564	45155011	Qdpr	45450235	45434032
131563	135415_at	25	3	88637342	88637366	25	1	B3	SINE/B2	88637208	88637407	Gm20652	88621061	88616457	Rxfp4	88653142	88651898
131511	137327_f_at	25					2	RMER15	LTR/ERVL
131636	140707_at	25	10	128508793	128508817	25	1	PB1D10	SINE/Alu	128508759	128508853	Myl6b	128498685	128494157	Esyt1	128525859	128510248
131591	136097_i_at	25	11	52513908	52513932	25	1	ORR1D2	LTR/ERVL-MaLR	52513581	52513941	9530068E07Rik	52396428	52408728	Fstl4	52764634	53188538
131600	135273_at	25	16	39187609	39187585	25	1	L1MB3	LINE/L1	39187884	39187549	Igsf11	38901471	39027159	Lsamp	41532858	42181679
131762	136703_at	25	7	6966873	6966897	25	1	RLTR49	LTR/ERVK	6966756	6967010	Usp29	6961160	6963769	Aurkc	6995443	7002945
132665	134015_at	25					2	RLTR13D6	LTR/ERVK
132642	135476_f_at	25	15	98517726	98517702	25	1	RMER15	LTR/ERVL	98517802	98517621	Olfr279	98497474	98498406	Kansl2	98534244	98518821
134209	132104_f_at	25					2	Lx	LINE/L1
134255	131195_f_at	25					2	B1_Mur2	SINE/Alu
132937	139401_at	25					2	B3	SINE/B2
132998	133684_at	25	1	172518653	172518677	25	1	MLT1D	LTR/ERVL-MaLR	172518407	172518745	Tagln2	172500047	172507380	Ccdc19	172521044	172545870
133006	140761_f_at	25					2	ID_B1	SINE/B4
134118	133435_at	25	4	123732009	123731985	25	1	RLTR19B	LTR/ERVK	123732387	123731720	Ndufs5	123718202	123712710	Akirin1	123750345	123734559
134105	133028_f_at	25	6	122918923	122918947	25	1	RLTR9E	LTR/ERVK	122918878	122919291	Gm5316	122900405	122900136	Clec4a1	122921848	122934619
134133	138130_at	25	17	31549709	31549685	25	1	LTR48	LTR/ERV1	31549824	31549482	Ndufv3	31520115	31531321	4833413E03Rik	31557126	31559113
135452	139508_at	25	6	47652161	47652185	25	1	RMER12B	LTR/ERVK	47652138	47653046	Ezh2	47595341	47530274	Pdia4	47813512	47796142
133084	129828_f_at	25					2	IAPLTR4	LTR/ERVK
133106	AFFX-18SRNAMur/X00686_3_at	25	17	39847884	39847908	25	1	SSU-rRNA_Hsa	rRNA	39846353	39848201	Gm9041	39640957	39645666	Gm21946	39953353	39955244
133035	134053_at	25	11	106956369	106956345	25	1	RSINE1	SINE/B4	106956403	106956263	Smurf2	106920715	106820066	Kpna2	106999541	106988629
135599	131476_at	25	15	103451902	103451926	25	1	RMER15	LTR/ERVL	103451732	103452306	BC048502	103448459	103438965	Nckap1l	103453825	103498800
135257	138762_at	25	4	60054957	60054981	25	1	L1_Mur2	LINE/L1	60054815	60055162	Mup6	59964294	60007274	Mup7	60070475	60066469
135237	135789_at	25	2	125733296	125733320	25	1	Lx5	LINE/L1	125732882	125733463	Eid1	125673100	125675638	Secisbp2l	125782870	125736986
135273	137654_f_at	25					2	RLTR1B	LTR/ERV1
136612	133440_at	25	15	100690239	100690215	25	1	RLTR30	LTR/ERV1	100690384	100690018	Cela1	100687920	100674425	Galnt6	100729376	100691813
137930	133506_f_at	25					2	Lx4A	LINE/L1
140316	136882_f_at	25	13	53404036	53404060	24	1	Tigger5	DNA/TcMar-Tigger	53403938	53404156	Sptlc1	53377365	53332716	Msx2	53473074	53467877
136340	133495_at	25	18	15301916	15301892	25	1	MTE2b	LTR/ERVL-MaLR	15302207	15301854	Kctd1	15151446	14968685	Aqp4	15403684	15389394
135622	129202_r_at	25	12	109661614	109661638	25	1	Lx7	LINE/L1	109661551	109661691	Rtl1	109600330	109589194	Dio3	110279068	110281097
138021	131195_f_at	25					2	B1_Mur2	SINE/Alu
138992	132800_r_at	25					2	ERVB5_2-LTR_MM	LTR/ERVK
139018	130331_at	25	9	22196707	22196683	25	1	RLTR26_Mus	LTR/ERVK	22196807	22196270	Zfp872	22188168	22202123	1810064F22Rik	22208546	22207341
140495	133435_at	25	4	123731926	123731902	25	1	RLTR19B	LTR/ERVK	123732387	123731720	Ndufs5	123718202	123712710	Akirin1	123750345	123734559
141497	133741_at	25					2	Lx5b	LINE/L1
136888	135789_at	25					2	Lx5	LINE/L1
138191	140189_at	25	6	13896022	13896046	25	1	ORR1C2-int	LTR/ERVL-MaLR	13895278	13896163	2610001J05Rik	13871518	13867735	Ppp1r3a	14755274	14713822
137639	138130_at	25	17	31549598	31549574	25	1	LTR48	LTR/ERV1	31549824	31549482	Ndufv3	31520115	31531321	4833413E03Rik	31557126	31559113
137663	137591_at	25	11	62542501	62542477	25	1	ORR1D1	LTR/ERVL-MaLR	62542674	62542430	Cenpv	62539261	62524946	Ubb	62551171	62553213
137686	135330_at	25	11	46448439	46448463	25	1	L1MC5a	LINE/L1	46448141	46448534	Med7	46436925	46442721	Havcr2	46454935	46481255
140265	131403_at	25	6	42033051	42033075	25	1	Lx2B2	LINE/L1	42032589	42033412	Sval3	41968140	41973090	Sva	42038394	42042851
140261	131106_at	25	X	162666222	162666246	25	1	L1M2	LINE/L1	162665794	162666358	Reps2	162643649	162411954	Rbbp7	162760402	162779092
140242	135476_f_at	25	15	98517722	98517698	25	1	RMER15	LTR/ERVL	98517802	98517621	Olfr279	98497474	98498406	Kansl2	98534244	98518821
140695	133980_at	25	6	95929436	95929460	25	1	L1M2	LINE/L1	95928037	95929619	Suclg2	95718837	95474134	Fam19a1	96113154	96657198
140760	130264_at	25	7	29890862	29890886	25	1	L1MC1	LINE/L1	29890750	29891023	Zfp420	29859979	29877292	Zfp27	29906572	29893333
138164	128617_f_at	25					2	B1_Mur1	SINE/Alu
143087	134906_at	25	3	94409516	94409540	25	1	L1ME3A	LINE/L1	94409478	94409729	Lingo4	94398517	94404501	Tdrkh	94413296	94432633
141871	133952_at	25	1	151143480	151143504	25	1	B4	SINE/B4	151143325	151143538	Hmcn1	150993435	150563527	Ivns1abp	151344498	151364445
141620	140707_at	25					2	ORR1A2-int	LTR/ERVL-MaLR
141679	131700_at	25	14	73955767	73955791	25	1	MTE2a	LTR/ERVL-MaLR	73955628	73956052	Gm21750	73661225	73662721	Htr2a	74640840	74706859
139263	138876_at	25	X	145441311	145441335	24	1	Arthur1B	DNA/hAT-Tip100	145441050	145441470	Lhfpl1	145349089	145290359	Amot	145505181	145446425
139241	133305_at	25	2	31686423	31686447	25	1	B3	SINE/B2	31686348	31686528	Exosc2	31670715	31681350	Abl1	31688376	31804227
139326	137062_at	25	2	158645517	158645541	25	1	RLTR12A	LTR/ERVK	158645466	158645574	Actr5	158624888	158639211	Ppp1r16b	158665398	158766334
142888	133774_at	25	18	35815871	35815895	25	1	MIRb	SINE/MIR	35815804	35816011	Ube2d2a	35771559	35807172	Cxxc5	35829818	35861687
142074	134239_f_at	25	6	129028578	129028554	25	1	RLTR48C	LTR/ERV1	129028930	129028450	Clec2g	128934381	128984707	Klrb1f	129045901	129057471
142051	133427_r_at	25	3	115885558	115885534	25	1	Lx7	LINE/L1	115885651	115885299	S1pr1	115715055	115710433	A930005H10Rik	115888130	115887822
143045	138367_at	25	3	31316797	31316821	25	1	RMER15	LTR/ERVL	31316727	31316971	Slc7a14	31310378	31202910	Kcnmb2	31902507	32200180
142783	135415_at	25	3	88637331	88637355	25	1	B3	SINE/B2	88637208	88637407	Gm20652	88621061	88616457	Rxfp4	88653142	88651898
142831	138939_f_at	25					2	B1_Mus1	SINE/Alu
143237	138149_at	25	13	15945081	15945057	25	1	Lx8b	LINE/L1	15945223	15944939	Gli3	15463235	15730026	Inhba	16011851	16027211
143251	131106_at	25	X	162666265	162666289	25	1	L1M2	LINE/L1	162665794	162666358	Reps2	162643649	162411954	Rbbp7	162760402	162779092
143163	133952_at	25	1	151143632	151143656	25	1	B1F	SINE/Alu	151143608	151143742	Hmcn1	150993435	150563527	Ivns1abp	151344498	151364445
143252	131106_at	25	X	162666266	162666290	25	1	L1M2	LINE/L1	162665794	162666358	Reps2	162643649	162411954	Rbbp7	162760402	162779092
143305	137566_at	25	5	122417932	122417908	25	1	B3	SINE/B2	122417976	122417769	Arpc3	122391878	122406179	Anapc7	122421693	122444912
143261	AFFX-18SRNAMur/X00686_M_at	25	17	39847299	39847323	25	1	SSU-rRNA_Hsa	rRNA	39846353	39848201	Gm9041	39640957	39645666	Gm21946	39953353	39955244
144086	133028_f_at	25					2	RLTR9E	LTR/ERVK
144088	141080_f_at	25					2	B3	SINE/B2
144064	131403_at	25	6	42033201	42033225	25	1	Lx2B2	LINE/L1	42032589	42033412	Sval3	41968140	41973090	Sva	42038394	42042851
144227	130618_at	25					2	RLTR27	LTR/ERVK
144207	133435_at	25	4	123731910	123731886	25	1	RLTR19B	LTR/ERVK	123732387	123731720	Ndufs5	123718202	123712710	Akirin1	123750345	123734559
144496	137326_i_at	25	5	36455938	36455914	25	1	RMER15	LTR/ERVL	36456071	36455671	Psapl1	36204021	36206568	Grpel1	36464998	36474080
144474	133671_at	25	8	26965197	26965173	25	1	MLTR12	LTR/ERV1	26965259	26964828	Thap1	26158212	26162940	Zfp703	26977336	26981461
144480	136220_at	25	9	114478403	114478427	25	1	RMER1B	Other	114478138	114478605	Tmppe	114401095	114411200	Ccr4	114496544	114490316
144532	139132_f_at	25					2	RLTR13D3A1	LTR/ERVK
145399	140761_f_at	25	7	81457674	81457650	25	1	PB1D9	SINE/Alu	81457730	81457620	Cpeb1	81455465	81347026	Ap3b2	81493925	81460399
145304	130264_at	25	7	29890912	29890936	25	1	L1MC1	LINE/L1	29890750	29891023	Zfp420	29859979	29877292	Zfp27	29906572	29893333
145296	136262_f_at	25					2	Lx2	LINE/L1
145317	130618_at	25	3	94746039	94746015	25	1	MMERVK10C-int	LTR/ERVK	94746205	94745970	Selenbp2	94693556	94704413	Cgn	94786492	94760069
145283	133778_at	25					2	Lx5	LINE/L1
145824	134217_at	25	7	48858390	48858414	25	1	MT2A	LTR/ERVL	48858257	48858748	Csrp3	48848051	48830398	E2f8	48881596	48866429
145771	136882_f_at	25	13	53404003	53404027	25	1	Tigger5	DNA/TcMar-Tigger	53403938	53404156	Sptlc1	53377365	53332716	Msx2	53473074	53467877
146702	129638_at	25	10	111781499	111781475	25	1	L1_Mur3	LINE/L1	111782045	111781332	Phlda1	111506286	111508645	Krr1	111972664	111988432
146775	135476_f_at	25	15	98517715	98517691	25	1	RMER15	LTR/ERVL	98517802	98517621	Olfr279	98497474	98498406	Kansl2	98534244	98518821
145707	130659_at	25	5	36447917	36447893	25	1	RMER19C	LTR/ERVK	36448172	36447603	Psapl1	36204021	36206568	Grpel1	36464998	36474080
145506	140443_f_at	25					2	RLTR13D3A	LTR/ERVK
145588	133400_at	25					2	RLTR10-int	LTR/ERVK
145610	133835_at	25	19	8855251	8855275	25	1	RMER4B	LTR/ERVK	8854999	8855318	Lrrn4cl	8850785	8853909	Ubxn1	8871559	8875663
147043	131700_at	25	14	73955692	73955716	25	1	MTE2a	LTR/ERVL-MaLR	73955628	73956052	Gm21750	73661225	73662721	Htr2a	74640840	74706859
147045	131200_f_at	25					2	RMER19B	LTR/ERVK
146987	133353_at	25	5	45192861	45192837	25	1	Lx4A	LINE/L1	45193499	45192608	4930435H24Rik	45169564	45155011	Qdpr	45450235	45434032
146652	135319_at	25	4	41320451	41320475	25	1	Lx5	LINE/L1	41319734	41320623	Dcaf12	41314889	41291300	Ubap1	41348996	41390525
146668	139508_at	25	6	47652182	47652206	25	1	RMER12B	LTR/ERVK	47652138	47653046	Ezh2	47595341	47530274	Pdia4	47813512	47796142
146677	139042_at	25	16	87694596	87694572	25	1	B4A	SINE/B4	87694626	87694392	Map3k7cl	87553330	87595336	Bach1	87698945	87733346
147126	135941_at	25					2	RLTR31B2	LTR/ERVK
147085	135701_at	25	7	101791837	101791861	25	1	B3A	SINE/B2	101791757	101791945	Clpb	101663633	101790168	Phox2a	101818313	101823166
147087	135578_at	25	9	21292958	21292934	25	1	ID_B1	SINE/B4	21293088	21292905	Cdkn2d	21291209	21288463	Ap1m2	21312333	21295457
146855	133746_at	25	9	115239111	115239087	25	1	MTD	LTR/ERVL-MaLR	115239327	115239042	Gm9846	114982739	114982399	Stt3b	115310421	115242607
146862	133353_at	25					2	Lx4A	LINE/L1
146869	131200_f_at	25	3	10395002	10395026	25	1	RMER19B	LTR/ERVK	10394435	10395269	Chmp4c	10366907	10391005	Snx16	10440124	10417819
148099	135680_at	25	11	23208987	23208963	25	1	RMER19C	LTR/ERVK	23209328	23208725	Fam161a	23007531	23030788	Xpo1	23256041	23298249
149151	134239_f_at	25					2	RLTR48C	LTR/ERV1
149135	134320_at	25	3	27087485	27087509	25	1	ERVL-B4-int	LTR/ERVL	27087348	27087807	Spata16	26637620	26983212	Ect2	27153878	27097222
148440	136643_f_at	25	2	156830921	156830897	25	1	RLTR1A2_MM	LTR/ERV1	156831132	156830632	Myl9	156775420	156781658	Tgif2	156840077	156855570
146922	133865_at	25	8	34967871	34967895	25	1	MIR	SINE/MIR	34967857	34967955	Tnks	34965690	34829179	Ppp1r3b	35375741	35388124
148408	129373_at	25	X	150980487	150980511	25	1	L1M3	LINE/L1	150980461	150980790	Maged2	150814345	150806370	Gnl3l	151017322	150983141
148343	133774_at	25	18	35815958	35815982	25	1	MIRb	SINE/MIR	35815804	35816011	Ube2d2a	35771559	35807172	Cxxc5	35829818	35861687
152153	135738_at	25	6	139982903	139982879	25	1	RMER15	LTR/ERVL	139982915	139982474	Pik3c2g	139621888	139969284	Plcz1	140041457	139989676
152239	135610_at	25	16	18990378	18990402	25	1	RMER19B2	LTR/ERVK	18989880	18990572	Hira	18877037	18970309	Gm10088	19028232	19028654
152182	134239_f_at	25					2	RLTR48C	LTR/ERV1
148001	133435_at	25	4	123732118	123732094	25	1	RLTR19B	LTR/ERVK	123732387	123731720	Ndufs5	123718202	123712710	Akirin1	123750345	123734559
149253	131438_f_at	25	6	39312186	39312162	25	1	PB1D10	SINE/Alu	39312248	39312138	Jhdm1d	39206789	39136623	Slc37a3	39377707	39334770
149257	130559_at	25	7	134392197	134392221	25	1	L1MD1	LINE/L1	134392051	134392235	D7Ertd443e	134385661	134266262	Dock1	134670687	135173639
150636	135900_at	25	3	102292444	102292468	25	1	RMER15	LTR/ERVL	102292368	102292489	Vangl1	102204693	102156701	Ngf	102469928	102521013
149429	137224_f_at	25					2	ETnERV-int	LTR/ERVK
149397	135330_at	25	11	46448336	46448360	25	1	L1MC5a	LINE/L1	46448141	46448534	Med7	46436925	46442721	Havcr2	46454935	46481255
149552	137575_at	25					2	MMERVK10D3_I-int	LTR/ERVK
150598	133344_at	25	4	40894806	40894830	25	1	ORR1A2	LTR/ERVL-MaLR	40894659	40894979	B4galt1	40854005	40804602	Spink4	40920052	40931395
148165	131438_f_at	25					2	PB1D7	SINE/Alu
149715	133952_at	25	1	151143685	151143709	25	1	B1F	SINE/Alu	151143608	151143742	Hmcn1	150993435	150563527	Ivns1abp	151344498	151364445
151979	132800_r_at	25					2	ERVB5_2-LTR_MM	LTR/ERVK
152309	129865_at	25	12	108708739	108708715	25	1	MYSERV6-int	LTR/ERVK	108709052	108708337	Degs2	108702306	108686792	Yy1	108792973	108816632
151948	133746_at	25					2	MTD-int	LTR/ERVL-MaLR
151870	136643_f_at	25	2	156830988	156830964	25	1	RLTR1A2_MM	LTR/ERV1	156831132	156830632	Myl9	156775420	156781658	Tgif2	156840077	156855570
150852	129202_r_at	25	12	109661554	109661578	25	1	Lx7	LINE/L1	109661551	109661691	Rtl1	109600330	109589194	Dio3	110279068	110281097
150986	136590_at	25					2	L1_Mur3	LINE/L1
150468	135789_at	25					2	Lx5	LINE/L1
150791	133946_at	25	16	31532405	31532381	25	1	MLTR14	LTR/ERV1	31532560	31532359	Bdh1	31422280	31458901	Dlg1	31663443	31873356
151737	133427_r_at	25	3	115885408	115885384	25	1	Lx7	LINE/L1	115885651	115885299	S1pr1	115715055	115710433	A930005H10Rik	115888130	115887822
151780	AFFX-18SRNAMur/X00686_3_at	25					2	SSU-rRNA_Hsa	rRNA
153547	133028_f_at	25					2	RLTR9E	LTR/ERVK
153548	137627_f_at	25					2	RLTR9E	LTR/ERVK
153579	137566_at	25					2	RLTR1B	LTR/ERV1
153144	135319_at	25	4	41320410	41320434	25	1	Lx5	LINE/L1	41319734	41320623	Dcaf12	41314889	41291300	Ubap1	41348996	41390525
154695	137078_at	25	17	22776406	22776382	25	1	RLTR31_Mur	LTR/ERVK	22776598	22776018	RP24-118H13.2	22739944	22751509	Zfp945	22867134	22846697
154703	138367_at	25	3	31316796	31316820	25	1	RMER15	LTR/ERVL	31316727	31316971	Slc7a14	31310378	31202910	Kcnmb2	31902507	32200180
153369	131438_f_at	25	6	39312188	39312164	25	1	PB1D10	SINE/Alu	39312248	39312138	Jhdm1d	39206789	39136623	Slc37a3	39377707	39334770
153381	129873_at	25	X	13492717	13492741	25	1	MLTR11A	LTR/ERVK	13492491	13492871	Nyx	13466110	13489313	Cask	13851367	13517080
153320	137040_at	25	2	164875096	164875120	25	1	B1_Mur4	SINE/Alu	164875051	164875124	Pltp	164857711	164839518	Pcif1	164879304	164894454
153459	132799_f_at	25					2	ERVB5_2-LTR_MM	LTR/ERVK
153438	131965_f_at	25	17	33906630	33906606	25	1	L1_Mur3	LINE/L1	33906730	33906511	Kifc1	33890661	33875666	Daxx	33909414	33915589
153034	133364_at	25	15	75881423	75881399	25	1	ORR1A4-int	LTR/ERVL-MaLR	75881750	75881283	Gsdmd	75862339	75867404	Naprt1	75894481	75890964
155904	137332_at	25	19	59349302	59349326	25	1	MRLTR33	LTR/ERVK	59349205	59349682	Rps12-ps3	59322290	59322783	Emx2	59458372	59465357
155797	136882_f_at	25	13	53404038	53404062	24	1	Tigger5	DNA/TcMar-Tigger	53403938	53404156	Sptlc1	53377365	53332716	Msx2	53473074	53467877
155766	140189_at	25					2	ORR1C2-int	LTR/ERVL-MaLR
155711	135476_f_at	25	15	98517712	98517688	25	1	RMER15	LTR/ERVL	98517802	98517621	Olfr279	98497474	98498406	Kansl2	98534244	98518821
155772	130659_at	25	5	36447934	36447910	25	1	RMER19C	LTR/ERVK	36448172	36447603	Psapl1	36204021	36206568	Grpel1	36464998	36474080
155633	139508_at	25	6	47652162	47652186	25	1	RMER12B	LTR/ERVK	47652138	47653046	Ezh2	47595341	47530274	Pdia4	47813512	47796142
155654	139026_f_at	25	2	181295355	181295379	25	1	B3A	SINE/B2	181295268	181295453	Gmeb2	181288035	181251449	Stmn3	181314500	181306459
155599	135680_at	25	11	23208967	23208943	25	1	RMER19C	LTR/ERVK	23209328	23208725	Fam161a	23007531	23030788	Xpo1	23256041	23298249
155530	133378_at	25	16	39203493	39203469	25	1	L1MB8	LINE/L1	39203609	39203356	Igsf11	38901471	39027159	Lsamp	41532858	42181679
156806	138762_at	25	4	60054943	60054967	25	1	L1_Mur2	LINE/L1	60054815	60055162	Mup6	59964294	60007274	Mup7	60070475	60066469
156141	137603_f_at	25	17	33906674	33906650	25	1	L1_Mur3	LINE/L1	33906730	33906511	Kifc1	33890661	33875666	Daxx	33909414	33915589
154583	132104_f_at	25	13	10245951	10245926	25	1	L1_Mus2	LINE/L1	10245964	10245829	Chrm3	9878998	9877229	Ryr2	12106945	11553103
157009	131195_f_at	25					2	B1_Mur2	SINE/Alu
156846	130494_f_at	25	14	8170638	8170614	24	1	B1_Mm	SINE/Alu	8170679	8170583	Pdhb	8172992	8165991	Kctd6	8214148	8223567
157100	134239_f_at	25					2	RLTR48A	LTR/ERV1
157267	136590_at	25					2	L1_Mur3	LINE/L1
157246	135320_at	25	3	69046256	69046280	25	1	B3	SINE/B2	69046171	69046360	Trim59	69044755	69035288	Kpna4	69127113	69067149
157277	130264_at	25	7	29890856	29890880	25	1	L1MC1	LINE/L1	29890750	29891023	Zfp420	29859979	29877292	Zfp27	29906572	29893333
157318	133427_r_at	25	3	115885348	115885324	25	1	Lx7	LINE/L1	115885651	115885299	S1pr1	115715055	115710433	A930005H10Rik	115888130	115887822
157301	133378_at	25	16	39203494	39203470	25	1	L1MB8	LINE/L1	39203609	39203356	Igsf11	38901471	39027159	Lsamp	41532858	42181679
158148	137224_f_at	25					2	ETnERV-int	LTR/ERVK
158143	137603_f_at	25	17	33906553	33906529	25	1	L1_Mur3	LINE/L1	33906730	33906511	Kifc1	33890661	33875666	Daxx	33909414	33915589
158158	135610_at	25	16	18990382	18990406	25	1	RMER19B2	LTR/ERVK	18989880	18990572	Hira	18877037	18970309	Gm10088	19028232	19028654
158201	135610_at	25	16	18990362	18990386	25	1	RMER19B2	LTR/ERVK	18989880	18990572	Hira	18877037	18970309	Gm10088	19028232	19028654
157379	134184_at	25	7	48531115	48531091	25	1	ORR1D1-int	LTR/ERVL-MaLR	48531537	48530631	Mrgprx2	48499270	48478619	Mrgprb2	48558086	48550968
157348	129836_at	25					2	MMERVK9C_I-int	LTR/ERVK
158672	137591_at	25					2	ORR1D1	LTR/ERVL-MaLR
158671	133344_at	25	4	40894845	40894869	25	1	ORR1A2	LTR/ERVL-MaLR	40894659	40894979	B4galt1	40854005	40804602	Spink4	40920052	40931395
159384	135273_at	25	16	39187876	39187852	25	1	L1MB3	LINE/L1	39187884	39187549	Igsf11	38901471	39027159	Lsamp	41532858	42181679
159624	135330_at	25	11	46448276	46448300	25	1	L1MC5a	LINE/L1	46448141	46448534	Med7	46436925	46442721	Havcr2	46454935	46481255
159679	134217_at	25	7	48858321	48858345	25	1	MT2A	LTR/ERVL	48858257	48858748	Csrp3	48848051	48830398	E2f8	48881596	48866429
159610	AFFX-18SRNAMur/X00686_5_at	25					2	SSU-rRNA_Hsa	rRNA
159552	132109_at	25					2	RMER1B	Other
159521	140845_at	25	4	101399044	101399068	25	1	L1_Mur3	LINE/L1	101398875	101399618	Jak1	101265282	101152367	Ak4	101419277	101466995
159782	AFFX-18SRNAMur/X00686_5_at	25	17	39846717	39846741	25	1	SSU-rRNA_Hsa	rRNA	39846353	39848201	Gm9041	39640957	39645666	Gm21946	39953353	39955244
159721	134750_at	25	18	4421180	4421204	25	1	MTE2b	LTR/ERVL-MaLR	4421047	4421371	Mtpap	4375592	4397330	9430020K01Rik	4634929	4682868
158366	131096_r_at	25	5	56458626	56458602	25	1	L1_Mus3	LINE/L1	56459257	56458499	Stim2	53998417	54121057	Pcdh7	57718021	58129351
159426	136590_at	25	12	58278430	58278406	25	1	L1_Mur3	LINE/L1	58281101	58278317	Clec14a	58269258	58264720	Sec23a	59012017	58958383
161249	133506_f_at	25					2	Lx4A	LINE/L1
160841	133980_at	25	6	95929433	95929457	25	1	L1M2	LINE/L1	95928037	95929619	Suclg2	95718837	95474134	Fam19a1	96113154	96657198
159833	133980_at	25	6	95929256	95929280	25	1	L1M2	LINE/L1	95928037	95929619	Suclg2	95718837	95474134	Fam19a1	96113154	96657198
161032	138135_at	25	4	128880273	128880249	25	1	MER2	DNA/TcMar-Tigger	128880359	128880124	Zfp362	128806045	128773088	Trim62	128883580	128911328
160706	135701_at	25	7	101791637	101791661	25	1	PB1D10	SINE/Alu	101791625	101791702	Clpb	101663633	101790168	Phox2a	101818313	101823166
163485	140845_at	25					2	L1_Mur3	LINE/L1
163367	132109_at	25	15	12318421	12318397	25	1	RMER1B	Other	12319093	12318364	Mtmr12	12205028	12272240	1810049J17Rik	12321899	12321438
163364	136629_r_at	25	2	118563337	118563361	25	1	RSINE1	SINE/B4	118563295	118563430	Bmf	118549687	118528757	Bub1b	118598211	118641591
164812	130331_at	25	9	22196787	22196763	25	1	RLTR26_Mus	LTR/ERVK	22196807	22196270	Zfp872	22188168	22202123	1810064F22Rik	22208546	22207341
164794	136643_f_at	25	2	156830914	156830890	24	1	RLTR1A2_MM	LTR/ERV1	156831132	156830632	Myl9	156775420	156781658	Tgif2	156840077	156855570
164787	136182_at	25	6	141245078	141245054	25	1	L2	LINE/L2	141245208	141244809	Gm11077	140729284	140756053	Pde3a	141249269	141499351
164775	133835_at	25	19	8855250	8855274	25	1	RMER4B	LTR/ERVK	8854999	8855318	Lrrn4cl	8850785	8853909	Ubxn1	8871559	8875663
162053	AFFX-18SRNAMur/X00686_5_at	25	17	39846743	39846767	25	1	SSU-rRNA_Hsa	rRNA	39846353	39848201	Gm9041	39640957	39645666	Gm21946	39953353	39955244
162038	129638_at	25	10	111781608	111781584	25	1	L1_Mur3	LINE/L1	111782045	111781332	Phlda1	111506286	111508645	Krr1	111972664	111988432
163534	135330_at	25	11	46448253	46448277	24	1	L1MC5a	LINE/L1	46448141	46448534	Med7	46436925	46442721	Havcr2	46454935	46481255
162395	138932_at	25	19	6816105	6816081	25	1	RLTR30E_MM	LTR/ERV1	6816268	6815788	Slc22a12	6543019	6535845	Rps6ka4	6840601	6829085
162396	135273_at	25	16	39187705	39187681	25	1	L1MB3	LINE/L1	39187884	39187549	Igsf11	38901471	39027159	Lsamp	41532858	42181679
163794	131965_f_at	25	17	33906627	33906604	24	1	L1_Mur3	LINE/L1	33906730	33906511	Kifc1	33890661	33875666	Daxx	33909414	33915589
163754	140707_at	25	10	128502884	128502908	25	1	MTC-int	LTR/ERVL-MaLR	128502064	128503021	Myl6b	128498685	128494157	Esyt1	128525859	128510248
165869	129836_at	25	2	23865542	23865518	25	1	MMERVK9C_I-int	LTR/ERVK	23866226	23861731	Spopl	23572106	23506220	Hnmt	24049394	24002910
165831	137092_at	25	11	3475141	3475165	25	1	RSINE1	SINE/B4	3475059	3475218	Rnf185	3452363	3415982	Pla2g3	3488284	3499350
165848	136251_at	25	16	55896532	55896556	25	1	Lx8	LINE/L1	55896313	55896622	Nxpe3	55895279	55839953	Cep97	55934855	55899888
165885	137591_at	25	11	62542511	62542487	25	1	ORR1D1	LTR/ERVL-MaLR	62542674	62542430	Cenpv	62539261	62524946	Ubb	62551171	62553213
164951	136703_at	25	7	6966876	6966900	25	1	RLTR49	LTR/ERVK	6966756	6967010	Usp29	6961160	6963769	Aurkc	6995443	7002945
164916	133028_f_at	25	6	122918993	122919017	25	1	RLTR9E	LTR/ERVK	122918878	122919291	Gm5316	122900405	122900136	Clec4a1	122921848	122934619
165032	130659_at	25	5	36447916	36447892	25	1	RMER19C	LTR/ERVK	36448172	36447603	Psapl1	36204021	36206568	Grpel1	36464998	36474080
163674	131071_f_at	25	5	25720003	25719979	25	1	RMER19B	LTR/ERVK	25720508	25719704	Xrcc2	25705825	25689812	Actr3b	25759997	25850342
163714	133671_at	25	8	26965188	26965164	25	1	MLTR12	LTR/ERV1	26965259	26964828	Thap1	26158212	26162940	Zfp703	26977336	26981461
166199	135273_at	25	16	39187807	39187783	25	1	L1MB3	LINE/L1	39187884	39187549	Igsf11	38901471	39027159	Lsamp	41532858	42181679
166312	131476_at	25	15	103451882	103451906	25	1	RMER15	LTR/ERVL	103451732	103452306	BC048502	103448459	103438965	Nckap1l	103453825	103498800
165926	137224_f_at	25					2	ETnERV-int	LTR/ERVK
166021	129072_at	25	8	111955125	111955149	25	1	RMER6BA	LTR/ERVK	111954885	111955253	Gabarapl2	111940703	111953612	Adat1	111992302	111966908
167276	136182_at	25	6	141244972	141244948	25	1	L2	LINE/L2	141245208	141244809	Gm11077	140729284	140756053	Pde3a	141249269	141499351
167332	138046_at	25	6	87814605	87814581	25	1	B3A	SINE/B2	87814668	87814463	Rab43	87812164	87788853	Isy1	87838759	87818447
167589	137224_f_at	25					2	ETnERV-int	LTR/ERVK
167581	133774_at	25	18	35815905	35815929	25	1	MIRb	SINE/MIR	35815804	35816011	Ube2d2a	35771559	35807172	Cxxc5	35829818	35861687
167585	AFFX-18SRNAMur/X00686_5_at	25	17	39846523	39846547	24	1	SSU-rRNA_Hsa	rRNA	39846353	39848201	Gm9041	39640957	39645666	Gm21946	39953353	39955244
167568	137110_at	25	6	50499601	50499577	25	1	ORR1D1	LTR/ERVL-MaLR	50499630	50499498	Osbpl3	50456201	50293330	Cycs	50566538	50562563
167556	130331_at	25	9	22196582	22196558	25	1	RLTR26_Mus	LTR/ERVK	22196807	22196270	Zfp872	22188168	22202123	1810064F22Rik	22208546	22207341
166388	138749_f_at	25					2	B3	SINE/B2
168335	134400_f_at	25					2	RLTR10C	LTR/ERVK
168422	138135_at	25	4	128880323	128880299	25	1	MER2	DNA/TcMar-Tigger	128880359	128880124	Zfp362	128806045	128773088	Trim62	128883580	128911328
169605	130147_at	25	9	121793910	121793934	25	1	RMER15	LTR/ERVL	121793779	121794273	Hhatl	121792507	121784016	Ccdc13	121839461	121797627
168913	137566_at	25	5	122417972	122417948	25	1	B3	SINE/B2	122417976	122417769	Arpc3	122391878	122406179	Anapc7	122421693	122444912
169611	131200_f_at	25	3	10395172	10395196	25	1	RMER19B	LTR/ERVK	10394435	10395269	Chmp4c	10366907	10391005	Snx16	10440124	10417819
167397	133684_at	25	1	172518705	172518729	25	1	MLT1D	LTR/ERVL-MaLR	172518407	172518745	Tagln2	172500047	172507380	Ccdc19	172521044	172545870
168760	133353_at	25	5	45192946	45192922	25	1	Lx4A	LINE/L1	45193499	45192608	4930435H24Rik	45169564	45155011	Qdpr	45450235	45434032
168758	AFFX-18SRNAMur/X00686_3_at	25	17	39848129	39848153	25	1	SSU-rRNA_Hsa	rRNA	39846353	39848201	Gm9041	39640957	39645666	Gm21946	39953353	39955244
168885	131179_r_at	25	3	10395156	10395180	25	1	RMER19B	LTR/ERVK	10394435	10395269	Chmp4c	10366907	10391005	Snx16	10440124	10417819
168566	136251_at	25	16	55896504	55896528	24	1	Lx8	LINE/L1	55896313	55896622	Nxpe3	55895279	55839953	Cep97	55934855	55899888
168558	129865_at	25	12	108708929	108708905	25	1	MYSERV6-int	LTR/ERVK	108709052	108708337	Degs2	108702306	108686792	Yy1	108792973	108816632
169721	131068_at	25	3	116835870	116835846	25	1	MLT1A0	LTR/ERVL-MaLR	116835870	116835667	Agl	116808166	116739999	Frrs1	116878227	116903750
169744	132800_r_at	25	6	121983418	121983442	24	1	ERVB5_2-LTR_MM	LTR/ERVK	121983104	121983559	Mug1	121838541	121889057	Mug2	122006798	122085967
169742	129873_at	25	X	13492529	13492553	25	1	MLTR11A	LTR/ERVK	13492491	13492871	Nyx	13466110	13489313	Cask	13851367	13517080
169940	137040_at	25	2	164875063	164875087	25	1	B1_Mur4	SINE/Alu	164875051	164875124	Pltp	164857711	164839518	Pcif1	164879304	164894454
170039	136220_at	25					2	RMER1B	Other
169956	133269_at	25	14	18341912	18341936	25	1	Lx8	LINE/L1	18339981	18342101	Ube2e1	18331859	18282722	Ube2e2	18894267	18573575
170045	136567_at	25	8	8719296	8719272	25	1	MTD	LTR/ERVL-MaLR	8719577	8719185	B930078G14Rik	8689666	8690644	Fam155a	9771018	9206001
170069	133530_at	25	10	19086180	19086204	25	1	RMER4B	LTR/ERVK	19085996	19086504	Tnfaip3	19015657	19000910	Olig3	19356560	19358606
170138	134053_at	25	11	106956371	106956347	25	1	RSINE1	SINE/B4	106956403	106956263	Smurf2	106920715	106820066	Kpna2	106999541	106988629
170186	138117_at	25	5	36455209	36455185	25	1	RLTR49	LTR/ERVK	36455493	36454923	Psapl1	36204021	36206568	Grpel1	36464998	36474080
170915	136629_r_at	25	2	118563402	118563426	25	1	RSINE1	SINE/B4	118563295	118563430	Bmf	118549687	118528757	Bub1b	118598211	118641591
170932	131476_at	25	15	103451927	103451951	25	1	RMER15	LTR/ERVL	103451732	103452306	BC048502	103448459	103438965	Nckap1l	103453825	103498800
172354	129173_r_at	25	3	5177983	5178007	25	1	L1MC1	LINE/L1	5177649	5178021	Gm8775	4211716	4212228	Gm10748	5214763	5215095
172420	141122_at	25	13	108027911	108027887	25	1	MLT1F2	LTR/ERVL-MaLR	108028038	108027699	Zswim6	107890064	107724618	Smim15	108046424	108049146
171013	134184_at	25	7	48531122	48531098	25	1	ORR1D1-int	LTR/ERVL-MaLR	48531537	48530631	Mrgprx2	48499270	48478619	Mrgprb2	48558086	48550968
171233	138128_at	25	10	116414704	116414680	25	1	LTR52	LTR/ERVL	116414904	116414530	Ptprb	116301374	116389538	Kcnmb4	116473878	116417861
171222	133505_i_at	25	1	32707653	32707677	25	1	Lx4A	LINE/L1	32706829	32707753	Gm5415	32547293	32543546	Prim2	33669786	33453811
171424	135415_at	25	3	88637280	88637304	25	1	B3	SINE/B2	88637208	88637407	Gm20652	88621061	88616457	Rxfp4	88653142	88651898
171420	133468_at	25					2	IAP1-MM_I-int	LTR/ERVK
171486	131200_f_at	25					2	RMER19B	LTR/ERVK
171125	132548_at	25	6	136457280	136457256	25	1	RLTR49	LTR/ERVK	136457797	136457185	E330021D16Rik	136401830	136400715	Atf7ip	136518851	136610870
172248	129836_at	25	2	23865560	23865536	25	1	MMERVK9C_I-int	LTR/ERVK	23866226	23861731	Spopl	23572106	23506220	Hnmt	24049394	24002910
172263	134168_at	25	2	138657086	138657110	25	1	L1MC2	LINE/L1	138657020	138657121	Btbd3	138256565	138589292	Sptlc3	139493913	139637674
172598	AFFX-18SRNAMur/X00686_3_at	25					2	SSU-rRNA_Hsa	rRNA
172542	136636_at	25	5	121193941	121193965	25	1	B1_Mur3	SINE/Alu	121193859	121193999	Ptpn11	121191397	121130533	Rpl6	121204481	121209241
172672	137654_f_at	25					2	RLTR1B-int	LTR/ERV1
172644	133506_f_at	25					2	Lx4A	LINE/L1
172199	133440_at	25	15	100690152	100690128	25	1	RLTR30	LTR/ERV1	100690384	100690018	Cela1	100687920	100674425	Galnt6	100729376	100691813
172227	133506_f_at	25					2	Lx4A	LINE/L1
173538	129072_at	25	8	111955201	111955225	25	1	RMER6BA	LTR/ERVK	111954885	111955253	Gabarapl2	111940703	111953612	Adat1	111992302	111966908
171300	130618_at	25					2	RLTR46	LTR/ERVK
171345	133505_i_at	25	1	32707654	32707678	25	1	Lx4A	LINE/L1	32706829	32707753	Gm5415	32547293	32543546	Prim2	33669786	33453811
173685	139132_f_at	25					2	RLTR13D3A1	LTR/ERVK
173761	136220_at	25	9	114478411	114478435	25	1	RMER1B	Other	114478138	114478605	Tmppe	114401095	114411200	Ccr4	114496544	114490316
173754	133774_at	25	18	35815945	35815969	25	1	MIRb	SINE/MIR	35815804	35816011	Ube2d2a	35771559	35807172	Cxxc5	35829818	35861687
172746	137092_at	25	11	3475190	3475214	25	1	RSINE1	SINE/B4	3475059	3475218	Rnf185	3452363	3415982	Pla2g3	3488284	3499350
174760	138191_f_at	25	1	36001800	36001776	25	1	MERV1_LTR	LTR/ERV1	36002104	36001639	Plekhb2	34849976	34879580	Hs6st1	36068400	36106446
174775	134217_at	25	7	48858652	48858676	25	1	MT2A	LTR/ERVL	48858257	48858748	Csrp3	48848051	48830398	E2f8	48881596	48866429
174967	131700_at	25	14	73955926	73955950	25	1	MTE2a	LTR/ERVL-MaLR	73955628	73956052	Gm21750	73661225	73662721	Htr2a	74640840	74706859
174933	135680_at	25					2	RMER19C	LTR/ERVK
174008	138749_f_at	25	8	85308185	85308161	25	1	B3	SINE/B2	85308256	85308068	Orc6	85299632	85308278	Mylk3	85386345	85324303
175190	137062_at	25	2	158645531	158645555	25	1	RLTR12A	LTR/ERVK	158645466	158645574	Actr5	158624888	158639211	Ppp1r16b	158665398	158766334
175128	134372_f_at	25					2	RMER19A	LTR/ERVK
176100	134641_at	25					2	ERVB5_2-LTR_MM	LTR/ERVK
176105	133556_at	25					2	RMER16-int	LTR/ERVK
173902	131179_r_at	25	3	10395056	10395080	25	1	RMER19B	LTR/ERVK	10394435	10395269	Chmp4c	10366907	10391005	Snx16	10440124	10417819
174901	136703_at	25	7	6966885	6966909	25	1	RLTR49	LTR/ERVK	6966756	6967010	Usp29	6961160	6963769	Aurkc	6995443	7002945
174858	133495_at	25	18	15301954	15301930	25	1	MTE2b	LTR/ERVL-MaLR	15302207	15301854	Kctd1	15151446	14968685	Aqp4	15403684	15389394
174830	133865_at	25	8	34967891	34967915	25	1	MIR	SINE/MIR	34967857	34967955	Tnks	34965690	34829179	Ppp1r3b	35375741	35388124
176306	133400_at	25					2	RLTR10-int	LTR/ERVK
177297	131106_at	25	X	162666088	162666112	25	1	L1M2	LINE/L1	162665794	162666358	Reps2	162643649	162411954	Rbbp7	162760402	162779092
176594	134400_f_at	25					2	IAPEY3-int	LTR/ERVK
176490	134711_at	25	11	76220465	76220441	25	1	RLTR53_Mm	LTR/ERVK	76220563	76220394	Dbil5	76217608	76218666	Rnmtl1	76243715	76250619
176560	138939_f_at	25					2	B1_Mus2	SINE/Alu
176562	135536_r_at	25	19	34617163	34617139	25	1	RLTR13B1	LTR/ERVK	34617817	34616946	2010002M12Rik	34640743	34617049	Ifit1	34640871	34650009
175337	139042_at	25	16	87694421	87694397	25	1	B4A	SINE/B4	87694626	87694392	Map3k7cl	87553330	87595336	Bach1	87698945	87733346
178588	137110_at	25	6	50499610	50499586	25	1	ORR1D1	LTR/ERVL-MaLR	50499630	50499498	Osbpl3	50456201	50293330	Cycs	50566538	50562563
178860	139026_f_at	25	2	181295353	181295377	25	1	B3A	SINE/B2	181295268	181295453	Gmeb2	181288035	181251449	Stmn3	181314500	181306459
180081	138117_at	25	5	36455285	36455261	25	1	RLTR49	LTR/ERVK	36455493	36454923	Psapl1	36204021	36206568	Grpel1	36464998	36474080
180053	130659_at	25					2	RMER19C	LTR/ERVK
179165	128617_f_at	25					2	B1_Mus2	SINE/Alu
179878	134436_f_at	25					2	RLTR10E	LTR/ERVK
178723	131095_f_at	25	5	56458661	56458637	25	1	L1_Mus3	LINE/L1	56459257	56458499	Stim2	53998417	54121057	Pcdh7	57718021	58129351
177665	135320_at	25	3	69046208	69046232	25	1	B3	SINE/B2	69046171	69046360	Trim59	69044755	69035288	Kpna4	69127113	69067149
179092	139401_at	25	9	109064334	109064310	25	1	B3	SINE/B2	109064448	109064256	Trex1	109060338	109057933	Tma7	109082381	109077988
179080	139042_at	25	16	87694453	87694429	25	1	B4A	SINE/B4	87694626	87694392	Map3k7cl	87553330	87595336	Bach1	87698945	87733346
179135	131095_f_at	25	5	56458811	56458787	25	1	L1_Mus3	LINE/L1	56459257	56458499	Stim2	53998417	54121057	Pcdh7	57718021	58129351
179115	135464_at	25	18	46641472	46641496	25	1	B3	SINE/B2	46641380	46641593	Eif1a	46597704	46610225	Cdo1	46728342	46713205
179078	133028_f_at	25					2	RLTR9E	LTR/ERVK
178984	129865_at	25	12	108708646	108708622	25	1	MYSERV6-int	LTR/ERVK	108709052	108708337	Degs2	108702306	108686792	Yy1	108792973	108816632
178978	134329_at	25					2	LTRIS4A	LTR/ERV1
179971	133305_at	25	2	31686203	31686227	25	1	ID_B1	SINE/B4	31686094	31686292	Exosc2	31670715	31681350	Abl1	31688376	31804227
179973	135578_at	25	9	21292980	21292956	25	1	ID_B1	SINE/B4	21293088	21292905	Cdkn2d	21291209	21288463	Ap1m2	21312333	21295457
181178	133855_at	25	13	32872700	32872676	25	1	RMER19B2	LTR/ERVK	32873009	32872333	Serpinb1a	32851185	32842092	Serpinb1c	32898161	32881833
180155	133920_at	25	8	40091139	40091163	25	1	MLT1L	LTR/ERVL-MaLR	40090990	40091266	Msr1	39642678	39581700	Fgf20	40308331	40279166
180187	133952_at	25	1	151143640	151143664	25	1	B1F	SINE/Alu	151143608	151143742	Hmcn1	150993435	150563527	Ivns1abp	151344498	151364445
180224	133305_at	25	2	31686491	31686515	25	1	B3	SINE/B2	31686348	31686528	Exosc2	31670715	31681350	Abl1	31688376	31804227
180377	139401_at	25	9	109064339	109064315	25	1	B3	SINE/B2	109064448	109064256	Trex1	109060338	109057933	Tma7	109082381	109077988
180379	134168_at	25	2	138657082	138657106	25	1	L1MC2	LINE/L1	138657020	138657121	Btbd3	138256565	138589292	Sptlc3	139493913	139637674
181343	138508_at	25	7	55972903	55972927	25	1	RMER10A	LTR/ERVL	55972651	55973039	Nipa2	55962476	55931287	Nipa1	56019954	55977567
182457	135789_at	25	2	125733220	125733244	25	1	Lx5	LINE/L1	125732882	125733463	Eid1	125673100	125675638	Secisbp2l	125782870	125736986
181678	136567_at	25	8	8719294	8719270	25	1	MTD	LTR/ERVL-MaLR	8719577	8719185	B930078G14Rik	8689666	8690644	Fam155a	9771018	9206001
181646	135476_f_at	25	15	98517724	98517700	25	1	RMER15	LTR/ERVL	98517802	98517621	Olfr279	98497474	98498406	Kansl2	98534244	98518821
181645	135476_f_at	25	15	98517723	98517699	25	1	RMER15	LTR/ERVL	98517802	98517621	Olfr279	98497474	98498406	Kansl2	98534244	98518821
181675	136087_at	25					2	ORR1D2	LTR/ERVL-MaLR
182572	136699_at	25	12	94530095	94530119	25	1	RLTR21	LTR/ERVK	94529191	94530446	Gm9726	93929102	93927004	Flrt2	95692226	95785215
182571	130147_at	25	9	121793962	121793986	25	1	RMER15	LTR/ERVL	121793779	121794273	Hhatl	121792507	121784016	Ccdc13	121839461	121797627
181592	136618_at	25					2	MTD	LTR/ERVL-MaLR
182652	135229_at	25	1	72636416	72636440	25	1	RLTR12D	LTR/ERVK	72636323	72636569	Smarcal1	72583251	72633134	Ankar	72700564	72642980
182650	131438_f_at	25					2	PB1D10	SINE/Alu
182623	133506_f_at	25					2	Lx4A	LINE/L1
182702	135273_at	25	16	39187818	39187794	25	1	L1MB3	LINE/L1	39187884	39187549	Igsf11	38901471	39027159	Lsamp	41532858	42181679
182681	133440_at	25	15	100690163	100690139	25	1	RLTR30	LTR/ERV1	100690384	100690018	Cela1	100687920	100674425	Galnt6	100729376	100691813
182857	130659_at	25	5	36447734	36447710	25	1	RMER19C	LTR/ERVK	36448172	36447603	Psapl1	36204021	36206568	Grpel1	36464998	36474080
182917	134329_at	25					2	LTRIS4A	LTR/ERV1
184992	133505_i_at	25					2	Lx4A	LINE/L1
184990	131121_r_at	25	5	57218128	57218104	25	1	L1_Rod	LINE/L1	57218330	57217150	Stim2	53998417	54121057	Pcdh7	57718021	58129351
185005	138762_at	25	4	60054968	60054992	25	1	L1_Mur2	LINE/L1	60054815	60055162	Mup6	59964294	60007274	Mup7	60070475	60066469
184212	133774_at	25	18	35815853	35815877	25	1	MIRb	SINE/MIR	35815804	35816011	Ube2d2a	35771559	35807172	Cxxc5	35829818	35861687
183853	136618_at	25	12	108330547	108330571	25	1	MTD	LTR/ERVL-MaLR	108330498	108330922	Hhipl1	108306270	108328300	Cyp46a1	108334377	108362231
183963	133825_at	25	10	126674343	126674367	25	1	MTE2b	LTR/ERVL-MaLR	126674099	126674427	Lrig3	125966219	126015359	Xrcc6bp1	126901371	126868430
183925	138149_at	25	13	15945103	15945079	25	1	Lx8b	LINE/L1	15945223	15944939	Gli3	15463235	15730026	Inhba	16011851	16027211
183922	137488_at	25	X	17111072	17111048	25	1	Lx4A	LINE/L1	17111440	17110880	Ndp	16911774	16885521	Efhc2	17319368	17132049
183924	136220_at	25	9	114478342	114478366	25	1	RMER1B	Other	114478138	114478605	Tmppe	114401095	114411200	Ccr4	114496544	114490316
184017	140845_at	25	4	101399190	101399214	25	1	L1_Mur3	LINE/L1	101398875	101399618	Jak1	101265282	101152367	Ak4	101419277	101466995
185388	129202_r_at	25					2	Lx7	LINE/L1
185426	133506_f_at	25					2	Lx4A	LINE/L1
186288	137575_at	25					2	RLTR10-int	LTR/ERVK
186295	139026_f_at	25					2	B3A	SINE/B2
184033	132800_r_at	25	6	121983280	121983304	25	1	ERVB5_2-LTR_MM	LTR/ERVK	121983104	121983559	Mug1	121838541	121889057	Mug2	122006798	122085967
184089	135701_at	25					2	B3A	SINE/B2
185134	AFFX-18SRNAMur/X00686_M_at	25	17	39847193	39847217	25	1	SSU-rRNA_Hsa	rRNA	39846353	39848201	Gm9041	39640957	39645666	Gm21946	39953353	39955244
183815	131121_r_at	25	5	57218169	57218145	25	1	L1_Rod	LINE/L1	57218330	57217150	Stim2	53998417	54121057	Pcdh7	57718021	58129351
184312	136262_f_at	25	11	30924378	30924354	25	1	Lx2	LINE/L1	30925614	30924137	Gpr75	30885358	30893729	Erlec1	30954335	30930774
186833	137223_i_at	25					2	ETnERV-int	LTR/ERVK
186847	135475_i_at	25	15	98517794	98517770	25	1	RMER15	LTR/ERVL	98517802	98517621	Olfr279	98497474	98498406	Kansl2	98534244	98518821
186323	134217_at	25	7	48858542	48858566	25	1	MT2A	LTR/ERVL	48858257	48858748	Csrp3	48848051	48830398	E2f8	48881596	48866429
186726	131126_at	25	8	86063827	86063851	25	1	RLTR30D2_MM	LTR/ERV1	86063787	86064299	Phkb	85840959	86061376	Abcc12	86580686	86482260
185472	133028_f_at	25					2	RLTR9E	LTR/ERVK
186406	135680_at	25					2	RMER19C	LTR/ERVK
188833	135536_r_at	25					2	RLTR13B1	LTR/ERVK
186667	131121_r_at	25	5	57218175	57218151	25	1	L1_Rod	LINE/L1	57218330	57217150	Stim2	53998417	54121057	Pcdh7	57718021	58129351
188911	134053_at	25	11	106956345	106956321	25	1	RSINE1	SINE/B4	106956403	106956263	Smurf2	106920715	106820066	Kpna2	106999541	106988629
188919	129638_at	25					2	Lx7	LINE/L1
188937	137654_f_at	25	5	57065568	57065543	25	1	RLTR1B-int	LTR/ERV1	57067363	57065199	Stim2	53998417	54121057	Pcdh7	57718021	58129351
190156	137110_at	25	6	50499621	50499597	25	1	ORR1D1	LTR/ERVL-MaLR	50499630	50499498	Osbpl3	50456201	50293330	Cycs	50566538	50562563
187724	130659_at	25	5	36448000	36447977	24	1	RMER19C	LTR/ERVK	36448172	36447603	Psapl1	36204021	36206568	Grpel1	36464998	36474080
187723	137575_at	25					2	MMERVK10D3_I-int	LTR/ERVK
187983	136434_at	25	17	46356654	46356678	25	1	MMERGLN-int	LTR/ERV1	46350151	46356719	Abcc10	46328352	46303221	Zfp318	46383731	46420920
188035	135578_at	25	9	21292982	21292958	25	1	ID_B1	SINE/B4	21293088	21292905	Cdkn2d	21291209	21288463	Ap1m2	21312333	21295457
187974	133427_r_at	25	3	115885405	115885381	25	1	Lx7	LINE/L1	115885651	115885299	S1pr1	115715055	115710433	A930005H10Rik	115888130	115887822
188036	135578_at	25	9	21292983	21292959	25	1	ID_B1	SINE/B4	21293088	21292905	Cdkn2d	21291209	21288463	Ap1m2	21312333	21295457
189100	137603_f_at	25	17	33906545	33906521	25	1	L1_Mur3	LINE/L1	33906730	33906511	Kifc1	33890661	33875666	Daxx	33909414	33915589
189405	AFFX-18SRNAMur/X00686_3_at	25					2	SSU-rRNA_Hsa	rRNA
189198	133825_at	25	10	126674334	126674358	25	1	MTE2b	LTR/ERVL-MaLR	126674099	126674427	Lrig3	125966219	126015359	Xrcc6bp1	126901371	126868430
188097	138762_at	25	4	60123653	60123677	25	1	L1_Mur2	LINE/L1	60123633	60124518	Mup7	60070475	60066469	Mup2	60154289	60135932
188095	137566_at	25	5	122417906	122417882	25	1	B3	SINE/B2	122417976	122417769	Arpc3	122391878	122406179	Anapc7	122421693	122444912
188106	136182_at	25	6	141245161	141245137	24	1	L2	LINE/L2	141245208	141244809	Gm11077	140729284	140756053	Pde3a	141249269	141499351
188140	134053_at	25	11	106956362	106956338	25	1	RSINE1	SINE/B4	106956403	106956263	Smurf2	106920715	106820066	Kpna2	106999541	106988629
190604	138932_at	25	19	6816088	6816064	25	1	RLTR30E_MM	LTR/ERV1	6816268	6815788	Slc22a12	6543019	6535845	Rps6ka4	6840601	6829085
190397	133028_f_at	25					2	RLTR9E	LTR/ERVK
191498	135831_at	25	13	58167383	58167407	25	1	RMER16A2	LTR/ERVK	58167361	58167645	Idnk	58157649	58164693	Ubqln1	58215653	58176156
191685	133835_at	25	19	8855288	8855312	25	1	RMER4B	LTR/ERVK	8854999	8855318	Lrrn4cl	8850785	8853909	Ubxn1	8871559	8875663
191974	129828_f_at	25					2	IAPLTR3-int	LTR/ERVK
191999	131095_f_at	25	5	56458758	56458734	25	1	L1_Mus3	LINE/L1	56459257	56458499	Stim2	53998417	54121057	Pcdh7	57718021	58129351
192710	135415_at	25	3	88637371	88637395	25	1	B3	SINE/B2	88637208	88637407	Gm20652	88621061	88616457	Rxfp4	88653142	88651898
189309	136699_at	25					2	RLTR21	LTR/ERVK
190500	139042_at	25	16	87694604	87694580	25	1	B4A	SINE/B4	87694626	87694392	Map3k7cl	87553330	87595336	Bach1	87698945	87733346
190477	138149_at	25	13	15945129	15945105	24	1	Lx8b	LINE/L1	15945223	15944939	Gli3	15463235	15730026	Inhba	16011851	16027211
192932	137327_f_at	25	5	36455903	36455879	25	1	RMER15	LTR/ERVL	36456071	36455671	Psapl1	36204021	36206568	Grpel1	36464998	36474080
191870	135319_at	25	4	41320444	41320468	25	1	Lx5	LINE/L1	41319734	41320623	Dcaf12	41314889	41291300	Ubap1	41348996	41390525
192834	137591_at	25	11	62542616	62542592	25	1	ORR1D1	LTR/ERVL-MaLR	62542674	62542430	Cenpv	62539261	62524946	Ubb	62551171	62553213
192815	137627_f_at	25					2	RLTR9E	LTR/ERVK
192832	134711_at	25	11	76220469	76220445	25	1	RLTR53_Mm	LTR/ERVK	76220563	76220394	Dbil5	76217608	76218666	Rnmtl1	76243715	76250619
192860	141080_f_at	25					2	B3	SINE/B2
194288	135900_at	25	3	102292543	102292567	25	1	RMER15	LTR/ERVL	102292528	102292764	Vangl1	102204693	102156701	Ngf	102469928	102521013
190673	134906_at	25	3	94409570	94409594	25	1	L1ME3A	LINE/L1	94409478	94409729	Lingo4	94398517	94404501	Tdrkh	94413296	94432633
193235	131106_at	25	X	162666250	162666274	25	1	L1M2	LINE/L1	162665794	162666358	Reps2	162643649	162411954	Rbbp7	162760402	162779092
194053	136615_at	25					2	LTRIS4	LTR/ERV1
194035	136703_at	25	7	6966886	6966910	25	1	RLTR49	LTR/ERVK	6966756	6967010	Usp29	6961160	6963769	Aurkc	6995443	7002945
193978	135320_at	25	3	69046036	69046060	25	1	B3	SINE/B2	69045992	69046143	Trim59	69044755	69035288	Kpna4	69127113	69067149
191892	135330_at	25	11	46448233	46448257	25	1	L1MC5a	LINE/L1	46448141	46448534	Med7	46436925	46442721	Havcr2	46454935	46481255
194231	136182_at	25	6	141244988	141244964	25	1	L2	LINE/L2	141245208	141244809	Gm11077	140729284	140756053	Pde3a	141249269	141499351
194199	134436_f_at	25					2	RLTR10E	LTR/ERVK
194215	135738_at	25					2	RMER15	LTR/ERVL
194480	138932_at	25					2	RLTR30E_MM	LTR/ERV1
194532	129072_at	25	8	111955020	111955044	25	1	RMER6BA	LTR/ERVK	111954885	111955253	Gabarapl2	111940703	111953612	Adat1	111992302	111966908
195219	132802_at	25	11	67013205	67013229	25	1	B4A	SINE/B4	67013085	67013261	Pirt	66911981	66929876	Tmem220	67025154	67035312
195202	141080_f_at	25					2	B3	SINE/B2
195631	134431_r_at	25					2	Lx9	LINE/L1
195466	139132_f_at	25	1	93857989	93858013	25	1	RLTR13D3A1	LTR/ERVK	93857634	93858594	D2hgdh	93825240	93852348	Gal3st2	93861344	93876494
195417	139042_at	25	16	87694420	87694396	25	1	B4A	SINE/B4	87694626	87694392	Map3k7cl	87553330	87595336	Bach1	87698945	87733346
195491	133364_at	25					2	MT2B2	LTR/ERVL
195450	133695_at	25	2	167571524	167571500	25	1	L2c	LINE/L2	167571624	167571331	Snai1	167538195	167542814	Ube2v1	167632095	167607638
195423	137603_f_at	25	17	33906547	33906523	25	1	L1_Mur3	LINE/L1	33906730	33906511	Kifc1	33890661	33875666	Daxx	33909414	33915589
195721	137654_f_at	25					2	RLTR1B-int	LTR/ERV1
196589	135536_r_at	25					2	RLTR13B2	LTR/ERVK
196617	135536_r_at	25					2	RLTR13B1	LTR/ERVK
196661	130618_at	25	3	94746054	94746030	25	1	MMERVK10C-int	LTR/ERVK	94746205	94745970	Selenbp2	94693556	94704413	Cgn	94786492	94760069
197033	137078_at	25	17	22776404	22776380	25	1	RLTR31_Mur	LTR/ERVK	22776598	22776018	RP24-118H13.2	22739944	22751509	Zfp945	22867134	22846697
196918	137560_at	25	7	65808723	65808747	25	1	L1MCb	LINE/L1	65808653	65808760	Tm2d3	65691169	65701913	Pcsk6	65861734	66050340
196871	135330_at	25	11	46448360	46448384	25	1	L1MC5a	LINE/L1	46448141	46448534	Med7	46436925	46442721	Havcr2	46454935	46481255
197867	137040_at	25	2	164875152	164875176	25	1	B3	SINE/B2	164875138	164875254	Pltp	164857711	164839518	Pcif1	164879304	164894454
198073	138762_at	25	4	60123341	60123365	25	1	L1_Mur2	LINE/L1	60123327	60123643	Mup7	60070475	60066469	Mup2	60154289	60135932
198015	137326_i_at	25	5	36455948	36455924	25	1	RMER15	LTR/ERVL	36456071	36455671	Psapl1	36204021	36206568	Grpel1	36464998	36474080
196766	136220_at	25	9	114478263	114478287	25	1	RMER1B	Other	114478138	114478605	Tmppe	114401095	114411200	Ccr4	114496544	114490316
196783	131121_r_at	25	5	57218203	57218179	25	1	L1_Rod	LINE/L1	57218330	57217150	Stim2	53998417	54121057	Pcdh7	57718021	58129351
196756	137332_at	25	19	59349286	59349310	25	1	MRLTR33	LTR/ERVK	59349205	59349682	Rps12-ps3	59322290	59322783	Emx2	59458372	59465357
199181	141122_at	25	13	108027975	108027951	25	1	MLT1F2	LTR/ERVL-MaLR	108028038	108027699	Zswim6	107890064	107724618	Smim15	108046424	108049146
199204	136220_at	25	9	114478490	114478514	25	1	RMER1B	Other	114478138	114478605	Tmppe	114401095	114411200	Ccr4	114496544	114490316
197919	132802_at	25	11	67013179	67013203	25	1	B4A	SINE/B4	67013085	67013261	Pirt	66911981	66929876	Tmem220	67025154	67035312
197895	135415_at	25	3	88637370	88637394	25	1	B3	SINE/B2	88637208	88637407	Gm20652	88621061	88616457	Rxfp4	88653142	88651898
200403	138149_at	25	13	15945114	15945090	24	1	Lx8b	LINE/L1	15945223	15944939	Gli3	15463235	15730026	Inhba	16011851	16027211
200460	130264_at	25	7	29890906	29890930	25	1	L1MC1	LINE/L1	29890750	29891023	Zfp420	29859979	29877292	Zfp27	29906572	29893333
200437	136699_at	25	12	94530244	94530268	25	1	RLTR21	LTR/ERVK	94529191	94530446	Gm9726	93929102	93927004	Flrt2	95692226	95785215
199334	129373_at	25	X	150980489	150980513	25	1	L1M3	LINE/L1	150980461	150980790	Maged2	150814345	150806370	Gnl3l	151017322	150983141
197079	138046_at	25	6	87814586	87814562	25	1	B3A	SINE/B2	87814668	87814463	Rab43	87812164	87788853	Isy1	87838759	87818447
197055	136434_at	25	16	4812564	4812588	25	1	RLTR1A2_MM	LTR/ERV1	4812390	4812936	Cdip1	4790292	4750348	4930562C15Rik	4835416	4867691
198180	134711_at	25	11	76220562	76220538	25	1	RLTR53_Mm	LTR/ERVK	76220563	76220394	Dbil5	76217608	76218666	Rnmtl1	76243715	76250619
199066	133741_at	25					2	Lx5b	LINE/L1
200512	137040_at	25	2	164875057	164875081	25	1	B1_Mur4	SINE/Alu	164875051	164875124	Pltp	164857711	164839518	Pcif1	164879304	164894454
202063	136615_at	25					2	LTRIS4	LTR/ERV1
202103	138508_at	25	7	55972902	55972926	25	1	RMER10A	LTR/ERVL	55972651	55973039	Nipa2	55962476	55931287	Nipa1	56019954	55977567
202049	133695_at	25	2	167571379	167571355	25	1	L2c	LINE/L2	167571624	167571331	Snai1	167538195	167542814	Ube2v1	167632095	167607638
200685	136434_at	25					2	RLTR1A2_MM	LTR/ERV1
200708	130559_at	25	7	134391951	134391975	24	1	B3A	SINE/B2	134391833	134392045	D7Ertd443e	134385661	134266262	Dock1	134670687	135173639
200709	138117_at	25					2	RLTR49	LTR/ERVK
200729	136615_at	25					2	LTRIS4	LTR/ERV1
200717	136249_at	25					2	RLTR44-int	LTR/ERVK
200810	131095_f_at	25					2	L1_Mus3	LINE/L1
200787	129873_at	25	X	13492711	13492735	25	1	MLTR11A	LTR/ERVK	13492491	13492871	Nyx	13466110	13489313	Cask	13851367	13517080
199616	131476_at	25	15	103452038	103452062	25	1	RMER15	LTR/ERVL	103451732	103452306	BC048502	103448459	103438965	Nckap1l	103453825	103498800
199438	137627_f_at	25					2	RLTR9E	LTR/ERVK
201975	133353_at	25	5	45192954	45192930	25	1	Lx4A	LINE/L1	45193499	45192608	4930435H24Rik	45169564	45155011	Qdpr	45450235	45434032
199278	136628_f_at	25	2	118563326	118563350	25	1	RSINE1	SINE/B4	118563295	118563430	Bmf	118549687	118528757	Bub1b	118598211	118641591
200934	134641_at	25	8	72559374	72559398	25	1	ERVB5_2-LTR_MM	LTR/ERVK	72558956	72559409	Med26	72548310	72494558	Smim7	72571088	72565188
200906	131179_r_at	25	3	10395060	10395084	25	1	RMER19B	LTR/ERVK	10394435	10395269	Chmp4c	10366907	10391005	Snx16	10440124	10417819
200882	132802_at	25	11	67013114	67013138	25	1	B4A	SINE/B4	67013085	67013261	Pirt	66911981	66929876	Tmem220	67025154	67035312
203004	132109_at	25	15	12318596	12318572	25	1	RMER1B	Other	12319093	12318364	Mtmr12	12205028	12272240	1810049J17Rik	12321899	12321438
205866	134906_at	25	3	94409515	94409539	25	1	L1ME3A	LINE/L1	94409478	94409729	Lingo4	94398517	94404501	Tdrkh	94413296	94432633
205905	137062_at	25	2	158645547	158645571	25	1	RLTR12A	LTR/ERVK	158645466	158645574	Actr5	158624888	158639211	Ppp1r16b	158665398	158766334
203192	137332_at	25	19	59349262	59349286	25	1	MRLTR33	LTR/ERVK	59349205	59349682	Rps12-ps3	59322290	59322783	Emx2	59458372	59465357
204351	129373_at	25	X	150980488	150980512	25	1	L1M3	LINE/L1	150980461	150980790	Maged2	150814345	150806370	Gnl3l	151017322	150983141
203261	133364_at	25	15	75881429	75881405	25	1	ORR1A4-int	LTR/ERVL-MaLR	75881750	75881283	Gsdmd	75862339	75867404	Naprt1	75894481	75890964
203307	138046_at	25	6	87814570	87814546	25	1	B3A	SINE/B2	87814668	87814463	Rab43	87812164	87788853	Isy1	87838759	87818447
204530	133378_at	25	16	39203502	39203478	25	1	L1MB8	LINE/L1	39203609	39203356	Igsf11	38901471	39027159	Lsamp	41532858	42181679
203103	131200_f_at	25					2	RMER19B	LTR/ERVK
203109	141080_f_at	25	9	108653044	108653068	25	1	B3	SINE/B2	108652968	108653154	Gm10621	108648840	108650953	Slc25a20	108662098	108684641
203083	138749_f_at	25	8	85308181	85308157	25	1	B3	SINE/B2	85308256	85308068	Orc6	85299632	85308278	Mylk3	85386345	85324303
203059	131179_r_at	25	3	10395168	10395192	25	1	RMER19B	LTR/ERVK	10394435	10395269	Chmp4c	10366907	10391005	Snx16	10440124	10417819
204168	133778_at	25					2	Lx5	LINE/L1
204165	133835_at	25					2	RMER4B	LTR/ERVK
205639	136249_at	25					2	RLTR44-int	LTR/ERVK
205686	AFFX-18SRNAMur/X00686_M_at	25					2	SSU-rRNA_Hsa	rRNA
205821	131071_f_at	25					2	RMER19B	LTR/ERVK
205764	131068_at	25	3	116835813	116835789	25	1	MLT1A0	LTR/ERVL-MaLR	116835870	116835667	Agl	116808166	116739999	Frrs1	116878227	116903750
205811	133825_at	25	10	126674261	126674285	25	1	MTE2b	LTR/ERVL-MaLR	126674099	126674427	Lrig3	125966219	126015359	Xrcc6bp1	126901371	126868430
205539	136643_f_at	25					2	RLTR1A2_MM	LTR/ERV1
205937	131476_at	25	15	103452004	103452028	25	1	RMER15	LTR/ERVL	103451732	103452306	BC048502	103448459	103438965	Nckap1l	103453825	103498800
202885	133684_at	25	1	172518628	172518652	25	1	MLT1D	LTR/ERVL-MaLR	172518407	172518745	Tagln2	172500047	172507380	Ccdc19	172521044	172545870
205478	135831_at	25	13	58167378	58167402	25	1	RMER16A2	LTR/ERVK	58167361	58167645	Idnk	58157649	58164693	Ubqln1	58215653	58176156
203442	137078_at	25	17	22776586	22776562	25	1	RLTR31_Mur	LTR/ERVK	22776598	22776018	RP24-118H13.2	22739944	22751509	Zfp945	22867134	22846697
203449	134312_at	25	7	77997611	77997587	25	1	MIR	SINE/MIR	77997749	77997545	Agbl1	76318071	76766608	Ntrk3	78578408	78192362
206915	136434_at	25					2	RLTR1A2_MM	LTR/ERV1
206873	137575_at	25					2	RLTR10-int	LTR/ERVK
207281	134217_at	25	7	48858380	48858404	25	1	MT2A	LTR/ERVL	48858257	48858748	Csrp3	48848051	48830398	E2f8	48881596	48866429
208135	AFFX-18SRNAMur/X00686_3_at	25	17	39847904	39847928	24	1	SSU-rRNA_Hsa	rRNA	39846353	39848201	Gm9041	39640957	39645666	Gm21946	39953353	39955244
208158	135273_at	25	16	39187866	39187842	25	1	L1MB3	LINE/L1	39187884	39187549	Igsf11	38901471	39027159	Lsamp	41532858	42181679
208319	132104_f_at	25					2	Lx2	LINE/L1
208324	136249_at	25					2	RLTR44-int	LTR/ERVK
208349	135476_f_at	25	15	98517721	98517697	25	1	RMER15	LTR/ERVL	98517802	98517621	Olfr279	98497474	98498406	Kansl2	98534244	98518821
208426	138046_at	25	6	87814512	87814488	25	1	B3A	SINE/B2	87814668	87814463	Rab43	87812164	87788853	Isy1	87838759	87818447
208276	140761_f_at	25					2	PB1D9	SINE/Alu
208548	131195_f_at	25					2	B1_Mur3	SINE/Alu
208616	136629_r_at	25	2	118563382	118563406	25	1	RSINE1	SINE/B4	118563295	118563430	Bmf	118549687	118528757	Bub1b	118598211	118641591
208526	137040_at	25	2	164875153	164875177	25	1	B3	SINE/B2	164875138	164875254	Pltp	164857711	164839518	Pcif1	164879304	164894454
208521	134015_at	25	2	11341174	11341198	25	1	RLTR13D3A	LTR/ERVK	11340740	11341530	Prkcq	11172113	11301226	Pfkfb3	11502101	11471430
209329	133400_at	25					2	RLTR10-int	LTR/ERVK
209731	137488_at	25	X	17111089	17111065	25	1	Lx4A	LINE/L1	17111440	17110880	Ndp	16911774	16885521	Efhc2	17319368	17132049
209597	135941_at	25	13	63724113	63724137	25	1	MLTR14	LTR/ERV1	63724068	63724271	Ptch1	63565520	63511533	Ercc6l2	63815240	63900302
209384	139508_at	25	6	47652181	47652205	25	1	RMER12B	LTR/ERVK	47652138	47653046	Ezh2	47595341	47530274	Pdia4	47813512	47796142
210998	135680_at	25	11	23208951	23208927	24	1	RMER19C	LTR/ERVK	23209328	23208725	Fam161a	23007531	23030788	Xpo1	23256041	23298249
210968	133364_at	25	15	75881377	75881353	25	1	ORR1A4-int	LTR/ERVL-MaLR	75881750	75881283	Gsdmd	75862339	75867404	Naprt1	75894481	75890964
210966	129638_at	25	10	111781760	111781736	25	1	L1_Mur3	LINE/L1	111782045	111781332	Phlda1	111506286	111508645	Krr1	111972664	111988432
209513	134141_at	25	1	136690652	136690676	25	1	RSINE1	SINE/B4	136690608	136690755	Zfp281	136624901	136630053	Nr5a2	136960427	136843584
209471	133427_r_at	25	3	115885452	115885428	25	1	Lx7	LINE/L1	115885651	115885299	S1pr1	115715055	115710433	A930005H10Rik	115888130	115887822
209538	133435_at	25	4	123731946	123731922	25	1	RLTR19B	LTR/ERVK	123732387	123731720	Ndufs5	123718202	123712710	Akirin1	123750345	123734559
209774	132548_at	25	6	136457307	136457283	25	1	RLTR49	LTR/ERVK	136457797	136457185	E330021D16Rik	136401830	136400715	Atf7ip	136518851	136610870
210901	134745_at	25	17	7349518	7349542	25	1	MTE2b	LTR/ERVL-MaLR	7349389	7349715	Tcp10a	7324646	7345974	Ttll2	7352696	7350904
210879	136699_at	25	12	94530302	94530326	25	1	RLTR21	LTR/ERVK	94529191	94530446	Gm9726	93929102	93927004	Flrt2	95692226	95785215
211077	135738_at	25	6	139982775	139982751	25	1	RMER15	LTR/ERVL	139982915	139982474	Pik3c2g	139621888	139969284	Plcz1	140041457	139989676
209901	134015_at	25					2	RLTR13D6	LTR/ERVK
211891	133862_at	25	X	153011269	153011293	25	1	L2c	LINE/L2	153011108	153011339	Usp51	153006469	153009416	Mageh1	153037563	153036166
211916	135610_at	25	16	18990319	18990343	25	1	RMER19B2	LTR/ERVK	18989880	18990572	Hira	18877037	18970309	Gm10088	19028232	19028654
211931	131068_at	25	3	116835721	116835697	25	1	MLT1A0	LTR/ERVL-MaLR	116835870	116835667	Agl	116808166	116739999	Frrs1	116878227	116903750
211145	135330_at	25	11	46448496	46448520	25	1	L1MC5a	LINE/L1	46448141	46448534	Med7	46436925	46442721	Havcr2	46454935	46481255
211173	137488_at	25					2	Lx4A	LINE/L1
213149	133671_at	25	8	26965134	26965110	25	1	MLTR12	LTR/ERV1	26965259	26964828	Thap1	26158212	26162940	Zfp703	26977336	26981461
212081	140557_f_at	25					2	RLTR10B	LTR/ERVK
213459	137560_at	25	7	65808707	65808731	25	1	L1MCb	LINE/L1	65808653	65808760	Tm2d3	65691169	65701913	Pcsk6	65861734	66050340
213391	132799_f_at	25					2	ERVB5_2-LTR_MM	LTR/ERVK
213449	135738_at	25	6	139982739	139982715	25	1	RMER15	LTR/ERVL	139982915	139982474	Pik3c2g	139621888	139969284	Plcz1	140041457	139989676
213210	135464_at	25	18	46641416	46641440	25	1	B3	SINE/B2	46641380	46641593	Eif1a	46597704	46610225	Cdo1	46728342	46713205
213247	140443_f_at	25	1	10519999	10519975	24	1	RLTR13C1	LTR/ERVK	10520823	10519849	Cpa6	10719945	10324720	Prex2	10993465	11303682
213214	135941_at	25	13	63724122	63724146	24	1	MLTR14	LTR/ERV1	63724068	63724271	Ptch1	63565520	63511533	Ercc6l2	63815240	63900302
213272	133305_at	25	2	31686149	31686173	25	1	ID_B1	SINE/B4	31686094	31686292	Exosc2	31670715	31681350	Abl1	31688376	31804227
210794	134015_at	25					2	RLTR13D2	LTR/ERVK
210761	140761_f_at	25					2	PB1D9	SINE/Alu
210729	138130_at	25	17	31549637	31549613	25	1	LTR48	LTR/ERV1	31549824	31549482	Ndufv3	31520115	31531321	4833413E03Rik	31557126	31559113
214516	133855_at	25	13	32872778	32872753	25	1	RMER19B2	LTR/ERVK	32873009	32872333	Serpinb1a	32851185	32842092	Serpinb1c	32898161	32881833
214482	128579_r_at	25	2	181290148	181290172	25	1	L1MC4a	LINE/L1	181289997	181290215	Gmeb2	181288035	181251449	Stmn3	181314500	181306459
216026	140707_at	25	10	128508804	128508828	25	1	PB1D10	SINE/Alu	128508759	128508853	Myl6b	128498685	128494157	Esyt1	128525859	128510248
216064	133862_at	25	X	153011249	153011273	25	1	L2c	LINE/L2	153011108	153011339	Usp51	153006469	153009416	Mageh1	153037563	153036166
215900	141080_f_at	25	19	4256628	4256651	24	1	B3	SINE/B2	4256593	4256779	Pold4	4231899	4233631	Ssh3	4269172	4261668
214968	135680_at	25	11	23208938	23208915	24	1	RMER19C	LTR/ERVK	23209328	23208725	Fam161a	23007531	23030788	Xpo1	23256041	23298249
215021	138939_f_at	25					2	B1_Mus2	SINE/Alu
214594	129072_at	25					2	RMER6BA	LTR/ERVK
217086	133980_at	25	6	95929266	95929290	25	1	L1M2	LINE/L1	95928037	95929619	Suclg2	95718837	95474134	Fam19a1	96113154	96657198
214812	132104_f_at	25					2	Lx	LINE/L1
218640	132799_f_at	25					2	ERVB5_2-LTR_MM	LTR/ERVK
216075	134750_at	25					2	MTE2b	LTR/ERVL-MaLR
216074	139202_at	25	6	117884512	117884536	25	1	ORR1D1	LTR/ERVL-MaLR	117884369	117884640	Zfp239	117862100	117873291	Hnrnpf	117900324	117925622
216106	129072_at	25					2	RMER6BA	LTR/ERVK
216102	138939_f_at	25					2	B1_Mus2	SINE/Alu
216103	141122_at	25	13	108027962	108027938	25	1	MLT1F2	LTR/ERVL-MaLR	108028038	108027699	Zswim6	107890064	107724618	Smim15	108046424	108049146
216076	134750_at	25					2	MTE2b	LTR/ERVL-MaLR
217356	130559_at	25	7	134392083	134392107	25	1	L1MD1	LINE/L1	134392051	134392235	D7Ertd443e	134385661	134266262	Dock1	134670687	135173639
214680	141080_f_at	25	1	93455732	93455756	24	1	B3	SINE/B2	93455682	93455876	Gm17415	93421682	93422488	Sept2	93478964	93510260
214672	137603_f_at	25	17	33906616	33906592	25	1	L1_Mur3	LINE/L1	33906730	33906511	Kifc1	33890661	33875666	Daxx	33909414	33915589
217420	134400_f_at	25					2	IAPEY3-int	LTR/ERVK
219891	136643_f_at	25					2	RLTR1A2_MM	LTR/ERV1
218703	133952_at	25	1	151143488	151143512	25	1	B4	SINE/B4	151143325	151143538	Hmcn1	150993435	150563527	Ivns1abp	151344498	151364445
218721	137062_at	25	2	158645498	158645522	25	1	RLTR12A	LTR/ERVK	158645466	158645574	Actr5	158624888	158639211	Ppp1r16b	158665398	158766334
214897	133364_at	25	15	75881438	75881414	25	1	ORR1A4-int	LTR/ERVL-MaLR	75881750	75881283	Gsdmd	75862339	75867404	Naprt1	75894481	75890964
214918	139026_f_at	25	2	181295348	181295372	25	1	B3A	SINE/B2	181295268	181295453	Gmeb2	181288035	181251449	Stmn3	181314500	181306459
218825	135701_at	25	7	101791822	101791846	25	1	B3A	SINE/B2	101791757	101791945	Clpb	101663633	101790168	Phox2a	101818313	101823166
217543	133344_at	25					2	ORR1A2	LTR/ERVL-MaLR
217530	138876_at	25	X	145441320	145441344	25	1	Arthur1B	DNA/hAT-Tip100	145441050	145441470	Lhfpl1	145349089	145290359	Amot	145505181	145446425
217575	135273_at	25	16	39187883	39187859	25	1	L1MB3	LINE/L1	39187884	39187549	Igsf11	38901471	39027159	Lsamp	41532858	42181679
218370	136087_at	25					2	ORR1D2	LTR/ERVL-MaLR
218419	132800_r_at	25					2	ERVB5_2-LTR_MM	LTR/ERVK
218366	135610_at	25	16	18990308	18990332	25	1	RMER19B2	LTR/ERVK	18989880	18990572	Hira	18877037	18970309	Gm10088	19028232	19028654
217224	139025_f_at	25					2	MER89	LTR/ERV1
220080	135229_at	25	1	72636459	72636483	25	1	RLTR12D	LTR/ERVK	72636323	72636569	Smarcal1	72583251	72633134	Ankar	72700564	72642980
217140	135464_at	25	18	46641403	46641427	25	1	B3	SINE/B2	46641380	46641593	Eif1a	46597704	46610225	Cdo1	46728342	46713205
217130	129373_at	25	X	150980493	150980517	25	1	L1M3	LINE/L1	150980461	150980790	Maged2	150814345	150806370	Gnl3l	151017322	150983141
217203	134095_f_at	25	17	88296176	88296152	25	1	RSINE1	SINE/B4	88296279	88296143	Fbxo11	88065291	87990859	Foxn2	88440711	88490533
217180	134820_at	25					2	B4	SINE/B4
217129	129373_at	25	X	150980494	150980518	25	1	L1M3	LINE/L1	150980461	150980790	Maged2	150814345	150806370	Gnl3l	151017322	150983141
219792	133400_at	25					2	RLTR10-int	LTR/ERVK
218856	133684_at	25	1	172518698	172518722	25	1	MLT1D	LTR/ERVL-MaLR	172518407	172518745	Tagln2	172500047	172507380	Ccdc19	172521044	172545870
219648	131965_f_at	25	17	33906547	33906523	24	1	L1_Mur3	LINE/L1	33906730	33906511	Kifc1	33890661	33875666	Daxx	33909414	33915589
219673	133440_at	25	15	100690277	100690253	25	1	RLTR30	LTR/ERV1	100690384	100690018	Cela1	100687920	100674425	Galnt6	100729376	100691813
220888	137627_f_at	25					2	RLTR9E	LTR/ERVK
220922	130494_f_at	25					2	B1_Mm	SINE/Alu
220897	129373_at	25	X	150980484	150980508	25	1	L1M3	LINE/L1	150980461	150980790	Maged2	150814345	150806370	Gnl3l	151017322	150983141
220914	141122_at	25	13	108027801	108027777	25	1	MLT1F2	LTR/ERVL-MaLR	108028038	108027699	Zswim6	107890064	107724618	Smim15	108046424	108049146
221276	131126_at	25	8	86064069	86064093	25	1	RLTR30D2_MM	LTR/ERV1	86063787	86064299	Phkb	85840959	86061376	Abcc12	86580686	86482260
221271	128644_at	25	11	75481546	75481570	25	1	ID4	SINE/ID	75481510	75481585	Tlcd2	75461715	75470899	Prpf8	75486816	75509449
221221	133364_at	25	15	75881421	75881397	25	1	ORR1A4-int	LTR/ERVL-MaLR	75881750	75881283	Gsdmd	75862339	75867404	Naprt1	75894481	75890964
221215	138128_at	25	10	116414695	116414671	25	1	LTR52	LTR/ERVL	116414904	116414530	Ptprb	116301374	116389538	Kcnmb4	116473878	116417861
221433	139042_at	25	16	87694597	87694573	25	1	B4A	SINE/B4	87694626	87694392	Map3k7cl	87553330	87595336	Bach1	87698945	87733346
221420	136618_at	25	12	108330757	108330781	25	1	MTD	LTR/ERVL-MaLR	108330498	108330922	Hhipl1	108306270	108328300	Cyp46a1	108334377	108362231
220947	132802_at	25	11	67013215	67013239	25	1	B4A	SINE/B4	67013085	67013261	Pirt	66911981	66929876	Tmem220	67025154	67035312
222134	134745_at	25	17	7349420	7349444	25	1	MTE2b	LTR/ERVL-MaLR	7349389	7349715	Tcp10a	7324646	7345974	Ttll2	7352696	7350904
222352	134436_f_at	25					2	RLTR10E	LTR/ERVK
222422	140189_at	25	6	13896012	13896036	25	1	ORR1C2-int	LTR/ERVL-MaLR	13895278	13896163	2610001J05Rik	13871518	13867735	Ppp1r3a	14755274	14713822
222681	136262_f_at	25	11	30924368	30924344	25	1	Lx2	LINE/L1	30925614	30924137	Gpr75	30885358	30893729	Erlec1	30954335	30930774
223492	136643_f_at	25					2	RLTR1A2_MM	LTR/ERV1
222661	131179_r_at	25	3	10395160	10395184	25	1	RMER19B	LTR/ERVK	10394435	10395269	Chmp4c	10366907	10391005	Snx16	10440124	10417819
222668	132109_at	25					2	RMER1B	Other
223548	135229_at	25	1	72636418	72636442	25	1	RLTR12D	LTR/ERVK	72636323	72636569	Smarcal1	72583251	72633134	Ankar	72700564	72642980
224848	131438_f_at	25	6	39312220	39312196	24	1	PB1D10	SINE/Alu	39312248	39312138	Jhdm1d	39206789	39136623	Slc37a3	39377707	39334770
224809	128579_r_at	25	2	181290097	181290121	25	1	L1MC4a	LINE/L1	181289997	181290215	Gmeb2	181288035	181251449	Stmn3	181314500	181306459
224797	133400_at	25	10	93378880	93378856	25	1	RLTR10-int	LTR/ERVK	93378885	93377746	Elk3	93311135	93247414	Lta4h	93453396	93484896
225058	134400_f_at	25					2	RLTR10B	LTR/ERVK
223839	136703_at	25	7	6966865	6966889	25	1	RLTR49	LTR/ERVK	6966756	6967010	Usp29	6961160	6963769	Aurkc	6995443	7002945
223847	137603_f_at	25	17	33906548	33906524	25	1	L1_Mur3	LINE/L1	33906730	33906511	Kifc1	33890661	33875666	Daxx	33909414	33915589
223902	136434_at	25					2	RLTR1A2_MM	LTR/ERV1
226175	131068_at	25	3	116835763	116835739	25	1	MLT1A0	LTR/ERVL-MaLR	116835870	116835667	Agl	116808166	116739999	Frrs1	116878227	116903750
223651	130264_at	25	7	29890881	29890905	25	1	L1MC1	LINE/L1	29890750	29891023	Zfp420	29859979	29877292	Zfp27	29906572	29893333
225171	133505_i_at	25					2	Lx4A	LINE/L1
226247	133556_at	25	10	40821417	40821441	25	1	RMER16-int	LTR/ERVK	40818681	40821664	Mettl24	40683282	40811083	Cdc40	40883143	40831626
226214	137062_at	25	2	158645527	158645551	25	1	RLTR12A	LTR/ERVK	158645466	158645574	Actr5	158624888	158639211	Ppp1r16b	158665398	158766334
224886	138117_at	25	5	36455180	36455156	25	1	RLTR49	LTR/ERVK	36455493	36454923	Psapl1	36204021	36206568	Grpel1	36464998	36474080
227509	132109_at	25	15	12318526	12318502	25	1	RMER1B	Other	12319093	12318364	Mtmr12	12205028	12272240	1810049J17Rik	12321899	12321438
227492	133435_at	25	4	123731807	123731783	25	1	RLTR19B	LTR/ERVK	123732387	123731720	Ndufs5	123718202	123712710	Akirin1	123750345	123734559
228891	133269_at	25	14	18341702	18341726	25	1	Lx8	LINE/L1	18339981	18342101	Ube2e1	18331859	18282722	Ube2e2	18894267	18573575
228941	133530_at	25	10	19086298	19086322	25	1	RMER4B	LTR/ERVK	19085996	19086504	Tnfaip3	19015657	19000910	Olig3	19356560	19358606
228907	140557_f_at	25					2	RLTR10B	LTR/ERVK
227235	135941_at	25	13	63724127	63724151	24	1	MLTR14	LTR/ERV1	63724068	63724271	Ptch1	63565520	63511533	Ercc6l2	63815240	63900302
230159	140707_at	25	10	128513128	128513152	25	1	B3	SINE/B2	128513114	128513271	Esyt1	128525859	128510248	Zc3h10	128547774	128541963
227286	AFFX-18SRNAMur/X00686_3_at	25					2	SSU-rRNA_Hsa	rRNA
226415	133825_at	25	10	126674144	126674168	25	1	MTE2b	LTR/ERVL-MaLR	126674099	126674427	Lrig3	125966219	126015359	Xrcc6bp1	126901371	126868430
226493	136262_f_at	25					2	Lx2	LINE/L1
226420	133671_at	25	8	26964952	26964928	25	1	MLTR12	LTR/ERV1	26965259	26964828	Thap1	26158212	26162940	Zfp703	26977336	26981461
227746	134168_at	25	2	138657083	138657107	25	1	L1MC2	LINE/L1	138657020	138657121	Btbd3	138256565	138589292	Sptlc3	139493913	139637674
227740	138117_at	25	5	36455237	36455213	25	1	RLTR49	LTR/ERVK	36455493	36454923	Psapl1	36204021	36206568	Grpel1	36464998	36474080
227690	135320_at	25	3	69046100	69046124	25	1	B3	SINE/B2	69045992	69046143	Trim59	69044755	69035288	Kpna4	69127113	69067149
227749	133378_at	25	16	39203498	39203474	25	1	L1MB8	LINE/L1	39203609	39203356	Igsf11	38901471	39027159	Lsamp	41532858	42181679
228636	133364_at	25	15	75881465	75881441	25	1	ORR1A4-int	LTR/ERVL-MaLR	75881750	75881283	Gsdmd	75862339	75867404	Naprt1	75894481	75890964
228677	133741_at	25	8	91651526	91651502	25	1	Lx5b	LINE/L1	91651672	91651217	Fto	91313532	91668439	Irx3	91802067	91798511
228671	139401_at	25	9	109064350	109064326	25	1	B3	SINE/B2	109064448	109064256	Trex1	109060338	109057933	Tma7	109082381	109077988
228594	131200_f_at	25					2	RMER19B	LTR/ERVK
229794	133028_f_at	25					2	RLTR9E	LTR/ERVK
231042	132548_at	25	6	136457312	136457288	25	1	RLTR49	LTR/ERVK	136457797	136457185	E330021D16Rik	136401830	136400715	Atf7ip	136518851	136610870
228877	133980_at	25	6	95929396	95929420	25	1	L1M2	LINE/L1	95928037	95929619	Suclg2	95718837	95474134	Fam19a1	96113154	96657198
228847	139025_f_at	25	13	67926358	67926334	25	1	MER89	LTR/ERV1	67926780	67926298	BC048507	67863326	67863923	Mtrr	68582121	68560780
227413	129638_at	25	10	111781705	111781681	25	1	L1_Mur3	LINE/L1	111782045	111781332	Phlda1	111506286	111508645	Krr1	111972664	111988432
227431	133855_at	25					2	RMER19B2	LTR/ERVK
229877	132109_at	25	15	12318528	12318504	25	1	RMER1B	Other	12319093	12318364	Mtmr12	12205028	12272240	1810049J17Rik	12321899	12321438
230040	139042_at	25	16	87694615	87694591	25	1	B4A	SINE/B4	87694626	87694392	Map3k7cl	87553330	87595336	Bach1	87698945	87733346
230092	134641_at	25	8	72559328	72559352	25	1	ERVB5_2-LTR_MM	LTR/ERVK	72558956	72559409	Med26	72548310	72494558	Smim7	72571088	72565188
228561	133427_r_at	25	3	115885553	115885529	25	1	Lx7	LINE/L1	115885651	115885299	S1pr1	115715055	115710433	A930005H10Rik	115888130	115887822
230003	132548_at	25	6	136457313	136457289	25	1	RLTR49	LTR/ERVK	136457797	136457185	E330021D16Rik	136401830	136400715	Atf7ip	136518851	136610870
231186	140707_at	25	10	128502870	128502894	25	1	MTC-int	LTR/ERVL-MaLR	128502064	128503021	Myl6b	128498685	128494157	Esyt1	128525859	128510248
231239	131403_at	25	6	42033224	42033248	25	1	Lx2B2	LINE/L1	42032589	42033412	Sval3	41968140	41973090	Sva	42038394	42042851
231235	137560_at	25	7	65808729	65808753	25	1	L1MCb	LINE/L1	65808653	65808760	Tm2d3	65691169	65701913	Pcsk6	65861734	66050340
231139	138932_at	25	19	6816119	6816095	25	1	RLTR30E_MM	LTR/ERV1	6816268	6815788	Slc22a12	6543019	6535845	Rps6ka4	6840601	6829085
231118	133400_at	25					2	RLTR10-int	LTR/ERVK
231128	129865_at	25	12	108708898	108708874	25	1	MYSERV6-int	LTR/ERVK	108709052	108708337	Degs2	108702306	108686792	Yy1	108792973	108816632
231535	129828_f_at	25					2	ETnERV2-int	LTR/ERVK
231108	129373_at	25	X	150980491	150980515	25	1	L1M3	LINE/L1	150980461	150980790	Maged2	150814345	150806370	Gnl3l	151017322	150983141
231476	135578_at	25	9	21292959	21292935	25	1	ID_B1	SINE/B4	21293088	21292905	Cdkn2d	21291209	21288463	Ap1m2	21312333	21295457
232347	128579_r_at	25	2	181290173	181290197	25	1	L1MC4a	LINE/L1	181289997	181290215	Gmeb2	181288035	181251449	Stmn3	181314500	181306459
232361	AFFX-18SRNAMur/X00686_5_at	25	17	39846946	39846970	25	1	SSU-rRNA_Hsa	rRNA	39846353	39848201	Gm9041	39640957	39645666	Gm21946	39953353	39955244
232377	133344_at	25					2	ORR1A2	LTR/ERVL-MaLR
230262	140443_f_at	25					2	RLTR13D3	LTR/ERVK
230252	131403_at	25					2	Lx2B2	LINE/L1
232496	134906_at	25	3	94409508	94409532	25	1	L1ME3A	LINE/L1	94409478	94409729	Lingo4	94398517	94404501	Tdrkh	94413296	94432633
232449	136567_at	25	8	8719327	8719303	25	1	MTD	LTR/ERVL-MaLR	8719577	8719185	B930078G14Rik	8689666	8690644	Fam155a	9771018	9206001
231305	138932_at	25	19	6816097	6816073	25	1	RLTR30E_MM	LTR/ERV1	6816268	6815788	Slc22a12	6543019	6535845	Rps6ka4	6840601	6829085
231322	134329_at	25					2	LTRIS4A	LTR/ERV1
232868	133695_at	25	2	167571439	167571415	25	1	L2c	LINE/L2	167571624	167571331	Snai1	167538195	167542814	Ube2v1	167632095	167607638
232736	137603_f_at	25	17	33906577	33906553	25	1	L1_Mur3	LINE/L1	33906730	33906511	Kifc1	33890661	33875666	Daxx	33909414	33915589
232739	141122_at	25	13	108027995	108027971	24	1	MLT1F2	LTR/ERVL-MaLR	108028038	108027699	Zswim6	107890064	107724618	Smim15	108046424	108049146
232575	134095_f_at	25					2	RSINE1	SINE/B4
232553	131121_r_at	25	5	57218323	57218299	25	1	L1_Rod	LINE/L1	57218330	57217150	Stim2	53998417	54121057	Pcdh7	57718021	58129351
232707	135475_i_at	25	15	98517730	98517706	25	1	RMER15	LTR/ERVL	98517802	98517621	Olfr279	98497474	98498406	Kansl2	98534244	98518821
232625	136097_i_at	25	11	52513807	52513831	25	1	ORR1D2	LTR/ERVL-MaLR	52513581	52513941	9530068E07Rik	52396428	52408728	Fstl4	52764634	53188538
232708	137327_f_at	25					2	RMER15	LTR/ERVL
233728	140443_f_at	25					2	RLTR13D3A	LTR/ERVK
233687	133746_at	25	X	117669974	117669998	25	1	MTD-int	LTR/ERVL-MaLR	117669899	117670975	Gm14920	117014757	117015104	Tgif2lx2	118427227	118428258
234070	138149_at	25	13	15945040	15945016	25	1	Lx8b	LINE/L1	15945223	15944939	Gli3	15463235	15730026	Inhba	16011851	16027211
234091	135330_at	25	11	46448226	46448250	25	1	L1MC5a	LINE/L1	46448141	46448534	Med7	46436925	46442721	Havcr2	46454935	46481255
233774	136262_f_at	25					2	Lx2	LINE/L1
233766	135738_at	25	6	139982800	139982776	25	1	RMER15	LTR/ERVL	139982915	139982474	Pik3c2g	139621888	139969284	Plcz1	140041457	139989676
234176	133778_at	25					2	Lx5	LINE/L1
233978	128579_r_at	25	2	181290168	181290192	25	1	L1MC4a	LINE/L1	181289997	181290215	Gmeb2	181288035	181251449	Stmn3	181314500	181306459
234971	134239_f_at	25					2	RLTR48C	LTR/ERV1
235273	135475_i_at	25					2	RMER15	LTR/ERVL
235279	134431_r_at	25					2	Lx9	LINE/L1
235286	131126_at	25	8	86063863	86063888	25	1	RLTR30D2_MM	LTR/ERV1	86063787	86064299	Phkb	85840959	86061376	Abcc12	86580686	86482260
235215	134750_at	25	18	4421088	4421112	25	1	MTE2b	LTR/ERVL-MaLR	4421047	4421371	Mtpap	4375592	4397330	9430020K01Rik	4634929	4682868
235041	133495_at	25	18	15302091	15302067	25	1	MTE2b	LTR/ERVL-MaLR	15302207	15301854	Kctd1	15151446	14968685	Aqp4	15403684	15389394
235360	134184_at	25	7	48531132	48531108	25	1	ORR1D1-int	LTR/ERVL-MaLR	48531537	48530631	Mrgprx2	48499270	48478619	Mrgprb2	48558086	48550968
235362	137223_i_at	25					2	ETnERV-int	LTR/ERVK
236380	133746_at	25	9	115239084	115239060	25	1	MTD	LTR/ERVL-MaLR	115239327	115239042	Gm9846	114982739	114982399	Stt3b	115310421	115242607
236373	138130_at	25	17	31549751	31549727	25	1	LTR48	LTR/ERV1	31549824	31549482	Ndufv3	31520115	31531321	4833413E03Rik	31557126	31559113
236217	136590_at	25	12	58278465	58278441	25	1	L1_Mur3	LINE/L1	58281101	58278317	Clec14a	58269258	58264720	Sec23a	59012017	58958383
236169	138117_at	25	5	36455195	36455171	25	1	RLTR49	LTR/ERVK	36455493	36454923	Psapl1	36204021	36206568	Grpel1	36464998	36474080
236533	129202_r_at	25					2	Lx7	LINE/L1
235491	135330_at	25	11	46448181	46448205	25	1	L1MC5a	LINE/L1	46448141	46448534	Med7	46436925	46442721	Havcr2	46454935	46481255
238836	136567_at	25	8	8719333	8719309	25	1	MTD	LTR/ERVL-MaLR	8719577	8719185	B930078G14Rik	8689666	8690644	Fam155a	9771018	9206001
238933	128617_f_at	25					2	PB1D9	SINE/Alu
237874	AFFX-18SRNAMur/X00686_5_at	25					2	SSU-rRNA_Hsa	rRNA
237877	134745_at	25	17	13095323	13095347	25	1	MTE2b	LTR/ERVL-MaLR	13095171	13095486	Tcp10b	13061104	13082481	Unc93a	13131791	13108617
237726	138876_at	25	X	145441270	145441294	25	1	Arthur1B	DNA/hAT-Tip100	145441050	145441470	Lhfpl1	145349089	145290359	Amot	145505181	145446425
237762	138939_f_at	25					2	B1_Mus1	SINE/Alu
237749	136182_at	25	6	141245044	141245020	25	1	L2	LINE/L2	141245208	141244809	Gm11077	140729284	140756053	Pde3a	141249269	141499351
239186	133468_at	25					2	IAPEY4_I-int	LTR/ERVK
239189	137566_at	25					2	RLTR1D	LTR/ERV1
239156	135273_at	25	16	39187849	39187825	25	1	L1MB3	LINE/L1	39187884	39187549	Igsf11	38901471	39027159	Lsamp	41532858	42181679
239220	135475_i_at	25	15	98517709	98517685	25	1	RMER15	LTR/ERVL	98517802	98517621	Olfr279	98497474	98498406	Kansl2	98534244	98518821
240136	130559_at	25	7	134391955	134391979	24	1	B3A	SINE/B2	134391833	134392045	D7Ertd443e	134385661	134266262	Dock1	134670687	135173639
238043	135900_at	25	3	102292605	102292629	25	1	RMER15	LTR/ERVL	102292528	102292764	Vangl1	102204693	102156701	Ngf	102469928	102521013
237907	133440_at	25	15	100690288	100690264	25	1	RLTR30	LTR/ERV1	100690384	100690018	Cela1	100687920	100674425	Galnt6	100729376	100691813
237893	139025_f_at	25					2	MER89	LTR/ERV1
237911	137327_f_at	25					2	RMER15	LTR/ERVL
237910	139401_at	25	9	109064326	109064302	25	1	B3	SINE/B2	109064448	109064256	Trex1	109060338	109057933	Tma7	109082381	109077988
238735	130494_f_at	25					2	B1_Mus2	SINE/Alu
238764	131179_r_at	25	3	10395271	10395295	25	1	Charlie5	DNA/hAT-Charlie	10395270	10395370	Chmp4c	10366907	10391005	Snx16	10440124	10417819
238810	129173_r_at	25	3	5177857	5177881	25	1	L1MC1	LINE/L1	5177649	5178021	Gm8775	4211716	4212228	Gm10748	5214763	5215095
239335	129865_at	25	12	108708621	108708597	25	1	MYSERV6-int	LTR/ERVK	108709052	108708337	Degs2	108702306	108686792	Yy1	108792973	108816632
236681	131095_f_at	25					2	L1_Mus3	LINE/L1
236679	128644_at	25	11	75481530	75481554	25	1	ID4	SINE/ID	75481510	75481585	Tlcd2	75461715	75470899	Prpf8	75486816	75509449
236677	131403_at	25	6	42033142	42033166	25	1	Lx2B2	LINE/L1	42032589	42033412	Sval3	41968140	41973090	Sva	42038394	42042851
241580	136636_at	25	5	121193904	121193928	25	1	B1_Mur3	SINE/Alu	121193859	121193999	Ptpn11	121191397	121130533	Rpl6	121204481	121209241
241339	135900_at	25	3	102292551	102292575	25	1	RMER15	LTR/ERVL	102292528	102292764	Vangl1	102204693	102156701	Ngf	102469928	102521013
241389	139508_at	25	6	47652176	47652200	25	1	RMER12B	LTR/ERVK	47652138	47653046	Ezh2	47595341	47530274	Pdia4	47813512	47796142
241381	135319_at	25	4	41320443	41320467	25	1	Lx5	LINE/L1	41319734	41320623	Dcaf12	41314889	41291300	Ubap1	41348996	41390525
241811	137326_i_at	25	5	36455776	36455752	25	1	RMER15	LTR/ERVL	36456071	36455671	Psapl1	36204021	36206568	Grpel1	36464998	36474080
241793	137092_at	25	11	3475104	3475128	25	1	RSINE1	SINE/B4	3475059	3475218	Rnf185	3452363	3415982	Pla2g3	3488284	3499350
241731	136882_f_at	25	13	53404097	53404121	25	1	Tigger5	DNA/TcMar-Tigger	53403938	53404156	Sptlc1	53377365	53332716	Msx2	53473074	53467877
241788	139401_at	25	9	109064341	109064317	25	1	B3	SINE/B2	109064448	109064256	Trex1	109060338	109057933	Tma7	109082381	109077988
241781	135536_r_at	25					2	RLTR13B1	LTR/ERVK
242659	141080_f_at	25					2	B3	SINE/B2
243162	133440_at	25	15	100690173	100690149	25	1	RLTR30	LTR/ERV1	100690384	100690018	Cela1	100687920	100674425	Galnt6	100729376	100691813
243127	130559_at	25	7	134392188	134392212	25	1	L1MD1	LINE/L1	134392051	134392235	D7Ertd443e	134385661	134266262	Dock1	134670687	135173639
240189	133556_at	25					2	RMER16-int	LTR/ERVK
240033	131700_at	25					2	MTE2a	LTR/ERVL-MaLR
240006	134184_at	25	7	48531058	48531034	25	1	ORR1D1-int	LTR/ERVL-MaLR	48531537	48530631	Mrgprx2	48499270	48478619	Mrgprb2	48558086	48550968
241913	132548_at	25	6	136457292	136457268	25	1	RLTR49	LTR/ERVK	136457797	136457185	E330021D16Rik	136401830	136400715	Atf7ip	136518851	136610870
240639	130659_at	25	5	36447903	36447878	25	1	RMER19C	LTR/ERVK	36448172	36447603	Psapl1	36204021	36206568	Grpel1	36464998	36474080
242917	136249_at	25					2	RLTR44-int	LTR/ERVK
242879	140557_f_at	25					2	RLTR10B	LTR/ERVK
242941	134641_at	25	8	72559371	72559395	25	1	ERVB5_2-LTR_MM	LTR/ERVK	72558956	72559409	Med26	72548310	72494558	Smim7	72571088	72565188
241702	136262_f_at	25	11	30924296	30924272	25	1	Lx2	LINE/L1	30925614	30924137	Gpr75	30885358	30893729	Erlec1	30954335	30930774
241716	134400_f_at	25	9	75715746	75715770	25	1	RLTR10B	LTR/ERVK	75715610	75715908	Scg3	75683996	75643264	Bmp5	75775364	75900310
243995	129173_r_at	25	3	5177994	5178018	25	1	L1MC1	LINE/L1	5177649	5178021	Gm8775	4211716	4212228	Gm10748	5214763	5215095
243037	135738_at	25	6	139982841	139982817	25	1	RMER15	LTR/ERVL	139982915	139982474	Pik3c2g	139621888	139969284	Plcz1	140041457	139989676
243027	136628_f_at	25	2	118563329	118563353	25	1	RSINE1	SINE/B4	118563295	118563430	Bmf	118549687	118528757	Bub1b	118598211	118641591
244219	139026_f_at	25	2	181295328	181295352	25	1	B3A	SINE/B2	181295268	181295453	Gmeb2	181288035	181251449	Stmn3	181314500	181306459
242669	131438_f_at	25					2	PB1D10	SINE/Alu
242762	138135_at	25	4	128880261	128880237	25	1	MER2	DNA/TcMar-Tigger	128880359	128880124	Zfp362	128806045	128773088	Trim62	128883580	128911328
244380	133400_at	25					2	RLTR10-int	LTR/ERVK
244388	132104_f_at	25	18	5699691	5699715	25	1	Lx	LINE/L1	5699333	5699888	Zeb1	5591860	5775467	Arhgap12	6136098	6024427
244394	139042_at	25	16	87694606	87694582	25	1	B4A	SINE/B4	87694626	87694392	Map3k7cl	87553330	87595336	Bach1	87698945	87733346
243179	133506_f_at	25					2	Lx4A	LINE/L1
243191	134654_at	25	11	62692747	62692723	24	1	B3A	SINE/B2	62692887	62692707	Mmgt2	62648664	62666354	Zfp287	62731905	62700356
243847	133269_at	25	14	18342065	18342089	25	1	Lx8	LINE/L1	18339981	18342101	Ube2e1	18331859	18282722	Ube2e2	18894267	18573575
244462	131096_r_at	25	5	56458783	56458759	25	1	L1_Mus3	LINE/L1	56459257	56458499	Stim2	53998417	54121057	Pcdh7	57718021	58129351
242847	133980_at	25	6	95929417	95929441	25	1	L1M2	LINE/L1	95928037	95929619	Suclg2	95718837	95474134	Fam19a1	96113154	96657198
242804	136618_at	25	12	108330575	108330599	25	1	MTD	LTR/ERVL-MaLR	108330498	108330922	Hhipl1	108306270	108328300	Cyp46a1	108334377	108362231
242778	138191_f_at	25					2	MERV1_LTR	LTR/ERV1
245225	133746_at	25	9	115239074	115239050	25	1	MTD	LTR/ERVL-MaLR	115239327	115239042	Gm9846	114982739	114982399	Stt3b	115310421	115242607
245189	137223_i_at	25					2	ETnERV-int	LTR/ERVK
245312	131195_f_at	25					2	B1_Mur2	SINE/Alu
245313	131195_f_at	25	1	34449308	34449284	25	1	B1_Mur2	SINE/Alu	34449317	34449187	Imp4	34439851	34445736	Ptpn18	34459746	34473775
245531	131071_f_at	25	5	25719737	25719713	25	1	RMER19B	LTR/ERVK	25720508	25719704	Xrcc2	25705825	25689812	Actr3b	25759997	25850342
245535	135229_at	25	1	72636476	72636500	25	1	RLTR12D	LTR/ERVK	72636323	72636569	Smarcal1	72583251	72633134	Ankar	72700564	72642980
245514	133269_at	25	14	18341732	18341756	25	1	Lx8	LINE/L1	18339981	18342101	Ube2e1	18331859	18282722	Ube2e2	18894267	18573575
245487	138130_at	25	17	31549746	31549722	25	1	LTR48	LTR/ERV1	31549824	31549482	Ndufv3	31520115	31531321	4833413E03Rik	31557126	31559113
245612	131121_r_at	25	5	57218135	57218111	25	1	L1_Rod	LINE/L1	57218330	57217150	Stim2	53998417	54121057	Pcdh7	57718021	58129351
246466	134745_at	25	17	7349571	7349595	25	1	MTE2b	LTR/ERVL-MaLR	7349389	7349715	Tcp10a	7324646	7345974	Ttll2	7352696	7350904
246497	133344_at	25	4	40894804	40894828	25	1	ORR1A2	LTR/ERVL-MaLR	40894659	40894979	B4galt1	40854005	40804602	Spink4	40920052	40931395
246591	135701_at	25	7	101791625	101791649	25	1	PB1D10	SINE/Alu	101791625	101791702	Clpb	101663633	101790168	Phox2a	101818313	101823166
246633	136251_at	25	16	55896574	55896598	25	1	Lx8	LINE/L1	55896313	55896622	Nxpe3	55895279	55839953	Cep97	55934855	55899888
246977	140443_f_at	25					2	RLTR13D3	LTR/ERVK
246809	133855_at	25	13	32872812	32872788	24	1	RMER19B2	LTR/ERVK	32873009	32872333	Serpinb1a	32851185	32842092	Serpinb1c	32898161	32881833
246804	129373_at	25	X	150980266	150980290	24	1	B3	SINE/B2	150980178	150980388	Maged2	150814345	150806370	Gnl3l	151017322	150983141
246792	137654_f_at	25					2	RLTR1B-int	LTR/ERV1
247722	133353_at	25	5	45192757	45192733	25	1	Lx4A	LINE/L1	45193499	45192608	4930435H24Rik	45169564	45155011	Qdpr	45450235	45434032
247769	133506_f_at	25					2	Lx4A	LINE/L1
248055	133946_at	25	16	31532106	31532082	25	1	MER45B	DNA/hAT-Tip100	31532349	31531871	Bdh1	31422280	31458901	Dlg1	31663443	31873356
248059	134095_f_at	25					2	RSINE1	SINE/B4
248048	129836_at	25	2	23865559	23865535	25	1	MMERVK9C_I-int	LTR/ERVK	23866226	23861731	Spopl	23572106	23506220	Hnmt	24049394	24002910
248110	139508_at	25	6	47652158	47652182	25	1	RMER12B	LTR/ERVK	47652138	47653046	Ezh2	47595341	47530274	Pdia4	47813512	47796142
249259	133825_at	25	10	126674184	126674208	25	1	MTE2b	LTR/ERVL-MaLR	126674099	126674427	Lrig3	125966219	126015359	Xrcc6bp1	126901371	126868430
249271	128617_f_at	25	15	10459608	10459632	24	1	B1_Mus2	SINE/Alu	10459574	10459716	Dnajc21	10470516	10446756	Brix1	10485947	10474779
248146	132800_r_at	25					2	ERVB5_2-LTR_MM	LTR/ERVK
248197	136628_f_at	25	2	118563323	118563347	25	1	RSINE1	SINE/B4	118563295	118563430	Bmf	118549687	118528757	Bub1b	118598211	118641591
249162	135475_i_at	25	15	98517772	98517748	25	1	RMER15	LTR/ERVL	98517802	98517621	Olfr279	98497474	98498406	Kansl2	98534244	98518821
248263	133364_at	25	15	75881370	75881346	25	1	ORR1A4-int	LTR/ERVL-MaLR	75881750	75881283	Gsdmd	75862339	75867404	Naprt1	75894481	75890964
248287	136699_at	25	12	94530368	94530392	25	1	RLTR21	LTR/ERVK	94529191	94530446	Gm9726	93929102	93927004	Flrt2	95692226	95785215
248974	133746_at	25	9	115238833	115238809	25	1	MTC-int	LTR/ERVL-MaLR	115239017	115238785	Gm9846	114982739	114982399	Stt3b	115310421	115242607
250427	134053_at	25	11	106956374	106956350	25	1	RSINE1	SINE/B4	106956403	106956263	Smurf2	106920715	106820066	Kpna2	106999541	106988629
250430	130331_at	25	9	22196689	22196665	25	1	RLTR26_Mus	LTR/ERVK	22196807	22196270	Zfp872	22188168	22202123	1810064F22Rik	22208546	22207341
249428	135578_at	25	9	21292955	21292931	25	1	ID_B1	SINE/B4	21293088	21292905	Cdkn2d	21291209	21288463	Ap1m2	21312333	21295457
249453	131068_at	25	3	116835832	116835808	25	1	MLT1A0	LTR/ERVL-MaLR	116835870	116835667	Agl	116808166	116739999	Frrs1	116878227	116903750
249386	135789_at	25	2	125733185	125733209	25	1	Lx5	LINE/L1	125732882	125733463	Eid1	125673100	125675638	Secisbp2l	125782870	125736986
251840	AFFX-18SRNAMur/X00686_5_at	25					2	SSU-rRNA_Hsa	rRNA
250527	131700_at	25	14	73955861	73955885	25	1	MTE2a	LTR/ERVL-MaLR	73955628	73956052	Gm21750	73661225	73662721	Htr2a	74640840	74706859
250522	128644_at	25	11	75481543	75481567	25	1	ID4	SINE/ID	75481510	75481585	Tlcd2	75461715	75470899	Prpf8	75486816	75509449
250582	134745_at	25	17	7349466	7349490	25	1	MTE2b	LTR/ERVL-MaLR	7349389	7349715	Tcp10a	7324646	7345974	Ttll2	7352696	7350904
250703	134372_f_at	25	17	65889700	65889724	25	1	RMER19A	LTR/ERVK	65889223	65889892	Ralbp1	65885755	65848433	Twsg1	65951187	65923066
250678	134641_at	25	8	72559381	72559405	25	1	ERVB5_2-LTR_MM	LTR/ERVK	72558956	72559409	Med26	72548310	72494558	Smim7	72571088	72565188
250744	134053_at	25	11	106956483	106956459	25	1	B1F	SINE/Alu	106956506	106956413	Smurf2	106920715	106820066	Kpna2	106999541	106988629
250732	137327_f_at	25					2	RMER15	LTR/ERVL
249584	138130_at	25	17	31549627	31549603	25	1	LTR48	LTR/ERV1	31549824	31549482	Ndufv3	31520115	31531321	4833413E03Rik	31557126	31559113
250298	140707_at	25					2	MTC-int	LTR/ERVL-MaLR
250261	139042_at	25	16	87694454	87694430	25	1	B4A	SINE/B4	87694626	87694392	Map3k7cl	87553330	87595336	Bach1	87698945	87733346
249591	134095_f_at	25					2	RSINE1	SINE/B4
252146	137575_at	25					2	RLTR10-int	LTR/ERVK
253046	135229_at	25	1	72636409	72636433	25	1	RLTR12D	LTR/ERVK	72636323	72636569	Smarcal1	72583251	72633134	Ankar	72700564	72642980
253044	139401_at	25	9	109064342	109064318	25	1	B3	SINE/B2	109064448	109064256	Trex1	109060338	109057933	Tma7	109082381	109077988
253026	131965_f_at	25	17	33906582	33906558	25	1	L1_Mur3	LINE/L1	33906730	33906511	Kifc1	33890661	33875666	Daxx	33909414	33915589
253080	136590_at	25					2	L1_Mur3	LINE/L1
253082	136434_at	25	17	46344652	46344676	25	1	RLTR1A2_MM	LTR/ERV1	46344640	46345143	Abcc10	46328352	46303221	Zfp318	46383731	46420920
249358	135273_at	25	16	39187806	39187782	25	1	L1MB3	LINE/L1	39187884	39187549	Igsf11	38901471	39027159	Lsamp	41532858	42181679
252969	133530_at	25	10	19086208	19086232	25	1	RMER4B	LTR/ERVK	19085996	19086504	Tnfaip3	19015657	19000910	Olig3	19356560	19358606
252965	133378_at	25	16	39203499	39203475	25	1	L1MB8	LINE/L1	39203609	39203356	Igsf11	38901471	39027159	Lsamp	41532858	42181679
252907	131438_f_at	25	6	39312216	39312192	24	1	PB1D10	SINE/Alu	39312248	39312138	Jhdm1d	39206789	39136623	Slc37a3	39377707	39334770
252989	137224_f_at	25					2	ETnERV-int	LTR/ERVK
251660	134329_at	25					2	LTRIS4A	LTR/ERV1
254378	134320_at	25	3	27087761	27087785	25	1	ERVL-B4-int	LTR/ERVL	27087348	27087807	Spata16	26637620	26983212	Ect2	27153878	27097222
252859	138508_at	25	7	55972969	55972993	25	1	RMER10A	LTR/ERVL	55972651	55973039	Nipa2	55962476	55931287	Nipa1	56019954	55977567
252866	136262_f_at	25					2	Lx2	LINE/L1
252882	134641_at	25	8	72559320	72559344	25	1	ERVB5_2-LTR_MM	LTR/ERVK	72558956	72559409	Med26	72548310	72494558	Smim7	72571088	72565188
251955	136615_at	25	2	84794281	84794305	25	1	LTRIS4	LTR/ERV1	84793950	84794430	Serping1	84775444	84765387	Ube2l6	84798828	84810335
253396	133671_at	25	8	26965088	26965064	25	1	MLTR12	LTR/ERV1	26965259	26964828	Thap1	26158212	26162940	Zfp703	26977336	26981461
253344	134312_at	25	7	77997721	77997697	25	1	MIR	SINE/MIR	77997749	77997545	Agbl1	76318071	76766608	Ntrk3	78578408	78192362
253364	135900_at	25	3	102292390	102292414	25	1	RMER15	LTR/ERVL	102292368	102292489	Vangl1	102204693	102156701	Ngf	102469928	102521013
251618	133556_at	25					2	RMER16-int	LTR/ERVK
251656	133920_at	25	8	40091040	40091064	24	1	MLT1L	LTR/ERVL-MaLR	40090990	40091266	Msr1	39642678	39581700	Fgf20	40308331	40279166
252055	129873_at	25	X	13492594	13492618	25	1	MLTR11A	LTR/ERVK	13492491	13492871	Nyx	13466110	13489313	Cask	13851367	13517080
253200	131106_at	25	X	162666264	162666288	25	1	L1M2	LINE/L1	162665794	162666358	Reps2	162643649	162411954	Rbbp7	162760402	162779092
254235	133353_at	25	5	45192831	45192807	25	1	Lx4A	LINE/L1	45193499	45192608	4930435H24Rik	45169564	45155011	Qdpr	45450235	45434032
256701	130659_at	25					2	RMER19C	LTR/ERVK
254281	133825_at	25	10	126674173	126674197	25	1	MTE2b	LTR/ERVL-MaLR	126674099	126674427	Lrig3	125966219	126015359	Xrcc6bp1	126901371	126868430
254717	134312_at	25	7	77997613	77997589	25	1	MIR	SINE/MIR	77997749	77997545	Agbl1	76318071	76766608	Ntrk3	78578408	78192362
254505	133530_at	25	10	19086234	19086258	25	1	RMER4B	LTR/ERVK	19085996	19086504	Tnfaip3	19015657	19000910	Olig3	19356560	19358606
257952	131965_f_at	25	17	33906550	33906526	24	1	L1_Mur3	LINE/L1	33906730	33906511	Kifc1	33890661	33875666	Daxx	33909414	33915589
257232	133505_i_at	25	1	32707655	32707679	25	1	Lx4A	LINE/L1	32706829	32707753	Gm5415	32547293	32543546	Prim2	33669786	33453811
255965	134320_at	25	3	27087689	27087713	25	1	ERVL-B4-int	LTR/ERVL	27087348	27087807	Spata16	26637620	26983212	Ect2	27153878	27097222
255830	136699_at	25	12	94530245	94530269	25	1	RLTR21	LTR/ERVK	94529191	94530446	Gm9726	93929102	93927004	Flrt2	95692226	95785215
255850	129836_at	25	2	23865551	23865527	25	1	MMERVK9C_I-int	LTR/ERVK	23866226	23861731	Spopl	23572106	23506220	Hnmt	24049394	24002910
257007	136249_at	25	10	125793495	125793519	24	1	RLTR44-int	LTR/ERVK	125793273	125793905	Slc16a7	125328963	125226464	Lrig3	125966219	126015359
256943	131068_at	25	3	116835844	116835820	25	1	MLT1A0	LTR/ERVL-MaLR	116835870	116835667	Agl	116808166	116739999	Frrs1	116878227	116903750
255517	129202_r_at	25					2	Lx7	LINE/L1
255542	135464_at	25	18	46641471	46641495	25	1	B3	SINE/B2	46641380	46641593	Eif1a	46597704	46610225	Cdo1	46728342	46713205
256794	137575_at	25					2	RLTR10-int	LTR/ERVK
256809	140443_f_at	25	12	84048258	84048281	24	1	RLTR13D3	LTR/ERVK	84047707	84048710	Acot4	84038379	84044723	Acot3	84052144	84059565
258449	139026_f_at	25	2	181295320	181295344	25	1	B3A	SINE/B2	181295268	181295453	Gmeb2	181288035	181251449	Stmn3	181314500	181306459
258431	129873_at	25	X	13492731	13492755	25	1	MLTR11A	LTR/ERVK	13492491	13492871	Nyx	13466110	13489313	Cask	13851367	13517080
255700	134320_at	25	3	27087625	27087649	25	1	ERVL-B4-int	LTR/ERVL	27087348	27087807	Spata16	26637620	26983212	Ect2	27153878	27097222
258026	132109_at	25	15	12318581	12318557	25	1	RMER1B	Other	12319093	12318364	Mtmr12	12205028	12272240	1810049J17Rik	12321899	12321438
258139	138762_at	25	4	60054964	60054988	25	1	L1_Mur2	LINE/L1	60054815	60055162	Mup6	59964294	60007274	Mup7	60070475	60066469
259204	131095_f_at	25					2	L1_Mus3	LINE/L1
258512	133741_at	25	8	91651422	91651398	25	1	Lx5b	LINE/L1	91651672	91651217	Fto	91313532	91668439	Irx3	91802067	91798511
259285	134711_at	25	11	76220457	76220433	25	1	RLTR53_Mm	LTR/ERVK	76220563	76220394	Dbil5	76217608	76218666	Rnmtl1	76243715	76250619
259246	136643_f_at	25					2	RLTR1A2_MM	LTR/ERV1
259244	133353_at	25	5	45192838	45192814	25	1	Lx4A	LINE/L1	45193499	45192608	4930435H24Rik	45169564	45155011	Qdpr	45450235	45434032
259349	137078_at	25	17	22776398	22776374	25	1	RLTR31_Mur	LTR/ERVK	22776598	22776018	RP24-118H13.2	22739944	22751509	Zfp945	22867134	22846697
259431	133695_at	25	2	167571519	167571495	25	1	L2c	LINE/L2	167571624	167571331	Snai1	167538195	167542814	Ube2v1	167632095	167607638
259593	133427_r_at	25	3	115885492	115885468	25	1	Lx7	LINE/L1	115885651	115885299	S1pr1	115715055	115710433	A930005H10Rik	115888130	115887822
259555	133427_r_at	25	3	115885424	115885400	25	1	Lx7	LINE/L1	115885651	115885299	S1pr1	115715055	115710433	A930005H10Rik	115888130	115887822
259578	131403_at	25	6	42033040	42033064	25	1	Lx2B2	LINE/L1	42032589	42033412	Sval3	41968140	41973090	Sva	42038394	42042851
259739	135330_at	25	11	46448441	46448465	25	1	L1MC5a	LINE/L1	46448141	46448534	Med7	46436925	46442721	Havcr2	46454935	46481255
260600	138939_f_at	25					2	B1_Mus1	SINE/Alu
260564	135320_at	25	3	69046077	69046101	25	1	B3	SINE/B2	69045992	69046143	Trim59	69044755	69035288	Kpna4	69127113	69067149
261902	135789_at	25	2	125733073	125733097	25	1	Lx5	LINE/L1	125732882	125733463	Eid1	125673100	125675638	Secisbp2l	125782870	125736986
261096	134217_at	25	7	48858440	48858464	25	1	MT2A	LTR/ERVL	48858257	48858748	Csrp3	48848051	48830398	E2f8	48881596	48866429
262211	135789_at	25					2	Lx5	LINE/L1
262223	137326_i_at	25	5	36455976	36455952	25	1	RMER15	LTR/ERVL	36456071	36455671	Psapl1	36204021	36206568	Grpel1	36464998	36474080
260984	133353_at	25	5	45192870	45192846	25	1	Lx4A	LINE/L1	45193499	45192608	4930435H24Rik	45169564	45155011	Qdpr	45450235	45434032
260956	134168_at	25	2	138657052	138657076	25	1	L1MC2	LINE/L1	138657020	138657121	Btbd3	138256565	138589292	Sptlc3	139493913	139637674
260995	137326_i_at	25	5	36455784	36455760	25	1	RMER15	LTR/ERVL	36456071	36455671	Psapl1	36204021	36206568	Grpel1	36464998	36474080
262012	AFFX-18SRNAMur/X00686_M_at	25	17	39847173	39847197	25	1	SSU-rRNA_Hsa	rRNA	39846353	39848201	Gm9041	39640957	39645666	Gm21946	39953353	39955244
262064	138135_at	25	4	128880170	128880146	25	1	MER2	DNA/TcMar-Tigger	128880359	128880124	Zfp362	128806045	128773088	Trim62	128883580	128911328
263168	129828_f_at	25					2	IAPEY4_I-int	LTR/ERVK
262143	131068_at	25	3	116835751	116835727	25	1	MLT1A0	LTR/ERVL-MaLR	116835870	116835667	Agl	116808166	116739999	Frrs1	116878227	116903750
263464	134431_r_at	25	6	58695541	58695517	25	1	Lx9	LINE/L1	58695915	58695172	Abcg2	58584523	58692869	Herc3	58831465	58920398
263515	138932_at	25	19	6816007	6815983	25	1	RLTR30E_MM	LTR/ERV1	6816268	6815788	Slc22a12	6543019	6535845	Rps6ka4	6840601	6829085
263505	130331_at	25	9	22196586	22196562	25	1	RLTR26_Mus	LTR/ERVK	22196807	22196270	Zfp872	22188168	22202123	1810064F22Rik	22208546	22207341
263524	AFFX-18SRNAMur/X00686_3_at	25					2	SSU-rRNA_Hsa	rRNA
263597	128644_at	25	11	75481527	75481551	25	1	ID4	SINE/ID	75481510	75481585	Tlcd2	75461715	75470899	Prpf8	75486816	75509449
263621	135320_at	25					2	B3	SINE/B2
263343	134015_at	25					2	RLTR13C1	LTR/ERVK
264526	135789_at	25	2	125733112	125733136	25	1	Lx5	LINE/L1	125732882	125733463	Eid1	125673100	125675638	Secisbp2l	125782870	125736986
264486	AFFX-18SRNAMur/X00686_5_at	25	17	39846809	39846833	25	1	SSU-rRNA_Hsa	rRNA	39846353	39848201	Gm9041	39640957	39645666	Gm21946	39953353	39955244
264501	139202_at	25	6	117884527	117884551	25	1	ORR1D1	LTR/ERVL-MaLR	117884369	117884640	Zfp239	117862100	117873291	Hnrnpf	117900324	117925622
264815	133862_at	25	X	153011299	153011323	25	1	L2c	LINE/L2	153011108	153011339	Usp51	153006469	153009416	Mageh1	153037563	153036166
264845	129638_at	25	10	111781733	111781709	25	1	L1_Mur3	LINE/L1	111782045	111781332	Phlda1	111506286	111508645	Krr1	111972664	111988432
264392	138149_at	25	13	15944985	15944961	25	1	Lx8b	LINE/L1	15945223	15944939	Gli3	15463235	15730026	Inhba	16011851	16027211
264420	139508_at	25	6	47652157	47652181	25	1	RMER12B	LTR/ERVK	47652138	47653046	Ezh2	47595341	47530274	Pdia4	47813512	47796142
265737	135476_f_at	25	15	98517711	98517687	25	1	RMER15	LTR/ERVL	98517802	98517621	Olfr279	98497474	98498406	Kansl2	98534244	98518821
264366	135229_at	25	1	72636395	72636419	25	1	RLTR12D	LTR/ERVK	72636323	72636569	Smarcal1	72583251	72633134	Ankar	72700564	72642980
263674	141122_at	25	13	108027821	108027797	25	1	MLT1F2	LTR/ERVL-MaLR	108028038	108027699	Zswim6	107890064	107724618	Smim15	108046424	108049146
264342	135475_i_at	25	15	98517788	98517764	25	1	RMER15	LTR/ERVL	98517802	98517621	Olfr279	98497474	98498406	Kansl2	98534244	98518821
263661	133435_at	25	4	123732027	123732003	25	1	RLTR19B	LTR/ERVK	123732387	123731720	Ndufs5	123718202	123712710	Akirin1	123750345	123734559
264758	134711_at	25	11	76220547	76220523	25	1	RLTR53_Mm	LTR/ERVK	76220563	76220394	Dbil5	76217608	76218666	Rnmtl1	76243715	76250619
264744	133778_at	25					2	Lx5	LINE/L1
264711	137332_at	25	19	59349416	59349440	25	1	MRLTR33	LTR/ERVK	59349205	59349682	Rps12-ps3	59322290	59322783	Emx2	59458372	59465357
265638	137069_r_at	25	1	52785651	52785675	25	1	MYSERV16_I-int	LTR/ERVK	52784536	52786317	Mfsd6	52727462	52656286	Inpp1	52817688	52789413
268580	131068_at	25	3	116835840	116835816	25	1	MLT1A0	LTR/ERVL-MaLR	116835870	116835667	Agl	116808166	116739999	Frrs1	116878227	116903750
268543	138508_at	25	7	55972914	55972938	25	1	RMER10A	LTR/ERVL	55972651	55973039	Nipa2	55962476	55931287	Nipa1	56019954	55977567
266002	133671_at	25	8	26964980	26964956	25	1	MLTR12	LTR/ERV1	26965259	26964828	Thap1	26158212	26162940	Zfp703	26977336	26981461
267107	135464_at	25					2	B3	SINE/B2
266159	135578_at	25	9	21292986	21292962	25	1	ID_B1	SINE/B4	21293088	21292905	Cdkn2d	21291209	21288463	Ap1m2	21312333	21295457
266888	135738_at	25	6	139982888	139982864	25	1	RMER15	LTR/ERVL	139982915	139982474	Pik3c2g	139621888	139969284	Plcz1	140041457	139989676
266929	134820_at	25	5	67380599	67380575	25	1	B4	SINE/B4	67380748	67380544	Slc30a9	67306955	67358565	Bend4	67427799	67392147
266916	133400_at	25					2	RLTR10-int	LTR/ERVK
268221	131195_f_at	25	1	34449304	34449280	25	1	B1_Mur2	SINE/Alu	34449317	34449187	Imp4	34439851	34445736	Ptpn18	34459746	34473775
266966	138130_at	25	17	31549643	31549619	25	1	LTR48	LTR/ERV1	31549824	31549482	Ndufv3	31520115	31531321	4833413E03Rik	31557126	31559113
268504	133364_at	25	15	75881322	75881298	25	1	ORR1A4-int	LTR/ERVL-MaLR	75881750	75881283	Gsdmd	75862339	75867404	Naprt1	75894481	75890964
265845	134436_f_at	25					2	RLTR10E	LTR/ERVK
267206	136882_f_at	25	13	53403997	53404021	25	1	Tigger5	DNA/TcMar-Tigger	53403938	53404156	Sptlc1	53377365	53332716	Msx2	53473074	53467877
269533	133825_at	25	10	126674322	126674346	25	1	MTE2b	LTR/ERVL-MaLR	126674099	126674427	Lrig3	125966219	126015359	Xrcc6bp1	126901371	126868430
269520	136220_at	25	9	114478300	114478324	25	1	RMER1B	Other	114478138	114478605	Tmppe	114401095	114411200	Ccr4	114496544	114490316
269696	128579_r_at	25	2	181290151	181290175	25	1	L1MC4a	LINE/L1	181289997	181290215	Gmeb2	181288035	181251449	Stmn3	181314500	181306459
269666	137040_at	25	2	164875144	164875168	25	1	B3	SINE/B2	164875138	164875254	Pltp	164857711	164839518	Pcif1	164879304	164894454
269927	131096_r_at	25	5	56458631	56458607	25	1	L1_Mus3	LINE/L1	56459257	56458499	Stim2	53998417	54121057	Pcdh7	57718021	58129351
269871	137560_at	25	7	65808725	65808749	25	1	L1MCb	LINE/L1	65808653	65808760	Tm2d3	65691169	65701913	Pcsk6	65861734	66050340
269861	130147_at	25	9	121793803	121793827	25	1	RMER15	LTR/ERVL	121793779	121794273	Hhatl	121792507	121784016	Ccdc13	121839461	121797627
268335	133855_at	25	13	32872690	32872666	25	1	RMER19B2	LTR/ERVK	32873009	32872333	Serpinb1a	32851185	32842092	Serpinb1c	32898161	32881833
269616	138130_at	25	17	31549758	31549734	25	1	LTR48	LTR/ERV1	31549824	31549482	Ndufv3	31520115	31531321	4833413E03Rik	31557126	31559113
269588	133353_at	25	5	45192828	45192804	25	1	Lx4A	LINE/L1	45193499	45192608	4930435H24Rik	45169564	45155011	Qdpr	45450235	45434032
269606	131096_r_at	25	5	56458612	56458588	25	1	L1_Mus3	LINE/L1	56459257	56458499	Stim2	53998417	54121057	Pcdh7	57718021	58129351
269608	131096_r_at	25	5	56458620	56458596	25	1	L1_Mus3	LINE/L1	56459257	56458499	Stim2	53998417	54121057	Pcdh7	57718021	58129351
269609	131096_r_at	25	5	56458619	56458595	25	1	L1_Mus3	LINE/L1	56459257	56458499	Stim2	53998417	54121057	Pcdh7	57718021	58129351
268764	133468_at	25	16	3625268	3625244	25	1	RLTR46B	LTR/ERVK	3625351	3624986	Olfr161	3592398	3593339	Mefv	3718124	3707215
270031	133506_f_at	25					2	Lx4A	LINE/L1
269950	130494_f_at	25					2	B1_Mus1	SINE/Alu
269819	141080_f_at	25					2	B3	SINE/B2
270760	137488_at	25					2	Lx4A	LINE/L1
270766	136636_at	25	5	121193912	121193936	25	1	B1_Mur3	SINE/Alu	121193859	121193999	Ptpn11	121191397	121130533	Rpl6	121204481	121209241
270763	133671_at	25	8	26965228	26965204	25	1	MLTR12	LTR/ERV1	26965259	26964828	Thap1	26158212	26162940	Zfp703	26977336	26981461
271257	133741_at	25					2	Lx5b	LINE/L1
270982	133684_at	25	1	172518636	172518660	25	1	MLT1D	LTR/ERVL-MaLR	172518407	172518745	Tagln2	172500047	172507380	Ccdc19	172521044	172545870
270929	133671_at	25	8	26965144	26965120	25	1	MLTR12	LTR/ERV1	26965259	26964828	Thap1	26158212	26162940	Zfp703	26977336	26981461
270983	133684_at	25	1	172518638	172518662	25	1	MLT1D	LTR/ERVL-MaLR	172518407	172518745	Tagln2	172500047	172507380	Ccdc19	172521044	172545870
271349	133364_at	25	15	75881389	75881365	25	1	ORR1A4-int	LTR/ERVL-MaLR	75881750	75881283	Gsdmd	75862339	75867404	Naprt1	75894481	75890964
270844	135475_i_at	25	15	98517707	98517683	25	1	RMER15	LTR/ERVL	98517802	98517621	Olfr279	98497474	98498406	Kansl2	98534244	98518821
271045	138128_at	25	10	116414842	116414818	25	1	LTR52	LTR/ERVL	116414904	116414530	Ptprb	116301374	116389538	Kcnmb4	116473878	116417861
271143	135415_at	25	3	88637283	88637307	25	1	B3	SINE/B2	88637208	88637407	Gm20652	88621061	88616457	Rxfp4	88653142	88651898
271111	138749_f_at	25	8	85308129	85308105	25	1	B3	SINE/B2	85308256	85308068	Orc6	85299632	85308278	Mylk3	85386345	85324303
271099	135273_at	25	16	39187608	39187584	25	1	L1MB3	LINE/L1	39187884	39187549	Igsf11	38901471	39027159	Lsamp	41532858	42181679
272257	136590_at	25	12	58278564	58278540	25	1	L1_Mur3	LINE/L1	58281101	58278317	Clec14a	58269258	58264720	Sec23a	59012017	58958383
272296	134372_f_at	25					2	RMER19A	LTR/ERVK
272422	136699_at	25					2	RLTR21	LTR/ERVK
272350	136615_at	25	2	84794300	84794324	25	1	LTRIS4	LTR/ERV1	84793950	84794430	Serping1	84775444	84765387	Ube2l6	84798828	84810335
273397	137040_at	25	2	164875138	164875162	25	1	B3	SINE/B2	164875138	164875254	Pltp	164857711	164839518	Pcif1	164879304	164894454
272555	137560_at	25	7	65808730	65808754	25	1	L1MCb	LINE/L1	65808653	65808760	Tm2d3	65691169	65701913	Pcsk6	65861734	66050340
272591	130331_at	25	9	22196626	22196602	25	1	RLTR26_Mus	LTR/ERVK	22196807	22196270	Zfp872	22188168	22202123	1810064F22Rik	22208546	22207341
272628	135738_at	25	6	139982767	139982743	25	1	RMER15	LTR/ERVL	139982915	139982474	Pik3c2g	139621888	139969284	Plcz1	140041457	139989676
272570	128617_f_at	25	5	124627338	124627314	24	1	PB1D9	SINE/Alu	124627412	124627305	Tctn2	124598749	124627738	Atp6v0a2	124629067	124722144
272538	134641_at	25					2	ERVB5_2-LTR_MM	LTR/ERVK
272622	133305_at	25	2	31686101	31686126	25	1	ID_B1	SINE/B4	31686094	31686292	Exosc2	31670715	31681350	Abl1	31688376	31804227
273527	134431_r_at	25					2	Lx9	LINE/L1
273506	137223_i_at	25					2	ETnERV-int	LTR/ERVK
273576	137560_at	25	7	65808726	65808750	25	1	L1MCb	LINE/L1	65808653	65808760	Tm2d3	65691169	65701913	Pcsk6	65861734	66050340
273533	135476_f_at	25	15	98517713	98517689	25	1	RMER15	LTR/ERVL	98517802	98517621	Olfr279	98497474	98498406	Kansl2	98534244	98518821
273621	138130_at	25	17	31549727	31549703	25	1	LTR48	LTR/ERV1	31549824	31549482	Ndufv3	31520115	31531321	4833413E03Rik	31557126	31559113
273709	133865_at	25	8	34967930	34967954	25	1	MIR	SINE/MIR	34967857	34967955	Tnks	34965690	34829179	Ppp1r3b	35375741	35388124
273761	136220_at	25	9	114478338	114478362	25	1	RMER1B	Other	114478138	114478605	Tmppe	114401095	114411200	Ccr4	114496544	114490316
273854	136618_at	25	12	108330552	108330576	25	1	MTD	LTR/ERVL-MaLR	108330498	108330922	Hhipl1	108306270	108328300	Cyp46a1	108334377	108362231
274705	134168_at	25	2	138657049	138657073	25	1	L1MC2	LINE/L1	138657020	138657121	Btbd3	138256565	138589292	Sptlc3	139493913	139637674
274738	134141_at	25	1	136690655	136690679	25	1	RSINE1	SINE/B4	136690608	136690755	Zfp281	136624901	136630053	Nr5a2	136960427	136843584
274724	134906_at	25	3	94409520	94409544	25	1	L1ME3A	LINE/L1	94409478	94409729	Lingo4	94398517	94404501	Tdrkh	94413296	94432633
274580	137326_i_at	25	5	36455947	36455923	25	1	RMER15	LTR/ERVL	36456071	36455671	Psapl1	36204021	36206568	Grpel1	36464998	36474080
276313	132802_at	25	11	67013121	67013145	25	1	B4A	SINE/B4	67013085	67013261	Pirt	66911981	66929876	Tmem220	67025154	67035312
275992	134820_at	25	5	67380608	67380584	25	1	B4	SINE/B4	67380748	67380544	Slc30a9	67306955	67358565	Bend4	67427799	67392147
276009	132104_f_at	25					2	Lx	LINE/L1
275171	139508_at	25	6	47652174	47652198	25	1	RMER12B	LTR/ERVK	47652138	47653046	Ezh2	47595341	47530274	Pdia4	47813512	47796142
275125	129638_at	25	10	111781592	111781568	25	1	L1_Mur3	LINE/L1	111782045	111781332	Phlda1	111506286	111508645	Krr1	111972664	111988432
275842	136434_at	25					2	RLTR1A2_MM	LTR/ERV1
275158	133530_at	25	10	19086087	19086111	25	1	RMER4B	LTR/ERVK	19085996	19086504	Tnfaip3	19015657	19000910	Olig3	19356560	19358606
276136	134015_at	25	2	11341237	11341261	25	1	RLTR13D3A	LTR/ERVK	11340740	11341530	Prkcq	11172113	11301226	Pfkfb3	11502101	11471430
276371	134711_at	25	11	76220546	76220522	25	1	RLTR53_Mm	LTR/ERVK	76220563	76220394	Dbil5	76217608	76218666	Rnmtl1	76243715	76250619
276387	137224_f_at	25					2	ETnERV-int	LTR/ERVK
276452	133741_at	25	3	106451848	106451872	25	1	Lx5c	LINE/L1	106450813	106452137	BC051070	106406182	106387388	2010016I18Rik	106483437	106482013
275874	134641_at	25	15	69991074	69991098	25	1	ERVB5_2-LTR_MM	LTR/ERVK	69990912	69991111	Khdrbs3	68928420	69093512	Fam135b	71727838	71445678
275959	130494_f_at	25					2	B1_Mus1	SINE/Alu
277168	136251_at	25	16	55896488	55896512	25	1	Lx8	LINE/L1	55896313	55896622	Nxpe3	55895279	55839953	Cep97	55934855	55899888
277587	135229_at	25	1	72636408	72636432	25	1	RLTR12D	LTR/ERVK	72636323	72636569	Smarcal1	72583251	72633134	Ankar	72700564	72642980
277561	133495_at	25	18	15301940	15301916	25	1	MTE2b	LTR/ERVL-MaLR	15302207	15301854	Kctd1	15151446	14968685	Aqp4	15403684	15389394
277565	133400_at	25					2	RLTR10-int	LTR/ERVK
277605	138939_f_at	25					2	B1_Mus1	SINE/Alu
277585	139508_at	25	6	47652163	47652187	25	1	RMER12B	LTR/ERVK	47652138	47653046	Ezh2	47595341	47530274	Pdia4	47813512	47796142
277715	135701_at	25	7	101791827	101791851	25	1	B3A	SINE/B2	101791757	101791945	Clpb	101663633	101790168	Phox2a	101818313	101823166
277690	138932_at	25	19	6816162	6816138	25	1	RLTR30E_MM	LTR/ERV1	6816268	6815788	Slc22a12	6543019	6535845	Rps6ka4	6840601	6829085
277673	134711_at	25	11	76220475	76220451	25	1	RLTR53_Mm	LTR/ERVK	76220563	76220394	Dbil5	76217608	76218666	Rnmtl1	76243715	76250619
279701	133506_f_at	25					2	Lx4A	LINE/L1
279778	133778_at	25					2	Lx5	LINE/L1
277482	134168_at	25	2	138657085	138657109	25	1	L1MC2	LINE/L1	138657020	138657121	Btbd3	138256565	138589292	Sptlc3	139493913	139637674
279922	130147_at	25	9	121794034	121794058	25	1	RMER15	LTR/ERVL	121793779	121794273	Hhatl	121792507	121784016	Ccdc13	121839461	121797627
278829	134820_at	25	5	67380585	67380561	25	1	B4	SINE/B4	67380748	67380544	Slc30a9	67306955	67358565	Bend4	67427799	67392147
280076	132109_at	25	15	12318420	12318396	25	1	RMER1B	Other	12319093	12318364	Mtmr12	12205028	12272240	1810049J17Rik	12321899	12321438
278665	128579_r_at	25	2	181290177	181290201	25	1	L1MC4a	LINE/L1	181289997	181290215	Gmeb2	181288035	181251449	Stmn3	181314500	181306459
280298	133530_at	25	10	19086094	19086118	25	1	RMER4B	LTR/ERVK	19085996	19086504	Tnfaip3	19015657	19000910	Olig3	19356560	19358606
280992	133952_at	25	1	151143682	151143706	25	1	B1F	SINE/Alu	151143608	151143742	Hmcn1	150993435	150563527	Ivns1abp	151344498	151364445
281576	141122_at	25	13	108027794	108027770	25	1	MLT1F2	LTR/ERVL-MaLR	108028038	108027699	Zswim6	107890064	107724618	Smim15	108046424	108049146
281596	133556_at	25					2	RMER16-int	LTR/ERVK
282249	135415_at	25	3	88637281	88637305	25	1	B3	SINE/B2	88637208	88637407	Gm20652	88621061	88616457	Rxfp4	88653142	88651898
279810	134372_f_at	25	17	65889704	65889728	25	1	RMER19A	LTR/ERVK	65889223	65889892	Ralbp1	65885755	65848433	Twsg1	65951187	65923066
281344	136087_at	25	4	12314316	12314340	25	1	RLTR25B	LTR/ERVK	12314316	12314386	Fam92a	12172015	12153409	Runx1t1	13743436	13893649
281249	135475_i_at	25	15	98517786	98517762	25	1	RMER15	LTR/ERVL	98517802	98517621	Olfr279	98497474	98498406	Kansl2	98534244	98518821
282505	136636_at	25	5	121193939	121193963	25	1	B1_Mur3	SINE/Alu	121193859	121193999	Ptpn11	121191397	121130533	Rpl6	121204481	121209241
282523	134095_f_at	25	17	88296173	88296149	25	1	RSINE1	SINE/B4	88296279	88296143	Fbxo11	88065291	87990859	Foxn2	88440711	88490533
282538	137332_at	25					2	MRLTR33	LTR/ERVK
281102	131179_r_at	25					2	RMER19B	LTR/ERVK
280143	134312_at	25	7	77997679	77997655	25	1	MIR	SINE/MIR	77997749	77997545	Agbl1	76318071	76766608	Ntrk3	78578408	78192362
280164	132548_at	25	6	136457296	136457272	25	1	RLTR49	LTR/ERVK	136457797	136457185	E330021D16Rik	136401830	136400715	Atf7ip	136518851	136610870
280223	137575_at	25					2	RLTR10-int	LTR/ERVK
282303	137603_f_at	25	17	33906551	33906527	25	1	L1_Mur3	LINE/L1	33906730	33906511	Kifc1	33890661	33875666	Daxx	33909414	33915589
282413	134372_f_at	25	17	65889708	65889732	25	1	RMER19A	LTR/ERVK	65889223	65889892	Ralbp1	65885755	65848433	Twsg1	65951187	65923066
281180	136220_at	25	9	114478256	114478280	25	1	RMER1B	Other	114478138	114478605	Tmppe	114401095	114411200	Ccr4	114496544	114490316
282851	138191_f_at	25					2	MERV1_LTR	LTR/ERV1
284123	AFFX-18SRNAMur/X00686_3_at	25	17	39848024	39848048	25	1	SSU-rRNA_Hsa	rRNA	39846353	39848201	Gm9041	39640957	39645666	Gm21946	39953353	39955244
284821	138508_at	25	7	55972921	55972945	25	1	RMER10A	LTR/ERVL	55972651	55973039	Nipa2	55962476	55931287	Nipa1	56019954	55977567
283531	136628_f_at	25	2	118563380	118563404	25	1	RSINE1	SINE/B4	118563295	118563430	Bmf	118549687	118528757	Bub1b	118598211	118641591
283598	133378_at	25	16	39203446	39203422	25	1	L1MB8	LINE/L1	39203609	39203356	Igsf11	38901471	39027159	Lsamp	41532858	42181679
283525	130331_at	25					2	RLTR26	LTR/ERVK
283572	135319_at	25	4	41320403	41320427	25	1	Lx5	LINE/L1	41319734	41320623	Dcaf12	41314889	41291300	Ubap1	41348996	41390525
283579	137224_f_at	25					2	ETnERV-int	LTR/ERVK
283709	132799_f_at	25					2	ERVB5_2-LTR_MM	LTR/ERVK
283813	133505_i_at	25	1	32707467	32707491	25	1	Lx4A	LINE/L1	32706829	32707753	Gm5415	32547293	32543546	Prim2	33669786	33453811
284105	128579_r_at	25	2	181290099	181290123	25	1	L1MC4a	LINE/L1	181289997	181290215	Gmeb2	181288035	181251449	Stmn3	181314500	181306459
284109	135680_at	25					2	RMER19C	LTR/ERVK
284084	136097_i_at	25	11	52513804	52513828	25	1	ORR1D2	LTR/ERVL-MaLR	52513581	52513941	9530068E07Rik	52396428	52408728	Fstl4	52764634	53188538
283946	136251_at	25	16	55896473	55896497	25	1	Lx8	LINE/L1	55896313	55896622	Nxpe3	55895279	55839953	Cep97	55934855	55899888
284922	133684_at	25	1	172518649	172518673	25	1	MLT1D	LTR/ERVL-MaLR	172518407	172518745	Tagln2	172500047	172507380	Ccdc19	172521044	172545870
285049	133344_at	25					2	ORR1A2-int	LTR/ERVL-MaLR
285111	135831_at	25					2	RMER16A2	LTR/ERVK
285150	138367_at	25	3	31316753	31316777	25	1	RMER15	LTR/ERVL	31316727	31316971	Slc7a14	31310378	31202910	Kcnmb2	31902507	32200180
285127	137591_at	25	11	62542533	62542509	25	1	ORR1D1	LTR/ERVL-MaLR	62542674	62542430	Cenpv	62539261	62524946	Ubb	62551171	62553213
285064	133305_at	25	2	31686413	31686437	25	1	B3	SINE/B2	31686348	31686528	Exosc2	31670715	31681350	Abl1	31688376	31804227
285178	136618_at	25	12	108330578	108330602	25	1	MTD	LTR/ERVL-MaLR	108330498	108330922	Hhipl1	108306270	108328300	Cyp46a1	108334377	108362231
285258	131126_at	25					2	RLTR30D2_MM	LTR/ERV1
285304	139132_f_at	25	1	93857996	93858020	25	1	RLTR13D3A1	LTR/ERVK	93857634	93858594	D2hgdh	93825240	93852348	Gal3st2	93861344	93876494
285382	133427_r_at	25	3	115885523	115885499	25	1	Lx7	LINE/L1	115885651	115885299	S1pr1	115715055	115710433	A930005H10Rik	115888130	115887822
286121	133440_at	25	15	100690189	100690165	25	1	RLTR30	LTR/ERV1	100690384	100690018	Cela1	100687920	100674425	Galnt6	100729376	100691813
286163	139401_at	25	9	109064364	109064340	25	1	B3	SINE/B2	109064448	109064256	Trex1	109060338	109057933	Tma7	109082381	109077988
286118	137603_f_at	25	17	33906581	33906557	25	1	L1_Mur3	LINE/L1	33906730	33906511	Kifc1	33890661	33875666	Daxx	33909414	33915589
286174	140707_at	25	10	128508773	128508797	25	1	PB1D10	SINE/Alu	128508759	128508853	Myl6b	128498685	128494157	Esyt1	128525859	128510248
286155	136882_f_at	25	13	53404034	53404058	24	1	Tigger5	DNA/TcMar-Tigger	53403938	53404156	Sptlc1	53377365	53332716	Msx2	53473074	53467877
286355	131068_at	25	3	116835798	116835774	25	1	MLT1A0	LTR/ERVL-MaLR	116835870	116835667	Agl	116808166	116739999	Frrs1	116878227	116903750
286420	133305_at	25	2	31686359	31686383	25	1	B3	SINE/B2	31686348	31686528	Exosc2	31670715	31681350	Abl1	31688376	31804227
287595	134329_at	25					2	LTRIS4A	LTR/ERV1
287582	139401_at	25	9	109064322	109064298	25	1	B3	SINE/B2	109064448	109064256	Trex1	109060338	109057933	Tma7	109082381	109077988
287564	135900_at	25	3	102292433	102292457	25	1	RMER15	LTR/ERVL	102292368	102292489	Vangl1	102204693	102156701	Ngf	102469928	102521013
286634	135831_at	25	13	58167391	58167415	25	1	RMER16A2	LTR/ERVK	58167361	58167645	Idnk	58157649	58164693	Ubqln1	58215653	58176156
286548	131121_r_at	25	5	57218124	57218100	25	1	L1_Rod	LINE/L1	57218330	57217150	Stim2	53998417	54121057	Pcdh7	57718021	58129351
286554	140707_at	25	10	128513183	128513207	25	1	B3	SINE/B2	128513114	128513271	Esyt1	128525859	128510248	Zc3h10	128547774	128541963
287793	141122_at	25	13	108027814	108027790	25	1	MLT1F2	LTR/ERVL-MaLR	108028038	108027699	Zswim6	107890064	107724618	Smim15	108046424	108049146
287821	135229_at	25	1	72636477	72636501	25	1	RLTR12D	LTR/ERVK	72636323	72636569	Smarcal1	72583251	72633134	Ankar	72700564	72642980
288680	129202_r_at	25	12	109661622	109661646	25	1	Lx7	LINE/L1	109661551	109661691	Rtl1	109600330	109589194	Dio3	110279068	110281097
287656	129202_r_at	25					2	Lx7	LINE/L1
287667	139025_f_at	25	13	67926382	67926358	25	1	MER89	LTR/ERV1	67926780	67926298	BC048507	67863326	67863923	Mtrr	68582121	68560780
287649	133556_at	25					2	RMER16-int	LTR/ERVK
287668	134400_f_at	25					2	RLTR10B	LTR/ERVK
287709	138117_at	25					2	RLTR49	LTR/ERVK
287449	AFFX-18SRNAMur/X00686_M_at	25	17	39847203	39847227	25	1	SSU-rRNA_Hsa	rRNA	39846353	39848201	Gm9041	39640957	39645666	Gm21946	39953353	39955244
290094	133855_at	25	13	32872694	32872670	25	1	RMER19B2	LTR/ERVK	32873009	32872333	Serpinb1a	32851185	32842092	Serpinb1c	32898161	32881833
290077	136097_i_at	25	11	52513805	52513829	25	1	ORR1D2	LTR/ERVL-MaLR	52513581	52513941	9530068E07Rik	52396428	52408728	Fstl4	52764634	53188538
290045	136636_at	25	5	121193920	121193944	25	1	B1_Mur3	SINE/Alu	121193859	121193999	Ptpn11	121191397	121130533	Rpl6	121204481	121209241
289042	135701_at	25	7	101791648	101791672	25	1	PB1D10	SINE/Alu	101791625	101791702	Clpb	101663633	101790168	Phox2a	101818313	101823166
289027	133400_at	25					2	RLTR10-int	LTR/ERVK
289065	132799_f_at	25	6	121983346	121983370	25	1	ERVB5_2-LTR_MM	LTR/ERVK	121983104	121983559	Mug1	121838541	121889057	Mug2	122006798	122085967
289137	138135_at	25	4	128880225	128880201	25	1	MER2	DNA/TcMar-Tigger	128880359	128880124	Zfp362	128806045	128773088	Trim62	128883580	128911328
289986	138939_f_at	25	17	94759966	94759990	25	1	B1_Mus2	SINE/Alu	94759935	94760080	Mettl4	94749892	94727080	Gm20939	94873986	94877497
289980	134745_at	25	17	7349636	7349660	25	1	MTE2b	LTR/ERVL-MaLR	7349389	7349715	Tcp10a	7324646	7345974	Ttll2	7352696	7350904
289262	129202_r_at	25	12	109661617	109661641	25	1	Lx7	LINE/L1	109661551	109661691	Rtl1	109600330	109589194	Dio3	110279068	110281097
288923	135789_at	25	2	125733175	125733199	25	1	Lx5	LINE/L1	125732882	125733463	Eid1	125673100	125675638	Secisbp2l	125782870	125736986
288967	134906_at	25	3	94409513	94409537	25	1	L1ME3A	LINE/L1	94409478	94409729	Lingo4	94398517	94404501	Tdrkh	94413296	94432633
288975	137069_r_at	25	1	52785608	52785632	25	1	MYSERV16_I-int	LTR/ERVK	52784536	52786317	Mfsd6	52727462	52656286	Inpp1	52817688	52789413
288897	137327_f_at	25	5	36456033	36456009	25	1	RMER15	LTR/ERVL	36456071	36455671	Psapl1	36204021	36206568	Grpel1	36464998	36474080
290531	137575_at	25					2	RLTR10-int	LTR/ERVK
288710	137069_r_at	25	1	52785618	52785642	25	1	MYSERV16_I-int	LTR/ERVK	52784536	52786317	Mfsd6	52727462	52656286	Inpp1	52817688	52789413
288781	133556_at	25					2	RMER16-int	LTR/ERVK
288708	137332_at	25	19	59349317	59349341	25	1	MRLTR33	LTR/ERVK	59349205	59349682	Rps12-ps3	59322290	59322783	Emx2	59458372	59465357
288703	133855_at	25	13	32872814	32872789	25	1	RMER19B2	LTR/ERVK	32873009	32872333	Serpinb1a	32851185	32842092	Serpinb1c	32898161	32881833
290518	140845_at	25	4	101399184	101399208	25	1	L1_Mur3	LINE/L1	101398875	101399618	Jak1	101265282	101152367	Ak4	101419277	101466995
288865	133774_at	25	18	35815976	35816000	25	1	MIRb	SINE/MIR	35815804	35816011	Ube2d2a	35771559	35807172	Cxxc5	35829818	35861687
288843	128617_f_at	25	9	72755869	72755893	24	1	B1_Mur4	SINE/Alu	72755857	72755983	Nedd4	72662557	72749842	Prtg	72807274	72917291
288883	133440_at	25	15	100690197	100690173	25	1	RLTR30	LTR/ERV1	100690384	100690018	Cela1	100687920	100674425	Galnt6	100729376	100691813
293874	140189_at	25	6	13896069	13896093	25	1	ORR1C2-int	LTR/ERVL-MaLR	13895278	13896163	2610001J05Rik	13871518	13867735	Ppp1r3a	14755274	14713822
291320	132548_at	25	6	136457484	136457460	25	1	RLTR49	LTR/ERVK	136457797	136457185	E330021D16Rik	136401830	136400715	Atf7ip	136518851	136610870
291307	128644_at	25	11	75481555	75481579	25	1	ID4	SINE/ID	75481510	75481585	Tlcd2	75461715	75470899	Prpf8	75486816	75509449
291431	137092_at	25	11	3475147	3475171	25	1	RSINE1	SINE/B4	3475059	3475218	Rnf185	3452363	3415982	Pla2g3	3488284	3499350
291434	139025_f_at	25	13	67926490	67926466	25	1	MER89	LTR/ERV1	67926780	67926298	BC048507	67863326	67863923	Mtrr	68582121	68560780
290366	136262_f_at	25	11	30924299	30924275	25	1	Lx2	LINE/L1	30925614	30924137	Gpr75	30885358	30893729	Erlec1	30954335	30930774
290233	136636_at	25	5	121193914	121193938	25	1	B1_Mur3	SINE/Alu	121193859	121193999	Ptpn11	121191397	121130533	Rpl6	121204481	121209241
291594	134820_at	25	5	67380662	67380638	25	1	B4	SINE/B4	67380748	67380544	Slc30a9	67306955	67358565	Bend4	67427799	67392147
291604	133468_at	25					2	RLTR46B	LTR/ERVK
291661	136434_at	25					2	RLTR1A2_MM	LTR/ERV1
295108	134184_at	25	7	48531114	48531090	25	1	ORR1D1-int	LTR/ERVL-MaLR	48531537	48530631	Mrgprx2	48499270	48478619	Mrgprb2	48558086	48550968
295098	134168_at	25	2	138657084	138657108	25	1	L1MC2	LINE/L1	138657020	138657121	Btbd3	138256565	138589292	Sptlc3	139493913	139637674
290155	136615_at	25	2	84794283	84794307	25	1	LTRIS4	LTR/ERV1	84793950	84794430	Serping1	84775444	84765387	Ube2l6	84798828	84810335
290185	131179_r_at	25					2	Charlie5	DNA/hAT-Charlie
292768	134141_at	25	1	136690728	136690752	25	1	RSINE1	SINE/B4	136690608	136690755	Zfp281	136624901	136630053	Nr5a2	136960427	136843584
291710	131068_at	25	3	116835786	116835762	25	1	MLT1A0	LTR/ERVL-MaLR	116835870	116835667	Agl	116808166	116739999	Frrs1	116878227	116903750
291769	138939_f_at	25					2	B1_Mus2	SINE/Alu
292965	135464_at	25	18	46641506	46641530	25	1	B3	SINE/B2	46641380	46641593	Eif1a	46597704	46610225	Cdo1	46728342	46713205
292677	134141_at	25	1	136690661	136690685	25	1	RSINE1	SINE/B4	136690608	136690755	Zfp281	136624901	136630053	Nr5a2	136960427	136843584
292673	136882_f_at	25	13	53404129	53404153	25	1	Tigger5	DNA/TcMar-Tigger	53403938	53404156	Sptlc1	53377365	53332716	Msx2	53473074	53467877
292637	136097_i_at	25	11	52513897	52513921	25	1	ORR1D2	LTR/ERVL-MaLR	52513581	52513941	9530068E07Rik	52396428	52408728	Fstl4	52764634	53188538
295440	138939_f_at	25					2	B1_Mus1	SINE/Alu
295475	136882_f_at	25	13	53404096	53404120	25	1	Tigger5	DNA/TcMar-Tigger	53403938	53404156	Sptlc1	53377365	53332716	Msx2	53473074	53467877
292517	137627_f_at	25					2	RLTR9E	LTR/ERVK
294109	128617_f_at	25	19	7588215	7588192	24	1	B1_Mur4	SINE/Alu	7588262	7588127	Pla2g16	7557459	7588545	Lgals12	7607193	7596660
293812	139025_f_at	25	13	67926369	67926345	25	1	MER89	LTR/ERV1	67926780	67926298	BC048507	67863326	67863923	Mtrr	68582121	68560780
294242	138135_at	25	4	128880156	128880132	25	1	MER2	DNA/TcMar-Tigger	128880359	128880124	Zfp362	128806045	128773088	Trim62	128883580	128911328
294180	140189_at	25	6	13896055	13896079	25	1	ORR1C2-int	LTR/ERVL-MaLR	13895278	13896163	2610001J05Rik	13871518	13867735	Ppp1r3a	14755274	14713822
295274	133400_at	25					2	RLTR10-int	LTR/ERVK
296345	133440_at	25	15	100690139	100690115	25	1	RLTR30	LTR/ERV1	100690384	100690018	Cela1	100687920	100674425	Galnt6	100729376	100691813
296696	138135_at	25	4	128880354	128880330	25	1	MER2	DNA/TcMar-Tigger	128880359	128880124	Zfp362	128806045	128773088	Trim62	128883580	128911328
296450	134372_f_at	25	17	65889727	65889751	25	1	RMER19A	LTR/ERVK	65889223	65889892	Ralbp1	65885755	65848433	Twsg1	65951187	65923066
296504	130494_f_at	25					2	B1_Mus2	SINE/Alu
296532	137326_i_at	25	5	36455952	36455928	25	1	RMER15	LTR/ERVL	36456071	36455671	Psapl1	36204021	36206568	Grpel1	36464998	36474080
296492	135273_at	25	16	39187625	39187601	25	1	L1MB3	LINE/L1	39187884	39187549	Igsf11	38901471	39027159	Lsamp	41532858	42181679
296493	134184_at	25	7	48531117	48531093	25	1	ORR1D1-int	LTR/ERVL-MaLR	48531537	48530631	Mrgprx2	48499270	48478619	Mrgprb2	48558086	48550968
296738	133440_at	25	15	100690251	100690227	25	1	RLTR30	LTR/ERV1	100690384	100690018	Cela1	100687920	100674425	Galnt6	100729376	100691813
296794	136567_at	25	8	8719303	8719279	25	1	MTD	LTR/ERVL-MaLR	8719577	8719185	B930078G14Rik	8689666	8690644	Fam155a	9771018	9206001
295606	137224_f_at	25					2	ETnERV-int	LTR/ERVK
295536	140761_f_at	25					2	PB1D9	SINE/Alu
295535	135578_at	25	9	21292971	21292947	25	1	ID_B1	SINE/B4	21293088	21292905	Cdkn2d	21291209	21288463	Ap1m2	21312333	21295457
297774	135319_at	25	4	41320397	41320421	25	1	Lx5	LINE/L1	41319734	41320623	Dcaf12	41314889	41291300	Ubap1	41348996	41390525
297713	135789_at	25	2	125733344	125733368	25	1	Lx5	LINE/L1	125732882	125733463	Eid1	125673100	125675638	Secisbp2l	125782870	125736986
297899	133028_f_at	25	6	122919004	122919028	25	1	RLTR9E	LTR/ERVK	122918878	122919291	Gm5316	122900405	122900136	Clec4a1	122921848	122934619
297979	131438_f_at	25	6	39312177	39312153	25	1	PB1D10	SINE/Alu	39312248	39312138	Jhdm1d	39206789	39136623	Slc37a3	39377707	39334770
297783	140557_f_at	25					2	RLTR10B	LTR/ERVK
297787	133865_at	25	8	34967870	34967894	25	1	MIR	SINE/MIR	34967857	34967955	Tnks	34965690	34829179	Ppp1r3b	35375741	35388124
297606	133495_at	25	18	15302076	15302052	25	1	MTE2b	LTR/ERVL-MaLR	15302207	15301854	Kctd1	15151446	14968685	Aqp4	15403684	15389394
296891	131071_f_at	25					2	RMER19B	LTR/ERVK
296926	136629_r_at	25	2	118563398	118563422	25	1	RSINE1	SINE/B4	118563295	118563430	Bmf	118549687	118528757	Bub1b	118598211	118641591
297998	135464_at	25	18	46641519	46641543	25	1	B3	SINE/B2	46641380	46641593	Eif1a	46597704	46610225	Cdo1	46728342	46713205
298134	133835_at	25	19	8855165	8855189	25	1	RMER4B	LTR/ERVK	8854999	8855318	Lrrn4cl	8850785	8853909	Ubxn1	8871559	8875663
298136	133980_at	25	6	95929479	95929503	25	1	L1M2	LINE/L1	95928037	95929619	Suclg2	95718837	95474134	Fam19a1	96113154	96657198
298219	135229_at	25	1	72636401	72636425	25	1	RLTR12D	LTR/ERVK	72636323	72636569	Smarcal1	72583251	72633134	Ankar	72700564	72642980
298214	141122_at	25	13	108027863	108027839	25	1	MLT1F2	LTR/ERVL-MaLR	108028038	108027699	Zswim6	107890064	107724618	Smim15	108046424	108049146
298235	129638_at	25	10	111781683	111781659	25	1	L1_Mur3	LINE/L1	111782045	111781332	Phlda1	111506286	111508645	Krr1	111972664	111988432
298948	136628_f_at	25					2	RSINE1	SINE/B4
299104	137488_at	25					2	Lx4A	LINE/L1
299300	137062_at	25	2	158645494	158645518	25	1	RLTR12A	LTR/ERVK	158645466	158645574	Actr5	158624888	158639211	Ppp1r16b	158665398	158766334
299441	131096_r_at	25	5	56458615	56458591	25	1	L1_Mus3	LINE/L1	56459257	56458499	Stim2	53998417	54121057	Pcdh7	57718021	58129351
299435	129828_f_at	25					2	IAPEz-int	LTR/ERVK
299505	134095_f_at	25					2	RSINE1	SINE/B4
299491	135229_at	25	1	72636382	72636406	25	1	RLTR12D	LTR/ERVK	72636323	72636569	Smarcal1	72583251	72633134	Ankar	72700564	72642980
299356	129836_at	25					2	MMETn-int	LTR/ERVK
299412	134711_at	25	11	76220543	76220519	25	1	RLTR53_Mm	LTR/ERVK	76220563	76220394	Dbil5	76217608	76218666	Rnmtl1	76243715	76250619
300233	135680_at	25	11	23208823	23208799	25	1	RMER19C	LTR/ERVK	23209328	23208725	Fam161a	23007531	23030788	Xpo1	23256041	23298249
300693	137062_at	25	2	158645534	158645558	25	1	RLTR12A	LTR/ERVK	158645466	158645574	Actr5	158624888	158639211	Ppp1r16b	158665398	158766334
300678	136249_at	25	10	125793498	125793522	24	1	RLTR44-int	LTR/ERVK	125793273	125793905	Slc16a7	125328963	125226464	Lrig3	125966219	126015359
300398	132800_r_at	25	6	121983289	121983313	25	1	ERVB5_2-LTR_MM	LTR/ERVK	121983104	121983559	Mug1	121838541	121889057	Mug2	122006798	122085967
300415	136699_at	25	12	94530168	94530192	25	1	RLTR21	LTR/ERVK	94529191	94530446	Gm9726	93929102	93927004	Flrt2	95692226	95785215
300333	138191_f_at	25					2	MERV1_LTR	LTR/ERV1
301470	130147_at	25	9	121793927	121793951	25	1	RMER15	LTR/ERVL	121793779	121794273	Hhatl	121792507	121784016	Ccdc13	121839461	121797627
300639	136567_at	25	8	8719325	8719301	25	1	MTD	LTR/ERVL-MaLR	8719577	8719185	B930078G14Rik	8689666	8690644	Fam155a	9771018	9206001
301866	135464_at	25	18	46641389	46641413	25	1	B3	SINE/B2	46641380	46641593	Eif1a	46597704	46610225	Cdo1	46728342	46713205
302830	AFFX-18SRNAMur/X00686_5_at	25					2	SSU-rRNA_Hsa	rRNA
301728	136087_at	25					2	ORR1D2	LTR/ERVL-MaLR
301627	140845_at	25					2	L1VL4	LINE/L1
301650	129865_at	25	12	108708728	108708704	25	1	MYSERV6-int	LTR/ERVK	108709052	108708337	Degs2	108702306	108686792	Yy1	108792973	108816632
302897	139132_f_at	25					2	RLTR13D3A1	LTR/ERVK
303003	133269_at	25	14	18341753	18341777	25	1	Lx8	LINE/L1	18339981	18342101	Ube2e1	18331859	18282722	Ube2e2	18894267	18573575
302048	137560_at	25	7	65808728	65808752	25	1	L1MCb	LINE/L1	65808653	65808760	Tm2d3	65691169	65701913	Pcsk6	65861734	66050340
302047	137488_at	25	X	17110974	17110950	25	1	Lx4A	LINE/L1	17111440	17110880	Ndp	16911774	16885521	Efhc2	17319368	17132049
302739	134141_at	25	1	136690668	136690692	25	1	RSINE1	SINE/B4	136690608	136690755	Zfp281	136624901	136630053	Nr5a2	136960427	136843584
302033	131071_f_at	25	2	35762111	35762088	24	1	RMER19B	LTR/ERVK	35762623	35761797	Ttll11	35979913	35751241	Ndufa8	36049406	36036326
303273	136615_at	25	2	84794298	84794322	25	1	LTRIS4	LTR/ERV1	84793950	84794430	Serping1	84775444	84765387	Ube2l6	84798828	84810335
303317	137110_at	25	6	50499618	50499594	25	1	ORR1D1	LTR/ERVL-MaLR	50499630	50499498	Osbpl3	50456201	50293330	Cycs	50566538	50562563
303250	129373_at	25	X	150980492	150980516	25	1	L1M3	LINE/L1	150980461	150980790	Maged2	150814345	150806370	Gnl3l	151017322	150983141
303341	134654_at	25	11	62692788	62692764	25	1	B3A	SINE/B2	62692887	62692707	Mmgt2	62648664	62666354	Zfp287	62731905	62700356
303096	129828_f_at	25					2	IAPLTR3-int	LTR/ERVK
303103	133980_at	25	6	95929463	95929487	25	1	L1M2	LINE/L1	95928037	95929619	Suclg2	95718837	95474134	Fam19a1	96113154	96657198
304197	136567_at	25	8	8719317	8719293	25	1	MTD	LTR/ERVL-MaLR	8719577	8719185	B930078G14Rik	8689666	8690644	Fam155a	9771018	9206001
304273	133435_at	25	4	123731904	123731880	25	1	RLTR19B	LTR/ERVK	123732387	123731720	Ndufs5	123718202	123712710	Akirin1	123750345	123734559
305499	138149_at	25	13	15945089	15945065	25	1	Lx8b	LINE/L1	15945223	15944939	Gli3	15463235	15730026	Inhba	16011851	16027211
305454	134431_r_at	25	6	58695595	58695571	25	1	Lx9	LINE/L1	58695915	58695172	Abcg2	58584523	58692869	Herc3	58831465	58920398
303152	133825_at	25	10	126674310	126674334	25	1	MTE2b	LTR/ERVL-MaLR	126674099	126674427	Lrig3	125966219	126015359	Xrcc6bp1	126901371	126868430
305301	133269_at	25	14	18341975	18341999	25	1	Lx8	LINE/L1	18339981	18342101	Ube2e1	18331859	18282722	Ube2e2	18894267	18573575
304633	130618_at	25					2	RLTR46	LTR/ERVK
305426	129373_at	25	X	150980490	150980514	25	1	L1M3	LINE/L1	150980461	150980790	Maged2	150814345	150806370	Gnl3l	151017322	150983141
305430	131438_f_at	25	6	39312189	39312165	25	1	PB1D10	SINE/Alu	39312248	39312138	Jhdm1d	39206789	39136623	Slc37a3	39377707	39334770
304517	137110_at	25	6	50499606	50499582	25	1	ORR1D1	LTR/ERVL-MaLR	50499630	50499498	Osbpl3	50456201	50293330	Cycs	50566538	50562563
306688	137654_f_at	25					2	RLTR1B	LTR/ERV1
304002	138128_at	25	10	116414879	116414855	25	1	LTR52	LTR/ERVL	116414904	116414530	Ptprb	116301374	116389538	Kcnmb4	116473878	116417861
304020	135900_at	25	3	102292397	102292421	25	1	RMER15	LTR/ERVL	102292368	102292489	Vangl1	102204693	102156701	Ngf	102469928	102521013
303357	135536_r_at	25	19	34617298	34617274	25	1	RLTR13B1	LTR/ERVK	34617817	34616946	2010002M12Rik	34640743	34617049	Ifit1	34640871	34650009
304037	131200_f_at	25	3	10394999	10395023	25	1	RMER19B	LTR/ERVK	10394435	10395269	Chmp4c	10366907	10391005	Snx16	10440124	10417819
306928	135476_f_at	25	15	98517717	98517693	25	1	RMER15	LTR/ERVL	98517802	98517621	Olfr279	98497474	98498406	Kansl2	98534244	98518821
306951	133506_f_at	25					2	Lx4A	LINE/L1
304122	134015_at	25					2	RLTR13D3A	LTR/ERVK
307030	137488_at	25	X	17110978	17110954	25	1	Lx4A	LINE/L1	17111440	17110880	Ndp	16911774	16885521	Efhc2	17319368	17132049
307052	136262_f_at	25					2	Lx2	LINE/L1
306978	134372_f_at	25					2	RMER19A	LTR/ERVK
306995	140761_f_at	25	7	81457676	81457652	25	1	PB1D9	SINE/Alu	81457730	81457620	Cpeb1	81455465	81347026	Ap3b2	81493925	81460399
304389	138149_at	25	13	15944989	15944965	25	1	Lx8b	LINE/L1	15945223	15944939	Gli3	15463235	15730026	Inhba	16011851	16027211
305802	129638_at	25	10	111781624	111781600	25	1	L1_Mur3	LINE/L1	111782045	111781332	Phlda1	111506286	111508645	Krr1	111972664	111988432
304472	131200_f_at	25	3	10395003	10395027	25	1	RMER19B	LTR/ERVK	10394435	10395269	Chmp4c	10366907	10391005	Snx16	10440124	10417819
304436	138876_at	25	X	145441307	145441331	24	1	Arthur1B	DNA/hAT-Tip100	145441050	145441470	Lhfpl1	145349089	145290359	Amot	145505181	145446425
304427	139202_at	25	6	117884455	117884479	25	1	ORR1D1	LTR/ERVL-MaLR	117884369	117884640	Zfp239	117862100	117873291	Hnrnpf	117900324	117925622
304486	131403_at	25	6	42033145	42033169	25	1	Lx2B2	LINE/L1	42032589	42033412	Sval3	41968140	41973090	Sva	42038394	42042851
304484	133400_at	25					2	RLTR10-int	LTR/ERVK
305542	138128_at	25	10	116414895	116414871	25	1	LTR52	LTR/ERVL	116414904	116414530	Ptprb	116301374	116389538	Kcnmb4	116473878	116417861
305549	132802_at	25	11	67013220	67013244	25	1	B4A	SINE/B4	67013085	67013261	Pirt	66911981	66929876	Tmem220	67025154	67035312
305536	138932_at	25	19	6816117	6816093	25	1	RLTR30E_MM	LTR/ERV1	6816268	6815788	Slc22a12	6543019	6535845	Rps6ka4	6840601	6829085
307905	134168_at	25	2	138657047	138657071	25	1	L1MC2	LINE/L1	138657020	138657121	Btbd3	138256565	138589292	Sptlc3	139493913	139637674
307864	129638_at	25	10	111781616	111781592	25	1	L1_Mur3	LINE/L1	111782045	111781332	Phlda1	111506286	111508645	Krr1	111972664	111988432
305702	134745_at	25	17	7349412	7349436	25	1	MTE2b	LTR/ERVL-MaLR	7349389	7349715	Tcp10a	7324646	7345974	Ttll2	7352696	7350904
307075	136590_at	25					2	L1_Mur3	LINE/L1
307106	132799_f_at	25	6	121983342	121983366	25	1	ERVB5_2-LTR_MM	LTR/ERVK	121983104	121983559	Mug1	121838541	121889057	Mug2	122006798	122085967
307108	133946_at	25	16	31532110	31532086	25	1	MER45B	DNA/hAT-Tip100	31532349	31531871	Bdh1	31422280	31458901	Dlg1	31663443	31873356
307983	137069_r_at	25					2	MYSERV16_I-int	LTR/ERVK
308149	135701_at	25	7	101791820	101791844	25	1	B3A	SINE/B2	101791757	101791945	Clpb	101663633	101790168	Phox2a	101818313	101823166
308244	133305_at	25	2	31686209	31686233	25	1	ID_B1	SINE/B4	31686094	31686292	Exosc2	31670715	31681350	Abl1	31688376	31804227
[truncated: 676 more rows]
