# Supplementary material for: Microarray analysis reveals global modulation of endogenous retroelement transcription by microbes
Source: Retrovirology. 2014 Jul 25;11:59. doi: 10.1186/1742-4690-11-59 (PMC4222864; doi:10.1186/1742-4690-11-59)
Supplement: Supplementary file 2 — Additional file 2: Archive of mouse annotation files. Probe annotation files (csv format), as defined in the Methods, for the following Affymetrix platforms: mg_u74a, mg_u74a_v2, mg_b74b, mg_u74b_v2, mg_b74c, mg_u74c_v2, moe_430a, moe_430b, ht_mg_430a, mogene_1_0_st, mogene_2_0, mouse430_v2, mouse430a_v2. Shortened platform names correspond to identifiers used within the ‘oligo’ Bioconductor R package. Column identifiers are pid – probe id, probeset – Affymetrix probeset, plen – probe length, sid – target chromosome, sstart – start position of probe on sid, send – end position of probe on sid, nident – identity within the region sstart to send, numhits – number of hits recorded by BLASTn, repeat – RepBase-defined repeat, repclass – RepBase-defined repeat class, rstart – start position of repetitive element, rend – end position of repetitive element, 5id – symbol of nearest 5′ protein coding gene, 5start – start position of 5id, 5stop – end position of 5id, 3id – symbol of nearest 3′ protein coding gene, 3start – start position of 3id, 3stop – end position of 3id. (ZIP 846 KB) [file 12977_2014_3913_MOESM2_ESM.zip › mouse/affy_mg_u74c_v2.csv]

pid	probeset	plen	sid	sstart	send	nident	numhits	repeat	repclass	rstart	rend	5id	5start	5stop	3id	3start	3stop
4612	166584_at	25					2	ERVB5_2-LTR_MM	LTR/ERVK
4663	136629_r_at	25	2	118563396	118563420	25	1	RSINE1	SINE/B4	118563295	118563430	Bmf	118549687	118528757	Bub1b	118598211	118641591
3235	167434_f_at	25	X	144980751	144980775	24	1	L1_Mus3	LINE/L1	144978793	144980913	Zcchc16	144688907	145122411	Lhfpl1	145349089	145290359
4891	134745_at	25	17	13095324	13095348	25	1	MTE2b	LTR/ERVL-MaLR	13095171	13095486	Tcp10b	13061104	13082481	Unc93a	13131791	13108617
4866	136434_at	25					2	RLTR1A2_MM	LTR/ERV1
4835	132800_r_at	25	6	121983282	121983306	25	1	ERVB5_2-LTR_MM	LTR/ERVK	121983104	121983559	Mug1	121838541	121889057	Mug2	122006798	122085967
6102	133468_at	25					2	RLTR46B	LTR/ERVK
6070	137560_at	25	7	65808727	65808751	25	1	L1MCb	LINE/L1	65808653	65808760	Tm2d3	65691169	65701913	Pcsk6	65861734	66050340
7518	134750_at	25	18	4421234	4421258	25	1	MTE2b	LTR/ERVL-MaLR	4421047	4421371	Mtpap	4375592	4397330	9430020K01Rik	4634929	4682868
7537	131071_f_at	25					2	RMER19B	LTR/ERVK
7465	134400_f_at	25					2	RLTR10B	LTR/ERVK
3627	134654_at	25	11	62692758	62692734	25	1	B3A	SINE/B2	62692887	62692707	Mmgt2	62648664	62666354	Zfp287	62731905	62700356
15265	139042_at	25	16	87694589	87694565	25	1	B4A	SINE/B4	87694626	87694392	Map3k7cl	87553330	87595336	Bach1	87698945	87733346
15197	135319_at	25	4	41320400	41320424	25	1	Lx5	LINE/L1	41319734	41320623	Dcaf12	41314889	41291300	Ubap1	41348996	41390525
6244	138191_f_at	25	1	36001886	36001862	25	1	MERV1_LTR	LTR/ERV1	36002104	36001639	Plekhb2	34849976	34879580	Hs6st1	36068400	36106446
6155	130618_at	25					2	RLTR27	LTR/ERVK
6173	136628_f_at	25	2	118563330	118563354	25	1	RSINE1	SINE/B4	118563295	118563430	Bmf	118549687	118528757	Bub1b	118598211	118641591
7302	135476_f_at	25	15	98517714	98517690	25	1	RMER15	LTR/ERVL	98517802	98517621	Olfr279	98497474	98498406	Kansl2	98534244	98518821
7291	131438_f_at	25	6	39312174	39312150	25	1	PB1D10	SINE/Alu	39312248	39312138	Jhdm1d	39206789	39136623	Slc37a3	39377707	39334770
4777	133695_at	25	2	167571361	167571337	25	1	L2c	LINE/L2	167571624	167571331	Snai1	167538195	167542814	Ube2v1	167632095	167607638
4772	168321_at	25	4	143867048	143867072	25	1	MuRRS4-int	LTR/ERV1	143866357	143867457	Gm13103	143846497	143853637	Pramef6	143900380	143894237
12700	136087_at	25	4	12314328	12314352	25	1	RLTR25B	LTR/ERVK	12314316	12314386	Fam92a	12172015	12153409	Runx1t1	13743436	13893649
12751	131121_r_at	25	5	57218251	57218227	25	1	L1_Rod	LINE/L1	57218330	57217150	Stim2	53998417	54121057	Pcdh7	57718021	58129351
1169	133778_at	25					2	Lx5	LINE/L1
5061	133344_at	25	4	40894674	40894698	25	1	ORR1A2	LTR/ERVL-MaLR	40894659	40894979	B4galt1	40854005	40804602	Spink4	40920052	40931395
5796	167984_r_at	25					2	RLTR21	LTR/ERVK
11382	129873_at	25	6	49178627	49178651	25	1	MLTR11A	LTR/ERVK	49178448	49178865	Igf2bp3	49214954	49085221	Tra2a	49264052	49243921
8801	135789_at	25					2	Lx5	LINE/L1
8790	134372_f_at	25	17	65889712	65889736	25	1	RMER19A	LTR/ERVK	65889223	65889892	Ralbp1	65885755	65848433	Twsg1	65951187	65923066
3662	166776_at	25	17	14939371	14939347	25	1	MT2A	LTR/ERVL	14939722	14939267	Wdr27	14934653	14829331	1600012H06Rik	14943184	14959570
8670	136629_r_at	25	2	118563352	118563376	25	1	RSINE1	SINE/B4	118563295	118563430	Bmf	118549687	118528757	Bub1b	118598211	118641591
8679	166269_at	25	14	50879048	50879072	25	1	MYSERV6-int	LTR/ERVK	50879018	50879258	Tep1	50870560	50824062	Klhl33	50893255	50891389
9628	140845_at	25	4	101399195	101399219	25	1	L1_Mur3	LINE/L1	101398875	101399618	Jak1	101265282	101152367	Ak4	101419277	101466995
9692	137110_at	25	6	50499599	50499575	25	1	ORR1D1	LTR/ERVL-MaLR	50499630	50499498	Osbpl3	50456201	50293330	Cycs	50566538	50562563
11084	134372_f_at	25	17	65889722	65889746	25	1	RMER19A	LTR/ERVK	65889223	65889892	Ralbp1	65885755	65848433	Twsg1	65951187	65923066
6022	136699_at	25					2	RMER12B	LTR/ERVK
6018	134711_at	25	11	76220477	76220453	25	1	RLTR53_Mm	LTR/ERVK	76220563	76220394	Dbil5	76217608	76218666	Rnmtl1	76243715	76250619
13787	AFFX-18SRNAMur/X00686_5_at	25	17	39846497	39846521	25	1	SSU-rRNA_Hsa	rRNA	39846353	39848201	Gm9041	39640957	39645666	Gm21946	39953353	39955244
12571	134750_at	25	18	4421168	4421192	25	1	MTE2b	LTR/ERVL-MaLR	4421047	4421371	Mtpap	4375592	4397330	9430020K01Rik	4634929	4682868
12473	138191_f_at	25	1	36001919	36001895	25	1	MERV1_LTR	LTR/ERV1	36002104	36001639	Plekhb2	34849976	34879580	Hs6st1	36068400	36106446
4961	138508_at	25	7	55973008	55973032	25	1	RMER10A	LTR/ERVL	55972651	55973039	Nipa2	55962476	55931287	Nipa1	56019954	55977567
5022	133671_at	25	8	26965111	26965087	25	1	MLTR12	LTR/ERV1	26965259	26964828	Thap1	26158212	26162940	Zfp703	26977336	26981461
4997	133746_at	25	9	115238873	115238849	24	1	MTC-int	LTR/ERVL-MaLR	115239017	115238785	Gm9846	114982739	114982399	Stt3b	115310421	115242607
4953	134217_at	25	7	48858408	48858432	25	1	MT2A	LTR/ERVL	48858257	48858748	Csrp3	48848051	48830398	E2f8	48881596	48866429
2522	139132_f_at	25	1	93858001	93858025	25	1	RLTR13D3A1	LTR/ERVK	93857634	93858594	D2hgdh	93825240	93852348	Gal3st2	93861344	93876494
2484	167042_i_at	25	8	117212741	117212765	25	1	RSINE1	SINE/B4	117212706	117212827	Gan	117158135	117205834	Cmip	117257019	117461503
14014	138762_at	25					2	L1_Mur2	LINE/L1
10026	134750_at	25	18	4421068	4421092	25	1	MTE2b	LTR/ERVL-MaLR	4421047	4421371	Mtpap	4375592	4397330	9430020K01Rik	4634929	4682868
11175	134745_at	25	17	7349472	7349496	25	1	MTE2b	LTR/ERVL-MaLR	7349389	7349715	Tcp10a	7324646	7345974	Ttll2	7352696	7350904
8485	133920_at	25	8	40091222	40091246	25	1	MLT1L	LTR/ERVL-MaLR	40090990	40091266	Msr1	39642678	39581700	Fgf20	40308331	40279166
14975	139401_at	25	9	109064367	109064343	25	1	B3	SINE/B2	109064448	109064256	Trex1	109060338	109057933	Tma7	109082381	109077988
14943	AFFX-18SRNAMur/X00686_M_at	25	6	3201514	3201538	25	1	SSU-rRNA_Hsa	rRNA	3200779	3201677				Samd9l	3399571	3372260
14945	132802_at	25	11	67013236	67013260	25	1	B4A	SINE/B4	67013085	67013261	Pirt	66911981	66929876	Tmem220	67025154	67035312
15012	131126_at	25					2	RLTR30D2_MM	LTR/ERV1
14991	134654_at	25	11	62692876	62692852	25	1	B3A	SINE/B2	62692887	62692707	Mmgt2	62648664	62666354	Zfp287	62731905	62700356
7433	131071_f_at	25					2	RMER19B	LTR/ERVK
7392	168909_r_at	25					2	RMER3D-int	LTR/ERVK
7354	171311_r_at	25					2	MTE2a	LTR/ERVL-MaLR
7376	166269_at	25	14	50879091	50879115	25	1	MYSERV6-int	LTR/ERVK	50879018	50879258	Tep1	50870560	50824062	Klhl33	50893255	50891389
13939	137654_f_at	25					2	RLTR1B-int	LTR/ERV1
10896	139202_at	25	6	117884454	117884478	25	1	ORR1D1	LTR/ERVL-MaLR	117884369	117884640	Zfp239	117862100	117873291	Hnrnpf	117900324	117925622
13947	168454_f_at	25					2	B1_Mur3	SINE/Alu
10899	134312_at	25	7	77997732	77997708	25	1	MIR	SINE/MIR	77997749	77997545	Agbl1	76318071	76766608	Ntrk3	78578408	78192362
10152	134184_at	25	7	48531123	48531099	25	1	ORR1D1-int	LTR/ERVL-MaLR	48531537	48530631	Mrgprx2	48499270	48478619	Mrgprb2	48558086	48550968
6257	136643_f_at	25	2	156830909	156830885	24	1	RLTR1A2_MM	LTR/ERV1	156831132	156830632	Myl9	156775420	156781658	Tgif2	156840077	156855570
12198	136699_at	25	12	94530169	94530193	25	1	RLTR21	LTR/ERVK	94529191	94530446	Gm9726	93929102	93927004	Flrt2	95692226	95785215
7200	133946_at	25	16	31532290	31532266	25	1	MER45B	DNA/hAT-Tip100	31532349	31531871	Bdh1	31422280	31458901	Dlg1	31663443	31873356
7137	133746_at	25	9	115239088	115239064	25	1	MTD	LTR/ERVL-MaLR	115239327	115239042	Gm9846	114982739	114982399	Stt3b	115310421	115242607
9748	133862_at	25	X	153011265	153011289	25	1	L2c	LINE/L2	153011108	153011339	Usp51	153006469	153009416	Mageh1	153037563	153036166
7084	136699_at	25	12	94530364	94530388	25	1	RLTR21	LTR/ERVK	94529191	94530446	Gm9726	93929102	93927004	Flrt2	95692226	95785215
6372	135229_at	25	1	72636427	72636451	25	1	RLTR12D	LTR/ERVK	72636323	72636569	Smarcal1	72583251	72633134	Ankar	72700564	72642980
8347	135900_at	25	3	102292306	102292330	25	1	RMER15-int	LTR/ERVL	102291579	102292362	Vangl1	102204693	102156701	Ngf	102469928	102521013
8353	135900_at	25	3	102292582	102292606	25	1	RMER15	LTR/ERVL	102292528	102292764	Vangl1	102204693	102156701	Ngf	102469928	102521013
14856	139508_at	25	6	47652177	47652201	25	1	RMER12B	LTR/ERVK	47652138	47653046	Ezh2	47595341	47530274	Pdia4	47813512	47796142
14884	137223_i_at	25					2	ETnERV-int	LTR/ERVK
14921	167984_r_at	25	10	105583815	105583839	25	1	RLTR21	LTR/ERVK	105583385	105583908	Tmtc2	105574451	105187663	Mettl25	105841380	105763189
14846	133353_at	25	5	45192853	45192829	25	1	Lx4A	LINE/L1	45193499	45192608	4930435H24Rik	45169564	45155011	Qdpr	45450235	45434032
11006	135738_at	25	6	139982844	139982820	25	1	RMER15	LTR/ERVL	139982915	139982474	Pik3c2g	139621888	139969284	Plcz1	140041457	139989676
15117	131121_r_at	25	5	57218250	57218226	25	1	L1_Rod	LINE/L1	57218330	57217150	Stim2	53998417	54121057	Pcdh7	57718021	58129351
15118	135464_at	25	18	46641544	46641568	25	1	B3	SINE/B2	46641380	46641593	Eif1a	46597704	46610225	Cdo1	46728342	46713205
15055	134168_at	25	2	138657079	138657103	25	1	L1MC2	LINE/L1	138657020	138657121	Btbd3	138256565	138589292	Sptlc3	139493913	139637674
16205	135831_at	25	13	58167472	58167496	25	1	RMER16A2	LTR/ERVK	58167361	58167645	Idnk	58157649	58164693	Ubqln1	58215653	58176156
8582	AFFX-18SRNAMur/X00686_3_at	25	17	39847896	39847919	24	1	SSU-rRNA_Hsa	rRNA	39846353	39848201	Gm9041	39640957	39645666	Gm21946	39953353	39955244
13562	136097_i_at	25	11	52513799	52513823	25	1	ORR1D2	LTR/ERVL-MaLR	52513581	52513941	9530068E07Rik	52396428	52408728	Fstl4	52764634	53188538
12779	129373_at	25	X	150980564	150980588	25	1	L1M3	LINE/L1	150980461	150980790	Maged2	150814345	150806370	Gnl3l	151017322	150983141
13448	140443_f_at	25					2	RLTR13D3	LTR/ERVK
13459	134329_at	25					2	LTRIS4A	LTR/ERV1
12316	137488_at	25					2	Lx4A	LINE/L1
12250	133400_at	25					2	RLTR10-int	LTR/ERVK
12222	133305_at	25	2	31686381	31686405	25	1	B3	SINE/B2	31686348	31686528	Exosc2	31670715	31681350	Abl1	31688376	31804227
12321	138117_at	25	5	36455202	36455178	25	1	RLTR49	LTR/ERVK	36455493	36454923	Psapl1	36204021	36206568	Grpel1	36464998	36474080
16105	129072_at	25	8	111955016	111955040	25	1	RMER6BA	LTR/ERVK	111954885	111955253	Gabarapl2	111940703	111953612	Adat1	111992302	111966908
13676	137224_f_at	25					2	ETnERV-int	LTR/ERVK
13630	138149_at	25	13	15945014	15944990	25	1	Lx8b	LINE/L1	15945223	15944939	Gli3	15463235	15730026	Inhba	16011851	16027211
16354	139202_at	25	6	117884408	117884432	25	1	ORR1D1	LTR/ERVL-MaLR	117884369	117884640	Zfp239	117862100	117873291	Hnrnpf	117900324	117925622
16405	140845_at	25	4	101399186	101399210	25	1	L1_Mur3	LINE/L1	101398875	101399618	Jak1	101265282	101152367	Ak4	101419277	101466995
18839	138135_at	25	4	128880427	128880403	25	1	Tigger17a	DNA/TcMar-Tigger	128880436	128880358	Zfp362	128806045	128773088	Trim62	128883580	128911328
18738	167115_i_at	25	15	32795503	32795527	25	1	RLTR13D2	LTR/ERVK	32795402	32796109	Sema5a	32244813	32696341	Sdc2	32920723	33034730
18743	167984_r_at	25	10	105583819	105583843	25	1	RLTR21	LTR/ERVK	105583385	105583908	Tmtc2	105574451	105187663	Mettl25	105841380	105763189
21621	139132_f_at	25	1	93858212	93858236	25	1	RLTR13D3A1	LTR/ERVK	93857634	93858594	D2hgdh	93825240	93852348	Gal3st2	93861344	93876494
17444	140845_at	25					2	L1_Mur3	LINE/L1
21203	136182_at	25	6	141245060	141245036	25	1	L2	LINE/L2	141245208	141244809	Gm11077	140729284	140756053	Pde3a	141249269	141499351
24075	133556_at	25					2	RMER16-int	LTR/ERVK
19137	167434_f_at	25	2	101106099	101106076	24	1	Lx2	LINE/L1	101106647	101105965	Gm10800	98667301	98666547	B230118H07Rik	101649532	101560781
19153	134095_f_at	25					2	RSINE1	SINE/B4
19122	167434_f_at	25					2	L1_Mus2	LINE/L1
17699	137224_f_at	25					2	ETnERV2-int	LTR/ERVK
17746	134372_f_at	25	X	146810476	146810452	25	1	RMER19A	LTR/ERVK	146810926	146810327	Amot	145505181	145446425	Htr2c	146962513	147197277
20007	136262_f_at	25					2	Lx2	LINE/L1
20000	136636_at	25	5	121193923	121193947	25	1	B1_Mur3	SINE/Alu	121193859	121193999	Ptpn11	121191397	121130533	Rpl6	121204481	121209241
17366	136629_r_at	25	2	118563392	118563416	25	1	RSINE1	SINE/B4	118563295	118563430	Bmf	118549687	118528757	Bub1b	118598211	118641591
20366	138149_at	25	13	15945119	15945095	24	1	Lx8b	LINE/L1	15945223	15944939	Gli3	15463235	15730026	Inhba	16011851	16027211
18665	129873_at	25	X	13492492	13492516	25	1	MLTR11A	LTR/ERVK	13492491	13492871	Nyx	13466110	13489313	Cask	13851367	13517080
20463	134053_at	25	11	106956377	106956353	25	1	RSINE1	SINE/B4	106956403	106956263	Smurf2	106920715	106820066	Kpna2	106999541	106988629
20377	134641_at	25					2	ERVB5_2-LTR_MM	LTR/ERVK
20412	135229_at	25	1	72636363	72636387	25	1	RLTR12D	LTR/ERVK	72636323	72636569	Smarcal1	72583251	72633134	Ankar	72700564	72642980
19049	136097_i_at	25	11	52513898	52513922	25	1	ORR1D2	LTR/ERVL-MaLR	52513581	52513941	9530068E07Rik	52396428	52408728	Fstl4	52764634	53188538
16576	133855_at	25	13	32872775	32872751	24	1	RMER19B2	LTR/ERVK	32873009	32872333	Serpinb1a	32851185	32842092	Serpinb1c	32898161	32881833
22563	137566_at	25	5	122417909	122417885	25	1	B3	SINE/B2	122417976	122417769	Arpc3	122391878	122406179	Anapc7	122421693	122444912
22533	138367_at	25	3	31316791	31316815	25	1	RMER15	LTR/ERVL	31316727	31316971	Slc7a14	31310378	31202910	Kcnmb2	31902507	32200180
22912	132802_at	25	11	67013210	67013234	25	1	B4A	SINE/B4	67013085	67013261	Pirt	66911981	66929876	Tmem220	67025154	67035312
22938	133695_at	25	2	167571510	167571486	25	1	L2c	LINE/L2	167571624	167571331	Snai1	167538195	167542814	Ube2v1	167632095	167607638
26515	134217_at	25	7	48858506	48858530	25	1	MT2A	LTR/ERVL	48858257	48858748	Csrp3	48848051	48830398	E2f8	48881596	48866429
26488	139025_f_at	25					2	MER89	LTR/ERV1
21235	131068_at	25	3	116835785	116835761	25	1	MLT1A0	LTR/ERVL-MaLR	116835870	116835667	Agl	116808166	116739999	Frrs1	116878227	116903750
19920	134750_at	25					2	MTE2b	LTR/ERVL-MaLR
19844	139202_at	25	6	117884501	117884525	25	1	ORR1D1	LTR/ERVL-MaLR	117884369	117884640	Zfp239	117862100	117873291	Hnrnpf	117900324	117925622
25501	136703_at	25	7	6966833	6966857	25	1	RLTR49	LTR/ERVK	6966756	6967010	Usp29	6961160	6963769	Aurkc	6995443	7002945
24235	139508_at	25	6	47652175	47652199	25	1	RMER12B	LTR/ERVK	47652138	47653046	Ezh2	47595341	47530274	Pdia4	47813512	47796142
24225	168400_i_at	25	16	13702595	13702619	25	1	B1_Mus2	SINE/Alu	13702570	13702712	3110001I22Rik	13671929	13678405	Pla2g10	13730983	13715057
17577	138117_at	25	5	36455191	36455167	25	1	RLTR49	LTR/ERVK	36455493	36454923	Psapl1	36204021	36206568	Grpel1	36464998	36474080
17566	135831_at	25					2	RMER16A2	LTR/ERVK
20183	133862_at	25	X	153011268	153011292	25	1	L2c	LINE/L2	153011108	153011339	Usp51	153006469	153009416	Mageh1	153037563	153036166
20090	167984_r_at	25	10	105583768	105583792	25	1	RLTR21	LTR/ERVK	105583385	105583908	Tmtc2	105574451	105187663	Mettl25	105841380	105763189
20062	131476_at	25	15	103451901	103451925	25	1	RMER15	LTR/ERVL	103451732	103452306	BC048502	103448459	103438965	Nckap1l	103453825	103498800
21363	166591_r_at	25					2	RMER16_Mm	LTR/ERVK
21493	129836_at	25					2	MMERVK9C_I-int	LTR/ERVK
21552	133862_at	25	X	153011251	153011275	25	1	L2c	LINE/L2	153011108	153011339	Usp51	153006469	153009416	Mageh1	153037563	153036166
27938	133952_at	25	1	151143669	151143693	25	1	B1F	SINE/Alu	151143608	151143742	Hmcn1	150993435	150563527	Ivns1abp	151344498	151364445
27939	135701_at	25	7	101791814	101791838	25	1	B3A	SINE/B2	101791757	101791945	Clpb	101663633	101790168	Phox2a	101818313	101823166
22978	134312_at	25	7	77997635	77997611	25	1	MIR	SINE/MIR	77997749	77997545	Agbl1	76318071	76766608	Ntrk3	78578408	78192362
23007	137627_f_at	25					2	RLTR9E	LTR/ERVK
25024	135320_at	25	3	69046297	69046321	25	1	B3	SINE/B2	69046171	69046360	Trim59	69044755	69035288	Kpna4	69127113	69067149
23953	166584_at	25	17	36318558	36318582	25	1	ERVB5_2-LTR_MM	LTR/ERVK	36318404	36318863	H2-M10.2	36286490	36284227	H2-M10.1	36326155	36322858
23974	167984_r_at	25					2	RLTR21	LTR/ERVK
24318	167152_at	25	5	148743029	148743053	24	1	B3A	SINE/B2	148742953	148743125	Ubl3	148552789	148504631	Katnal1	148995223	148874332
25559	129873_at	25	X	13492738	13492762	25	1	MLTR11A	LTR/ERVK	13492491	13492871	Nyx	13466110	13489313	Cask	13851367	13517080
25442	135415_at	25	3	88637337	88637361	25	1	B3	SINE/B2	88637208	88637407	Gm20652	88621061	88616457	Rxfp4	88653142	88651898
25265	131096_r_at	25	5	56458774	56458750	25	1	L1_Mus3	LINE/L1	56459257	56458499	Stim2	53998417	54121057	Pcdh7	57718021	58129351
25262	168909_r_at	25					2	RMER3D-int	LTR/ERVK
26808	AFFX-18SRNAMur/X00686_5_at	25	17	39846656	39846680	25	1	SSU-rRNA_Hsa	rRNA	39846353	39848201	Gm9041	39640957	39645666	Gm21946	39953353	39955244
26800	135273_at	25	16	39187623	39187599	25	1	L1MB3	LINE/L1	39187884	39187549	Igsf11	38901471	39027159	Lsamp	41532858	42181679
23871	136182_at	25	6	141244965	141244941	25	1	L2	LINE/L2	141245208	141244809	Gm11077	140729284	140756053	Pde3a	141249269	141499351
21726	138191_f_at	25					2	MERV1_LTR	LTR/ERV1
22755	138191_f_at	25	1	36001818	36001794	25	1	MERV1_LTR	LTR/ERV1	36002104	36001639	Plekhb2	34849976	34879580	Hs6st1	36068400	36106446
27745	129638_at	25	10	111781530	111781506	25	1	L1_Mur3	LINE/L1	111782045	111781332	Phlda1	111506286	111508645	Krr1	111972664	111988432
27814	129873_at	25	X	13492643	13492667	25	1	MLTR11A	LTR/ERVK	13492491	13492871	Nyx	13466110	13489313	Cask	13851367	13517080
30401	136628_f_at	25	2	118563328	118563352	25	1	RSINE1	SINE/B4	118563295	118563430	Bmf	118549687	118528757	Bub1b	118598211	118641591
30379	131071_f_at	25					2	RMER19B	LTR/ERVK
30349	166684_i_at	25	6	13862853	13862829	25	1	RMER1A	Other	13862902	13862628	Gpr85	13839942	13834458	2610001J05Rik	13871518	13867735
26740	137326_i_at	25	5	36455777	36455753	25	1	RMER15	LTR/ERVL	36456071	36455671	Psapl1	36204021	36206568	Grpel1	36464998	36474080
28152	137327_f_at	25	5	36455857	36455833	25	1	RMER15	LTR/ERVL	36456071	36455671	Psapl1	36204021	36206568	Grpel1	36464998	36474080
27678	138367_at	25	3	31316759	31316783	25	1	RMER15	LTR/ERVL	31316727	31316971	Slc7a14	31310378	31202910	Kcnmb2	31902507	32200180
28046	134217_at	25	7	48858407	48858431	25	1	MT2A	LTR/ERVL	48858257	48858748	Csrp3	48848051	48830398	E2f8	48881596	48866429
28017	139202_at	25	6	117884298	117884321	24	1	Lx8	LINE/L1	117883674	117884365	Zfp239	117862100	117873291	Hnrnpf	117900324	117925622
27999	131403_at	25	6	42033151	42033175	25	1	Lx2B2	LINE/L1	42032589	42033412	Sval3	41968140	41973090	Sva	42038394	42042851
22681	133468_at	25					2	IAP1-MM_I-int	LTR/ERVK
22647	135701_at	25	7	101791772	101791796	25	1	B3A	SINE/B2	101791757	101791945	Clpb	101663633	101790168	Phox2a	101818313	101823166
22650	137575_at	25					2	RLTR10-int	LTR/ERVK
30242	171556_at	25	15	96193276	96193252	24	1	RMER19B	LTR/ERVK	96193938	96193108	Gm17546	95830072	95824459	Arid2	96287518	96404992
30283	133530_at	25	10	19086136	19086160	25	1	RMER4B	LTR/ERVK	19085996	19086504	Tnfaip3	19015657	19000910	Olig3	19356560	19358606
30245	137566_at	25	5	122417965	122417941	25	1	B3	SINE/B2	122417976	122417769	Arpc3	122391878	122406179	Anapc7	122421693	122444912
27526	167115_i_at	25					2	RLTR13D2	LTR/ERVK
27560	129373_at	25	X	150980485	150980509	25	1	L1M3	LINE/L1	150980461	150980790	Maged2	150814345	150806370	Gnl3l	151017322	150983141
29389	136590_at	25					2	L1_Mur3	LINE/L1
29414	135701_at	25	7	101791640	101791664	25	1	PB1D10	SINE/Alu	101791625	101791702	Clpb	101663633	101790168	Phox2a	101818313	101823166
26416	134654_at	25	11	62692783	62692759	25	1	B3A	SINE/B2	62692887	62692707	Mmgt2	62648664	62666354	Zfp287	62731905	62700356
30154	136434_at	25					2	RLTR1A2_MM	LTR/ERV1
30136	139202_at	25	6	117884535	117884559	25	1	ORR1D1	LTR/ERVL-MaLR	117884369	117884640	Zfp239	117862100	117873291	Hnrnpf	117900324	117925622
30465	133305_at	25	2	31686231	31686256	25	1	ID_B1	SINE/B4	31686094	31686292	Exosc2	31670715	31681350	Abl1	31688376	31804227
30467	133530_at	25	10	19086322	19086346	25	1	RMER4B	LTR/ERVK	19085996	19086504	Tnfaip3	19015657	19000910	Olig3	19356560	19358606
30472	136220_at	25	9	114478441	114478465	25	1	RMER1B	Other	114478138	114478605	Tmppe	114401095	114411200	Ccr4	114496544	114490316
30594	169081_at	25	6	81894307	81894283	25	1	RMER15	LTR/ERVL	81894367	81894115	Lrrtm4	80018877	80810143	Gcfc2	81923669	81959915
33133	134329_at	25					2	LTRIS4A	LTR/ERV1
33109	167031_i_at	25					2	MT2B	LTR/ERVL
31614	133530_at	25	10	19086181	19086205	25	1	RMER4B	LTR/ERVK	19085996	19086504	Tnfaip3	19015657	19000910	Olig3	19356560	19358606
31625	133835_at	25					2	RMER4B	LTR/ERVK
32718	134320_at	25	3	27087450	27087474	24	1	ERVL-B4-int	LTR/ERVL	27087348	27087807	Spata16	26637620	26983212	Ect2	27153878	27097222
33245	133435_at	25	4	123731885	123731861	25	1	RLTR19B	LTR/ERVK	123732387	123731720	Ndufs5	123718202	123712710	Akirin1	123750345	123734559
34308	134184_at	25	7	48531118	48531094	25	1	ORR1D1-int	LTR/ERVL-MaLR	48531537	48530631	Mrgprx2	48499270	48478619	Mrgprb2	48558086	48550968
31483	129836_at	25	16	3458398	3458374	25	1	MMETn-int	LTR/ERVK	3459092	3457393				Olfr161	3592398	3593339
31668	135900_at	25	3	102292459	102292483	25	1	RMER15	LTR/ERVL	102292368	102292489	Vangl1	102204693	102156701	Ngf	102469928	102521013
31693	166888_at	25	6	117884137	117884161	25	1	Lx8	LINE/L1	117883674	117884365	Zfp239	117862100	117873291	Hnrnpf	117900324	117925622
31723	133946_at	25	16	31532295	31532271	25	1	MER45B	DNA/hAT-Tip100	31532349	31531871	Bdh1	31422280	31458901	Dlg1	31663443	31873356
35751	129828_f_at	25					2	IAPEY4_I-int	LTR/ERVK
35750	134745_at	25	17	7349560	7349584	25	1	MTE2b	LTR/ERVL-MaLR	7349389	7349715	Tcp10a	7324646	7345974	Ttll2	7352696	7350904
35739	133495_at	25	18	15302101	15302077	25	1	MTE2b	LTR/ERVL-MaLR	15302207	15301854	Kctd1	15151446	14968685	Aqp4	15403684	15389394
35740	134711_at	25	11	76220466	76220442	25	1	RLTR53_Mm	LTR/ERVK	76220563	76220394	Dbil5	76217608	76218666	Rnmtl1	76243715	76250619
35744	138762_at	25	4	60054978	60055002	25	1	L1_Mur2	LINE/L1	60054815	60055162	Mup6	59964294	60007274	Mup7	60070475	60066469
30718	135831_at	25	13	58167402	58167426	25	1	RMER16A2	LTR/ERVK	58167361	58167645	Idnk	58157649	58164693	Ubqln1	58215653	58176156
34339	138130_at	25	17	31549792	31549768	25	1	LTR48	LTR/ERV1	31549824	31549482	Ndufv3	31520115	31531321	4833413E03Rik	31557126	31559113
34367	135475_i_at	25	15	98517775	98517751	25	1	RMER15	LTR/ERVL	98517802	98517621	Olfr279	98497474	98498406	Kansl2	98534244	98518821
31867	139026_f_at	25	2	181295356	181295380	25	1	B3A	SINE/B2	181295268	181295453	Gmeb2	181288035	181251449	Stmn3	181314500	181306459
31906	137224_f_at	25					2	ETnERV-int	LTR/ERVK
31916	133862_at	25	X	153011252	153011276	25	1	L2c	LINE/L2	153011108	153011339	Usp51	153006469	153009416	Mageh1	153037563	153036166
36938	134053_at	25					2	RSINE1	SINE/B4
39140	134168_at	25	2	138657050	138657074	25	1	L1MC2	LINE/L1	138657020	138657121	Btbd3	138256565	138589292	Sptlc3	139493913	139637674
39132	129828_f_at	25	19	8033604	8033627	24	1	IAPEY4_I-int	LTR/ERVK	8030708	8033793	Slc22a27	7966027	7864388	Slc22a28	8131982	8062209
39230	133435_at	25					2	RLTR19B	LTR/ERVK
39232	133440_at	25	15	100690171	100690147	25	1	RLTR30	LTR/ERV1	100690384	100690018	Cela1	100687920	100674425	Galnt6	100729376	100691813
32975	131095_f_at	25	5	56458639	56458615	25	1	L1_Mus3	LINE/L1	56459257	56458499	Stim2	53998417	54121057	Pcdh7	57718021	58129351
33038	136087_at	25					2	ORR1D2	LTR/ERVL-MaLR
32954	129836_at	25					2	MMERVK9C_I-int	LTR/ERVK
34527	134329_at	25					2	LTRIS4A	LTR/ERV1
32709	133835_at	25	19	8855205	8855229	25	1	RMER4B	LTR/ERVK	8854999	8855318	Lrrn4cl	8850785	8853909	Ubxn1	8871559	8875663
32705	137326_i_at	25	5	36455939	36455915	25	1	RMER15	LTR/ERVL	36456071	36455671	Psapl1	36204021	36206568	Grpel1	36464998	36474080
32689	132799_f_at	25					2	ERVB5_2-LTR_MM	LTR/ERVK
36665	137627_f_at	25					2	RLTR9E	LTR/ERVK
36648	134141_at	25	1	136690631	136690655	25	1	RSINE1	SINE/B4	136690608	136690755	Zfp281	136624901	136630053	Nr5a2	136960427	136843584
36717	133746_at	25	9	115239106	115239082	25	1	MTD	LTR/ERVL-MaLR	115239327	115239042	Gm9846	114982739	114982399	Stt3b	115310421	115242607
36669	134168_at	25	2	138657048	138657072	25	1	L1MC2	LINE/L1	138657020	138657121	Btbd3	138256565	138589292	Sptlc3	139493913	139637674
40764	135320_at	25	3	69046213	69046237	25	1	B3	SINE/B2	69046171	69046360	Trim59	69044755	69035288	Kpna4	69127113	69067149
40811	129865_at	25	12	108708703	108708679	25	1	MYSERV6-int	LTR/ERVK	108709052	108708337	Degs2	108702306	108686792	Yy1	108792973	108816632
35406	137560_at	25	7	65808684	65808708	25	1	L1MCb	LINE/L1	65808653	65808760	Tm2d3	65691169	65701913	Pcsk6	65861734	66050340
35402	133505_i_at	25	1	32707469	32707493	25	1	Lx4A	LINE/L1	32706829	32707753	Gm5415	32547293	32543546	Prim2	33669786	33453811
35321	129638_at	25	10	111781672	111781648	25	1	L1_Mur3	LINE/L1	111782045	111781332	Phlda1	111506286	111508645	Krr1	111972664	111988432
35416	130147_at	25	9	121793834	121793858	25	1	RMER15	LTR/ERVL	121793779	121794273	Hhatl	121792507	121784016	Ccdc13	121839461	121797627
35278	138191_f_at	25					2	MERV1_LTR	LTR/ERV1
35292	166269_at	25	14	50879023	50879047	25	1	MYSERV6-int	LTR/ERVK	50879018	50879258	Tep1	50870560	50824062	Klhl33	50893255	50891389
35225	139026_f_at	25	2	181295318	181295342	25	1	B3A	SINE/B2	181295268	181295453	Gmeb2	181288035	181251449	Stmn3	181314500	181306459
39293	137591_at	25	11	62542553	62542529	25	1	ORR1D1	LTR/ERVL-MaLR	62542674	62542430	Cenpv	62539261	62524946	Ubb	62551171	62553213
35520	130331_at	25	9	22196653	22196629	25	1	RLTR26_Mus	LTR/ERVK	22196807	22196270	Zfp872	22188168	22202123	1810064F22Rik	22208546	22207341
36537	130147_at	25	9	121794011	121794035	25	1	RMER15	LTR/ERVL	121793779	121794273	Hhatl	121792507	121784016	Ccdc13	121839461	121797627
38203	135578_at	25	9	21292970	21292946	25	1	ID_B1	SINE/B4	21293088	21292905	Cdkn2d	21291209	21288463	Ap1m2	21312333	21295457
38189	134015_at	25					2	RLTR13D3A	LTR/ERVK
34035	134320_at	25	3	27087550	27087574	25	1	ERVL-B4-int	LTR/ERVL	27087348	27087807	Spata16	26637620	26983212	Ect2	27153878	27097222
34050	136636_at	25					2	B1_Mur3	SINE/Alu
37926	167042_i_at	25	8	117212727	117212751	25	1	RSINE1	SINE/B4	117212706	117212827	Gan	117158135	117205834	Cmip	117257019	117461503
37925	136590_at	25	12	58278685	58278661	25	1	L1_Mur3	LINE/L1	58281101	58278317	Clec14a	58269258	58264720	Sec23a	59012017	58958383
35765	135330_at	25	11	46448343	46448367	25	1	L1MC5a	LINE/L1	46448141	46448534	Med7	46436925	46442721	Havcr2	46454935	46481255
35836	131071_f_at	25					2	RMER19B	LTR/ERVK
35792	133774_at	25	18	35815885	35815909	25	1	MIRb	SINE/MIR	35815804	35816011	Ube2d2a	35771559	35807172	Cxxc5	35829818	35861687
36799	135536_r_at	25					2	RLTR13B2	LTR/ERVK
36814	135680_at	25	11	23208969	23208945	25	1	RMER19C	LTR/ERVK	23209328	23208725	Fam161a	23007531	23030788	Xpo1	23256041	23298249
40611	135831_at	25	13	58167524	58167548	25	1	RMER16A2	LTR/ERVK	58167361	58167645	Idnk	58157649	58164693	Ubqln1	58215653	58176156
41937	134750_at	25	18	4421075	4421099	25	1	MTE2b	LTR/ERVL-MaLR	4421047	4421371	Mtpap	4375592	4397330	9430020K01Rik	4634929	4682868
39051	133427_r_at	25	3	115885457	115885433	25	1	Lx7	LINE/L1	115885651	115885299	S1pr1	115715055	115710433	A930005H10Rik	115888130	115887822
38383	141122_at	25	13	108027862	108027838	25	1	MLT1F2	LTR/ERVL-MaLR	108028038	108027699	Zswim6	107890064	107724618	Smim15	108046424	108049146
42042	137078_at	25	17	22776396	22776372	25	1	RLTR31_Mur	LTR/ERVK	22776598	22776018	RP24-118H13.2	22739944	22751509	Zfp945	22867134	22846697
42047	167313_i_at	25	14	121510646	121510622	25	1	RMER15	LTR/ERVL	121510976	121510398	Slc15a1	121505254	121459621	Dock9	121797734	121542039
40417	138135_at	25	4	128880436	128880412	25	1	Tigger17a	DNA/TcMar-Tigger	128880436	128880358	Zfp362	128806045	128773088	Trim62	128883580	128911328
40330	138367_at	25	3	31316802	31316826	25	1	RMER15	LTR/ERVL	31316727	31316971	Slc7a14	31310378	31202910	Kcnmb2	31902507	32200180
40420	135578_at	25	9	21292978	21292954	25	1	ID_B1	SINE/B4	21293088	21292905	Cdkn2d	21291209	21288463	Ap1m2	21312333	21295457
35617	133506_f_at	25					2	Lx4A	LINE/L1
35551	138762_at	25	4	60054982	60055006	25	1	L1_Mur2	LINE/L1	60054815	60055162	Mup6	59964294	60007274	Mup7	60070475	60066469
40886	133855_at	25	13	32872625	32872601	25	1	RMER19B2	LTR/ERVK	32873009	32872333	Serpinb1a	32851185	32842092	Serpinb1c	32898161	32881833
41603	133344_at	25	4	40894810	40894834	25	1	ORR1A2	LTR/ERVL-MaLR	40894659	40894979	B4galt1	40854005	40804602	Spink4	40920052	40931395
40951	132799_f_at	25					2	ERVB5_2-LTR_MM	LTR/ERVK
42899	135578_at	25	9	21292973	21292949	25	1	ID_B1	SINE/B4	21293088	21292905	Cdkn2d	21291209	21288463	Ap1m2	21312333	21295457
39507	133952_at	25	1	151143492	151143516	25	1	B4	SINE/B4	151143325	151143538	Hmcn1	150993435	150563527	Ivns1abp	151344498	151364445
39532	141122_at	25	13	108027896	108027872	25	1	MLT1F2	LTR/ERVL-MaLR	108028038	108027699	Zswim6	107890064	107724618	Smim15	108046424	108049146
39387	137488_at	25	X	17111118	17111094	25	1	Lx4A	LINE/L1	17111440	17110880	Ndp	16911774	16885521	Efhc2	17319368	17132049
39350	129638_at	25	10	111781716	111781692	25	1	L1_Mur3	LINE/L1	111782045	111781332	Phlda1	111506286	111508645	Krr1	111972664	111988432
39397	167353_i_at	25	11	69011618	69011594	25	1	B2_Mm2	SINE/B2	69011674	69011495	Pfas	69008460	68985697	Ctc1	69015911	69036473
40492	137327_f_at	25	5	36455949	36455925	25	1	RMER15	LTR/ERVL	36456071	36455671	Psapl1	36204021	36206568	Grpel1	36464998	36474080
41780	136567_at	25	8	8719331	8719307	25	1	MTD	LTR/ERVL-MaLR	8719577	8719185	B930078G14Rik	8689666	8690644	Fam155a	9771018	9206001
41798	133505_i_at	25	1	32707613	32707637	25	1	Lx4A	LINE/L1	32706829	32707753	Gm5415	32547293	32543546	Prim2	33669786	33453811
39580	135319_at	25	4	41320402	41320426	25	1	Lx5	LINE/L1	41319734	41320623	Dcaf12	41314889	41291300	Ubap1	41348996	41390525
39571	131179_r_at	25					2	Charlie5	DNA/hAT-Charlie
42926	134184_at	25	7	48531119	48531095	25	1	ORR1D1-int	LTR/ERVL-MaLR	48531537	48530631	Mrgprx2	48499270	48478619	Mrgprb2	48558086	48550968
42145	137327_f_at	25	5	36455865	36455841	25	1	RMER15	LTR/ERVL	36456071	36455671	Psapl1	36204021	36206568	Grpel1	36464998	36474080
42099	166591_r_at	25					2	RMER16_Mm	LTR/ERVK
42116	133741_at	25					2	Lx5b	LINE/L1
43335	130494_f_at	25	14	8170645	8170621	24	1	B1_Mm	SINE/Alu	8170679	8170583	Pdhb	8172992	8165991	Kctd6	8214148	8223567
43497	133468_at	25					2	RLTR46B	LTR/ERVK
44328	134141_at	25	1	136690636	136690660	25	1	RSINE1	SINE/B4	136690608	136690755	Zfp281	136624901	136630053	Nr5a2	136960427	136843584
44342	135738_at	25	6	139982909	139982885	25	1	RMER15	LTR/ERVL	139982915	139982474	Pik3c2g	139621888	139969284	Plcz1	140041457	139989676
43076	136703_at	25	7	6966832	6966856	25	1	RLTR49	LTR/ERVK	6966756	6967010	Usp29	6961160	6963769	Aurkc	6995443	7002945
43018	130494_f_at	25	X	13375754	13375730	25	1	B1_Mur4	SINE/Alu	13375835	13375693	Ddx3x	13280970	13294052	Nyx	13466110	13489313
43228	133028_f_at	25					2	RLTR9E	LTR/ERVK
43159	135464_at	25	18	46641413	46641437	25	1	B3	SINE/B2	46641380	46641593	Eif1a	46597704	46610225	Cdo1	46728342	46713205
44248	137591_at	25	11	62542631	62542607	25	1	ORR1D1	LTR/ERVL-MaLR	62542674	62542430	Cenpv	62539261	62524946	Ubb	62551171	62553213
43427	171556_at	25	15	96193351	96193327	25	1	RMER19B	LTR/ERVK	96193938	96193108	Gm17546	95830072	95824459	Arid2	96287518	96404992
43453	138191_f_at	25	11	20785335	20785311	24	1	MERV1_LTR	LTR/ERV1	20785391	20785020	Aftph	20741589	20685084	Lgalsl	20831056	20823576
43435	135701_at	25	7	101791800	101791824	25	1	B3A	SINE/B2	101791757	101791945	Clpb	101663633	101790168	Phox2a	101818313	101823166
43415	135320_at	25	3	69046063	69046087	25	1	B3	SINE/B2	69045992	69046143	Trim59	69044755	69035288	Kpna4	69127113	69067149
44476	166888_at	25	6	117884046	117884070	25	1	Lx8	LINE/L1	117883674	117884365	Zfp239	117862100	117873291	Hnrnpf	117900324	117925622
44620	136590_at	25					2	L1_Mur3	LINE/L1
44762	AFFX-18SRNAMur/X00686_M_at	25	10	82955349	82955326	24	1	SSU-rRNA_Hsa	rRNA	82955391	82955117	Gm4799	82954344	82955000	Chst11	82985498	83195900
45708	166269_at	25	14	50879052	50879076	25	1	MYSERV6-int	LTR/ERVK	50879018	50879258	Tep1	50870560	50824062	Klhl33	50893255	50891389
45637	129638_at	25	10	111781714	111781690	25	1	L1_Mur3	LINE/L1	111782045	111781332	Phlda1	111506286	111508645	Krr1	111972664	111988432
46738	133920_at	25	8	40091055	40091079	25	1	MLT1L	LTR/ERVL-MaLR	40090990	40091266	Msr1	39642678	39581700	Fgf20	40308331	40279166
46059	139508_at	25	6	47652159	47652183	25	1	RMER12B	LTR/ERVK	47652138	47653046	Ezh2	47595341	47530274	Pdia4	47813512	47796142
46078	135738_at	25	6	139982713	139982689	25	1	RMER15	LTR/ERVL	139982915	139982474	Pik3c2g	139621888	139969284	Plcz1	140041457	139989676
47070	134239_f_at	25					2	RLTR48C	LTR/ERV1
46816	133378_at	25	16	39203525	39203501	25	1	L1MB8	LINE/L1	39203609	39203356	Igsf11	38901471	39027159	Lsamp	41532858	42181679
46820	168484_f_at	25	7	19496670	19496694	24	1	RSINE1	SINE/B4	19496632	19496736	Exoc3l2	19489056	19496760	Bloc1s3	19508331	19505814
46895	133920_at	25	8	40091228	40091252	25	1	MLT1L	LTR/ERVL-MaLR	40090990	40091266	Msr1	39642678	39581700	Fgf20	40308331	40279166
46814	137327_f_at	25					2	RMER15	LTR/ERVL
46908	137560_at	25	7	65808718	65808742	25	1	L1MCb	LINE/L1	65808653	65808760	Tm2d3	65691169	65701913	Pcsk6	65861734	66050340
47286	130494_f_at	25	X	13375753	13375729	25	1	B1_Mur4	SINE/Alu	13375835	13375693	Ddx3x	13280970	13294052	Nyx	13466110	13489313
47289	133530_at	25	10	19086338	19086362	25	1	RMER4B	LTR/ERVK	19085996	19086504	Tnfaip3	19015657	19000910	Olig3	19356560	19358606
45525	130659_at	25	5	36447852	36447828	25	1	RMER19C	LTR/ERVK	36448172	36447603	Psapl1	36204021	36206568	Grpel1	36464998	36474080
46026	133865_at	25	8	34967915	34967939	25	1	MIR	SINE/MIR	34967857	34967955	Tnks	34965690	34829179	Ppp1r3b	35375741	35388124
46007	137326_i_at	25	5	36455783	36455759	25	1	RMER15	LTR/ERVL	36456071	36455671	Psapl1	36204021	36206568	Grpel1	36464998	36474080
46952	135610_at	25	16	18990389	18990413	25	1	RMER19B2	LTR/ERVK	18989880	18990572	Hira	18877037	18970309	Gm10088	19028232	19028654
46948	133862_at	25	X	153011262	153011286	25	1	L2c	LINE/L2	153011108	153011339	Usp51	153006469	153009416	Mageh1	153037563	153036166
48241	137488_at	25	X	17111114	17111090	25	1	Lx4A	LINE/L1	17111440	17110880	Ndp	16911774	16885521	Efhc2	17319368	17132049
48279	136643_f_at	25					2	RLTR1A2_MM	LTR/ERV1
53565	139132_f_at	25					2	RLTR13D3A1	LTR/ERVK
53511	137092_at	25	11	3475177	3475201	25	1	RSINE1	SINE/B4	3475059	3475218	Rnf185	3452363	3415982	Pla2g3	3488284	3499350
47225	133495_at	25	18	15301984	15301960	25	1	MTE2b	LTR/ERVL-MaLR	15302207	15301854	Kctd1	15151446	14968685	Aqp4	15403684	15389394
50758	136618_at	25	12	108330629	108330653	25	1	MTD	LTR/ERVL-MaLR	108330498	108330922	Hhipl1	108306270	108328300	Cyp46a1	108334377	108362231
50815	134329_at	25					2	LTRIS4A	LTR/ERV1
48541	168650_at	25	4	127810745	127810721	25	1	MTD	LTR/ERVL-MaLR	127810932	127810590	Gjb5	127358181	127354809	CK137956	127970951	127927592
49855	134750_at	25	18	4421174	4421198	25	1	MTE2b	LTR/ERVL-MaLR	4421047	4421371	Mtpap	4375592	4397330	9430020K01Rik	4634929	4682868
49822	167165_f_at	25					2	LTRIS2	LTR/ERV1
49767	139042_at	25	16	87694457	87694433	25	1	B4A	SINE/B4	87694626	87694392	Map3k7cl	87553330	87595336	Bach1	87698945	87733346
52340	129072_at	25	8	111955083	111955107	25	1	RMER6BA	LTR/ERVK	111954885	111955253	Gabarapl2	111940703	111953612	Adat1	111992302	111966908
51918	139132_f_at	25	1	93858211	93858235	25	1	RLTR13D3A1	LTR/ERVK	93857634	93858594	D2hgdh	93825240	93852348	Gal3st2	93861344	93876494
52076	136567_at	25	8	8719306	8719282	25	1	MTD	LTR/ERVL-MaLR	8719577	8719185	B930078G14Rik	8689666	8690644	Fam155a	9771018	9206001
51035	134015_at	25					2	RLTR13D3A	LTR/ERVK
52236	134053_at	25	11	106956357	106956333	25	1	RSINE1	SINE/B4	106956403	106956263	Smurf2	106920715	106820066	Kpna2	106999541	106988629
45747	139401_at	25	9	109064356	109064332	25	1	B3	SINE/B2	109064448	109064256	Trex1	109060338	109057933	Tma7	109082381	109077988
45798	166591_r_at	25	1	80191729	80191753	25	1	RMER16_Mm	LTR/ERVK	80191614	80192157	Serpine2	79858696	79794197	Fam124b	80218473	80198706
45788	139026_f_at	25	2	181295352	181295376	25	1	B3A	SINE/B2	181295268	181295453	Gmeb2	181288035	181251449	Stmn3	181314500	181306459
48508	136087_at	25	4	12314338	12314362	25	1	RLTR25B	LTR/ERVK	12314316	12314386	Fam92a	12172015	12153409	Runx1t1	13743436	13893649
48505	134141_at	25	1	136690630	136690654	25	1	RSINE1	SINE/B4	136690608	136690755	Zfp281	136624901	136630053	Nr5a2	136960427	136843584
50634	133778_at	25					2	Lx5	LINE/L1
48629	131476_at	25	15	103452067	103452091	25	1	RMER15	LTR/ERVL	103451732	103452306	BC048502	103448459	103438965	Nckap1l	103453825	103498800
48628	131476_at	25	15	103452068	103452092	25	1	RMER15	LTR/ERVL	103451732	103452306	BC048502	103448459	103438965	Nckap1l	103453825	103498800
49341	169676_at	25					2	RLTR10-int	LTR/ERVK
49301	134095_f_at	25	17	88296167	88296143	25	1	RSINE1	SINE/B4	88296279	88296143	Fbxo11	88065291	87990859	Foxn2	88440711	88490533
53418	135475_i_at	25	15	98517708	98517684	25	1	RMER15	LTR/ERVL	98517802	98517621	Olfr279	98497474	98498406	Kansl2	98534244	98518821
48019	139025_f_at	25					2	MER89	LTR/ERV1
48008	136703_at	25	7	6966881	6966905	25	1	RLTR49	LTR/ERVK	6966756	6967010	Usp29	6961160	6963769	Aurkc	6995443	7002945
49618	128579_r_at	25	2	181290167	181290191	25	1	L1MC4a	LINE/L1	181289997	181290215	Gmeb2	181288035	181251449	Stmn3	181314500	181306459
49603	136249_at	25					2	RLTR44-int	LTR/ERVK
49647	136220_at	25	9	114478400	114478424	25	1	RMER1B	Other	114478138	114478605	Tmppe	114401095	114411200	Ccr4	114496544	114490316
50995	133774_at	25	18	35815924	35815948	25	1	MIRb	SINE/MIR	35815804	35816011	Ube2d2a	35771559	35807172	Cxxc5	35829818	35861687
51003	133269_at	25	14	18341887	18341911	25	1	Lx8	LINE/L1	18339981	18342101	Ube2e1	18331859	18282722	Ube2e2	18894267	18573575
50927	133695_at	25	2	167571540	167571516	25	1	L2c	LINE/L2	167571624	167571331	Snai1	167538195	167542814	Ube2v1	167632095	167607638
50932	130618_at	25	3	94746023	94745999	25	1	MMERVK10C-int	LTR/ERVK	94746205	94745970	Selenbp2	94693556	94704413	Cgn	94786492	94760069
54621	133855_at	25	13	32872704	32872680	25	1	RMER19B2	LTR/ERVK	32873009	32872333	Serpinb1a	32851185	32842092	Serpinb1c	32898161	32881833
53211	167042_i_at	25	8	117212713	117212737	25	1	RSINE1	SINE/B4	117212706	117212827	Gan	117158135	117205834	Cmip	117257019	117461503
53193	129873_at	25	X	13492499	13492523	25	1	MLTR11A	LTR/ERVK	13492491	13492871	Nyx	13466110	13489313	Cask	13851367	13517080
54720	130147_at	25					2	RMER15	LTR/ERVL
56096	133741_at	25	8	91651456	91651432	25	1	Lx5b	LINE/L1	91651672	91651217	Fto	91313532	91668439	Irx3	91802067	91798511
55855	138128_at	25	10	116414750	116414726	25	1	LTR52	LTR/ERVL	116414904	116414530	Ptprb	116301374	116389538	Kcnmb4	116473878	116417861
55856	AFFX-18SRNAMur/X00686_5_at	25	17	39846575	39846599	25	1	SSU-rRNA_Hsa	rRNA	39846353	39848201	Gm9041	39640957	39645666	Gm21946	39953353	39955244
55798	133269_at	25	14	18341941	18341965	25	1	Lx8	LINE/L1	18339981	18342101	Ube2e1	18331859	18282722	Ube2e2	18894267	18573575
55862	167661_i_at	25	18	78480567	78480591	25	1	MTE2a	LTR/ERVL-MaLR	78480427	78480762	Gm6133	78349754	78350701	Setbp1	79109391	78750380
55918	138117_at	25	5	36455244	36455220	25	1	RLTR49	LTR/ERVK	36455493	36454923	Psapl1	36204021	36206568	Grpel1	36464998	36474080
54784	136628_f_at	25	2	118563378	118563402	25	1	RSINE1	SINE/B4	118563295	118563430	Bmf	118549687	118528757	Bub1b	118598211	118641591
53132	165905_at	25	1	88867408	88867384	25	1	Lx8	LINE/L1	88867422	88867249	Arl4c	88702221	88673125	Sh3bp4	89070415	89155068
52467	134400_f_at	25					2	RLTR10B	LTR/ERVK
52429	134217_at	25	7	48858420	48858444	25	1	MT2A	LTR/ERVL	48858257	48858748	Csrp3	48848051	48830398	E2f8	48881596	48866429
52181	133378_at	25	16	39203495	39203471	25	1	L1MB8	LINE/L1	39203609	39203356	Igsf11	38901471	39027159	Lsamp	41532858	42181679
56034	167661_i_at	25	18	78480572	78480596	25	1	MTE2a	LTR/ERVL-MaLR	78480427	78480762	Gm6133	78349754	78350701	Setbp1	79109391	78750380
56085	168321_at	25					2	MuRRS4-int	LTR/ERV1
53749	168321_at	25					2	MuRRS4-int	LTR/ERV1
54418	137591_at	25	11	62542632	62542608	25	1	ORR1D1	LTR/ERVL-MaLR	62542674	62542430	Cenpv	62539261	62524946	Ubb	62551171	62553213
54436	137560_at	25	7	65808711	65808735	25	1	L1MCb	LINE/L1	65808653	65808760	Tm2d3	65691169	65701913	Pcsk6	65861734	66050340
51901	136590_at	25	12	58278558	58278534	25	1	L1_Mur3	LINE/L1	58281101	58278317	Clec14a	58269258	58264720	Sec23a	59012017	58958383
55733	138130_at	25	17	31549608	31549584	25	1	LTR48	LTR/ERV1	31549824	31549482	Ndufv3	31520115	31531321	4833413E03Rik	31557126	31559113
57420	167313_i_at	25	14	121510642	121510618	25	1	RMER15	LTR/ERVL	121510976	121510398	Slc15a1	121505254	121459621	Dock9	121797734	121542039
57499	131700_at	25	14	73955804	73955828	25	1	MTE2a	LTR/ERVL-MaLR	73955628	73956052	Gm21750	73661225	73662721	Htr2a	74640840	74706859
57231	134641_at	25	8	72559378	72559402	25	1	ERVB5_2-LTR_MM	LTR/ERVK	72558956	72559409	Med26	72548310	72494558	Smim7	72571088	72565188
57216	137654_f_at	25					2	MMVL30-int	LTR/ERV1
57321	139026_f_at	25	2	181295315	181295339	25	1	B3A	SINE/B2	181295268	181295453	Gmeb2	181288035	181251449	Stmn3	181314500	181306459
54934	137092_at	25	11	3475186	3475210	25	1	RSINE1	SINE/B4	3475059	3475218	Rnf185	3452363	3415982	Pla2g3	3488284	3499350
56199	166684_i_at	25	6	13862892	13862868	25	1	RMER1A	Other	13862902	13862628	Gpr85	13839942	13834458	2610001J05Rik	13871518	13867735
56246	137591_at	25	11	62542507	62542483	25	1	ORR1D1	LTR/ERVL-MaLR	62542674	62542430	Cenpv	62539261	62524946	Ubb	62551171	62553213
57522	138128_at	25	10	116414787	116414763	25	1	LTR52	LTR/ERVL	116414904	116414530	Ptprb	116301374	116389538	Kcnmb4	116473878	116417861
57523	131068_at	25	3	116835861	116835837	25	1	MLT1A0	LTR/ERVL-MaLR	116835870	116835667	Agl	116808166	116739999	Frrs1	116878227	116903750
57043	137223_i_at	25					2	ETnERV-int	LTR/ERVK
57108	140189_at	25	6	13896068	13896092	25	1	ORR1C2-int	LTR/ERVL-MaLR	13895278	13896163	2610001J05Rik	13871518	13867735	Ppp1r3a	14755274	14713822
57125	136636_at	25	5	121193911	121193935	25	1	B1_Mur3	SINE/Alu	121193859	121193999	Ptpn11	121191397	121130533	Rpl6	121204481	121209241
58497	134141_at	25	1	136690663	136690687	25	1	RSINE1	SINE/B4	136690608	136690755	Zfp281	136624901	136630053	Nr5a2	136960427	136843584
58580	133684_at	25	1	172518642	172518666	25	1	MLT1D	LTR/ERVL-MaLR	172518407	172518745	Tagln2	172500047	172507380	Ccdc19	172521044	172545870
59649	137223_i_at	25	4	90229058	90229082	25	1	ETnERV-int	LTR/ERVK	90227543	90230478	Zfp352	90218820	90225702	Elavl2	91400785	91250763
58676	138191_f_at	25	1	36001925	36001901	25	1	MERV1_LTR	LTR/ERV1	36002104	36001639	Plekhb2	34849976	34879580	Hs6st1	36068400	36106446
58635	128579_r_at	25	2	181290174	181290198	25	1	L1MC4a	LINE/L1	181289997	181290215	Gmeb2	181288035	181251449	Stmn3	181314500	181306459
58666	131403_at	25	6	42033098	42033122	25	1	Lx2B2	LINE/L1	42032589	42033412	Sval3	41968140	41973090	Sva	42038394	42042851
58453	136087_at	25					2	ORR1D2	LTR/ERVL-MaLR
58412	134372_f_at	25	17	65889726	65889750	25	1	RMER19A	LTR/ERVK	65889223	65889892	Ralbp1	65885755	65848433	Twsg1	65951187	65923066
59710	131403_at	25	6	42033200	42033224	25	1	Lx2B2	LINE/L1	42032589	42033412	Sval3	41968140	41973090	Sva	42038394	42042851
59730	139025_f_at	25	13	67926378	67926354	25	1	MER89	LTR/ERV1	67926780	67926298	BC048507	67863326	67863923	Mtrr	68582121	68560780
59888	137224_f_at	25	4	90228851	90228875	25	1	ETnERV-int	LTR/ERVK	90227543	90230478	Zfp352	90218820	90225702	Elavl2	91400785	91250763
60052	132799_f_at	25					2	ERVB5_2-LTR_MM	LTR/ERVK
60076	133364_at	25	15	75881467	75881443	25	1	ORR1A4-int	LTR/ERVL-MaLR	75881750	75881283	Gsdmd	75862339	75867404	Naprt1	75894481	75890964
61437	134168_at	25	2	138657080	138657104	25	1	L1MC2	LINE/L1	138657020	138657121	Btbd3	138256565	138589292	Sptlc3	139493913	139637674
62151	136182_at	25	6	141244987	141244963	25	1	L2	LINE/L2	141245208	141244809	Gm11077	140729284	140756053	Pde3a	141249269	141499351
62655	133774_at	25	18	35815863	35815887	25	1	MIRb	SINE/MIR	35815804	35816011	Ube2d2a	35771559	35807172	Cxxc5	35829818	35861687
62695	133778_at	25					2	Lx5	LINE/L1
63419	139202_at	25	6	117884329	117884353	25	1	Lx8	LINE/L1	117883674	117884365	Zfp239	117862100	117873291	Hnrnpf	117900324	117925622
63472	136434_at	25					2	RLTR1A2_MM	LTR/ERV1
63474	171556_at	25	15	96193356	96193332	25	1	RMER19B	LTR/ERVK	96193938	96193108	Gm17546	95830072	95824459	Arid2	96287518	96404992
60980	129865_at	25	12	108708725	108708701	25	1	MYSERV6-int	LTR/ERVK	108709052	108708337	Degs2	108702306	108686792	Yy1	108792973	108816632
64919	134053_at	25	11	106956363	106956339	25	1	RSINE1	SINE/B4	106956403	106956263	Smurf2	106920715	106820066	Kpna2	106999541	106988629
64944	134820_at	25	5	67380701	67380677	25	1	B4	SINE/B4	67380748	67380544	Slc30a9	67306955	67358565	Bend4	67427799	67392147
62182	138367_at	25	3	31316776	31316800	25	1	RMER15	LTR/ERVL	31316727	31316971	Slc7a14	31310378	31202910	Kcnmb2	31902507	32200180
62224	139026_f_at	25	2	181295326	181295350	25	1	B3A	SINE/B2	181295268	181295453	Gmeb2	181288035	181251449	Stmn3	181314500	181306459
64669	136262_f_at	25					2	Lx2	LINE/L1
64764	167042_i_at	25	8	117212756	117212780	25	1	RSINE1	SINE/B4	117212706	117212827	Gan	117158135	117205834	Cmip	117257019	117461503
64735	137575_at	25					2	RLTR10-int	LTR/ERVK
61404	137040_at	25	2	164875148	164875172	25	1	B3	SINE/B2	164875138	164875254	Pltp	164857711	164839518	Pcif1	164879304	164894454
65957	168321_at	25	14	14420981	14420957	24	1	MuRRS4-int	LTR/ERV1	14421627	14418403	Olfr721-ps1	14407224	14408198	Slc4a7	14703025	14799943
61260	165905_at	25	1	88867420	88867396	25	1	Lx8	LINE/L1	88867422	88867249	Arl4c	88702221	88673125	Sh3bp4	89070415	89155068
66289	133344_at	25	4	40894578	40894602	25	1	ORR1A2-int	LTR/ERVL-MaLR	40894168	40894658	B4galt1	40854005	40804602	Spink4	40920052	40931395
62569	138046_at	25	6	87814653	87814629	25	1	B3A	SINE/B2	87814668	87814463	Rab43	87812164	87788853	Isy1	87838759	87818447
62596	138128_at	25	10	116414733	116414709	25	1	LTR52	LTR/ERVL	116414904	116414530	Ptprb	116301374	116389538	Kcnmb4	116473878	116417861
65066	136628_f_at	25	2	118563327	118563351	25	1	RSINE1	SINE/B4	118563295	118563430	Bmf	118549687	118528757	Bub1b	118598211	118641591
66169	136249_at	25					2	RLTR44-int	LTR/ERVK
66103	167152_at	25	5	148743022	148743046	24	1	B3A	SINE/B2	148742953	148743125	Ubl3	148552789	148504631	Katnal1	148995223	148874332
63533	128579_r_at	25	2	181290161	181290185	25	1	L1MC4a	LINE/L1	181289997	181290215	Gmeb2	181288035	181251449	Stmn3	181314500	181306459
63794	136643_f_at	25					2	RLTR1A2_MM	LTR/ERV1
63728	132802_at	25	11	67013230	67013254	25	1	B4A	SINE/B4	67013085	67013261	Pirt	66911981	66929876	Tmem220	67025154	67035312
63779	138149_at	25	13	15945099	15945075	25	1	Lx8b	LINE/L1	15945223	15944939	Gli3	15463235	15730026	Inhba	16011851	16027211
67820	135319_at	25	4	41320399	41320423	25	1	Lx5	LINE/L1	41319734	41320623	Dcaf12	41314889	41291300	Ubap1	41348996	41390525
67824	137332_at	25	19	59349306	59349330	25	1	MRLTR33	LTR/ERVK	59349205	59349682	Rps12-ps3	59322290	59322783	Emx2	59458372	59465357
67210	133028_f_at	25					2	RLTR9E	LTR/ERVK
66552	133980_at	25	6	95929397	95929421	25	1	L1M2	LINE/L1	95928037	95929619	Suclg2	95718837	95474134	Fam19a1	96113154	96657198
67772	132109_at	25	15	12318419	12318396	24	1	RMER1B	Other	12319093	12318364	Mtmr12	12205028	12272240	1810049J17Rik	12321899	12321438
67797	137110_at	25	6	50499593	50499569	25	1	ORR1D1	LTR/ERVL-MaLR	50499630	50499498	Osbpl3	50456201	50293330	Cycs	50566538	50562563
67344	138130_at	25	17	31549722	31549698	25	1	LTR48	LTR/ERV1	31549824	31549482	Ndufv3	31520115	31531321	4833413E03Rik	31557126	31559113
67380	138046_at	25	6	87814599	87814575	25	1	B3A	SINE/B2	87814668	87814463	Rab43	87812164	87788853	Isy1	87838759	87818447
66374	133468_at	25					2	MMERVK10C-int	LTR/ERVK
66032	138117_at	25	5	36455227	36455203	25	1	RLTR49	LTR/ERVK	36455493	36454923	Psapl1	36204021	36206568	Grpel1	36464998	36474080
65997	134654_at	25	11	62692797	62692773	25	1	B3A	SINE/B2	62692887	62692707	Mmgt2	62648664	62666354	Zfp287	62731905	62700356
66028	134217_at	25	7	48858335	48858359	25	1	MT2A	LTR/ERVL	48858257	48858748	Csrp3	48848051	48830398	E2f8	48881596	48866429
67621	133344_at	25	4	40894679	40894703	25	1	ORR1A2	LTR/ERVL-MaLR	40894659	40894979	B4galt1	40854005	40804602	Spink4	40920052	40931395
67597	129836_at	25					2	MMERVK9C_I-int	LTR/ERVK
67560	136567_at	25	8	8719328	8719304	25	1	MTD	LTR/ERVL-MaLR	8719577	8719185	B930078G14Rik	8689666	8690644	Fam155a	9771018	9206001
68735	129072_at	25	8	111955175	111955199	25	1	RMER6BA	LTR/ERVK	111954885	111955253	Gabarapl2	111940703	111953612	Adat1	111992302	111966908
70265	131476_at	25					2	RMER15	LTR/ERVL
70019	132800_r_at	25	6	121983397	121983421	25	1	ERVB5_2-LTR_MM	LTR/ERVK	121983104	121983559	Mug1	121838541	121889057	Mug2	122006798	122085967
69980	137575_at	25					2	MMERVK10D3_I-int	LTR/ERVK
68977	134053_at	25	11	106956354	106956330	25	1	RSINE1	SINE/B4	106956403	106956263	Smurf2	106920715	106820066	Kpna2	106999541	106988629
68793	166888_at	25	6	117884050	117884074	25	1	Lx8	LINE/L1	117883674	117884365	Zfp239	117862100	117873291	Hnrnpf	117900324	117925622
66519	138149_at	25	13	15945055	15945031	25	1	Lx8b	LINE/L1	15945223	15944939	Gli3	15463235	15730026	Inhba	16011851	16027211
66423	137488_at	25					2	Lx4A	LINE/L1
66526	133835_at	25					2	RMER4B	LTR/ERVK
68604	135610_at	25	16	18990303	18990327	25	1	RMER19B2	LTR/ERVK	18989880	18990572	Hira	18877037	18970309	Gm10088	19028232	19028654
68650	134711_at	25	11	76220460	76220436	25	1	RLTR53_Mm	LTR/ERVK	76220563	76220394	Dbil5	76217608	76218666	Rnmtl1	76243715	76250619
72355	167115_i_at	25					2	RLTR13D2	LTR/ERVK
71076	131403_at	25	6	42033158	42033182	25	1	Lx2B2	LINE/L1	42032589	42033412	Sval3	41968140	41973090	Sva	42038394	42042851
71043	139401_at	25	9	109064345	109064321	25	1	B3	SINE/B2	109064448	109064256	Trex1	109060338	109057933	Tma7	109082381	109077988
71119	131700_at	25	14	73955743	73955767	25	1	MTE2a	LTR/ERVL-MaLR	73955628	73956052	Gm21750	73661225	73662721	Htr2a	74640840	74706859
70178	137327_f_at	25	5	36455945	36455921	25	1	RMER15	LTR/ERVL	36456071	36455671	Psapl1	36204021	36206568	Grpel1	36464998	36474080
70103	134239_f_at	25					2	RLTR48A	LTR/ERV1
70341	133344_at	25	4	40894793	40894817	25	1	ORR1A2	LTR/ERVL-MaLR	40894659	40894979	B4galt1	40854005	40804602	Spink4	40920052	40931395
70303	128644_at	25	11	75481561	75481585	25	1	ID4	SINE/ID	75481510	75481585	Tlcd2	75461715	75470899	Prpf8	75486816	75509449
70368	133468_at	25	16	3625263	3625239	25	1	RLTR46B	LTR/ERVK	3625351	3624986	Olfr161	3592398	3593339	Mefv	3718124	3707215
70365	166888_at	25	6	117884250	117884274	25	1	Lx8	LINE/L1	117883674	117884365	Zfp239	117862100	117873291	Hnrnpf	117900324	117925622
69100	137040_at	25	2	164875174	164875198	25	1	B3	SINE/B2	164875138	164875254	Pltp	164857711	164839518	Pcif1	164879304	164894454
69085	166684_i_at	25					2	RMER1A	Other
69004	135536_r_at	25					2	RLTR13B1	LTR/ERVK
73759	133495_at	25					2	MTE2b	LTR/ERVL-MaLR
73732	137062_at	25	2	158645524	158645548	25	1	RLTR12A	LTR/ERVK	158645466	158645574	Actr5	158624888	158639211	Ppp1r16b	158665398	158766334
72565	135900_at	25					2	RMER15	LTR/ERVL
71249	133952_at	25	1	151143674	151143698	25	1	B1F	SINE/Alu	151143608	151143742	Hmcn1	150993435	150563527	Ivns1abp	151344498	151364445
72331	137560_at	25	7	65808722	65808746	25	1	L1MCb	LINE/L1	65808653	65808760	Tm2d3	65691169	65701913	Pcsk6	65861734	66050340
72327	135701_at	25	7	101791651	101791675	25	1	PB1D10	SINE/Alu	101791625	101791702	Clpb	101663633	101790168	Phox2a	101818313	101823166
71628	134184_at	25	7	48531059	48531035	25	1	ORR1D1-int	LTR/ERVL-MaLR	48531537	48530631	Mrgprx2	48499270	48478619	Mrgprb2	48558086	48550968
72703	137092_at	25	11	3475181	3475205	25	1	RSINE1	SINE/B4	3475059	3475218	Rnf185	3452363	3415982	Pla2g3	3488284	3499350
71560	136636_at	25	5	121193925	121193949	25	1	B1_Mur3	SINE/Alu	121193859	121193999	Ptpn11	121191397	121130533	Rpl6	121204481	121209241
71436	AFFX-18SRNAMur/X00686_M_at	25	17	39847259	39847283	25	1	SSU-rRNA_Hsa	rRNA	39846353	39848201	Gm9041	39640957	39645666	Gm21946	39953353	39955244
71412	137591_at	25	11	62542636	62542612	25	1	ORR1D1	LTR/ERVL-MaLR	62542674	62542430	Cenpv	62539261	62524946	Ubb	62551171	62553213
72948	136182_at	25	6	141245031	141245007	25	1	L2	LINE/L2	141245208	141244809	Gm11077	140729284	140756053	Pde3a	141249269	141499351
73626	167152_at	25	5	148743026	148743050	24	1	B3A	SINE/B2	148742953	148743125	Ubl3	148552789	148504631	Katnal1	148995223	148874332
72820	136182_at	25	6	141245071	141245047	25	1	L2	LINE/L2	141245208	141244809	Gm11077	140729284	140756053	Pde3a	141249269	141499351
73821	132799_f_at	25	6	121983349	121983373	25	1	ERVB5_2-LTR_MM	LTR/ERVK	121983104	121983559	Mug1	121838541	121889057	Mug2	122006798	122085967
73842	129865_at	25	12	108708554	108708530	25	1	MYSERV6-int	LTR/ERVK	108709052	108708337	Degs2	108702306	108686792	Yy1	108792973	108816632
74949	136182_at	25	6	141244962	141244938	25	1	L2	LINE/L2	141245208	141244809	Gm11077	140729284	140756053	Pde3a	141249269	141499351
75183	166106_f_at	25	4	135630067	135630091	25	1	L1MD2	LINE/L1	135629916	135630199	Grhl3	135573630	135541888	Ifnlr1	135686287	135708181
74226	133684_at	25	1	172518619	172518643	25	1	MLT1D	LTR/ERVL-MaLR	172518407	172518745	Tagln2	172500047	172507380	Ccdc19	172521044	172545870
74222	130494_f_at	25					2	B1_Mus2	SINE/Alu
73905	166269_at	25	14	50879046	50879070	25	1	MYSERV6-int	LTR/ERVK	50879018	50879258	Tep1	50870560	50824062	Klhl33	50893255	50891389
73953	138932_at	25	19	6815941	6815917	25	1	RLTR30E_MM	LTR/ERV1	6816268	6815788	Slc22a12	6543019	6535845	Rps6ka4	6840601	6829085
74092	131068_at	25	3	116835802	116835778	25	1	MLT1A0	LTR/ERVL-MaLR	116835870	116835667	Agl	116808166	116739999	Frrs1	116878227	116903750
77568	135319_at	25	4	41320401	41320425	25	1	Lx5	LINE/L1	41319734	41320623	Dcaf12	41314889	41291300	Ubap1	41348996	41390525
77484	136618_at	25					2	MTD	LTR/ERVL-MaLR
75045	131126_at	25	8	86063926	86063950	25	1	RLTR30D2_MM	LTR/ERV1	86063787	86064299	Phkb	85840959	86061376	Abcc12	86580686	86482260
76442	132104_f_at	25	18	5699574	5699598	25	1	Lx	LINE/L1	5699333	5699888	Zeb1	5591860	5775467	Arhgap12	6136098	6024427
75350	134015_at	25					2	RLTR13D3A	LTR/ERVK
75312	137110_at	25	6	50499596	50499572	25	1	ORR1D1	LTR/ERVL-MaLR	50499630	50499498	Osbpl3	50456201	50293330	Cycs	50566538	50562563
75345	129828_f_at	25					2	IAPLTR3-int	LTR/ERVK
77618	132800_r_at	25					2	ERVB5_2-LTR_MM	LTR/ERVK
77653	136434_at	25					2	RLTR1A2_MM	LTR/ERV1
76657	129638_at	25	10	111781469	111781445	25	1	L1_Mur3	LINE/L1	111782045	111781332	Phlda1	111506286	111508645	Krr1	111972664	111988432
80283	133825_at	25	10	126674282	126674306	25	1	MTE2b	LTR/ERVL-MaLR	126674099	126674427	Lrig3	125966219	126015359	Xrcc6bp1	126901371	126868430
80251	138932_at	25	19	6816018	6815994	25	1	RLTR30E_MM	LTR/ERV1	6816268	6815788	Slc22a12	6543019	6535845	Rps6ka4	6840601	6829085
77838	AFFX-18SRNAMur/X00686_5_at	25	17	39846827	39846851	25	1	SSU-rRNA_Hsa	rRNA	39846353	39848201	Gm9041	39640957	39645666	Gm21946	39953353	39955244
80029	134184_at	25	7	48531130	48531106	25	1	ORR1D1-int	LTR/ERVL-MaLR	48531537	48530631	Mrgprx2	48499270	48478619	Mrgprb2	48558086	48550968
79353	134312_at	25	7	77997675	77997651	25	1	MIR	SINE/MIR	77997749	77997545	Agbl1	76318071	76766608	Ntrk3	78578408	78192362
79358	134168_at	25	2	138657053	138657077	25	1	L1MC2	LINE/L1	138657020	138657121	Btbd3	138256565	138589292	Sptlc3	139493913	139637674
79297	133695_at	25	2	167571424	167571400	25	1	L2c	LINE/L2	167571624	167571331	Snai1	167538195	167542814	Ube2v1	167632095	167607638
79256	167165_f_at	25					2	LTRIS2	LTR/ERV1
77688	137654_f_at	25					2	RLTR1B-int	LTR/ERV1
78725	133468_at	25					2	RLTR46B	LTR/ERVK
78740	137627_f_at	25					2	RLTR9E	LTR/ERVK
80634	167984_r_at	25	10	105583727	105583751	24	1	RLTR21	LTR/ERVK	105583385	105583908	Tmtc2	105574451	105187663	Mettl25	105841380	105763189
81348	130494_f_at	25					2	B1_Mm	SINE/Alu
80543	134312_at	25	7	77997715	77997691	25	1	MIR	SINE/MIR	77997749	77997545	Agbl1	76318071	76766608	Ntrk3	78578408	78192362
78858	137078_at	25	17	22776355	22776331	25	1	RLTR31_Mur	LTR/ERVK	22776598	22776018	RP24-118H13.2	22739944	22751509	Zfp945	22867134	22846697
78792	141122_at	25	13	108027834	108027810	25	1	MLT1F2	LTR/ERVL-MaLR	108028038	108027699	Zswim6	107890064	107724618	Smim15	108046424	108049146
78842	136636_at	25					2	B1_Mm	SINE/Alu
78769	139132_f_at	25	1	93858141	93858165	25	1	RLTR13D3A1	LTR/ERVK	93857634	93858594	D2hgdh	93825240	93852348	Gal3st2	93861344	93876494
75493	131095_f_at	25					2	L1_Mus3	LINE/L1
75508	131700_at	25	14	73955788	73955812	25	1	MTE2a	LTR/ERVL-MaLR	73955628	73956052	Gm21750	73661225	73662721	Htr2a	74640840	74706859
75422	131179_r_at	25	3	10395147	10395171	25	1	RMER19B	LTR/ERVK	10394435	10395269	Chmp4c	10366907	10391005	Snx16	10440124	10417819
79024	133865_at	25	8	34967879	34967903	25	1	MIR	SINE/MIR	34967857	34967955	Tnks	34965690	34829179	Ppp1r3b	35375741	35388124
80096	140845_at	25	4	101399249	101399273	25	1	L1_Mur3	LINE/L1	101398875	101399618	Jak1	101265282	101152367	Ak4	101419277	101466995
76741	141122_at	25	13	108027984	108027960	25	1	MLT1F2	LTR/ERVL-MaLR	108028038	108027699	Zswim6	107890064	107724618	Smim15	108046424	108049146
84189	137040_at	25	2	164875142	164875166	25	1	B3	SINE/B2	164875138	164875254	Pltp	164857711	164839518	Pcif1	164879304	164894454
80360	133495_at	25	18	15302064	15302040	25	1	MTE2b	LTR/ERVL-MaLR	15302207	15301854	Kctd1	15151446	14968685	Aqp4	15403684	15389394
82685	135610_at	25	16	18990349	18990373	25	1	RMER19B2	LTR/ERVK	18989880	18990572	Hira	18877037	18970309	Gm10088	19028232	19028654
82768	139508_at	25	6	47652160	47652184	25	1	RMER12B	LTR/ERVK	47652138	47653046	Ezh2	47595341	47530274	Pdia4	47813512	47796142
81605	132104_f_at	25					2	Lx	LINE/L1
81589	167031_i_at	25	7	100963841	100963817	25	1	MT2B	LTR/ERVL	100963842	100963787	P2ry6	100964391	100937638	P2ry2	101011991	100996572
81655	131106_at	25	X	162666275	162666299	25	1	L1M2	LINE/L1	162665794	162666358	Reps2	162643649	162411954	Rbbp7	162760402	162779092
81523	169081_at	25	6	81894200	81894176	25	1	RMER15	LTR/ERVL	81894367	81894115	Lrrtm4	80018877	80810143	Gcfc2	81923669	81959915
81493	131700_at	25	14	73956012	73956036	25	1	MTE2a	LTR/ERVL-MaLR	73955628	73956052	Gm21750	73661225	73662721	Htr2a	74640840	74706859
80409	129373_at	25	X	150980495	150980519	25	1	L1M3	LINE/L1	150980461	150980790	Maged2	150814345	150806370	Gnl3l	151017322	150983141
80457	132800_r_at	25	6	121983380	121983404	25	1	ERVB5_2-LTR_MM	LTR/ERVK	121983104	121983559	Mug1	121838541	121889057	Mug2	122006798	122085967
81781	167115_i_at	25					2	RLTR13D2	LTR/ERVK
85479	130559_at	25	7	134391956	134391980	24	1	B3A	SINE/B2	134391833	134392045	D7Ertd443e	134385661	134266262	Dock1	134670687	135173639
84082	133835_at	25	19	8855127	8855151	25	1	RMER4B	LTR/ERVK	8854999	8855318	Lrrn4cl	8850785	8853909	Ubxn1	8871559	8875663
85308	131106_at	25	X	162666024	162666048	25	1	L1M2	LINE/L1	162665794	162666358	Reps2	162643649	162411954	Rbbp7	162760402	162779092
85292	139025_f_at	25	13	67926363	67926339	25	1	MER89	LTR/ERV1	67926780	67926298	BC048507	67863326	67863923	Mtrr	68582121	68560780
84231	136249_at	25					2	RLTR44-int	LTR/ERVK
84254	133505_i_at	25	1	32707652	32707676	25	1	Lx4A	LINE/L1	32706829	32707753	Gm5415	32547293	32543546	Prim2	33669786	33453811
84262	140845_at	25					2	L1_Mur3	LINE/L1
85195	138149_at	25	13	15945049	15945025	25	1	Lx8b	LINE/L1	15945223	15944939	Gli3	15463235	15730026	Inhba	16011851	16027211
85256	135610_at	25	16	18990297	18990321	25	1	RMER19B2	LTR/ERVK	18989880	18990572	Hira	18877037	18970309	Gm10088	19028232	19028654
85214	132548_at	25	6	136457392	136457368	25	1	RLTR49	LTR/ERVK	136457797	136457185	E330021D16Rik	136401830	136400715	Atf7ip	136518851	136610870
85266	134820_at	25	15	37618598	37618574	25	1	B4	SINE/B4	37618748	37618455	4930447A16Rik	37425554	37440644	Rrm2b	37961318	37923952
85181	136643_f_at	25	2	156830989	156830965	25	1	RLTR1A2_MM	LTR/ERV1	156831132	156830632	Myl9	156775420	156781658	Tgif2	156840077	156855570
86559	133506_f_at	25	1	32707478	32707502	25	1	Lx4A	LINE/L1	32706829	32707753	Gm5415	32547293	32543546	Prim2	33669786	33453811
86509	133746_at	25	9	115239000	115238976	25	1	MTC-int	LTR/ERVL-MaLR	115239017	115238785	Gm9846	114982739	114982399	Stt3b	115310421	115242607
85583	129373_at	25	X	150980496	150980520	25	1	L1M3	LINE/L1	150980461	150980790	Maged2	150814345	150806370	Gnl3l	151017322	150983141
85525	167115_i_at	25	15	32795606	32795630	25	1	RLTR13D2	LTR/ERVK	32795402	32796109	Sema5a	32244813	32696341	Sdc2	32920723	33034730
85737	167984_r_at	25	10	105583760	105583784	25	1	RLTR21	LTR/ERVK	105583385	105583908	Tmtc2	105574451	105187663	Mettl25	105841380	105763189
86417	139026_f_at	25	2	181295329	181295353	25	1	B3A	SINE/B2	181295268	181295453	Gmeb2	181288035	181251449	Stmn3	181314500	181306459
82886	138046_at	25	6	87814584	87814560	25	1	B3A	SINE/B2	87814668	87814463	Rab43	87812164	87788853	Isy1	87838759	87818447
82852	132799_f_at	25	6	121983344	121983368	25	1	ERVB5_2-LTR_MM	LTR/ERVK	121983104	121983559	Mug1	121838541	121889057	Mug2	122006798	122085967
82856	166591_r_at	25					2	RMER16_Mm	LTR/ERVK
82631	137654_f_at	25					2	RLTR1B-int	LTR/ERV1
82630	134015_at	25					2	RLTR13D2	LTR/ERVK
82611	136251_at	25	16	55896498	55896521	24	1	Lx8	LINE/L1	55896313	55896622	Nxpe3	55895279	55839953	Cep97	55934855	55899888
85140	140443_f_at	25					2	RLTR13D3	LTR/ERVK
86806	137332_at	25	19	59349477	59349501	25	1	MRLTR33	LTR/ERVK	59349205	59349682	Rps12-ps3	59322290	59322783	Emx2	59458372	59465357
83160	133028_f_at	25					2	RLTR9E	LTR/ERVK
83894	137332_at	25					2	MRLTR33	LTR/ERVK
87826	167984_r_at	25	10	105583726	105583750	24	1	RLTR21	LTR/ERVK	105583385	105583908	Tmtc2	105574451	105187663	Mettl25	105841380	105763189
87846	136434_at	25	17	46356845	46356869	25	1	RLTR1A2_MM	LTR/ERV1	46356723	46357222	Abcc10	46328352	46303221	Zfp318	46383731	46420920
87879	137591_at	25	11	62542490	62542466	25	1	ORR1D1	LTR/ERVL-MaLR	62542674	62542430	Cenpv	62539261	62524946	Ubb	62551171	62553213
86612	166684_i_at	25	6	13862683	13862659	25	1	RMER1A	Other	13862902	13862628	Gpr85	13839942	13834458	2610001J05Rik	13871518	13867735
86851	137062_at	25	2	158645522	158645546	25	1	RLTR12A	LTR/ERVK	158645466	158645574	Actr5	158624888	158639211	Ppp1r16b	158665398	158766334
85666	139508_at	25	6	47652165	47652189	25	1	RMER12B	LTR/ERVK	47652138	47653046	Ezh2	47595341	47530274	Pdia4	47813512	47796142
87978	136251_at	25	16	55896493	55896517	25	1	Lx8	LINE/L1	55896313	55896622	Nxpe3	55895279	55839953	Cep97	55934855	55899888
88051	135831_at	25	13	58167365	58167389	25	1	RMER16A2	LTR/ERVK	58167361	58167645	Idnk	58157649	58164693	Ubqln1	58215653	58176156
88229	130494_f_at	25	7	30224001	30223978	24	1	B1_Mur3	SINE/Alu	30224084	30223975	Capns1	30195164	30186942	Tbcb	30232272	30224131
89043	AFFX-18SRNAMur/X00686_5_at	25	17	39846817	39846841	25	1	SSU-rRNA_Hsa	rRNA	39846353	39848201	Gm9041	39640957	39645666	Gm21946	39953353	39955244
89061	129202_r_at	25					2	Lx7	LINE/L1
89179	134372_f_at	25	17	65889703	65889727	25	1	RMER19A	LTR/ERVK	65889223	65889892	Ralbp1	65885755	65848433	Twsg1	65951187	65923066
89267	139026_f_at	25	2	181295317	181295341	25	1	B3A	SINE/B2	181295268	181295453	Gmeb2	181288035	181251449	Stmn3	181314500	181306459
90494	167313_i_at	25	14	121510643	121510619	25	1	RMER15	LTR/ERVL	121510976	121510398	Slc15a1	121505254	121459621	Dock9	121797734	121542039
90451	133774_at	25	18	35815914	35815938	25	1	MIRb	SINE/MIR	35815804	35816011	Ube2d2a	35771559	35807172	Cxxc5	35829818	35861687
90492	133952_at	25	1	151143620	151143644	25	1	B1F	SINE/Alu	151143608	151143742	Hmcn1	150993435	150563527	Ivns1abp	151344498	151364445
90280	171311_r_at	25					2	MTE2a	LTR/ERVL-MaLR
90461	166584_at	25					2	ERVB5_2-LTR_MM	LTR/ERVK
92809	133269_at	25	14	18341814	18341838	25	1	Lx8	LINE/L1	18339981	18342101	Ube2e1	18331859	18282722	Ube2e2	18894267	18573575
92886	137332_at	25	19	59349307	59349331	25	1	MRLTR33	LTR/ERVK	59349205	59349682	Rps12-ps3	59322290	59322783	Emx2	59458372	59465357
92889	134312_at	25	7	77997617	77997593	25	1	MIR	SINE/MIR	77997749	77997545	Agbl1	76318071	76766608	Ntrk3	78578408	78192362
92841	166591_r_at	25					2	RMER16_Mm	LTR/ERVK
92840	136567_at	25	8	8719295	8719271	25	1	MTD	LTR/ERVL-MaLR	8719577	8719185	B930078G14Rik	8689666	8690644	Fam155a	9771018	9206001
89347	139042_at	25	16	87694614	87694590	25	1	B4A	SINE/B4	87694626	87694392	Map3k7cl	87553330	87595336	Bach1	87698945	87733346
91713	137627_f_at	25					2	RLTR9E	LTR/ERVK
90259	130659_at	25	5	36447735	36447711	25	1	RMER19C	LTR/ERVK	36448172	36447603	Psapl1	36204021	36206568	Grpel1	36464998	36474080
90743	133684_at	25	1	172518689	172518713	25	1	MLT1D	LTR/ERVL-MaLR	172518407	172518745	Tagln2	172500047	172507380	Ccdc19	172521044	172545870
91755	140443_f_at	25					2	RLTR13D3	LTR/ERVK
91768	131095_f_at	25	5	56458823	56458799	25	1	L1_Mus3	LINE/L1	56459257	56458499	Stim2	53998417	54121057	Pcdh7	57718021	58129351
94421	133980_at	25	6	95929455	95929479	25	1	L1M2	LINE/L1	95928037	95929619	Suclg2	95718837	95474134	Fam19a1	96113154	96657198
91858	134312_at	25	7	77997706	77997682	25	1	MIR	SINE/MIR	77997749	77997545	Agbl1	76318071	76766608	Ntrk3	78578408	78192362
91914	169081_at	25	6	81894188	81894164	25	1	RMER15	LTR/ERVL	81894367	81894115	Lrrtm4	80018877	80810143	Gcfc2	81923669	81959915
91883	131096_r_at	25	5	56458776	56458752	25	1	L1_Mus3	LINE/L1	56459257	56458499	Stim2	53998417	54121057	Pcdh7	57718021	58129351
91882	140845_at	25	4	101399211	101399235	25	1	L1_Mur3	LINE/L1	101398875	101399618	Jak1	101265282	101152367	Ak4	101419277	101466995
94262	166888_at	25	6	117884126	117884150	25	1	Lx8	LINE/L1	117883674	117884365	Zfp239	117862100	117873291	Hnrnpf	117900324	117925622
93157	131071_f_at	25					2	RMER19B	LTR/ERVK
93264	133778_at	25					2	Lx5	LINE/L1
93150	136251_at	25	16	55896556	55896580	25	1	Lx8	LINE/L1	55896313	55896622	Nxpe3	55895279	55839953	Cep97	55934855	55899888
94607	133495_at	25					2	MTEa	LTR/ERVL-MaLR
95581	134329_at	25					2	LTRIS4A	LTR/ERV1
95619	133028_f_at	25					2	RLTR9E	LTR/ERVK
98145	133855_at	25	13	32872560	32872536	25	1	RMER19B2	LTR/ERVK	32873009	32872333	Serpinb1a	32851185	32842092	Serpinb1c	32898161	32881833
98180	136249_at	25					2	RLTR44-int	LTR/ERVK
98182	139042_at	25	16	87694594	87694570	25	1	B4A	SINE/B4	87694626	87694392	Map3k7cl	87553330	87595336	Bach1	87698945	87733346
94509	135476_f_at	25	15	98517728	98517704	25	1	RMER15	LTR/ERVL	98517802	98517621	Olfr279	98497474	98498406	Kansl2	98534244	98518821
90867	140707_at	25	10	128513117	128513141	25	1	B3	SINE/B2	128513114	128513271	Esyt1	128525859	128510248	Zc3h10	128547774	128541963
91543	166684_i_at	25	6	13862682	13862658	25	1	RMER1A	Other	13862902	13862628	Gpr85	13839942	13834458	2610001J05Rik	13871518	13867735
90855	133440_at	25	15	100690248	100690224	25	1	RLTR30	LTR/ERV1	100690384	100690018	Cela1	100687920	100674425	Galnt6	100729376	100691813
90851	135536_r_at	25	17	19305916	19305892	25	1	RLTR13C2	LTR/ERVK	19306368	19305769	Vmn2r98	19053493	19081311	Vmn2r99	19362135	19394590
91590	133825_at	25	10	126674379	126674403	25	1	MTE2b	LTR/ERVL-MaLR	126674099	126674427	Lrig3	125966219	126015359	Xrcc6bp1	126901371	126868430
96959	133862_at	25	X	153011295	153011319	25	1	L2c	LINE/L2	153011108	153011339	Usp51	153006469	153009416	Mageh1	153037563	153036166
96954	139026_f_at	25	2	181295350	181295374	25	1	B3A	SINE/B2	181295268	181295453	Gmeb2	181288035	181251449	Stmn3	181314500	181306459
96931	130559_at	25	7	134392173	134392197	25	1	L1MD1	LINE/L1	134392051	134392235	D7Ertd443e	134385661	134266262	Dock1	134670687	135173639
96896	135701_at	25	7	101791885	101791909	25	1	B3A	SINE/B2	101791757	101791945	Clpb	101663633	101790168	Phox2a	101818313	101823166
94238	133440_at	25	15	100690126	100690102	25	1	RLTR30	LTR/ERV1	100690384	100690018	Cela1	100687920	100674425	Galnt6	100729376	100691813
94235	131096_r_at	25	5	56458773	56458749	25	1	L1_Mus3	LINE/L1	56459257	56458499	Stim2	53998417	54121057	Pcdh7	57718021	58129351
94248	131700_at	25	14	73955653	73955677	25	1	MTE2a	LTR/ERVL-MaLR	73955628	73956052	Gm21750	73661225	73662721	Htr2a	74640840	74706859
96831	133695_at	25	2	167571579	167571555	25	1	L2c	LINE/L2	167571624	167571331	Snai1	167538195	167542814	Ube2v1	167632095	167607638
96761	138762_at	25	4	60054947	60054971	25	1	L1_Mur2	LINE/L1	60054815	60055162	Mup6	59964294	60007274	Mup7	60070475	60066469
97084	129865_at	25	12	108708536	108708512	25	1	MYSERV6-int	LTR/ERVK	108709052	108708337	Degs2	108702306	108686792	Yy1	108792973	108816632
97075	168321_at	25					2	MuRRS4-int	LTR/ERV1
97059	135680_at	25	11	23208999	23208975	25	1	RMER19C	LTR/ERVK	23209328	23208725	Fam161a	23007531	23030788	Xpo1	23256041	23298249
95752	171311_r_at	25	13	3760870	3760846	25	1	MTE2a	LTR/ERVL-MaLR	3761009	3760604	Asb13	3634032	3651774	Calml3	3804318	3802893
95549	136699_at	25					2	RLTR21	LTR/ERVK
97256	136618_at	25	12	108330686	108330710	25	1	MTD	LTR/ERVL-MaLR	108330498	108330922	Hhipl1	108306270	108328300	Cyp46a1	108334377	108362231
97957	130618_at	25	3	94745724	94745700	25	1	RLTR46A	LTR/ERVK	94745914	94745607	Selenbp2	94693556	94704413	Cgn	94786492	94760069
97263	141122_at	25	13	108027923	108027899	25	1	MLT1F2	LTR/ERVL-MaLR	108028038	108027699	Zswim6	107890064	107724618	Smim15	108046424	108049146
97265	139132_f_at	25					2	RLTR13D3A1	LTR/ERVK
96690	168650_at	25	4	127810746	127810722	25	1	MTD	LTR/ERVL-MaLR	127810932	127810590	Gjb5	127358181	127354809	CK137956	127970951	127927592
96737	135320_at	25					2	B3	SINE/B2
97989	138128_at	25	10	116414878	116414854	25	1	LTR52	LTR/ERVL	116414904	116414530	Ptprb	116301374	116389538	Kcnmb4	116473878	116417861
98086	133695_at	25	2	167571450	167571426	25	1	L2c	LINE/L2	167571624	167571331	Snai1	167538195	167542814	Ube2v1	167632095	167607638
99605	133862_at	25	X	153011253	153011277	25	1	L2c	LINE/L2	153011108	153011339	Usp51	153006469	153009416	Mageh1	153037563	153036166
99603	137591_at	25	11	62542513	62542489	25	1	ORR1D1	LTR/ERVL-MaLR	62542674	62542430	Cenpv	62539261	62524946	Ubb	62551171	62553213
97180	135536_r_at	25					2	RLTR13B1	LTR/ERVK
95856	134184_at	25	7	48531057	48531033	25	1	ORR1D1-int	LTR/ERVL-MaLR	48531537	48530631	Mrgprx2	48499270	48478619	Mrgprb2	48558086	48550968
95805	134095_f_at	25	17	88296181	88296157	25	1	RSINE1	SINE/B4	88296279	88296143	Fbxo11	88065291	87990859	Foxn2	88440711	88490533
95894	135464_at	25	18	46641461	46641485	25	1	B3	SINE/B2	46641380	46641593	Eif1a	46597704	46610225	Cdo1	46728342	46713205
95370	167152_at	25	5	148743028	148743052	24	1	B3A	SINE/B2	148742953	148743125	Ubl3	148552789	148504631	Katnal1	148995223	148874332
95362	137110_at	25	6	50499597	50499573	25	1	ORR1D1	LTR/ERVL-MaLR	50499630	50499498	Osbpl3	50456201	50293330	Cycs	50566538	50562563
98514	136220_at	25	9	114478293	114478317	25	1	RMER1B	Other	114478138	114478605	Tmppe	114401095	114411200	Ccr4	114496544	114490316
100718	134168_at	25	2	138657051	138657075	25	1	L1MC2	LINE/L1	138657020	138657121	Btbd3	138256565	138589292	Sptlc3	139493913	139637674
98420	131200_f_at	25					2	RMER19B	LTR/ERVK
98406	136262_f_at	25	11	30924294	30924270	25	1	Lx2	LINE/L1	30925614	30924137	Gpr75	30885358	30893729	Erlec1	30954335	30930774
100947	139202_at	25	6	117884473	117884497	25	1	ORR1D1	LTR/ERVL-MaLR	117884369	117884640	Zfp239	117862100	117873291	Hnrnpf	117900324	117925622
101016	137566_at	25					2	RLTR1D	LTR/ERV1
100994	140189_at	25	6	13895928	13895952	24	1	ORR1C2-int	LTR/ERVL-MaLR	13895278	13896163	2610001J05Rik	13871518	13867735	Ppp1r3a	14755274	14713822
100975	138367_at	25	3	31316812	31316836	25	1	RMER15	LTR/ERVL	31316727	31316971	Slc7a14	31310378	31202910	Kcnmb2	31902507	32200180
99391	137040_at	25	2	164875139	164875163	25	1	B3	SINE/B2	164875138	164875254	Pltp	164857711	164839518	Pcif1	164879304	164894454
98307	135680_at	25	11	23208898	23208874	25	1	RMER19C	LTR/ERVK	23209328	23208725	Fam161a	23007531	23030788	Xpo1	23256041	23298249
98256	133825_at	25	10	126674216	126674240	25	1	MTE2b	LTR/ERVL-MaLR	126674099	126674427	Lrig3	125966219	126015359	Xrcc6bp1	126901371	126868430
98263	133862_at	25	X	153011264	153011288	25	1	L2c	LINE/L2	153011108	153011339	Usp51	153006469	153009416	Mageh1	153037563	153036166
99711	136249_at	25	9	87191640	87191664	25	1	RLTR44-int	LTR/ERVK	87191363	87191947	4922501C03Rik	87255536	87189573	Tbx18	87731260	87702800
99649	133400_at	25					2	RLTR10-int	LTR/ERVK
99802	137332_at	25					2	MRLTR33	LTR/ERVK
99806	141122_at	25	13	108027882	108027858	25	1	MLT1F2	LTR/ERVL-MaLR	108028038	108027699	Zswim6	107890064	107724618	Smim15	108046424	108049146
101079	131200_f_at	25					2	RMER19B	LTR/ERVK
100911	135330_at	25	11	46448327	46448351	25	1	L1MC5a	LINE/L1	46448141	46448534	Med7	46436925	46442721	Havcr2	46454935	46481255
100867	134750_at	25	18	4421131	4421155	25	1	MTE2b	LTR/ERVL-MaLR	4421047	4421371	Mtpap	4375592	4397330	9430020K01Rik	4634929	4682868
101860	130659_at	25	5	36447853	36447829	25	1	RMER19C	LTR/ERVK	36448172	36447603	Psapl1	36204021	36206568	Grpel1	36464998	36474080
101848	134654_at	25	11	62692883	62692859	25	1	B3A	SINE/B2	62692887	62692707	Mmgt2	62648664	62666354	Zfp287	62731905	62700356
102119	131071_f_at	25					2	RMER19B	LTR/ERVK
102113	166591_r_at	25					2	RMER16_Mm	LTR/ERVK
100549	133344_at	25	4	40894859	40894883	25	1	ORR1A2	LTR/ERVL-MaLR	40894659	40894979	B4galt1	40854005	40804602	Spink4	40920052	40931395
100540	136618_at	25	12	108330525	108330549	25	1	MTD	LTR/ERVL-MaLR	108330498	108330922	Hhipl1	108306270	108328300	Cyp46a1	108334377	108362231
102142	138046_at	25	6	87814612	87814588	25	1	B3A	SINE/B2	87814668	87814463	Rab43	87812164	87788853	Isy1	87838759	87818447
102279	168400_i_at	25	16	13702594	13702618	25	1	B1_Mus2	SINE/Alu	13702570	13702712	3110001I22Rik	13671929	13678405	Pla2g10	13730983	13715057
102247	131200_f_at	25					2	RMER19B	LTR/ERVK
103052	133495_at	25	18	15301985	15301961	25	1	MTE2b	LTR/ERVL-MaLR	15302207	15301854	Kctd1	15151446	14968685	Aqp4	15403684	15389394
103051	134184_at	25	7	48531064	48531040	25	1	ORR1D1-int	LTR/ERVL-MaLR	48531537	48530631	Mrgprx2	48499270	48478619	Mrgprb2	48558086	48550968
104359	167152_at	25	5	148743027	148743051	24	1	B3A	SINE/B2	148742953	148743125	Ubl3	148552789	148504631	Katnal1	148995223	148874332
103143	137326_i_at	25	5	36455775	36455751	25	1	RMER15	LTR/ERVL	36456071	36455671	Psapl1	36204021	36206568	Grpel1	36464998	36474080
103326	166888_at	25	6	117884053	117884077	25	1	Lx8	LINE/L1	117883674	117884365	Zfp239	117862100	117873291	Hnrnpf	117900324	117925622
103270	130147_at	25	9	121793972	121793996	25	1	RMER15	LTR/ERVL	121793779	121794273	Hhatl	121792507	121784016	Ccdc13	121839461	121797627
103592	136615_at	25	2	84794270	84794294	25	1	LTRIS4	LTR/ERV1	84793950	84794430	Serping1	84775444	84765387	Ube2l6	84798828	84810335
103643	131476_at	25					2	RMER15	LTR/ERVL
103606	134329_at	25					2	LTRIS4A	LTR/ERV1
104837	133741_at	25	8	91651496	91651472	25	1	Lx5b	LINE/L1	91651672	91651217	Fto	91313532	91668439	Irx3	91802067	91798511
104746	138128_at	25	10	116414891	116414867	25	1	LTR52	LTR/ERVL	116414904	116414530	Ptprb	116301374	116389538	Kcnmb4	116473878	116417861
104777	137488_at	25					2	Lx4A	LINE/L1
106898	136636_at	25	5	121193942	121193966	25	1	B1_Mur3	SINE/Alu	121193859	121193999	Ptpn11	121191397	121130533	Rpl6	121204481	121209241
104946	136251_at	25	16	55896484	55896508	25	1	Lx8	LINE/L1	55896313	55896622	Nxpe3	55895279	55839953	Cep97	55934855	55899888
104689	136249_at	25					2	RLTR44-int	LTR/ERVK
104694	168321_at	25					2	RLTR1B-int	LTR/ERV1
104641	133468_at	25					2	MMERVK10C-int	LTR/ERVK
104734	171556_at	25	15	96193344	96193320	25	1	RMER19B	LTR/ERVK	96193938	96193108	Gm17546	95830072	95824459	Arid2	96287518	96404992
106072	133695_at	25	2	167571570	167571546	25	1	L2c	LINE/L2	167571624	167571331	Snai1	167538195	167542814	Ube2v1	167632095	167607638
106087	166888_at	25	6	117884125	117884149	25	1	Lx8	LINE/L1	117883674	117884365	Zfp239	117862100	117873291	Hnrnpf	117900324	117925622
106148	133671_at	25	8	26965253	26965229	25	1	MLTR12	LTR/ERV1	26965259	26964828	Thap1	26158212	26162940	Zfp703	26977336	26981461
105919	134320_at	25	3	27087752	27087776	25	1	ERVL-B4-int	LTR/ERVL	27087348	27087807	Spata16	26637620	26983212	Ect2	27153878	27097222
106956	138191_f_at	25					2	MERV1_LTR	LTR/ERV1
105691	133269_at	25	14	18341725	18341749	25	1	Lx8	LINE/L1	18339981	18342101	Ube2e1	18331859	18282722	Ube2e2	18894267	18573575
111076	137560_at	25	7	65808713	65808737	25	1	L1MCb	LINE/L1	65808653	65808760	Tm2d3	65691169	65701913	Pcsk6	65861734	66050340
111103	AFFX-18SRNAMur/X00686_M_at	25	17	39847335	39847359	25	1	SSU-rRNA_Hsa	rRNA	39846353	39848201	Gm9041	39640957	39645666	Gm21946	39953353	39955244
111138	130618_at	25					2	RLTR46A	LTR/ERVK
106027	130147_at	25	9	121793998	121794022	25	1	RMER15	LTR/ERVL	121793779	121794273	Hhatl	121792507	121784016	Ccdc13	121839461	121797627
105964	135680_at	25	11	23208983	23208959	25	1	RMER19C	LTR/ERVK	23209328	23208725	Fam161a	23007531	23030788	Xpo1	23256041	23298249
105992	129202_r_at	25	12	109661629	109661653	25	1	Lx7	LINE/L1	109661551	109661691	Rtl1	109600330	109589194	Dio3	110279068	110281097
105746	135320_at	25	3	69046030	69046054	25	1	B3	SINE/B2	69045992	69046143	Trim59	69044755	69035288	Kpna4	69127113	69067149
107244	137110_at	25	6	50499609	50499585	25	1	ORR1D1	LTR/ERVL-MaLR	50499630	50499498	Osbpl3	50456201	50293330	Cycs	50566538	50562563
109493	140707_at	25	10	128513185	128513209	25	1	B3	SINE/B2	128513114	128513271	Esyt1	128525859	128510248	Zc3h10	128547774	128541963
107487	140845_at	25	3	142480144	142480168	25	1	L1VL4	LINE/L1	142479392	142482009	Pdlim5	142395696	142239586	Gbp5	142496934	142522344
108234	140189_at	25	6	13896021	13896045	25	1	ORR1C2-int	LTR/ERVL-MaLR	13895278	13896163	2610001J05Rik	13871518	13867735	Ppp1r3a	14755274	14713822
110011	136087_at	25	4	12314350	12314374	25	1	RLTR25B	LTR/ERVK	12314316	12314386	Fam92a	12172015	12153409	Runx1t1	13743436	13893649
108634	133952_at	25	1	151143702	151143726	25	1	B1F	SINE/Alu	151143608	151143742	Hmcn1	150993435	150563527	Ivns1abp	151344498	151364445
108638	135476_f_at	25	15	98517725	98517701	25	1	RMER15	LTR/ERVL	98517802	98517621	Olfr279	98497474	98498406	Kansl2	98534244	98518821
108675	137110_at	25	6	50499592	50499568	25	1	ORR1D1	LTR/ERVL-MaLR	50499630	50499498	Osbpl3	50456201	50293330	Cycs	50566538	50562563
109655	AFFX-18SRNAMur/X00686_5_at	25					2	SSU-rRNA_Hsa	rRNA
109618	133825_at	25	10	126674283	126674307	25	1	MTE2b	LTR/ERVL-MaLR	126674099	126674427	Lrig3	125966219	126015359	Xrcc6bp1	126901371	126868430
109951	133684_at	25	1	172518651	172518675	25	1	MLT1D	LTR/ERVL-MaLR	172518407	172518745	Tagln2	172500047	172507380	Ccdc19	172521044	172545870
107320	167165_f_at	25					2	LTRIS2	LTR/ERV1
109682	132548_at	25					2	RLTR49	LTR/ERVK
110988	131403_at	25	6	42033047	42033071	25	1	Lx2B2	LINE/L1	42032589	42033412	Sval3	41968140	41973090	Sva	42038394	42042851
111037	134320_at	25	3	27087717	27087741	25	1	ERVL-B4-int	LTR/ERVL	27087348	27087807	Spata16	26637620	26983212	Ect2	27153878	27097222
111357	169081_at	25	6	81894199	81894175	25	1	RMER15	LTR/ERVL	81894367	81894115	Lrrtm4	80018877	80810143	Gcfc2	81923669	81959915
112032	133530_at	25	10	19086118	19086142	25	1	RMER4B	LTR/ERVK	19085996	19086504	Tnfaip3	19015657	19000910	Olig3	19356560	19358606
107455	167031_i_at	25	2	131182405	131182428	24	1	B1_Mur4	SINE/Alu	131182347	131182484	Cenpb	131180012	131177291	Cdc25b	131186949	131198497
107418	138117_at	25	5	36455187	36455163	25	1	RLTR49	LTR/ERVK	36455493	36454923	Psapl1	36204021	36206568	Grpel1	36464998	36474080
107389	131121_r_at	25	5	57218168	57218144	25	1	L1_Rod	LINE/L1	57218330	57217150	Stim2	53998417	54121057	Pcdh7	57718021	58129351
112132	133946_at	25	16	31532184	31532160	25	1	MER45B	DNA/hAT-Tip100	31532349	31531871	Bdh1	31422280	31458901	Dlg1	31663443	31873356
112074	AFFX-18SRNAMur/X00686_M_at	25					2	SSU-rRNA_Hsa	rRNA
112102	137326_i_at	25	5	36455946	36455922	25	1	RMER15	LTR/ERVL	36456071	36455671	Psapl1	36204021	36206568	Grpel1	36464998	36474080
108282	135831_at	25					2	RMER16A2	LTR/ERVK
108348	133556_at	25					2	RMER16-int	LTR/ERVK
109792	130559_at	25	7	134392088	134392112	25	1	L1MD1	LINE/L1	134392051	134392235	D7Ertd443e	134385661	134266262	Dock1	134670687	135173639
107100	138128_at	25	10	116414777	116414753	24	1	LTR52	LTR/ERVL	116414904	116414530	Ptprb	116301374	116389538	Kcnmb4	116473878	116417861
112364	133344_at	25	4	40894624	40894648	25	1	ORR1A2-int	LTR/ERVL-MaLR	40894168	40894658	B4galt1	40854005	40804602	Spink4	40920052	40931395
110934	AFFX-18SRNAMur/X00686_5_at	25	17	39846883	39846907	25	1	SSU-rRNA_Hsa	rRNA	39846353	39848201	Gm9041	39640957	39645666	Gm21946	39953353	39955244
110941	AFFX-18SRNAMur/X00686_M_at	25	17	39847303	39847327	25	1	SSU-rRNA_Hsa	rRNA	39846353	39848201	Gm9041	39640957	39645666	Gm21946	39953353	39955244
108368	134184_at	25	7	48531128	48531104	25	1	ORR1D1-int	LTR/ERVL-MaLR	48531537	48530631	Mrgprx2	48499270	48478619	Mrgprb2	48558086	48550968
112625	136087_at	25	4	12314341	12314365	25	1	RLTR25B	LTR/ERVK	12314316	12314386	Fam92a	12172015	12153409	Runx1t1	13743436	13893649
112544	133741_at	25					2	Lx5c	LINE/L1
112545	131095_f_at	25					2	L1_Mus3	LINE/L1
112514	134750_at	25	18	4421142	4421166	25	1	MTE2b	LTR/ERVL-MaLR	4421047	4421371	Mtpap	4375592	4397330	9430020K01Rik	4634929	4682868
113567	166584_at	25	17	36318555	36318579	25	1	ERVB5_2-LTR_MM	LTR/ERVK	36318404	36318863	H2-M10.2	36286490	36284227	H2-M10.1	36326155	36322858
113483	135831_at	25	13	58167410	58167434	25	1	RMER16A2	LTR/ERVK	58167361	58167645	Idnk	58157649	58164693	Ubqln1	58215653	58176156
112199	135578_at	25	9	21292965	21292941	25	1	ID_B1	SINE/B4	21293088	21292905	Cdkn2d	21291209	21288463	Ap1m2	21312333	21295457
112213	166106_f_at	25	4	135630065	135630089	25	1	L1MD2	LINE/L1	135629916	135630199	Grhl3	135573630	135541888	Ifnlr1	135686287	135708181
114683	138932_at	25	19	6816033	6816009	25	1	RLTR30E_MM	LTR/ERV1	6816268	6815788	Slc22a12	6543019	6535845	Rps6ka4	6840601	6829085
114639	167152_at	25	5	148743025	148743049	24	1	B3A	SINE/B2	148742953	148743125	Ubl3	148552789	148504631	Katnal1	148995223	148874332
114635	137627_f_at	25	8	61964894	61964870	25	1	RLTR9E	LTR/ERVK	61964938	61964501	Ddx60	61928087	62037701	Anxa10	62123118	62057042
115151	130331_at	25	9	22196637	22196613	25	1	RLTR26_Mus	LTR/ERVK	22196807	22196270	Zfp872	22188168	22202123	1810064F22Rik	22208546	22207341
114794	138762_at	25	4	60123336	60123360	25	1	L1_Mur2	LINE/L1	60123327	60123643	Mup7	60070475	60066469	Mup2	60154289	60135932
113613	133865_at	25	8	34967894	34967918	25	1	MIR	SINE/MIR	34967857	34967955	Tnks	34965690	34829179	Ppp1r3b	35375741	35388124
113634	133468_at	25					2	RLTR46B	LTR/ERVK
113630	136699_at	25	12	94530416	94530440	25	1	RLTR21	LTR/ERVK	94529191	94530446	Gm9726	93929102	93927004	Flrt2	95692226	95785215
113651	AFFX-18SRNAMur/X00686_3_at	25					2	SSU-rRNA_Hsa	rRNA
113643	140707_at	25	10	128508819	128508843	25	1	PB1D10	SINE/Alu	128508759	128508853	Myl6b	128498685	128494157	Esyt1	128525859	128510248
115085	133506_f_at	25	1	32707437	32707461	25	1	Lx4A	LINE/L1	32706829	32707753	Gm5415	32547293	32543546	Prim2	33669786	33453811
113862	131071_f_at	25	5	25719775	25719751	25	1	RMER19B	LTR/ERVK	25720508	25719704	Xrcc2	25705825	25689812	Actr3b	25759997	25850342
113834	138128_at	25	10	116414810	116414786	25	1	LTR52	LTR/ERVL	116414904	116414530	Ptprb	116301374	116389538	Kcnmb4	116473878	116417861
113890	138508_at	25	7	55973011	55973035	25	1	RMER10A	LTR/ERVL	55972651	55973039	Nipa2	55962476	55931287	Nipa1	56019954	55977567
115980	167984_r_at	25					2	RLTR21	LTR/ERVK
116034	136590_at	25	12	58278426	58278402	25	1	L1_Mur3	LINE/L1	58281101	58278317	Clec14a	58269258	58264720	Sec23a	59012017	58958383
113686	166106_f_at	25	4	135630092	135630116	25	1	L1MD2	LINE/L1	135629916	135630199	Grhl3	135573630	135541888	Ifnlr1	135686287	135708181
113772	131121_r_at	25	5	57218138	57218114	25	1	L1_Rod	LINE/L1	57218330	57217150	Stim2	53998417	54121057	Pcdh7	57718021	58129351
115916	132109_at	25	15	12318527	12318503	25	1	RMER1B	Other	12319093	12318364	Mtmr12	12205028	12272240	1810049J17Rik	12321899	12321438
114925	131476_at	25					2	RMER15	LTR/ERVL
116299	134053_at	25	11	106956481	106956457	25	1	B1F	SINE/Alu	106956506	106956413	Smurf2	106920715	106820066	Kpna2	106999541	106988629
117633	133378_at	25	16	39203447	39203423	25	1	L1MB8	LINE/L1	39203609	39203356	Igsf11	38901471	39027159	Lsamp	41532858	42181679
117702	131106_at	25	X	162666095	162666119	25	1	L1M2	LINE/L1	162665794	162666358	Reps2	162643649	162411954	Rbbp7	162760402	162779092
118898	128644_at	25	11	75481539	75481563	25	1	ID4	SINE/ID	75481510	75481585	Tlcd2	75461715	75470899	Prpf8	75486816	75509449
118876	136643_f_at	25					2	RLTR1A2_MM	LTR/ERV1
117599	137627_f_at	25					2	RLTR9E	LTR/ERVK
118470	136262_f_at	25					2	Lx	LINE/L1
118456	137332_at	25					2	MRLTR33	LTR/ERVK
118402	135680_at	25	11	23208978	23208954	25	1	RMER19C	LTR/ERVK	23209328	23208725	Fam161a	23007531	23030788	Xpo1	23256041	23298249
117741	135319_at	25	4	41320412	41320436	25	1	Lx5	LINE/L1	41319734	41320623	Dcaf12	41314889	41291300	Ubap1	41348996	41390525
118597	168650_at	25	4	127810755	127810731	25	1	MTD	LTR/ERVL-MaLR	127810932	127810590	Gjb5	127358181	127354809	CK137956	127970951	127927592
117229	137223_i_at	25					2	ETnERV-int	LTR/ERVK
120228	166106_f_at	25	4	135630061	135630085	25	1	L1MD2	LINE/L1	135629916	135630199	Grhl3	135573630	135541888	Ifnlr1	135686287	135708181
120225	138508_at	25	7	55972908	55972932	25	1	RMER10A	LTR/ERVL	55972651	55973039	Nipa2	55962476	55931287	Nipa1	56019954	55977567
118479	128579_r_at	25	2	181290156	181290180	25	1	L1MC4a	LINE/L1	181289997	181290215	Gmeb2	181288035	181251449	Stmn3	181314500	181306459
118535	167661_i_at	25	18	78480566	78480590	25	1	MTE2a	LTR/ERVL-MaLR	78480427	78480762	Gm6133	78349754	78350701	Setbp1	79109391	78750380
121330	134168_at	25	2	138657094	138657118	25	1	L1MC2	LINE/L1	138657020	138657121	Btbd3	138256565	138589292	Sptlc3	139493913	139637674
121396	AFFX-18SRNAMur/X00686_M_at	25	17	39847177	39847201	25	1	SSU-rRNA_Hsa	rRNA	39846353	39848201	Gm9041	39640957	39645666	Gm21946	39953353	39955244
119956	168321_at	25					2	MuRRS4-int	LTR/ERV1
118695	138191_f_at	25					2	MERV1_LTR	LTR/ERV1
118717	137224_f_at	25					2	ETnERV-int	LTR/ERVK
118986	137092_at	25	11	3475099	3475123	25	1	RSINE1	SINE/B4	3475059	3475218	Rnf185	3452363	3415982	Pla2g3	3488284	3499350
119006	166776_at	25	17	14939376	14939352	25	1	MT2A	LTR/ERVL	14939722	14939267	Wdr27	14934653	14829331	1600012H06Rik	14943184	14959570
118924	AFFX-18SRNAMur/X00686_M_at	25	6	3201498	3201522	25	1	SSU-rRNA_Hsa	rRNA	3200779	3201677				Samd9l	3399571	3372260
119741	140707_at	25	10	128508823	128508847	25	1	PB1D10	SINE/Alu	128508759	128508853	Myl6b	128498685	128494157	Esyt1	128525859	128510248
120038	136636_at	25	5	121193959	121193983	25	1	B1_Mur3	SINE/Alu	121193859	121193999	Ptpn11	121191397	121130533	Rpl6	121204481	121209241
121064	138046_at	25	6	87814668	87814644	25	1	B3A	SINE/B2	87814668	87814463	Rab43	87812164	87788853	Isy1	87838759	87818447
121152	139132_f_at	25					2	RLTR13D3A1	LTR/ERVK
121117	137326_i_at	25	5	36455778	36455754	25	1	RMER15	LTR/ERVL	36456071	36455671	Psapl1	36204021	36206568	Grpel1	36464998	36474080
122622	166776_at	25	17	14939426	14939402	25	1	MT2A	LTR/ERVL	14939722	14939267	Wdr27	14934653	14829331	1600012H06Rik	14943184	14959570
122672	169676_at	25	X	92817892	92817916	25	1	RLTR10-int	LTR/ERVK	92817662	92818535	Gm5941	92489949	92490681	1700003E24Rik	93156154	93156873
122613	168484_f_at	25	7	19496657	19496681	25	1	RSINE1	SINE/B4	19496632	19496736	Exoc3l2	19489056	19496760	Bloc1s3	19508331	19505814
121426	133435_at	25					2	RLTR19B	LTR/ERVK
123530	137223_i_at	25					2	ETnERV-int	LTR/ERVK
122844	138191_f_at	25	1	36001805	36001781	25	1	MERV1_LTR	LTR/ERV1	36002104	36001639	Plekhb2	34849976	34879580	Hs6st1	36068400	36106446
123555	135273_at	25	16	39187707	39187683	25	1	L1MB3	LINE/L1	39187884	39187549	Igsf11	38901471	39027159	Lsamp	41532858	42181679
122877	167115_i_at	25					2	RLTR13D2	LTR/ERVK
122517	129072_at	25	8	111955007	111955031	25	1	RMER6BA	LTR/ERVK	111954885	111955253	Gabarapl2	111940703	111953612	Adat1	111992302	111966908
122567	132802_at	25	11	67013096	67013120	25	1	B4A	SINE/B4	67013085	67013261	Pirt	66911981	66929876	Tmem220	67025154	67035312
122499	130618_at	25					2	RLTR27	LTR/ERVK
122455	134745_at	25	17	13095224	13095248	25	1	MTE2b	LTR/ERVL-MaLR	13095171	13095486	Tcp10b	13061104	13082481	Unc93a	13131791	13108617
122414	129202_r_at	25					2	Lx7	LINE/L1
126606	166269_at	25					2	MYSERV6-int	LTR/ERVK
126601	AFFX-18SRNAMur/X00686_3_at	25	17	39847854	39847878	25	1	SSU-rRNA_Hsa	rRNA	39846353	39848201	Gm9041	39640957	39645666	Gm21946	39953353	39955244
126651	131476_at	25	15	103452077	103452101	25	1	RMER15	LTR/ERVL	103451732	103452306	BC048502	103448459	103438965	Nckap1l	103453825	103498800
125008	133353_at	25					2	Lx4A	LINE/L1
122773	135464_at	25					2	B3	SINE/B2
122736	133378_at	25	16	39203500	39203476	25	1	L1MB8	LINE/L1	39203609	39203356	Igsf11	38901471	39027159	Lsamp	41532858	42181679
123704	134400_f_at	25					2	RLTR10B	LTR/ERVK
122275	129202_r_at	25					2	Lx7	LINE/L1
122273	133353_at	25	5	45192726	45192702	25	1	Lx4A	LINE/L1	45193499	45192608	4930435H24Rik	45169564	45155011	Qdpr	45450235	45434032
122349	136251_at	25	16	55896507	55896531	24	1	Lx8	LINE/L1	55896313	55896622	Nxpe3	55895279	55839953	Cep97	55934855	55899888
123616	167434_f_at	25					2	L1_Mus3	LINE/L1
123826	138046_at	25	6	87814621	87814597	25	1	B3A	SINE/B2	87814668	87814463	Rab43	87812164	87788853	Isy1	87838759	87818447
123883	133435_at	25	4	123731796	123731772	25	1	RLTR19B	LTR/ERVK	123732387	123731720	Ndufs5	123718202	123712710	Akirin1	123750345	123734559
123903	131700_at	25	14	73955911	73955935	25	1	MTE2a	LTR/ERVL-MaLR	73955628	73956052	Gm21750	73661225	73662721	Htr2a	74640840	74706859
126360	169081_at	25	6	81894184	81894160	25	1	RMER15	LTR/ERVL	81894367	81894115	Lrrtm4	80018877	80810143	Gcfc2	81923669	81959915
126368	171311_r_at	25	13	3760912	3760888	24	1	MTE2a	LTR/ERVL-MaLR	3761009	3760604	Asb13	3634032	3651774	Calml3	3804318	3802893
126390	136628_f_at	25	2	118563324	118563348	25	1	RSINE1	SINE/B4	118563295	118563430	Bmf	118549687	118528757	Bub1b	118598211	118641591
126429	136615_at	25	2	84794288	84794312	25	1	LTRIS4	LTR/ERV1	84793950	84794430	Serping1	84775444	84765387	Ube2l6	84798828	84810335
126435	133269_at	25	14	18341959	18341983	25	1	Lx8	LINE/L1	18339981	18342101	Ube2e1	18331859	18282722	Ube2e2	18894267	18573575
126372	133353_at	25	5	45192868	45192844	25	1	Lx4A	LINE/L1	45193499	45192608	4930435H24Rik	45169564	45155011	Qdpr	45450235	45434032
124824	133920_at	25	8	40091213	40091237	25	1	MLT1L	LTR/ERVL-MaLR	40090990	40091266	Msr1	39642678	39581700	Fgf20	40308331	40279166
126116	133946_at	25	16	31532220	31532196	25	1	MER45B	DNA/hAT-Tip100	31532349	31531871	Bdh1	31422280	31458901	Dlg1	31663443	31873356
125332	168321_at	25					2	MuRRS4-int	LTR/ERV1
125175	132800_r_at	25	6	121983406	121983430	25	1	ERVB5_2-LTR_MM	LTR/ERVK	121983104	121983559	Mug1	121838541	121889057	Mug2	122006798	122085967
125122	136249_at	25					2	RLTR44-int	LTR/ERVK
125206	135229_at	25	1	72636381	72636405	25	1	RLTR12D	LTR/ERVK	72636323	72636569	Smarcal1	72583251	72633134	Ankar	72700564	72642980
127547	136615_at	25	2	84794304	84794328	25	1	LTRIS4	LTR/ERV1	84793950	84794430	Serping1	84775444	84765387	Ube2l6	84798828	84810335
129245	134053_at	25	11	106956382	106956358	25	1	RSINE1	SINE/B4	106956403	106956263	Smurf2	106920715	106820066	Kpna2	106999541	106988629
129089	133269_at	25	14	18341901	18341925	25	1	Lx8	LINE/L1	18339981	18342101	Ube2e1	18331859	18282722	Ube2e2	18894267	18573575
127480	AFFX-18SRNAMur/X00686_3_at	25					2	SSU-rRNA_Hsa	rRNA
127460	132548_at	25	6	136457486	136457462	25	1	RLTR49	LTR/ERVK	136457797	136457185	E330021D16Rik	136401830	136400715	Atf7ip	136518851	136610870
128857	134820_at	25	5	67380593	67380569	25	1	B4	SINE/B4	67380748	67380544	Slc30a9	67306955	67358565	Bend4	67427799	67392147
128872	167984_r_at	25					2	RLTR21	LTR/ERVK
128895	131126_at	25					2	RLTR30D2_MM	LTR/ERV1
129944	138149_at	25	13	15945030	15945006	25	1	Lx8b	LINE/L1	15945223	15944939	Gli3	15463235	15730026	Inhba	16011851	16027211
130001	135475_i_at	25	15	98517771	98517747	25	1	RMER15	LTR/ERVL	98517802	98517621	Olfr279	98497474	98498406	Kansl2	98534244	98518821
127930	130559_at	25	7	134391948	134391972	24	1	B3A	SINE/B2	134391833	134392045	D7Ertd443e	134385661	134266262	Dock1	134670687	135173639
127760	135319_at	25	4	41320398	41320422	25	1	Lx5	LINE/L1	41319734	41320623	Dcaf12	41314889	41291300	Ubap1	41348996	41390525
127778	133980_at	25	6	95929493	95929517	25	1	L1M2	LINE/L1	95928037	95929619	Suclg2	95718837	95474134	Fam19a1	96113154	96657198
128968	133980_at	25	6	95929382	95929406	25	1	L1M2	LINE/L1	95928037	95929619	Suclg2	95718837	95474134	Fam19a1	96113154	96657198
130371	134820_at	25	5	67380685	67380661	25	1	B4	SINE/B4	67380748	67380544	Slc30a9	67306955	67358565	Bend4	67427799	67392147
130421	133468_at	25					2	RLTR46B	LTR/ERVK
130321	136434_at	25					2	RLTR1A2_MM	LTR/ERV1
130306	133427_r_at	25	3	115885354	115885330	25	1	Lx7	LINE/L1	115885651	115885299	S1pr1	115715055	115710433	A930005H10Rik	115888130	115887822
130156	135536_r_at	25	19	34617224	34617200	25	1	RLTR13B1	LTR/ERVK	34617817	34616946	2010002M12Rik	34640743	34617049	Ifit1	34640871	34650009
130523	134820_at	25	5	67380672	67380648	25	1	B4	SINE/B4	67380748	67380544	Slc30a9	67306955	67358565	Bend4	67427799	67392147
130527	130559_at	25	7	134392194	134392218	25	1	L1MD1	LINE/L1	134392051	134392235	D7Ertd443e	134385661	134266262	Dock1	134670687	135173639
131279	134820_at	25	5	67380624	67380600	25	1	B4	SINE/B4	67380748	67380544	Slc30a9	67306955	67358565	Bend4	67427799	67392147
131205	133556_at	25					2	ETnERV2-int	LTR/ERVK
131762	136703_at	25	7	6966873	6966897	25	1	RLTR49	LTR/ERVK	6966756	6967010	Usp29	6961160	6963769	Aurkc	6995443	7002945
131563	135415_at	25	3	88637342	88637366	25	1	B3	SINE/B2	88637208	88637407	Gm20652	88621061	88616457	Rxfp4	88653142	88651898
131591	136097_i_at	25	11	52513908	52513932	25	1	ORR1D2	LTR/ERVL-MaLR	52513581	52513941	9530068E07Rik	52396428	52408728	Fstl4	52764634	53188538
131600	135273_at	25	16	39187609	39187585	25	1	L1MB3	LINE/L1	39187884	39187549	Igsf11	38901471	39027159	Lsamp	41532858	42181679
131636	140707_at	25	10	128508793	128508817	25	1	PB1D10	SINE/Alu	128508759	128508853	Myl6b	128498685	128494157	Esyt1	128525859	128510248
132937	139401_at	25					2	B3	SINE/B2
135452	139508_at	25	6	47652161	47652185	25	1	RMER12B	LTR/ERVK	47652138	47653046	Ezh2	47595341	47530274	Pdia4	47813512	47796142
134209	132104_f_at	25					2	Lx	LINE/L1
131446	133353_at	25	5	45192864	45192840	25	1	Lx4A	LINE/L1	45193499	45192608	4930435H24Rik	45169564	45155011	Qdpr	45450235	45434032
131511	137327_f_at	25					2	RMER15	LTR/ERVL
135257	138762_at	25	4	60054957	60054981	25	1	L1_Mur2	LINE/L1	60054815	60055162	Mup6	59964294	60007274	Mup7	60070475	60066469
135273	137654_f_at	25					2	RLTR1B	LTR/ERV1
132665	134015_at	25					2	RLTR13D6	LTR/ERVK
132642	135476_f_at	25	15	98517726	98517702	25	1	RMER15	LTR/ERVL	98517802	98517621	Olfr279	98497474	98498406	Kansl2	98534244	98518821
136340	133495_at	25	18	15301916	15301892	25	1	MTE2b	LTR/ERVL-MaLR	15302207	15301854	Kctd1	15151446	14968685	Aqp4	15403684	15389394
132998	133684_at	25	1	172518653	172518677	25	1	MLT1D	LTR/ERVL-MaLR	172518407	172518745	Tagln2	172500047	172507380	Ccdc19	172521044	172545870
133035	134053_at	25	11	106956369	106956345	25	1	RSINE1	SINE/B4	106956403	106956263	Smurf2	106920715	106820066	Kpna2	106999541	106988629
135237	135789_at	25	2	125733296	125733320	25	1	Lx5	LINE/L1	125732882	125733463	Eid1	125673100	125675638	Secisbp2l	125782870	125736986
134118	133435_at	25	4	123732009	123731985	25	1	RLTR19B	LTR/ERVK	123732387	123731720	Ndufs5	123718202	123712710	Akirin1	123750345	123734559
134133	138130_at	25	17	31549709	31549685	25	1	LTR48	LTR/ERV1	31549824	31549482	Ndufv3	31520115	31531321	4833413E03Rik	31557126	31559113
134105	133028_f_at	25	6	122918923	122918947	25	1	RLTR9E	LTR/ERVK	122918878	122919291	Gm5316	122900405	122900136	Clec4a1	122921848	122934619
133888	167661_i_at	25	18	78480610	78480634	25	1	MTE2a	LTR/ERVL-MaLR	78480427	78480762	Gm6133	78349754	78350701	Setbp1	79109391	78750380
133106	AFFX-18SRNAMur/X00686_3_at	25	17	39847884	39847908	25	1	SSU-rRNA_Hsa	rRNA	39846353	39848201	Gm9041	39640957	39645666	Gm21946	39953353	39955244
133084	129828_f_at	25					2	IAPLTR4	LTR/ERVK
134322	166269_at	25	14	50879084	50879108	25	1	MYSERV6-int	LTR/ERVK	50879018	50879258	Tep1	50870560	50824062	Klhl33	50893255	50891389
135622	129202_r_at	25	12	109661614	109661638	25	1	Lx7	LINE/L1	109661551	109661691	Rtl1	109600330	109589194	Dio3	110279068	110281097
135599	131476_at	25	15	103451902	103451926	25	1	RMER15	LTR/ERVL	103451732	103452306	BC048502	103448459	103438965	Nckap1l	103453825	103498800
136612	133440_at	25	15	100690239	100690215	25	1	RLTR30	LTR/ERV1	100690384	100690018	Cela1	100687920	100674425	Galnt6	100729376	100691813
137639	138130_at	25	17	31549598	31549574	25	1	LTR48	LTR/ERV1	31549824	31549482	Ndufv3	31520115	31531321	4833413E03Rik	31557126	31559113
136888	135789_at	25					2	Lx5	LINE/L1
140265	131403_at	25	6	42033051	42033075	25	1	Lx2B2	LINE/L1	42032589	42033412	Sval3	41968140	41973090	Sva	42038394	42042851
140261	131106_at	25	X	162666222	162666246	25	1	L1M2	LINE/L1	162665794	162666358	Reps2	162643649	162411954	Rbbp7	162760402	162779092
137930	133506_f_at	25					2	Lx4A	LINE/L1
138191	140189_at	25	6	13896022	13896046	25	1	ORR1C2-int	LTR/ERVL-MaLR	13895278	13896163	2610001J05Rik	13871518	13867735	Ppp1r3a	14755274	14713822
138992	132800_r_at	25					2	ERVB5_2-LTR_MM	LTR/ERVK
139018	130331_at	25	9	22196707	22196683	25	1	RLTR26_Mus	LTR/ERVK	22196807	22196270	Zfp872	22188168	22202123	1810064F22Rik	22208546	22207341
140242	135476_f_at	25	15	98517722	98517698	25	1	RMER15	LTR/ERVL	98517802	98517621	Olfr279	98497474	98498406	Kansl2	98534244	98518821
137663	137591_at	25	11	62542501	62542477	25	1	ORR1D1	LTR/ERVL-MaLR	62542674	62542430	Cenpv	62539261	62524946	Ubb	62551171	62553213
137686	135330_at	25	11	46448439	46448463	25	1	L1MC5a	LINE/L1	46448141	46448534	Med7	46436925	46442721	Havcr2	46454935	46481255
141679	131700_at	25	14	73955767	73955791	25	1	MTE2a	LTR/ERVL-MaLR	73955628	73956052	Gm21750	73661225	73662721	Htr2a	74640840	74706859
139357	166106_f_at	25	4	135630068	135630092	25	1	L1MD2	LINE/L1	135629916	135630199	Grhl3	135573630	135541888	Ifnlr1	135686287	135708181
139361	166584_at	25	17	36318345	36318369	25	1	ERVB5_1-I_MM	LTR/ERVK	36317605	36318403	H2-M10.2	36286490	36284227	H2-M10.1	36326155	36322858
139326	137062_at	25	2	158645517	158645541	25	1	RLTR12A	LTR/ERVK	158645466	158645574	Actr5	158624888	158639211	Ppp1r16b	158665398	158766334
139241	133305_at	25	2	31686423	31686447	25	1	B3	SINE/B2	31686348	31686528	Exosc2	31670715	31681350	Abl1	31688376	31804227
140695	133980_at	25	6	95929436	95929460	25	1	L1M2	LINE/L1	95928037	95929619	Suclg2	95718837	95474134	Fam19a1	96113154	96657198
141497	133741_at	25					2	Lx5b	LINE/L1
140495	133435_at	25	4	123731926	123731902	25	1	RLTR19B	LTR/ERVK	123732387	123731720	Ndufs5	123718202	123712710	Akirin1	123750345	123734559
141620	140707_at	25					2	ORR1A2-int	LTR/ERVL-MaLR
143237	138149_at	25	13	15945081	15945057	25	1	Lx8b	LINE/L1	15945223	15944939	Gli3	15463235	15730026	Inhba	16011851	16027211
143251	131106_at	25	X	162666265	162666289	25	1	L1M2	LINE/L1	162665794	162666358	Reps2	162643649	162411954	Rbbp7	162760402	162779092
143252	131106_at	25	X	162666266	162666290	25	1	L1M2	LINE/L1	162665794	162666358	Reps2	162643649	162411954	Rbbp7	162760402	162779092
143261	AFFX-18SRNAMur/X00686_M_at	25	17	39847299	39847323	25	1	SSU-rRNA_Hsa	rRNA	39846353	39848201	Gm9041	39640957	39645666	Gm21946	39953353	39955244
143163	133952_at	25	1	151143632	151143656	25	1	B1F	SINE/Alu	151143608	151143742	Hmcn1	150993435	150563527	Ivns1abp	151344498	151364445
144474	133671_at	25	8	26965197	26965173	25	1	MLTR12	LTR/ERV1	26965259	26964828	Thap1	26158212	26162940	Zfp703	26977336	26981461
142074	134239_f_at	25	6	129028578	129028554	25	1	RLTR48C	LTR/ERV1	129028930	129028450	Clec2g	128934381	128984707	Klrb1f	129045901	129057471
142015	168321_at	25					2	MuRRS4-int	LTR/ERV1
142051	133427_r_at	25	3	115885558	115885534	25	1	Lx7	LINE/L1	115885651	115885299	S1pr1	115715055	115710433	A930005H10Rik	115888130	115887822
142783	135415_at	25	3	88637331	88637355	25	1	B3	SINE/B2	88637208	88637407	Gm20652	88621061	88616457	Rxfp4	88653142	88651898
141871	133952_at	25	1	151143480	151143504	25	1	B4	SINE/B4	151143325	151143538	Hmcn1	150993435	150563527	Ivns1abp	151344498	151364445
141911	168650_at	25	4	127810736	127810712	25	1	MTD	LTR/ERVL-MaLR	127810932	127810590	Gjb5	127358181	127354809	CK137956	127970951	127927592
142888	133774_at	25	18	35815871	35815895	25	1	MIRb	SINE/MIR	35815804	35816011	Ube2d2a	35771559	35807172	Cxxc5	35829818	35861687
144227	130618_at	25					2	RLTR27	LTR/ERVK
144207	133435_at	25	4	123731910	123731886	25	1	RLTR19B	LTR/ERVK	123732387	123731720	Ndufs5	123718202	123712710	Akirin1	123750345	123734559
143045	138367_at	25	3	31316797	31316821	25	1	RMER15	LTR/ERVL	31316727	31316971	Slc7a14	31310378	31202910	Kcnmb2	31902507	32200180
144064	131403_at	25	6	42033201	42033225	25	1	Lx2B2	LINE/L1	42032589	42033412	Sval3	41968140	41973090	Sva	42038394	42042851
144086	133028_f_at	25					2	RLTR9E	LTR/ERVK
143305	137566_at	25	5	122417932	122417908	25	1	B3	SINE/B2	122417976	122417769	Arpc3	122391878	122406179	Anapc7	122421693	122444912
144496	137326_i_at	25	5	36455938	36455914	25	1	RMER15	LTR/ERVL	36456071	36455671	Psapl1	36204021	36206568	Grpel1	36464998	36474080
144532	139132_f_at	25					2	RLTR13D3A1	LTR/ERVK
144480	136220_at	25	9	114478403	114478427	25	1	RMER1B	Other	114478138	114478605	Tmppe	114401095	114411200	Ccr4	114496544	114490316
145296	136262_f_at	25					2	Lx2	LINE/L1
145317	130618_at	25	3	94746039	94746015	25	1	MMERVK10C-int	LTR/ERVK	94746205	94745970	Selenbp2	94693556	94704413	Cgn	94786492	94760069
145283	133778_at	25					2	Lx5	LINE/L1
145564	168909_r_at	25					2	L1M2	LINE/L1
145588	133400_at	25					2	RLTR10-int	LTR/ERVK
145610	133835_at	25	19	8855251	8855275	25	1	RMER4B	LTR/ERVK	8854999	8855318	Lrrn4cl	8850785	8853909	Ubxn1	8871559	8875663
145707	130659_at	25	5	36447917	36447893	25	1	RMER19C	LTR/ERVK	36448172	36447603	Psapl1	36204021	36206568	Grpel1	36464998	36474080
145824	134217_at	25	7	48858390	48858414	25	1	MT2A	LTR/ERVL	48858257	48858748	Csrp3	48848051	48830398	E2f8	48881596	48866429
145506	140443_f_at	25					2	RLTR13D3A	LTR/ERVK
146668	139508_at	25	6	47652182	47652206	25	1	RMER12B	LTR/ERVK	47652138	47653046	Ezh2	47595341	47530274	Pdia4	47813512	47796142
146652	135319_at	25	4	41320451	41320475	25	1	Lx5	LINE/L1	41319734	41320623	Dcaf12	41314889	41291300	Ubap1	41348996	41390525
146677	139042_at	25	16	87694596	87694572	25	1	B4A	SINE/B4	87694626	87694392	Map3k7cl	87553330	87595336	Bach1	87698945	87733346
146702	129638_at	25	10	111781499	111781475	25	1	L1_Mur3	LINE/L1	111782045	111781332	Phlda1	111506286	111508645	Krr1	111972664	111988432
146855	133746_at	25	9	115239111	115239087	25	1	MTD	LTR/ERVL-MaLR	115239327	115239042	Gm9846	114982739	114982399	Stt3b	115310421	115242607
146775	135476_f_at	25	15	98517715	98517691	25	1	RMER15	LTR/ERVL	98517802	98517621	Olfr279	98497474	98498406	Kansl2	98534244	98518821
146862	133353_at	25					2	Lx4A	LINE/L1
148343	133774_at	25	18	35815958	35815982	25	1	MIRb	SINE/MIR	35815804	35816011	Ube2d2a	35771559	35807172	Cxxc5	35829818	35861687
147043	131700_at	25	14	73955692	73955716	25	1	MTE2a	LTR/ERVL-MaLR	73955628	73956052	Gm21750	73661225	73662721	Htr2a	74640840	74706859
147045	131200_f_at	25					2	RMER19B	LTR/ERVK
146987	133353_at	25	5	45192861	45192837	25	1	Lx4A	LINE/L1	45193499	45192608	4930435H24Rik	45169564	45155011	Qdpr	45450235	45434032
147085	135701_at	25	7	101791837	101791861	25	1	B3A	SINE/B2	101791757	101791945	Clpb	101663633	101790168	Phox2a	101818313	101823166
148099	135680_at	25	11	23208987	23208963	25	1	RMER19C	LTR/ERVK	23209328	23208725	Fam161a	23007531	23030788	Xpo1	23256041	23298249
148165	131438_f_at	25					2	PB1D7	SINE/Alu
146922	133865_at	25	8	34967871	34967895	25	1	MIR	SINE/MIR	34967857	34967955	Tnks	34965690	34829179	Ppp1r3b	35375741	35388124
146869	131200_f_at	25	3	10395002	10395026	25	1	RMER19B	LTR/ERVK	10394435	10395269	Chmp4c	10366907	10391005	Snx16	10440124	10417819
151979	132800_r_at	25					2	ERVB5_2-LTR_MM	LTR/ERVK
151948	133746_at	25					2	MTD-int	LTR/ERVL-MaLR
149429	137224_f_at	25					2	ETnERV-int	LTR/ERVK
149397	135330_at	25	11	46448336	46448360	25	1	L1MC5a	LINE/L1	46448141	46448534	Med7	46436925	46442721	Havcr2	46454935	46481255
149415	166776_at	25	17	14939422	14939398	25	1	MT2A	LTR/ERVL	14939722	14939267	Wdr27	14934653	14829331	1600012H06Rik	14943184	14959570
147087	135578_at	25	9	21292958	21292934	25	1	ID_B1	SINE/B4	21293088	21292905	Cdkn2d	21291209	21288463	Ap1m2	21312333	21295457
150636	135900_at	25	3	102292444	102292468	25	1	RMER15	LTR/ERVL	102292368	102292489	Vangl1	102204693	102156701	Ngf	102469928	102521013
150598	133344_at	25	4	40894806	40894830	25	1	ORR1A2	LTR/ERVL-MaLR	40894659	40894979	B4galt1	40854005	40804602	Spink4	40920052	40931395
152239	135610_at	25	16	18990378	18990402	25	1	RMER19B2	LTR/ERVK	18989880	18990572	Hira	18877037	18970309	Gm10088	19028232	19028654
152309	129865_at	25	12	108708739	108708715	25	1	MYSERV6-int	LTR/ERVK	108709052	108708337	Degs2	108702306	108686792	Yy1	108792973	108816632
149552	137575_at	25					2	MMERVK10D3_I-int	LTR/ERVK
148001	133435_at	25	4	123732118	123732094	25	1	RLTR19B	LTR/ERVK	123732387	123731720	Ndufs5	123718202	123712710	Akirin1	123750345	123734559
149135	134320_at	25	3	27087485	27087509	25	1	ERVL-B4-int	LTR/ERVL	27087348	27087807	Spata16	26637620	26983212	Ect2	27153878	27097222
148440	136643_f_at	25	2	156830921	156830897	25	1	RLTR1A2_MM	LTR/ERV1	156831132	156830632	Myl9	156775420	156781658	Tgif2	156840077	156855570
148408	129373_at	25	X	150980487	150980511	25	1	L1M3	LINE/L1	150980461	150980790	Maged2	150814345	150806370	Gnl3l	151017322	150983141
150791	133946_at	25	16	31532405	31532381	25	1	MLTR14	LTR/ERV1	31532560	31532359	Bdh1	31422280	31458901	Dlg1	31663443	31873356
150852	129202_r_at	25	12	109661554	109661578	25	1	Lx7	LINE/L1	109661551	109661691	Rtl1	109600330	109589194	Dio3	110279068	110281097
149715	133952_at	25	1	151143685	151143709	25	1	B1F	SINE/Alu	151143608	151143742	Hmcn1	150993435	150563527	Ivns1abp	151344498	151364445
149746	166106_f_at	25	4	135630076	135630100	25	1	L1MD2	LINE/L1	135629916	135630199	Grhl3	135573630	135541888	Ifnlr1	135686287	135708181
150692	171556_at	25	15	96193283	96193259	24	1	RMER19B	LTR/ERVK	96193938	96193108	Gm17546	95830072	95824459	Arid2	96287518	96404992
151870	136643_f_at	25	2	156830988	156830964	25	1	RLTR1A2_MM	LTR/ERV1	156831132	156830632	Myl9	156775420	156781658	Tgif2	156840077	156855570
151780	AFFX-18SRNAMur/X00686_3_at	25					2	SSU-rRNA_Hsa	rRNA
152153	135738_at	25	6	139982903	139982879	25	1	RMER15	LTR/ERVL	139982915	139982474	Pik3c2g	139621888	139969284	Plcz1	140041457	139989676
152182	134239_f_at	25					2	RLTR48C	LTR/ERV1
150986	136590_at	25					2	L1_Mur3	LINE/L1
154583	132104_f_at	25	13	10245951	10245926	25	1	L1_Mus2	LINE/L1	10245964	10245829	Chrm3	9878998	9877229	Ryr2	12106945	11553103
150468	135789_at	25					2	Lx5	LINE/L1
154695	137078_at	25	17	22776406	22776382	25	1	RLTR31_Mur	LTR/ERVK	22776598	22776018	RP24-118H13.2	22739944	22751509	Zfp945	22867134	22846697
154703	138367_at	25	3	31316796	31316820	25	1	RMER15	LTR/ERVL	31316727	31316971	Slc7a14	31310378	31202910	Kcnmb2	31902507	32200180
151737	133427_r_at	25	3	115885408	115885384	25	1	Lx7	LINE/L1	115885651	115885299	S1pr1	115715055	115710433	A930005H10Rik	115888130	115887822
153459	132799_f_at	25					2	ERVB5_2-LTR_MM	LTR/ERVK
153144	135319_at	25	4	41320410	41320434	25	1	Lx5	LINE/L1	41319734	41320623	Dcaf12	41314889	41291300	Ubap1	41348996	41390525
153369	131438_f_at	25	6	39312188	39312164	25	1	PB1D10	SINE/Alu	39312248	39312138	Jhdm1d	39206789	39136623	Slc37a3	39377707	39334770
153381	129873_at	25	X	13492717	13492741	25	1	MLTR11A	LTR/ERVK	13492491	13492871	Nyx	13466110	13489313	Cask	13851367	13517080
153320	137040_at	25	2	164875096	164875120	25	1	B1_Mur4	SINE/Alu	164875051	164875124	Pltp	164857711	164839518	Pcif1	164879304	164894454
155654	139026_f_at	25	2	181295355	181295379	25	1	B3A	SINE/B2	181295268	181295453	Gmeb2	181288035	181251449	Stmn3	181314500	181306459
155599	135680_at	25	11	23208967	23208943	25	1	RMER19C	LTR/ERVK	23209328	23208725	Fam161a	23007531	23030788	Xpo1	23256041	23298249
155633	139508_at	25	6	47652162	47652186	25	1	RMER12B	LTR/ERVK	47652138	47653046	Ezh2	47595341	47530274	Pdia4	47813512	47796142
149151	134239_f_at	25					2	RLTR48C	LTR/ERV1
149253	131438_f_at	25	6	39312186	39312162	25	1	PB1D10	SINE/Alu	39312248	39312138	Jhdm1d	39206789	39136623	Slc37a3	39377707	39334770
149257	130559_at	25	7	134392197	134392221	25	1	L1MD1	LINE/L1	134392051	134392235	D7Ertd443e	134385661	134266262	Dock1	134670687	135173639
153579	137566_at	25					2	RLTR1B	LTR/ERV1
153547	133028_f_at	25					2	RLTR9E	LTR/ERVK
153548	137627_f_at	25					2	RLTR9E	LTR/ERVK
153034	133364_at	25	15	75881423	75881399	25	1	ORR1A4-int	LTR/ERVL-MaLR	75881750	75881283	Gsdmd	75862339	75867404	Naprt1	75894481	75890964
153031	168909_r_at	25					2	L1M2	LINE/L1
157246	135320_at	25	3	69046256	69046280	25	1	B3	SINE/B2	69046171	69046360	Trim59	69044755	69035288	Kpna4	69127113	69067149
157301	133378_at	25	16	39203494	39203470	25	1	L1MB8	LINE/L1	39203609	39203356	Igsf11	38901471	39027159	Lsamp	41532858	42181679
157267	136590_at	25					2	L1_Mur3	LINE/L1
155766	140189_at	25					2	ORR1C2-int	LTR/ERVL-MaLR
155772	130659_at	25	5	36447934	36447910	25	1	RMER19C	LTR/ERVK	36448172	36447603	Psapl1	36204021	36206568	Grpel1	36464998	36474080
155711	135476_f_at	25	15	98517712	98517688	25	1	RMER15	LTR/ERVL	98517802	98517621	Olfr279	98497474	98498406	Kansl2	98534244	98518821
155714	167042_i_at	25	8	117212748	117212772	25	1	RSINE1	SINE/B4	117212706	117212827	Gan	117158135	117205834	Cmip	117257019	117461503
155760	167313_i_at	25	14	121510678	121510654	25	1	RMER15	LTR/ERVL	121510976	121510398	Slc15a1	121505254	121459621	Dock9	121797734	121542039
155904	137332_at	25	19	59349302	59349326	25	1	MRLTR33	LTR/ERVK	59349205	59349682	Rps12-ps3	59322290	59322783	Emx2	59458372	59465357
155530	133378_at	25	16	39203493	39203469	25	1	L1MB8	LINE/L1	39203609	39203356	Igsf11	38901471	39027159	Lsamp	41532858	42181679
157100	134239_f_at	25					2	RLTR48A	LTR/ERV1
158148	137224_f_at	25					2	ETnERV-int	LTR/ERVK
158158	135610_at	25	16	18990382	18990406	25	1	RMER19B2	LTR/ERVK	18989880	18990572	Hira	18877037	18970309	Gm10088	19028232	19028654
158201	135610_at	25	16	18990362	18990386	25	1	RMER19B2	LTR/ERVK	18989880	18990572	Hira	18877037	18970309	Gm10088	19028232	19028654
158202	166684_i_at	25					2	RMER1A	Other
158366	131096_r_at	25	5	56458626	56458602	25	1	L1_Mus3	LINE/L1	56459257	56458499	Stim2	53998417	54121057	Pcdh7	57718021	58129351
157318	133427_r_at	25	3	115885348	115885324	25	1	Lx7	LINE/L1	115885651	115885299	S1pr1	115715055	115710433	A930005H10Rik	115888130	115887822
157379	134184_at	25	7	48531115	48531091	25	1	ORR1D1-int	LTR/ERVL-MaLR	48531537	48530631	Mrgprx2	48499270	48478619	Mrgprb2	48558086	48550968
157348	129836_at	25					2	MMERVK9C_I-int	LTR/ERVK
156806	138762_at	25	4	60054943	60054967	25	1	L1_Mur2	LINE/L1	60054815	60055162	Mup6	59964294	60007274	Mup7	60070475	60066469
156846	130494_f_at	25	14	8170638	8170614	24	1	B1_Mm	SINE/Alu	8170679	8170583	Pdhb	8172992	8165991	Kctd6	8214148	8223567
158672	137591_at	25					2	ORR1D1	LTR/ERVL-MaLR
158671	133344_at	25	4	40894845	40894869	25	1	ORR1A2	LTR/ERVL-MaLR	40894659	40894979	B4galt1	40854005	40804602	Spink4	40920052	40931395
159426	136590_at	25	12	58278430	58278406	25	1	L1_Mur3	LINE/L1	58281101	58278317	Clec14a	58269258	58264720	Sec23a	59012017	58958383
159384	135273_at	25	16	39187876	39187852	25	1	L1MB3	LINE/L1	39187884	39187549	Igsf11	38901471	39027159	Lsamp	41532858	42181679
159552	132109_at	25					2	RMER1B	Other
159521	140845_at	25	4	101399044	101399068	25	1	L1_Mur3	LINE/L1	101398875	101399618	Jak1	101265282	101152367	Ak4	101419277	101466995
159624	135330_at	25	11	46448276	46448300	25	1	L1MC5a	LINE/L1	46448141	46448534	Med7	46436925	46442721	Havcr2	46454935	46481255
159610	AFFX-18SRNAMur/X00686_5_at	25					2	SSU-rRNA_Hsa	rRNA
159679	134217_at	25	7	48858321	48858345	25	1	MT2A	LTR/ERVL	48858257	48858748	Csrp3	48848051	48830398	E2f8	48881596	48866429
160706	135701_at	25	7	101791637	101791661	25	1	PB1D10	SINE/Alu	101791625	101791702	Clpb	101663633	101790168	Phox2a	101818313	101823166
159963	165905_at	25	1	88867319	88867295	25	1	Lx8	LINE/L1	88867422	88867249	Arl4c	88702221	88673125	Sh3bp4	89070415	89155068
160652	167661_i_at	25	18	78480569	78480593	25	1	MTE2a	LTR/ERVL-MaLR	78480427	78480762	Gm6133	78349754	78350701	Setbp1	79109391	78750380
163367	132109_at	25	15	12318421	12318397	25	1	RMER1B	Other	12319093	12318364	Mtmr12	12205028	12272240	1810049J17Rik	12321899	12321438
163364	136629_r_at	25	2	118563337	118563361	25	1	RSINE1	SINE/B4	118563295	118563430	Bmf	118549687	118528757	Bub1b	118598211	118641591
159801	166776_at	25	17	14939418	14939394	25	1	MT2A	LTR/ERVL	14939722	14939267	Wdr27	14934653	14829331	1600012H06Rik	14943184	14959570
159782	AFFX-18SRNAMur/X00686_5_at	25	17	39846717	39846741	25	1	SSU-rRNA_Hsa	rRNA	39846353	39848201	Gm9041	39640957	39645666	Gm21946	39953353	39955244
159721	134750_at	25	18	4421180	4421204	25	1	MTE2b	LTR/ERVL-MaLR	4421047	4421371	Mtpap	4375592	4397330	9430020K01Rik	4634929	4682868
159833	133980_at	25	6	95929256	95929280	25	1	L1M2	LINE/L1	95928037	95929619	Suclg2	95718837	95474134	Fam19a1	96113154	96657198
161032	138135_at	25	4	128880273	128880249	25	1	MER2	DNA/TcMar-Tigger	128880359	128880124	Zfp362	128806045	128773088	Trim62	128883580	128911328
161249	133506_f_at	25					2	Lx4A	LINE/L1
160841	133980_at	25	6	95929433	95929457	25	1	L1M2	LINE/L1	95928037	95929619	Suclg2	95718837	95474134	Fam19a1	96113154	96657198
160881	167152_at	25	5	148743033	148743057	24	1	B3A	SINE/B2	148742953	148743125	Ubl3	148552789	148504631	Katnal1	148995223	148874332
160909	168400_i_at	25	16	13702597	13702621	25	1	B1_Mus2	SINE/Alu	13702570	13702712	3110001I22Rik	13671929	13678405	Pla2g10	13730983	13715057
163485	140845_at	25					2	L1_Mur3	LINE/L1
162053	AFFX-18SRNAMur/X00686_5_at	25	17	39846743	39846767	25	1	SSU-rRNA_Hsa	rRNA	39846353	39848201	Gm9041	39640957	39645666	Gm21946	39953353	39955244
162038	129638_at	25	10	111781608	111781584	25	1	L1_Mur3	LINE/L1	111782045	111781332	Phlda1	111506286	111508645	Krr1	111972664	111988432
162396	135273_at	25	16	39187705	39187681	25	1	L1MB3	LINE/L1	39187884	39187549	Igsf11	38901471	39027159	Lsamp	41532858	42181679
162395	138932_at	25	19	6816105	6816081	25	1	RLTR30E_MM	LTR/ERV1	6816268	6815788	Slc22a12	6543019	6535845	Rps6ka4	6840601	6829085
164916	133028_f_at	25	6	122918993	122919017	25	1	RLTR9E	LTR/ERVK	122918878	122919291	Gm5316	122900405	122900136	Clec4a1	122921848	122934619
164951	136703_at	25	7	6966876	6966900	25	1	RLTR49	LTR/ERVK	6966756	6967010	Usp29	6961160	6963769	Aurkc	6995443	7002945
163534	135330_at	25	11	46448253	46448277	24	1	L1MC5a	LINE/L1	46448141	46448534	Med7	46436925	46442721	Havcr2	46454935	46481255
163558	165905_at	25	1	88867325	88867301	25	1	Lx8	LINE/L1	88867422	88867249	Arl4c	88702221	88673125	Sh3bp4	89070415	89155068
164787	136182_at	25	6	141245078	141245054	25	1	L2	LINE/L2	141245208	141244809	Gm11077	140729284	140756053	Pde3a	141249269	141499351
164794	136643_f_at	25	2	156830914	156830890	24	1	RLTR1A2_MM	LTR/ERV1	156831132	156830632	Myl9	156775420	156781658	Tgif2	156840077	156855570
164775	133835_at	25	19	8855250	8855274	25	1	RMER4B	LTR/ERVK	8854999	8855318	Lrrn4cl	8850785	8853909	Ubxn1	8871559	8875663
164812	130331_at	25	9	22196787	22196763	25	1	RLTR26_Mus	LTR/ERVK	22196807	22196270	Zfp872	22188168	22202123	1810064F22Rik	22208546	22207341
165032	130659_at	25	5	36447916	36447892	25	1	RMER19C	LTR/ERVK	36448172	36447603	Psapl1	36204021	36206568	Grpel1	36464998	36474080
166199	135273_at	25	16	39187807	39187783	25	1	L1MB3	LINE/L1	39187884	39187549	Igsf11	38901471	39027159	Lsamp	41532858	42181679
166021	129072_at	25	8	111955125	111955149	25	1	RMER6BA	LTR/ERVK	111954885	111955253	Gabarapl2	111940703	111953612	Adat1	111992302	111966908
164726	167984_r_at	25					2	RLTR21	LTR/ERVK
163674	131071_f_at	25	5	25720003	25719979	25	1	RMER19B	LTR/ERVK	25720508	25719704	Xrcc2	25705825	25689812	Actr3b	25759997	25850342
163739	171311_r_at	25					2	MTE2a	LTR/ERVL-MaLR
163714	133671_at	25	8	26965188	26965164	25	1	MLTR12	LTR/ERV1	26965259	26964828	Thap1	26158212	26162940	Zfp703	26977336	26981461
165869	129836_at	25	2	23865542	23865518	25	1	MMERVK9C_I-int	LTR/ERVK	23866226	23861731	Spopl	23572106	23506220	Hnmt	24049394	24002910
165831	137092_at	25	11	3475141	3475165	25	1	RSINE1	SINE/B4	3475059	3475218	Rnf185	3452363	3415982	Pla2g3	3488284	3499350
165848	136251_at	25	16	55896532	55896556	25	1	Lx8	LINE/L1	55896313	55896622	Nxpe3	55895279	55839953	Cep97	55934855	55899888
165926	137224_f_at	25					2	ETnERV-int	LTR/ERVK
165885	137591_at	25	11	62542511	62542487	25	1	ORR1D1	LTR/ERVL-MaLR	62542674	62542430	Cenpv	62539261	62524946	Ubb	62551171	62553213
163754	140707_at	25	10	128502884	128502908	25	1	MTC-int	LTR/ERVL-MaLR	128502064	128503021	Myl6b	128498685	128494157	Esyt1	128525859	128510248
168335	134400_f_at	25					2	RLTR10C	LTR/ERVK
167589	137224_f_at	25					2	ETnERV-int	LTR/ERVK
167585	AFFX-18SRNAMur/X00686_5_at	25	17	39846523	39846547	24	1	SSU-rRNA_Hsa	rRNA	39846353	39848201	Gm9041	39640957	39645666	Gm21946	39953353	39955244
168422	138135_at	25	4	128880323	128880299	25	1	MER2	DNA/TcMar-Tigger	128880359	128880124	Zfp362	128806045	128773088	Trim62	128883580	128911328
166312	131476_at	25	15	103451882	103451906	25	1	RMER15	LTR/ERVL	103451732	103452306	BC048502	103448459	103438965	Nckap1l	103453825	103498800
167581	133774_at	25	18	35815905	35815929	25	1	MIRb	SINE/MIR	35815804	35816011	Ube2d2a	35771559	35807172	Cxxc5	35829818	35861687
167556	130331_at	25	9	22196582	22196558	25	1	RLTR26_Mus	LTR/ERVK	22196807	22196270	Zfp872	22188168	22202123	1810064F22Rik	22208546	22207341
167568	137110_at	25	6	50499601	50499577	25	1	ORR1D1	LTR/ERVL-MaLR	50499630	50499498	Osbpl3	50456201	50293330	Cycs	50566538	50562563
167397	133684_at	25	1	172518705	172518729	25	1	MLT1D	LTR/ERVL-MaLR	172518407	172518745	Tagln2	172500047	172507380	Ccdc19	172521044	172545870
167332	138046_at	25	6	87814605	87814581	25	1	B3A	SINE/B2	87814668	87814463	Rab43	87812164	87788853	Isy1	87838759	87818447
167276	136182_at	25	6	141244972	141244948	25	1	L2	LINE/L2	141245208	141244809	Gm11077	140729284	140756053	Pde3a	141249269	141499351
168885	131179_r_at	25	3	10395156	10395180	25	1	RMER19B	LTR/ERVK	10394435	10395269	Chmp4c	10366907	10391005	Snx16	10440124	10417819
168566	136251_at	25	16	55896504	55896528	24	1	Lx8	LINE/L1	55896313	55896622	Nxpe3	55895279	55839953	Cep97	55934855	55899888
168558	129865_at	25	12	108708929	108708905	25	1	MYSERV6-int	LTR/ERVK	108709052	108708337	Degs2	108702306	108686792	Yy1	108792973	108816632
168472	165905_at	25	1	88867415	88867391	25	1	Lx8	LINE/L1	88867422	88867249	Arl4c	88702221	88673125	Sh3bp4	89070415	89155068
169744	132800_r_at	25	6	121983418	121983442	24	1	ERVB5_2-LTR_MM	LTR/ERVK	121983104	121983559	Mug1	121838541	121889057	Mug2	122006798	122085967
169721	131068_at	25	3	116835870	116835846	25	1	MLT1A0	LTR/ERVL-MaLR	116835870	116835667	Agl	116808166	116739999	Frrs1	116878227	116903750
169742	129873_at	25	X	13492529	13492553	25	1	MLTR11A	LTR/ERVK	13492491	13492871	Nyx	13466110	13489313	Cask	13851367	13517080
169940	137040_at	25	2	164875063	164875087	25	1	B1_Mur4	SINE/Alu	164875051	164875124	Pltp	164857711	164839518	Pcif1	164879304	164894454
169956	133269_at	25	14	18341912	18341936	25	1	Lx8	LINE/L1	18339981	18342101	Ube2e1	18331859	18282722	Ube2e2	18894267	18573575
170069	133530_at	25	10	19086180	19086204	25	1	RMER4B	LTR/ERVK	19085996	19086504	Tnfaip3	19015657	19000910	Olig3	19356560	19358606
170039	136220_at	25					2	RMER1B	Other
170045	136567_at	25	8	8719296	8719272	25	1	MTD	LTR/ERVL-MaLR	8719577	8719185	B930078G14Rik	8689666	8690644	Fam155a	9771018	9206001
169605	130147_at	25	9	121793910	121793934	25	1	RMER15	LTR/ERVL	121793779	121794273	Hhatl	121792507	121784016	Ccdc13	121839461	121797627
168913	137566_at	25	5	122417972	122417948	25	1	B3	SINE/B2	122417976	122417769	Arpc3	122391878	122406179	Anapc7	122421693	122444912
169611	131200_f_at	25	3	10395172	10395196	25	1	RMER19B	LTR/ERVK	10394435	10395269	Chmp4c	10366907	10391005	Snx16	10440124	10417819
170915	136629_r_at	25	2	118563402	118563426	25	1	RSINE1	SINE/B4	118563295	118563430	Bmf	118549687	118528757	Bub1b	118598211	118641591
170932	131476_at	25	15	103451927	103451951	25	1	RMER15	LTR/ERVL	103451732	103452306	BC048502	103448459	103438965	Nckap1l	103453825	103498800
171013	134184_at	25	7	48531122	48531098	25	1	ORR1D1-int	LTR/ERVL-MaLR	48531537	48530631	Mrgprx2	48499270	48478619	Mrgprb2	48558086	48550968
168760	133353_at	25	5	45192946	45192922	25	1	Lx4A	LINE/L1	45193499	45192608	4930435H24Rik	45169564	45155011	Qdpr	45450235	45434032
168715	167353_i_at	25	11	69011620	69011596	25	1	B2_Mm2	SINE/B2	69011674	69011495	Pfas	69008460	68985697	Ctc1	69015911	69036473
168758	AFFX-18SRNAMur/X00686_3_at	25	17	39848129	39848153	25	1	SSU-rRNA_Hsa	rRNA	39846353	39848201	Gm9041	39640957	39645666	Gm21946	39953353	39955244
171486	131200_f_at	25					2	RMER19B	LTR/ERVK
172420	141122_at	25	13	108027911	108027887	25	1	MLT1F2	LTR/ERVL-MaLR	108028038	108027699	Zswim6	107890064	107724618	Smim15	108046424	108049146
171125	132548_at	25	6	136457280	136457256	25	1	RLTR49	LTR/ERVK	136457797	136457185	E330021D16Rik	136401830	136400715	Atf7ip	136518851	136610870
170186	138117_at	25	5	36455209	36455185	25	1	RLTR49	LTR/ERVK	36455493	36454923	Psapl1	36204021	36206568	Grpel1	36464998	36474080
170138	134053_at	25	11	106956371	106956347	25	1	RSINE1	SINE/B4	106956403	106956263	Smurf2	106920715	106820066	Kpna2	106999541	106988629
171300	130618_at	25					2	RLTR46	LTR/ERVK
171233	138128_at	25	10	116414704	116414680	25	1	LTR52	LTR/ERVL	116414904	116414530	Ptprb	116301374	116389538	Kcnmb4	116473878	116417861
171222	133505_i_at	25	1	32707653	32707677	25	1	Lx4A	LINE/L1	32706829	32707753	Gm5415	32547293	32543546	Prim2	33669786	33453811
172598	AFFX-18SRNAMur/X00686_3_at	25					2	SSU-rRNA_Hsa	rRNA
172542	136636_at	25	5	121193941	121193965	25	1	B1_Mur3	SINE/Alu	121193859	121193999	Ptpn11	121191397	121130533	Rpl6	121204481	121209241
173538	129072_at	25	8	111955201	111955225	25	1	RMER6BA	LTR/ERVK	111954885	111955253	Gabarapl2	111940703	111953612	Adat1	111992302	111966908
172199	133440_at	25	15	100690152	100690128	25	1	RLTR30	LTR/ERV1	100690384	100690018	Cela1	100687920	100674425	Galnt6	100729376	100691813
172227	133506_f_at	25					2	Lx4A	LINE/L1
172263	134168_at	25	2	138657086	138657110	25	1	L1MC2	LINE/L1	138657020	138657121	Btbd3	138256565	138589292	Sptlc3	139493913	139637674
172248	129836_at	25	2	23865560	23865536	25	1	MMERVK9C_I-int	LTR/ERVK	23866226	23861731	Spopl	23572106	23506220	Hnmt	24049394	24002910
172672	137654_f_at	25					2	RLTR1B-int	LTR/ERV1
172644	133506_f_at	25					2	Lx4A	LINE/L1
171345	133505_i_at	25	1	32707654	32707678	25	1	Lx4A	LINE/L1	32706829	32707753	Gm5415	32547293	32543546	Prim2	33669786	33453811
171424	135415_at	25	3	88637280	88637304	25	1	B3	SINE/B2	88637208	88637407	Gm20652	88621061	88616457	Rxfp4	88653142	88651898
171420	133468_at	25					2	IAP1-MM_I-int	LTR/ERVK
173460	171556_at	25	16	46352178	46352154	24	1	RMER19B	LTR/ERVK	46352787	46351993	Gm4737	46155077	46152997	Pvrl3	46498525	46387706
172746	137092_at	25	11	3475190	3475214	25	1	RSINE1	SINE/B4	3475059	3475218	Rnf185	3452363	3415982	Pla2g3	3488284	3499350
173685	139132_f_at	25					2	RLTR13D3A1	LTR/ERVK
173902	131179_r_at	25	3	10395056	10395080	25	1	RMER19B	LTR/ERVK	10394435	10395269	Chmp4c	10366907	10391005	Snx16	10440124	10417819
173761	136220_at	25	9	114478411	114478435	25	1	RMER1B	Other	114478138	114478605	Tmppe	114401095	114411200	Ccr4	114496544	114490316
173754	133774_at	25	18	35815945	35815969	25	1	MIRb	SINE/MIR	35815804	35816011	Ube2d2a	35771559	35807172	Cxxc5	35829818	35861687
175190	137062_at	25	2	158645531	158645555	25	1	RLTR12A	LTR/ERVK	158645466	158645574	Actr5	158624888	158639211	Ppp1r16b	158665398	158766334
175128	134372_f_at	25					2	RMER19A	LTR/ERVK
176100	134641_at	25					2	ERVB5_2-LTR_MM	LTR/ERVK
176105	133556_at	25					2	RMER16-int	LTR/ERVK
177297	131106_at	25	X	162666088	162666112	25	1	L1M2	LINE/L1	162665794	162666358	Reps2	162643649	162411954	Rbbp7	162760402	162779092
176594	134400_f_at	25					2	IAPEY3-int	LTR/ERVK
176562	135536_r_at	25	19	34617163	34617139	25	1	RLTR13B1	LTR/ERVK	34617817	34616946	2010002M12Rik	34640743	34617049	Ifit1	34640871	34650009
174967	131700_at	25	14	73955926	73955950	25	1	MTE2a	LTR/ERVL-MaLR	73955628	73956052	Gm21750	73661225	73662721	Htr2a	74640840	74706859
174957	167042_i_at	25	8	117212750	117212774	25	1	RSINE1	SINE/B4	117212706	117212827	Gan	117158135	117205834	Cmip	117257019	117461503
174933	135680_at	25					2	RMER19C	LTR/ERVK
174901	136703_at	25	7	6966885	6966909	25	1	RLTR49	LTR/ERVK	6966756	6967010	Usp29	6961160	6963769	Aurkc	6995443	7002945
174858	133495_at	25	18	15301954	15301930	25	1	MTE2b	LTR/ERVL-MaLR	15302207	15301854	Kctd1	15151446	14968685	Aqp4	15403684	15389394
174830	133865_at	25	8	34967891	34967915	25	1	MIR	SINE/MIR	34967857	34967955	Tnks	34965690	34829179	Ppp1r3b	35375741	35388124
175337	139042_at	25	16	87694421	87694397	25	1	B4A	SINE/B4	87694626	87694392	Map3k7cl	87553330	87595336	Bach1	87698945	87733346
174760	138191_f_at	25	1	36001800	36001776	25	1	MERV1_LTR	LTR/ERV1	36002104	36001639	Plekhb2	34849976	34879580	Hs6st1	36068400	36106446
174775	134217_at	25	7	48858652	48858676	25	1	MT2A	LTR/ERVL	48858257	48858748	Csrp3	48848051	48830398	E2f8	48881596	48866429
176306	133400_at	25					2	RLTR10-int	LTR/ERVK
176490	134711_at	25	11	76220465	76220441	25	1	RLTR53_Mm	LTR/ERVK	76220563	76220394	Dbil5	76217608	76218666	Rnmtl1	76243715	76250619
180081	138117_at	25	5	36455285	36455261	25	1	RLTR49	LTR/ERVK	36455493	36454923	Psapl1	36204021	36206568	Grpel1	36464998	36474080
180053	130659_at	25					2	RMER19C	LTR/ERVK
179092	139401_at	25	9	109064334	109064310	25	1	B3	SINE/B2	109064448	109064256	Trex1	109060338	109057933	Tma7	109082381	109077988
179080	139042_at	25	16	87694453	87694429	25	1	B4A	SINE/B4	87694626	87694392	Map3k7cl	87553330	87595336	Bach1	87698945	87733346
179115	135464_at	25	18	46641472	46641496	25	1	B3	SINE/B2	46641380	46641593	Eif1a	46597704	46610225	Cdo1	46728342	46713205
179078	133028_f_at	25					2	RLTR9E	LTR/ERVK
179135	131095_f_at	25	5	56458811	56458787	25	1	L1_Mus3	LINE/L1	56459257	56458499	Stim2	53998417	54121057	Pcdh7	57718021	58129351
179849	166888_at	25	6	117884131	117884155	25	1	Lx8	LINE/L1	117883674	117884365	Zfp239	117862100	117873291	Hnrnpf	117900324	117925622
178860	139026_f_at	25	2	181295353	181295377	25	1	B3A	SINE/B2	181295268	181295453	Gmeb2	181288035	181251449	Stmn3	181314500	181306459
178588	137110_at	25	6	50499610	50499586	25	1	ORR1D1	LTR/ERVL-MaLR	50499630	50499498	Osbpl3	50456201	50293330	Cycs	50566538	50562563
179971	133305_at	25	2	31686203	31686227	25	1	ID_B1	SINE/B4	31686094	31686292	Exosc2	31670715	31681350	Abl1	31688376	31804227
179973	135578_at	25	9	21292980	21292956	25	1	ID_B1	SINE/B4	21293088	21292905	Cdkn2d	21291209	21288463	Ap1m2	21312333	21295457
178723	131095_f_at	25	5	56458661	56458637	25	1	L1_Mus3	LINE/L1	56459257	56458499	Stim2	53998417	54121057	Pcdh7	57718021	58129351
181678	136567_at	25	8	8719294	8719270	25	1	MTD	LTR/ERVL-MaLR	8719577	8719185	B930078G14Rik	8689666	8690644	Fam155a	9771018	9206001
181675	136087_at	25					2	ORR1D2	LTR/ERVL-MaLR
177520	167152_at	25	5	148743023	148743047	24	1	B3A	SINE/B2	148742953	148743125	Ubl3	148552789	148504631	Katnal1	148995223	148874332
181645	135476_f_at	25	15	98517723	98517699	25	1	RMER15	LTR/ERVL	98517802	98517621	Olfr279	98497474	98498406	Kansl2	98534244	98518821
181646	135476_f_at	25	15	98517724	98517700	25	1	RMER15	LTR/ERVL	98517802	98517621	Olfr279	98497474	98498406	Kansl2	98534244	98518821
181592	136618_at	25					2	MTD	LTR/ERVL-MaLR
178984	129865_at	25	12	108708646	108708622	25	1	MYSERV6-int	LTR/ERVK	108709052	108708337	Degs2	108702306	108686792	Yy1	108792973	108816632
178978	134329_at	25					2	LTRIS4A	LTR/ERV1
182650	131438_f_at	25					2	PB1D10	SINE/Alu
182652	135229_at	25	1	72636416	72636440	25	1	RLTR12D	LTR/ERVK	72636323	72636569	Smarcal1	72583251	72633134	Ankar	72700564	72642980
182702	135273_at	25	16	39187818	39187794	25	1	L1MB3	LINE/L1	39187884	39187549	Igsf11	38901471	39027159	Lsamp	41532858	42181679
182681	133440_at	25	15	100690163	100690139	25	1	RLTR30	LTR/ERV1	100690384	100690018	Cela1	100687920	100674425	Galnt6	100729376	100691813
182457	135789_at	25	2	125733220	125733244	25	1	Lx5	LINE/L1	125732882	125733463	Eid1	125673100	125675638	Secisbp2l	125782870	125736986
180377	139401_at	25	9	109064339	109064315	25	1	B3	SINE/B2	109064448	109064256	Trex1	109060338	109057933	Tma7	109082381	109077988
180379	134168_at	25	2	138657082	138657106	25	1	L1MC2	LINE/L1	138657020	138657121	Btbd3	138256565	138589292	Sptlc3	139493913	139637674
180437	167434_f_at	25					2	L1_Mus3	LINE/L1
177665	135320_at	25	3	69046208	69046232	25	1	B3	SINE/B2	69046171	69046360	Trim59	69044755	69035288	Kpna4	69127113	69067149
181343	138508_at	25	7	55972903	55972927	25	1	RMER10A	LTR/ERVL	55972651	55973039	Nipa2	55962476	55931287	Nipa1	56019954	55977567
182571	130147_at	25	9	121793962	121793986	25	1	RMER15	LTR/ERVL	121793779	121794273	Hhatl	121792507	121784016	Ccdc13	121839461	121797627
182572	136699_at	25	12	94530095	94530119	25	1	RLTR21	LTR/ERVK	94529191	94530446	Gm9726	93929102	93927004	Flrt2	95692226	95785215
182623	133506_f_at	25					2	Lx4A	LINE/L1
180224	133305_at	25	2	31686491	31686515	25	1	B3	SINE/B2	31686348	31686528	Exosc2	31670715	31681350	Abl1	31688376	31804227
180174	167661_i_at	25	18	78480574	78480598	25	1	MTE2a	LTR/ERVL-MaLR	78480427	78480762	Gm6133	78349754	78350701	Setbp1	79109391	78750380
180155	133920_at	25	8	40091139	40091163	25	1	MLT1L	LTR/ERVL-MaLR	40090990	40091266	Msr1	39642678	39581700	Fgf20	40308331	40279166
180187	133952_at	25	1	151143640	151143664	25	1	B1F	SINE/Alu	151143608	151143742	Hmcn1	150993435	150563527	Ivns1abp	151344498	151364445
180249	167165_f_at	25					2	LTRIS2	LTR/ERV1
182857	130659_at	25	5	36447734	36447710	25	1	RMER19C	LTR/ERVK	36448172	36447603	Psapl1	36204021	36206568	Grpel1	36464998	36474080
182917	134329_at	25					2	LTRIS4A	LTR/ERV1
181178	133855_at	25	13	32872700	32872676	25	1	RMER19B2	LTR/ERVK	32873009	32872333	Serpinb1a	32851185	32842092	Serpinb1c	32898161	32881833
184312	136262_f_at	25	11	30924378	30924354	25	1	Lx2	LINE/L1	30925614	30924137	Gpr75	30885358	30893729	Erlec1	30954335	30930774
185005	138762_at	25	4	60054968	60054992	25	1	L1_Mur2	LINE/L1	60054815	60055162	Mup6	59964294	60007274	Mup7	60070475	60066469
184990	131121_r_at	25	5	57218128	57218104	25	1	L1_Rod	LINE/L1	57218330	57217150	Stim2	53998417	54121057	Pcdh7	57718021	58129351
184992	133505_i_at	25					2	Lx4A	LINE/L1
183925	138149_at	25	13	15945103	15945079	25	1	Lx8b	LINE/L1	15945223	15944939	Gli3	15463235	15730026	Inhba	16011851	16027211
183927	166888_at	25	6	117884271	117884295	25	1	Lx8	LINE/L1	117883674	117884365	Zfp239	117862100	117873291	Hnrnpf	117900324	117925622
183853	136618_at	25	12	108330547	108330571	25	1	MTD	LTR/ERVL-MaLR	108330498	108330922	Hhipl1	108306270	108328300	Cyp46a1	108334377	108362231
183922	137488_at	25	X	17111072	17111048	25	1	Lx4A	LINE/L1	17111440	17110880	Ndp	16911774	16885521	Efhc2	17319368	17132049
183924	136220_at	25	9	114478342	114478366	25	1	RMER1B	Other	114478138	114478605	Tmppe	114401095	114411200	Ccr4	114496544	114490316
185134	AFFX-18SRNAMur/X00686_M_at	25	17	39847193	39847217	25	1	SSU-rRNA_Hsa	rRNA	39846353	39848201	Gm9041	39640957	39645666	Gm21946	39953353	39955244
183815	131121_r_at	25	5	57218169	57218145	25	1	L1_Rod	LINE/L1	57218330	57217150	Stim2	53998417	54121057	Pcdh7	57718021	58129351
184212	133774_at	25	18	35815853	35815877	25	1	MIRb	SINE/MIR	35815804	35816011	Ube2d2a	35771559	35807172	Cxxc5	35829818	35861687
183963	133825_at	25	10	126674343	126674367	25	1	MTE2b	LTR/ERVL-MaLR	126674099	126674427	Lrig3	125966219	126015359	Xrcc6bp1	126901371	126868430
184033	132800_r_at	25	6	121983280	121983304	25	1	ERVB5_2-LTR_MM	LTR/ERVK	121983104	121983559	Mug1	121838541	121889057	Mug2	122006798	122085967
184017	140845_at	25	4	101399190	101399214	25	1	L1_Mur3	LINE/L1	101398875	101399618	Jak1	101265282	101152367	Ak4	101419277	101466995
186288	137575_at	25					2	RLTR10-int	LTR/ERVK
186323	134217_at	25	7	48858542	48858566	25	1	MT2A	LTR/ERVL	48858257	48858748	Csrp3	48848051	48830398	E2f8	48881596	48866429
186295	139026_f_at	25					2	B3A	SINE/B2
184064	168484_f_at	25	3	132216413	132216437	24	1	B3	SINE/B2	132216376	132216586	Dkk2	132085292	132180293	Gm5549	132634725	132644631
184089	135701_at	25					2	B3A	SINE/B2
185426	133506_f_at	25					2	Lx4A	LINE/L1
185388	129202_r_at	25					2	Lx7	LINE/L1
185472	133028_f_at	25					2	RLTR9E	LTR/ERVK
185501	167434_f_at	25					2	L1_Mus3	LINE/L1
185577	167353_i_at	25	11	69011621	69011597	25	1	B2_Mm2	SINE/B2	69011674	69011495	Pfas	69008460	68985697	Ctc1	69015911	69036473
186406	135680_at	25					2	RMER19C	LTR/ERVK
185342	168321_at	25					2	MuRRS4-int	LTR/ERV1
186667	131121_r_at	25	5	57218175	57218151	25	1	L1_Rod	LINE/L1	57218330	57217150	Stim2	53998417	54121057	Pcdh7	57718021	58129351
186732	167152_at	25	5	148743032	148743056	24	1	B3A	SINE/B2	148742953	148743125	Ubl3	148552789	148504631	Katnal1	148995223	148874332
186726	131126_at	25	8	86063827	86063851	25	1	RLTR30D2_MM	LTR/ERV1	86063787	86064299	Phkb	85840959	86061376	Abcc12	86580686	86482260
186833	137223_i_at	25					2	ETnERV-int	LTR/ERVK
186847	135475_i_at	25	15	98517794	98517770	25	1	RMER15	LTR/ERVL	98517802	98517621	Olfr279	98497474	98498406	Kansl2	98534244	98518821
187724	130659_at	25	5	36448000	36447977	24	1	RMER19C	LTR/ERVK	36448172	36447603	Psapl1	36204021	36206568	Grpel1	36464998	36474080
187723	137575_at	25					2	MMERVK10D3_I-int	LTR/ERVK
188833	135536_r_at	25					2	RLTR13B1	LTR/ERVK
188140	134053_at	25	11	106956362	106956338	25	1	RSINE1	SINE/B4	106956403	106956263	Smurf2	106920715	106820066	Kpna2	106999541	106988629
188911	134053_at	25	11	106956345	106956321	25	1	RSINE1	SINE/B4	106956403	106956263	Smurf2	106920715	106820066	Kpna2	106999541	106988629
188919	129638_at	25					2	Lx7	LINE/L1
188937	137654_f_at	25	5	57065568	57065543	25	1	RLTR1B-int	LTR/ERV1	57067363	57065199	Stim2	53998417	54121057	Pcdh7	57718021	58129351
190156	137110_at	25	6	50499621	50499597	25	1	ORR1D1	LTR/ERVL-MaLR	50499630	50499498	Osbpl3	50456201	50293330	Cycs	50566538	50562563
188097	138762_at	25	4	60123653	60123677	25	1	L1_Mur2	LINE/L1	60123633	60124518	Mup7	60070475	60066469	Mup2	60154289	60135932
188106	136182_at	25	6	141245161	141245137	24	1	L2	LINE/L2	141245208	141244809	Gm11077	140729284	140756053	Pde3a	141249269	141499351
188095	137566_at	25	5	122417906	122417882	25	1	B3	SINE/B2	122417976	122417769	Arpc3	122391878	122406179	Anapc7	122421693	122444912
188035	135578_at	25	9	21292982	21292958	25	1	ID_B1	SINE/B4	21293088	21292905	Cdkn2d	21291209	21288463	Ap1m2	21312333	21295457
188036	135578_at	25	9	21292983	21292959	25	1	ID_B1	SINE/B4	21293088	21292905	Cdkn2d	21291209	21288463	Ap1m2	21312333	21295457
189198	133825_at	25	10	126674334	126674358	25	1	MTE2b	LTR/ERVL-MaLR	126674099	126674427	Lrig3	125966219	126015359	Xrcc6bp1	126901371	126868430
187983	136434_at	25	17	46356654	46356678	25	1	MMERGLN-int	LTR/ERV1	46350151	46356719	Abcc10	46328352	46303221	Zfp318	46383731	46420920
187974	133427_r_at	25	3	115885405	115885381	25	1	Lx7	LINE/L1	115885651	115885299	S1pr1	115715055	115710433	A930005H10Rik	115888130	115887822
191685	133835_at	25	19	8855288	8855312	25	1	RMER4B	LTR/ERVK	8854999	8855318	Lrrn4cl	8850785	8853909	Ubxn1	8871559	8875663
190604	138932_at	25	19	6816088	6816064	25	1	RLTR30E_MM	LTR/ERV1	6816268	6815788	Slc22a12	6543019	6535845	Rps6ka4	6840601	6829085
190500	139042_at	25	16	87694604	87694580	25	1	B4A	SINE/B4	87694626	87694392	Map3k7cl	87553330	87595336	Bach1	87698945	87733346
191870	135319_at	25	4	41320444	41320468	25	1	Lx5	LINE/L1	41319734	41320623	Dcaf12	41314889	41291300	Ubap1	41348996	41390525
191892	135330_at	25	11	46448233	46448257	25	1	L1MC5a	LINE/L1	46448141	46448534	Med7	46436925	46442721	Havcr2	46454935	46481255
190179	166684_i_at	25	6	13862891	13862867	25	1	RMER1A	Other	13862902	13862628	Gpr85	13839942	13834458	2610001J05Rik	13871518	13867735
192815	137627_f_at	25					2	RLTR9E	LTR/ERVK
192788	167661_i_at	25	18	78480575	78480599	25	1	MTE2a	LTR/ERVL-MaLR	78480427	78480762	Gm6133	78349754	78350701	Setbp1	79109391	78750380
192832	134711_at	25	11	76220469	76220445	25	1	RLTR53_Mm	LTR/ERVK	76220563	76220394	Dbil5	76217608	76218666	Rnmtl1	76243715	76250619
192834	137591_at	25	11	62542616	62542592	25	1	ORR1D1	LTR/ERVL-MaLR	62542674	62542430	Cenpv	62539261	62524946	Ubb	62551171	62553213
194053	136615_at	25					2	LTRIS4	LTR/ERV1
194035	136703_at	25	7	6966886	6966910	25	1	RLTR49	LTR/ERVK	6966756	6967010	Usp29	6961160	6963769	Aurkc	6995443	7002945
193978	135320_at	25	3	69046036	69046060	25	1	B3	SINE/B2	69045992	69046143	Trim59	69044755	69035288	Kpna4	69127113	69067149
190397	133028_f_at	25					2	RLTR9E	LTR/ERVK
190477	138149_at	25	13	15945129	15945105	24	1	Lx8b	LINE/L1	15945223	15944939	Gli3	15463235	15730026	Inhba	16011851	16027211
190403	169676_at	25	X	92817902	92817926	24	1	RLTR10-int	LTR/ERVK	92817662	92818535	Gm5941	92489949	92490681	1700003E24Rik	93156154	93156873
191498	135831_at	25	13	58167383	58167407	25	1	RMER16A2	LTR/ERVK	58167361	58167645	Idnk	58157649	58164693	Ubqln1	58215653	58176156
189309	136699_at	25					2	RLTR21	LTR/ERVK
189405	AFFX-18SRNAMur/X00686_3_at	25					2	SSU-rRNA_Hsa	rRNA
191974	129828_f_at	25					2	IAPLTR3-int	LTR/ERVK
191999	131095_f_at	25	5	56458758	56458734	25	1	L1_Mus3	LINE/L1	56459257	56458499	Stim2	53998417	54121057	Pcdh7	57718021	58129351
191980	168484_f_at	25	7	19496664	19496688	24	1	RSINE1	SINE/B4	19496632	19496736	Exoc3l2	19489056	19496760	Bloc1s3	19508331	19505814
194288	135900_at	25	3	102292543	102292567	25	1	RMER15	LTR/ERVL	102292528	102292764	Vangl1	102204693	102156701	Ngf	102469928	102521013
192932	137327_f_at	25	5	36455903	36455879	25	1	RMER15	LTR/ERVL	36456071	36455671	Psapl1	36204021	36206568	Grpel1	36464998	36474080
193235	131106_at	25	X	162666250	162666274	25	1	L1M2	LINE/L1	162665794	162666358	Reps2	162643649	162411954	Rbbp7	162760402	162779092
196589	135536_r_at	25					2	RLTR13B2	LTR/ERVK
196617	135536_r_at	25					2	RLTR13B1	LTR/ERVK
192710	135415_at	25	3	88637371	88637395	25	1	B3	SINE/B2	88637208	88637407	Gm20652	88621061	88616457	Rxfp4	88653142	88651898
194480	138932_at	25					2	RLTR30E_MM	LTR/ERV1
195417	139042_at	25	16	87694420	87694396	25	1	B4A	SINE/B4	87694626	87694392	Map3k7cl	87553330	87595336	Bach1	87698945	87733346
195450	133695_at	25	2	167571524	167571500	25	1	L2c	LINE/L2	167571624	167571331	Snai1	167538195	167542814	Ube2v1	167632095	167607638
195466	139132_f_at	25	1	93857989	93858013	25	1	RLTR13D3A1	LTR/ERVK	93857634	93858594	D2hgdh	93825240	93852348	Gal3st2	93861344	93876494
195491	133364_at	25					2	MT2B2	LTR/ERVL
196531	166269_at	25	14	50879089	50879113	25	1	MYSERV6-int	LTR/ERVK	50879018	50879258	Tep1	50870560	50824062	Klhl33	50893255	50891389
195219	132802_at	25	11	67013205	67013229	25	1	B4A	SINE/B4	67013085	67013261	Pirt	66911981	66929876	Tmem220	67025154	67035312
194532	129072_at	25	8	111955020	111955044	25	1	RMER6BA	LTR/ERVK	111954885	111955253	Gabarapl2	111940703	111953612	Adat1	111992302	111966908
197867	137040_at	25	2	164875152	164875176	25	1	B3	SINE/B2	164875138	164875254	Pltp	164857711	164839518	Pcif1	164879304	164894454
197929	165905_at	25	1	88867350	88867326	25	1	Lx8	LINE/L1	88867422	88867249	Arl4c	88702221	88673125	Sh3bp4	89070415	89155068
197919	132802_at	25	11	67013179	67013203	25	1	B4A	SINE/B4	67013085	67013261	Pirt	66911981	66929876	Tmem220	67025154	67035312
197895	135415_at	25	3	88637370	88637394	25	1	B3	SINE/B2	88637208	88637407	Gm20652	88621061	88616457	Rxfp4	88653142	88651898
194231	136182_at	25	6	141244988	141244964	25	1	L2	LINE/L2	141245208	141244809	Gm11077	140729284	140756053	Pde3a	141249269	141499351
194215	135738_at	25					2	RMER15	LTR/ERVL
195721	137654_f_at	25					2	RLTR1B-int	LTR/ERV1
196661	130618_at	25	3	94746054	94746030	25	1	MMERVK10C-int	LTR/ERVK	94746205	94745970	Selenbp2	94693556	94704413	Cgn	94786492	94760069
196756	137332_at	25	19	59349286	59349310	25	1	MRLTR33	LTR/ERVK	59349205	59349682	Rps12-ps3	59322290	59322783	Emx2	59458372	59465357
196766	136220_at	25	9	114478263	114478287	25	1	RMER1B	Other	114478138	114478605	Tmppe	114401095	114411200	Ccr4	114496544	114490316
196783	131121_r_at	25	5	57218203	57218179	25	1	L1_Rod	LINE/L1	57218330	57217150	Stim2	53998417	54121057	Pcdh7	57718021	58129351
196871	135330_at	25	11	46448360	46448384	25	1	L1MC5a	LINE/L1	46448141	46448534	Med7	46436925	46442721	Havcr2	46454935	46481255
196918	137560_at	25	7	65808723	65808747	25	1	L1MCb	LINE/L1	65808653	65808760	Tm2d3	65691169	65701913	Pcsk6	65861734	66050340
198015	137326_i_at	25	5	36455948	36455924	25	1	RMER15	LTR/ERVL	36456071	36455671	Psapl1	36204021	36206568	Grpel1	36464998	36474080
198073	138762_at	25	4	60123341	60123365	25	1	L1_Mur2	LINE/L1	60123327	60123643	Mup7	60070475	60066469	Mup2	60154289	60135932
198180	134711_at	25	11	76220562	76220538	25	1	RLTR53_Mm	LTR/ERVK	76220563	76220394	Dbil5	76217608	76218666	Rnmtl1	76243715	76250619
199066	133741_at	25					2	Lx5b	LINE/L1
199067	168484_f_at	25	7	19496668	19496692	24	1	RSINE1	SINE/B4	19496632	19496736	Exoc3l2	19489056	19496760	Bloc1s3	19508331	19505814
197079	138046_at	25	6	87814586	87814562	25	1	B3A	SINE/B2	87814668	87814463	Rab43	87812164	87788853	Isy1	87838759	87818447
197033	137078_at	25	17	22776404	22776380	25	1	RLTR31_Mur	LTR/ERVK	22776598	22776018	RP24-118H13.2	22739944	22751509	Zfp945	22867134	22846697
197045	167042_i_at	25	8	117212751	117212775	25	1	RSINE1	SINE/B4	117212706	117212827	Gan	117158135	117205834	Cmip	117257019	117461503
197055	136434_at	25	16	4812564	4812588	25	1	RLTR1A2_MM	LTR/ERV1	4812390	4812936	Cdip1	4790292	4750348	4930562C15Rik	4835416	4867691
200403	138149_at	25	13	15945114	15945090	24	1	Lx8b	LINE/L1	15945223	15944939	Gli3	15463235	15730026	Inhba	16011851	16027211
200437	136699_at	25	12	94530244	94530268	25	1	RLTR21	LTR/ERVK	94529191	94530446	Gm9726	93929102	93927004	Flrt2	95692226	95785215
199181	141122_at	25	13	108027975	108027951	25	1	MLT1F2	LTR/ERVL-MaLR	108028038	108027699	Zswim6	107890064	107724618	Smim15	108046424	108049146
199237	168484_f_at	25	7	19496685	19496709	25	1	RSINE1	SINE/B4	19496632	19496736	Exoc3l2	19489056	19496760	Bloc1s3	19508331	19505814
199204	136220_at	25	9	114478490	114478514	25	1	RMER1B	Other	114478138	114478605	Tmppe	114401095	114411200	Ccr4	114496544	114490316
199438	137627_f_at	25					2	RLTR9E	LTR/ERVK
200717	136249_at	25					2	RLTR44-int	LTR/ERVK
200709	138117_at	25					2	RLTR49	LTR/ERVK
200708	130559_at	25	7	134391951	134391975	24	1	B3A	SINE/B2	134391833	134392045	D7Ertd443e	134385661	134266262	Dock1	134670687	135173639
200729	136615_at	25					2	LTRIS4	LTR/ERV1
200787	129873_at	25	X	13492711	13492735	25	1	MLTR11A	LTR/ERVK	13492491	13492871	Nyx	13466110	13489313	Cask	13851367	13517080
199278	136628_f_at	25	2	118563326	118563350	25	1	RSINE1	SINE/B4	118563295	118563430	Bmf	118549687	118528757	Bub1b	118598211	118641591
199334	129373_at	25	X	150980489	150980513	25	1	L1M3	LINE/L1	150980461	150980790	Maged2	150814345	150806370	Gnl3l	151017322	150983141
200685	136434_at	25					2	RLTR1A2_MM	LTR/ERV1
200512	137040_at	25	2	164875057	164875081	25	1	B1_Mur4	SINE/Alu	164875051	164875124	Pltp	164857711	164839518	Pcif1	164879304	164894454
199616	131476_at	25	15	103452038	103452062	25	1	RMER15	LTR/ERVL	103451732	103452306	BC048502	103448459	103438965	Nckap1l	103453825	103498800
200810	131095_f_at	25					2	L1_Mus3	LINE/L1
200906	131179_r_at	25	3	10395060	10395084	25	1	RMER19B	LTR/ERVK	10394435	10395269	Chmp4c	10366907	10391005	Snx16	10440124	10417819
200882	132802_at	25	11	67013114	67013138	25	1	B4A	SINE/B4	67013085	67013261	Pirt	66911981	66929876	Tmem220	67025154	67035312
200934	134641_at	25	8	72559374	72559398	25	1	ERVB5_2-LTR_MM	LTR/ERVK	72558956	72559409	Med26	72548310	72494558	Smim7	72571088	72565188
201975	133353_at	25	5	45192954	45192930	25	1	Lx4A	LINE/L1	45193499	45192608	4930435H24Rik	45169564	45155011	Qdpr	45450235	45434032
202063	136615_at	25					2	LTRIS4	LTR/ERV1
202049	133695_at	25	2	167571379	167571355	25	1	L2c	LINE/L2	167571624	167571331	Snai1	167538195	167542814	Ube2v1	167632095	167607638
202103	138508_at	25	7	55972902	55972926	25	1	RMER10A	LTR/ERVL	55972651	55973039	Nipa2	55962476	55931287	Nipa1	56019954	55977567
202885	133684_at	25	1	172518628	172518652	25	1	MLT1D	LTR/ERVL-MaLR	172518407	172518745	Tagln2	172500047	172507380	Ccdc19	172521044	172545870
202138	166584_at	25	17	36318409	36318432	24	1	ERVB5_2-LTR_MM	LTR/ERVK	36318404	36318863	H2-M10.2	36286490	36284227	H2-M10.1	36326155	36322858
203351	171556_at	25	15	96193363	96193339	25	1	RMER19B	LTR/ERVK	96193938	96193108	Gm17546	95830072	95824459	Arid2	96287518	96404992
203004	132109_at	25	15	12318596	12318572	25	1	RMER1B	Other	12319093	12318364	Mtmr12	12205028	12272240	1810049J17Rik	12321899	12321438
203059	131179_r_at	25	3	10395168	10395192	25	1	RMER19B	LTR/ERVK	10394435	10395269	Chmp4c	10366907	10391005	Snx16	10440124	10417819
204351	129373_at	25	X	150980488	150980512	25	1	L1M3	LINE/L1	150980461	150980790	Maged2	150814345	150806370	Gnl3l	151017322	150983141
204530	133378_at	25	16	39203502	39203478	25	1	L1MB8	LINE/L1	39203609	39203356	Igsf11	38901471	39027159	Lsamp	41532858	42181679
204511	166106_f_at	25	4	135630118	135630142	25	1	L1MD2	LINE/L1	135629916	135630199	Grhl3	135573630	135541888	Ifnlr1	135686287	135708181
203192	137332_at	25	19	59349262	59349286	25	1	MRLTR33	LTR/ERVK	59349205	59349682	Rps12-ps3	59322290	59322783	Emx2	59458372	59465357
203103	131200_f_at	25					2	RMER19B	LTR/ERVK
203287	167152_at	25	5	148743024	148743048	24	1	B3A	SINE/B2	148742953	148743125	Ubl3	148552789	148504631	Katnal1	148995223	148874332
203261	133364_at	25	15	75881429	75881405	25	1	ORR1A4-int	LTR/ERVL-MaLR	75881750	75881283	Gsdmd	75862339	75867404	Naprt1	75894481	75890964
203307	138046_at	25	6	87814570	87814546	25	1	B3A	SINE/B2	87814668	87814463	Rab43	87812164	87788853	Isy1	87838759	87818447
205821	131071_f_at	25					2	RMER19B	LTR/ERVK
205905	137062_at	25	2	158645547	158645571	25	1	RLTR12A	LTR/ERVK	158645466	158645574	Actr5	158624888	158639211	Ppp1r16b	158665398	158766334
205952	168484_f_at	25	7	19496663	19496687	24	1	RSINE1	SINE/B4	19496632	19496736	Exoc3l2	19489056	19496760	Bloc1s3	19508331	19505814
205937	131476_at	25	15	103452004	103452028	25	1	RMER15	LTR/ERVL	103451732	103452306	BC048502	103448459	103438965	Nckap1l	103453825	103498800
205478	135831_at	25	13	58167378	58167402	25	1	RMER16A2	LTR/ERVK	58167361	58167645	Idnk	58157649	58164693	Ubqln1	58215653	58176156
205539	136643_f_at	25					2	RLTR1A2_MM	LTR/ERV1
207008	167434_f_at	25					2	L1_Mus4	LINE/L1
206915	136434_at	25					2	RLTR1A2_MM	LTR/ERV1
205764	131068_at	25	3	116835813	116835789	25	1	MLT1A0	LTR/ERVL-MaLR	116835870	116835667	Agl	116808166	116739999	Frrs1	116878227	116903750
205811	133825_at	25	10	126674261	126674285	25	1	MTE2b	LTR/ERVL-MaLR	126674099	126674427	Lrig3	125966219	126015359	Xrcc6bp1	126901371	126868430
206873	137575_at	25					2	RLTR10-int	LTR/ERVK
207120	168484_f_at	25	7	19496677	19496701	24	1	RSINE1	SINE/B4	19496632	19496736	Exoc3l2	19489056	19496760	Bloc1s3	19508331	19505814
207281	134217_at	25	7	48858380	48858404	25	1	MT2A	LTR/ERVL	48858257	48858748	Csrp3	48848051	48830398	E2f8	48881596	48866429
203442	137078_at	25	17	22776586	22776562	25	1	RLTR31_Mur	LTR/ERVK	22776598	22776018	RP24-118H13.2	22739944	22751509	Zfp945	22867134	22846697
203449	134312_at	25	7	77997611	77997587	25	1	MIR	SINE/MIR	77997749	77997545	Agbl1	76318071	76766608	Ntrk3	78578408	78192362
204168	133778_at	25					2	Lx5	LINE/L1
204165	133835_at	25					2	RMER4B	LTR/ERVK
205686	AFFX-18SRNAMur/X00686_M_at	25					2	SSU-rRNA_Hsa	rRNA
205639	136249_at	25					2	RLTR44-int	LTR/ERVK
208135	AFFX-18SRNAMur/X00686_3_at	25	17	39847904	39847928	24	1	SSU-rRNA_Hsa	rRNA	39846353	39848201	Gm9041	39640957	39645666	Gm21946	39953353	39955244
208118	171556_at	25					2	RMER19B	LTR/ERVK
208158	135273_at	25	16	39187866	39187842	25	1	L1MB3	LINE/L1	39187884	39187549	Igsf11	38901471	39027159	Lsamp	41532858	42181679
208099	171556_at	25					2	RMER19B	LTR/ERVK
208426	138046_at	25	6	87814512	87814488	25	1	B3A	SINE/B2	87814668	87814463	Rab43	87812164	87788853	Isy1	87838759	87818447
208351	166776_at	25	17	14939424	14939400	25	1	MT2A	LTR/ERVL	14939722	14939267	Wdr27	14934653	14829331	1600012H06Rik	14943184	14959570
208324	136249_at	25					2	RLTR44-int	LTR/ERVK
208364	166584_at	25					2	ERVB5_2-LTR_MM	LTR/ERVK
208349	135476_f_at	25	15	98517721	98517697	25	1	RMER15	LTR/ERVL	98517802	98517621	Olfr279	98497474	98498406	Kansl2	98534244	98518821
209384	139508_at	25	6	47652181	47652205	25	1	RMER12B	LTR/ERVK	47652138	47653046	Ezh2	47595341	47530274	Pdia4	47813512	47796142
209329	133400_at	25					2	RLTR10-int	LTR/ERVK
209330	167353_i_at	25	11	69011624	69011600	25	1	B2_Mm2	SINE/B2	69011674	69011495	Pfas	69008460	68985697	Ctc1	69015911	69036473
209334	167434_f_at	25					2	L1_Mus3	LINE/L1
209419	167152_at	25	5	148743031	148743055	24	1	B3A	SINE/B2	148742953	148743125	Ubl3	148552789	148504631	Katnal1	148995223	148874332
209471	133427_r_at	25	3	115885452	115885428	25	1	Lx7	LINE/L1	115885651	115885299	S1pr1	115715055	115710433	A930005H10Rik	115888130	115887822
208551	167313_i_at	25	14	121510641	121510617	25	1	RMER15	LTR/ERVL	121510976	121510398	Slc15a1	121505254	121459621	Dock9	121797734	121542039
208616	136629_r_at	25	2	118563382	118563406	25	1	RSINE1	SINE/B4	118563295	118563430	Bmf	118549687	118528757	Bub1b	118598211	118641591
210857	171311_r_at	25	13	3760913	3760889	24	1	MTE2a	LTR/ERVL-MaLR	3761009	3760604	Asb13	3634032	3651774	Calml3	3804318	3802893
210901	134745_at	25	17	7349518	7349542	25	1	MTE2b	LTR/ERVL-MaLR	7349389	7349715	Tcp10a	7324646	7345974	Ttll2	7352696	7350904
210879	136699_at	25	12	94530302	94530326	25	1	RLTR21	LTR/ERVK	94529191	94530446	Gm9726	93929102	93927004	Flrt2	95692226	95785215
208319	132104_f_at	25					2	Lx2	LINE/L1
210998	135680_at	25	11	23208951	23208927	24	1	RMER19C	LTR/ERVK	23209328	23208725	Fam161a	23007531	23030788	Xpo1	23256041	23298249
210966	129638_at	25	10	111781760	111781736	25	1	L1_Mur3	LINE/L1	111782045	111781332	Phlda1	111506286	111508645	Krr1	111972664	111988432
210968	133364_at	25	15	75881377	75881353	25	1	ORR1A4-int	LTR/ERVL-MaLR	75881750	75881283	Gsdmd	75862339	75867404	Naprt1	75894481	75890964
208521	134015_at	25	2	11341174	11341198	25	1	RLTR13D3A	LTR/ERVK	11340740	11341530	Prkcq	11172113	11301226	Pfkfb3	11502101	11471430
208526	137040_at	25	2	164875153	164875177	25	1	B3	SINE/B2	164875138	164875254	Pltp	164857711	164839518	Pcif1	164879304	164894454
209731	137488_at	25	X	17111089	17111065	25	1	Lx4A	LINE/L1	17111440	17110880	Ndp	16911774	16885521	Efhc2	17319368	17132049
209774	132548_at	25	6	136457307	136457283	25	1	RLTR49	LTR/ERVK	136457797	136457185	E330021D16Rik	136401830	136400715	Atf7ip	136518851	136610870
209513	134141_at	25	1	136690652	136690676	25	1	RSINE1	SINE/B4	136690608	136690755	Zfp281	136624901	136630053	Nr5a2	136960427	136843584
209538	133435_at	25	4	123731946	123731922	25	1	RLTR19B	LTR/ERVK	123732387	123731720	Ndufs5	123718202	123712710	Akirin1	123750345	123734559
209901	134015_at	25					2	RLTR13D6	LTR/ERVK
210794	134015_at	25					2	RLTR13D2	LTR/ERVK
210729	138130_at	25	17	31549637	31549613	25	1	LTR48	LTR/ERV1	31549824	31549482	Ndufv3	31520115	31531321	4833413E03Rik	31557126	31559113
211077	135738_at	25	6	139982775	139982751	25	1	RMER15	LTR/ERVL	139982915	139982474	Pik3c2g	139621888	139969284	Plcz1	140041457	139989676
211127	166106_f_at	25	4	135630071	135630095	25	1	L1MD2	LINE/L1	135629916	135630199	Grhl3	135573630	135541888	Ifnlr1	135686287	135708181
211891	133862_at	25	X	153011269	153011293	25	1	L2c	LINE/L2	153011108	153011339	Usp51	153006469	153009416	Mageh1	153037563	153036166
211948	167661_i_at	25	18	78480573	78480597	25	1	MTE2a	LTR/ERVL-MaLR	78480427	78480762	Gm6133	78349754	78350701	Setbp1	79109391	78750380
211916	135610_at	25	16	18990319	18990343	25	1	RMER19B2	LTR/ERVK	18989880	18990572	Hira	18877037	18970309	Gm10088	19028232	19028654
211931	131068_at	25	3	116835721	116835697	25	1	MLT1A0	LTR/ERVL-MaLR	116835870	116835667	Agl	116808166	116739999	Frrs1	116878227	116903750
213459	137560_at	25	7	65808707	65808731	25	1	L1MCb	LINE/L1	65808653	65808760	Tm2d3	65691169	65701913	Pcsk6	65861734	66050340
213449	135738_at	25	6	139982739	139982715	25	1	RMER15	LTR/ERVL	139982915	139982474	Pik3c2g	139621888	139969284	Plcz1	140041457	139989676
213210	135464_at	25	18	46641416	46641440	25	1	B3	SINE/B2	46641380	46641593	Eif1a	46597704	46610225	Cdo1	46728342	46713205
213247	140443_f_at	25	1	10519999	10519975	24	1	RLTR13C1	LTR/ERVK	10520823	10519849	Cpa6	10719945	10324720	Prex2	10993465	11303682
213272	133305_at	25	2	31686149	31686173	25	1	ID_B1	SINE/B4	31686094	31686292	Exosc2	31670715	31681350	Abl1	31688376	31804227
213149	133671_at	25	8	26965134	26965110	25	1	MLTR12	LTR/ERV1	26965259	26964828	Thap1	26158212	26162940	Zfp703	26977336	26981461
211194	167042_i_at	25	8	117212742	117212766	25	1	RSINE1	SINE/B4	117212706	117212827	Gan	117158135	117205834	Cmip	117257019	117461503
211173	137488_at	25					2	Lx4A	LINE/L1
211145	135330_at	25	11	46448496	46448520	25	1	L1MC5a	LINE/L1	46448141	46448534	Med7	46436925	46442721	Havcr2	46454935	46481255
214482	128579_r_at	25	2	181290148	181290172	25	1	L1MC4a	LINE/L1	181289997	181290215	Gmeb2	181288035	181251449	Stmn3	181314500	181306459
214788	167661_i_at	25	18	78480568	78480592	25	1	MTE2a	LTR/ERVL-MaLR	78480427	78480762	Gm6133	78349754	78350701	Setbp1	79109391	78750380
214812	132104_f_at	25					2	Lx	LINE/L1
214968	135680_at	25	11	23208938	23208915	24	1	RMER19C	LTR/ERVK	23209328	23208725	Fam161a	23007531	23030788	Xpo1	23256041	23298249
213412	171556_at	25	15	96193291	96193267	24	1	RMER19B	LTR/ERVK	96193938	96193108	Gm17546	95830072	95824459	Arid2	96287518	96404992
213391	132799_f_at	25					2	ERVB5_2-LTR_MM	LTR/ERVK
214516	133855_at	25	13	32872778	32872753	25	1	RMER19B2	LTR/ERVK	32873009	32872333	Serpinb1a	32851185	32842092	Serpinb1c	32898161	32881833
214594	129072_at	25					2	RMER6BA	LTR/ERVK
216026	140707_at	25	10	128508804	128508828	25	1	PB1D10	SINE/Alu	128508759	128508853	Myl6b	128498685	128494157	Esyt1	128525859	128510248
214918	139026_f_at	25	2	181295348	181295372	25	1	B3A	SINE/B2	181295268	181295453	Gmeb2	181288035	181251449	Stmn3	181314500	181306459
214897	133364_at	25	15	75881438	75881414	25	1	ORR1A4-int	LTR/ERVL-MaLR	75881750	75881283	Gsdmd	75862339	75867404	Naprt1	75894481	75890964
215723	168650_at	25	4	127810737	127810713	25	1	MTD	LTR/ERVL-MaLR	127810932	127810590	Gjb5	127358181	127354809	CK137956	127970951	127927592
216064	133862_at	25	X	153011249	153011273	25	1	L2c	LINE/L2	153011108	153011339	Usp51	153006469	153009416	Mageh1	153037563	153036166
216106	129072_at	25					2	RMER6BA	LTR/ERVK
216103	141122_at	25	13	108027962	108027938	25	1	MLT1F2	LTR/ERVL-MaLR	108028038	108027699	Zswim6	107890064	107724618	Smim15	108046424	108049146
216076	134750_at	25					2	MTE2b	LTR/ERVL-MaLR
216075	134750_at	25					2	MTE2b	LTR/ERVL-MaLR
216074	139202_at	25	6	117884512	117884536	25	1	ORR1D1	LTR/ERVL-MaLR	117884369	117884640	Zfp239	117862100	117873291	Hnrnpf	117900324	117925622
216972	166106_f_at	25	4	135630075	135630099	25	1	L1MD2	LINE/L1	135629916	135630199	Grhl3	135573630	135541888	Ifnlr1	135686287	135708181
218825	135701_at	25	7	101791822	101791846	25	1	B3A	SINE/B2	101791757	101791945	Clpb	101663633	101790168	Phox2a	101818313	101823166
217543	133344_at	25					2	ORR1A2	LTR/ERVL-MaLR
217224	139025_f_at	25					2	MER89	LTR/ERV1
218419	132800_r_at	25					2	ERVB5_2-LTR_MM	LTR/ERVK
217086	133980_at	25	6	95929266	95929290	25	1	L1M2	LINE/L1	95928037	95929619	Suclg2	95718837	95474134	Fam19a1	96113154	96657198
218370	136087_at	25					2	ORR1D2	LTR/ERVL-MaLR
218336	166776_at	25	17	14939412	14939388	25	1	MT2A	LTR/ERVL	14939722	14939267	Wdr27	14934653	14829331	1600012H06Rik	14943184	14959570
218366	135610_at	25	16	18990308	18990332	25	1	RMER19B2	LTR/ERVK	18989880	18990572	Hira	18877037	18970309	Gm10088	19028232	19028654
217140	135464_at	25	18	46641403	46641427	25	1	B3	SINE/B2	46641380	46641593	Eif1a	46597704	46610225	Cdo1	46728342	46713205
217130	129373_at	25	X	150980493	150980517	25	1	L1M3	LINE/L1	150980461	150980790	Maged2	150814345	150806370	Gnl3l	151017322	150983141
217203	134095_f_at	25	17	88296176	88296152	25	1	RSINE1	SINE/B4	88296279	88296143	Fbxo11	88065291	87990859	Foxn2	88440711	88490533
217180	134820_at	25					2	B4	SINE/B4
217129	129373_at	25	X	150980494	150980518	25	1	L1M3	LINE/L1	150980461	150980790	Maged2	150814345	150806370	Gnl3l	151017322	150983141
218248	167661_i_at	25	18	78480565	78480589	25	1	MTE2a	LTR/ERVL-MaLR	78480427	78480762	Gm6133	78349754	78350701	Setbp1	79109391	78750380
217575	135273_at	25	16	39187883	39187859	25	1	L1MB3	LINE/L1	39187884	39187549	Igsf11	38901471	39027159	Lsamp	41532858	42181679
218640	132799_f_at	25					2	ERVB5_2-LTR_MM	LTR/ERVK
218638	166591_r_at	25					2	RMER16_Mm	LTR/ERVK
218721	137062_at	25	2	158645498	158645522	25	1	RLTR12A	LTR/ERVK	158645466	158645574	Actr5	158624888	158639211	Ppp1r16b	158665398	158766334
218703	133952_at	25	1	151143488	151143512	25	1	B4	SINE/B4	151143325	151143538	Hmcn1	150993435	150563527	Ivns1abp	151344498	151364445
217356	130559_at	25	7	134392083	134392107	25	1	L1MD1	LINE/L1	134392051	134392235	D7Ertd443e	134385661	134266262	Dock1	134670687	135173639
217420	134400_f_at	25					2	IAPEY3-int	LTR/ERVK
219891	136643_f_at	25					2	RLTR1A2_MM	LTR/ERV1
220888	137627_f_at	25					2	RLTR9E	LTR/ERVK
219803	169081_at	25	6	81894309	81894285	25	1	RMER15	LTR/ERVL	81894367	81894115	Lrrtm4	80018877	80810143	Gcfc2	81923669	81959915
219792	133400_at	25					2	RLTR10-int	LTR/ERVK
221276	131126_at	25	8	86064069	86064093	25	1	RLTR30D2_MM	LTR/ERV1	86063787	86064299	Phkb	85840959	86061376	Abcc12	86580686	86482260
221271	128644_at	25	11	75481546	75481570	25	1	ID4	SINE/ID	75481510	75481585	Tlcd2	75461715	75470899	Prpf8	75486816	75509449
221433	139042_at	25	16	87694597	87694573	25	1	B4A	SINE/B4	87694626	87694392	Map3k7cl	87553330	87595336	Bach1	87698945	87733346
221420	136618_at	25	12	108330757	108330781	25	1	MTD	LTR/ERVL-MaLR	108330498	108330922	Hhipl1	108306270	108328300	Cyp46a1	108334377	108362231
222134	134745_at	25	17	7349420	7349444	25	1	MTE2b	LTR/ERVL-MaLR	7349389	7349715	Tcp10a	7324646	7345974	Ttll2	7352696	7350904
219673	133440_at	25	15	100690277	100690253	25	1	RLTR30	LTR/ERV1	100690384	100690018	Cela1	100687920	100674425	Galnt6	100729376	100691813
220080	135229_at	25	1	72636459	72636483	25	1	RLTR12D	LTR/ERVK	72636323	72636569	Smarcal1	72583251	72633134	Ankar	72700564	72642980
218856	133684_at	25	1	172518698	172518722	25	1	MLT1D	LTR/ERVL-MaLR	172518407	172518745	Tagln2	172500047	172507380	Ccdc19	172521044	172545870
221215	138128_at	25	10	116414695	116414671	25	1	LTR52	LTR/ERVL	116414904	116414530	Ptprb	116301374	116389538	Kcnmb4	116473878	116417861
221221	133364_at	25	15	75881421	75881397	25	1	ORR1A4-int	LTR/ERVL-MaLR	75881750	75881283	Gsdmd	75862339	75867404	Naprt1	75894481	75890964
223839	136703_at	25	7	6966865	6966889	25	1	RLTR49	LTR/ERVK	6966756	6967010	Usp29	6961160	6963769	Aurkc	6995443	7002945
223902	136434_at	25					2	RLTR1A2_MM	LTR/ERV1
220922	130494_f_at	25					2	B1_Mm	SINE/Alu
220947	132802_at	25	11	67013215	67013239	25	1	B4A	SINE/B4	67013085	67013261	Pirt	66911981	66929876	Tmem220	67025154	67035312
220897	129373_at	25	X	150980484	150980508	25	1	L1M3	LINE/L1	150980461	150980790	Maged2	150814345	150806370	Gnl3l	151017322	150983141
220914	141122_at	25	13	108027801	108027777	25	1	MLT1F2	LTR/ERVL-MaLR	108028038	108027699	Zswim6	107890064	107724618	Smim15	108046424	108049146
220912	167434_f_at	25					2	L1_Mus2	LINE/L1
223492	136643_f_at	25					2	RLTR1A2_MM	LTR/ERV1
222422	140189_at	25	6	13896012	13896036	25	1	ORR1C2-int	LTR/ERVL-MaLR	13895278	13896163	2610001J05Rik	13871518	13867735	Ppp1r3a	14755274	14713822
222470	167031_i_at	25	7	100963814	100963790	24	1	MT2B	LTR/ERVL	100963842	100963787	P2ry6	100964391	100937638	P2ry2	101011991	100996572
224802	167353_i_at	25	11	69011627	69011603	25	1	B2_Mm2	SINE/B2	69011674	69011495	Pfas	69008460	68985697	Ctc1	69015911	69036473
224797	133400_at	25	10	93378880	93378856	25	1	RLTR10-int	LTR/ERVK	93378885	93377746	Elk3	93311135	93247414	Lta4h	93453396	93484896
223548	135229_at	25	1	72636418	72636442	25	1	RLTR12D	LTR/ERVK	72636323	72636569	Smarcal1	72583251	72633134	Ankar	72700564	72642980
222681	136262_f_at	25	11	30924368	30924344	25	1	Lx2	LINE/L1	30925614	30924137	Gpr75	30885358	30893729	Erlec1	30954335	30930774
222668	132109_at	25					2	RMER1B	Other
222661	131179_r_at	25	3	10395160	10395184	25	1	RMER19B	LTR/ERVK	10394435	10395269	Chmp4c	10366907	10391005	Snx16	10440124	10417819
224886	138117_at	25	5	36455180	36455156	25	1	RLTR49	LTR/ERVK	36455493	36454923	Psapl1	36204021	36206568	Grpel1	36464998	36474080
224809	128579_r_at	25	2	181290097	181290121	25	1	L1MC4a	LINE/L1	181289997	181290215	Gmeb2	181288035	181251449	Stmn3	181314500	181306459
224848	131438_f_at	25	6	39312220	39312196	24	1	PB1D10	SINE/Alu	39312248	39312138	Jhdm1d	39206789	39136623	Slc37a3	39377707	39334770
225058	134400_f_at	25					2	RLTR10B	LTR/ERVK
226415	133825_at	25	10	126674144	126674168	25	1	MTE2b	LTR/ERVL-MaLR	126674099	126674427	Lrig3	125966219	126015359	Xrcc6bp1	126901371	126868430
226420	133671_at	25	8	26964952	26964928	25	1	MLTR12	LTR/ERV1	26965259	26964828	Thap1	26158212	26162940	Zfp703	26977336	26981461
225171	133505_i_at	25					2	Lx4A	LINE/L1
226247	133556_at	25	10	40821417	40821441	25	1	RMER16-int	LTR/ERVK	40818681	40821664	Mettl24	40683282	40811083	Cdc40	40883143	40831626
226175	131068_at	25	3	116835763	116835739	25	1	MLT1A0	LTR/ERVL-MaLR	116835870	116835667	Agl	116808166	116739999	Frrs1	116878227	116903750
227286	AFFX-18SRNAMur/X00686_3_at	25					2	SSU-rRNA_Hsa	rRNA
226214	137062_at	25	2	158645527	158645551	25	1	RLTR12A	LTR/ERVK	158645466	158645574	Actr5	158624888	158639211	Ppp1r16b	158665398	158766334
226493	136262_f_at	25					2	Lx2	LINE/L1
227413	129638_at	25	10	111781705	111781681	25	1	L1_Mur3	LINE/L1	111782045	111781332	Phlda1	111506286	111508645	Krr1	111972664	111988432
227661	168400_i_at	25	16	13702593	13702617	25	1	B1_Mus2	SINE/Alu	13702570	13702712	3110001I22Rik	13671929	13678405	Pla2g10	13730983	13715057
227690	135320_at	25	3	69046100	69046124	25	1	B3	SINE/B2	69045992	69046143	Trim59	69044755	69035288	Kpna4	69127113	69067149
227431	133855_at	25					2	RMER19B2	LTR/ERVK
227492	133435_at	25	4	123731807	123731783	25	1	RLTR19B	LTR/ERVK	123732387	123731720	Ndufs5	123718202	123712710	Akirin1	123750345	123734559
227509	132109_at	25	15	12318526	12318502	25	1	RMER1B	Other	12319093	12318364	Mtmr12	12205028	12272240	1810049J17Rik	12321899	12321438
228561	133427_r_at	25	3	115885553	115885529	25	1	Lx7	LINE/L1	115885651	115885299	S1pr1	115715055	115710433	A930005H10Rik	115888130	115887822
228594	131200_f_at	25					2	RMER19B	LTR/ERVK
227749	133378_at	25	16	39203498	39203474	25	1	L1MB8	LINE/L1	39203609	39203356	Igsf11	38901471	39027159	Lsamp	41532858	42181679
227740	138117_at	25	5	36455237	36455213	25	1	RLTR49	LTR/ERVK	36455493	36454923	Psapl1	36204021	36206568	Grpel1	36464998	36474080
227746	134168_at	25	2	138657083	138657107	25	1	L1MC2	LINE/L1	138657020	138657121	Btbd3	138256565	138589292	Sptlc3	139493913	139637674
228677	133741_at	25	8	91651526	91651502	25	1	Lx5b	LINE/L1	91651672	91651217	Fto	91313532	91668439	Irx3	91802067	91798511
228636	133364_at	25	15	75881465	75881441	25	1	ORR1A4-int	LTR/ERVL-MaLR	75881750	75881283	Gsdmd	75862339	75867404	Naprt1	75894481	75890964
228671	139401_at	25	9	109064350	109064326	25	1	B3	SINE/B2	109064448	109064256	Trex1	109060338	109057933	Tma7	109082381	109077988
228941	133530_at	25	10	19086298	19086322	25	1	RMER4B	LTR/ERVK	19085996	19086504	Tnfaip3	19015657	19000910	Olig3	19356560	19358606
229794	133028_f_at	25					2	RLTR9E	LTR/ERVK
229877	132109_at	25	15	12318528	12318504	25	1	RMER1B	Other	12319093	12318364	Mtmr12	12205028	12272240	1810049J17Rik	12321899	12321438
228877	133980_at	25	6	95929396	95929420	25	1	L1M2	LINE/L1	95928037	95929619	Suclg2	95718837	95474134	Fam19a1	96113154	96657198
228847	139025_f_at	25	13	67926358	67926334	25	1	MER89	LTR/ERV1	67926780	67926298	BC048507	67863326	67863923	Mtrr	68582121	68560780
228891	133269_at	25	14	18341702	18341726	25	1	Lx8	LINE/L1	18339981	18342101	Ube2e1	18331859	18282722	Ube2e2	18894267	18573575
230003	132548_at	25	6	136457313	136457289	25	1	RLTR49	LTR/ERVK	136457797	136457185	E330021D16Rik	136401830	136400715	Atf7ip	136518851	136610870
230040	139042_at	25	16	87694615	87694591	25	1	B4A	SINE/B4	87694626	87694392	Map3k7cl	87553330	87595336	Bach1	87698945	87733346
230092	134641_at	25	8	72559328	72559352	25	1	ERVB5_2-LTR_MM	LTR/ERVK	72558956	72559409	Med26	72548310	72494558	Smim7	72571088	72565188
231042	132548_at	25	6	136457312	136457288	25	1	RLTR49	LTR/ERVK	136457797	136457185	E330021D16Rik	136401830	136400715	Atf7ip	136518851	136610870
230262	140443_f_at	25					2	RLTR13D3	LTR/ERVK
230252	131403_at	25					2	Lx2B2	LINE/L1
230190	166584_at	25					2	ERVB5_2-LTR_MM	LTR/ERVK
230159	140707_at	25	10	128513128	128513152	25	1	B3	SINE/B2	128513114	128513271	Esyt1	128525859	128510248	Zc3h10	128547774	128541963
231305	138932_at	25	19	6816097	6816073	25	1	RLTR30E_MM	LTR/ERV1	6816268	6815788	Slc22a12	6543019	6535845	Rps6ka4	6840601	6829085
231322	134329_at	25					2	LTRIS4A	LTR/ERV1
231476	135578_at	25	9	21292959	21292935	25	1	ID_B1	SINE/B4	21293088	21292905	Cdkn2d	21291209	21288463	Ap1m2	21312333	21295457
231118	133400_at	25					2	RLTR10-int	LTR/ERVK
231139	138932_at	25	19	6816119	6816095	25	1	RLTR30E_MM	LTR/ERV1	6816268	6815788	Slc22a12	6543019	6535845	Rps6ka4	6840601	6829085
231128	129865_at	25	12	108708898	108708874	25	1	MYSERV6-int	LTR/ERVK	108709052	108708337	Degs2	108702306	108686792	Yy1	108792973	108816632
231108	129373_at	25	X	150980491	150980515	25	1	L1M3	LINE/L1	150980461	150980790	Maged2	150814345	150806370	Gnl3l	151017322	150983141
231186	140707_at	25	10	128502870	128502894	25	1	MTC-int	LTR/ERVL-MaLR	128502064	128503021	Myl6b	128498685	128494157	Esyt1	128525859	128510248
231239	131403_at	25	6	42033224	42033248	25	1	Lx2B2	LINE/L1	42032589	42033412	Sval3	41968140	41973090	Sva	42038394	42042851
231235	137560_at	25	7	65808729	65808753	25	1	L1MCb	LINE/L1	65808653	65808760	Tm2d3	65691169	65701913	Pcsk6	65861734	66050340
232325	165905_at	25	1	88867345	88867321	25	1	Lx8	LINE/L1	88867422	88867249	Arl4c	88702221	88673125	Sh3bp4	89070415	89155068
232347	128579_r_at	25	2	181290173	181290197	25	1	L1MC4a	LINE/L1	181289997	181290215	Gmeb2	181288035	181251449	Stmn3	181314500	181306459
232377	133344_at	25					2	ORR1A2	LTR/ERVL-MaLR
232361	AFFX-18SRNAMur/X00686_5_at	25	17	39846946	39846970	25	1	SSU-rRNA_Hsa	rRNA	39846353	39848201	Gm9041	39640957	39645666	Gm21946	39953353	39955244
232449	136567_at	25	8	8719327	8719303	25	1	MTD	LTR/ERVL-MaLR	8719577	8719185	B930078G14Rik	8689666	8690644	Fam155a	9771018	9206001
232625	136097_i_at	25	11	52513807	52513831	25	1	ORR1D2	LTR/ERVL-MaLR	52513581	52513941	9530068E07Rik	52396428	52408728	Fstl4	52764634	53188538
232708	137327_f_at	25					2	RMER15	LTR/ERVL
232707	135475_i_at	25	15	98517730	98517706	25	1	RMER15	LTR/ERVL	98517802	98517621	Olfr279	98497474	98498406	Kansl2	98534244	98518821
231535	129828_f_at	25					2	ETnERV2-int	LTR/ERVK
233774	136262_f_at	25					2	Lx2	LINE/L1
233728	140443_f_at	25					2	RLTR13D3A	LTR/ERVK
233766	135738_at	25	6	139982800	139982776	25	1	RMER15	LTR/ERVL	139982915	139982474	Pik3c2g	139621888	139969284	Plcz1	140041457	139989676
234176	133778_at	25					2	Lx5	LINE/L1
232553	131121_r_at	25	5	57218323	57218299	25	1	L1_Rod	LINE/L1	57218330	57217150	Stim2	53998417	54121057	Pcdh7	57718021	58129351
232575	134095_f_at	25					2	RSINE1	SINE/B4
234971	134239_f_at	25					2	RLTR48C	LTR/ERV1
234963	167115_i_at	25					2	RLTR13D2	LTR/ERVK
232739	141122_at	25	13	108027995	108027971	24	1	MLT1F2	LTR/ERVL-MaLR	108028038	108027699	Zswim6	107890064	107724618	Smim15	108046424	108049146
232750	169081_at	25	6	81894201	81894177	25	1	RMER15	LTR/ERVL	81894367	81894115	Lrrtm4	80018877	80810143	Gcfc2	81923669	81959915
232845	168484_f_at	25	7	19496689	19496712	24	1	RSINE1	SINE/B4	19496632	19496736	Exoc3l2	19489056	19496760	Bloc1s3	19508331	19505814
232755	166591_r_at	25	1	80191730	80191754	25	1	RMER16_Mm	LTR/ERVK	80191614	80192157	Serpine2	79858696	79794197	Fam124b	80218473	80198706
233687	133746_at	25	X	117669974	117669998	25	1	MTD-int	LTR/ERVL-MaLR	117669899	117670975	Gm14920	117014757	117015104	Tgif2lx2	118427227	118428258
233978	128579_r_at	25	2	181290168	181290192	25	1	L1MC4a	LINE/L1	181289997	181290215	Gmeb2	181288035	181251449	Stmn3	181314500	181306459
232868	133695_at	25	2	167571439	167571415	25	1	L2c	LINE/L2	167571624	167571331	Snai1	167538195	167542814	Ube2v1	167632095	167607638
235041	133495_at	25	18	15302091	15302067	25	1	MTE2b	LTR/ERVL-MaLR	15302207	15301854	Kctd1	15151446	14968685	Aqp4	15403684	15389394
234070	138149_at	25	13	15945040	15945016	25	1	Lx8b	LINE/L1	15945223	15944939	Gli3	15463235	15730026	Inhba	16011851	16027211
234091	135330_at	25	11	46448226	46448250	25	1	L1MC5a	LINE/L1	46448141	46448534	Med7	46436925	46442721	Havcr2	46454935	46481255
234096	166584_at	25					2	ERVB5_2-LTR_MM	LTR/ERVK
235486	166776_at	25	17	14939416	14939392	25	1	MT2A	LTR/ERVL	14939722	14939267	Wdr27	14934653	14829331	1600012H06Rik	14943184	14959570
236169	138117_at	25	5	36455195	36455171	25	1	RLTR49	LTR/ERVK	36455493	36454923	Psapl1	36204021	36206568	Grpel1	36464998	36474080
235491	135330_at	25	11	46448181	46448205	25	1	L1MC5a	LINE/L1	46448141	46448534	Med7	46436925	46442721	Havcr2	46454935	46481255
236217	136590_at	25	12	58278465	58278441	25	1	L1_Mur3	LINE/L1	58281101	58278317	Clec14a	58269258	58264720	Sec23a	59012017	58958383
235215	134750_at	25	18	4421088	4421112	25	1	MTE2b	LTR/ERVL-MaLR	4421047	4421371	Mtpap	4375592	4397330	9430020K01Rik	4634929	4682868
235360	134184_at	25	7	48531132	48531108	25	1	ORR1D1-int	LTR/ERVL-MaLR	48531537	48530631	Mrgprx2	48499270	48478619	Mrgprb2	48558086	48550968
235362	137223_i_at	25					2	ETnERV-int	LTR/ERVK
235273	135475_i_at	25					2	RMER15	LTR/ERVL
235286	131126_at	25	8	86063863	86063888	25	1	RLTR30D2_MM	LTR/ERV1	86063787	86064299	Phkb	85840959	86061376	Abcc12	86580686	86482260
236380	133746_at	25	9	115239084	115239060	25	1	MTD	LTR/ERVL-MaLR	115239327	115239042	Gm9846	114982739	114982399	Stt3b	115310421	115242607
236373	138130_at	25	17	31549751	31549727	25	1	LTR48	LTR/ERV1	31549824	31549482	Ndufv3	31520115	31531321	4833413E03Rik	31557126	31559113
237907	133440_at	25	15	100690288	100690264	25	1	RLTR30	LTR/ERV1	100690384	100690018	Cela1	100687920	100674425	Galnt6	100729376	100691813
237874	AFFX-18SRNAMur/X00686_5_at	25					2	SSU-rRNA_Hsa	rRNA
237877	134745_at	25	17	13095323	13095347	25	1	MTE2b	LTR/ERVL-MaLR	13095171	13095486	Tcp10b	13061104	13082481	Unc93a	13131791	13108617
237910	139401_at	25	9	109064326	109064302	25	1	B3	SINE/B2	109064448	109064256	Trex1	109060338	109057933	Tma7	109082381	109077988
237911	137327_f_at	25					2	RMER15	LTR/ERVL
237893	139025_f_at	25					2	MER89	LTR/ERV1
236679	128644_at	25	11	75481530	75481554	25	1	ID4	SINE/ID	75481510	75481585	Tlcd2	75461715	75470899	Prpf8	75486816	75509449
236681	131095_f_at	25					2	L1_Mus3	LINE/L1
236677	131403_at	25	6	42033142	42033166	25	1	Lx2B2	LINE/L1	42032589	42033412	Sval3	41968140	41973090	Sva	42038394	42042851
238735	130494_f_at	25					2	B1_Mus2	SINE/Alu
238764	131179_r_at	25	3	10395271	10395295	25	1	Charlie5	DNA/hAT-Charlie	10395270	10395370	Chmp4c	10366907	10391005	Snx16	10440124	10417819
238836	136567_at	25	8	8719333	8719309	25	1	MTD	LTR/ERVL-MaLR	8719577	8719185	B930078G14Rik	8689666	8690644	Fam155a	9771018	9206001
236533	129202_r_at	25					2	Lx7	LINE/L1
238895	167661_i_at	25	18	78480560	78480584	25	1	MTE2a	LTR/ERVL-MaLR	78480427	78480762	Gm6133	78349754	78350701	Setbp1	79109391	78750380
238851	166684_i_at	25	6	13862893	13862869	25	1	RMER1A	Other	13862902	13862628	Gpr85	13839942	13834458	2610001J05Rik	13871518	13867735
237749	136182_at	25	6	141245044	141245020	25	1	L2	LINE/L2	141245208	141244809	Gm11077	140729284	140756053	Pde3a	141249269	141499351
238043	135900_at	25	3	102292605	102292629	25	1	RMER15	LTR/ERVL	102292528	102292764	Vangl1	102204693	102156701	Ngf	102469928	102521013
240033	131700_at	25					2	MTE2a	LTR/ERVL-MaLR
240006	134184_at	25	7	48531058	48531034	25	1	ORR1D1-int	LTR/ERVL-MaLR	48531537	48530631	Mrgprx2	48499270	48478619	Mrgprb2	48558086	48550968
239335	129865_at	25	12	108708621	108708597	25	1	MYSERV6-int	LTR/ERVK	108709052	108708337	Degs2	108702306	108686792	Yy1	108792973	108816632
239189	137566_at	25					2	RLTR1D	LTR/ERV1
239214	168484_f_at	25	11	70996385	70996409	24	1	RSINE1	SINE/B4	70996327	70996464	Dhx33	71004437	70984091	Derl2	71019841	71007164
239186	133468_at	25					2	IAPEY4_I-int	LTR/ERVK
239220	135475_i_at	25	15	98517709	98517685	25	1	RMER15	LTR/ERVL	98517802	98517621	Olfr279	98497474	98498406	Kansl2	98534244	98518821
239156	135273_at	25	16	39187849	39187825	25	1	L1MB3	LINE/L1	39187884	39187549	Igsf11	38901471	39027159	Lsamp	41532858	42181679
241389	139508_at	25	6	47652176	47652200	25	1	RMER12B	LTR/ERVK	47652138	47653046	Ezh2	47595341	47530274	Pdia4	47813512	47796142
241381	135319_at	25	4	41320443	41320467	25	1	Lx5	LINE/L1	41319734	41320623	Dcaf12	41314889	41291300	Ubap1	41348996	41390525
240416	167661_i_at	25	18	78480571	78480595	25	1	MTE2a	LTR/ERVL-MaLR	78480427	78480762	Gm6133	78349754	78350701	Setbp1	79109391	78750380
240475	167353_i_at	25	11	69011619	69011595	25	1	B2_Mm2	SINE/B2	69011674	69011495	Pfas	69008460	68985697	Ctc1	69015911	69036473
240450	169676_at	25	2	23060724	23060748	25	1	MMERVK10C-int	LTR/ERVK	23060458	23061234	Abi1	23040241	22940073	Acbd5	23068168	23114510
240430	169676_at	25					2	RLTR10-int	LTR/ERVK
240525	167434_f_at	25					2	L1_Mus3	LINE/L1
240136	130559_at	25	7	134391955	134391979	24	1	B3A	SINE/B2	134391833	134392045	D7Ertd443e	134385661	134266262	Dock1	134670687	135173639
241339	135900_at	25	3	102292551	102292575	25	1	RMER15	LTR/ERVL	102292528	102292764	Vangl1	102204693	102156701	Ngf	102469928	102521013
241337	167165_f_at	25					2	LTRIS2	LTR/ERV1
240612	166269_at	25	14	50879094	50879118	25	1	MYSERV6-int	LTR/ERVK	50879018	50879258	Tep1	50870560	50824062	Klhl33	50893255	50891389
240639	130659_at	25	5	36447903	36447878	25	1	RMER19C	LTR/ERVK	36448172	36447603	Psapl1	36204021	36206568	Grpel1	36464998	36474080
240189	133556_at	25					2	RMER16-int	LTR/ERVK
241580	136636_at	25	5	121193904	121193928	25	1	B1_Mur3	SINE/Alu	121193859	121193999	Ptpn11	121191397	121130533	Rpl6	121204481	121209241
241509	167434_f_at	25					2	L1_Mus3	LINE/L1
241606	167152_at	25	5	148743035	148743059	24	1	B3A	SINE/B2	148742953	148743125	Ubl3	148552789	148504631	Katnal1	148995223	148874332
241702	136262_f_at	25	11	30924296	30924272	25	1	Lx2	LINE/L1	30925614	30924137	Gpr75	30885358	30893729	Erlec1	30954335	30930774
241793	137092_at	25	11	3475104	3475128	25	1	RSINE1	SINE/B4	3475059	3475218	Rnf185	3452363	3415982	Pla2g3	3488284	3499350
241716	134400_f_at	25	9	75715746	75715770	25	1	RLTR10B	LTR/ERVK	75715610	75715908	Scg3	75683996	75643264	Bmp5	75775364	75900310
241788	139401_at	25	9	109064341	109064317	25	1	B3	SINE/B2	109064448	109064256	Trex1	109060338	109057933	Tma7	109082381	109077988
241781	135536_r_at	25					2	RLTR13B1	LTR/ERVK
241811	137326_i_at	25	5	36455776	36455752	25	1	RMER15	LTR/ERVL	36456071	36455671	Psapl1	36204021	36206568	Grpel1	36464998	36474080
241913	132548_at	25	6	136457292	136457268	25	1	RLTR49	LTR/ERVK	136457797	136457185	E330021D16Rik	136401830	136400715	Atf7ip	136518851	136610870
242669	131438_f_at	25					2	PB1D10	SINE/Alu
242634	165905_at	25	1	88867282	88867258	25	1	Lx8	LINE/L1	88867422	88867249	Arl4c	88702221	88673125	Sh3bp4	89070415	89155068
242762	138135_at	25	4	128880261	128880237	25	1	MER2	DNA/TcMar-Tigger	128880359	128880124	Zfp362	128806045	128773088	Trim62	128883580	128911328
242778	138191_f_at	25					2	MERV1_LTR	LTR/ERV1
243191	134654_at	25	11	62692747	62692723	24	1	B3A	SINE/B2	62692887	62692707	Mmgt2	62648664	62666354	Zfp287	62731905	62700356
243847	133269_at	25	14	18342065	18342089	25	1	Lx8	LINE/L1	18339981	18342101	Ube2e1	18331859	18282722	Ube2e2	18894267	18573575
243162	133440_at	25	15	100690173	100690149	25	1	RLTR30	LTR/ERV1	100690384	100690018	Cela1	100687920	100674425	Galnt6	100729376	100691813
243179	133506_f_at	25					2	Lx4A	LINE/L1
243141	169081_at	25	6	81894192	81894168	25	1	RMER15	LTR/ERVL	81894367	81894115	Lrrtm4	80018877	80810143	Gcfc2	81923669	81959915
243127	130559_at	25	7	134392188	134392212	25	1	L1MD1	LINE/L1	134392051	134392235	D7Ertd443e	134385661	134266262	Dock1	134670687	135173639
244167	166888_at	25	6	117884255	117884279	25	1	Lx8	LINE/L1	117883674	117884365	Zfp239	117862100	117873291	Hnrnpf	117900324	117925622
243037	135738_at	25	6	139982841	139982817	25	1	RMER15	LTR/ERVL	139982915	139982474	Pik3c2g	139621888	139969284	Plcz1	140041457	139989676
243027	136628_f_at	25	2	118563329	118563353	25	1	RSINE1	SINE/B4	118563295	118563430	Bmf	118549687	118528757	Bub1b	118598211	118641591
242847	133980_at	25	6	95929417	95929441	25	1	L1M2	LINE/L1	95928037	95929619	Suclg2	95718837	95474134	Fam19a1	96113154	96657198
242824	169081_at	25	6	81894194	81894170	25	1	RMER15	LTR/ERVL	81894367	81894115	Lrrtm4	80018877	80810143	Gcfc2	81923669	81959915
242804	136618_at	25	12	108330575	108330599	25	1	MTD	LTR/ERVL-MaLR	108330498	108330922	Hhipl1	108306270	108328300	Cyp46a1	108334377	108362231
242917	136249_at	25					2	RLTR44-int	LTR/ERVK
242941	134641_at	25	8	72559371	72559395	25	1	ERVB5_2-LTR_MM	LTR/ERVK	72558956	72559409	Med26	72548310	72494558	Smim7	72571088	72565188
244219	139026_f_at	25	2	181295328	181295352	25	1	B3A	SINE/B2	181295268	181295453	Gmeb2	181288035	181251449	Stmn3	181314500	181306459
245225	133746_at	25	9	115239074	115239050	25	1	MTD	LTR/ERVL-MaLR	115239327	115239042	Gm9846	114982739	114982399	Stt3b	115310421	115242607
245189	137223_i_at	25					2	ETnERV-int	LTR/ERVK
244462	131096_r_at	25	5	56458783	56458759	25	1	L1_Mus3	LINE/L1	56459257	56458499	Stim2	53998417	54121057	Pcdh7	57718021	58129351
244394	139042_at	25	16	87694606	87694582	25	1	B4A	SINE/B4	87694626	87694392	Map3k7cl	87553330	87595336	Bach1	87698945	87733346
244388	132104_f_at	25	18	5699691	5699715	25	1	Lx	LINE/L1	5699333	5699888	Zeb1	5591860	5775467	Arhgap12	6136098	6024427
244380	133400_at	25					2	RLTR10-int	LTR/ERVK
245487	138130_at	25	17	31549746	31549722	25	1	LTR48	LTR/ERV1	31549824	31549482	Ndufv3	31520115	31531321	4833413E03Rik	31557126	31559113
246498	166684_i_at	25	6	13862851	13862827	25	1	RMER1A	Other	13862902	13862628	Gpr85	13839942	13834458	2610001J05Rik	13871518	13867735
246497	133344_at	25	4	40894804	40894828	25	1	ORR1A2	LTR/ERVL-MaLR	40894659	40894979	B4galt1	40854005	40804602	Spink4	40920052	40931395
246447	166584_at	25					2	ERVB5_2-LTR_MM	LTR/ERVK
246466	134745_at	25	17	7349571	7349595	25	1	MTE2b	LTR/ERVL-MaLR	7349389	7349715	Tcp10a	7324646	7345974	Ttll2	7352696	7350904
245612	131121_r_at	25	5	57218135	57218111	25	1	L1_Rod	LINE/L1	57218330	57217150	Stim2	53998417	54121057	Pcdh7	57718021	58129351
246591	135701_at	25	7	101791625	101791649	25	1	PB1D10	SINE/Alu	101791625	101791702	Clpb	101663633	101790168	Phox2a	101818313	101823166
246633	136251_at	25	16	55896574	55896598	25	1	Lx8	LINE/L1	55896313	55896622	Nxpe3	55895279	55839953	Cep97	55934855	55899888
246921	166269_at	25	14	50879056	50879080	25	1	MYSERV6-int	LTR/ERVK	50879018	50879258	Tep1	50870560	50824062	Klhl33	50893255	50891389
246977	140443_f_at	25					2	RLTR13D3	LTR/ERVK
245531	131071_f_at	25	5	25719737	25719713	25	1	RMER19B	LTR/ERVK	25720508	25719704	Xrcc2	25705825	25689812	Actr3b	25759997	25850342
245535	135229_at	25	1	72636476	72636500	25	1	RLTR12D	LTR/ERVK	72636323	72636569	Smarcal1	72583251	72633134	Ankar	72700564	72642980
245514	133269_at	25	14	18341732	18341756	25	1	Lx8	LINE/L1	18339981	18342101	Ube2e1	18331859	18282722	Ube2e2	18894267	18573575
248263	133364_at	25	15	75881370	75881346	25	1	ORR1A4-int	LTR/ERVL-MaLR	75881750	75881283	Gsdmd	75862339	75867404	Naprt1	75894481	75890964
248243	167984_r_at	25	10	105583814	105583838	25	1	RLTR21	LTR/ERVK	105583385	105583908	Tmtc2	105574451	105187663	Mettl25	105841380	105763189
248287	136699_at	25	12	94530368	94530392	25	1	RLTR21	LTR/ERVK	94529191	94530446	Gm9726	93929102	93927004	Flrt2	95692226	95785215
247722	133353_at	25	5	45192757	45192733	25	1	Lx4A	LINE/L1	45193499	45192608	4930435H24Rik	45169564	45155011	Qdpr	45450235	45434032
247769	133506_f_at	25					2	Lx4A	LINE/L1
248059	134095_f_at	25					2	RSINE1	SINE/B4
248048	129836_at	25	2	23865559	23865535	25	1	MMERVK9C_I-int	LTR/ERVK	23866226	23861731	Spopl	23572106	23506220	Hnmt	24049394	24002910
248110	139508_at	25	6	47652158	47652182	25	1	RMER12B	LTR/ERVK	47652138	47653046	Ezh2	47595341	47530274	Pdia4	47813512	47796142
248055	133946_at	25	16	31532106	31532082	25	1	MER45B	DNA/hAT-Tip100	31532349	31531871	Bdh1	31422280	31458901	Dlg1	31663443	31873356
249162	135475_i_at	25	15	98517772	98517748	25	1	RMER15	LTR/ERVL	98517802	98517621	Olfr279	98497474	98498406	Kansl2	98534244	98518821
248146	132800_r_at	25					2	ERVB5_2-LTR_MM	LTR/ERVK
248197	136628_f_at	25	2	118563323	118563347	25	1	RSINE1	SINE/B4	118563295	118563430	Bmf	118549687	118528757	Bub1b	118598211	118641591
249428	135578_at	25	9	21292955	21292931	25	1	ID_B1	SINE/B4	21293088	21292905	Cdkn2d	21291209	21288463	Ap1m2	21312333	21295457
249453	131068_at	25	3	116835832	116835808	25	1	MLT1A0	LTR/ERVL-MaLR	116835870	116835667	Agl	116808166	116739999	Frrs1	116878227	116903750
250427	134053_at	25	11	106956374	106956350	25	1	RSINE1	SINE/B4	106956403	106956263	Smurf2	106920715	106820066	Kpna2	106999541	106988629
250430	130331_at	25	9	22196689	22196665	25	1	RLTR26_Mus	LTR/ERVK	22196807	22196270	Zfp872	22188168	22202123	1810064F22Rik	22208546	22207341
249358	135273_at	25	16	39187806	39187782	25	1	L1MB3	LINE/L1	39187884	39187549	Igsf11	38901471	39027159	Lsamp	41532858	42181679
249322	168454_f_at	25					2	B1_Mur3	SINE/Alu
249386	135789_at	25	2	125733185	125733209	25	1	Lx5	LINE/L1	125732882	125733463	Eid1	125673100	125675638	Secisbp2l	125782870	125736986
246809	133855_at	25	13	32872812	32872788	24	1	RMER19B2	LTR/ERVK	32873009	32872333	Serpinb1a	32851185	32842092	Serpinb1c	32898161	32881833
246804	129373_at	25	X	150980266	150980290	24	1	B3	SINE/B2	150980178	150980388	Maged2	150814345	150806370	Gnl3l	151017322	150983141
246792	137654_f_at	25					2	RLTR1B-int	LTR/ERV1
248974	133746_at	25	9	115238833	115238809	25	1	MTC-int	LTR/ERVL-MaLR	115239017	115238785	Gm9846	114982739	114982399	Stt3b	115310421	115242607
250703	134372_f_at	25	17	65889700	65889724	25	1	RMER19A	LTR/ERVK	65889223	65889892	Ralbp1	65885755	65848433	Twsg1	65951187	65923066
250678	134641_at	25	8	72559381	72559405	25	1	ERVB5_2-LTR_MM	LTR/ERVK	72558956	72559409	Med26	72548310	72494558	Smim7	72571088	72565188
249259	133825_at	25	10	126674184	126674208	25	1	MTE2b	LTR/ERVL-MaLR	126674099	126674427	Lrig3	125966219	126015359	Xrcc6bp1	126901371	126868430
249272	169676_at	25					2	MMERVK10C-int	LTR/ERVK
249265	166776_at	25	17	14939368	14939344	25	1	MT2A	LTR/ERVL	14939722	14939267	Wdr27	14934653	14829331	1600012H06Rik	14943184	14959570
250527	131700_at	25	14	73955861	73955885	25	1	MTE2a	LTR/ERVL-MaLR	73955628	73956052	Gm21750	73661225	73662721	Htr2a	74640840	74706859
250522	128644_at	25	11	75481543	75481567	25	1	ID4	SINE/ID	75481510	75481585	Tlcd2	75461715	75470899	Prpf8	75486816	75509449
250582	134745_at	25	17	7349466	7349490	25	1	MTE2b	LTR/ERVL-MaLR	7349389	7349715	Tcp10a	7324646	7345974	Ttll2	7352696	7350904
251955	136615_at	25	2	84794281	84794305	25	1	LTRIS4	LTR/ERV1	84793950	84794430	Serping1	84775444	84765387	Ube2l6	84798828	84810335
252055	129873_at	25	X	13492594	13492618	25	1	MLTR11A	LTR/ERVK	13492491	13492871	Nyx	13466110	13489313	Cask	13851367	13517080
253044	139401_at	25	9	109064342	109064318	25	1	B3	SINE/B2	109064448	109064256	Trex1	109060338	109057933	Tma7	109082381	109077988
253080	136590_at	25					2	L1_Mur3	LINE/L1
253082	136434_at	25	17	46344652	46344676	25	1	RLTR1A2_MM	LTR/ERV1	46344640	46345143	Abcc10	46328352	46303221	Zfp318	46383731	46420920
253046	135229_at	25	1	72636409	72636433	25	1	RLTR12D	LTR/ERVK	72636323	72636569	Smarcal1	72583251	72633134	Ankar	72700564	72642980
252989	137224_f_at	25					2	ETnERV-int	LTR/ERVK
249584	138130_at	25	17	31549627	31549603	25	1	LTR48	LTR/ERV1	31549824	31549482	Ndufv3	31520115	31531321	4833413E03Rik	31557126	31559113
250261	139042_at	25	16	87694454	87694430	25	1	B4A	SINE/B4	87694626	87694392	Map3k7cl	87553330	87595336	Bach1	87698945	87733346
249591	134095_f_at	25					2	RSINE1	SINE/B4
251618	133556_at	25					2	RMER16-int	LTR/ERVK
251656	133920_at	25	8	40091040	40091064	24	1	MLT1L	LTR/ERVL-MaLR	40090990	40091266	Msr1	39642678	39581700	Fgf20	40308331	40279166
251660	134329_at	25					2	LTRIS4A	LTR/ERV1
250744	134053_at	25	11	106956483	106956459	25	1	B1F	SINE/Alu	106956506	106956413	Smurf2	106920715	106820066	Kpna2	106999541	106988629
250732	137327_f_at	25					2	RMER15	LTR/ERVL
252969	133530_at	25	10	19086208	19086232	25	1	RMER4B	LTR/ERVK	19085996	19086504	Tnfaip3	19015657	19000910	Olig3	19356560	19358606
252965	133378_at	25	16	39203499	39203475	25	1	L1MB8	LINE/L1	39203609	39203356	Igsf11	38901471	39027159	Lsamp	41532858	42181679
252882	134641_at	25	8	72559320	72559344	25	1	ERVB5_2-LTR_MM	LTR/ERVK	72558956	72559409	Med26	72548310	72494558	Smim7	72571088	72565188
252907	131438_f_at	25	6	39312216	39312192	24	1	PB1D10	SINE/Alu	39312248	39312138	Jhdm1d	39206789	39136623	Slc37a3	39377707	39334770
251840	AFFX-18SRNAMur/X00686_5_at	25					2	SSU-rRNA_Hsa	rRNA
250298	140707_at	25					2	MTC-int	LTR/ERVL-MaLR
254717	134312_at	25	7	77997613	77997589	25	1	MIR	SINE/MIR	77997749	77997545	Agbl1	76318071	76766608	Ntrk3	78578408	78192362
252859	138508_at	25	7	55972969	55972993	25	1	RMER10A	LTR/ERVL	55972651	55973039	Nipa2	55962476	55931287	Nipa1	56019954	55977567
252146	137575_at	25					2	RLTR10-int	LTR/ERVK
252866	136262_f_at	25					2	Lx2	LINE/L1
252828	167031_i_at	25	7	100963835	100963811	25	1	MT2B	LTR/ERVL	100963842	100963787	P2ry6	100964391	100937638	P2ry2	101011991	100996572
253200	131106_at	25	X	162666264	162666288	25	1	L1M2	LINE/L1	162665794	162666358	Reps2	162643649	162411954	Rbbp7	162760402	162779092
253396	133671_at	25	8	26965088	26965064	25	1	MLTR12	LTR/ERV1	26965259	26964828	Thap1	26158212	26162940	Zfp703	26977336	26981461
253364	135900_at	25	3	102292390	102292414	25	1	RMER15	LTR/ERVL	102292368	102292489	Vangl1	102204693	102156701	Ngf	102469928	102521013
253344	134312_at	25	7	77997721	77997697	25	1	MIR	SINE/MIR	77997749	77997545	Agbl1	76318071	76766608	Ntrk3	78578408	78192362
254536	166106_f_at	25	4	135630090	135630114	25	1	L1MD2	LINE/L1	135629916	135630199	Grhl3	135573630	135541888	Ifnlr1	135686287	135708181
254424	167313_i_at	25	14	121510648	121510624	25	1	RMER15	LTR/ERVL	121510976	121510398	Slc15a1	121505254	121459621	Dock9	121797734	121542039
254505	133530_at	25	10	19086234	19086258	25	1	RMER4B	LTR/ERVK	19085996	19086504	Tnfaip3	19015657	19000910	Olig3	19356560	19358606
254378	134320_at	25	3	27087761	27087785	25	1	ERVL-B4-int	LTR/ERVL	27087348	27087807	Spata16	26637620	26983212	Ect2	27153878	27097222
253240	167165_f_at	25					2	LTRIS2	LTR/ERV1
254281	133825_at	25	10	126674173	126674197	25	1	MTE2b	LTR/ERVL-MaLR	126674099	126674427	Lrig3	125966219	126015359	Xrcc6bp1	126901371	126868430
254235	133353_at	25	5	45192831	45192807	25	1	Lx4A	LINE/L1	45193499	45192608	4930435H24Rik	45169564	45155011	Qdpr	45450235	45434032
255536	171311_r_at	25	13	3760874	3760850	25	1	MTE2a	LTR/ERVL-MaLR	3761009	3760604	Asb13	3634032	3651774	Calml3	3804318	3802893
255517	129202_r_at	25					2	Lx7	LINE/L1
255542	135464_at	25	18	46641471	46641495	25	1	B3	SINE/B2	46641380	46641593	Eif1a	46597704	46610225	Cdo1	46728342	46713205
255965	134320_at	25	3	27087689	27087713	25	1	ERVL-B4-int	LTR/ERVL	27087348	27087807	Spata16	26637620	26983212	Ect2	27153878	27097222
255830	136699_at	25	12	94530245	94530269	25	1	RLTR21	LTR/ERVK	94529191	94530446	Gm9726	93929102	93927004	Flrt2	95692226	95785215
255850	129836_at	25	2	23865551	23865527	25	1	MMERVK9C_I-int	LTR/ERVK	23866226	23861731	Spopl	23572106	23506220	Hnmt	24049394	24002910
257953	167313_i_at	25	14	121510645	121510621	25	1	RMER15	LTR/ERVL	121510976	121510398	Slc15a1	121505254	121459621	Dock9	121797734	121542039
257232	133505_i_at	25	1	32707655	32707679	25	1	Lx4A	LINE/L1	32706829	32707753	Gm5415	32547293	32543546	Prim2	33669786	33453811
256701	130659_at	25					2	RMER19C	LTR/ERVK
256700	168454_f_at	25					2	B1_Mm	SINE/Alu
255700	134320_at	25	3	27087625	27087649	25	1	ERVL-B4-int	LTR/ERVL	27087348	27087807	Spata16	26637620	26983212	Ect2	27153878	27097222
256943	131068_at	25	3	116835844	116835820	25	1	MLT1A0	LTR/ERVL-MaLR	116835870	116835667	Agl	116808166	116739999	Frrs1	116878227	116903750
256794	137575_at	25					2	RLTR10-int	LTR/ERVK
256809	140443_f_at	25	12	84048258	84048281	24	1	RLTR13D3	LTR/ERVK	84047707	84048710	Acot4	84038379	84044723	Acot3	84052144	84059565
258431	129873_at	25	X	13492731	13492755	25	1	MLTR11A	LTR/ERVK	13492491	13492871	Nyx	13466110	13489313	Cask	13851367	13517080
257007	136249_at	25	10	125793495	125793519	24	1	RLTR44-int	LTR/ERVK	125793273	125793905	Slc16a7	125328963	125226464	Lrig3	125966219	126015359
258139	138762_at	25	4	60054964	60054988	25	1	L1_Mur2	LINE/L1	60054815	60055162	Mup6	59964294	60007274	Mup7	60070475	60066469
257166	167165_f_at	25					2	LTRIS2	LTR/ERV1
258026	132109_at	25	15	12318581	12318557	25	1	RMER1B	Other	12319093	12318364	Mtmr12	12205028	12272240	1810049J17Rik	12321899	12321438
259204	131095_f_at	25					2	L1_Mus3	LINE/L1
259285	134711_at	25	11	76220457	76220433	25	1	RLTR53_Mm	LTR/ERVK	76220563	76220394	Dbil5	76217608	76218666	Rnmtl1	76243715	76250619
259244	133353_at	25	5	45192838	45192814	25	1	Lx4A	LINE/L1	45193499	45192608	4930435H24Rik	45169564	45155011	Qdpr	45450235	45434032
259246	136643_f_at	25					2	RLTR1A2_MM	LTR/ERV1
259739	135330_at	25	11	46448441	46448465	25	1	L1MC5a	LINE/L1	46448141	46448534	Med7	46436925	46442721	Havcr2	46454935	46481255
258449	139026_f_at	25	2	181295320	181295344	25	1	B3A	SINE/B2	181295268	181295453	Gmeb2	181288035	181251449	Stmn3	181314500	181306459
258512	133741_at	25	8	91651422	91651398	25	1	Lx5b	LINE/L1	91651672	91651217	Fto	91313532	91668439	Irx3	91802067	91798511
258511	167353_i_at	25	11	69011625	69011601	25	1	B2_Mm2	SINE/B2	69011674	69011495	Pfas	69008460	68985697	Ctc1	69015911	69036473
259349	137078_at	25	17	22776398	22776374	25	1	RLTR31_Mur	LTR/ERVK	22776598	22776018	RP24-118H13.2	22739944	22751509	Zfp945	22867134	22846697
259294	167434_f_at	25					2	L1_Mus3	LINE/L1
259578	131403_at	25	6	42033040	42033064	25	1	Lx2B2	LINE/L1	42032589	42033412	Sval3	41968140	41973090	Sva	42038394	42042851
259555	133427_r_at	25	3	115885424	115885400	25	1	Lx7	LINE/L1	115885651	115885299	S1pr1	115715055	115710433	A930005H10Rik	115888130	115887822
259593	133427_r_at	25	3	115885492	115885468	25	1	Lx7	LINE/L1	115885651	115885299	S1pr1	115715055	115710433	A930005H10Rik	115888130	115887822
259449	168909_r_at	25					2	RMER3D-int	LTR/ERVK
259431	133695_at	25	2	167571519	167571495	25	1	L2c	LINE/L2	167571624	167571331	Snai1	167538195	167542814	Ube2v1	167632095	167607638
260564	135320_at	25	3	69046077	69046101	25	1	B3	SINE/B2	69045992	69046143	Trim59	69044755	69035288	Kpna4	69127113	69067149
260562	166888_at	25	6	117884086	117884110	25	1	Lx8	LINE/L1	117883674	117884365	Zfp239	117862100	117873291	Hnrnpf	117900324	117925622
262012	AFFX-18SRNAMur/X00686_M_at	25	17	39847173	39847197	25	1	SSU-rRNA_Hsa	rRNA	39846353	39848201	Gm9041	39640957	39645666	Gm21946	39953353	39955244
260739	167031_i_at	25	7	100963837	100963813	25	1	MT2B	LTR/ERVL	100963842	100963787	P2ry6	100964391	100937638	P2ry2	101011991	100996572
261096	134217_at	25	7	48858440	48858464	25	1	MT2A	LTR/ERVL	48858257	48858748	Csrp3	48848051	48830398	E2f8	48881596	48866429
260984	133353_at	25	5	45192870	45192846	25	1	Lx4A	LINE/L1	45193499	45192608	4930435H24Rik	45169564	45155011	Qdpr	45450235	45434032
260956	134168_at	25	2	138657052	138657076	25	1	L1MC2	LINE/L1	138657020	138657121	Btbd3	138256565	138589292	Sptlc3	139493913	139637674
260995	137326_i_at	25	5	36455784	36455760	25	1	RMER15	LTR/ERVL	36456071	36455671	Psapl1	36204021	36206568	Grpel1	36464998	36474080
262326	171311_r_at	25	13	3760917	3760893	24	1	MTE2a	LTR/ERVL-MaLR	3761009	3760604	Asb13	3634032	3651774	Calml3	3804318	3802893
262211	135789_at	25					2	Lx5	LINE/L1
262143	131068_at	25	3	116835751	116835727	25	1	MLT1A0	LTR/ERVL-MaLR	116835870	116835667	Agl	116808166	116739999	Frrs1	116878227	116903750
262223	137326_i_at	25	5	36455976	36455952	25	1	RMER15	LTR/ERVL	36456071	36455671	Psapl1	36204021	36206568	Grpel1	36464998	36474080
263505	130331_at	25	9	22196586	22196562	25	1	RLTR26_Mus	LTR/ERVK	22196807	22196270	Zfp872	22188168	22202123	1810064F22Rik	22208546	22207341
263515	138932_at	25	19	6816007	6815983	25	1	RLTR30E_MM	LTR/ERV1	6816268	6815788	Slc22a12	6543019	6535845	Rps6ka4	6840601	6829085
263524	AFFX-18SRNAMur/X00686_3_at	25					2	SSU-rRNA_Hsa	rRNA
261902	135789_at	25	2	125733073	125733097	25	1	Lx5	LINE/L1	125732882	125733463	Eid1	125673100	125675638	Secisbp2l	125782870	125736986
263343	134015_at	25					2	RLTR13C1	LTR/ERVK
263597	128644_at	25	11	75481527	75481551	25	1	ID4	SINE/ID	75481510	75481585	Tlcd2	75461715	75470899	Prpf8	75486816	75509449
263621	135320_at	25					2	B3	SINE/B2
264758	134711_at	25	11	76220547	76220523	25	1	RLTR53_Mm	LTR/ERVK	76220563	76220394	Dbil5	76217608	76218666	Rnmtl1	76243715	76250619
264815	133862_at	25	X	153011299	153011323	25	1	L2c	LINE/L2	153011108	153011339	Usp51	153006469	153009416	Mageh1	153037563	153036166
264744	133778_at	25					2	Lx5	LINE/L1
264845	129638_at	25	10	111781733	111781709	25	1	L1_Mur3	LINE/L1	111782045	111781332	Phlda1	111506286	111508645	Krr1	111972664	111988432
264526	135789_at	25	2	125733112	125733136	25	1	Lx5	LINE/L1	125732882	125733463	Eid1	125673100	125675638	Secisbp2l	125782870	125736986
265737	135476_f_at	25	15	98517711	98517687	25	1	RMER15	LTR/ERVL	98517802	98517621	Olfr279	98497474	98498406	Kansl2	98534244	98518821
262064	138135_at	25	4	128880170	128880146	25	1	MER2	DNA/TcMar-Tigger	128880359	128880124	Zfp362	128806045	128773088	Trim62	128883580	128911328
262357	166269_at	25	14	50879076	50879100	25	1	MYSERV6-int	LTR/ERVK	50879018	50879258	Tep1	50870560	50824062	Klhl33	50893255	50891389
263674	141122_at	25	13	108027821	108027797	25	1	MLT1F2	LTR/ERVL-MaLR	108028038	108027699	Zswim6	107890064	107724618	Smim15	108046424	108049146
264366	135229_at	25	1	72636395	72636419	25	1	RLTR12D	LTR/ERVK	72636323	72636569	Smarcal1	72583251	72633134	Ankar	72700564	72642980
263661	133435_at	25	4	123732027	123732003	25	1	RLTR19B	LTR/ERVK	123732387	123731720	Ndufs5	123718202	123712710	Akirin1	123750345	123734559
264342	135475_i_at	25	15	98517788	98517764	25	1	RMER15	LTR/ERVL	98517802	98517621	Olfr279	98497474	98498406	Kansl2	98534244	98518821
268194	171311_r_at	25					2	MTE2a	LTR/ERVL-MaLR
266002	133671_at	25	8	26964980	26964956	25	1	MLTR12	LTR/ERV1	26965259	26964828	Thap1	26158212	26162940	Zfp703	26977336	26981461
266966	138130_at	25	17	31549643	31549619	25	1	LTR48	LTR/ERV1	31549824	31549482	Ndufv3	31520115	31531321	4833413E03Rik	31557126	31559113
266929	134820_at	25	5	67380599	67380575	25	1	B4	SINE/B4	67380748	67380544	Slc30a9	67306955	67358565	Bend4	67427799	67392147
266916	133400_at	25					2	RLTR10-int	LTR/ERVK
267000	167115_i_at	25					2	RLTR13D2	LTR/ERVK
264392	138149_at	25	13	15944985	15944961	25	1	Lx8b	LINE/L1	15945223	15944939	Gli3	15463235	15730026	Inhba	16011851	16027211
264486	AFFX-18SRNAMur/X00686_5_at	25	17	39846809	39846833	25	1	SSU-rRNA_Hsa	rRNA	39846353	39848201	Gm9041	39640957	39645666	Gm21946	39953353	39955244
264420	139508_at	25	6	47652157	47652181	25	1	RMER12B	LTR/ERVK	47652138	47653046	Ezh2	47595341	47530274	Pdia4	47813512	47796142
264501	139202_at	25	6	117884527	117884551	25	1	ORR1D1	LTR/ERVL-MaLR	117884369	117884640	Zfp239	117862100	117873291	Hnrnpf	117900324	117925622
263168	129828_f_at	25					2	IAPEY4_I-int	LTR/ERVK
265636	167434_f_at	25	12	72568532	72568556	24	1	L1_Mus3	LINE/L1	72567457	72568669	Pcnxl4	72536357	72580213	Dhrs7	72664828	72650356
268580	131068_at	25	3	116835840	116835816	25	1	MLT1A0	LTR/ERVL-MaLR	116835870	116835667	Agl	116808166	116739999	Frrs1	116878227	116903750
268543	138508_at	25	7	55972914	55972938	25	1	RMER10A	LTR/ERVL	55972651	55973039	Nipa2	55962476	55931287	Nipa1	56019954	55977567
264711	137332_at	25	19	59349416	59349440	25	1	MRLTR33	LTR/ERVK	59349205	59349682	Rps12-ps3	59322290	59322783	Emx2	59458372	59465357
266176	168454_f_at	25					2	B1_Mur4	SINE/Alu
266159	135578_at	25	9	21292986	21292962	25	1	ID_B1	SINE/B4	21293088	21292905	Cdkn2d	21291209	21288463	Ap1m2	21312333	21295457
266888	135738_at	25	6	139982888	139982864	25	1	RMER15	LTR/ERVL	139982915	139982474	Pik3c2g	139621888	139969284	Plcz1	140041457	139989676
268335	133855_at	25	13	32872690	32872666	25	1	RMER19B2	LTR/ERVK	32873009	32872333	Serpinb1a	32851185	32842092	Serpinb1c	32898161	32881833
268317	168454_f_at	25					2	B1_Mur4	SINE/Alu
268289	168400_i_at	25	16	13702574	13702598	24	1	B1_Mus2	SINE/Alu	13702570	13702712	3110001I22Rik	13671929	13678405	Pla2g10	13730983	13715057
267034	166888_at	25	6	117884100	117884124	25	1	Lx8	LINE/L1	117883674	117884365	Zfp239	117862100	117873291	Hnrnpf	117900324	117925622
267107	135464_at	25					2	B3	SINE/B2
268504	133364_at	25	15	75881322	75881298	25	1	ORR1A4-int	LTR/ERVL-MaLR	75881750	75881283	Gsdmd	75862339	75867404	Naprt1	75894481	75890964
269616	138130_at	25	17	31549758	31549734	25	1	LTR48	LTR/ERV1	31549824	31549482	Ndufv3	31520115	31531321	4833413E03Rik	31557126	31559113
269533	133825_at	25	10	126674322	126674346	25	1	MTE2b	LTR/ERVL-MaLR	126674099	126674427	Lrig3	125966219	126015359	Xrcc6bp1	126901371	126868430
269588	133353_at	25	5	45192828	45192804	25	1	Lx4A	LINE/L1	45193499	45192608	4930435H24Rik	45169564	45155011	Qdpr	45450235	45434032
269606	131096_r_at	25	5	56458612	56458588	25	1	L1_Mus3	LINE/L1	56459257	56458499	Stim2	53998417	54121057	Pcdh7	57718021	58129351
269608	131096_r_at	25	5	56458620	56458596	25	1	L1_Mus3	LINE/L1	56459257	56458499	Stim2	53998417	54121057	Pcdh7	57718021	58129351
269520	136220_at	25	9	114478300	114478324	25	1	RMER1B	Other	114478138	114478605	Tmppe	114401095	114411200	Ccr4	114496544	114490316
269609	131096_r_at	25	5	56458619	56458595	25	1	L1_Mus3	LINE/L1	56459257	56458499	Stim2	53998417	54121057	Pcdh7	57718021	58129351
269696	128579_r_at	25	2	181290151	181290175	25	1	L1MC4a	LINE/L1	181289997	181290215	Gmeb2	181288035	181251449	Stmn3	181314500	181306459
269666	137040_at	25	2	164875144	164875168	25	1	B3	SINE/B2	164875138	164875254	Pltp	164857711	164839518	Pcif1	164879304	164894454
268764	133468_at	25	16	3625268	3625244	25	1	RLTR46B	LTR/ERVK	3625351	3624986	Olfr161	3592398	3593339	Mefv	3718124	3707215
269927	131096_r_at	25	5	56458631	56458607	25	1	L1_Mus3	LINE/L1	56459257	56458499	Stim2	53998417	54121057	Pcdh7	57718021	58129351
269871	137560_at	25	7	65808725	65808749	25	1	L1MCb	LINE/L1	65808653	65808760	Tm2d3	65691169	65701913	Pcsk6	65861734	66050340
269950	130494_f_at	25					2	B1_Mus1	SINE/Alu
269861	130147_at	25	9	121793803	121793827	25	1	RMER15	LTR/ERVL	121793779	121794273	Hhatl	121792507	121784016	Ccdc13	121839461	121797627
270031	133506_f_at	25					2	Lx4A	LINE/L1
270929	133671_at	25	8	26965144	26965120	25	1	MLTR12	LTR/ERV1	26965259	26964828	Thap1	26158212	26162940	Zfp703	26977336	26981461
270844	135475_i_at	25	15	98517707	98517683	25	1	RMER15	LTR/ERVL	98517802	98517621	Olfr279	98497474	98498406	Kansl2	98534244	98518821
270760	137488_at	25					2	Lx4A	LINE/L1
270763	133671_at	25	8	26965228	26965204	25	1	MLTR12	LTR/ERV1	26965259	26964828	Thap1	26158212	26162940	Zfp703	26977336	26981461
270766	136636_at	25	5	121193912	121193936	25	1	B1_Mur3	SINE/Alu	121193859	121193999	Ptpn11	121191397	121130533	Rpl6	121204481	121209241
271045	138128_at	25	10	116414842	116414818	25	1	LTR52	LTR/ERVL	116414904	116414530	Ptprb	116301374	116389538	Kcnmb4	116473878	116417861
271143	135415_at	25	3	88637283	88637307	25	1	B3	SINE/B2	88637208	88637407	Gm20652	88621061	88616457	Rxfp4	88653142	88651898
271099	135273_at	25	16	39187608	39187584	25	1	L1MB3	LINE/L1	39187884	39187549	Igsf11	38901471	39027159	Lsamp	41532858	42181679
270983	133684_at	25	1	172518638	172518662	25	1	MLT1D	LTR/ERVL-MaLR	172518407	172518745	Tagln2	172500047	172507380	Ccdc19	172521044	172545870
270982	133684_at	25	1	172518636	172518660	25	1	MLT1D	LTR/ERVL-MaLR	172518407	172518745	Tagln2	172500047	172507380	Ccdc19	172521044	172545870
271200	168484_f_at	25	7	19496648	19496672	25	1	RSINE1	SINE/B4	19496632	19496736	Exoc3l2	19489056	19496760	Bloc1s3	19508331	19505814
271257	133741_at	25					2	Lx5b	LINE/L1
271349	133364_at	25	15	75881389	75881365	25	1	ORR1A4-int	LTR/ERVL-MaLR	75881750	75881283	Gsdmd	75862339	75867404	Naprt1	75894481	75890964
272257	136590_at	25	12	58278564	58278540	25	1	L1_Mur3	LINE/L1	58281101	58278317	Clec14a	58269258	58264720	Sec23a	59012017	58958383
272296	134372_f_at	25					2	RMER19A	LTR/ERVK
272555	137560_at	25	7	65808730	65808754	25	1	L1MCb	LINE/L1	65808653	65808760	Tm2d3	65691169	65701913	Pcsk6	65861734	66050340
272538	134641_at	25					2	ERVB5_2-LTR_MM	LTR/ERVK
272422	136699_at	25					2	RLTR21	LTR/ERVK
272350	136615_at	25	2	84794300	84794324	25	1	LTRIS4	LTR/ERV1	84793950	84794430	Serping1	84775444	84765387	Ube2l6	84798828	84810335
273397	137040_at	25	2	164875138	164875162	25	1	B3	SINE/B2	164875138	164875254	Pltp	164857711	164839518	Pcif1	164879304	164894454
272591	130331_at	25	9	22196626	22196602	25	1	RLTR26_Mus	LTR/ERVK	22196807	22196270	Zfp872	22188168	22202123	1810064F22Rik	22208546	22207341
272628	135738_at	25	6	139982767	139982743	25	1	RMER15	LTR/ERVL	139982915	139982474	Pik3c2g	139621888	139969284	Plcz1	140041457	139989676
272622	133305_at	25	2	31686101	31686126	25	1	ID_B1	SINE/B4	31686094	31686292	Exosc2	31670715	31681350	Abl1	31688376	31804227
273506	137223_i_at	25					2	ETnERV-int	LTR/ERVK
273533	135476_f_at	25	15	98517713	98517689	25	1	RMER15	LTR/ERVL	98517802	98517621	Olfr279	98497474	98498406	Kansl2	98534244	98518821
273576	137560_at	25	7	65808726	65808750	25	1	L1MCb	LINE/L1	65808653	65808760	Tm2d3	65691169	65701913	Pcsk6	65861734	66050340
273621	138130_at	25	17	31549727	31549703	25	1	LTR48	LTR/ERV1	31549824	31549482	Ndufv3	31520115	31531321	4833413E03Rik	31557126	31559113
273673	169676_at	25					2	RLTR10-int	LTR/ERVK
273709	133865_at	25	8	34967930	34967954	25	1	MIR	SINE/MIR	34967857	34967955	Tnks	34965690	34829179	Ppp1r3b	35375741	35388124
273660	167115_i_at	25					2	RLTR13D2	LTR/ERVK
274580	137326_i_at	25	5	36455947	36455923	25	1	RMER15	LTR/ERVL	36456071	36455671	Psapl1	36204021	36206568	Grpel1	36464998	36474080
274738	134141_at	25	1	136690655	136690679	25	1	RSINE1	SINE/B4	136690608	136690755	Zfp281	136624901	136630053	Nr5a2	136960427	136843584
274642	168454_f_at	25					2	B1_Mur3	SINE/Alu
274705	134168_at	25	2	138657049	138657073	25	1	L1MC2	LINE/L1	138657020	138657121	Btbd3	138256565	138589292	Sptlc3	139493913	139637674
273761	136220_at	25	9	114478338	114478362	25	1	RMER1B	Other	114478138	114478605	Tmppe	114401095	114411200	Ccr4	114496544	114490316
273854	136618_at	25	12	108330552	108330576	25	1	MTD	LTR/ERVL-MaLR	108330498	108330922	Hhipl1	108306270	108328300	Cyp46a1	108334377	108362231
275874	134641_at	25	15	69991074	69991098	25	1	ERVB5_2-LTR_MM	LTR/ERVK	69990912	69991111	Khdrbs3	68928420	69093512	Fam135b	71727838	71445678
275842	136434_at	25					2	RLTR1A2_MM	LTR/ERV1
275171	139508_at	25	6	47652174	47652198	25	1	RMER12B	LTR/ERVK	47652138	47653046	Ezh2	47595341	47530274	Pdia4	47813512	47796142
276313	132802_at	25	11	67013121	67013145	25	1	B4A	SINE/B4	67013085	67013261	Pirt	66911981	66929876	Tmem220	67025154	67035312
276009	132104_f_at	25					2	Lx	LINE/L1
275992	134820_at	25	5	67380608	67380584	25	1	B4	SINE/B4	67380748	67380544	Slc30a9	67306955	67358565	Bend4	67427799	67392147
275959	130494_f_at	25					2	B1_Mus1	SINE/Alu
275938	169081_at	25	6	81894285	81894261	24	1	RMER15	LTR/ERVL	81894367	81894115	Lrrtm4	80018877	80810143	Gcfc2	81923669	81959915
277168	136251_at	25	16	55896488	55896512	25	1	Lx8	LINE/L1	55896313	55896622	Nxpe3	55895279	55839953	Cep97	55934855	55899888
275158	133530_at	25	10	19086087	19086111	25	1	RMER4B	LTR/ERVK	19085996	19086504	Tnfaip3	19015657	19000910	Olig3	19356560	19358606
275125	129638_at	25	10	111781592	111781568	25	1	L1_Mur3	LINE/L1	111782045	111781332	Phlda1	111506286	111508645	Krr1	111972664	111988432
276136	134015_at	25	2	11341237	11341261	25	1	RLTR13D3A	LTR/ERVK	11340740	11341530	Prkcq	11172113	11301226	Pfkfb3	11502101	11471430
277561	133495_at	25	18	15301940	15301916	25	1	MTE2b	LTR/ERVL-MaLR	15302207	15301854	Kctd1	15151446	14968685	Aqp4	15403684	15389394
277565	133400_at	25					2	RLTR10-int	LTR/ERVK
277587	135229_at	25	1	72636408	72636432	25	1	RLTR12D	LTR/ERVK	72636323	72636569	Smarcal1	72583251	72633134	Ankar	72700564	72642980
277585	139508_at	25	6	47652163	47652187	25	1	RMER12B	LTR/ERVK	47652138	47653046	Ezh2	47595341	47530274	Pdia4	47813512	47796142
277637	166269_at	25	14	50879099	50879123	25	1	MYSERV6-int	LTR/ERVK	50879018	50879258	Tep1	50870560	50824062	Klhl33	50893255	50891389
276371	134711_at	25	11	76220546	76220522	25	1	RLTR53_Mm	LTR/ERVK	76220563	76220394	Dbil5	76217608	76218666	Rnmtl1	76243715	76250619
276387	137224_f_at	25					2	ETnERV-int	LTR/ERVK
276452	133741_at	25	3	106451848	106451872	25	1	Lx5c	LINE/L1	106450813	106452137	BC051070	106406182	106387388	2010016I18Rik	106483437	106482013
277690	138932_at	25	19	6816162	6816138	25	1	RLTR30E_MM	LTR/ERV1	6816268	6815788	Slc22a12	6543019	6535845	Rps6ka4	6840601	6829085
277673	134711_at	25	11	76220475	76220451	25	1	RLTR53_Mm	LTR/ERVK	76220563	76220394	Dbil5	76217608	76218666	Rnmtl1	76243715	76250619
277715	135701_at	25	7	101791827	101791851	25	1	B3A	SINE/B2	101791757	101791945	Clpb	101663633	101790168	Phox2a	101818313	101823166
277482	134168_at	25	2	138657085	138657109	25	1	L1MC2	LINE/L1	138657020	138657121	Btbd3	138256565	138589292	Sptlc3	139493913	139637674
279922	130147_at	25	9	121794034	121794058	25	1	RMER15	LTR/ERVL	121793779	121794273	Hhatl	121792507	121784016	Ccdc13	121839461	121797627
278665	128579_r_at	25	2	181290177	181290201	25	1	L1MC4a	LINE/L1	181289997	181290215	Gmeb2	181288035	181251449	Stmn3	181314500	181306459
280143	134312_at	25	7	77997679	77997655	25	1	MIR	SINE/MIR	77997749	77997545	Agbl1	76318071	76766608	Ntrk3	78578408	78192362
280076	132109_at	25	15	12318420	12318396	25	1	RMER1B	Other	12319093	12318364	Mtmr12	12205028	12272240	1810049J17Rik	12321899	12321438
280119	167031_i_at	25					2	MT2B	LTR/ERVL
281338	165905_at	25	1	88867336	88867312	25	1	Lx8	LINE/L1	88867422	88867249	Arl4c	88702221	88673125	Sh3bp4	89070415	89155068
281344	136087_at	25	4	12314316	12314340	25	1	RLTR25B	LTR/ERVK	12314316	12314386	Fam92a	12172015	12153409	Runx1t1	13743436	13893649
279810	134372_f_at	25	17	65889704	65889728	25	1	RMER19A	LTR/ERVK	65889223	65889892	Ralbp1	65885755	65848433	Twsg1	65951187	65923066
279778	133778_at	25					2	Lx5	LINE/L1
278829	134820_at	25	5	67380585	67380561	25	1	B4	SINE/B4	67380748	67380544	Slc30a9	67306955	67358565	Bend4	67427799	67392147
279701	133506_f_at	25					2	Lx4A	LINE/L1
280223	137575_at	25					2	RLTR10-int	LTR/ERVK
280164	132548_at	25	6	136457296	136457272	25	1	RLTR49	LTR/ERVK	136457797	136457185	E330021D16Rik	136401830	136400715	Atf7ip	136518851	136610870
281596	133556_at	25					2	RMER16-int	LTR/ERVK
282249	135415_at	25	3	88637281	88637305	25	1	B3	SINE/B2	88637208	88637407	Gm20652	88621061	88616457	Rxfp4	88653142	88651898
281576	141122_at	25	13	108027794	108027770	25	1	MLT1F2	LTR/ERVL-MaLR	108028038	108027699	Zswim6	107890064	107724618	Smim15	108046424	108049146
281237	168650_at	25	4	127810766	127810742	25	1	MTD	LTR/ERVL-MaLR	127810932	127810590	Gjb5	127358181	127354809	CK137956	127970951	127927592
281249	135475_i_at	25	15	98517786	98517762	25	1	RMER15	LTR/ERVL	98517802	98517621	Olfr279	98497474	98498406	Kansl2	98534244	98518821
281180	136220_at	25	9	114478256	114478280	25	1	RMER1B	Other	114478138	114478605	Tmppe	114401095	114411200	Ccr4	114496544	114490316
280992	133952_at	25	1	151143682	151143706	25	1	B1F	SINE/Alu	151143608	151143742	Hmcn1	150993435	150563527	Ivns1abp	151344498	151364445
280298	133530_at	25	10	19086094	19086118	25	1	RMER4B	LTR/ERVK	19085996	19086504	Tnfaip3	19015657	19000910	Olig3	19356560	19358606
283709	132799_f_at	25					2	ERVB5_2-LTR_MM	LTR/ERVK
283654	166684_i_at	25	6	13862852	13862828	25	1	RMER1A	Other	13862902	13862628	Gpr85	13839942	13834458	2610001J05Rik	13871518	13867735
283598	133378_at	25	16	39203446	39203422	25	1	L1MB8	LINE/L1	39203609	39203356	Igsf11	38901471	39027159	Lsamp	41532858	42181679
283572	135319_at	25	4	41320403	41320427	25	1	Lx5	LINE/L1	41319734	41320623	Dcaf12	41314889	41291300	Ubap1	41348996	41390525
283579	137224_f_at	25					2	ETnERV-int	LTR/ERVK
283531	136628_f_at	25	2	118563380	118563404	25	1	RSINE1	SINE/B4	118563295	118563430	Bmf	118549687	118528757	Bub1b	118598211	118641591
283525	130331_at	25					2	RLTR26	LTR/ERVK
282851	138191_f_at	25					2	MERV1_LTR	LTR/ERV1
281102	131179_r_at	25					2	RMER19B	LTR/ERVK
282386	168321_at	25					2	MuRRS4-int	LTR/ERV1
282434	166888_at	25	6	117884093	117884117	25	1	Lx8	LINE/L1	117883674	117884365	Zfp239	117862100	117873291	Hnrnpf	117900324	117925622
282413	134372_f_at	25	17	65889708	65889732	25	1	RMER19A	LTR/ERVK	65889223	65889892	Ralbp1	65885755	65848433	Twsg1	65951187	65923066
283813	133505_i_at	25	1	32707467	32707491	25	1	Lx4A	LINE/L1	32706829	32707753	Gm5415	32547293	32543546	Prim2	33669786	33453811
282505	136636_at	25	5	121193939	121193963	25	1	B1_Mur3	SINE/Alu	121193859	121193999	Ptpn11	121191397	121130533	Rpl6	121204481	121209241
282523	134095_f_at	25	17	88296173	88296149	25	1	RSINE1	SINE/B4	88296279	88296143	Fbxo11	88065291	87990859	Foxn2	88440711	88490533
282472	166269_at	25					2	MYSERV6-int	LTR/ERVK
282538	137332_at	25					2	MRLTR33	LTR/ERVK
282554	171556_at	25	15	96193364	96193340	25	1	RMER19B	LTR/ERVK	96193938	96193108	Gm17546	95830072	95824459	Arid2	96287518	96404992
283946	136251_at	25	16	55896473	55896497	25	1	Lx8	LINE/L1	55896313	55896622	Nxpe3	55895279	55839953	Cep97	55934855	55899888
283931	168650_at	25	4	127810781	127810757	25	1	MTD	LTR/ERVL-MaLR	127810932	127810590	Gjb5	127358181	127354809	CK137956	127970951	127927592
284123	AFFX-18SRNAMur/X00686_3_at	25	17	39848024	39848048	25	1	SSU-rRNA_Hsa	rRNA	39846353	39848201	Gm9041	39640957	39645666	Gm21946	39953353	39955244
284821	138508_at	25	7	55972921	55972945	25	1	RMER10A	LTR/ERVL	55972651	55973039	Nipa2	55962476	55931287	Nipa1	56019954	55977567
284105	128579_r_at	25	2	181290099	181290123	25	1	L1MC4a	LINE/L1	181289997	181290215	Gmeb2	181288035	181251449	Stmn3	181314500	181306459
284109	135680_at	25					2	RMER19C	LTR/ERVK
284968	165905_at	25	1	88867402	88867378	25	1	Lx8	LINE/L1	88867422	88867249	Arl4c	88702221	88673125	Sh3bp4	89070415	89155068
285049	133344_at	25					2	ORR1A2-int	LTR/ERVL-MaLR
285064	133305_at	25	2	31686413	31686437	25	1	B3	SINE/B2	31686348	31686528	Exosc2	31670715	31681350	Abl1	31688376	31804227
286121	133440_at	25	15	100690189	100690165	25	1	RLTR30	LTR/ERV1	100690384	100690018	Cela1	100687920	100674425	Galnt6	100729376	100691813
284084	136097_i_at	25	11	52513804	52513828	25	1	ORR1D2	LTR/ERVL-MaLR	52513581	52513941	9530068E07Rik	52396428	52408728	Fstl4	52764634	53188538
285150	138367_at	25	3	31316753	31316777	25	1	RMER15	LTR/ERVL	31316727	31316971	Slc7a14	31310378	31202910	Kcnmb2	31902507	32200180
285111	135831_at	25					2	RMER16A2	LTR/ERVK
285127	137591_at	25	11	62542533	62542509	25	1	ORR1D1	LTR/ERVL-MaLR	62542674	62542430	Cenpv	62539261	62524946	Ubb	62551171	62553213
285178	136618_at	25	12	108330578	108330602	25	1	MTD	LTR/ERVL-MaLR	108330498	108330922	Hhipl1	108306270	108328300	Cyp46a1	108334377	108362231
284922	133684_at	25	1	172518649	172518673	25	1	MLT1D	LTR/ERVL-MaLR	172518407	172518745	Tagln2	172500047	172507380	Ccdc19	172521044	172545870
285286	167434_f_at	25					2	L1_Mus3	LINE/L1
285258	131126_at	25					2	RLTR30D2_MM	LTR/ERV1
285196	166106_f_at	25	4	135630088	135630112	25	1	L1MD2	LINE/L1	135629916	135630199	Grhl3	135573630	135541888	Ifnlr1	135686287	135708181
285390	166106_f_at	25	4	135630073	135630097	25	1	L1MD2	LINE/L1	135629916	135630199	Grhl3	135573630	135541888	Ifnlr1	135686287	135708181
285304	139132_f_at	25	1	93857996	93858020	25	1	RLTR13D3A1	LTR/ERVK	93857634	93858594	D2hgdh	93825240	93852348	Gal3st2	93861344	93876494
285382	133427_r_at	25	3	115885523	115885499	25	1	Lx7	LINE/L1	115885651	115885299	S1pr1	115715055	115710433	A930005H10Rik	115888130	115887822
286420	133305_at	25	2	31686359	31686383	25	1	B3	SINE/B2	31686348	31686528	Exosc2	31670715	31681350	Abl1	31688376	31804227
286355	131068_at	25	3	116835798	116835774	25	1	MLT1A0	LTR/ERVL-MaLR	116835870	116835667	Agl	116808166	116739999	Frrs1	116878227	116903750
286163	139401_at	25	9	109064364	109064340	25	1	B3	SINE/B2	109064448	109064256	Trex1	109060338	109057933	Tma7	109082381	109077988
286174	140707_at	25	10	128508773	128508797	25	1	PB1D10	SINE/Alu	128508759	128508853	Myl6b	128498685	128494157	Esyt1	128525859	128510248
286634	135831_at	25	13	58167391	58167415	25	1	RMER16A2	LTR/ERVK	58167361	58167645	Idnk	58157649	58164693	Ubqln1	58215653	58176156
286548	131121_r_at	25	5	57218124	57218100	25	1	L1_Rod	LINE/L1	57218330	57217150	Stim2	53998417	54121057	Pcdh7	57718021	58129351
286554	140707_at	25	10	128513183	128513207	25	1	B3	SINE/B2	128513114	128513271	Esyt1	128525859	128510248	Zc3h10	128547774	128541963
287564	135900_at	25	3	102292433	102292457	25	1	RMER15	LTR/ERVL	102292368	102292489	Vangl1	102204693	102156701	Ngf	102469928	102521013
287449	AFFX-18SRNAMur/X00686_M_at	25	17	39847203	39847227	25	1	SSU-rRNA_Hsa	rRNA	39846353	39848201	Gm9041	39640957	39645666	Gm21946	39953353	39955244
287793	141122_at	25	13	108027814	108027790	25	1	MLT1F2	LTR/ERVL-MaLR	108028038	108027699	Zswim6	107890064	107724618	Smim15	108046424	108049146
287709	138117_at	25					2	RLTR49	LTR/ERVK
287594	167115_i_at	25					2	RLTR13D2	LTR/ERVK
287595	134329_at	25					2	LTRIS4A	LTR/ERV1
287656	129202_r_at	25					2	Lx7	LINE/L1
287582	139401_at	25	9	109064322	109064298	25	1	B3	SINE/B2	109064448	109064256	Trex1	109060338	109057933	Tma7	109082381	109077988
287649	133556_at	25					2	RMER16-int	LTR/ERVK
287668	134400_f_at	25					2	RLTR10B	LTR/ERVK
287607	168454_f_at	25					2	B1_Mur3	SINE/Alu
287667	139025_f_at	25	13	67926382	67926358	25	1	MER89	LTR/ERV1	67926780	67926298	BC048507	67863326	67863923	Mtrr	68582121	68560780
288649	166776_at	25	17	14939379	14939355	25	1	MT2A	LTR/ERVL	14939722	14939267	Wdr27	14934653	14829331	1600012H06Rik	14943184	14959570
289042	135701_at	25	7	101791648	101791672	25	1	PB1D10	SINE/Alu	101791625	101791702	Clpb	101663633	101790168	Phox2a	101818313	101823166
289027	133400_at	25					2	RLTR10-int	LTR/ERVK
289065	132799_f_at	25	6	121983346	121983370	25	1	ERVB5_2-LTR_MM	LTR/ERVK	121983104	121983559	Mug1	121838541	121889057	Mug2	122006798	122085967
287821	135229_at	25	1	72636477	72636501	25	1	RLTR12D	LTR/ERVK	72636323	72636569	Smarcal1	72583251	72633134	Ankar	72700564	72642980
288865	133774_at	25	18	35815976	35816000	25	1	MIRb	SINE/MIR	35815804	35816011	Ube2d2a	35771559	35807172	Cxxc5	35829818	35861687
288781	133556_at	25					2	RMER16-int	LTR/ERVK
290045	136636_at	25	5	121193920	121193944	25	1	B1_Mur3	SINE/Alu	121193859	121193999	Ptpn11	121191397	121130533	Rpl6	121204481	121209241
289980	134745_at	25	17	7349636	7349660	25	1	MTE2b	LTR/ERVL-MaLR	7349389	7349715	Tcp10a	7324646	7345974	Ttll2	7352696	7350904
289162	171311_r_at	25	13	3760916	3760892	24	1	MTE2a	LTR/ERVL-MaLR	3761009	3760604	Asb13	3634032	3651774	Calml3	3804318	3802893
289137	138135_at	25	4	128880225	128880201	25	1	MER2	DNA/TcMar-Tigger	128880359	128880124	Zfp362	128806045	128773088	Trim62	128883580	128911328
288709	168454_f_at	25					2	B1_Mm	SINE/Alu
288680	129202_r_at	25	12	109661622	109661646	25	1	Lx7	LINE/L1	109661551	109661691	Rtl1	109600330	109589194	Dio3	110279068	110281097
288708	137332_at	25	19	59349317	59349341	25	1	MRLTR33	LTR/ERVK	59349205	59349682	Rps12-ps3	59322290	59322783	Emx2	59458372	59465357
288703	133855_at	25	13	32872814	32872789	25	1	RMER19B2	LTR/ERVK	32873009	32872333	Serpinb1a	32851185	32842092	Serpinb1c	32898161	32881833
290518	140845_at	25	4	101399184	101399208	25	1	L1_Mur3	LINE/L1	101398875	101399618	Jak1	101265282	101152367	Ak4	101419277	101466995
290531	137575_at	25					2	RLTR10-int	LTR/ERVK
289262	129202_r_at	25	12	109661617	109661641	25	1	Lx7	LINE/L1	109661551	109661691	Rtl1	109600330	109589194	Dio3	110279068	110281097
290292	165905_at	25	1	88867373	88867349	25	1	Lx8	LINE/L1	88867422	88867249	Arl4c	88702221	88673125	Sh3bp4	89070415	89155068
290366	136262_f_at	25	11	30924299	30924275	25	1	Lx2	LINE/L1	30925614	30924137	Gpr75	30885358	30893729	Erlec1	30954335	30930774
290155	136615_at	25	2	84794283	84794307	25	1	LTRIS4	LTR/ERV1	84793950	84794430	Serping1	84775444	84765387	Ube2l6	84798828	84810335
290077	136097_i_at	25	11	52513805	52513829	25	1	ORR1D2	LTR/ERVL-MaLR	52513581	52513941	9530068E07Rik	52396428	52408728	Fstl4	52764634	53188538
290094	133855_at	25	13	32872694	32872670	25	1	RMER19B2	LTR/ERVK	32873009	32872333	Serpinb1a	32851185	32842092	Serpinb1c	32898161	32881833
290099	168650_at	25	4	127810783	127810759	25	1	MTD	LTR/ERVL-MaLR	127810932	127810590	Gjb5	127358181	127354809	CK137956	127970951	127927592
288883	133440_at	25	15	100690197	100690173	25	1	RLTR30	LTR/ERV1	100690384	100690018	Cela1	100687920	100674425	Galnt6	100729376	100691813
288923	135789_at	25	2	125733175	125733199	25	1	Lx5	LINE/L1	125732882	125733463	Eid1	125673100	125675638	Secisbp2l	125782870	125736986
288897	137327_f_at	25	5	36456033	36456009	25	1	RMER15	LTR/ERVL	36456071	36455671	Psapl1	36204021	36206568	Grpel1	36464998	36474080
291434	139025_f_at	25	13	67926490	67926466	25	1	MER89	LTR/ERV1	67926780	67926298	BC048507	67863326	67863923	Mtrr	68582121	68560780
291431	137092_at	25	11	3475147	3475171	25	1	RSINE1	SINE/B4	3475059	3475218	Rnf185	3452363	3415982	Pla2g3	3488284	3499350
291320	132548_at	25	6	136457484	136457460	25	1	RLTR49	LTR/ERVK	136457797	136457185	E330021D16Rik	136401830	136400715	Atf7ip	136518851	136610870
291307	128644_at	25	11	75481555	75481579	25	1	ID4	SINE/ID	75481510	75481585	Tlcd2	75461715	75470899	Prpf8	75486816	75509449
292517	137627_f_at	25					2	RLTR9E	LTR/ERVK
290233	136636_at	25	5	121193914	121193938	25	1	B1_Mur3	SINE/Alu	121193859	121193999	Ptpn11	121191397	121130533	Rpl6	121204481	121209241
290217	166584_at	25					2	ERVB5_1-I_MM	LTR/ERVK
290185	131179_r_at	25					2	Charlie5	DNA/hAT-Charlie
291594	134820_at	25	5	67380662	67380638	25	1	B4	SINE/B4	67380748	67380544	Slc30a9	67306955	67358565	Bend4	67427799	67392147
291604	133468_at	25					2	RLTR46B	LTR/ERVK
291589	166106_f_at	25	4	135630086	135630110	25	1	L1MD2	LINE/L1	135629916	135630199	Grhl3	135573630	135541888	Ifnlr1	135686287	135708181
291661	136434_at	25					2	RLTR1A2_MM	LTR/ERV1
293919	168400_i_at	25	16	13702575	13702599	24	1	B1_Mus2	SINE/Alu	13702570	13702712	3110001I22Rik	13671929	13678405	Pla2g10	13730983	13715057
293874	140189_at	25	6	13896069	13896093	25	1	ORR1C2-int	LTR/ERVL-MaLR	13895278	13896163	2610001J05Rik	13871518	13867735	Ppp1r3a	14755274	14713822
292677	134141_at	25	1	136690661	136690685	25	1	RSINE1	SINE/B4	136690608	136690755	Zfp281	136624901	136630053	Nr5a2	136960427	136843584
292731	166591_r_at	25	1	80191736	80191760	25	1	RMER16_Mm	LTR/ERVK	80191614	80192157	Serpine2	79858696	79794197	Fam124b	80218473	80198706
292637	136097_i_at	25	11	52513897	52513921	25	1	ORR1D2	LTR/ERVL-MaLR	52513581	52513941	9530068E07Rik	52396428	52408728	Fstl4	52764634	53188538
295098	134168_at	25	2	138657084	138657108	25	1	L1MC2	LINE/L1	138657020	138657121	Btbd3	138256565	138589292	Sptlc3	139493913	139637674
295108	134184_at	25	7	48531114	48531090	25	1	ORR1D1-int	LTR/ERVL-MaLR	48531537	48530631	Mrgprx2	48499270	48478619	Mrgprb2	48558086	48550968
293812	139025_f_at	25	13	67926369	67926345	25	1	MER89	LTR/ERV1	67926780	67926298	BC048507	67863326	67863923	Mtrr	68582121	68560780
295274	133400_at	25					2	RLTR10-int	LTR/ERVK
292965	135464_at	25	18	46641506	46641530	25	1	B3	SINE/B2	46641380	46641593	Eif1a	46597704	46610225	Cdo1	46728342	46713205
291710	131068_at	25	3	116835786	116835762	25	1	MLT1A0	LTR/ERVL-MaLR	116835870	116835667	Agl	116808166	116739999	Frrs1	116878227	116903750
292768	134141_at	25	1	136690728	136690752	25	1	RSINE1	SINE/B4	136690608	136690755	Zfp281	136624901	136630053	Nr5a2	136960427	136843584
296450	134372_f_at	25	17	65889727	65889751	25	1	RMER19A	LTR/ERVK	65889223	65889892	Ralbp1	65885755	65848433	Twsg1	65951187	65923066
294004	167434_f_at	25					2	L1_Mus3	LINE/L1
294242	138135_at	25	4	128880156	128880132	25	1	MER2	DNA/TcMar-Tigger	128880359	128880124	Zfp362	128806045	128773088	Trim62	128883580	128911328
294180	140189_at	25	6	13896055	13896079	25	1	ORR1C2-int	LTR/ERVL-MaLR	13895278	13896163	2610001J05Rik	13871518	13867735	Ppp1r3a	14755274	14713822
296504	130494_f_at	25					2	B1_Mus2	SINE/Alu
296532	137326_i_at	25	5	36455952	36455928	25	1	RMER15	LTR/ERVL	36456071	36455671	Psapl1	36204021	36206568	Grpel1	36464998	36474080
296492	135273_at	25	16	39187625	39187601	25	1	L1MB3	LINE/L1	39187884	39187549	Igsf11	38901471	39027159	Lsamp	41532858	42181679
296493	134184_at	25	7	48531117	48531093	25	1	ORR1D1-int	LTR/ERVL-MaLR	48531537	48530631	Mrgprx2	48499270	48478619	Mrgprb2	48558086	48550968
[truncated: 783 more rows]
