# Supplementary material for: Microarray analysis reveals global modulation of endogenous retroelement transcription by microbes
Source: Retrovirology. 2014 Jul 25;11:59. doi: 10.1186/1742-4690-11-59 (PMC4222864; doi:10.1186/1742-4690-11-59)
Supplement: Supplementary file 2 — Additional file 2: Archive of mouse annotation files. Probe annotation files (csv format), as defined in the Methods, for the following Affymetrix platforms: mg_u74a, mg_u74a_v2, mg_b74b, mg_u74b_v2, mg_b74c, mg_u74c_v2, moe_430a, moe_430b, ht_mg_430a, mogene_1_0_st, mogene_2_0, mouse430_v2, mouse430a_v2. Shortened platform names correspond to identifiers used within the ‘oligo’ Bioconductor R package. Column identifiers are pid – probe id, probeset – Affymetrix probeset, plen – probe length, sid – target chromosome, sstart – start position of probe on sid, send – end position of probe on sid, nident – identity within the region sstart to send, numhits – number of hits recorded by BLASTn, repeat – RepBase-defined repeat, repclass – RepBase-defined repeat class, rstart – start position of repetitive element, rend – end position of repetitive element, 5id – symbol of nearest 5′ protein coding gene, 5start – start position of 5id, 5stop – end position of 5id, 3id – symbol of nearest 3′ protein coding gene, 3start – start position of 3id, 3stop – end position of 3id. (ZIP 846 KB) [file 12977_2014_3913_MOESM2_ESM.zip › mouse/affy_moe430a.csv]

pid	probeset	plen	sid	sstart	send	nident	numhits	repeat	repclass	rstart	rend	5id	5start	5stop	3id	3start	3stop
1067	1434614_at	25					2	RLTR45	LTR/ERVK
2262	1427438_at	25	18	39154548	39154572	25	1	L1MD	LINE/L1	39154067	39155339	Fgf1	38929404	38838673	Nr3c1	39491301	39410545
13863	1457379_at	25	16	17353619	17353595	25	1	B3A	SINE/B2	17353652	17353473	Serpind1	17331371	17343575	Snap29	17406003	17430826
2699	AFFX-18SRNAMur/X00686_M_at	25	17	39847303	39847327	25	1	SSU-rRNA_Hsa	rRNA	39846353	39848201	Gm9041	39640957	39645666	Gm21946	39953353	39955244
5669	1449609_at	25	4	125966132	125966156	25	1	MT2A	LTR/ERVL	125965768	125966238	Grik3	125490700	125714173	Csf3r	126024550	126044440
12623	1431048_at	25	14	45422250	45422274	25	1	RMER1B	Other	45421980	45422829	Gnpnat1	45388802	45376334	Fermt2	45530118	45458792
4128	1430457_at	25	1	130437342	130437366	25	1	MLT2B2	LTR/ERVL	130437331	130437605	Daf2	130423009	130388537	Cd55	130462744	130439027
4169	1421185_at	25					2	RMER17A-int	LTR/ERVK
12455	1443326_at	25	13	79509520	79509544	25	1	MERV1_I-int	LTR/ERV1	79508237	79512797	Nr2f1	78199757	78188973	Arrdc3	80883384	80896035
11227	1432050_at	25	17	55563327	55563351	25	1	RMER19C	LTR/ERVK	55562836	55563509	St6gal2	55445382	55514581	Vmn2r118	55624672	55592341
12324	AFFX-18SRNAMur/X00686_5_at	25	17	39846523	39846547	24	1	SSU-rRNA_Hsa	rRNA	39846353	39848201	Gm9041	39640957	39645666	Gm21946	39953353	39955244
12198	1425961_at	25	2	103384179	103384155	25	1	Lx4A	LINE/L1	103384705	103384007	Ehf	103303278	103263433	Elf5	103411688	103450989
8155	1425976_x_at	25	8	42079514	42079490	25	1	L1Md_A	LINE/L1	42081197	42075037	Frg1	41417118	41397457	Triml1	43141486	43129807
11301	1419237_at	25					2	RLTR49	LTR/ERVK
9867	1449609_at	25	4	125965859	125965883	25	1	MT2A	LTR/ERVL	125965768	125966238	Grik3	125490700	125714173	Csf3r	126024550	126044440
10861	1437952_at	25					2	MERVL-int	LTR/ERVL
10990	1424515_at	25	17	45441068	45441092	25	1	MERVL_2A-int	LTR/ERVL	45440193	45442030	Cdc5l	45433707	45391892	Spats1	45474938	45448937
9683	1424515_at	25	17	45441399	45441423	25	1	MERVL_2A-int	LTR/ERVL	45440193	45442030	Cdc5l	45433707	45391892	Spats1	45474938	45448937
15442	1452426_x_at	25	4	133096097	133096121	25	1	RLTR4_Mm	LTR/ERV1	133095957	133096443	Ahdc1	133011260	133078110	Wasf2	133130505	133199756
16850	1424564_at	25	2	172469413	172469437	25	1	B4A	SINE/B4	172469331	172469572	Gcnt7	172458596	172450313	Fam209	172472520	172474331
22633	1436172_at	25	6	3333550	3333526	25	1	RLTR46B	LTR/ERVK	3333740	3333361				Samd9l	3399571	3372260
22328	1427513_at	25	8	114154648	114154672	25	1	B4A	SINE/B4	114154499	114154773	Nudt7	114133557	114152312	Vat1l	114205612	114374071
23498	1424564_at	25	2	172469645	172469669	25	1	PB1D10	SINE/Alu	172469591	172469699	Gcnt7	172458596	172450313	Fam209	172472520	172474331
23506	1441433_at	25					2	IAP-d-int	LTR/ERVK
16736	1420105_at	25					2	RMER17C	LTR/ERVK
18172	1455382_at	25	5	44236301	44236325	25	1	MTE2b	LTR/ERVL-MaLR	44236196	44236503	Tapt1	44226606	44175164	Ldb2	44799707	44472133
21127	1421185_at	25					2	RMER17A-int	LTR/ERVK
17028	1457833_at	25	18	35631337	35631361	25	1	RLTR30D2_MM	LTR/ERV1	35631325	35631791	Slc23a1	35627244	35614604	Mzb1	35649367	35647266
26407	1451699_at	25					2	IAP-d-int	LTR/ERVK
26738	1424516_at	25	17	45441987	45442011	25	1	MERVL_2A-int	LTR/ERVL	45440193	45442030	Cdc5l	45433707	45391892	Spats1	45474938	45448937
25109	AFFX-18SRNAMur/X00686_M_at	25	6	3201498	3201522	25	1	SSU-rRNA_Hsa	rRNA	3200779	3201677				Samd9l	3399571	3372260
25080	1449220_at	25	6	48764521	48764497	25	1	ERVB4_1C-LTR_Mm	LTR/ERVK	48764867	48764363	Gimap5	48746197	48754210	Gimap3	48766519	48765089
25613	1418802_at	25	7	143037320	143037296	25	1	ORR1D2	LTR/ERVL-MaLR	143037562	143037213	Tspan32	143005046	143019644	Cd81	143052739	143067934
20965	1415708_at	25	11	3640298	3640274	25	1	MLT1K	LTR/ERVL-MaLR	3640325	3639749	Smtn	3540612	3517523	Morc2a	3649494	3690477
24156	1427740_a_at	25	4	89236282	89236258	25	1	Lx9	LINE/L1	89237177	89235755	Mtap	89137122	89181081	Cdkn2a	89294653	89274473
26913	1425961_at	25	2	103384132	103384108	25	1	Lx4A	LINE/L1	103384705	103384007	Ehf	103303278	103263433	Elf5	103411688	103450989
27031	AFFX-18SRNAMur/X00686_5_at	25					2	SSU-rRNA_Hsa	rRNA
28359	1420001_at	25	7	34854990	34854966	25	1	RMER1B	Other	34855258	34854657	Chst8	34812711	34674468	Pepd	34912379	35044710
32108	1449972_s_at	25	17	17088861	17088885	25	1	MurSatRep1	Unknown	17088770	17089499	Zfp960	17064113	17089628	Zfp97	17121415	17146831
35065	1433954_at	25	11	86209186	86209210	25	1	RLTR41C	LTR/ERV1	86209158	86209606	Brip1	86201193	86058138	Ints2	86257575	86210681
32539	1418802_at	25	7	143037339	143037315	25	1	ORR1D2	LTR/ERVL-MaLR	143037562	143037213	Tspan32	143005046	143019644	Cd81	143052739	143067934
33659	1433438_x_at	25	8	123426132	123426108	25	1	RLTR4_Mm	LTR/ERV1	123426326	123425804	Tubb3	123411424	123422015	Def8	123442986	123463270
33660	1456182_x_at	25	8	123426132	123426108	25	1	RLTR4_Mm	LTR/ERV1	123426326	123425804	Tubb3	123411424	123422015	Def8	123442986	123463270
35315	1443326_at	25	13	79509503	79509527	25	1	MERV1_I-int	LTR/ERV1	79508237	79512797	Nr2f1	78199757	78188973	Arrdc3	80883384	80896035
36685	1426060_at	25					2	L1Md_F3	LINE/L1
36701	1419658_at	25	17	36108699	36108675	25	1	RLTR9F	LTR/ERVK	36108905	36108474	H2-Bl	36084249	36080189	Gm7030	36129425	36109719
39845	1456182_x_at	25	8	123426216	123426192	25	1	RLTR4_Mm	LTR/ERV1	123426326	123425804	Tubb3	123411424	123422015	Def8	123442986	123463270
40982	1427513_at	25	8	114154860	114154884	25	1	B4	SINE/B4	114154854	114154913	Nudt7	114133557	114152312	Vat1l	114205612	114374071
41034	1443326_at	25					2	MERV1_I-int	LTR/ERV1
43653	1443427_at	25					2	L1_Mus3	LINE/L1
43642	1443427_at	25	12	26829875	26829851	25	1	L1_Mus3	LINE/L1	26830084	26829324	Cmpk2	26469204	26479835	Sox11	27342709	27340697
43927	AFFX-18SRNAMur/X00686_5_at	25	17	39846946	39846970	25	1	SSU-rRNA_Hsa	rRNA	39846353	39848201	Gm9041	39640957	39645666	Gm21946	39953353	39955244
46645	1452068_at	25					2	RLTR5_Mm	LTR/ERV1
45561	1439483_at	25	5	23692731	23692707	25	1	MuRRS4-int	LTR/ERV1	23694352	23692350	Srpk2	23616571	23503356	Pus7	23783711	23740648
49382	1443473_at	25	4	139162185	139162161	25	1	MTB_Mm-int	LTR/ERVL-MaLR	139162985	139161567	Minos1	139131113	139101814	Capzb	139192899	139291818
48219	AFFX-18SRNAMur/X00686_3_at	25					2	SSU-rRNA_Hsa	rRNA
49200	AFFX-18SRNAMur/X00686_M_at	25	17	39847177	39847201	25	1	SSU-rRNA_Hsa	rRNA	39846353	39848201	Gm9041	39640957	39645666	Gm21946	39953353	39955244
46754	1443473_at	25					2	MTC-int	LTR/ERVL-MaLR
50787	AFFX-18SRNAMur/X00686_5_at	25					2	SSU-rRNA_Hsa	rRNA
50917	1424564_at	25	2	172469427	172469451	25	1	B4A	SINE/B4	172469331	172469572	Gcnt7	172458596	172450313	Fam209	172472520	172474331
52085	AFFX-18SRNAMur/X00686_3_at	25	17	39848010	39848034	24	1	SSU-rRNA_Hsa	rRNA	39846353	39848201	Gm9041	39640957	39645666	Gm21946	39953353	39955244
55059	1436172_at	25					2	RLTR46B	LTR/ERVK
55060	1455581_x_at	25					2	RLTR46B	LTR/ERVK
53618	1427513_at	25	8	114154667	114154691	25	1	B4A	SINE/B4	114154499	114154773	Nudt7	114133557	114152312	Vat1l	114205612	114374071
55162	1448292_at	25	1	166431895	166431871	25	1	Lx2	LINE/L1	166432497	166430817	Pogk	166409863	166384622	Gm4846	166497588	166483613
55286	1455892_x_at	25					2	MuLV-int	LTR/ERV1
56737	1419237_at	25	7	6966675	6966699	25	1	URR1A	DNA/hAT-Charlie	6966671	6966748	Usp29	6961160	6963769	Aurkc	6995443	7002945
61030	1427795_s_at	25	5	33947188	33947164	25	1	RLTR46	LTR/ERVK	33947287	33946970	Nelfa	33936413	33896936	Gm1673	33983437	33985013
55453	1449609_at	25	4	125965977	125966001	25	1	MT2A	LTR/ERVL	125965768	125966238	Grik3	125490700	125714173	Csf3r	126024550	126044440
55523	1425113_x_at	25					2	IAPLTR4	LTR/ERVK
59528	1457833_at	25	18	35631253	35631277	25	1	MT2B1	LTR/ERVL	35631051	35631318	Slc23a1	35627244	35614604	Mzb1	35649367	35647266
58313	1419658_at	25	17	36097023	36096999	25	1	RLTR9B	LTR/ERVK	36097133	36096812	H2-Bl	36084249	36080189	Gm7030	36129425	36109719
59324	1427740_a_at	25					2	Lx9	LINE/L1
59332	1420001_at	25	7	34854950	34854926	25	1	RMER1B	Other	34855258	34854657	Chst8	34812711	34674468	Pepd	34912379	35044710
63939	1431048_at	25					2	RMER1B	Other
63662	1443473_at	25	4	139162072	139162048	25	1	MTB_Mm-int	LTR/ERVL-MaLR	139162985	139161567	Minos1	139131113	139101814	Capzb	139192899	139291818
65278	1434615_x_at	25	4	8123802	8123826	25	1	RLTR45-int	LTR/ERVK	8123326	8123961	Tox	6991557	6686353	Car8	8239041	8143367
65279	1434614_at	25	4	8123802	8123826	25	1	RLTR45-int	LTR/ERVK	8123326	8123961	Tox	6991557	6686353	Car8	8239041	8143367
65283	1439483_at	25	5	23692686	23692662	25	1	MuRRS4-int	LTR/ERV1	23694352	23692350	Srpk2	23616571	23503356	Pus7	23783711	23740648
65312	1427740_a_at	25	4	89236293	89236269	25	1	Lx9	LINE/L1	89237177	89235755	Mtap	89137122	89181081	Cdkn2a	89294653	89274473
65388	1433438_x_at	25	8	123426322	123426298	25	1	RLTR4_Mm	LTR/ERV1	123426326	123425804	Tubb3	123411424	123422015	Def8	123442986	123463270
66251	1430457_at	25	1	130388586	130388610	25	1	MLT2B2	LTR/ERVL	130388417	130388659	Daf2	130423009	130388537	Cd55	130462744	130439027
67801	1425297_at	25	13	74480411	74480387	25	1	MurSatRep1	Unknown	74481141	74480304	Gm10116	74406396	74407317	Zfp825	74482943	74480517
67800	1451654_x_at	25	13	74480411	74480387	25	1	MurSatRep1	Unknown	74481141	74480304	Gm10116	74406396	74407317	Zfp825	74482943	74480517
69612	1455892_x_at	25					2	RLTR4_MM-int	LTR/ERV1
68045	1451699_at	25	12	20661457	20661481	25	1	IAP-d-int	LTR/ERVK	20659924	20661493	Gm10479	20415938	20433699	1700030C10Rik	20815727	20814257
69381	1448292_at	25	1	166431833	166431809	25	1	Lx2	LINE/L1	166432497	166430817	Pogk	166409863	166384622	Gm4846	166497588	166483613
69351	AFFX-18SRNAMur/X00686_5_at	25					2	SSU-rRNA_Hsa	rRNA
75440	AFFX-18SRNAMur/X00686_M_at	25					2	SSU-rRNA_Hsa	rRNA
71999	1449609_at	25	4	125965931	125965955	25	1	MT2A	LTR/ERVL	125965768	125966238	Grik3	125490700	125714173	Csf3r	126024550	126044440
71974	1448292_at	25	1	166431718	166431694	25	1	Lx2	LINE/L1	166432497	166430817	Pogk	166409863	166384622	Gm4846	166497588	166483613
76242	1443427_at	25	12	26830013	26829989	25	1	L1_Mus3	LINE/L1	26830084	26829324	Cmpk2	26469204	26479835	Sox11	27342709	27340697
76692	1452426_x_at	25					2	RLTR4_Mm	LTR/ERV1
78258	1457833_at	25	18	35631223	35631247	25	1	MT2B1	LTR/ERVL	35631051	35631318	Slc23a1	35627244	35614604	Mzb1	35649367	35647266
79058	1443473_at	25					2	MTB_Mm-int	LTR/ERVL-MaLR
79534	AFFX-18SRNAMur/X00686_3_at	25	17	39847904	39847928	24	1	SSU-rRNA_Hsa	rRNA	39846353	39848201	Gm9041	39640957	39645666	Gm21946	39953353	39955244
79335	1441433_at	25					2	IAP-d-int	LTR/ERVK
81962	1448292_at	25	1	166431690	166431666	25	1	Lx2	LINE/L1	166432497	166430817	Pogk	166409863	166384622	Gm4846	166497588	166483613
83478	1424516_at	25	17	45441977	45442001	25	1	MERVL_2A-int	LTR/ERVL	45440193	45442030	Cdc5l	45433707	45391892	Spats1	45474938	45448937
85324	1419658_at	25					2	RLTR9F	LTR/ERVK
85349	1421185_at	25					2	RMER17A-int	LTR/ERVK
87764	1457841_at	25					2	LTRIS2	LTR/ERV1
83627	1424516_at	25	17	45441974	45441998	25	1	MERVL_2A-int	LTR/ERVL	45440193	45442030	Cdc5l	45433707	45391892	Spats1	45474938	45448937
89610	1434614_at	25	4	8123804	8123828	25	1	RLTR45-int	LTR/ERVK	8123326	8123961	Tox	6991557	6686353	Car8	8239041	8143367
89609	1434615_x_at	25	4	8123804	8123828	25	1	RLTR45-int	LTR/ERVK	8123326	8123961	Tox	6991557	6686353	Car8	8239041	8143367
89604	1427740_a_at	25	4	89236065	89236041	25	1	Lx9	LINE/L1	89237177	89235755	Mtap	89137122	89181081	Cdkn2a	89294653	89274473
84784	1451699_at	25	12	20661448	20661472	25	1	IAP-d-int	LTR/ERVK	20659924	20661493	Gm10479	20415938	20433699	1700030C10Rik	20815727	20814257
84803	1434615_x_at	25	4	8123810	8123834	25	1	RLTR45-int	LTR/ERVK	8123326	8123961	Tox	6991557	6686353	Car8	8239041	8143367
84804	1434614_at	25	4	8123810	8123834	25	1	RLTR45-int	LTR/ERVK	8123326	8123961	Tox	6991557	6686353	Car8	8239041	8143367
85227	1425961_at	25					2	Lx4A	LINE/L1
90463	AFFX-18SRNAMur/X00686_M_at	25	17	39847443	39847467	24	1	SSU-rRNA_Hsa	rRNA	39846353	39848201	Gm9041	39640957	39645666	Gm21946	39953353	39955244
87895	1449972_s_at	25	17	17089162	17089186	25	1	MurSatRep1	Unknown	17088770	17089499	Zfp960	17064113	17089628	Zfp97	17121415	17146831
87894	1415708_at	25	11	3640113	3640089	25	1	MLT1K	LTR/ERVL-MaLR	3640325	3639749	Smtn	3540612	3517523	Morc2a	3649494	3690477
90876	1451699_at	25					2	IAP-d-int	LTR/ERVK
91042	AFFX-18SRNAMur/X00686_3_at	25	17	39847896	39847919	24	1	SSU-rRNA_Hsa	rRNA	39846353	39848201	Gm9041	39640957	39645666	Gm21946	39953353	39955244
93360	1449609_at	25	4	125950265	125950289	25	1	L3b	LINE/CR1	125950257	125950357	Grik3	125490700	125714173	Csf3r	126024550	126044440
93508	1443326_at	25	13	79509331	79509355	25	1	MERV1_I-int	LTR/ERV1	79508237	79512797	Nr2f1	78199757	78188973	Arrdc3	80883384	80896035
100424	AFFX-18SRNAMur/X00686_5_at	25	17	39846817	39846841	25	1	SSU-rRNA_Hsa	rRNA	39846353	39848201	Gm9041	39640957	39645666	Gm21946	39953353	39955244
97572	1441433_at	25					2	IAP-d-int	LTR/ERVK
96623	1430457_at	25	1	130437556	130437580	25	1	MLT2B2	LTR/ERVL	130437331	130437605	Daf2	130423009	130388537	Cd55	130462744	130439027
102252	1424515_at	25	17	45441115	45441139	25	1	MERVL_2A-int	LTR/ERVL	45440193	45442030	Cdc5l	45433707	45391892	Spats1	45474938	45448937
102242	1427438_at	25	18	39154761	39154785	25	1	L1MD	LINE/L1	39154067	39155339	Fgf1	38929404	38838673	Nr3c1	39491301	39410545
95025	1442975_at	25	5	108282447	108282471	25	1	B3	SINE/B2	108282336	108282489	Dr1	108268897	108280526	Pigg	108312609	108349355
97889	1428042_at	25					2	Lx2B2	LINE/L1
99294	1420105_at	25					2	RMER17C	LTR/ERVK
96480	1424515_at	25	17	45441369	45441393	25	1	MERVL_2A-int	LTR/ERVL	45440193	45442030	Cdc5l	45433707	45391892	Spats1	45474938	45448937
100954	1428042_at	25					2	Lx3C	LINE/L1
98972	1439251_at	25	5	108684105	108684081	25	1	MTE-int	LTR/ERVL-MaLR	108684168	108683897	Slc26a1	108675569	108669878	Fgfrl1	108694229	108706950
97707	1451699_at	25	12	20661459	20661483	25	1	IAP-d-int	LTR/ERVK	20659924	20661493	Gm10479	20415938	20433699	1700030C10Rik	20815727	20814257
102349	1421185_at	25					2	RMER17A-int	LTR/ERVK
104691	1427740_a_at	25	4	89236269	89236245	25	1	Lx9	LINE/L1	89237177	89235755	Mtap	89137122	89181081	Cdkn2a	89294653	89274473
106231	1425976_x_at	25	8	42079517	42079493	25	1	L1Md_A	LINE/L1	42081197	42075037	Frg1	41417118	41397457	Triml1	43141486	43129807
106240	1425976_x_at	25					2	L1Md_T	LINE/L1
105294	1439251_at	25	5	108684249	108684225	25	1	MTC	LTR/ERVL-MaLR	108684540	108684173	Slc26a1	108675569	108669878	Fgfrl1	108694229	108706950
106144	1420001_at	25					2	RMER1B	Other
107517	1448073_at	25	2	91025935	91025959	25	1	PB1D10	SINE/Alu	91025897	91025984	Celf1	90940382	91019497	Rapsn	91035620	91045729
106788	1420105_at	25	13	62894942	62894966	25	1	RMER17C	LTR/ERVK	62894700	62895074	Fbp1	62888282	62864753	2010111I01Rik	63014934	63326096
109086	1421498_a_at	25	X	7412466	7412442	25	1	RMER4B	LTR/ERVK	7412661	7412415	Usp27x	7375830	7371276	Ppp1r3f	7605381	7557296
107731	1427740_a_at	25	4	89236196	89236172	25	1	Lx9	LINE/L1	89237177	89235755	Mtap	89137122	89181081	Cdkn2a	89294653	89274473
110589	1459220_at	25	3	57240806	57240782	25	1	RLTR19-int	LTR/ERVK	57240898	57240411	F830104G03Rik	56890593	56889978	Tm4sf1	57301919	57285611
107889	1459220_at	25	3	57240949	57240925	25	1	RLTR13D5	LTR/ERVK	57241922	57240899	F830104G03Rik	56890593	56889978	Tm4sf1	57301919	57285611
108131	1457833_at	25	18	35631478	35631502	25	1	RLTR30D2_MM	LTR/ERV1	35631325	35631791	Slc23a1	35627244	35614604	Mzb1	35649367	35647266
114669	1425297_at	25	13	74480621	74480597	25	1	MMSAT4	Satellite	74481149	74480431	Zfp825	74482943	74480517	Erap1	74639872	74691875
114668	1451654_x_at	25	13	74480621	74480597	25	1	MMSAT4	Satellite	74481149	74480431	Zfp825	74482943	74480517	Erap1	74639872	74691875
114712	1459220_at	25	3	57240881	57240857	25	1	RLTR19-int	LTR/ERVK	57240898	57240411	F830104G03Rik	56890593	56889978	Tm4sf1	57301919	57285611
112119	1425976_x_at	25					2	L1Md_T	LINE/L1
113233	1421498_a_at	25	X	7412441	7412417	25	1	RMER4B	LTR/ERVK	7412661	7412415	Usp27x	7375830	7371276	Ppp1r3f	7605381	7557296
113225	1418802_at	25	7	143037356	143037332	25	1	ORR1D2	LTR/ERVL-MaLR	143037562	143037213	Tspan32	143005046	143019644	Cd81	143052739	143067934
112340	1428042_at	25					2	Lx2B2	LINE/L1
112049	1443473_at	25	4	139162332	139162308	25	1	MTB_Mm-int	LTR/ERVL-MaLR	139162985	139161567	Minos1	139131113	139101814	Capzb	139192899	139291818
111954	1428042_at	25	10	87826498	87826474	25	1	Lx2B2	LINE/L1	87826834	87826426	Pah	87521795	87584136	Igf1	87858265	87937042
113503	1420105_at	25	13	62894946	62894970	25	1	RMER17C	LTR/ERVK	62894700	62895074	Fbp1	62888282	62864753	2010111I01Rik	63014934	63326096
116676	1420105_at	25					2	RMER17C	LTR/ERVK
117490	1442378_x_at	25	6	79034611	79034635	25	1	LTRIS2	LTR/ERV1	79034467	79035014	Reg3g	78468872	78466269	Gm20594	79818031	79818364
117495	1425961_at	25					2	Lx4A	LINE/L1
117488	1457841_at	25	6	79034610	79034634	25	1	LTRIS2	LTR/ERV1	79034467	79035014	Reg3g	78468872	78466269	Gm20594	79818031	79818364
117489	1457841_at	25	6	79034611	79034635	25	1	LTRIS2	LTR/ERV1	79034467	79035014	Reg3g	78468872	78466269	Gm20594	79818031	79818364
117615	1425976_x_at	25	8	42079518	42079494	25	1	L1Md_A	LINE/L1	42081197	42075037	Frg1	41417118	41397457	Triml1	43141486	43129807
117579	1459220_at	25					2	RLTR13D5	LTR/ERVK
117848	1425976_x_at	25	8	42079463	42079439	24	1	L1Md_A	LINE/L1	42081197	42075037	Frg1	41417118	41397457	Triml1	43141486	43129807
118160	1449972_s_at	25	17	17089495	17089519	25	1	MMSAT4	Satellite	17089383	17089605	Zfp960	17064113	17089628	Zfp97	17121415	17146831
118113	1424515_at	25	17	45441493	45441517	25	1	MERVL_2A-int	LTR/ERVL	45440193	45442030	Cdc5l	45433707	45391892	Spats1	45474938	45448937
119286	1427513_at	25	8	114154369	114154393	25	1	B4	SINE/B4	114154273	114154417	Nudt7	114133557	114152312	Vat1l	114205612	114374071
121787	1443473_at	25	4	139162202	139162178	25	1	MTB_Mm-int	LTR/ERVL-MaLR	139162985	139161567	Minos1	139131113	139101814	Capzb	139192899	139291818
126156	1443427_at	25	12	26829912	26829888	25	1	L1_Mus3	LINE/L1	26830084	26829324	Cmpk2	26469204	26479835	Sox11	27342709	27340697
124893	1448073_at	25	2	91025768	91025792	25	1	B3	SINE/B2	91025679	91025866	Celf1	90940382	91019497	Rapsn	91035620	91045729
119528	1455892_x_at	25	8	123426263	123426239	25	1	RLTR4_Mm	LTR/ERV1	123426326	123425804	Tubb3	123411424	123422015	Def8	123442986	123463270
119526	1433438_x_at	25	8	123426263	123426239	25	1	RLTR4_Mm	LTR/ERV1	123426326	123425804	Tubb3	123411424	123422015	Def8	123442986	123463270
119527	1456182_x_at	25	8	123426263	123426239	25	1	RLTR4_Mm	LTR/ERV1	123426326	123425804	Tubb3	123411424	123422015	Def8	123442986	123463270
126668	1427438_at	25	18	39154800	39154824	25	1	L1MD	LINE/L1	39154067	39155339	Fgf1	38929404	38838673	Nr3c1	39491301	39410545
126629	1427795_s_at	25					2	MMERVK10C-int	LTR/ERVK
127573	1457841_at	25					2	LTRIS2	LTR/ERV1
127574	1442378_x_at	25					2	LTRIS2	LTR/ERV1
127819	1430457_at	25	1	130388519	130388543	25	1	MLT2B2	LTR/ERVL	130388417	130388659	Daf2	130423009	130388537	Daf2	130423009	130388537
129068	1431048_at	25	14	45422548	45422572	25	1	RMER1B	Other	45421980	45422829	Gnpnat1	45388802	45376334	Fermt2	45530118	45458792
129079	AFFX-18SRNAMur/X00686_5_at	25					2	SSU-rRNA_Hsa	rRNA
128974	1452068_at	25					2	RLTR5_Mm	LTR/ERV1
129459	1443326_at	25	13	79509609	79509633	25	1	MERV1_I-int	LTR/ERV1	79508237	79512797	Nr2f1	78199757	78188973	Arrdc3	80883384	80896035
130368	1452426_x_at	25					2	RLTR4_Mm	LTR/ERV1
130533	1455581_x_at	25					2	RLTR46B	LTR/ERVK
130534	1436172_at	25					2	RLTR46B	LTR/ERVK
133210	1418802_at	25					2	MT2A	LTR/ERVL
132320	1457841_at	25	6	79034391	79034415	25	1	RLTR1B-int	LTR/ERV1	79034236	79034463	Reg3g	78468872	78466269	Gm20594	79818031	79818364
133384	1427438_at	25	18	39154720	39154744	25	1	L1MD	LINE/L1	39154067	39155339	Fgf1	38929404	38838673	Nr3c1	39491301	39410545
136522	1433954_at	25	11	86209337	86209361	25	1	RLTR41C	LTR/ERV1	86209158	86209606	Brip1	86201193	86058138	Ints2	86257575	86210681
137447	1425297_at	25	13	74447320	74447296	25	1	MurSatRep1	Unknown	74447328	74447106	Gm10116	74406396	74407317	Zfp825	74482943	74480517
137446	1451654_x_at	25	13	74447320	74447296	25	1	MurSatRep1	Unknown	74447328	74447106	Gm10116	74406396	74407317	Zfp825	74482943	74480517
138990	1455382_at	25	5	44236339	44236363	25	1	MTE2b	LTR/ERVL-MaLR	44236196	44236503	Tapt1	44226606	44175164	Ldb2	44799707	44472133
140300	1449220_at	25					2	ERVB4_1C-LTR_Mm	LTR/ERVK
135143	1418802_at	25	7	143037378	143037354	25	1	ORR1D2	LTR/ERVL-MaLR	143037562	143037213	Tspan32	143005046	143019644	Cd81	143052739	143067934
137555	1432050_at	25	17	55563392	55563416	25	1	RMER19C	LTR/ERVK	55562836	55563509	St6gal2	55445382	55514581	Vmn2r118	55624672	55592341
140736	1426061_x_at	25					2	L1Md_F3	LINE/L1
142204	1449609_at	25	4	125966087	125966111	25	1	MT2A	LTR/ERVL	125965768	125966238	Grik3	125490700	125714173	Csf3r	126024550	126044440
141985	AFFX-18SRNAMur/X00686_5_at	25	17	39846827	39846851	25	1	SSU-rRNA_Hsa	rRNA	39846353	39848201	Gm9041	39640957	39645666	Gm21946	39953353	39955244
143188	1434615_x_at	25					2	ERVB4_2-LTR_MM	LTR/ERVK
142395	1457833_at	25	18	35631385	35631409	25	1	RLTR30D2_MM	LTR/ERV1	35631325	35631791	Slc23a1	35627244	35614604	Mzb1	35649367	35647266
143442	1457379_at	25	16	17353604	17353580	25	1	B3A	SINE/B2	17353652	17353473	Serpind1	17331371	17343575	Snap29	17406003	17430826
143454	1433954_at	25	11	86209281	86209305	25	1	RLTR41C	LTR/ERV1	86209158	86209606	Brip1	86201193	86058138	Ints2	86257575	86210681
143545	1439251_at	25	5	108684137	108684113	25	1	MTE-int	LTR/ERVL-MaLR	108684168	108683897	Slc26a1	108675569	108669878	Fgfrl1	108694229	108706950
145217	1451699_at	25					2	IAP-d-int	LTR/ERVK
145130	1426074_at	25	13	12831474	12831498	25	1	IAPLTR3-int	LTR/ERVK	12829105	12831628	Prl2c3	12800078	12790822	Prl2c2	13005383	12996132
147824	1459220_at	25					2	RLTR19-int	LTR/ERVK
147614	1425113_x_at	25					2	IAPEY4_I-int	LTR/ERVK
152092	1425976_x_at	25	8	42079515	42079491	25	1	L1Md_A	LINE/L1	42081197	42075037	Frg1	41417118	41397457	Triml1	43141486	43129807
150269	1424516_at	25	17	45441971	45441995	25	1	MERVL_2A-int	LTR/ERVL	45440193	45442030	Cdc5l	45433707	45391892	Spats1	45474938	45448937
150339	1425961_at	25					2	Lx4A	LINE/L1
153256	1420001_at	25	7	34855030	34855006	25	1	RMER1B	Other	34855258	34854657	Chst8	34812711	34674468	Pepd	34912379	35044710
153237	1452426_x_at	25					2	RLTR4_Mm	LTR/ERV1
155081	1420169_at	25	14	123044478	123044454	25	1	MTEa	LTR/ERVL-MaLR	123044719	123044404	Tmtc4	122984035	122918971	Nalcn	123627144	123276641
155112	1425976_x_at	25					2	L1Md_A	LINE/L1
151702	1449972_s_at	25	17	17089565	17089589	25	1	MMSAT4	Satellite	17089383	17089605	Zfp960	17064113	17089628	Zfp97	17121415	17146831
153629	1433438_x_at	25	8	123426408	123426384	25	1	MuLV-int	LTR/ERV1	123433974	123426364	Tubb3	123411424	123422015	Def8	123442986	123463270
156268	1431048_at	25					2	RMER1B	Other
157904	1451699_at	25					2	RLTR10D	LTR/ERVK
157488	AFFX-18SRNAMur/X00686_M_at	25	17	39847183	39847207	25	1	SSU-rRNA_Hsa	rRNA	39846353	39848201	Gm9041	39640957	39645666	Gm21946	39953353	39955244
161756	1420105_at	25					2	RMER17C	LTR/ERVK
160369	1425297_at	25	13	74447314	74447290	25	1	MurSatRep1	Unknown	74447328	74447106	Gm10116	74406396	74407317	Zfp825	74482943	74480517
160368	1451654_x_at	25	13	74447314	74447290	25	1	MurSatRep1	Unknown	74447328	74447106	Gm10116	74406396	74407317	Zfp825	74482943	74480517
166599	1443326_at	25	13	79509561	79509585	25	1	MERV1_I-int	LTR/ERV1	79508237	79512797	Nr2f1	78199757	78188973	Arrdc3	80883384	80896035
163232	1452068_at	25					2	RLTR5_Mm	LTR/ERV1
167879	1442378_x_at	25					2	RLTR1B-int	LTR/ERV1
169349	AFFX-18SRNAMur/X00686_5_at	25	17	39846809	39846833	25	1	SSU-rRNA_Hsa	rRNA	39846353	39848201	Gm9041	39640957	39645666	Gm21946	39953353	39955244
169420	1439251_at	25	5	108684093	108684069	25	1	MTE-int	LTR/ERVL-MaLR	108684168	108683897	Slc26a1	108675569	108669878	Fgfrl1	108694229	108706950
170359	1455892_x_at	25					2	RLTR4_MM-int	LTR/ERV1
170815	1424564_at	25	2	172469371	172469395	25	1	B4A	SINE/B4	172469331	172469572	Gcnt7	172458596	172450313	Fam209	172472520	172474331
170536	1425297_at	25	13	74480582	74480558	25	1	MMSAT4	Satellite	74481149	74480431	Zfp825	74482943	74480517	Erap1	74639872	74691875
170537	1451654_x_at	25	13	74480582	74480558	25	1	MMSAT4	Satellite	74481149	74480431	Zfp825	74482943	74480517	Erap1	74639872	74691875
173092	AFFX-18SRNAMur/X00686_5_at	25	17	39846717	39846741	25	1	SSU-rRNA_Hsa	rRNA	39846353	39848201	Gm9041	39640957	39645666	Gm21946	39953353	39955244
172117	1426060_at	25	18	88263235	88263211	25	1	L1Md_F3	LINE/L1	88269112	88262972	Gm5096	87756286	87758143	Socs6	88927481	88665224
171735	1420169_at	25	14	123044625	123044601	25	1	MTEa	LTR/ERVL-MaLR	123044719	123044404	Tmtc4	122984035	122918971	Nalcn	123627144	123276641
171761	1421185_at	25					2	RMER17A-int	LTR/ERVK
173030	1455382_at	25	5	44236306	44236330	25	1	MTE2b	LTR/ERVL-MaLR	44236196	44236503	Tapt1	44226606	44175164	Ldb2	44799707	44472133
174503	1443473_at	25	4	139162061	139162037	25	1	MTB_Mm-int	LTR/ERVL-MaLR	139162985	139161567	Minos1	139131113	139101814	Capzb	139192899	139291818
174970	1421498_a_at	25	X	7412354	7412330	25	1	RMER4B	LTR/ERVK	7412359	7412109	Usp27x	7375830	7371276	Ppp1r3f	7605381	7557296
176240	1421185_at	25	15	100328548	100328572	25	1	RMER17A-int	LTR/ERVK	100327709	100328719	Mettl7a1	100304817	100314348	Mettl7a3	100334929	100340341
176448	1419237_at	25	7	6966778	6966802	25	1	RLTR49	LTR/ERVK	6966756	6967010	Usp29	6961160	6963769	Aurkc	6995443	7002945
177312	1418802_at	25	7	143044540	143044516	25	1	MT2A	LTR/ERVL	143044941	143044421	Tspan32	143005046	143019644	Cd81	143052739	143067934
178944	1455581_x_at	25					2	RLTR46B	LTR/ERVK
179220	1455581_x_at	25	6	3333552	3333528	25	1	RLTR46B	LTR/ERVK	3333740	3333361				Samd9l	3399571	3372260
179221	1436172_at	25	6	3333552	3333528	25	1	RLTR46B	LTR/ERVK	3333740	3333361				Samd9l	3399571	3372260
176302	1427740_a_at	25	4	89236144	89236120	25	1	Lx9	LINE/L1	89237177	89235755	Mtap	89137122	89181081	Cdkn2a	89294653	89274473
177842	1443427_at	25	12	26829746	26829722	25	1	L1_Mus3	LINE/L1	26830084	26829324	Cmpk2	26469204	26479835	Sox11	27342709	27340697
181838	1452068_at	25					2	RLTR5_Mm	LTR/ERV1
185945	1457379_at	25	16	17353543	17353519	25	1	B3A	SINE/B2	17353652	17353473	Serpind1	17331371	17343575	Snap29	17406003	17430826
187701	1432050_at	25	17	55558384	55558408	25	1	RLTR20B1	LTR/ERVK	55558383	55558466	St6gal2	55445382	55514581	Vmn2r118	55624672	55592341
187776	AFFX-18SRNAMur/X00686_M_at	25	17	39847259	39847283	25	1	SSU-rRNA_Hsa	rRNA	39846353	39848201	Gm9041	39640957	39645666	Gm21946	39953353	39955244
187813	1442378_x_at	25					2	LTRIS2	LTR/ERV1
187812	1457841_at	25					2	LTRIS2	LTR/ERV1
187911	1455581_x_at	25					2	IAPEY4_LTR	LTR/ERVK
193575	AFFX-18SRNAMur/X00686_M_at	25	10	82955349	82955326	24	1	SSU-rRNA_Hsa	rRNA	82955391	82955117	Gm4799	82954344	82955000	Chst11	82985498	83195900
188713	1426060_at	25					2	L1Md_F3	LINE/L1
188712	1426061_x_at	25					2	L1Md_F3	LINE/L1
191662	1443427_at	25	12	26829864	26829840	25	1	L1_Mus3	LINE/L1	26830084	26829324	Cmpk2	26469204	26479835	Sox11	27342709	27340697
190451	1432050_at	25					2	RMER19C	LTR/ERVK
194612	1452426_x_at	25					2	RLTR4_Mm	LTR/ERV1
194556	1427513_at	25	8	114154682	114154706	25	1	B4A	SINE/B4	114154499	114154773	Nudt7	114133557	114152312	Vat1l	114205612	114374071
190634	1419658_at	25	17	36108648	36108624	25	1	RLTR9F	LTR/ERVK	36108905	36108474	H2-Bl	36084249	36080189	Gm7030	36129425	36109719
193465	AFFX-18SRNAMur/X00686_3_at	25					2	SSU-rRNA_Hsa	rRNA
196015	1448292_at	25	1	166431853	166431829	25	1	Lx2	LINE/L1	166432497	166430817	Pogk	166409863	166384622	Gm4846	166497588	166483613
197407	1455892_x_at	25					2	RLTR4_MM-int	LTR/ERV1
197406	1433438_x_at	25	8	123426468	123426444	25	1	MuLV-int	LTR/ERV1	123433974	123426364	Tubb3	123411424	123422015	Def8	123442986	123463270
197370	AFFX-18SRNAMur/X00686_M_at	25	17	39847193	39847217	25	1	SSU-rRNA_Hsa	rRNA	39846353	39848201	Gm9041	39640957	39645666	Gm21946	39953353	39955244
196469	AFFX-18SRNAMur/X00686_3_at	25	17	39847884	39847908	25	1	SSU-rRNA_Hsa	rRNA	39846353	39848201	Gm9041	39640957	39645666	Gm21946	39953353	39955244
196442	AFFX-18SRNAMur/X00686_M_at	25	17	39847199	39847223	25	1	SSU-rRNA_Hsa	rRNA	39846353	39848201	Gm9041	39640957	39645666	Gm21946	39953353	39955244
197660	1437952_at	25	14	57417729	57417705	25	1	MERVL_2A-int	LTR/ERVL	57419177	57417436	Cryl1	57398483	57275034	Ift88	57424062	57517936
199068	1433438_x_at	25	8	123426318	123426294	25	1	RLTR4_Mm	LTR/ERV1	123426326	123425804	Tubb3	123411424	123422015	Def8	123442986	123463270
199069	1456182_x_at	25	8	123426318	123426294	25	1	RLTR4_Mm	LTR/ERV1	123426326	123425804	Tubb3	123411424	123422015	Def8	123442986	123463270
198729	1455892_x_at	25					2	RLTR4_MM-int	LTR/ERV1
199304	1431048_at	25	14	45422285	45422309	25	1	RMER1B	Other	45421980	45422829	Gnpnat1	45388802	45376334	Fermt2	45530118	45458792
201563	1421498_a_at	25	X	7412490	7412466	25	1	RMER4B	LTR/ERVK	7412661	7412415	Usp27x	7375830	7371276	Ppp1r3f	7605381	7557296
201701	1420169_at	25	14	123044457	123044433	24	1	MTEa	LTR/ERVL-MaLR	123044719	123044404	Tmtc4	122984035	122918971	Nalcn	123627144	123276641
201615	1426074_at	25					2	IAPLTR3-int	LTR/ERVK
202001	1427795_s_at	25					2	MMERVK10C-int	LTR/ERVK
200676	1457841_at	25					2	LTRIS2	LTR/ERV1
198969	AFFX-18SRNAMur/X00686_3_at	25	17	39847860	39847884	25	1	SSU-rRNA_Hsa	rRNA	39846353	39848201	Gm9041	39640957	39645666	Gm21946	39953353	39955244
200187	1442378_x_at	25					2	LTRIS2	LTR/ERV1
200186	1457841_at	25					2	LTRIS2	LTR/ERV1
200155	1437952_at	25					2	MERVL_2A-int	LTR/ERVL
207478	1455892_x_at	25					2	RLTR4_MM-int	LTR/ERV1
204976	1456182_x_at	25	8	123426317	123426293	25	1	RLTR4_Mm	LTR/ERV1	123426326	123425804	Tubb3	123411424	123422015	Def8	123442986	123463270
207718	AFFX-18SRNAMur/X00686_3_at	25					2	SSU-rRNA_Hsa	rRNA
206330	1424515_at	25	17	45441248	45441272	25	1	MERVL_2A-int	LTR/ERVL	45440193	45442030	Cdc5l	45433707	45391892	Spats1	45474938	45448937
206322	1431048_at	25	14	45422246	45422270	25	1	RMER1B	Other	45421980	45422829	Gnpnat1	45388802	45376334	Fermt2	45530118	45458792
206003	1425976_x_at	25					2	L1Md_F2	LINE/L1
209138	1436172_at	25	19	5010192	5010168	25	1	RLTR46B	LTR/ERVK	5010302	5009935	Npas4	4989971	4984355	Slc29a2	5024006	5031971
209137	1455581_x_at	25	19	5010192	5010168	25	1	RLTR46B	LTR/ERVK	5010302	5009935	Npas4	4989971	4984355	Slc29a2	5024006	5031971
210391	1448073_at	25	2	91025819	91025843	25	1	B3	SINE/B2	91025679	91025866	Celf1	90940382	91019497	Rapsn	91035620	91045729
210137	1457833_at	25	18	35631189	35631213	25	1	MT2B1	LTR/ERVL	35631051	35631318	Slc23a1	35627244	35614604	Mzb1	35649367	35647266
210057	1451699_at	25					2	IAP-d-int	LTR/ERVK
209236	1427438_at	25	18	39154936	39154960	25	1	L1MD	LINE/L1	39154067	39155339	Fgf1	38929404	38838673	Nr3c1	39491301	39410545
212148	1425113_x_at	25					2	IAPLTR4	LTR/ERVK
213004	1452426_x_at	25					2	RLTR4_Mm	LTR/ERV1
216145	1455892_x_at	25					2	RLTR4_MM-int	LTR/ERV1
214332	1443326_at	25					2	MERV1_I-int	LTR/ERV1
212915	1443473_at	25	4	139162231	139162207	25	1	MTB_Mm-int	LTR/ERVL-MaLR	139162985	139161567	Minos1	139131113	139101814	Capzb	139192899	139291818
214795	1421498_a_at	25	X	7412447	7412423	25	1	RMER4B	LTR/ERVK	7412661	7412415	Usp27x	7375830	7371276	Ppp1r3f	7605381	7557296
216068	1421498_a_at	25	X	7412462	7412438	25	1	RMER4B	LTR/ERVK	7412661	7412415	Usp27x	7375830	7371276	Ppp1r3f	7605381	7557296
214696	1441433_at	25					2	IAP-d-int	LTR/ERVK
215916	1433438_x_at	25	8	123426467	123426443	25	1	MuLV-int	LTR/ERV1	123433974	123426364	Tubb3	123411424	123422015	Def8	123442986	123463270
216348	1427795_s_at	25	5	33947264	33947240	25	1	RLTR46	LTR/ERVK	33947287	33946970	Nelfa	33936413	33896936	Gm1673	33983437	33985013
219225	1455892_x_at	25					2	RLTR4_MM-int	LTR/ERV1
216279	AFFX-18SRNAMur/X00686_M_at	25					2	SSU-rRNA_Hsa	rRNA
216294	1420001_at	25	7	34854893	34854869	25	1	RMER1B	Other	34855258	34854657	Chst8	34812711	34674468	Pepd	34912379	35044710
216321	AFFX-18SRNAMur/X00686_M_at	25	17	39847335	39847359	25	1	SSU-rRNA_Hsa	rRNA	39846353	39848201	Gm9041	39640957	39645666	Gm21946	39953353	39955244
218853	1452426_x_at	25					2	RLTR4_Mm	LTR/ERV1
220307	1433954_at	25					2	RLTR41C	LTR/ERV1
221724	1455382_at	25	5	44236352	44236376	25	1	MTE2b	LTR/ERVL-MaLR	44236196	44236503	Tapt1	44226606	44175164	Ldb2	44799707	44472133
222070	1452426_x_at	25					2	RLTR4_Mm	LTR/ERV1
222978	1442975_at	25					2	B3	SINE/B2
222983	AFFX-18SRNAMur/X00686_3_at	25					2	SSU-rRNA_Hsa	rRNA
223184	1455382_at	25	5	44236213	44236237	25	1	MTE2b	LTR/ERVL-MaLR	44236196	44236503	Tapt1	44226606	44175164	Ldb2	44799707	44472133
224815	1427740_a_at	25	4	89236160	89236136	25	1	Lx9	LINE/L1	89237177	89235755	Mtap	89137122	89181081	Cdkn2a	89294653	89274473
224612	1448073_at	25	2	91025702	91025726	25	1	B3	SINE/B2	91025679	91025866	Celf1	90940382	91019497	Rapsn	91035620	91045729
225722	1459220_at	25					2	RLTR19-int	LTR/ERVK
224982	1448073_at	25	2	91025944	91025968	25	1	PB1D10	SINE/Alu	91025897	91025984	Celf1	90940382	91019497	Rapsn	91035620	91045729
226212	1436172_at	25					2	RLTR46B	LTR/ERVK
231429	1427795_s_at	25	5	33947197	33947173	25	1	RLTR46	LTR/ERVK	33947287	33946970	Nelfa	33936413	33896936	Gm1673	33983437	33985013
231535	1433438_x_at	25	8	123426430	123426406	25	1	MuLV-int	LTR/ERV1	123433974	123426364	Tubb3	123411424	123422015	Def8	123442986	123463270
228708	1448073_at	25	2	91025957	91025981	25	1	PB1D10	SINE/Alu	91025897	91025984	Celf1	90940382	91019497	Rapsn	91035620	91045729
227181	1449972_s_at	25	17	17040876	17040900	25	1	MurSatRep1	Unknown	17040876	17040904	BC002059	16972910	16973770	Zfp960	17064113	17089628
226406	1426060_at	25	18	88263236	88263212	25	1	L1Md_F3	LINE/L1	88269112	88262972	Gm5096	87756286	87758143	Socs6	88927481	88665224
226405	1426061_x_at	25	18	88263236	88263212	25	1	L1Md_F3	LINE/L1	88269112	88262972	Gm5096	87756286	87758143	Socs6	88927481	88665224
226389	AFFX-18SRNAMur/X00686_3_at	25	17	39848024	39848048	25	1	SSU-rRNA_Hsa	rRNA	39846353	39848201	Gm9041	39640957	39645666	Gm21946	39953353	39955244
226388	1442378_x_at	25	6	79034364	79034388	25	1	RLTR1B-int	LTR/ERV1	79034236	79034463	Reg3g	78468872	78466269	Gm20594	79818031	79818364
226386	AFFX-18SRNAMur/X00686_5_at	25	17	39846575	39846599	25	1	SSU-rRNA_Hsa	rRNA	39846353	39848201	Gm9041	39640957	39645666	Gm21946	39953353	39955244
231998	1449972_s_at	25	17	17089509	17089533	25	1	MMSAT4	Satellite	17089383	17089605	Zfp960	17064113	17089628	Zfp97	17121415	17146831
227481	1457379_at	25	16	17353515	17353491	25	1	B3A	SINE/B2	17353652	17353473	Serpind1	17331371	17343575	Snap29	17406003	17430826
232952	1442975_at	25	5	108282376	108282400	25	1	B3	SINE/B2	108282336	108282489	Dr1	108268897	108280526	Pigg	108312609	108349355
233410	1443326_at	25	13	79509464	79509488	25	1	MERV1_I-int	LTR/ERV1	79508237	79512797	Nr2f1	78199757	78188973	Arrdc3	80883384	80896035
234450	1420169_at	25	14	123044636	123044612	25	1	MTEa	LTR/ERVL-MaLR	123044719	123044404	Tmtc4	122984035	122918971	Nalcn	123627144	123276641
237284	1424515_at	25	17	45441511	45441535	25	1	MERVL_2A-int	LTR/ERVL	45440193	45442030	Cdc5l	45433707	45391892	Spats1	45474938	45448937
237264	1428042_at	25	10	87826531	87826507	25	1	Lx2B2	LINE/L1	87826834	87826426	Pah	87521795	87584136	Igf1	87858265	87937042
241960	1427740_a_at	25	4	89236107	89236083	25	1	Lx9	LINE/L1	89237177	89235755	Mtap	89137122	89181081	Cdkn2a	89294653	89274473
245993	1424516_at	25					2	MERVL_2A-int	LTR/ERVL
246202	1415708_at	25	11	3640087	3640063	25	1	MLT1K	LTR/ERVL-MaLR	3640325	3639749	Smtn	3540612	3517523	Morc2a	3649494	3690477
247182	1439251_at	25	5	108683983	108683959	25	1	MTE-int	LTR/ERVL-MaLR	108684168	108683897	Slc26a1	108675569	108669878	Fgfrl1	108694229	108706950
247479	1428042_at	25					2	Lx2B2	LINE/L1
247650	1431048_at	25	14	45422612	45422636	25	1	RMER1B	Other	45421980	45422829	Gnpnat1	45388802	45376334	Fermt2	45530118	45458792
250478	1449609_at	25	4	125966155	125966179	25	1	MT2A	LTR/ERVL	125965768	125966238	Grik3	125490700	125714173	Csf3r	126024550	126044440
251407	1439483_at	25	5	23692838	23692814	25	1	MuRRS4-int	LTR/ERV1	23694352	23692350	Srpk2	23616571	23503356	Pus7	23783711	23740648
252007	1442975_at	25	5	108282529	108282553	25	1	RSINE1	SINE/B4	108282479	108282570	Dr1	108268897	108280526	Pigg	108312609	108349355
257278	1419237_at	25					2	RLTR49	LTR/ERVK
257109	1421498_a_at	25	X	7412237	7412213	25	1	RMER4B	LTR/ERVK	7412359	7412109	Usp27x	7375830	7371276	Ppp1r3f	7605381	7557296
258981	1427513_at	25	8	114154635	114154659	25	1	B4A	SINE/B4	114154499	114154773	Nudt7	114133557	114152312	Vat1l	114205612	114374071
258922	1424515_at	25	17	45441015	45441039	25	1	MERVL_2A-int	LTR/ERVL	45440193	45442030	Cdc5l	45433707	45391892	Spats1	45474938	45448937
260051	1428042_at	25	10	87826513	87826489	25	1	Lx2B2	LINE/L1	87826834	87826426	Pah	87521795	87584136	Igf1	87858265	87937042
260087	1425113_x_at	25					2	IAPEY4_I-int	LTR/ERVK
261511	1421185_at	25	15	100328337	100328361	25	1	RMER17A-int	LTR/ERVK	100327709	100328719	Mettl7a1	100304817	100314348	Mettl7a3	100334929	100340341
261548	1431048_at	25	14	45422488	45422512	25	1	RMER1B	Other	45421980	45422829	Gnpnat1	45388802	45376334	Fermt2	45530118	45458792
261457	1442378_x_at	25					2	RLTR1B-int	LTR/ERV1
261686	1426074_at	25					2	IAPLTR3-int	LTR/ERVK
263210	1451699_at	25	12	20661454	20661478	25	1	IAP-d-int	LTR/ERVK	20659924	20661493	Gm10479	20415938	20433699	1700030C10Rik	20815727	20814257
264200	1415708_at	25	11	3640232	3640208	25	1	MLT1K	LTR/ERVL-MaLR	3640325	3639749	Smtn	3540612	3517523	Morc2a	3649494	3690477
264315	1455382_at	25	5	44236222	44236246	25	1	MTE2b	LTR/ERVL-MaLR	44236196	44236503	Tapt1	44226606	44175164	Ldb2	44799707	44472133
267081	1431048_at	25					2	RMER1B	Other
269859	1439483_at	25	5	23692824	23692800	25	1	MuRRS4-int	LTR/ERV1	23694352	23692350	Srpk2	23616571	23503356	Pus7	23783711	23740648
269090	1443326_at	25					2	MERV1_I-int	LTR/ERV1
266195	1433438_x_at	25	8	123426415	123426391	25	1	MuLV-int	LTR/ERV1	123433974	123426364	Tubb3	123411424	123422015	Def8	123442986	123463270
268814	1434614_at	25	4	8123803	8123827	25	1	RLTR45-int	LTR/ERVK	8123326	8123961	Tox	6991557	6686353	Car8	8239041	8143367
267710	1427438_at	25	18	39154610	39154634	25	1	L1MD	LINE/L1	39154067	39155339	Fgf1	38929404	38838673	Nr3c1	39491301	39410545
267011	1451654_x_at	25	13	74480424	74480400	25	1	MurSatRep1	Unknown	74481141	74480304	Gm10116	74406396	74407317	Zfp825	74482943	74480517
267012	1425297_at	25	13	74480424	74480400	25	1	MurSatRep1	Unknown	74481141	74480304	Gm10116	74406396	74407317	Zfp825	74482943	74480517
267163	1443473_at	25	4	139162320	139162296	25	1	MTB_Mm-int	LTR/ERVL-MaLR	139162985	139161567	Minos1	139131113	139101814	Capzb	139192899	139291818
267637	1432050_at	25	17	55563307	55563331	25	1	RMER19C	LTR/ERVK	55562836	55563509	St6gal2	55445382	55514581	Vmn2r118	55624672	55592341
270322	1421498_a_at	25	X	7412227	7412203	25	1	RMER4B	LTR/ERVK	7412359	7412109	Usp27x	7375830	7371276	Ppp1r3f	7605381	7557296
271440	1449220_at	25	6	48764863	48764839	25	1	ERVB4_1C-LTR_Mm	LTR/ERVK	48764867	48764363	Gimap5	48746197	48754210	Gimap3	48766519	48765089
271518	1426074_at	25					2	IAPLTR3-int	LTR/ERVK
273234	1443473_at	25	4	139162181	139162157	25	1	MTB_Mm-int	LTR/ERVL-MaLR	139162985	139161567	Minos1	139131113	139101814	Capzb	139192899	139291818
274506	1448073_at	25	2	91025692	91025716	25	1	B3	SINE/B2	91025679	91025866	Celf1	90940382	91019497	Rapsn	91035620	91045729
274597	1420001_at	25					2	RMER1B	Other
275598	1449609_at	25	4	125966119	125966143	25	1	MT2A	LTR/ERVL	125965768	125966238	Grik3	125490700	125714173	Csf3r	126024550	126044440
277106	1434614_at	25					2	RLTR45	LTR/ERVK
277105	1434615_x_at	25					2	RLTR45	LTR/ERVK
277414	1434614_at	25					2	RLTR45-int	LTR/ERVK
277413	1434615_x_at	25					2	RLTR45-int	LTR/ERVK
278620	AFFX-18SRNAMur/X00686_3_at	25					2	SSU-rRNA_Hsa	rRNA
281283	1439483_at	25	5	23692635	23692611	25	1	MuRRS4-int	LTR/ERV1	23694352	23692350	Srpk2	23616571	23503356	Pus7	23783711	23740648
284184	1443427_at	25	12	26829968	26829944	25	1	L1_Mus3	LINE/L1	26830084	26829324	Cmpk2	26469204	26479835	Sox11	27342709	27340697
280441	1436172_at	25					2	RLTR46B	LTR/ERVK
285551	1421498_a_at	25	X	7412476	7412452	25	1	RMER4B	LTR/ERVK	7412661	7412415	Usp27x	7375830	7371276	Ppp1r3f	7605381	7557296
286195	1421185_at	25	15	100328325	100328349	25	1	RMER17A-int	LTR/ERVK	100327709	100328719	Mettl7a1	100304817	100314348	Mettl7a3	100334929	100340341
290098	1448292_at	25	1	166431662	166431639	24	1	Lx2	LINE/L1	166432497	166430817	Pogk	166409863	166384622	Gm4846	166497588	166483613
289925	1457379_at	25	16	17353568	17353544	25	1	B3A	SINE/B2	17353652	17353473	Serpind1	17331371	17343575	Snap29	17406003	17430826
290290	1448292_at	25	1	166431678	166431654	25	1	Lx2	LINE/L1	166432497	166430817	Pogk	166409863	166384622	Gm4846	166497588	166483613
293134	1448292_at	25	1	166431876	166431852	25	1	Lx2	LINE/L1	166432497	166430817	Pogk	166409863	166384622	Gm4846	166497588	166483613
294580	AFFX-18SRNAMur/X00686_M_at	25	17	39847121	39847145	25	1	SSU-rRNA_Hsa	rRNA	39846353	39848201	Gm9041	39640957	39645666	Gm21946	39953353	39955244
294141	1442975_at	25	5	108282438	108282462	25	1	B3	SINE/B2	108282336	108282489	Dr1	108268897	108280526	Pigg	108312609	108349355
294356	1415708_at	25	11	3640146	3640122	25	1	MLT1K	LTR/ERVL-MaLR	3640325	3639749	Smtn	3540612	3517523	Morc2a	3649494	3690477
297446	1427795_s_at	25					2	MMERVK10C-int	LTR/ERVK
299019	1424516_at	25					2	MERVL_2A-int	LTR/ERVL
299957	1443326_at	25	13	79509662	79509686	25	1	MERV1_I-int	LTR/ERV1	79508237	79512797	Nr2f1	78199757	78188973	Arrdc3	80883384	80896035
302796	1428042_at	25	10	87826545	87826521	25	1	Lx2B2	LINE/L1	87826834	87826426	Pah	87521795	87584136	Igf1	87858265	87937042
304248	1419237_at	25	7	6966908	6966932	25	1	RLTR49	LTR/ERVK	6966756	6967010	Usp29	6961160	6963769	Aurkc	6995443	7002945
304160	1424516_at	25	17	45441965	45441989	25	1	MERVL_2A-int	LTR/ERVL	45440193	45442030	Cdc5l	45433707	45391892	Spats1	45474938	45448937
309792	1449220_at	25					2	ERVB4_1C-LTR_Mm	LTR/ERVK
308336	AFFX-18SRNAMur/X00686_3_at	25					2	SSU-rRNA_Hsa	rRNA
308299	1449972_s_at	25	17	17088785	17088809	25	1	MurSatRep1	Unknown	17088770	17089499	Zfp960	17064113	17089628	Zfp97	17121415	17146831
312592	1439483_at	25	5	23692570	23692546	25	1	MuRRS4-int	LTR/ERV1	23694352	23692350	Srpk2	23616571	23503356	Pus7	23783711	23740648
317260	AFFX-18SRNAMur/X00686_5_at	25					2	SSU-rRNA_Hsa	rRNA
317243	1425113_x_at	25					2	IAPEY4_I-int	LTR/ERVK
317407	1457379_at	25					2	ID_B1	SINE/B4
319903	1457379_at	25	16	17353499	17353475	25	1	B3A	SINE/B2	17353652	17353473	Serpind1	17331371	17343575	Snap29	17406003	17430826
322717	1449972_s_at	25	17	17088863	17088887	25	1	MurSatRep1	Unknown	17088770	17089499	Zfp960	17064113	17089628	Zfp97	17121415	17146831
322623	1424515_at	25	17	45441389	45441413	25	1	MERVL_2A-int	LTR/ERVL	45440193	45442030	Cdc5l	45433707	45391892	Spats1	45474938	45448937
324264	1451654_x_at	25	13	74447318	74447294	25	1	MurSatRep1	Unknown	74447328	74447106	Gm10116	74406396	74407317	Zfp825	74482943	74480517
324265	1425297_at	25	13	74447318	74447294	25	1	MurSatRep1	Unknown	74447328	74447106	Gm10116	74406396	74407317	Zfp825	74482943	74480517
325769	1424515_at	25	17	45441050	45441074	25	1	MERVL_2A-int	LTR/ERVL	45440193	45442030	Cdc5l	45433707	45391892	Spats1	45474938	45448937
326855	1426074_at	25					2	IAPLTR3-int	LTR/ERVK
328470	1433954_at	25	11	86209385	86209409	25	1	RLTR41C	LTR/ERV1	86209158	86209606	Brip1	86201193	86058138	Ints2	86257575	86210681
328491	1456182_x_at	25	8	123426129	123426105	25	1	RLTR4_Mm	LTR/ERV1	123426326	123425804	Tubb3	123411424	123422015	Def8	123442986	123463270
327011	1437952_at	25	14	57417707	57417683	25	1	MERVL_2A-int	LTR/ERVL	57419177	57417436	Cryl1	57398483	57275034	Ift88	57424062	57517936
328836	1426074_at	25	13	12831276	12831300	25	1	IAPLTR3-int	LTR/ERVK	12829105	12831628	Prl2c3	12800078	12790822	Prl2c2	13005383	12996132
328288	1420105_at	25	13	62894904	62894928	25	1	RMER17C	LTR/ERVK	62894700	62895074	Fbp1	62888282	62864753	2010111I01Rik	63014934	63326096
328436	1427438_at	25	18	39154564	39154588	25	1	L1MD	LINE/L1	39154067	39155339	Fgf1	38929404	38838673	Nr3c1	39491301	39410545
327443	1443427_at	25	12	26829793	26829769	25	1	L1_Mus3	LINE/L1	26830084	26829324	Cmpk2	26469204	26479835	Sox11	27342709	27340697
331169	1443427_at	25	12	26829836	26829812	25	1	L1_Mus3	LINE/L1	26830084	26829324	Cmpk2	26469204	26479835	Sox11	27342709	27340697
329741	1425113_x_at	25					2	IAPLTR4	LTR/ERVK
330088	1433438_x_at	25	8	123426462	123426438	25	1	MuLV-int	LTR/ERV1	123433974	123426364	Tubb3	123411424	123422015	Def8	123442986	123463270
332698	1452068_at	25					2	RLTR5_Mm	LTR/ERV1
332907	1449972_s_at	25	17	17088796	17088820	25	1	MurSatRep1	Unknown	17088770	17089499	Zfp960	17064113	17089628	Zfp97	17121415	17146831
332990	1455581_x_at	25					2	RLTR46B	LTR/ERVK
332991	1436172_at	25					2	RLTR46B	LTR/ERVK
335527	AFFX-18SRNAMur/X00686_3_at	25	17	39847854	39847878	25	1	SSU-rRNA_Hsa	rRNA	39846353	39848201	Gm9041	39640957	39645666	Gm21946	39953353	39955244
335537	1419658_at	25					2	RLTR9B	LTR/ERVK
338415	1426074_at	25	13	12831029	12831053	25	1	IAPLTR3-int	LTR/ERVK	12829105	12831628	Prl2c3	12800078	12790822	Prl2c2	13005383	12996132
341530	1426074_at	25					2	IAPLTR3-int	LTR/ERVK
345366	1419658_at	25					2	RLTR9F	LTR/ERVK
345370	1439483_at	25	5	23692412	23692388	25	1	MuRRS4-int	LTR/ERV1	23694352	23692350	Srpk2	23616571	23503356	Pus7	23783711	23740648
344115	1433954_at	25	11	86209305	86209329	25	1	RLTR41C	LTR/ERV1	86209158	86209606	Brip1	86201193	86058138	Ints2	86257575	86210681
344533	1434615_x_at	25					2	RLTR45	LTR/ERVK
344534	1434614_at	25					2	RLTR45	LTR/ERVK
343907	1449609_at	25	4	125965997	125966021	25	1	MT2A	LTR/ERVL	125965768	125966238	Grik3	125490700	125714173	Csf3r	126024550	126044440
345638	AFFX-18SRNAMur/X00686_M_at	25	17	39847293	39847317	25	1	SSU-rRNA_Hsa	rRNA	39846353	39848201	Gm9041	39640957	39645666	Gm21946	39953353	39955244
348704	1418802_at	25					2	MT2A	LTR/ERVL
348371	1419237_at	25	7	6966900	6966924	25	1	RLTR49	LTR/ERVK	6966756	6967010	Usp29	6961160	6963769	Aurkc	6995443	7002945
348310	1437952_at	25					2	MERVL_2A-int	LTR/ERVL
349648	1420001_at	25	16	16104779	16104803	24	1	RMER1B	Other	16104330	16104975	2310008H04Rik	16146851	15889227	Pkp2	16213318	16272712
349996	1425961_at	25					2	Lx4A	LINE/L1
351233	1430457_at	25	1	130437415	130437439	25	1	MLT2B2	LTR/ERVL	130437331	130437605	Daf2	130423009	130388537	Cd55	130462744	130439027
353020	1426074_at	25	13	12831470	12831494	25	1	IAPLTR3-int	LTR/ERVK	12829105	12831628	Prl2c3	12800078	12790822	Prl2c2	13005383	12996132
354192	1420169_at	25	14	123044442	123044418	25	1	MTEa	LTR/ERVL-MaLR	123044719	123044404	Tmtc4	122984035	122918971	Nalcn	123627144	123276641
354023	AFFX-18SRNAMur/X00686_3_at	25					2	SSU-rRNA_Hsa	rRNA
355343	1424516_at	25	17	45441983	45442007	25	1	MERVL_2A-int	LTR/ERVL	45440193	45442030	Cdc5l	45433707	45391892	Spats1	45474938	45448937
355557	1434614_at	25					2	RLTR45	LTR/ERVK
355556	1434615_x_at	25					2	RLTR45	LTR/ERVK
355604	1427438_at	25	18	39154588	39154612	25	1	L1MD	LINE/L1	39154067	39155339	Fgf1	38929404	38838673	Nr3c1	39491301	39410545
358264	1439483_at	25	5	23692671	23692647	25	1	MuRRS4-int	LTR/ERV1	23694352	23692350	Srpk2	23616571	23503356	Pus7	23783711	23740648
357042	1420169_at	25	14	123044615	123044591	25	1	MTEa	LTR/ERVL-MaLR	123044719	123044404	Tmtc4	122984035	122918971	Nalcn	123627144	123276641
355773	1427795_s_at	25					2	MMERVK10C-int	LTR/ERVK
359948	1442378_x_at	25					2	LTRIS2	LTR/ERV1
360204	1455892_x_at	25					2	RLTR4_MM-int	LTR/ERV1
361042	1457379_at	25	16	17353631	17353607	25	1	B3A	SINE/B2	17353652	17353473	Serpind1	17331371	17343575	Snap29	17406003	17430826
361427	AFFX-18SRNAMur/X00686_5_at	25	17	39846497	39846521	25	1	SSU-rRNA_Hsa	rRNA	39846353	39848201	Gm9041	39640957	39645666	Gm21946	39953353	39955244
362461	1432050_at	25	17	55563301	55563325	25	1	RMER19C	LTR/ERVK	55562836	55563509	St6gal2	55445382	55514581	Vmn2r118	55624672	55592341
363951	1459220_at	25	3	57240702	57240678	25	1	RLTR19-int	LTR/ERVK	57240898	57240411	F830104G03Rik	56890593	56889978	Tm4sf1	57301919	57285611
364371	1420001_at	25					2	RMER1B	Other
363836	1420001_at	25	7	34854908	34854884	25	1	RMER1B	Other	34855258	34854657	Chst8	34812711	34674468	Pepd	34912379	35044710
363988	1424564_at	25	2	172469356	172469380	25	1	B4A	SINE/B4	172469331	172469572	Gcnt7	172458596	172450313	Fam209	172472520	172474331
369733	1457833_at	25					2	RLTR30D2_MM	LTR/ERV1
371208	1418802_at	25	7	143044610	143044586	25	1	MT2A	LTR/ERVL	143044941	143044421	Tspan32	143005046	143019644	Cd81	143052739	143067934
371562	1415708_at	25	11	3640215	3640191	25	1	MLT1K	LTR/ERVL-MaLR	3640325	3639749	Smtn	3540612	3517523	Morc2a	3649494	3690477
372640	1427740_a_at	25	4	89236075	89236051	25	1	Lx9	LINE/L1	89237177	89235755	Mtap	89137122	89181081	Cdkn2a	89294653	89274473
372617	1420169_at	25	14	123044493	123044469	25	1	MTEa	LTR/ERVL-MaLR	123044719	123044404	Tmtc4	122984035	122918971	Nalcn	123627144	123276641
373079	1452426_x_at	25					2	RLTR4_Mm	LTR/ERV1
374407	1415708_at	25	11	3640269	3640245	25	1	MLT1K	LTR/ERVL-MaLR	3640325	3639749	Smtn	3540612	3517523	Morc2a	3649494	3690477
374453	1434614_at	25	4	8123807	8123831	25	1	RLTR45-int	LTR/ERVK	8123326	8123961	Tox	6991557	6686353	Car8	8239041	8143367
374452	1434615_x_at	25	4	8123807	8123831	25	1	RLTR45-int	LTR/ERVK	8123326	8123961	Tox	6991557	6686353	Car8	8239041	8143367
378588	1420105_at	25					2	RMER17C	LTR/ERVK
378648	1424564_at	25	2	172469604	172469628	25	1	PB1D10	SINE/Alu	172469591	172469699	Gcnt7	172458596	172450313	Fam209	172472520	172474331
378213	1427513_at	25	8	114154598	114154622	25	1	B4A	SINE/B4	114154499	114154773	Nudt7	114133557	114152312	Vat1l	114205612	114374071
378372	1430457_at	25	1	130437479	130437503	25	1	MLT2B2	LTR/ERVL	130437331	130437605	Daf2	130423009	130388537	Cd55	130462744	130439027
383014	1437952_at	25	14	57417722	57417698	25	1	MERVL_2A-int	LTR/ERVL	57419177	57417436	Cryl1	57398483	57275034	Ift88	57424062	57517936
380970	1428042_at	25					2	Lx3C	LINE/L1
382855	1419658_at	25					2	RLTR9B	LTR/ERVK
384035	1433954_at	25	11	86209503	86209527	25	1	RLTR41C	LTR/ERV1	86209158	86209606	Brip1	86201193	86058138	Ints2	86257575	86210681
384096	1455892_x_at	25					2	RLTR4_MM-int	LTR/ERV1
385400	1457833_at	25	18	35631268	35631292	25	1	MT2B1	LTR/ERVL	35631051	35631318	Slc23a1	35627244	35614604	Mzb1	35649367	35647266
385852	1455581_x_at	25					2	MMERVK10C-int	LTR/ERVK
388371	1441433_at	25					2	IAP-d-int	LTR/ERVK
389550	1434614_at	25	4	8123806	8123830	25	1	RLTR45-int	LTR/ERVK	8123326	8123961	Tox	6991557	6686353	Car8	8239041	8143367
390160	AFFX-18SRNAMur/X00686_M_at	25	17	39847203	39847227	25	1	SSU-rRNA_Hsa	rRNA	39846353	39848201	Gm9041	39640957	39645666	Gm21946	39953353	39955244
389769	1426060_at	25					2	L1Md_F3	LINE/L1
389768	1426061_x_at	25					2	L1Md_F3	LINE/L1
389636	1431048_at	25	14	45422560	45422584	25	1	RMER1B	Other	45421980	45422829	Gnpnat1	45388802	45376334	Fermt2	45530118	45458792
394145	1427438_at	25	18	39154984	39155008	25	1	L1MD	LINE/L1	39154067	39155339	Fgf1	38929404	38838673	Nr3c1	39491301	39410545
393747	1442975_at	25	5	108282485	108282509	25	1	RSINE1	SINE/B4	108282479	108282570	Dr1	108268897	108280526	Pigg	108312609	108349355
393952	AFFX-18SRNAMur/X00686_3_at	25					2	SSU-rRNA_Hsa	rRNA
393877	1425113_x_at	25					2	IAPLTR3-int	LTR/ERVK
393831	1432050_at	25					2	RMER19C	LTR/ERVK
394370	1448292_at	25	1	166431746	166431722	25	1	Lx2	LINE/L1	166432497	166430817	Pogk	166409863	166384622	Gm4846	166497588	166483613
399821	1425113_x_at	25					2	IAPLTR4	LTR/ERVK
401098	1452068_at	25					2	RLTR5_Mm	LTR/ERV1
402637	1448073_at	25	2	91025775	91025799	25	1	B3	SINE/B2	91025679	91025866	Celf1	90940382	91019497	Rapsn	91035620	91045729
406638	1441433_at	25					2	IAP-d-int	LTR/ERVK
405742	1448292_at	25	1	166431757	166431733	25	1	Lx2	LINE/L1	166432497	166430817	Pogk	166409863	166384622	Gm4846	166497588	166483613
407255	AFFX-18SRNAMur/X00686_M_at	25	17	39847561	39847585	25	1	SSU-rRNA_Hsa	rRNA	39846353	39848201	Gm9041	39640957	39645666	Gm21946	39953353	39955244
406753	1427795_s_at	25					2	MMERVK10C-int	LTR/ERVK
405806	1418802_at	25	7	143044518	143044495	24	1	MT2A	LTR/ERVL	143044941	143044421	Tspan32	143005046	143019644	Cd81	143052739	143067934
411237	1437952_at	25	14	57417617	57417593	25	1	MERVL_2A-int	LTR/ERVL	57419177	57417436	Cryl1	57398483	57275034	Ift88	57424062	57517936
409407	1459220_at	25	3	57240668	57240644	24	1	RLTR19-int	LTR/ERVK	57240898	57240411	F830104G03Rik	56890593	56889978	Tm4sf1	57301919	57285611
412589	1455382_at	25	5	44236198	44236222	25	1	MTE2b	LTR/ERVL-MaLR	44236196	44236503	Tapt1	44226606	44175164	Ldb2	44799707	44472133
412665	1420169_at	25	14	123044506	123044482	25	1	MTEa	LTR/ERVL-MaLR	123044719	123044404	Tmtc4	122984035	122918971	Nalcn	123627144	123276641
414198	1441433_at	25					2	RLTR10D	LTR/ERVK
418561	AFFX-18SRNAMur/X00686_5_at	25					2	SSU-rRNA_Hsa	rRNA
420842	1457833_at	25					2	MT2B1	LTR/ERVL
422586	1442378_x_at	25					2	RLTR1B-int	LTR/ERV1
422585	1457841_at	25					2	RLTR1B-int	LTR/ERV1
420993	1457833_at	25	18	35631156	35631180	25	1	MT2B1	LTR/ERVL	35631051	35631318	Slc23a1	35627244	35614604	Mzb1	35649367	35647266
419891	1424515_at	25	17	45441084	45441108	25	1	MERVL_2A-int	LTR/ERVL	45440193	45442030	Cdc5l	45433707	45391892	Spats1	45474938	45448937
421440	AFFX-18SRNAMur/X00686_5_at	25	17	39846743	39846767	25	1	SSU-rRNA_Hsa	rRNA	39846353	39848201	Gm9041	39640957	39645666	Gm21946	39953353	39955244
419761	1442975_at	25					2	B3	SINE/B2
419691	1426061_x_at	25					2	L1Md_F3	LINE/L1
419692	1426060_at	25					2	L1Md_F3	LINE/L1
419810	1439251_at	25	5	108684045	108684021	25	1	MTE-int	LTR/ERVL-MaLR	108684168	108683897	Slc26a1	108675569	108669878	Fgfrl1	108694229	108706950
419854	1451699_at	25					2	IAP-d-int	LTR/ERVK
424302	1425976_x_at	25					2	L1Md_F2	LINE/L1
427121	1455581_x_at	25					2	RLTR46B	LTR/ERVK
427194	1449220_at	25	6	48764765	48764741	25	1	ERVB4_1C-LTR_Mm	LTR/ERVK	48764867	48764363	Gimap5	48746197	48754210	Gimap3	48766519	48765089
430859	AFFX-18SRNAMur/X00686_M_at	25	6	3201514	3201538	25	1	SSU-rRNA_Hsa	rRNA	3200779	3201677				Samd9l	3399571	3372260
431365	1455581_x_at	25					2	RLTR46B	LTR/ERVK
431366	1436172_at	25					2	RLTR46B	LTR/ERVK
432753	1427795_s_at	25					2	RLTR46A	LTR/ERVK
432553	AFFX-18SRNAMur/X00686_3_at	25	17	39848129	39848153	25	1	SSU-rRNA_Hsa	rRNA	39846353	39848201	Gm9041	39640957	39645666	Gm21946	39953353	39955244
432711	AFFX-18SRNAMur/X00686_M_at	25	17	39847299	39847323	25	1	SSU-rRNA_Hsa	rRNA	39846353	39848201	Gm9041	39640957	39645666	Gm21946	39953353	39955244
432290	1426060_at	25					2	L1Md_F3	LINE/L1
432289	1426061_x_at	25					2	L1Md_F3	LINE/L1
436839	1421185_at	25	15	100328574	100328598	25	1	RMER17A-int	LTR/ERVK	100327709	100328719	Mettl7a1	100304817	100314348	Mettl7a3	100334929	100340341
435390	1420105_at	25	13	62894902	62894926	25	1	RMER17C	LTR/ERVK	62894700	62895074	Fbp1	62888282	62864753	2010111I01Rik	63014934	63326096
436997	1426060_at	25					2	L1Md_F3	LINE/L1
436996	1426061_x_at	25					2	L1Md_F3	LINE/L1
438311	AFFX-18SRNAMur/X00686_5_at	25	17	39846513	39846537	24	1	SSU-rRNA_Hsa	rRNA	39846353	39848201	Gm9041	39640957	39645666	Gm21946	39953353	39955244
438367	1456182_x_at	25	8	123426314	123426290	25	1	RLTR4_Mm	LTR/ERV1	123426326	123425804	Tubb3	123411424	123422015	Def8	123442986	123463270
444203	1415708_at	25	11	3640249	3640225	25	1	MLT1K	LTR/ERVL-MaLR	3640325	3639749	Smtn	3540612	3517523	Morc2a	3649494	3690477
442746	1452068_at	25					2	RLTR5_Mm	LTR/ERV1
442702	1428042_at	25					2	Lx2B2	LINE/L1
443901	1442975_at	25	5	108282423	108282447	25	1	B3	SINE/B2	108282336	108282489	Dr1	108268897	108280526	Pigg	108312609	108349355
443895	1439251_at	25	5	108684151	108684127	25	1	MTE-int	LTR/ERVL-MaLR	108684168	108683897	Slc26a1	108675569	108669878	Fgfrl1	108694229	108706950
442599	1443427_at	25	12	26829952	26829928	25	1	L1_Mus3	LINE/L1	26830084	26829324	Cmpk2	26469204	26479835	Sox11	27342709	27340697
444276	1418802_at	25	7	143033707	143033683	25	1	MT2A	LTR/ERVL	143033843	143033544	Tspan32	143005046	143019644	Cd81	143052739	143067934
444123	1433954_at	25	11	86209323	86209347	25	1	RLTR41C	LTR/ERV1	86209158	86209606	Brip1	86201193	86058138	Ints2	86257575	86210681
445143	1442975_at	25	5	108282386	108282410	25	1	B3	SINE/B2	108282336	108282489	Dr1	108268897	108280526	Pigg	108312609	108349355
445558	1457841_at	25					2	RLTR1B-int	LTR/ERV1
445559	1442378_x_at	25					2	RLTR1B-int	LTR/ERV1
447102	1452426_x_at	25					2	RLTR4_Mm	LTR/ERV1
449500	1433954_at	25	11	86209491	86209515	25	1	RLTR41C	LTR/ERV1	86209158	86209606	Brip1	86201193	86058138	Ints2	86257575	86210681
449637	1452426_x_at	25					2	RLTR4_Mm	LTR/ERV1
449610	1448073_at	25	2	91025897	91025921	25	1	PB1D10	SINE/Alu	91025897	91025984	Celf1	90940382	91019497	Rapsn	91035620	91045729
450827	1421498_a_at	25	X	7412210	7412186	25	1	RMER4B	LTR/ERVK	7412359	7412109	Usp27x	7375830	7371276	Ppp1r3f	7605381	7557296
449979	1425113_x_at	25					2	IAPLTR4	LTR/ERVK
449980	1449220_at	25	12	20830626	20830602	25	1	ERVB4_1B-LTR_MM	LTR/ERVK	20830698	20830193	1700030C10Rik	20815727	20814257	Zfp125	20900867	20899822
451096	1449220_at	25					2	ERVB4_1C-LTR_Mm	LTR/ERVK
452246	1433954_at	25	11	86209403	86209427	25	1	RLTR41C	LTR/ERV1	86209158	86209606	Brip1	86201193	86058138	Ints2	86257575	86210681
451406	1427795_s_at	25					2	RLTR46	LTR/ERVK
451375	1424564_at	25	2	172469459	172469483	25	1	B4A	SINE/B4	172469331	172469572	Gcnt7	172458596	172450313	Fam209	172472520	172474331
452522	1451699_at	25	12	20661451	20661475	25	1	IAP-d-int	LTR/ERVK	20659924	20661493	Gm10479	20415938	20433699	1700030C10Rik	20815727	20814257
452771	1457379_at	25	16	17353586	17353562	25	1	B3A	SINE/B2	17353652	17353473	Serpind1	17331371	17343575	Snap29	17406003	17430826
452609	1455581_x_at	25					2	RLTR46B	LTR/ERVK
452807	AFFX-18SRNAMur/X00686_5_at	25	17	39846883	39846907	25	1	SSU-rRNA_Hsa	rRNA	39846353	39848201	Gm9041	39640957	39645666	Gm21946	39953353	39955244
454200	AFFX-18SRNAMur/X00686_3_at	25					2	SSU-rRNA_Hsa	rRNA
454052	1427438_at	25	18	39154967	39154991	25	1	L1MD	LINE/L1	39154067	39155339	Fgf1	38929404	38838673	Nr3c1	39491301	39410545
453818	AFFX-18SRNAMur/X00686_3_at	25					2	SSU-rRNA_Hsa	rRNA
455064	1425297_at	25	13	74480595	74480571	25	1	MMSAT4	Satellite	74481149	74480431	Zfp825	74482943	74480517	Erap1	74639872	74691875
455063	1451654_x_at	25	13	74480595	74480571	25	1	MMSAT4	Satellite	74481149	74480431	Zfp825	74482943	74480517	Erap1	74639872	74691875
456763	1427795_s_at	25	5	33947192	33947168	25	1	RLTR46	LTR/ERVK	33947287	33946970	Nelfa	33936413	33896936	Gm1673	33983437	33985013
455517	1449609_at	25	4	125965882	125965906	25	1	MT2A	LTR/ERVL	125965768	125966238	Grik3	125490700	125714173	Csf3r	126024550	126044440
460781	1456182_x_at	25	8	123426201	123426177	25	1	RLTR4_Mm	LTR/ERV1	123426326	123425804	Tubb3	123411424	123422015	Def8	123442986	123463270
459580	1426074_at	25					2	IAPLTR3-int	LTR/ERVK
462241	1457841_at	25	6	79034379	79034403	25	1	RLTR1B-int	LTR/ERV1	79034236	79034463	Reg3g	78468872	78466269	Gm20594	79818031	79818364
462242	1442378_x_at	25	6	79034379	79034403	25	1	RLTR1B-int	LTR/ERV1	79034236	79034463	Reg3g	78468872	78466269	Gm20594	79818031	79818364
464088	AFFX-18SRNAMur/X00686_5_at	25	17	39846656	39846680	25	1	SSU-rRNA_Hsa	rRNA	39846353	39848201	Gm9041	39640957	39645666	Gm21946	39953353	39955244
464126	AFFX-18SRNAMur/X00686_3_at	25					2	SSU-rRNA_Hsa	rRNA
466635	1455382_at	25	5	44236241	44236265	25	1	MTE2b	LTR/ERVL-MaLR	44236196	44236503	Tapt1	44226606	44175164	Ldb2	44799707	44472133
467051	1426060_at	25					2	L1Md_F3	LINE/L1
467050	1426061_x_at	25					2	L1Md_F3	LINE/L1
468202	1449220_at	25	6	48764532	48764508	25	1	ERVB4_1C-LTR_Mm	LTR/ERVK	48764867	48764363	Gimap5	48746197	48754210	Gimap3	48766519	48765089
468197	1441433_at	25					2	IAP-d-int	LTR/ERVK
469617	1436172_at	25	6	3333551	3333527	25	1	RLTR46B	LTR/ERVK	3333740	3333361				Samd9l	3399571	3372260
469534	1439483_at	25	5	23692383	23692359	25	1	MuRRS4-int	LTR/ERV1	23694352	23692350	Srpk2	23616571	23503356	Pus7	23783711	23740648
470966	1456182_x_at	25	8	123426177	123426153	25	1	RLTR4_Mm	LTR/ERV1	123426326	123425804	Tubb3	123411424	123422015	Def8	123442986	123463270
470727	1430457_at	25	1	130437397	130437421	25	1	MLT2B2	LTR/ERVL	130437331	130437605	Daf2	130423009	130388537	Cd55	130462744	130439027
471196	1436172_at	25					2	RLTR46B	LTR/ERVK
472154	1425961_at	25	2	103384171	103384147	25	1	Lx4A	LINE/L1	103384705	103384007	Ehf	103303278	103263433	Elf5	103411688	103450989
473843	1455382_at	25	5	44236208	44236232	25	1	MTE2b	LTR/ERVL-MaLR	44236196	44236503	Tapt1	44226606	44175164	Ldb2	44799707	44472133
475520	1441433_at	25	17	28542177	28542153	25	1	IAP-d-int	LTR/ERVK	28543219	28541758	Armc12	28530860	28538954	Clpsl2	28549489	28552618
476427	1451654_x_at	25	13	74480588	74480564	25	1	MMSAT4	Satellite	74481149	74480431	Zfp825	74482943	74480517	Erap1	74639872	74691875
476428	1425297_at	25	13	74480588	74480564	25	1	MMSAT4	Satellite	74481149	74480431	Zfp825	74482943	74480517	Erap1	74639872	74691875
476549	1427513_at	25	8	114154526	114154550	25	1	B4A	SINE/B4	114154499	114154773	Nudt7	114133557	114152312	Vat1l	114205612	114374071
476682	1425961_at	25					2	Lx4A	LINE/L1
476994	1419237_at	25					2	RLTR49	LTR/ERVK
478245	1443326_at	25	13	79509317	79509341	25	1	MERV1_I-int	LTR/ERV1	79508237	79512797	Nr2f1	78199757	78188973	Arrdc3	80883384	80896035
478084	1426074_at	25					2	IAPLTR3-int	LTR/ERVK
479382	1420105_at	25	13	62894898	62894922	25	1	RMER17C	LTR/ERVK	62894700	62895074	Fbp1	62888282	62864753	2010111I01Rik	63014934	63326096
483737	1439251_at	25	5	108684058	108684034	25	1	MTE-int	LTR/ERVL-MaLR	108684168	108683897	Slc26a1	108675569	108669878	Fgfrl1	108694229	108706950
481136	1415708_at	25	11	3640321	3640297	25	1	MLT1K	LTR/ERVL-MaLR	3640325	3639749	Smtn	3540612	3517523	Morc2a	3649494	3690477
484047	1443473_at	25	4	139162241	139162217	25	1	MTB_Mm-int	LTR/ERVL-MaLR	139162985	139161567	Minos1	139131113	139101814	Capzb	139192899	139291818
484005	1433954_at	25	11	86209239	86209263	25	1	RLTR41C	LTR/ERV1	86209158	86209606	Brip1	86201193	86058138	Ints2	86257575	86210681
483908	1433438_x_at	25	8	123426455	123426431	25	1	MuLV-int	LTR/ERV1	123433974	123426364	Tubb3	123411424	123422015	Def8	123442986	123463270
483893	1425976_x_at	25	8	42079513	42079489	25	1	L1Md_A	LINE/L1	42081197	42075037	Frg1	41417118	41397457	Triml1	43141486	43129807
482565	1425113_x_at	25	10	79413352	79413328	25	1	IAPEY4_I-int	LTR/ERVK	79416675	79413253	Vmn2r82	79356576	79397198	Vmn2r83	79468943	79492154
486487	1426061_x_at	25					2	L1Md_F3	LINE/L1
485574	AFFX-18SRNAMur/X00686_M_at	25	17	39847173	39847197	25	1	SSU-rRNA_Hsa	rRNA	39846353	39848201	Gm9041	39640957	39645666	Gm21946	39953353	39955244
483791	1427740_a_at	25	4	89236181	89236157	25	1	Lx9	LINE/L1	89237177	89235755	Mtap	89137122	89181081	Cdkn2a	89294653	89274473
482189	1459220_at	25	3	57241021	57240997	25	1	RLTR13D5	LTR/ERVK	57241922	57240899	F830104G03Rik	56890593	56889978	Tm4sf1	57301919	57285611
485182	AFFX-18SRNAMur/X00686_5_at	25					2	SSU-rRNA_Hsa	rRNA
491254	1432050_at	25	17	55563427	55563451	25	1	RMER19C	LTR/ERVK	55562836	55563509	St6gal2	55445382	55514581	Vmn2r118	55624672	55592341
490895	1430457_at	25	1	130388549	130388573	25	1	MLT2B2	LTR/ERVL	130388417	130388659	Daf2	130423009	130388537	Cd55	130462744	130439027
492112	1432050_at	25					2	RLTR20B1	LTR/ERVK
495449	1449609_at	25	4	125966143	125966167	25	1	MT2A	LTR/ERVL	125965768	125966238	Grik3	125490700	125714173	Csf3r	126024550	126044440
494115	1439251_at	25	5	108684216	108684192	25	1	MTC	LTR/ERVL-MaLR	108684540	108684173	Slc26a1	108675569	108669878	Fgfrl1	108694229	108706950
493778	1437952_at	25	14	57417418	57417394	25	1	MT2B1	LTR/ERVL	57417435	57417360	Cryl1	57398483	57275034	Ift88	57424062	57517936
500542	1419237_at	25	7	6966685	6966709	25	1	URR1A	DNA/hAT-Charlie	6966671	6966748	Usp29	6961160	6963769	Aurkc	6995443	7002945
493894	1452068_at	25	15	75413973	75413997	25	1	RLTR5_Mm	LTR/ERV1	75413495	75414137	Ly6f	75268421	75272234	9030619P08Rik	75431829	75427607
492701	1421185_at	25	15	100328624	100328648	25	1	RMER17A-int	LTR/ERVK	100327709	100328719	Mettl7a1	100304817	100314348	Mettl7a3	100334929	100340341
499446	1420105_at	25	13	62895021	62895045	25	1	RMER17C	LTR/ERVK	62894700	62895074	Fbp1	62888282	62864753	2010111I01Rik	63014934	63326096
497922	1441433_at	25					2	IAP-d-int	LTR/ERVK
496492	1427438_at	25	18	39154815	39154839	25	1	L1MD	LINE/L1	39154067	39155339	Fgf1	38929404	38838673	Nr3c1	39491301	39410545
496481	1419658_at	25	17	36029902	36029878	25	1	B2_Mm1t	SINE/B2	36029913	36029782	H2-T23	36032855	36029773	H2-T22	36042747	36037128
496895	1434615_x_at	25					2	ERVB4_2-LTR_MM	LTR/ERVK
496920	1426061_x_at	25					2	L1Md_F3	LINE/L1
496921	1426060_at	25					2	L1Md_F3	LINE/L1
500969	1439251_at	25	5	108684030	108684006	25	1	MTE-int	LTR/ERVL-MaLR	108684168	108683897	Slc26a1	108675569	108669878	Fgfrl1	108694229	108706950
501979	1431048_at	25	14	45422627	45422651	25	1	RMER1B	Other	45421980	45422829	Gnpnat1	45388802	45376334	Fermt2	45530118	45458792
501123	AFFX-18SRNAMur/X00686_3_at	25					2	SSU-rRNA_Hsa	rRNA
501174	1425297_at	25	13	74447324	74447300	25	1	MurSatRep1	Unknown	74447328	74447106	Gm10116	74406396	74407317	Zfp825	74482943	74480517
501173	1451654_x_at	25	13	74447324	74447300	25	1	MurSatRep1	Unknown	74447328	74447106	Gm10116	74406396	74407317	Zfp825	74482943	74480517
502454	1424564_at	25	2	172469536	172469560	25	1	B4A	SINE/B4	172469331	172469572	Gcnt7	172458596	172450313	Fam209	172472520	172474331
503441	1437952_at	25					2	MERVL_2A-int	LTR/ERVL
503722	1434615_x_at	25					2	ERVB4_2-LTR_MM	LTR/ERVK
503725	1427513_at	25	8	114154885	114154908	24	1	B4	SINE/B4	114154854	114154913	Nudt7	114133557	114152312	Vat1l	114205612	114374071
503695	1425113_x_at	25					2	IAPLTR4	LTR/ERVK
503736	1430457_at	25	1	130437357	130437381	25	1	MLT2B2	LTR/ERVL	130437331	130437605	Daf2	130423009	130388537	Cd55	130462744	130439027
504078	1457833_at	25					2	RLTR30D2_MM	LTR/ERV1
503856	1426060_at	25					2	L1Md_F3	LINE/L1
503855	1426061_x_at	25					2	L1Md_F3	LINE/L1
