# Supplementary material for: Microarray analysis reveals global modulation of endogenous retroelement transcription by microbes
Source: Retrovirology. 2014 Jul 25;11:59. doi: 10.1186/1742-4690-11-59 (PMC4222864; doi:10.1186/1742-4690-11-59)
Supplement: Supplementary file 2 — Additional file 2: Archive of mouse annotation files. Probe annotation files (csv format), as defined in the Methods, for the following Affymetrix platforms: mg_u74a, mg_u74a_v2, mg_b74b, mg_u74b_v2, mg_b74c, mg_u74c_v2, moe_430a, moe_430b, ht_mg_430a, mogene_1_0_st, mogene_2_0, mouse430_v2, mouse430a_v2. Shortened platform names correspond to identifiers used within the ‘oligo’ Bioconductor R package. Column identifiers are pid – probe id, probeset – Affymetrix probeset, plen – probe length, sid – target chromosome, sstart – start position of probe on sid, send – end position of probe on sid, nident – identity within the region sstart to send, numhits – number of hits recorded by BLASTn, repeat – RepBase-defined repeat, repclass – RepBase-defined repeat class, rstart – start position of repetitive element, rend – end position of repetitive element, 5id – symbol of nearest 5′ protein coding gene, 5start – start position of 5id, 5stop – end position of 5id, 3id – symbol of nearest 3′ protein coding gene, 3start – start position of 3id, 3stop – end position of 3id. (ZIP 846 KB) [file 12977_2014_3913_MOESM2_ESM.zip › mouse/affy_moe430b.csv]

pid	probeset	plen	sid	sstart	send	nident	numhits	repeat	repclass	rstart	rend	5id	5start	5stop	3id	3start	3stop
1199	1439162_at	25	2	72988034	72988058	25	1	RLTR11B	LTR/ERVK	72987825	72988306	Gm11084	72986716	72971548	Ola1	73218924	73092801
826	1433163_at	25	11	16959794	16959818	25	1	Lx3A	LINE/L1	16959141	16960048	Fbxo48	16951375	16954772	Plek	17052381	16971206
901	1435819_at	25	4	109402330	109402306	25	1	RCHARR1	DNA/hAT-Charlie	109402388	109402221	Eps15	109280268	109387817	Ttc39a	109406623	109444745
993	1443140_at	25	14	53811079	53811103	25	1	MT2A	LTR/ERVL	53810941	53811308	B230359F08Rik	53795360	53797832	Dad1	54254104	54235479
1308	AFFX-18SRNAMur/X00686_M_at	25	17	39847303	39847327	25	1	SSU-rRNA_Hsa	rRNA	39846353	39848201	Gm9041	39640957	39645666	Gm21946	39953353	39955244
1408	1446753_at	25					2	L1_Mus3	LINE/L1
1364	1430516_at	25	7	30140216	30140240	25	1	L1ME1	LINE/L1	30140212	30140699	Zfp382	30121942	30134665	Zfp146	30169727	30161274
1090	1439961_x_at	25					2	IAPLTR2b	LTR/ERVK
2418	1458790_at	25	12	95972640	95972664	25	1	L1_Mus3	LINE/L1	95971676	95972913	Flrt2	95692226	95785215	1700019M22Rik	96047222	96046621
2446	1440592_at	25	16	38489908	38489884	25	1	RLTR13D3A1	LTR/ERVK	38490221	38489447	Cd80	38458933	38486933	Timmdc1	38522663	38498347
2618	1432507_at	25	11	63187923	63187947	25	1	Lx4B	LINE/L1	63187835	63188381	Pmp22	63128982	63159547	Hs3st3b1	63922290	63885792
2190	1458745_at	25	18	20789037	20789061	25	1	ID_B1	SINE/B4	20788973	20789110	B4galt6	20746404	20684599	Trappc8	20896078	20817224
2211	1431456_at	25	18	78480445	78480469	25	1	MTE2a	LTR/ERVL-MaLR	78480427	78480762	Gm6133	78349754	78350701	Setbp1	79109391	78750380
2225	1445633_at	25	4	147409087	147409111	25	1	L1VL4	LINE/L1	147408515	147410160	Gm13145	147361303	147391004	Gm13152	147492417	147513486
2230	1443404_s_at	25	13	118280865	118280889	25	1	L1MB8	LINE/L1	118280520	118280961	Hcn1	117602480	117976802	Mrps30	118387252	118380110
2831	1458442_at	25	7	26213571	26213595	25	1	RLTR26_Mus	LTR/ERVK	26213117	26213738	Cyp2b9	26173411	26210661	Vmn1r184	26266831	26267775
5108	1446134_at	25	15	67158183	67158207	25	1	B4A	SINE/B4	67158125	67158404	St3gal1	67113992	67102875	Zfat	68258856	68083766
3860	1445307_at	25	5	132148307	132148283	25	1	RMER5	LTR/ERV1	132148578	132148148	Gm20382	131488482	131486204	AUTS2	132541823	132541515
3996	1445619_at	25					2	Lx5c	LINE/L1
4103	1446052_at	25	X	46147729	46147705	25	1	L1_Mus4	LINE/L1	46148057	46147237	1110059M19Rik	45090904	45092791	Actrt1	46329007	46330345
2260	1443451_at	25	18	7826534	7826558	25	1	MuRRS-int	LTR/ERV1	7825066	7831687	Mpp7	7626863	7347962	Wac	7868832	7973547
2341	1454358_at	25	12	24795972	24795948	25	1	RLTR9B	LTR/ERVK	24796185	24795778	Rrm2	24708241	24714146	Mboat2	24831599	24960301
12324	1432885_at	25					2	MMERVK10C-int	LTR/ERVK
12337	1446762_at	25	18	79191738	79191714	24	1	Lx5b	LINE/L1	79192633	79191174	Setbp1	79109391	78750380	Pard6g	80046895	80119640
3694	1431633_x_at	25	19	11299288	11299312	25	1	MMERVK9E_I-int	LTR/ERVK	11298862	11299623	Ms4a5	11283813	11273866	Ms4a7	11336146	11321039
3695	1431632_at	25	19	11299288	11299312	25	1	MMERVK9E_I-int	LTR/ERVK	11298862	11299623	Ms4a5	11283813	11273866	Ms4a7	11336146	11321039
6612	1445964_at	25	2	101228678	101228654	25	1	Lx8	LINE/L1	101228813	101228357	Gm10800	98667301	98666547	B230118H07Rik	101649532	101560781
8222	1444616_x_at	25	13	21740102	21740078	25	1	RLTR50B	LTR/ERVK	21740452	21739915	Hist1h4j	21735062	21735837	Hist1h4k	21750505	21750194
8135	1457079_at	25	13	62555125	62555101	25	1	MuRRS4-int	LTR/ERV1	62555569	62552911	Zfp934	62520544	62517500	6720489N17Rik	62607499	62605190
8136	1432690_at	25	2	53879178	53879202	25	1	MLT1D	LTR/ERVL-MaLR	53878836	53879290	Arl6ip6	53191726	53219220	Rprm	54085552	54084093
2501	1433335_at	25	7	68316586	68316610	25	1	Lx5c	LINE/L1	68316497	68316757	Pgpep1l	68264233	68236608	Gm5334	68618456	68620005
13690	1453745_at	25					2	RLTR48B	LTR/ERV1
13647	1445678_at	25	8	4612701	4612725	25	1	RLTR13D3A1	LTR/ERVK	4612603	4612915	Cers4	4493026	4525757	Zfp958	4625840	4629380
2699	1458754_at	25	X	169463201	169463177	25	1	RMER5	LTR/ERV1	169463606	169463147	Hccs	169320372	169250193	Mid1	169685199	170005736
2753	1459077_at	25	15	82696891	82696915	25	1	MMERGLN-int	LTR/ERV1	82696603	82697209	Cyp2d37-ps	82690499	82689134	Cyp2d40	82764183	82759835
5656	1431317_at	25	12	22992471	22992447	25	1	MurSatRep1	Unknown	22992481	22991475	Gm17391	22623087	22622752	Gm10330	23780265	23778912
6416	1432111_at	25	16	50653775	50653799	25	1	Lx6	LINE/L1	50653158	50654502	Ccdc54	50591154	50589859	5330426P16Rik	50732743	50727966
12232	1457657_at	25	13	3372935	3372911	24	1	RLTR33	LTR/ERVK	3373109	3372499	Gm16505	3361029	3361533	Gdi2	3538075	3566261
12212	1428375_at	25	10	94674107	94674083	25	1	LTR72_RN	LTR/ERV1	94674167	94673738	Tmcc3	94311949	94590956	Ccdc41	94688790	94790336
7032	1445926_at	25					2	Lx5	LINE/L1
13861	1458192_at	25	1	58512436	58512460	25	1	RMER16-int	LTR/ERVK	58512361	58514437	Orc2	58505109	58462771	Fam126b	58586323	58522806
13880	1442346_at	25	14	74752303	74752279	25	1	RSINE1	SINE/B4	74752388	74752242	Esd	74732297	74750765	Lrch1	74947877	74754674
5307	1455038_at	25	2	156831109	156831085	25	1	RLTR1A2_MM	LTR/ERV1	156831132	156830632	Myl9	156775420	156781658	Tgif2	156840077	156855570
5313	1453745_at	25	5	23854632	23854656	25	1	RLTR48B	LTR/ERV1	23854494	23854749	Tomm7	23844161	23838944	Fam126a	24030690	23915276
5354	1447299_at	25	7	43759140	43759116	25	1	MYSERV6-int	LTR/ERVK	43759297	43758943	Klk13	43712567	43726758	Klk12	43768897	43773576
3924	1445069_at	25	X	150980470	150980494	25	1	L1M3	LINE/L1	150980461	150980790	Maged2	150814345	150806370	Gnl3l	151017322	150983141
6904	1454328_at	25	2	141176051	141176075	25	1	MLTR14	LTR/ERV1	141175927	141176367	Flrt3	140671469	140650914	Kif16b	142901531	142617474
5591	1432893_at	25	1	87454126	87454102	25	1	MLT1J	LTR/ERVL-MaLR	87454242	87453777	Kcnj13	87394729	87386363	3110079O15Rik	87470264	87475459
5536	1445961_at	25					2	Lx2	LINE/L1
5538	1429895_at	25	X	36815070	36815046	25	1	RMER5	LTR/ERV1	36815167	36814743	Slc25a5	36795651	36798807	C330007P06Rik	36874111	36823737
5539	1437655_at	25	12	116402686	116402662	25	1	RLTR6-int	LTR/ERV1	116405073	116402645	Esyt2	116281222	116373096	Ncapg2	116405402	116463531
4231	1444388_at	25	7	125443542	125443518	25	1	B4A	SINE/B4	125443601	125443406	4930571K23Rik	125368861	125371013	Kdm8	125444676	125462265
11255	1457880_at	25	5	99208220	99208196	25	1	L2b	LINE/L2	99208398	99208163	Prkg2	99037351	98929773	Rasgef1b	99252927	99217426
10963	1432493_at	25	14	80581692	80581668	25	1	L1MEf	LINE/L1	80581705	80581359	Olfm4	80000302	80021930	Pcdh17	84443563	84537060
10938	1447302_at	25					2	MLTR11A	LTR/ERVK
6673	1441600_at	25	12	25386552	25386576	25	1	RMER20B	LTR/ERVK	25386415	25386666	Id2	25096092	25093801	Rnf144a	26415256	26306797
6621	1432111_at	25	16	50653616	50653640	25	1	Lx6	LINE/L1	50653158	50654502	Ccdc54	50591154	50589859	5330426P16Rik	50732743	50727966
7840	1447170_at	25	3	12836433	12836409	25	1	MYSERV-int	LTR/ERVK	12836891	12835972	Snx16	10440124	10417819	Ralyl	13776848	14182287
8005	1436072_at	25	19	61115462	61115438	25	1	ORR1B1-int	LTR/ERVL-MaLR	61116061	61115275	Grk5	60889749	61092553	Gm7102	61176309	61174686
9302	1434067_at	25					2	RLTR21	LTR/ERVK
9348	1441859_x_at	25	15	24757619	24757595	25	1	L1_Mur2	LINE/L1	24758010	24757281	Cdh18	22549022	23474418	9230109A22Rik	25149159	25137530
6785	1454129_at	25	13	101293059	101293083	25	1	URR1A	DNA/hAT-Charlie	101292956	101293175	Slc30a5	100833427	100802649	Pik3r1	101768217	101680761
6735	1446740_at	25	7	134392174	134392198	25	1	L1MD1	LINE/L1	134392051	134392235	D7Ertd443e	134385661	134266262	Dock1	134670687	135173639
11381	1457657_at	25					2	RLTR33	LTR/ERVK
12172	1431632_at	25	19	11299508	11299532	25	1	MMERVK9E_I-int	LTR/ERVK	11298862	11299623	Ms4a5	11283813	11273866	Ms4a7	11336146	11321039
12171	1431633_x_at	25	19	11299508	11299532	25	1	MMERVK9E_I-int	LTR/ERVK	11298862	11299623	Ms4a5	11283813	11273866	Ms4a7	11336146	11321039
6967	1431317_at	25					2	MurSatRep1	Unknown
6954	1443295_at	25					2	RLTR9E	LTR/ERVK
9449	1436072_at	25	19	61115343	61115319	25	1	ORR1B1-int	LTR/ERVL-MaLR	61116061	61115275	Grk5	60889749	61092553	Gm7102	61176309	61174686
10850	1441497_at	25					2	MT2B1	LTR/ERVL
9930	1453575_at	25	13	106912819	106912795	25	1	B1F	SINE/Alu	106912882	106912733	Lrrc70	106847267	106833860	Dimt1	106947129	106960224
9934	1439886_at	25					2	RLTR13D2	LTR/ERVK
9426	1459312_at	25	7	42098677	42098653	25	1	Lx5c	LINE/L1	42099028	42097223	Vmn2r59	42058981	42011792	Vmn2r60	42116471	42195776
12632	1458902_at	25	19	9865176	9865152	25	1	RLTR24B_MM	LTR/ERV1	9865291	9864879	Scgb2a2	9847616	9852046	Incenp	9899533	9872297
11056	1431879_at	25					2	MMERVK9C_I-int	LTR/ERVK
11004	1445084_at	25	12	36009760	36009784	25	1	MYSERV16_I-int	LTR/ERVK	36009322	36009995	Agr2	35992907	36004087	Tspan13	36042500	36014557
11016	1440753_at	25	4	8608954	8608978	25	1	B3	SINE/B2	8608856	8609026	Rab2a	8535644	8607778	Chd7	8690406	8867659
11069	1457657_at	25	1	183299524	183299500	25	1	RLTR33	LTR/ERVK	183299589	183299135	Aida	183297060	183324501	Mia3	183369529	183326725
14118	1432743_at	25	6	139576302	139576278	25	1	ORR1F	LTR/ERVL-MaLR	139576544	139576191	Rergl	139501909	139493182	Pik3c2g	139621888	139969284
14132	1433141_at	25	14	71845459	71845483	25	1	Lx6	LINE/L1	71844987	71845616	Gfra2	70890130	70979838	Fndc3a	72710003	72537946
14142	1458848_at	25	7	70218187	70218211	25	1	Lx5b	LINE/L1	70217808	70218264	Arrdc4	68749241	68737045	Nr2f2	70366735	70351946
14071	1458754_at	25					2	Lx9	LINE/L1
14069	1458751_at	25	7	5640921	5640897	25	1	L1_Mur3	LINE/L1	5641402	5640226	Vmn1r61	5611313	5610411	Vmn1r62	5674604	5676595
14053	1446019_at	25					2	ORR1A2	LTR/ERVL-MaLR
14044	1446762_at	25	18	79191322	79191298	25	1	Lx5b	LINE/L1	79192633	79191174	Setbp1	79109391	78750380	Pard6g	80046895	80119640
15174	1457772_at	25	1	171320673	171320649	25	1	RLTR31B2	LTR/ERVK	171320704	171320606	Ufc1	171295024	171288563	Dedd	171329145	171342331
15627	1432695_at	25	3	124399205	124399229	25	1	MusHAL1	LINE/L1	124398382	124399673	Tram1l1	124321037	124323260	1700006A11Rik	124426039	124400990
16566	AFFX-18SRNAMur/X00686_5_at	25	17	39846523	39846547	24	1	SSU-rRNA_Hsa	rRNA	39846353	39848201	Gm9041	39640957	39645666	Gm21946	39953353	39955244
15514	1458288_at	25	7	27885733	27885757	25	1	RLTR14_RN	LTR/ERV1	27885414	27885768	Zfp607	27862557	27879567	1700049G17Rik	27929460	27907392
15526	1431979_at	25	14	76515113	76515089	25	1	B4	SINE/B4	76515125	76514953	Tsc22d1	76414961	76507765	Serp2	76556687	76532814
15470	1457787_at	25	6	147089634	147089610	25	1	Lx8	LINE/L1	147089714	147089315	Mansc4	147087032	147075060	Klhl42	147091379	147112778
15471	1431499_at	25	12	83121465	83121441	25	1	MER47B	DNA/TcMar-Tigger	83121622	83121270	Gm10006	82618025	82618992	Dpf3	83487716	83213745
16677	1432320_at	25	13	67560806	67560830	25	1	B3	SINE/B2	67560741	67560924	Zfp748	67553138	67538641	AA987161	67609707	67589443
15646	1443107_at	25	15	95898707	95898731	25	1	MTD	LTR/ERVL-MaLR	95898646	95899041	Gm17546	95830072	95824459	Arid2	96287518	96404992
16857	1444203_at	25	7	106501233	106501209	25	1	ORR1A2	LTR/ERVL-MaLR	106501427	106501118	Gm4759	106441073	106421550	Gm1966	106604035	106601243
16469	1454468_at	25	16	42510425	42510449	25	1	L1MC3	LINE/L1	42509818	42510825	Gap43	42340651	42248442	Zbtb20	42875881	43642602
16454	1454484_at	25	12	106159834	106159858	25	1	RLTR12H	LTR/ERVK	106159628	106160201	Vrk1	106010263	106077410	3110018I06Rik	107488632	107489636
17038	1458030_at	25	11	52514074	52514098	25	1	ORR1D1	LTR/ERVL-MaLR	52514033	52514383	9530068E07Rik	52396428	52408728	Fstl4	52764634	53188538
19274	1454484_at	25	12	106159736	106159760	25	1	RLTR12H	LTR/ERVK	106159628	106160201	Vrk1	106010263	106077410	3110018I06Rik	107488632	107489636
19280	1447800_x_at	25					2	Lx2	LINE/L1
18104	1428375_at	25	10	94673896	94673872	25	1	LTR72_RN	LTR/ERV1	94674167	94673738	Tmcc3	94311949	94590956	Ccdc41	94688790	94790336
18119	1428748_at	25	19	61122832	61122808	25	1	MurSatRep1	Unknown	61122931	61122414	Grk5	60889749	61092553	Gm7102	61176309	61174686
20665	1445756_at	25					2	RSINE1	SINE/B4
20747	1441367_a_at	25	6	117884113	117884137	25	1	Lx8	LINE/L1	117883674	117884365	Zfp239	117862100	117873291	Hnrnpf	117900324	117925622
20738	1447527_at	25	8	46754530	46754554	25	1	RLTR42-int	LTR/ERVK	46754443	46754756	Irf2	46739745	46847458	Enpp6	46986925	47094895
19470	1444167_at	25	19	47489667	47489643	25	1	RCHARR1	DNA/hAT-Charlie	47489801	47489137	Sh3pxd2a	47464411	47260174	Obfc1	47537507	47501033
19755	1431481_at	25	2	85073931	85073907	25	1	MLT1A0	LTR/ERVL-MaLR	85074029	85073715	Tnks1bp1	85048022	85073048	Aplnr	85136360	85139922
18255	1454358_at	25	12	24796001	24795977	25	1	RLTR9B	LTR/ERVK	24796185	24795778	Rrm2	24708241	24714146	Mboat2	24831599	24960301
18190	1438124_at	25	17	18615614	18615638	25	1	ERVB4_1-I_MM	LTR/ERVK	18615532	18615950	Vmn2r96	18581727	18598157	Vmn2r97	18914322	18948071
18202	1440631_at	25	11	96950338	96950362	25	1	MTE-int	LTR/ERVL-MaLR	96950226	96950525	Pnpo	96943986	96937825	Sp2	96982959	96953340
18424	1445633_at	25					2	L1VL4	LINE/L1
18381	1447005_at	25	7	3419685	3419709	25	1	ZP3AR	Satellite	3419179	3419719	Cacng8	3390683	3415648	Cacng6	3424195	3435667
18380	1459563_x_at	25	7	3419685	3419709	25	1	ZP3AR	Satellite	3419179	3419719	Cacng8	3390683	3415648	Cacng6	3424195	3435667
18456	1431317_at	25					2	MurSatRep1	Unknown
18299	1430501_at	25	15	18698099	18698075	25	1	RLTR21	LTR/ERVK	18698709	18696978	Cdh9	16778101	16857094	Cdh10	18818947	19014236
18340	1458030_at	25					2	ORR1D1	LTR/ERVL-MaLR
18341	1444250_at	25	3	30830241	30830265	25	1	RLTR13D3A1	LTR/ERVK	30829904	30830769	AC158135.1	30793560	30793138	Gpr160	30855950	30897192
25379	1447527_at	25	8	46754548	46754572	25	1	RLTR42-int	LTR/ERVK	46754443	46754756	Irf2	46739745	46847458	Enpp6	46986925	47094895
21271	1447471_at	25	8	70014730	70014706	25	1	RMER19B	LTR/ERVK	70014893	70014113	Gatad2a	69996379	69907069	Mau2	70042734	70016123
20817	1440631_at	25	11	96950464	96950488	24	1	MTE-int	LTR/ERVL-MaLR	96950226	96950525	Pnpo	96943986	96937825	Sp2	96982959	96953340
20915	1444213_at	25	7	111119427	111119403	25	1	Charlie14a	DNA/hAT-Charlie	111119734	111119325	Eif4g2	111083030	111067985	Galnt18	111779977	111471661
24992	1444859_at	25	7	93731737	93731761	25	1	MLT1A	LTR/ERVL-MaLR	93731709	93731769	Gm9934	93081027	93052081	Gm9966	95958215	95961613
21335	1457495_at	25	9	46927258	46927282	25	1	Charlie1	DNA/hAT-Charlie	46926628	46927489	4931429L15Rik	46319986	46303361	Gm4791	46998931	47003338
22125	1439911_at	25	15	32795582	32795606	25	1	RLTR13D2	LTR/ERVK	32795402	32796109	Sema5a	32244813	32696341	Sdc2	32920723	33034730
21197	1432493_at	25	14	80581681	80581657	25	1	L1MEf	LINE/L1	80581705	80581359	Olfm4	80000302	80021930	Pcdh17	84443563	84537060
21135	1441419_at	25					2	L1_Mus4	LINE/L1
25452	1439621_at	25	14	119110476	119110500	25	1	Lx9	LINE/L1	119109813	119110665	Uggt2	119099430	118985039	Hs6st3	119138415	119869594
18010	1456857_at	25	10	107189369	107189345	25	1	MMERVK10C-int	LTR/ERVK	107195532	107188945	Acss3	107123668	106936164	Lin7a	107271843	107425143
23729	1440529_at	25	2	179010282	179010306	25	1	MLT1K	LTR/ERVL-MaLR	179010224	179010411	Cdh26	178430531	178487366	Cdh4	179442431	179899373
19543	1460158_at	25	17	9411652	9411628	25	1	RMER20B	LTR/ERVK	9411830	9411387	1700010I14Rik	8988333	9008319	Gm17728	9422060	9422458
25261	1443136_at	25					2	IAPEY5_LTR	LTR/ERVK
22216	1454468_at	25	16	42510435	42510459	25	1	L1MC3	LINE/L1	42509818	42510825	Gap43	42340651	42248442	Zbtb20	42875881	43642602
22659	1458745_at	25	18	20789166	20789190	25	1	B3	SINE/B2	20789150	20789363	B4galt6	20746404	20684599	Trappc8	20896078	20817224
26444	1444077_at	25	16	37107639	37107615	25	1	L1MC4	LINE/L1	37108287	37107453	Polq	37011786	37095417	Stxbp5l	37384962	37114942
22321	1454413_at	25	3	128700981	128701005	25	1	B1_Mur1	SINE/Alu	128700905	128701050	Gm10650	128038694	128040661	Pitx2	129199878	129219591
24054	1458751_at	25	7	5641383	5641359	25	1	L1_Mur3	LINE/L1	5641402	5640226	Vmn1r61	5611313	5610411	Vmn1r62	5674604	5676595
24962	1457496_at	25	2	156609750	156609726	25	1	B4A	SINE/B4	156609858	156609616	Aar2	156547584	156568972	Dlgap4	156613705	156764363
24955	1458953_at	25	5	97552715	97552739	25	1	RLTR11D	LTR/ERVK	97552397	97552803	Gk2	97457008	97455161	Antxr2	98030733	97882783
25581	1444369_at	25	1	60780741	60780765	25	1	MLT1L	LTR/ERVL-MaLR	60780705	60781112	Cd28	60716800	60773359	Ctla4	60887000	60915832
25547	1433184_at	25	6	119029697	119029673	25	1	HAL1	LINE/L1	119030076	119029111	Cacna1c	118780324	118592319	Dcp1b	119175252	119221614
25573	1458728_at	25	18	79135519	79135543	25	1	RLTR31B2	LTR/ERVK	79135182	79135581	Setbp1	79109391	78750380	Pard6g	80046895	80119640
22461	1457103_at	25	6	42033235	42033259	25	1	Lx2B2	LINE/L1	42032589	42033412	Sval3	41968140	41973090	Sva	42038394	42042851
26536	1460489_at	25	6	81894286	81894262	25	1	RMER15	LTR/ERVL	81894367	81894115	Lrrtm4	80018877	80810143	Gcfc2	81923669	81959915
23519	1438124_at	25	17	18615735	18615759	25	1	ERVB4_1-I_MM	LTR/ERVK	18615532	18615950	Vmn2r96	18581727	18598157	Vmn2r97	18914322	18948071
23516	1415708_at	25	11	3640298	3640274	25	1	MLT1K	LTR/ERVL-MaLR	3640325	3639749	Smtn	3540612	3517523	Morc2a	3649494	3690477
25623	1446885_at	25	6	133877124	133877100	25	1	B3A	SINE/B2	133877251	133877082	Kap	133853667	133849855	Etv6	134035700	134270158
26352	1453661_at	25	3	8926750	8926774	25	1	ID_B1	SINE/B4	8926721	8926860	Mrps28	8923918	8802146	Tpd52	9004723	8928626
26347	1431954_x_at	25					2	IAPLTR3	LTR/ERVK
26611	1456594_at	25					2	ERVB4_2-I_MM	LTR/ERVK
26612	1441980_at	25	3	132841499	132841523	25	1	MTE2b	LTR/ERVL-MaLR	132841190	132841549	Tbck	132684144	132838506	Npnt	132950291	132881745
23858	1454457_at	25	17	13254929	13254953	25	1	B3	SINE/B2	13254884	13255083	Smok2b	13228852	13237189	Tcp10c	13354572	13377223
27958	1445385_at	25					2	RMER19B	LTR/ERVK
27980	1431979_at	25	14	76515059	76515035	25	1	B4	SINE/B4	76515125	76514953	Tsc22d1	76414961	76507765	Serp2	76556687	76532814
28015	1445756_at	25	12	107807341	107807365	25	1	RSINE1	SINE/B4	107807219	107807381	3110018I06Rik	107488632	107489636	Bcl11b	108003602	107910403
27822	1446052_at	25	X	46147814	46147790	25	1	L1_Mus4	LINE/L1	46148057	46147237	1110059M19Rik	45090904	45092791	Actrt1	46329007	46330345
27864	1453303_at	25	19	3387928	3387952	25	1	RSINE1	SINE/B4	3387798	3387958	Cpt1a	3323301	3385732	Mtl5	3388857	3407823
28159	1445964_at	25	2	101228655	101228631	25	1	Lx8	LINE/L1	101228813	101228357	Gm10800	98667301	98666547	B230118H07Rik	101649532	101560781
28349	1445554_at	25	4	156311848	156311872	25	1	MYSERV6-int	LTR/ERVK	156311591	156313380	Samd11	156255338	156246973	Vmn2r-ps159	156331103	156339496
28391	1445366_at	25	1	88814402	88814426	25	1	MamRep1151	LTR?	88814136	88814450	Arl4c	88702221	88673125	Sh3bp4	89070415	89155068
28389	1459285_at	25	5	143426091	143426115	25	1	RLTR19	LTR/ERVK	143426057	143426518	Kdelr2	143403820	143421900	Daglb	143464493	143504442
28279	1441691_at	25					2	ERVB5_1-I_MM	LTR/ERVK
28437	1433163_at	25	11	16959607	16959631	25	1	Lx3A	LINE/L1	16959141	16960048	Fbxo48	16951375	16954772	Plek	17052381	16971206
29234	1444855_at	25	9	44491528	44491552	25	1	ID_B1	SINE/B4	44491503	44491606	Gm9830	44464243	44464602	Bcl9l	44499136	44510388
28447	1440202_at	25	13	74507097	74507073	25	1	ORR1A4	LTR/ERVL-MaLR	74507112	74506761	Zfp825	74482943	74480517	Erap1	74639872	74691875
30663	1446578_at	25	13	97542290	97542266	25	1	MTEa	LTR/ERVL-MaLR	97542600	97542246	Enc1	97241105	97253039	Gm10260	97760588	97760130
29885	1441619_at	25					2	B4A	SINE/B4
30624	1432324_at	25	14	103979714	103979690	25	1	Lx3B	LINE/L1	103980460	103979656	Ednrb	103844173	103814625	Pou4f1	104467991	104462320
31280	1443852_at	25	11	104673431	104673455	25	1	PB1D9	SINE/Alu	104673391	104673505	Itgb3	104608000	104670476	Gm11639	104685707	104753962
30910	1447722_at	25	2	30671983	30672007	25	1	RSINE1	SINE/B4	30671965	30672122	Cstad	30595040	30608943	1700001O22Rik	30803661	30794769
29642	1454081_at	25	13	95708556	95708580	25	1	L1MB7	LINE/L1	95708522	95709338	F2rl2	95696853	95702739	Sv2c	96132577	95959443
29645	1458966_at	25	7	116551125	116551149	25	1	Lx7	LINE/L1	116549677	116552303	Nucb2	116504369	116540554	Xylt1	117380979	117667751
29568	1447170_at	25	3	12836418	12836394	25	1	MYSERV-int	LTR/ERVK	12836891	12835972	Snx16	10440124	10417819	Ralyl	13776848	14182287
29459	AFFX-18SRNAMur/X00686_5_at	25					2	SSU-rRNA_Hsa	rRNA
29478	1446124_at	25	7	110677377	110677401	25	1	HAL1M8	LINE/L1	110677284	110677845	Adm	110627669	110629819	B430319F04Rik	110769345	110766677
29659	1439886_at	25					2	RLTR13D2	LTR/ERVK
30825	1431588_at	25	12	4521909	4521933	25	1	Charlie1a	DNA/hAT-Charlie	4520782	4522188	Ncoa1	4477182	4247363	Gm3625	4592927	4592826
30848	1459312_at	25	7	42098735	42098711	25	1	Lx5c	LINE/L1	42099028	42097223	Vmn2r59	42058981	42011792	Vmn2r60	42116471	42195776
30785	1453309_at	25	6	127211844	127211868	25	1	MT2A	LTR/ERVL	127211763	127212229	Ccnd2	127151048	127125779	Gm4968	127233756	127234619
30860	1430501_at	25	15	18698268	18698244	25	1	RLTR21	LTR/ERVK	18698709	18696978	Cdh9	16778101	16857094	Cdh10	18818947	19014236
30792	1431456_at	25	18	78480197	78480221	25	1	L1M2	LINE/L1	78479355	78480374	Gm6133	78349754	78350701	Setbp1	79109391	78750380
31263	1431666_at	25	12	99693154	99693130	25	1	MTD	LTR/ERVL-MaLR	99693414	99693069	Foxn3	99450111	99194980	Efcab11	99883442	99717531
33772	1453938_at	25	2	30641957	30641981	24	1	RMER15	LTR/ERVL	30641893	30642425	Cstad	30595040	30608943	1700001O22Rik	30803661	30794769
33918	1432710_at	25	15	5489988	5490012	25	1	MTD	LTR/ERVL-MaLR	5489965	5490255	Ptger4	5244187	5206661	Dab2	6299788	6440712
29321	1457079_at	25	13	62555130	62555106	25	1	MuRRS4-int	LTR/ERV1	62555569	62552911	Zfp934	62520544	62517500	6720489N17Rik	62607499	62605190
29268	1457880_at	25	5	99208336	99208312	25	1	L2b	LINE/L2	99208398	99208163	Prkg2	99037351	98929773	Rasgef1b	99252927	99217426
34980	1443693_at	25	3	92843618	92843594	25	1	RMER13B	LTR/ERVK	92843930	92843547	Kprp	92827247	92823074	Lce1l	92851286	92849949
34992	1443553_at	25	17	51863155	51863179	25	1	L1MC4a	LINE/L1	51863003	51863196	Satb1	51833290	51736187	Kcnh8	52602763	52979033
32158	1454457_at	25	17	13254914	13254938	25	1	B3	SINE/B2	13254884	13255083	Smok2b	13228852	13237189	Tcp10c	13354572	13377223
32413	1446578_at	25	13	97542091	97542067	25	1	L1MB2	LINE/L1	97542245	97541675	Enc1	97241105	97253039	Gm10260	97760588	97760130
32236	1457880_at	25	5	99208346	99208322	25	1	L2b	LINE/L2	99208398	99208163	Prkg2	99037351	98929773	Rasgef1b	99252927	99217426
31055	1445820_at	25	4	31368167	31368143	25	1	Lx9	LINE/L1	31368248	31367727	Epha7	28813131	28967499	Map3k7	31964097	32023467
35187	1447722_at	25	2	30672090	30672114	25	1	RSINE1	SINE/B4	30671965	30672122	Cstad	30595040	30608943	1700001O22Rik	30803661	30794769
37970	1445174_at	25	9	105633285	105633261	25	1	L1_Mur2	LINE/L1	105633722	105633039	Atp2c1	105521257	105403539	Pik3r4	105642995	105687655
33823	1446019_at	25					2	ORR1A2-int	LTR/ERVL-MaLR
33903	1453658_at	25	17	7399672	7399648	25	1	RMER12B	LTR/ERVK	7400123	7399326	Gm9992	7385305	7363712	Fndc1	7827302	7738569
33906	1447124_at	25	1	93858213	93858237	25	1	RLTR13D3A1	LTR/ERVK	93857634	93858594	D2hgdh	93825240	93852348	Gal3st2	93861344	93876494
35284	1457643_x_at	25	3	45280527	45280503	25	1	ORR1D1	LTR/ERVL-MaLR	45280724	45280385	D3Ertd751e	41742611	41759389	Pcdh10	45378398	45434566
35305	1453661_at	25	3	8926745	8926769	25	1	ID_B1	SINE/B4	8926721	8926860	Mrps28	8923918	8802146	Tpd52	9004723	8928626
36711	1458790_at	25	12	95972772	95972796	25	1	L1_Mus3	LINE/L1	95971676	95972913	Flrt2	95692226	95785215	1700019M22Rik	96047222	96046621
37987	1438124_at	25					2	ERVB4_1-I_MM	LTR/ERVK
38082	1444369_at	25	1	60780795	60780819	25	1	MLT1L	LTR/ERVL-MaLR	60780705	60781112	Cd28	60716800	60773359	Ctla4	60887000	60915832
36989	1441821_at	25	11	96763841	96763817	25	1	ID_B1	SINE/B4	96763991	96763798	Skap1	96464593	96759130	Snx11	96777559	96767555
37771	1440756_at	25	7	28167523	28167499	25	1	MTD-int	LTR/ERVL-MaLR	28167745	28167449	9530053A07Rik	28129466	28164811	Fbl	28169748	28179269
36529	1443514_at	25	X	105307662	105307638	25	1	L1_Mur3	LINE/L1	105308038	105306921	Magee1	105120396	105123909	Cypt2	105499772	105500639
36542	1445019_at	25	1	173607484	173607508	25	1	URR1A	DNA/hAT-Charlie	173607364	173607554	Pydc4	173599274	173566284	Pyhin1	173630859	173647928
36827	1441691_at	25	17	36318259	36318283	25	1	ERVB5_1-I_MM	LTR/ERVK	36317605	36318403	H2-M10.2	36286490	36284227	H2-M10.1	36326155	36322858
33584	1441600_at	25	12	25386167	25386191	25	1	RMER20B	LTR/ERVK	25386117	25386379	Id2	25096092	25093801	Rnf144a	26415256	26306797
37812	AFFX-18SRNAMur/X00686_M_at	25	17	39847177	39847201	25	1	SSU-rRNA_Hsa	rRNA	39846353	39848201	Gm9041	39640957	39645666	Gm21946	39953353	39955244
37862	1444388_at	25	7	125443111	125443087	25	1	RMER10B	LTR/ERVL	125443405	125442984	4930571K23Rik	125368861	125371013	Kdm8	125444676	125462265
36921	1429895_at	25	X	36815099	36815075	25	1	RMER5	LTR/ERV1	36815167	36814743	Slc25a5	36795651	36798807	C330007P06Rik	36874111	36823737
39266	1443553_at	25	17	51862817	51862841	25	1	RSINE1	SINE/B4	51862796	51862927	Satb1	51833290	51736187	Kcnh8	52602763	52979033
39249	1458442_at	25					2	RLTR26_Mus	LTR/ERVK
38184	1440631_at	25	11	96950705	96950729	25	1	MTEb	LTR/ERVL-MaLR	96950627	96950806	Pnpo	96943986	96937825	Sp2	96982959	96953340
38418	1444830_at	25	10	122405202	122405178	25	1	RMER1C	Other	122405353	122404618	Tmem5	122097371	122078114	Avpr1a	122448499	122453453
35410	1444580_at	25	4	114331227	114331204	24	1	MLT1A1	LTR/ERVL-MaLR	114331477	114331127	Skint11	114163384	114245028	Trabd2b	114406724	114615098
39372	1447302_at	25					2	MLTR11A	LTR/ERVK
39338	1432695_at	25	3	124399264	124399288	25	1	MusHAL1	LINE/L1	124398382	124399673	Tram1l1	124321037	124323260	1700006A11Rik	124426039	124400990
39358	1442895_at	25	7	7100658	7100634	25	1	Lx7	LINE/L1	7101053	7100620	Aurkc	6995443	7002945	Zfp954	7121445	7114690
39551	1447243_at	25					2	RLTR1A2_MM	LTR/ERV1
39450	1457495_at	25	9	46926966	46926990	25	1	Charlie1	DNA/hAT-Charlie	46926628	46927489	4931429L15Rik	46319986	46303361	Gm4791	46998931	47003338
38209	1453387_at	25	12	3803809	3803785	25	1	B1F2	SINE/Alu	3803867	3803740	Dtnb	3572381	3781796	Dnmt3a	3806007	3914443
38208	1456708_at	25	4	125888439	125888415	25	1	RCHARR1	DNA/hAT-Charlie	125888708	125887741	Grik3	125490700	125714173	Csf3r	126024550	126044440
38224	1458478_at	25	8	104711558	104711582	25	1	ERVB2_1A-I_MM	LTR/ERVK	104711436	104711725	Fam96b	104641965	104639839	Ces2a	104734003	104741634
39759	1455038_at	25					2	RLTR1A2_MM	LTR/ERV1
40682	1431859_at	25	16	12629512	12629488	25	1	Lx10	LINE/L1	12629709	12629124	Shisa9	11984113	12270902	Gm6327	12761420	12760011
40791	1442981_at	25	7	36684442	36684466	25	1	MTD	LTR/ERVL-MaLR	36684400	36684539	E130304I02Rik	35802593	35803027	Tshz3	36698118	36773545
40781	1446890_at	25	7	21211431	21211407	25	1	RSINE1	SINE/B4	21211447	21211326	Vmn1r123	21162185	21163108	Vmn1r124	21260617	21259694
40953	1457545_at	25	5	28480624	28480648	25	1	L1MA8	LINE/L1	28480330	28480678	Shh	28467101	28456815	Rnf32	29195992	29225524
41284	1454171_x_at	25					2	IAPLTR4	LTR/ERVK
41122	1447800_x_at	25					2	Lx2	LINE/L1
43736	1458848_at	25	7	70218075	70218099	25	1	Lx5b	LINE/L1	70217808	70218264	Arrdc4	68749241	68737045	Nr2f2	70366735	70351946
42050	1441497_at	25					2	MT2B1	LTR/ERVL
41160	1433163_at	25	11	16959736	16959760	25	1	Lx3A	LINE/L1	16959141	16960048	Fbxo48	16951375	16954772	Plek	17052381	16971206
43559	1433163_at	25	11	16959813	16959837	25	1	Lx3A	LINE/L1	16959141	16960048	Fbxo48	16951375	16954772	Plek	17052381	16971206
42696	1459637_at	25	14	67585780	67585756	25	1	ID_B1	SINE/B4	67585924	67585701	Gm6878	67314711	67304888	Cdca2	67715841	67676331
42589	1444203_at	25	7	106501142	106501118	25	1	ORR1A2	LTR/ERVL-MaLR	106501427	106501118	Gm4759	106441073	106421550	Gm1966	106604035	106601243
42582	1432166_at	25	2	168152681	168152657	25	1	MLTR14	LTR/ERV1	168152974	168152522	Pard6b	168081004	168101203	Adnp	168207112	168180986
42558	1458751_at	25	7	5641069	5641045	25	1	L1_Mur3	LINE/L1	5641402	5640226	Vmn1r61	5611313	5610411	Vmn1r62	5674604	5676595
42188	1458966_at	25	7	116551312	116551336	25	1	Lx7	LINE/L1	116549677	116552303	Nucb2	116504369	116540554	Xylt1	117380979	117667751
43607	1443140_at	25	14	53811416	53811440	25	1	L1M2	LINE/L1	53811317	53812360	B230359F08Rik	53795360	53797832	Dad1	54254104	54235479
42280	1444567_at	25	13	58149613	58149637	25	1	MLT1B	LTR/ERVL-MaLR	58149451	58149733	Hnrnpa0	58128556	58125879	Idnk	58157649	58164693
42302	1444855_at	25	9	44491775	44491799	25	1	PB1D7	SINE/Alu	44491766	44491841	Gm9830	44464243	44464602	Bcl9l	44499136	44510388
42538	1431859_at	25	16	12629670	12629646	25	1	Lx10	LINE/L1	12629709	12629124	Shisa9	11984113	12270902	Gm6327	12761420	12760011
42489	1447607_at	25	8	37221863	37221886	24	1	RLTR27	LTR/ERVK	37221711	37222021	AI429214	36993575	36995531	Sgcz	38661508	37522298
42460	1432493_at	25	14	80581597	80581573	25	1	L1MEf	LINE/L1	80581705	80581359	Olfm4	80000302	80021930	Pcdh17	84443563	84537060
42542	1443965_at	25	1	175578142	175578166	25	1	Lx5b	LINE/L1	175577643	175578253	Rgs7	175491130	175059736	Fh1	175625635	175600374
43924	1447299_at	25	7	43759125	43759101	25	1	MYSERV6-int	LTR/ERVK	43759297	43758943	Klk13	43712567	43726758	Klk12	43768897	43773576
43890	1432690_at	25	2	53878934	53878958	25	1	MLT1D	LTR/ERVL-MaLR	53878836	53879290	Arl6ip6	53191726	53219220	Rprm	54085552	54084093
44107	1454468_at	25	16	42510724	42510748	25	1	L1MC3	LINE/L1	42509818	42510825	Gap43	42340651	42248442	Zbtb20	42875881	43642602
44137	1447607_at	25	8	37221860	37221884	25	1	RLTR27	LTR/ERVK	37221711	37222021	AI429214	36993575	36995531	Sgcz	38661508	37522298
43879	1453636_at	25	19	36355326	36355350	25	1	L1MC1	LINE/L1	36354310	36355535	Ankrd1	36119844	36111965	Pcgf5	36379067	36456192
46429	1457643_x_at	25	3	45280616	45280592	24	1	ORR1D1	LTR/ERVL-MaLR	45280724	45280385	D3Ertd751e	41742611	41759389	Pcdh10	45378398	45434566
45166	1430174_at	25	2	5018883	5018859	25	1	Lx8	LINE/L1	5018910	5018583	Mcm10	5012791	4989714	Optn	5064051	5020642
45101	1457496_at	25	2	156609407	156609383	25	1	B4A	SINE/B4	156609490	156609272	Aar2	156547584	156568972	Dlgap4	156613705	156764363
45155	1457616_at	25	10	82180905	82180929	25	1	ORR1C2-int	LTR/ERVL-MaLR	82180798	82181395	AU041133	82138253	82152011	Zfp938	82241280	82224850
45343	1458302_at	25	2	131252638	131252662	25	1	RLTR28	LTR/ERVL	131252482	131252679	Mavs	131234063	131248025	Pank2	131262495	131299188
45354	1454457_at	25	17	13254962	13254986	25	1	B3	SINE/B2	13254884	13255083	Smok2b	13228852	13237189	Tcp10c	13354572	13377223
46535	1444449_at	25	6	121272558	121272534	25	1	ORR1E	LTR/ERVL-MaLR	121272647	121272318	Usp18	121245906	121270916	Slc6a13	121300227	121337733
46808	1440756_at	25	7	28167619	28167595	25	1	MTD-int	LTR/ERVL-MaLR	28167745	28167449	9530053A07Rik	28129466	28164811	Fbl	28169748	28179269
46815	1432111_at	25	16	50653576	50653600	25	1	Lx6	LINE/L1	50653158	50654502	Ccdc54	50591154	50589859	5330426P16Rik	50732743	50727966
44926	AFFX-18SRNAMur/X00686_5_at	25	17	39846946	39846970	25	1	SSU-rRNA_Hsa	rRNA	39846353	39848201	Gm9041	39640957	39645666	Gm21946	39953353	39955244
44925	1458348_at	25	17	81024475	81024451	24	1	MLTR14	LTR/ERV1	81024659	81024183	Tmem178	80944632	81001816	Thumpd2	81065085	81026327
44922	1447471_at	25	8	70014587	70014563	25	1	RMER19B	LTR/ERVK	70014893	70014113	Gatad2a	69996379	69907069	Mau2	70042734	70016123
47786	1445789_at	25	6	125253304	125253280	25	1	ORR1D2	LTR/ERVL-MaLR	125253507	125253127	Cd27	125237010	125232622	Tuba3a	125286042	125278274
48048	1447163_x_at	25	12	95787268	95787292	25	1	L1_Mus2	LINE/L1	95786840	95787408	Flrt2	95692226	95785215	1700019M22Rik	96047222	96046621
46300	1458751_at	25	7	5641365	5641341	25	1	L1_Mur3	LINE/L1	5641402	5640226	Vmn1r61	5611313	5610411	Vmn1r62	5674604	5676595
49379	1453661_at	25	3	8926784	8926808	25	1	ID_B1	SINE/B4	8926721	8926860	Mrps28	8923918	8802146	Tpd52	9004723	8928626
49504	AFFX-18SRNAMur/X00686_3_at	25					2	SSU-rRNA_Hsa	rRNA
45281	1454171_x_at	25					2	IAPLTR4	LTR/ERVK
47944	1443965_at	25	1	175577951	175577975	25	1	Lx5b	LINE/L1	175577643	175578253	Rgs7	175491130	175059736	Fh1	175625635	175600374
48237	1440628_at	25	7	59328718	59328694	25	1	B3	SINE/B2	59328828	59328619	Ube3a	59228752	59306727	Snrpn	60140219	59982495
48234	1432389_at	25	15	91604292	91604316	25	1	Lx7	LINE/L1	91603691	91604667	Slc2a13	91573261	91267696	Lrrk2	91673175	91816120
49207	1440753_at	25	4	8608960	8608984	25	1	B3	SINE/B2	8608856	8609026	Rab2a	8535644	8607778	Chd7	8690406	8867659
50856	1445583_x_at	25	3	49138392	49138416	25	1	ERVB4_1C-LTR_Mm	LTR/ERVK	49138115	49138628	1700018B24Rik	48609101	48605732	Pcdh18	49757316	49743296
45439	1429277_at	25	17	34506776	34506752	25	1	ORR1D2	LTR/ERVL-MaLR	34506993	34506709	Btnl4	34475937	34469042	Btnl6	34517352	34507804
49348	1445022_at	25	18	66991397	66991373	25	1	B3A	SINE/B2	66991429	66991225	Mc4r	66860472	66857715	Gnal	67088336	67226792
49293	1445055_at	25	8	57727228	57727252	25	1	B1_Mur4	SINE/Alu	57727188	57727316	Galnt7	57653032	57523828	Galntl6	58911627	57776225
49327	1441367_a_at	25	6	117884099	117884123	25	1	Lx8	LINE/L1	117883674	117884365	Zfp239	117862100	117873291	Hnrnpf	117900324	117925622
49155	1446350_at	25	18	62678814	62678838	25	1	Lx7	LINE/L1	62678744	62679492	Gm17732	62662108	62662928	2700046A07Rik	62756347	62751675
49792	1457787_at	25	6	147089577	147089553	25	1	Lx8	LINE/L1	147089714	147089315	Mansc4	147087032	147075060	Klhl42	147091379	147112778
49608	1432389_at	25	15	91604278	91604302	25	1	Lx7	LINE/L1	91603691	91604667	Slc2a13	91573261	91267696	Lrrk2	91673175	91816120
49579	1446134_at	25	15	67158222	67158246	25	1	B4A	SINE/B4	67158125	67158404	St3gal1	67113992	67102875	Zfat	68258856	68083766
49641	1458953_at	25	5	97552822	97552846	25	1	MTD	LTR/ERVL-MaLR	97552805	97553034	Gk2	97457008	97455161	Antxr2	98030733	97882783
51173	1446709_at	25	10	39254921	39254945	25	1	ORR1F	LTR/ERVL-MaLR	39254736	39255087	Wisp3	39163794	39150971	Fyn	39368855	39565381
51214	1431879_at	25					2	MMERVK9C_I-int	LTR/ERVK
51259	1441821_at	25	11	96763844	96763820	25	1	ID_B1	SINE/B4	96763991	96763798	Skap1	96464593	96759130	Snx11	96777559	96767555
52205	AFFX-18SRNAMur/X00686_3_at	25	17	39848010	39848034	24	1	SSU-rRNA_Hsa	rRNA	39846353	39848201	Gm9041	39640957	39645666	Gm21946	39953353	39955244
52142	1441747_at	25	7	34399850	34399874	25	1	RLTR33	LTR/ERVK	34399336	34400071	Lsm14a	34389540	34344646	Kctd15	34655509	34639014
50765	AFFX-18SRNAMur/X00686_5_at	25					2	SSU-rRNA_Hsa	rRNA
50746	1436072_at	25	19	61115148	61115124	25	1	ORR1B1	LTR/ERVL-MaLR	61115267	61114938	Grk5	60889749	61092553	Gm7102	61176309	61174686
50755	1445580_at	25	15	34395581	34395557	25	1	MERV1_I-int	LTR/ERV1	34396714	34393820	9430069I07Rik	34356421	34349176	Rpl30	34443640	34440505
52578	1432885_at	25	3	10221492	10221468	25	1	IAPEY3-int	LTR/ERVK	10221938	10221252	Fabp4	10208576	10204347	Fabp12	10301183	10244209
52519	1460151_at	25					2	MMERVK9C_I-int	LTR/ERVK
52591	1456857_at	25					2	MMERVK10C-int	LTR/ERVK
52680	1457103_at	25	6	42033306	42033330	25	1	Lx2B2	LINE/L1	42032589	42033412	Sval3	41968140	41973090	Sva	42038394	42042851
53480	1457772_at	25	1	171321118	171321094	25	1	MYSERV-int	LTR/ERVK	171321520	171320847	Ufc1	171295024	171288563	Dedd	171329145	171342331
53519	1443404_s_at	25	13	118280747	118280771	25	1	L1MB8	LINE/L1	118280520	118280961	Hcn1	117602480	117976802	Mrps30	118387252	118380110
53449	1453552_at	25	9	50489315	50489291	25	1	L1MB7	LINE/L1	50489398	50488808	Rpl10-ps3	50344981	50344240	1600029D21Rik	50494525	50505639
53631	1441393_at	25	2	131215049	131215073	25	1	B4	SINE/B4	131214825	131215103	Ap5s1	131207078	131213514	Mavs	131234063	131248025
53605	1443895_at	25	18	3366508	3366532	25	1	ERVB4_2-I_MM	LTR/ERVK	3365977	3368856	Crem	3337748	3266048	Cul2	3382988	3436377
53594	1453701_at	25					2	Lx3_Mus	LINE/L1
53707	1458030_at	25	11	52513803	52513827	25	1	ORR1D2	LTR/ERVL-MaLR	52513581	52513941	9530068E07Rik	52396428	52408728	Fstl4	52764634	53188538
53739	1459519_at	25	19	60627155	60627131	25	1	MTEb-int	LTR/ERVL-MaLR	60627445	60626891	Cacul1	60581023	60524696	Nanos1	60755987	60759913
54907	1431632_at	25					2	MMERVK9C_I-int	LTR/ERVK
54050	1458001_at	25	12	119363414	119363390	25	1	MIRb	SINE/MIR	119363559	119363367	Gm6768	119260934	119264272	Macc1	119443410	119466934
55009	1434068_s_at	25					2	RLTR21	LTR/ERVK
53974	1433297_at	25	9	107243017	107242993	25	1	ORR1D1	LTR/ERVL-MaLR	107243272	107242917	Dock3	107231909	106892834	Mapkapk3	107289877	107254927
53960	1440529_at	25	2	179010343	179010367	25	1	MLT1K	LTR/ERVL-MaLR	179010224	179010411	Cdh26	178430531	178487366	Cdh4	179442431	179899373
56264	1459312_at	25	7	42098917	42098893	25	1	Lx5c	LINE/L1	42099028	42097223	Vmn2r59	42058981	42011792	Vmn2r60	42116471	42195776
56265	1453701_at	25					2	Lx3_Mus	LINE/L1
56501	1445721_at	25					2	RMER17C-int	LTR/ERVK
56513	1441661_at	25	X	76107060	76107036	25	1	L1MB1	LINE/L1	76107199	76107017	Pls3	75875182	75785654	Gm4937	76264304	76267738
56518	1459312_at	25	7	42098720	42098696	25	1	Lx5c	LINE/L1	42099028	42097223	Vmn2r59	42058981	42011792	Vmn2r60	42116471	42195776
56496	1458751_at	25					2	ORR1A4-int	LTR/ERVL-MaLR
56543	1442564_at	25	X	12780778	12780754	25	1	Lx4A	LINE/L1	12780889	12780625	Med14	12762073	12675369	Usp9x	13071498	13173328
58044	1443451_at	25					2	MuRRS-int	LTR/ERV1
56959	1439471_at	25	8	121841445	121841469	25	1	B3	SINE/B2	121841424	121841623	Klhdc4	121829569	121796313	Slc7a5	121907694	121881150
56621	1432743_at	25	6	139576330	139576306	25	1	ORR1F	LTR/ERVL-MaLR	139576544	139576191	Rergl	139501909	139493182	Pik3c2g	139621888	139969284
56820	1445678_at	25					2	RLTR13D3A1	LTR/ERVK
60535	1433323_at	25	16	71250371	71250395	25	1	RMER1A	Other	71250119	71251017	4930423O20Rik	70382385	70381819	Robo1	72663149	73046095
59759	1459513_at	25					2	MuRRS-int	LTR/ERV1
59751	1432564_at	25					2	RLTR10-int	LTR/ERVK
59123	1440592_at	25	16	38489639	38489615	25	1	RLTR13D3A1	LTR/ERVK	38490221	38489447	Cd80	38458933	38486933	Timmdc1	38522663	38498347
59168	1431456_at	25	18	78480431	78480455	25	1	MTE2a	LTR/ERVL-MaLR	78480427	78480762	Gm6133	78349754	78350701	Setbp1	79109391	78750380
61038	1445633_at	25					2	L1VL4	LINE/L1
60993	1444721_at	25	7	20149926	20149902	25	1	L1Md_F2	LINE/L1	20150152	20148899	Vmn1r93	20139088	20138123	Vmn1r94	20168377	20167460
59266	1431979_at	25	14	76515011	76514987	25	1	B4	SINE/B4	76515125	76514953	Tsc22d1	76414961	76507765	Serp2	76556687	76532814
59468	1446631_at	25	2	129375236	129375260	25	1	MTC-int	LTR/ERVL-MaLR	129374407	129375558	Il1b	129371139	129364570	F830045P16Rik	129536602	129458359
59493	1453575_at	25	13	106912854	106912830	25	1	B1F	SINE/Alu	106912882	106912733	Lrrc70	106847267	106833860	Dimt1	106947129	106960224
60741	1433361_at	25					2	MMERVK10C-int	LTR/ERVK
60739	1453701_at	25					2	Lx3_Mus	LINE/L1
60716	1445195_at	25	7	14688343	14688367	25	1	L1_Mus3	LINE/L1	14688260	14688524	Gm4745	14659708	14665995	Obox2	15354037	15398545
60567	1447243_at	25					2	RLTR1A2_MM	LTR/ERV1
60598	1459164_at	25	6	134015217	134015193	25	1	L1_Mur3	LINE/L1	134015522	134014952	Kap	133853667	133849855	Etv6	134035700	134270158
60588	1433116_at	25	18	77746369	77746393	25	1	ORR1D1-int	LTR/ERVL-MaLR	77746041	77746736	8030462N17Rik	77714010	77633281	Haus1	77767780	77757567
57702	1445633_at	25					2	L1VL4	LINE/L1
62033	1458549_at	25	7	142290847	142290871	25	1	ERVB4_1C-LTR_Mm	LTR/ERVK	142290588	142291092	Gm10013	142280939	142280268	Krtap5-1	142297069	142296334
58350	1432324_at	25					2	Lx3B	LINE/L1
59379	1446261_at	25	1	111572534	111572510	25	1	Lx2	LINE/L1	111572993	111572430	Cdh19	110977372	110889195	Dsel	111864909	111858702
59578	1445055_at	25	8	57727248	57727272	25	1	B1_Mur4	SINE/Alu	57727188	57727316	Galnt7	57653032	57523828	Galntl6	58911627	57776225
59607	1444449_at	25	6	121272349	121272325	25	1	ORR1E	LTR/ERVL-MaLR	121272647	121272318	Usp18	121245906	121270916	Slc6a13	121300227	121337733
57947	1459312_at	25					2	Lx5c	LINE/L1
57925	1460489_at	25	6	81894282	81894258	25	1	RMER15	LTR/ERVL	81894367	81894115	Lrrtm4	80018877	80810143	Gcfc2	81923669	81959915
58000	1456708_at	25	4	125888278	125888254	25	1	RCHARR1	DNA/hAT-Charlie	125888708	125887741	Grik3	125490700	125714173	Csf3r	126024550	126044440
57991	1446716_at	25					2	RLTR17	LTR/ERVK
60828	1443451_at	25	18	7826813	7826837	25	1	MuRRS-int	LTR/ERV1	7825066	7831687	Mpp7	7626863	7347962	Wac	7868832	7973547
60836	1429895_at	25	X	36814935	36814911	25	1	RMER5	LTR/ERV1	36815167	36814743	Slc25a5	36795651	36798807	C330007P06Rik	36874111	36823737
60771	1444830_at	25	10	122404920	122404896	25	1	RMER1C	Other	122405353	122404618	Tmem5	122097371	122078114	Avpr1a	122448499	122453453
56770	1432690_at	25	2	53879124	53879148	25	1	MLT1D	LTR/ERVL-MaLR	53878836	53879290	Arl6ip6	53191726	53219220	Rprm	54085552	54084093
58254	1454457_at	25	17	13254891	13254915	25	1	B3	SINE/B2	13254884	13255083	Smok2b	13228852	13237189	Tcp10c	13354572	13377223
58278	1459164_at	25	6	134015481	134015457	25	1	L1_Mur3	LINE/L1	134015522	134014952	Kap	133853667	133849855	Etv6	134035700	134270158
58239	1436072_at	25	19	61115450	61115426	25	1	ORR1B1-int	LTR/ERVL-MaLR	61116061	61115275	Grk5	60889749	61092553	Gm7102	61176309	61174686
61211	1444929_at	25	18	11746904	11746928	25	1	RLTR27	LTR/ERVK	11746883	11747175	Rbbp8	11633276	11743207	Cables1	11839220	11945627
61172	1430239_at	25	8	25302745	25302721	25	1	ORR1F	LTR/ERVL-MaLR	25302829	25302606	Tacc1	25201449	25154552	Fgfr1	25513654	25575714
61190	1443140_at	25	14	53811195	53811219	25	1	MT2A	LTR/ERVL	53810941	53811308	B230359F08Rik	53795360	53797832	Dad1	54254104	54235479
61230	1442630_at	25	15	75881367	75881343	25	1	ORR1A4-int	LTR/ERVL-MaLR	75881750	75881283	Gsdmd	75862339	75867404	Naprt1	75894481	75890964
61228	1454171_x_at	25	19	8033521	8033545	25	1	IAPEY4_I-int	LTR/ERVK	8030708	8033793	Slc22a27	7966027	7864388	Slc22a28	8131982	8062209
61063	1433317_at	25	5	121504324	121504348	25	1	RMER21A	LTR/ERV1	121504141	121504771	Adam1b	121502980	121500097	Adam1a	121521695	121518576
61053	1444567_at	25	13	58149485	58149509	25	1	MLT1B	LTR/ERVL-MaLR	58149451	58149733	Hnrnpa0	58128556	58125879	Idnk	58157649	58164693
60910	1435640_x_at	25					2	MMVL30-int	LTR/ERV1
60894	1437441_at	25	17	33984819	33984843	25	1	MERVL_2A-int	LTR/ERVL	33984465	33985290	Vps52	33955812	33966984	H2-K1	34000333	33996017
64979	1460489_at	25	6	81894139	81894115	25	1	RMER15	LTR/ERVL	81894367	81894115	Lrrtm4	80018877	80810143	Gcfc2	81923669	81959915
64937	1433323_at	25					2	RMER1A	Other
62384	1457643_x_at	25	3	45280618	45280594	24	1	ORR1D1	LTR/ERVL-MaLR	45280724	45280385	D3Ertd751e	41742611	41759389	Pcdh10	45378398	45434566
62392	1442990_at	25	9	95332266	95332290	25	1	ID4	SINE/ID	95332242	95332318	Slc9a9	94669909	95230445	Chst2	95407270	95400929
64063	1459285_at	25	5	143426297	143426321	25	1	RLTR19	LTR/ERVK	143426057	143426518	Kdelr2	143403820	143421900	Daglb	143464493	143504442
63871	1434067_at	25					2	RLTR21	LTR/ERVK
63819	1441747_at	25					2	RLTR33	LTR/ERVK
63604	1457495_at	25	9	46927189	46927213	25	1	Charlie1	DNA/hAT-Charlie	46926628	46927489	4931429L15Rik	46319986	46303361	Gm4791	46998931	47003338
65164	1458704_at	25	8	72559377	72559401	25	1	ERVB5_2-LTR_MM	LTR/ERVK	72558956	72559409	Med26	72548310	72494558	Smim7	72571088	72565188
65176	1431666_at	25	12	99693166	99693142	25	1	MTD	LTR/ERVL-MaLR	99693414	99693069	Foxn3	99450111	99194980	Efcab11	99883442	99717531
65201	1453552_at	25	9	50489099	50489075	25	1	L1MB7	LINE/L1	50489398	50488808	Rpl10-ps3	50344981	50344240	1600029D21Rik	50494525	50505639
65491	1446885_at	25	6	133877155	133877131	25	1	B3A	SINE/B2	133877251	133877082	Kap	133853667	133849855	Etv6	134035700	134270158
62303	1458478_at	25	8	104711490	104711514	25	1	ERVB2_1A-I_MM	LTR/ERVK	104711436	104711725	Fam96b	104641965	104639839	Ces2a	104734003	104741634
63473	1446716_at	25	16	13705185	13705209	25	1	RLTR17	LTR/ERVK	13704756	13705251	3110001I22Rik	13671929	13678405	Pla2g10	13730983	13715057
64886	1456594_at	25					2	ERVB4_2-I_MM	LTR/ERVK
64894	1445658_at	25	11	97615608	97615584	25	1	RMER15	LTR/ERVL	97615792	97615254	Srcin1	97575226	97509340	E130012A19Rik	97629716	97627393
65023	1445658_at	25	11	97615668	97615644	25	1	RMER15	LTR/ERVL	97615792	97615254	Srcin1	97575226	97509340	E130012A19Rik	97629716	97627393
65033	1432157_at	25	17	21800626	21800602	25	1	RLTR13D3A1	LTR/ERVK	21801081	21800439	Zfp229	21730795	21769342	Zfp820	21845759	21816876
66316	1445385_at	25	7	29762190	29762166	25	1	RMER19B	LTR/ERVK	29762544	29762022	Catsperg2	29727015	29697219	Zfp84	29768552	29779821
66464	1440628_at	25	7	59328784	59328760	25	1	B3	SINE/B2	59328828	59328619	Ube3a	59228752	59306727	Snrpn	60140219	59982495
66439	1447050_at	25	3	41974142	41974166	25	1	Lx3_Mus	LINE/L1	41972890	41976003	D3Ertd751e	41742611	41759389	Pcdh10	45378398	45434566
66367	1456594_at	25					2	ERVB4_2-I_MM	LTR/ERVK
66411	1444859_at	25	7	93732049	93732073	25	1	L1MCb	LINE/L1	93731853	93732219	Gm9934	93081027	93052081	Gm9966	95958215	95961613
66566	1444893_at	25	8	89832798	89832774	25	1	RMER19C	LTR/ERVK	89832965	89832341	Gm5356	89187560	89186943	Tox3	90348343	90247040
66600	1428375_at	25	10	94674167	94674143	25	1	LTR72_RN	LTR/ERV1	94674167	94673738	Tmcc3	94311949	94590956	Ccdc41	94688790	94790336
66613	AFFX-18SRNAMur/X00686_M_at	25	6	3201498	3201522	25	1	SSU-rRNA_Hsa	rRNA	3200779	3201677				Samd9l	3399571	3372260
66712	1430921_at	25	7	49122579	49122555	25	1	L1MA4	LINE/L1	49122626	49122271	E2f8	48881596	48866429	Nav2	49246189	49610087
66681	1453309_at	25	6	127211868	127211892	25	1	MT2A	LTR/ERVL	127211763	127212229	Ccnd2	127151048	127125779	Gm4968	127233756	127234619
67769	1443852_at	25	11	104673439	104673463	25	1	PB1D9	SINE/Alu	104673391	104673505	Itgb3	104608000	104670476	Gm11639	104685707	104753962
67771	1445721_at	25	15	36728977	36729001	25	1	RMER17C-int	LTR/ERVK	36726713	36729149	Pabpc1	36608973	36595661	Ywhaz	36794547	36770770
68223	1446890_at	25					2	RSINE1	SINE/B4
68222	1458953_at	25	5	97552602	97552626	25	1	RLTR11D	LTR/ERVK	97552397	97552803	Gk2	97457008	97455161	Antxr2	98030733	97882783
69610	1446996_at	25					2	RMER17B	LTR/ERVK
69622	1431990_at	25					2	RLTR19	LTR/ERVK
67687	1430921_at	25	7	49122594	49122570	25	1	L1MA4	LINE/L1	49122626	49122271	E2f8	48881596	48866429	Nav2	49246189	49610087
67711	1459111_at	25	5	25501233	25501257	25	1	B1_Mur1	SINE/Alu	25501142	25501285	Mll3	25498783	25271798	Cct8l1	25516067	25518021
67664	1431979_at	25	14	76515089	76515065	25	1	B4	SINE/B4	76515125	76514953	Tsc22d1	76414961	76507765	Serp2	76556687	76532814
69456	1458072_at	25					2	RLTR48C	LTR/ERV1
68324	1441980_at	25	3	132841358	132841382	25	1	MTE2b	LTR/ERVL-MaLR	132841190	132841549	Tbck	132684144	132838506	Npnt	132950291	132881745
69241	1444929_at	25	18	11747127	11747151	25	1	RLTR27	LTR/ERVK	11746883	11747175	Rbbp8	11633276	11743207	Cables1	11839220	11945627
69248	1439844_at	25	15	81243043	81243019	25	1	L1MB3	LINE/L1	81243361	81242725	Mchr1	81235499	81238963	Slc25a17	81360765	81318921
69167	1445662_x_at	25	13	67926346	67926322	25	1	MER89	LTR/ERV1	67926780	67926298	BC048507	67863326	67863923	Mtrr	68582121	68560780
69465	1441497_at	25					2	MT2B1	LTR/ERVL
73541	1458478_at	25					2	ERVB2_1A-I_MM	LTR/ERVK
73558	1445721_at	25					2	RMER17C-int	LTR/ERVK
69132	1455038_at	25	2	156831028	156831004	25	1	RLTR1A2_MM	LTR/ERV1	156831132	156830632	Myl9	156775420	156781658	Tgif2	156840077	156855570
69146	1445721_at	25					2	RMER17C-int	LTR/ERVK
69318	1443177_at	25	12	116280184	116280160	25	1	B3A	SINE/B2	116280211	116280078	Gm11027	116275386	116275612	Esyt2	116281222	116373096
69319	1440628_at	25	7	59328762	59328738	25	1	B3	SINE/B2	59328828	59328619	Ube3a	59228752	59306727	Snrpn	60140219	59982495
69296	1431859_at	25	16	12629578	12629554	25	1	Lx10	LINE/L1	12629709	12629124	Shisa9	11984113	12270902	Gm6327	12761420	12760011
70519	1442469_at	25	5	116033541	116033565	25	1	MTC-int	LTR/ERVL-MaLR	116032796	116033912	Prkab1	116024508	116013586	Tmem233	116083244	116038755
69771	1432324_at	25					2	Lx3B	LINE/L1
72413	1444925_at	25	X	94060105	94060129	25	1	B3A	SINE/B2	94060031	94060186	AU015836	93968659	93975470	Zfx	94123702	94074631
72449	1442394_at	25	14	77814207	77814183	25	1	Charlie4a	DNA/hAT-Charlie	77814284	77813916	Gm1587	77798864	77794823	Dnajc15	77874917	77826217
72273	1432076_at	25	7	82939205	82939181	25	1	MTE2b	LTR/ERVL-MaLR	82939362	82939022	Mex3b	82867333	82871563	A530021J07Rik	83148644	83155922
72147	1459285_at	25	5	143426170	143426194	25	1	RLTR19	LTR/ERVK	143426057	143426518	Kdelr2	143403820	143421900	Daglb	143464493	143504442
72142	1430501_at	25					2	RLTR21	LTR/ERVK
72204	1445055_at	25	8	57727214	57727238	25	1	B1_Mur4	SINE/Alu	57727188	57727316	Galnt7	57653032	57523828	Galntl6	58911627	57776225
70772	1434067_at	25					2	RLTR21	LTR/ERVK
70952	1458848_at	25	7	70217934	70217958	25	1	Lx5b	LINE/L1	70217808	70218264	Arrdc4	68749241	68737045	Nr2f2	70366735	70351946
70890	1419793_at	25	5	45193134	45193110	24	1	Lx4A	LINE/L1	45193499	45192608	4930435H24Rik	45169564	45155011	Qdpr	45450235	45434032
70981	1458902_at	25	19	9865083	9865059	25	1	RLTR24B_MM	LTR/ERV1	9865291	9864879	Scgb2a2	9847616	9852046	Incenp	9899533	9872297
72002	1439471_at	25	8	121841595	121841619	25	1	B3	SINE/B2	121841424	121841623	Klhdc4	121829569	121796313	Slc7a5	121907694	121881150
71949	1432111_at	25	16	50653651	50653675	25	1	Lx6	LINE/L1	50653158	50654502	Ccdc54	50591154	50589859	5330426P16Rik	50732743	50727966
73786	1445087_at	25	17	61666471	61666447	25	1	RMER6C	LTR/ERVK	61666484	61665970	Nudt12	59013372	58999618	Efna5	62881317	62604184
72379	1433317_at	25	5	121504380	121504404	25	1	RMER21A	LTR/ERV1	121504141	121504771	Adam1b	121502980	121500097	Adam1a	121521695	121518576
72320	1459164_at	25	6	134015195	134015171	25	1	L1_Mur3	LINE/L1	134015522	134014952	Kap	133853667	133849855	Etv6	134035700	134270158
70601	1447050_at	25	2	144919680	144919656	25	1	Lx3_Mus	LINE/L1	144919881	144919652	Scp2d1	144823666	144824415	Slc24a3	145167754	145642166
73910	AFFX-18SRNAMur/X00686_M_at	25					2	SSU-rRNA_Hsa	rRNA
78255	AFFX-18SRNAMur/X00686_3_at	25	17	39847904	39847928	24	1	SSU-rRNA_Hsa	rRNA	39846353	39848201	Gm9041	39640957	39645666	Gm21946	39953353	39955244
78261	1444580_at	25	4	114329999	114329975	25	1	RMER19B	LTR/ERVK	114330647	114329815	Skint11	114163384	114245028	Trabd2b	114406724	114615098
75038	1435846_x_at	25					2	RLTR13D3A1	LTR/ERVK
73463	1445926_at	25	3	111138485	111138509	25	1	Lx5	LINE/L1	111138205	111138647	Prmt6	110250998	110246112	Amy2a5	113258837	113249176
73452	1444567_at	25	13	58149499	58149523	25	1	MLT1B	LTR/ERVL-MaLR	58149451	58149733	Hnrnpa0	58128556	58125879	Idnk	58157649	58164693
73436	1459513_at	25					2	MuRRS-int	LTR/ERV1
73488	1419793_at	25					2	Lx4A	LINE/L1
73628	1431633_x_at	25					2	RLTR9E	LTR/ERVK
76868	1442981_at	25	7	36684126	36684150	25	1	Lx8b	LINE/L1	36684097	36684343	E130304I02Rik	35802593	35803027	Tshz3	36698118	36773545
74794	1447172_at	25	X	19810877	19810901	25	1	L1M5	LINE/L1	19810799	19810995	BC049702	19481319	19479420	Chst7	20059560	20097521
77923	1431666_at	25					2	MTD	LTR/ERVL-MaLR
78012	1459280_at	25	1	143949666	143949642	25	1	LTR16C	LTR/ERVL	143949841	143949427	Uchl5	143777278	143807466	Rgs2	144004161	143999338
77746	1445069_at	25	X	150980541	150980565	25	1	L1M3	LINE/L1	150980461	150980790	Maged2	150814345	150806370	Gnl3l	151017322	150983141
77733	1459280_at	25	1	143949506	143949482	25	1	LTR16C	LTR/ERVL	143949841	143949427	Uchl5	143777278	143807466	Rgs2	144004161	143999338
76271	1459637_at	25	14	67585910	67585886	25	1	ID_B1	SINE/B4	67585924	67585701	Gm6878	67314711	67304888	Cdca2	67715841	67676331
76293	1432893_at	25	1	87454104	87454080	25	1	MLT1J	LTR/ERVL-MaLR	87454242	87453777	Kcnj13	87394729	87386363	3110079O15Rik	87470264	87475459
76329	1445457_at	25	4	135754270	135754294	25	1	RMER4B	LTR/ERVK	135754042	135754552	Il22ra1	135728172	135752140	Myom3	135759715	135815564
69711	1459586_at	25					2	Lx2	LINE/L1
76524	1456708_at	25	4	125888370	125888346	25	1	RCHARR1	DNA/hAT-Charlie	125888708	125887741	Grik3	125490700	125714173	Csf3r	126024550	126044440
76531	1446124_at	25	7	110677320	110677344	25	1	HAL1M8	LINE/L1	110677284	110677845	Adm	110627669	110629819	B430319F04Rik	110769345	110766677
76553	1442895_at	25	7	7100712	7100688	25	1	Lx7	LINE/L1	7101053	7100620	Aurkc	6995443	7002945	Zfp954	7121445	7114690
76551	1460158_at	25	17	9411592	9411568	25	1	RMER20B	LTR/ERVK	9411830	9411387	1700010I14Rik	8988333	9008319	Gm17728	9422060	9422458
76582	1430239_at	25	8	25303072	25303048	25	1	B3A	SINE/B2	25303180	25302973	Tacc1	25201449	25154552	Fgfr1	25513654	25575714
76637	1431879_at	25					2	ETnERV2-int	LTR/ERVK
76623	1446980_at	25	9	114478443	114478467	25	1	RMER1B	Other	114478138	114478605	Tmppe	114401095	114411200	Ccr4	114496544	114490316
76612	1431576_at	25	13	23281731	23281755	25	1	RMER16B	LTR/ERVK	23281724	23282107	Vmn1r223	23249238	23250323	Zfp322a	23369208	23353103
71145	1443852_at	25	11	104673436	104673460	25	1	PB1D9	SINE/Alu	104673391	104673505	Itgb3	104608000	104670476	Gm11639	104685707	104753962
71146	1442564_at	25	X	12780741	12780717	25	1	Lx4A	LINE/L1	12780889	12780625	Med14	12762073	12675369	Usp9x	13071498	13173328
71129	1432111_at	25	16	50653747	50653771	25	1	Lx6	LINE/L1	50653158	50654502	Ccdc54	50591154	50589859	5330426P16Rik	50732743	50727966
71112	1459519_at	25	19	60627420	60627396	25	1	MTEb-int	LTR/ERVL-MaLR	60627445	60626891	Cacul1	60581023	60524696	Nanos1	60755987	60759913
75058	1457103_at	25	6	42033040	42033064	25	1	Lx2B2	LINE/L1	42032589	42033412	Sval3	41968140	41973090	Sva	42038394	42042851
75062	1444369_at	25	1	60781038	60781062	25	1	MLT1L	LTR/ERVL-MaLR	60780705	60781112	Cd28	60716800	60773359	Ctla4	60887000	60915832
78114	1458302_at	25	2	131252692	131252716	25	1	RLTR9A3	LTR/ERVK	131252680	131252999	Mavs	131234063	131248025	Pank2	131262495	131299188
77825	1432743_at	25	6	139576346	139576322	25	1	ORR1F	LTR/ERVL-MaLR	139576544	139576191	Rergl	139501909	139493182	Pik3c2g	139621888	139969284
77886	1445385_at	25	7	29762073	29762049	25	1	RMER19B	LTR/ERVK	29762544	29762022	Catsperg2	29727015	29697219	Zfp84	29768552	29779821
77790	1446885_at	25	6	133877178	133877154	25	1	B3A	SINE/B2	133877251	133877082	Kap	133853667	133849855	Etv6	134035700	134270158
75328	1432564_at	25	16	80000204	80000228	25	1	RLTR10-int	LTR/ERVK	79999237	80001302	Tmprss15	79091097	78953008	Ncam2	81200697	81624285
74876	1445721_at	25	15	36728687	36728711	25	1	RMER17C-int	LTR/ERVK	36726713	36729149	Pabpc1	36608973	36595661	Ywhaz	36794547	36770770
74869	1441939_x_at	25	16	94010986	94011010	24	1	PB1D9	SINE/Alu	94010955	94011072	Cldn14	94008837	93919031	Sim2	94085260	94127032
75449	1443446_at	25	10	57476369	57476393	25	1	L1MB2	LINE/L1	57476219	57476432	Gm9956	56745134	56748254	Hsf2	57486385	57513133
76424	1447243_at	25					2	RLTR1A2_MM	LTR/ERV1
76698	1431481_at	25	2	85073918	85073894	25	1	MLT1A0	LTR/ERVL-MaLR	85074029	85073715	Tnks1bp1	85048022	85073048	Aplnr	85136360	85139922
76752	1429676_at	25					2	MMERVK10D3_I-int	LTR/ERVK
79113	1445795_at	25	19	3848890	3848866	25	1	MIR	SINE/MIR	3848931	3848782	Suv420h1	3767421	3818303	Chka	3851773	3894369
79251	1447302_at	25	X	13492506	13492530	25	1	MLTR11A	LTR/ERVK	13492491	13492871	Nyx	13466110	13489313	Cask	13851367	13517080
79364	1446350_at	25					2	Lx7	LINE/L1
79389	1442469_at	25	5	116033511	116033535	25	1	MTC-int	LTR/ERVL-MaLR	116032796	116033912	Prkab1	116024508	116013586	Tmem233	116083244	116038755
79626	1447124_at	25					2	RLTR13D3A1	LTR/ERVK
79710	1458072_at	25					2	RLTR48A	LTR/ERV1
80504	1445366_at	25	1	88814567	88814591	25	1	L1MEg	LINE/L1	88814475	88814726	Arl4c	88702221	88673125	Sh3bp4	89070415	89155068
79740	1442346_at	25	14	74752338	74752314	25	1	RSINE1	SINE/B4	74752388	74752242	Esd	74732297	74750765	Lrch1	74947877	74754674
82022	1443446_at	25	10	57476452	57476476	25	1	ID_B1	SINE/B4	57476433	57476572	Gm9956	56745134	56748254	Hsf2	57486385	57513133
82011	1455386_at	25	15	12195943	12195967	25	1	B1_Mur3	SINE/Alu	12195880	12196017	Zfr	12117831	12185683	Mtmr12	12205028	12272240
81963	1445961_at	25	17	53288695	53288671	25	1	Lx2	LINE/L1	53288809	53286207	Kcnh8	52602763	52979033	Efhb	53463321	53398889
80932	1433228_at	25	13	34968089	34968113	25	1	MTD	LTR/ERVL-MaLR	34967920	34968320	Eci3	34963810	34946614	Eci2	35027094	34977748
80844	1445554_at	25	4	156311946	156311970	25	1	MYSERV6-int	LTR/ERVK	156311591	156313380	Samd11	156255338	156246973	Vmn2r-ps159	156331103	156339496
80853	1447163_x_at	25					2	L1_Mus2	LINE/L1
80950	1439162_at	25	2	72988241	72988265	25	1	RLTR11B	LTR/ERVK	72987825	72988306	Gm11084	72986716	72971548	Ola1	73218924	73092801
82253	1432564_at	25	16	80000375	80000399	25	1	RLTR10-int	LTR/ERVK	79999237	80001302	Tmprss15	79091097	78953008	Ncam2	81200697	81624285
80757	1447172_at	25	X	19811066	19811090	25	1	B1_Mur1	SINE/Alu	19811021	19811124	BC049702	19481319	19479420	Chst7	20059560	20097521
80750	1457495_at	25	9	46927031	46927055	25	1	Charlie1	DNA/hAT-Charlie	46926628	46927489	4931429L15Rik	46319986	46303361	Gm4791	46998931	47003338
80779	1458288_at	25	7	27885692	27885716	25	1	RLTR14_RN	LTR/ERV1	27885414	27885768	Zfp607	27862557	27879567	1700049G17Rik	27929460	27907392
80789	1445820_at	25	4	31368153	31368129	25	1	Lx9	LINE/L1	31368248	31367727	Epha7	28813131	28967499	Map3k7	31964097	32023467
81122	1441774_at	25	7	88494548	88494572	25	1	RCHARR1	DNA/hAT-Charlie	88494393	88495160	Rab38	88430273	88491466	Tmem135	89404222	89139723
81047	1447170_at	25	3	12836534	12836510	25	1	MYSERV-int	LTR/ERVK	12836891	12835972	Snx16	10440124	10417819	Ralyl	13776848	14182287
87735	AFFX-18SRNAMur/X00686_M_at	25	17	39847443	39847467	24	1	SSU-rRNA_Hsa	rRNA	39846353	39848201	Gm9041	39640957	39645666	Gm21946	39953353	39955244
84921	1447365_at	25	19	38312031	38312055	25	1	MLTR13	LTR/ERVK	38311117	38312295	Lgi1	38264782	38308939	Slc35g1	38395980	38405607
85104	1445448_at	25	11	45661424	45661448	25	1	MTE2b	LTR/ERVL-MaLR	45661298	45661654	Ebf1	44617317	45008091	Clint1	45852051	45910625
85101	1443451_at	25					2	MuRRS-int	LTR/ERV1
85146	1415708_at	25	11	3640113	3640089	25	1	MLT1K	LTR/ERVL-MaLR	3640325	3639749	Smtn	3540612	3517523	Morc2a	3649494	3690477
83328	1445580_at	25	15	34395470	34395446	25	1	MERV1_I-int	LTR/ERV1	34396714	34393820	9430069I07Rik	34356421	34349176	Rpl30	34443640	34440505
83424	1447722_at	25	2	30672098	30672122	25	1	RSINE1	SINE/B4	30671965	30672122	Cstad	30595040	30608943	1700001O22Rik	30803661	30794769
83394	1431317_at	25					2	MurSatRep1	Unknown
80684	1446709_at	25	10	39254887	39254911	25	1	ORR1F	LTR/ERVL-MaLR	39254736	39255087	Wisp3	39163794	39150971	Fyn	39368855	39565381
80671	1444855_at	25	9	44491801	44491825	25	1	PB1D7	SINE/Alu	44491766	44491841	Gm9830	44464243	44464602	Bcl9l	44499136	44510388
85055	1439471_at	25	8	121841558	121841582	25	1	B3	SINE/B2	121841424	121841623	Klhdc4	121829569	121796313	Slc7a5	121907694	121881150
85352	1419793_at	25	5	45192967	45192943	25	1	Lx4A	LINE/L1	45193499	45192608	4930435H24Rik	45169564	45155011	Qdpr	45450235	45434032
87931	AFFX-18SRNAMur/X00686_3_at	25	17	39847896	39847919	24	1	SSU-rRNA_Hsa	rRNA	39846353	39848201	Gm9041	39640957	39645666	Gm21946	39953353	39955244
87841	1439961_x_at	25					2	IAPLTR2b	LTR/ERVK
86721	1435819_at	25	4	109402669	109402645	25	1	RCHARR1	DNA/hAT-Charlie	109402843	109402633	Eps15	109280268	109387817	Ttc39a	109406623	109444745
86754	1446019_at	25	9	51970516	51970540	25	1	ORR1A2	LTR/ERVL-MaLR	51970354	51970665	Fdx1	51963533	51943307	Rdx	52047150	52088737
87651	1431106_a_at	25	19	8033151	8033175	25	1	IAPEY4_I-int	LTR/ERVK	8030708	8033793	Slc22a27	7966027	7864388	Slc22a28	8131982	8062209
87643	1441278_at	25	8	95821578	95821602	25	1	RMER5	LTR/ERV1	95821344	95821767	Cnot1	95807462	95719451	Gm10094	95825354	95826133
82422	1432653_at	25	X	105242178	105242154	25	1	L1M2	LINE/L1	105242204	105241715	Magee1	105120396	105123909	Cypt2	105499772	105500639
82364	1457657_at	25					2	RLTR33	LTR/ERVK
86283	1444925_at	25	X	94060108	94060132	25	1	B3A	SINE/B2	94060031	94060186	AU015836	93968659	93975470	Zfx	94123702	94074631
86217	1445662_x_at	25	13	67926494	67926470	25	1	MER89	LTR/ERV1	67926780	67926298	BC048507	67863326	67863923	Mtrr	68582121	68560780
86293	1453387_at	25	12	3803438	3803414	25	1	L1MB4	LINE/L1	3803739	3803387	Dtnb	3572381	3781796	Dnmt3a	3806007	3914443
82476	1437766_at	25	X	95960564	95960540	25	1	RLTR21	LTR/ERVK	95961532	95960377	Las1l	95956962	95935335	Msn	96096042	96168552
87606	1430914_at	25	14	54349969	54349945	25	1	RLTR44-int	LTR/ERVK	54350486	54349819	Olfr49	54282925	54281896	Oxa1l	54360841	54369669
84850	1431481_at	25	2	85074119	85074095	25	1	MLT-int	LTR/ERVL-MaLR	85075048	85074067	Tnks1bp1	85048022	85073048	Aplnr	85136360	85139922
82155	1441600_at	25	12	25386624	25386648	25	1	RMER20B	LTR/ERVK	25386415	25386666	Id2	25096092	25093801	Rnf144a	26415256	26306797
82210	1444929_at	25					2	RLTR27	LTR/ERVK
86673	1445366_at	25	1	88814588	88814612	25	1	L1MEg	LINE/L1	88814475	88814726	Arl4c	88702221	88673125	Sh3bp4	89070415	89155068
86364	1459207_at	25	4	72211845	72211821	25	1	B3	SINE/B2	72211915	72211725	Tle1	72200919	72117142	Aldoart1	72852634	72850583
87940	1453636_at	25	19	36355720	36355744	25	1	B4	SINE/B4	36355538	36355779	Ankrd1	36119844	36111965	Pcgf5	36379067	36456192
83672	1443965_at	25	1	175578095	175578119	25	1	Lx5b	LINE/L1	175577643	175578253	Rgs7	175491130	175059736	Fh1	175625635	175600374
83741	1433323_at	25	16	71250417	71250441	25	1	RMER1A	Other	71250119	71251017	4930423O20Rik	70382385	70381819	Robo1	72663149	73046095
88072	1441869_x_at	25	5	132439381	132439357	25	1	B3	SINE/B2	132439464	132439258	Gm20382	131488482	131486204	AUTS2	132541823	132541515
89009	1432966_at	25	7	40474646	40474670	25	1	RMER5	LTR/ERV1	40474348	40474853	Gm2058	39588931	39589717	Vstm2b	40899278	40929968
83824	1442990_at	25	9	95332698	95332722	25	1	HAL1ME	LINE/L1	95332325	95332795	Slc9a9	94669909	95230445	Chst2	95407270	95400929
83811	1459164_at	25	6	134015380	134015356	25	1	L1_Mur3	LINE/L1	134015522	134014952	Kap	133853667	133849855	Etv6	134035700	134270158
84758	1458751_at	25	7	5641190	5641166	25	1	L1_Mur3	LINE/L1	5641402	5640226	Vmn1r61	5611313	5610411	Vmn1r62	5674604	5676595
83989	1446753_at	25	3	3810744	3810720	25	1	L1_Mus3	LINE/L1	3811032	3810407	Hnf4g	3508030	3659775	Gm8775	4211716	4212228
84767	1447451_at	25	15	10725168	10725192	25	1	B3	SINE/B2	10725116	10725290	Rai14	10714631	10568979	C1qtnf3	10952332	10980150
89175	1445580_at	25	15	34395483	34395459	25	1	MERV1_I-int	LTR/ERV1	34396714	34393820	9430069I07Rik	34356421	34349176	Rpl30	34443640	34440505
89163	1441393_at	25	2	131214983	131215007	25	1	B4	SINE/B4	131214825	131215103	Ap5s1	131207078	131213514	Mavs	131234063	131248025
89092	1441747_at	25					2	RLTR33	LTR/ERVK
89101	1459505_at	25	2	28440110	28440134	25	1	B4A	SINE/B4	28440108	28440385	Olfm1	28192992	28230736	Ppp1r26	28446800	28455508
89116	1447050_at	25	2	144919556	144919532	25	1	Lx3_Mus	LINE/L1	144919603	144917934	Scp2d1	144823666	144824415	Slc24a3	145167754	145642166
89309	1433141_at	25	14	71845403	71845427	25	1	Lx6	LINE/L1	71844987	71845616	Gfra2	70890130	70979838	Fndc3a	72710003	72537946
89338	1445580_at	25					2	MERV1_I-int	LTR/ERV1
83884	1430079_at	25	12	111942645	111942621	25	1	B3A	SINE/B2	111942739	111942593	Ppp1r13b	111908055	111828458	2010107E04Rik	111966977	111961376
88174	1431176_at	25					2	RMER19B	LTR/ERVK
90687	1453309_at	25	6	127211962	127211986	25	1	MT2A	LTR/ERVL	127211763	127212229	Ccnd2	127151048	127125779	Gm4968	127233756	127234619
90735	1445022_at	25					2	L1VL4	LINE/L1
90714	1431954_x_at	25					2	IAPLTR3	LTR/ERVK
90755	1432341_at	25	15	46325780	46325804	25	1	MMERGLN-int	LTR/ERV1	46325040	46326061	Kcnv1	45114934	45106284	4930548G14Rik	46625456	46625773
89384	1456750_at	25	5	146188842	146188818	25	1	MLTR14	LTR/ERV1	146189042	146188607	1700001J03Rik	146185304	146182450	Rnf6	146221555	146209192
89436	1434818_at	25					2	RLTR21	LTR/ERVK
90676	1444567_at	25	13	58149624	58149648	25	1	MLT1B	LTR/ERVL-MaLR	58149451	58149733	Hnrnpa0	58128556	58125879	Idnk	58157649	58164693
91909	1460158_at	25	17	9411607	9411583	25	1	RMER20B	LTR/ERVK	9411830	9411387	1700010I14Rik	8988333	9008319	Gm17728	9422060	9422458
91986	1445619_at	25	1	106846573	106846597	25	1	Lx5c	LINE/L1	106845769	106846934	Vps4b	106796728	106764071	Serpinb5	106861173	106883348
91939	1445580_at	25	15	34395539	34395515	25	1	MERV1_I-int	LTR/ERV1	34396714	34393820	9430069I07Rik	34356421	34349176	Rpl30	34443640	34440505
91948	1432166_at	25	2	168152796	168152772	25	1	MLTR14	LTR/ERV1	168152974	168152522	Pard6b	168081004	168101203	Adnp	168207112	168180986
90829	1446961_at	25					2	Lx	LINE/L1
90813	1444580_at	25	4	114330085	114330061	25	1	RMER19B	LTR/ERVK	114330647	114329815	Skint11	114163384	114245028	Trabd2b	114406724	114615098
89503	1443295_at	25	6	122918988	122919012	25	1	RLTR9E	LTR/ERVK	122918878	122919291	Gm5316	122900405	122900136	Clec4a1	122921848	122934619
92015	1453850_at	25	19	21294031	21294007	25	1	RMER6A	LTR/ERVK	21294637	21293953	Zfand5	21272278	21282289	Gda	21473445	21391307
90937	1430441_at	25	4	146201816	146201792	25	1	Lx2B2	LINE/L1	146202834	146201786	Zfp600	146156824	146198755	Gm13251	146449023	146470292
90982	1439162_at	25	2	72988209	72988234	25	1	RLTR11B	LTR/ERVK	72987825	72988306	Gm11084	72986716	72971548	Ola1	73218924	73092801
92129	1445006_at	25	13	42004850	42004874	25	1	ORR1C1	LTR/ERVL-MaLR	42004660	42005019	Adtrp	41847684	41763148	Hivep1	42052021	42185026
92187	1431106_a_at	25	19	8019707	8019731	25	1	IAPLTR3-int	LTR/ERVK	8019682	8024503	Slc22a27	7966027	7864388	Slc22a28	8131982	8062209
92118	1442394_at	25	14	77814423	77814399	25	1	MIRb	SINE/MIR	77814424	77814320	Gm1587	77798864	77794823	Dnajc15	77874917	77826217
92165	1459989_at	25	5	15037772	15037796	25	1	ORR1A1	LTR/ERVL-MaLR	15037651	15037997	Gm17019	15032998	15028950	Gm21847	15516489	15656679
92374	1431633_x_at	25					2	MMERVK9E_I-int	LTR/ERVK
92375	1431632_at	25					2	MMERVK9E_I-int	LTR/ERVK
92546	1430276_at	25	6	149199459	149199435	25	1	RLTR48C	LTR/ERV1	149199508	149199039	Amn1	149188712	149157147	2810474O19Rik	149309414	149335658
92410	1447124_at	25					2	RLTR13D3A1	LTR/ERVK
93540	1444830_at	25					2	RMER1C	Other
93351	1432157_at	25					2	RLTR13D3A1	LTR/ERVK
93433	1445789_at	25	6	125253582	125253558	25	1	MTEa	LTR/ERVL-MaLR	125253600	125253508	Cd27	125237010	125232622	Tuba3a	125286042	125278274
93488	1442564_at	25					2	Lx4A	LINE/L1
93496	1458288_at	25	7	27885709	27885733	25	1	RLTR14_RN	LTR/ERV1	27885414	27885768	Zfp607	27862557	27879567	1700049G17Rik	27929460	27907392
98238	1442230_at	25	2	38458307	38458283	25	1	L1ME1	LINE/L1	38458693	38458127	Lhx2	38339281	38369733	Nek6	38511643	38588041
98999	1446709_at	25	10	39254951	39254975	25	1	ORR1F	LTR/ERVL-MaLR	39254736	39255087	Wisp3	39163794	39150971	Fyn	39368855	39565381
95209	1435819_at	25	4	109402375	109402351	25	1	RCHARR1	DNA/hAT-Charlie	109402388	109402221	Eps15	109280268	109387817	Ttc39a	109406623	109444745
95218	1441286_at	25	14	53430780	53430804	25	1	RMER19B	LTR/ERVK	53430597	53430886	Trav13n-3	53337122	53337638	B230359F08Rik	53795360	53797832
97618	1443693_at	25	3	92843431	92843407	25	1	RMER5	LTR/ERV1	92843472	92843018	Kprp	92827247	92823074	Lce1l	92851286	92849949
97672	1455038_at	25	2	156831014	156830990	25	1	RLTR1A2_MM	LTR/ERV1	156831132	156830632	Myl9	156775420	156781658	Tgif2	156840077	156855570
96801	AFFX-18SRNAMur/X00686_5_at	25	17	39846817	39846841	25	1	SSU-rRNA_Hsa	rRNA	39846353	39848201	Gm9041	39640957	39645666	Gm21946	39953353	39955244
95114	1445795_at	25	19	3848545	3848521	25	1	MTD	LTR/ERVL-MaLR	3848740	3848397	Suv420h1	3767421	3818303	Chka	3851773	3894369
95370	1445820_at	25					2	Lx9	LINE/L1
98085	1435819_at	25	4	109402540	109402516	25	1	B3	SINE/B2	109402615	109402410	Eps15	109280268	109387817	Ttc39a	109406623	109444745
98031	1443514_at	25					2	L1_Mur3	LINE/L1
97856	1447170_at	25	3	12836622	12836598	25	1	MYSERV-int	LTR/ERVK	12836891	12835972	Snx16	10440124	10417819	Ralyl	13776848	14182287
97811	1445385_at	25	7	29761913	29761889	25	1	MurERV4_19-int	LTR/ERVK	29762002	29761482	Catsperg2	29727015	29697219	Zfp84	29768552	29779821
94777	1458848_at	25	7	70217831	70217855	25	1	Lx5b	LINE/L1	70217808	70218264	Arrdc4	68749241	68737045	Nr2f2	70366735	70351946
96607	1433317_at	25	5	121504156	121504180	25	1	RMER21A	LTR/ERV1	121504141	121504771	Adam1b	121502980	121500097	Adam1a	121521695	121518576
99564	1445069_at	25	X	150980490	150980514	25	1	L1M3	LINE/L1	150980461	150980790	Maged2	150814345	150806370	Gnl3l	151017322	150983141
99604	1445662_x_at	25	13	67926339	67926315	25	1	MER89	LTR/ERV1	67926780	67926298	BC048507	67863326	67863923	Mtrr	68582121	68560780
97772	1428748_at	25	19	61122563	61122539	25	1	MurSatRep1	Unknown	61122931	61122414	Grk5	60889749	61092553	Gm7102	61176309	61174686
96520	1441774_at	25	7	88494641	88494665	25	1	RCHARR1	DNA/hAT-Charlie	88494393	88495160	Rab38	88430273	88491466	Tmem135	89404222	89139723
96488	1453387_at	25	12	3803768	3803744	25	1	B1F2	SINE/Alu	3803867	3803740	Dtnb	3572381	3781796	Dnmt3a	3806007	3914443
96527	1444250_at	25	3	30830082	30830106	25	1	RLTR13D3A1	LTR/ERVK	30829904	30830769	AC158135.1	30793560	30793138	Gpr160	30855950	30897192
96504	1454358_at	25	10	47355960	47355936	25	1	Lx9	LINE/L1	47356170	47355714	Hace1	45577829	45712345	Grik2	49788766	49099460
93878	1433297_at	25	9	107243240	107243216	25	1	ORR1D1	LTR/ERVL-MaLR	107243272	107242917	Dock3	107231909	106892834	Mapkapk3	107289877	107254927
99320	1453519_at	25	15	96193459	96193435	25	1	RMER19B	LTR/ERVK	96193938	96193108	Gm17546	95830072	95824459	Arid2	96287518	96404992
99403	1447050_at	25					2	Lx3_Mus	LINE/L1
99295	1430501_at	25	15	18697818	18697794	25	1	RLTR21	LTR/ERVK	18698709	18696978	Cdh9	16778101	16857094	Cdh10	18818947	19014236
99231	1458865_at	25	X	90793412	90793388	25	1	L1_Mur3	LINE/L1	90794126	90792224	4930415L06Rik	89932852	89930098	Gm44	90892142	90893134
100778	1455038_at	25	2	156831243	156831219	25	1	MMERGLN-int	LTR/ERV1	156834847	156831133	Myl9	156775420	156781658	Tgif2	156840077	156855570
94860	1453387_at	25	12	3803701	3803677	25	1	L1MB4	LINE/L1	3803739	3803387	Dtnb	3572381	3781796	Dnmt3a	3806007	3914443
100541	1441821_at	25	11	96763852	96763828	25	1	ID_B1	SINE/B4	96763991	96763798	Skap1	96464593	96759130	Snx11	96777559	96767555
100568	1432093_at	25	2	155097942	155097918	25	1	RLTR9B2	LTR/ERVK	155098110	155097701	Ahcy	155074497	155059310	Itch	155133509	155226855
98150	1446134_at	25	15	67158299	67158323	25	1	B4A	SINE/B4	67158125	67158404	St3gal1	67113992	67102875	Zfat	68258856	68083766
101017	1445580_at	25	15	34395497	34395473	25	1	MERV1_I-int	LTR/ERV1	34396714	34393820	9430069I07Rik	34356421	34349176	Rpl30	34443640	34440505
100520	1454468_at	25	16	42510736	42510760	25	1	L1MC3	LINE/L1	42509818	42510825	Gap43	42340651	42248442	Zbtb20	42875881	43642602
100500	1458348_at	25	17	81024485	81024461	24	1	MLTR14	LTR/ERV1	81024659	81024183	Tmem178	80944632	81001816	Thumpd2	81065085	81026327
100406	1441286_at	25	14	53431046	53431070	25	1	RLTR9D	LTR/ERVK	53430887	53431262	Trav13n-3	53337122	53337638	B230359F08Rik	53795360	53797832
99644	1445926_at	25	3	111138416	111138440	25	1	Lx5	LINE/L1	111138205	111138647	Prmt6	110250998	110246112	Amy2a5	113258837	113249176
99472	1459513_at	25					2	MuRRS-int	LTR/ERV1
99442	1445559_at	25	9	22463653	22463629	25	1	MERVL_2A-int	LTR/ERVL	22464786	22463368	Gm17545	22454290	22462062	Bbs9	22475715	22888280
101976	1430239_at	25	8	25303018	25302994	25	1	B3A	SINE/B2	25303180	25302973	Tacc1	25201449	25154552	Fgfr1	25513654	25575714
101957	1460151_at	25					2	MMERVK9C_I-int	LTR/ERVK
96723	1443553_at	25	17	51862892	51862916	25	1	RSINE1	SINE/B4	51862796	51862927	Satb1	51833290	51736187	Kcnh8	52602763	52979033
96737	1444830_at	25	10	122405017	122404993	25	1	RMER1C	Other	122405353	122404618	Tmem5	122097371	122078114	Avpr1a	122448499	122453453
100705	1437441_at	25	17	33984939	33984963	25	1	MERVL_2A-int	LTR/ERVL	33984465	33985290	Vps52	33955812	33966984	H2-K1	34000333	33996017
100688	1446753_at	25					2	L1_Mus3	LINE/L1
101049	1447299_at	25	7	43759186	43759162	25	1	MYSERV6-int	LTR/ERVK	43759297	43758943	Klk13	43712567	43726758	Klk12	43768897	43773576
96292	1442723_at	25	2	167580441	167580417	25	1	B4A	SINE/B4	167580585	167580323	Snai1	167538195	167542814	Ube2v1	167632095	167607638
95263	1458966_at	25	7	116551095	116551119	25	1	Lx7	LINE/L1	116549677	116552303	Nucb2	116504369	116540554	Xylt1	117380979	117667751
101918	1441494_at	25	14	73301700	73301676	25	1	L1M5	LINE/L1	73301803	73301597	Lpar6	73237891	73240358	Itm2b	73385271	73362231
103303	1445195_at	25					2	L1_Mus3	LINE/L1
102067	1432507_at	25	11	63188067	63188091	25	1	Lx4B	LINE/L1	63187835	63188381	Pmp22	63128982	63159547	Hs3st3b1	63922290	63885792
102091	1447607_at	25					2	RLTR27	LTR/ERVK
102085	1458865_at	25	X	90793541	90793517	25	1	L1_Mur3	LINE/L1	90794126	90792224	4930415L06Rik	89932852	89930098	Gm44	90892142	90893134
103426	1431632_at	25	19	11299450	11299474	25	1	MMERVK9E_I-int	LTR/ERVK	11298862	11299623	Ms4a5	11283813	11273866	Ms4a7	11336146	11321039
103425	1431633_x_at	25	19	11299450	11299474	25	1	MMERVK9E_I-int	LTR/ERVK	11298862	11299623	Ms4a5	11283813	11273866	Ms4a7	11336146	11321039
103431	1435640_x_at	25					2	MMVL30-int	LTR/ERV1
103430	1446052_at	25					2	L1Md_F2	LINE/L1
103390	1441859_x_at	25	5	115690118	115690094	25	1	L1_Mur3	LINE/L1	115690688	115689418	Ccdc64	115731621	115648175	Cit	115845278	116008947
103693	1430034_at	25	11	23005917	23005941	25	1	RLTR18B	LTR/ERVK	23005559	23006031	Cct4	22990519	23003780	Fam161a	23007531	23030788
103744	1444859_at	25	7	93732019	93732043	25	1	L1MCb	LINE/L1	93731853	93732219	Gm9934	93081027	93052081	Gm9966	95958215	95961613
103822	1431934_at	25	8	80512105	80512081	25	1	RMER4B	LTR/ERVK	80512134	80512004	Gypa	80494045	80510785	Frem3	80611080	80695356
102170	1442564_at	25	X	12780755	12780731	25	1	Lx4A	LINE/L1	12780889	12780625	Med14	12762073	12675369	Usp9x	13071498	13173328
102237	1458790_at	25	12	95973002	95973026	25	1	L1_Mus3	LINE/L1	95972959	95973398	Flrt2	95692226	95785215	1700019M22Rik	96047222	96046621
102160	1457103_at	25	6	42033155	42033179	25	1	Lx2B2	LINE/L1	42032589	42033412	Sval3	41968140	41973090	Sva	42038394	42042851
104844	1430441_at	25	4	146201893	146201869	25	1	Lx2B2	LINE/L1	146202834	146201786	Zfp600	146156824	146198755	Gm13251	146449023	146470292
104719	1445174_at	25	9	105633252	105633228	25	1	L1_Mur2	LINE/L1	105633722	105633039	Atp2c1	105521257	105403539	Pik3r4	105642995	105687655
104783	1447299_at	25	7	43759254	43759230	25	1	MYSERV6-int	LTR/ERVK	43759297	43758943	Klk13	43712567	43726758	Klk12	43768897	43773576
102490	1430079_at	25	12	111942732	111942708	25	1	B3A	SINE/B2	111942739	111942593	Ppp1r13b	111908055	111828458	2010107E04Rik	111966977	111961376
102472	1445662_x_at	25	13	67926341	67926317	25	1	MER89	LTR/ERV1	67926780	67926298	BC048507	67863326	67863923	Mtrr	68582121	68560780
102512	1439844_at	25	15	81242911	81242887	25	1	L1MB3	LINE/L1	81243361	81242725	Mchr1	81235499	81238963	Slc25a17	81360765	81318921
102519	1445678_at	25	8	4612730	4612754	25	1	RLTR13D3A1	LTR/ERVK	4612603	4612915	Cers4	4493026	4525757	Zfp958	4625840	4629380
103537	1445087_at	25	17	61666374	61666350	25	1	RMER6C	LTR/ERVK	61666484	61665970	Nudt12	59013372	58999618	Efna5	62881317	62604184
103553	1444250_at	25	3	30830244	30830268	25	1	RLTR13D3A1	LTR/ERVK	30829904	30830769	AC158135.1	30793560	30793138	Gpr160	30855950	30897192
102403	1434067_at	25	11	83226347	83226371	25	1	RLTR21	LTR/ERVK	83225526	83226607	Slfn3	83191330	83215154	Pex12	83302586	83294642
103879	1446052_at	25					2	L1_Mus3	LINE/L1
103884	1447472_at	25	17	8231674	8231698	25	1	RMER19A	LTR/ERVK	8231271	8231956	Fgfr1op	8165501	8196804	Ccr6	8236043	8257127
105020	1442973_at	25	18	79149953	79149929	25	1	Lx6	LINE/L1	79150052	79149554	Setbp1	79109391	78750380	Pard6g	80046895	80119640
105095	1457616_at	25	10	82180858	82180882	25	1	ORR1C2-int	LTR/ERVL-MaLR	82180798	82181395	AU041133	82138253	82152011	Zfp938	82241280	82224850
105160	1445926_at	25					2	Lx5c	LINE/L1
105320	1432157_at	25					2	RLTR13D3A1	LTR/ERVK
105343	1431879_at	25					2	MMERVK9C_I-int	LTR/ERVK
106166	1456522_at	25	6	71356204	71356180	25	1	L1M2	LINE/L1	71356281	71356089	Cd8b1	71322836	71337477	Cd8a	71373427	71379171
106572	1443610_at	25					2	RLTR30D_RN	LTR/ERV1
106588	1430034_at	25	11	23005977	23006001	25	1	RLTR18B	LTR/ERVK	23005559	23006031	Cct4	22990519	23003780	Fam161a	23007531	23030788
106513	1453387_at	25	12	3803908	3803884	25	1	L1MB4	LINE/L1	3803957	3803868	Dtnb	3572381	3781796	Dnmt3a	3806007	3914443
106768	1432695_at	25	3	124399394	124399418	25	1	MusHAL1	LINE/L1	124398382	124399673	Tram1l1	124321037	124323260	1700006A11Rik	124426039	124400990
109160	1453701_at	25	15	18357914	18357890	25	1	Lx3_Mus	LINE/L1	18358124	18357433	Cdh9	16778101	16857094	Cdh10	18818947	19014236
109200	1441278_at	25					2	RMER5	LTR/ERV1
109534	1443446_at	25	10	57476304	57476328	25	1	L1MB2	LINE/L1	57476219	57476432	Gm9956	56745134	56748254	Hsf2	57486385	57513133
109407	1440756_at	25	7	28167601	28167577	25	1	MTD-int	LTR/ERVL-MaLR	28167745	28167449	9530053A07Rik	28129466	28164811	Fbl	28169748	28179269
108060	1443553_at	25	17	51862815	51862839	25	1	RSINE1	SINE/B4	51862796	51862927	Satb1	51833290	51736187	Kcnh8	52602763	52979033
108033	1435822_at	25	X	104511876	104511900	25	1	L1MA6	LINE/L1	104511557	104512196	Uprt	104482818	104507490	Zdhhc15	104671064	104536969
110478	1443553_at	25	17	51862797	51862821	25	1	RSINE1	SINE/B4	51862796	51862927	Satb1	51833290	51736187	Kcnh8	52602763	52979033
106703	1443140_at	25	14	53811458	53811482	25	1	L1M2	LINE/L1	53811317	53812360	B230359F08Rik	53795360	53797832	Dad1	54254104	54235479
106623	1443177_at	25	12	116280157	116280133	25	1	B3A	SINE/B2	116280211	116280078	Gm11027	116275386	116275612	Esyt2	116281222	116373096
111897	1455038_at	25					2	RLTR1A2_MM	LTR/ERV1
111962	1444250_at	25	3	30830360	30830384	25	1	RLTR13D3A1	LTR/ERVK	30829904	30830769	AC158135.1	30793560	30793138	Gpr160	30855950	30897192
111985	1429277_at	25	17	34506856	34506832	25	1	ORR1D2	LTR/ERVL-MaLR	34506993	34506709	Btnl4	34475937	34469042	Btnl6	34517352	34507804
110865	1459164_at	25	6	134015231	134015207	25	1	L1_Mur3	LINE/L1	134015522	134014952	Kap	133853667	133849855	Etv6	134035700	134270158
110933	1432166_at	25	2	168152952	168152928	25	1	MLTR14	LTR/ERV1	168152974	168152522	Pard6b	168081004	168101203	Adnp	168207112	168180986
108133	1454328_at	25	2	141176175	141176199	25	1	MLTR14	LTR/ERV1	141175927	141176367	Flrt3	140671469	140650914	Kif16b	142901531	142617474
109620	1430441_at	25					2	Lx2B2	LINE/L1
112303	1432695_at	25					2	L1VL2	LINE/L1
112304	1445619_at	25	1	106846576	106846600	25	1	Lx5c	LINE/L1	106845769	106846934	Vps4b	106796728	106764071	Serpinb5	106861173	106883348
112283	1445658_at	25	11	97615547	97615523	25	1	RMER15	LTR/ERVL	97615792	97615254	Srcin1	97575226	97509340	E130012A19Rik	97629716	97627393
110440	1445069_at	25	X	150980614	150980638	25	1	L1M3	LINE/L1	150980461	150980790	Maged2	150814345	150806370	Gnl3l	151017322	150983141
110405	1442346_at	25	14	74752357	74752333	25	1	RSINE1	SINE/B4	74752388	74752242	Esd	74732297	74750765	Lrch1	74947877	74754674
113356	1457496_at	25	2	156609417	156609393	25	1	B4A	SINE/B4	156609490	156609272	Aar2	156547584	156568972	Dlgap4	156613705	156764363
113351	1437766_at	25	X	95960608	95960584	25	1	RLTR21	LTR/ERVK	95961532	95960377	Las1l	95956962	95935335	Msn	96096042	96168552
110663	1434067_at	25					2	RLTR21	LTR/ERVK
110741	1447365_at	25	19	38312021	38312045	25	1	MLTR13	LTR/ERVK	38311117	38312295	Lgi1	38264782	38308939	Slc35g1	38395980	38405607
109314	1436072_at	25					2	ORR1B1	LTR/ERVL-MaLR
112088	1442346_at	25	14	74752282	74752258	25	1	RSINE1	SINE/B4	74752388	74752242	Esd	74732297	74750765	Lrch1	74947877	74754674
112099	1454358_at	25	12	24795941	24795917	25	1	RLTR9B	LTR/ERVK	24796185	24795778	Rrm2	24708241	24714146	Mboat2	24831599	24960301
112120	1441869_x_at	25	5	132439321	132439297	25	1	B3	SINE/B2	132439464	132439258	Gm20382	131488482	131486204	AUTS2	132541823	132541515
113292	1441419_at	25					2	L1_Mus3	LINE/L1
113293	1435640_x_at	25					2	MMVL30-int	LTR/ERV1
112483	1446980_at	25	9	114478414	114478438	25	1	RMER1B	Other	114478138	114478605	Tmppe	114401095	114411200	Ccr4	114496544	114490316
113221	1447163_x_at	25					2	L1_Mus2	LINE/L1
107799	1431481_at	25	2	85074176	85074152	25	1	MLT-int	LTR/ERVL-MaLR	85075048	85074067	Tnks1bp1	85048022	85073048	Aplnr	85136360	85139922
107785	1431499_at	25	12	83121352	83121328	25	1	MER47B	DNA/TcMar-Tigger	83121622	83121270	Gm10006	82618025	82618992	Dpf3	83487716	83213745
107820	1456594_at	25					2	ERVB4_2-I_MM	LTR/ERVK
112452	1441393_at	25	2	131214894	131214917	24	1	B4	SINE/B4	131214825	131215103	Ap5s1	131207078	131213514	Mavs	131234063	131248025
112392	1443693_at	25	3	92843367	92843343	25	1	RMER5	LTR/ERV1	92843472	92843018	Kprp	92827247	92823074	Lce1l	92851286	92849949
112475	1453636_at	25	19	36355631	36355655	25	1	B4	SINE/B4	36355538	36355779	Ankrd1	36119844	36111965	Pcgf5	36379067	36456192
113593	1442230_at	25	2	38458363	38458339	25	1	L1ME1	LINE/L1	38458693	38458127	Lhx2	38339281	38369733	Nek6	38511643	38588041
113518	1445006_at	25	13	42004918	42004942	25	1	ORR1C1	LTR/ERVL-MaLR	42004660	42005019	Adtrp	41847684	41763148	Hivep1	42052021	42185026
113556	1458001_at	25	12	119363457	119363433	25	1	MIRb	SINE/MIR	119363559	119363367	Gm6768	119260934	119264272	Macc1	119443410	119466934
113782	1443514_at	25	X	105307570	105307546	25	1	L1_Mur3	LINE/L1	105308038	105306921	Magee1	105120396	105123909	Cypt2	105499772	105500639
114888	1441419_at	25					2	L1_Mus3	LINE/L1
114709	1433163_at	25					2	Lx3A	LINE/L1
114699	1432653_at	25	X	105241968	105241944	25	1	L1M2	LINE/L1	105242204	105241715	Magee1	105120396	105123909	Cypt2	105499772	105500639
114788	1458442_at	25					2	RLTR26_Mus	LTR/ERVK
114744	1446753_at	25	3	3810856	3810832	25	1	L1_Mus3	LINE/L1	3811032	3810407	Hnf4g	3508030	3659775	Gm8775	4211716	4212228
116630	1432324_at	25	14	103979876	103979852	25	1	Lx3B	LINE/L1	103980460	103979656	Ednrb	103844173	103814625	Pou4f1	104467991	104462320
116147	1446253_at	25	19	59349443	59349467	25	1	MRLTR33	LTR/ERVK	59349205	59349682	Rps12-ps3	59322290	59322783	Emx2	59458372	59465357
116143	1431979_at	25	14	76514793	76514769	25	1	Charlie4a	DNA/hAT-Charlie	76514828	76514400	Tsc22d1	76414961	76507765	Serp2	76556687	76532814
116138	1429277_at	25	17	34487223	34487199	25	1	ORR1D2	LTR/ERVL-MaLR	34487239	34486961	Btnl4	34475937	34469042	Btnl6	34517352	34507804
116171	1419793_at	25	10	63693101	63693077	25	1	Lx4A	LINE/L1	63693669	63692730	Ctnna3	63430098	65003667	Gm10118	63927434	63924866
116401	1441849_at	25	14	29841664	29841688	25	1	MIRb	SINE/MIR	29841591	29841718	Lrtm1	29018208	29033642	Selk	29968308	29975074
116399	1447451_at	25	15	10725360	10725384	25	1	Lx8	LINE/L1	10725291	10725417	Rai14	10714631	10568979	C1qtnf3	10952332	10980150
116435	1459586_at	25	18	79430668	79430644	25	1	L1_Mus4	LINE/L1	79431054	79430478	Setbp1	79109391	78750380	Pard6g	80046895	80119640
116301	1441747_at	25	7	34399913	34399937	25	1	RLTR33	LTR/ERVK	34399336	34400071	Lsm14a	34389540	34344646	Kctd15	34655509	34639014
115270	1436061_at	25					2	RLTR19C	LTR/ERVK
115283	1436061_at	25	7	104237917	104237893	25	1	RLTR19C	LTR/ERVK	104238246	104237761	Trim6	104218793	104235152	Trim34a	104244457	104340693
117558	1440628_at	25	7	59328603	59328579	25	1	L1M2	LINE/L1	59328618	59328370	Ube3a	59228752	59306727	Snrpn	60140219	59982495
116706	1457103_at	25	6	42033140	42033164	25	1	Lx2B2	LINE/L1	42032589	42033412	Sval3	41968140	41973090	Sva	42038394	42042851
117852	1437441_at	25	17	33984968	33984992	25	1	MERVL_2A-int	LTR/ERVL	33984465	33985290	Vps52	33955812	33966984	H2-K1	34000333	33996017
117760	1443693_at	25	3	92843649	92843625	25	1	RMER13B	LTR/ERVK	92843930	92843547	Kprp	92827247	92823074	Lce1l	92851286	92849949
117711	1457786_at	25	7	55778369	55778393	25	1	RLTR14-int	LTR/ERV1	55775661	55778640	Siglech	55768178	55778925	Tubgcp5	55794148	55831447
117660	1446740_at	25	7	134392079	134392103	25	1	L1MD1	LINE/L1	134392051	134392235	D7Ertd443e	134385661	134266262	Dock1	134670687	135173639
117721	1440386_at	25	9	62080415	62080391	25	1	MLT1J	LTR/ERVL-MaLR	62080682	62080327	Glce	62070606	62057248	Spesp1	62282179	62270729
117682	1457657_at	25	13	3372738	3372714	24	1	RLTR33	LTR/ERVK	3373109	3372499	Gm16505	3361029	3361533	Gdi2	3538075	3566261
117686	1458478_at	25	8	104711810	104711834	25	1	ERVB2_1A-I_MM	LTR/ERVK	104711713	104713569	Fam96b	104641965	104639839	Ces2a	104734003	104741634
118077	1442564_at	25					2	Lx4A	LINE/L1
120367	1442394_at	25	14	77814181	77814157	25	1	Charlie4a	DNA/hAT-Charlie	77814284	77813916	Gm1587	77798864	77794823	Dnajc15	77874917	77826217
119582	1432564_at	25					2	RLTR10-int	LTR/ERVK
119556	1445019_at	25	1	173607739	173607763	25	1	Lx7	LINE/L1	173607683	173608641	Pydc4	173599274	173566284	Pyhin1	173630859	173647928
124869	1445084_at	25	12	36009650	36009674	25	1	MYSERV16_I-int	LTR/ERVK	36009322	36009995	Agr2	35992907	36004087	Tspan13	36042500	36014557
119474	1453850_at	25					2	RMER6A	LTR/ERVK
119383	1444721_at	25					2	L1Md_F2	LINE/L1
125112	1458966_at	25	7	116551301	116551325	25	1	Lx7	LINE/L1	116549677	116552303	Nucb2	116504369	116540554	Xylt1	117380979	117667751
125105	1432743_at	25	6	139575980	139575956	25	1	L1MA6	LINE/L1	139576068	139575458	Rergl	139501909	139493182	Pik3c2g	139621888	139969284
125153	1458728_at	25	18	79135446	79135470	25	1	RLTR31B2	LTR/ERVK	79135182	79135581	Setbp1	79109391	78750380	Pard6g	80046895	80119640
124813	1439844_at	25	15	81243133	81243109	25	1	L1MB3	LINE/L1	81243361	81242725	Mchr1	81235499	81238963	Slc25a17	81360765	81318921
123660	1445022_at	25	18	66991354	66991330	25	1	B3A	SINE/B2	66991429	66991225	Mc4r	66860472	66857715	Gnal	67088336	67226792
123709	1446836_at	25	12	75610967	75610943	25	1	MTD	LTR/ERVL-MaLR	75611021	75610633	Ppp2r5e	75596200	75450883	Wdr89	75669537	75630594
123735	1445750_at	25	X	61700423	61700399	25	1	BGLII_B2	LTR/ERVK	61700578	61700340	Cdr1	61185558	61183246	Ldoc1	61709614	61710949
120541	1439911_at	25					2	RLTR13D2	LTR/ERVK
120551	1446578_at	25	13	97541892	97541868	25	1	L1MB2	LINE/L1	97542245	97541675	Enc1	97241105	97253039	Gm10260	97760588	97760130
122317	1457787_at	25	6	147089369	147089345	25	1	Lx8	LINE/L1	147089714	147089315	Mansc4	147087032	147075060	Klhl42	147091379	147112778
123845	1431176_at	25	3	10394823	10394847	25	1	RMER19B	LTR/ERVK	10394435	10395269	Chmp4c	10366907	10391005	Snx16	10440124	10417819
124732	1431106_a_at	25	19	8033202	8033226	25	1	IAPEY4_I-int	LTR/ERVK	8030708	8033793	Slc22a27	7966027	7864388	Slc22a28	8131982	8062209
120405	1442990_at	25	9	95332279	95332303	25	1	ID4	SINE/ID	95332242	95332318	Slc9a9	94669909	95230445	Chst2	95407270	95400929
118175	1443451_at	25	18	7826644	7826668	25	1	MuRRS-int	LTR/ERV1	7825066	7831687	Mpp7	7626863	7347962	Wac	7868832	7973547
121885	1440628_at	25	7	59328802	59328778	25	1	B3	SINE/B2	59328828	59328619	Ube3a	59228752	59306727	Snrpn	60140219	59982495
121847	1454328_at	25	2	141175931	141175955	25	1	MLTR14	LTR/ERV1	141175927	141176367	Flrt3	140671469	140650914	Kif16b	142901531	142617474
119160	1459164_at	25	6	134015296	134015272	25	1	L1_Mur3	LINE/L1	134015522	134014952	Kap	133853667	133849855	Etv6	134035700	134270158
119178	1445174_at	25					2	L1_Mur2	LINE/L1
119173	1432166_at	25	2	168152760	168152736	25	1	MLTR14	LTR/ERV1	168152974	168152522	Pard6b	168081004	168101203	Adnp	168207112	168180986
119112	1455648_at	25	17	22286798	22286774	25	1	MMSAT4	Satellite	22288522	22286643	Gm4944	22225614	22197265	Zfp944	22361400	22337989
123509	1440386_at	25	9	62080541	62080517	25	1	MLT1J	LTR/ERVL-MaLR	62080682	62080327	Glce	62070606	62057248	Spesp1	62282179	62270729
123471	1442913_at	25	3	118540305	118540329	25	1	L1MC3	LINE/L1	118540260	118540487	Snx7	117868936	117781497	Dpyd	118562129	119432918
119192	1443404_s_at	25	13	118280638	118280662	25	1	L1MB8	LINE/L1	118280520	118280961	Hcn1	117602480	117976802	Mrps30	118387252	118380110
119246	1441849_at	25	14	29841666	29841690	25	1	MIRb	SINE/MIR	29841591	29841718	Lrtm1	29018208	29033642	Selk	29968308	29975074
121800	1432564_at	25	16	80000374	80000398	25	1	RLTR10-int	LTR/ERVK	79999237	80001302	Tmprss15	79091097	78953008	Ncam2	81200697	81624285
121808	1445448_at	25	11	45661411	45661435	25	1	MTE2b	LTR/ERVL-MaLR	45661298	45661654	Ebf1	44617317	45008091	Clint1	45852051	45910625
123810	1446261_at	25	1	111572872	111572848	25	1	Lx2	LINE/L1	111572993	111572430	Cdh19	110977372	110889195	Dsel	111864909	111858702
126091	1459077_at	25	15	82697112	82697136	25	1	MMERGLN-int	LTR/ERV1	82696603	82697209	Cyp2d37-ps	82690499	82689134	Cyp2d40	82764183	82759835
120682	1445174_at	25	9	105633065	105633041	25	1	L1_Mur2	LINE/L1	105633722	105633039	Atp2c1	105521257	105403539	Pik3r4	105642995	105687655
120605	1445022_at	25	1	4649344	4649320	25	1	MusHAL1	LINE/L1	4649707	4648205	Sox17	4496413	4490928	Mrpl15	4785739	4773206
120640	1433317_at	25	5	121504273	121504297	25	1	RMER21A	LTR/ERV1	121504141	121504771	Adam1b	121502980	121500097	Adam1a	121521695	121518576
122388	1431979_at	25	14	76514825	76514801	25	1	Charlie4a	DNA/hAT-Charlie	76514828	76514400	Tsc22d1	76414961	76507765	Serp2	76556687	76532814
122415	1446753_at	25					2	L1_Mus3	LINE/L1
127539	1446961_at	25	X	98099322	98099346	25	1	Lx2	LINE/L1	98099162	98099436	Eda2r	97377216	97333840	Ar	98149721	98323215
125014	1456522_at	25	6	71356379	71356355	25	1	RSINE1	SINE/B4	71356473	71356324	Cd8b1	71322836	71337477	Cd8a	71373427	71379171
122071	1445006_at	25	13	42004856	42004880	25	1	ORR1C1	LTR/ERVL-MaLR	42004660	42005019	Adtrp	41847684	41763148	Hivep1	42052021	42185026
122064	1445820_at	25	4	31368219	31368195	25	1	Lx9	LINE/L1	31368248	31367727	Epha7	28813131	28967499	Map3k7	31964097	32023467
122067	1458192_at	25	1	58512206	58512230	25	1	MMERVK9E_I-int	LTR/ERVK	58512000	58512354	Orc2	58505109	58462771	Fam126b	58586323	58522806
123622	1433323_at	25	16	71250688	71250712	25	1	RMER1A	Other	71250119	71251017	4930423O20Rik	70382385	70381819	Robo1	72663149	73046095
123638	1458848_at	25	7	70218109	70218133	25	1	Lx5b	LINE/L1	70217808	70218264	Arrdc4	68749241	68737045	Nr2f2	70366735	70351946
123271	1441661_at	25	X	76106992	76106968	25	1	B3A	SINE/B2	76107005	76106811	Pls3	75875182	75785654	Gm4937	76264304	76267738
119028	1435640_x_at	25					2	MMVL30-int	LTR/ERV1
119321	1447527_at	25	8	46754668	46754692	25	1	RLTR42-int	LTR/ERVK	46754443	46754756	Irf2	46739745	46847458	Enpp6	46986925	47094895
120858	1432111_at	25	16	50653762	50653786	25	1	Lx6	LINE/L1	50653158	50654502	Ccdc54	50591154	50589859	5330426P16Rik	50732743	50727966
120851	1436061_at	25	7	104293523	104293499	25	1	RLTR19C	LTR/ERVK	104293840	104293343	Trim5	104288094	104263386	Trim12a	104315466	104299894
123422	1433297_at	25	9	107242985	107242961	25	1	ORR1D1	LTR/ERVL-MaLR	107243272	107242917	Dock3	107231909	106892834	Mapkapk3	107289877	107254927
125266	1454171_x_at	25	19	8033515	8033539	25	1	IAPEY4_I-int	LTR/ERVK	8030708	8033793	Slc22a27	7966027	7864388	Slc22a28	8131982	8062209
122185	1432966_at	25	7	40474708	40474732	25	1	RMER5	LTR/ERV1	40474348	40474853	Gm2058	39588931	39589717	Vstm2b	40899278	40929968
122167	1430034_at	25					2	RLTR18B	LTR/ERVK
121995	1458902_at	25	19	9865052	9865028	25	1	RLTR24B_MM	LTR/ERV1	9865291	9864879	Scgb2a2	9847616	9852046	Incenp	9899533	9872297
121986	1459285_at	25	5	143426314	143426338	25	1	RLTR19	LTR/ERVK	143426057	143426518	Kdelr2	143403820	143421900	Daglb	143464493	143504442
126252	1444203_at	25	7	106501169	106501145	25	1	ORR1A2	LTR/ERVL-MaLR	106501427	106501118	Gm4759	106441073	106421550	Gm1966	106604035	106601243
126195	1458848_at	25	7	70218005	70218029	25	1	Lx5b	LINE/L1	70217808	70218264	Arrdc4	68749241	68737045	Nr2f2	70366735	70351946
126477	1433116_at	25					2	MuRRS4-int	LTR/ERV1
126418	1441286_at	25	14	53430835	53430859	25	1	RMER19B	LTR/ERVK	53430597	53430886	Trav13n-3	53337122	53337638	B230359F08Rik	53795360	53797832
126419	1458902_at	25	19	9865017	9864993	25	1	RLTR24B_MM	LTR/ERV1	9865291	9864879	Scgb2a2	9847616	9852046	Incenp	9899533	9872297
126482	1431499_at	25	12	83121414	83121390	24	1	MER47B	DNA/TcMar-Tigger	83121622	83121270	Gm10006	82618025	82618992	Dpf3	83487716	83213745
126577	1441980_at	25	3	132841423	132841447	25	1	MTE2b	LTR/ERVL-MaLR	132841190	132841549	Tbck	132684144	132838506	Npnt	132950291	132881745
126534	1442913_at	25	3	118540456	118540480	25	1	L1MC3	LINE/L1	118540260	118540487	Snx7	117868936	117781497	Dpyd	118562129	119432918
126538	1441869_x_at	25	5	132439320	132439296	25	1	B3	SINE/B2	132439464	132439258	Gm20382	131488482	131486204	AUTS2	132541823	132541515
126500	1431576_at	25	13	23281977	23282001	25	1	RMER16B	LTR/ERVK	23281724	23282107	Vmn1r223	23249238	23250323	Zfp322a	23369208	23353103
127952	1444077_at	25	16	37107623	37107599	25	1	L1MC4	LINE/L1	37108287	37107453	Polq	37011786	37095417	Stxbp5l	37384962	37114942
127930	1433317_at	25	5	121504525	121504549	25	1	RMER21A	LTR/ERV1	121504141	121504771	Adam1b	121502980	121500097	Adam1a	121521695	121518576
127708	AFFX-18SRNAMur/X00686_5_at	25					2	SSU-rRNA_Hsa	rRNA
127621	1435822_at	25	X	104511823	104511847	25	1	L1MA6	LINE/L1	104511557	104512196	Uprt	104482818	104507490	Zdhhc15	104671064	104536969
126063	1459563_x_at	25	7	3419602	3419626	25	1	ZP3AR	Satellite	3419179	3419719	Cacng8	3390683	3415648	Cacng6	3424195	3435667
126064	1446980_at	25	9	114478144	114478168	24	1	RMER1B	Other	114478138	114478605	Tmppe	114401095	114411200	Ccr4	114496544	114490316
125309	1433361_at	25					2	MMERVK10C-int	LTR/ERVK
126376	1446631_at	25	2	129375214	129375238	25	1	MTC-int	LTR/ERVL-MaLR	129374407	129375558	Il1b	129371139	129364570	F830045P16Rik	129536602	129458359
129039	1431879_at	25	4	49478923	49478899	25	1	MMERVK9C_I-int	LTR/ERVK	49480719	49478524	Acnat1	49473912	49447105	Baat	49506557	49489422
128097	1458302_at	25					2	RLTR28	LTR/ERVL
128077	1457643_x_at	25	3	45280619	45280595	24	1	ORR1D1	LTR/ERVL-MaLR	45280724	45280385	D3Ertd751e	41742611	41759389	Pcdh10	45378398	45434566
128049	1443895_at	25	18	3366489	3366513	25	1	ERVB4_2-I_MM	LTR/ERVK	3365977	3368856	Crem	3337748	3266048	Cul2	3382988	3436377
126698	1447472_at	25	17	8231676	8231700	25	1	RMER19A	LTR/ERVK	8231271	8231956	Fgfr1op	8165501	8196804	Ccr6	8236043	8257127
127467	1441774_at	25	7	88494511	88494535	25	1	RCHARR1	DNA/hAT-Charlie	88494393	88495160	Rab38	88430273	88491466	Tmem135	89404222	89139723
129287	1432320_at	25	13	67560822	67560846	25	1	B3	SINE/B2	67560741	67560924	Zfp748	67553138	67538641	AA987161	67609707	67589443
129173	1447607_at	25					2	RLTR27	LTR/ERVK
129053	1446714_x_at	25	17	12565831	12565807	25	1	ETnERV-int	LTR/ERVK	12566194	12564897	Slc22a3	12507704	12419972	Slc22a2	12584189	12628465
129105	1445069_at	25	X	150980635	150980659	25	1	L1M3	LINE/L1	150980461	150980790	Maged2	150814345	150806370	Gnl3l	151017322	150983141
129498	1442988_at	25					2	RMER19A	LTR/ERVK
129468	1446124_at	25	7	110677526	110677550	25	1	HAL1M8	LINE/L1	110677284	110677845	Adm	110627669	110629819	B430319F04Rik	110769345	110766677
129511	1458953_at	25	5	97552885	97552909	25	1	MTD	LTR/ERVL-MaLR	97552805	97553034	Gk2	97457008	97455161	Antxr2	98030733	97882783
129453	1432885_at	25					2	IAPEY3C_LTR	LTR/ERVK
128882	1454358_at	25	12	24796249	24796225	25	1	Lx9	LINE/L1	24796630	24796192	Rrm2	24708241	24714146	Mboat2	24831599	24960301
128919	1432341_at	25					2	MMERGLN-int	LTR/ERV1
130534	1459164_at	25	6	134015206	134015182	25	1	L1_Mur3	LINE/L1	134015522	134014952	Kap	133853667	133849855	Etv6	134035700	134270158
130571	1443553_at	25	17	51862854	51862878	25	1	RSINE1	SINE/B4	51862796	51862927	Satb1	51833290	51736187	Kcnh8	52602763	52979033
130568	1443451_at	25					2	MuRRS-int	LTR/ERV1
130564	1432885_at	25					2	IAPEY3-int	LTR/ERVK
130616	1460489_at	25	6	81894207	81894183	25	1	RMER15	LTR/ERVL	81894367	81894115	Lrrtm4	80018877	80810143	Gcfc2	81923669	81959915
130727	1458036_at	25	5	104901895	104901919	25	1	L1_Mus3	LINE/L1	104901397	104902272	Zfp951	104828957	104814343	Abcg3	104982718	104935057
130802	1445820_at	25					2	Lx9	LINE/L1
130823	1459505_at	25	2	28439982	28440006	25	1	RSINE1	SINE/B4	28439960	28440092	Olfm1	28192992	28230736	Ppp1r26	28446800	28455508
130792	1457787_at	25	6	147089594	147089570	25	1	Lx8	LINE/L1	147089714	147089315	Mansc4	147087032	147075060	Klhl42	147091379	147112778
130824	1440529_at	25	2	179009998	179010022	25	1	MTEa	LTR/ERVL-MaLR	179009835	179010198	Cdh26	178430531	178487366	Cdh4	179442431	179899373
132058	1432743_at	25	6	139576517	139576493	25	1	ORR1F	LTR/ERVL-MaLR	139576544	139576191	Rergl	139501909	139493182	Pik3c2g	139621888	139969284
132080	1446261_at	25	1	111572571	111572547	25	1	Lx2	LINE/L1	111572993	111572430	Cdh19	110977372	110889195	Dsel	111864909	111858702
130894	1446052_at	25	X	46147827	46147803	25	1	L1_Mus4	LINE/L1	46148057	46147237	1110059M19Rik	45090904	45092791	Actrt1	46329007	46330345
130954	1441661_at	25	X	76106928	76106904	25	1	B3A	SINE/B2	76107005	76106811	Pls3	75875182	75785654	Gm4937	76264304	76267738
132245	1430239_at	25	8	25303099	25303075	25	1	B3A	SINE/B2	25303180	25302973	Tacc1	25201449	25154552	Fgfr1	25513654	25575714
132273	1431588_at	25	12	4521849	4521873	25	1	Charlie1a	DNA/hAT-Charlie	4520782	4522188	Ncoa1	4477182	4247363	Gm3625	4592927	4592826
132272	1446019_at	25	9	51970052	51970076	25	1	ORR1A2-int	LTR/ERVL-MaLR	51968557	51970353	Fdx1	51963533	51943307	Rdx	52047150	52088737
131867	1431317_at	25					2	MurSatRep1	Unknown
133808	1433361_at	25	2	116532693	116532717	24	1	MMERVK10C-int	LTR/ERVK	116532692	116532860	Meis2	116065839	115863064	Tmco5	116878691	116892494
131005	1442630_at	25	15	75881657	75881633	25	1	ORR1A4-int	LTR/ERVL-MaLR	75881750	75881283	Gsdmd	75862339	75867404	Naprt1	75894481	75890964
131748	1442723_at	25					2	B4A	SINE/B4
136242	1443136_at	25					2	IAPEY5_LTR	LTR/ERVK
133447	1440386_at	25	9	62080526	62080502	25	1	MLT1J	LTR/ERVL-MaLR	62080682	62080327	Glce	62070606	62057248	Spesp1	62282179	62270729
133289	1453938_at	25	2	30642134	30642158	25	1	RMER15	LTR/ERVL	30641893	30642425	Cstad	30595040	30608943	1700001O22Rik	30803661	30794769
133225	1429766_at	25	8	123043431	123043455	25	1	B3A	SINE/B2	123043406	123043562	Ankrd11	122974793	122883337	Spg7	123062942	123097760
133181	1446740_at	25	7	134392182	134392206	25	1	L1MD1	LINE/L1	134392051	134392235	D7Ertd443e	134385661	134266262	Dock1	134670687	135173639
133197	1459513_at	25					2	MuRRS-int	LTR/ERV1
133507	1453303_at	25	19	3387620	3387644	25	1	ID_B1	SINE/B4	3387473	3387687	Cpt1a	3323301	3385732	Mtl5	3388857	3407823
134720	1430921_at	25	7	49122445	49122421	25	1	L1MA4	LINE/L1	49122626	49122271	E2f8	48881596	48866429	Nav2	49246189	49610087
134686	1453309_at	25	6	127211974	127211998	25	1	MT2A	LTR/ERVL	127211763	127212229	Ccnd2	127151048	127125779	Gm4968	127233756	127234619
135027	1460489_at	25	6	81894308	81894284	25	1	RMER15	LTR/ERVL	81894367	81894115	Lrrtm4	80018877	80810143	Gcfc2	81923669	81959915
135056	1447451_at	25	15	10725184	10725208	25	1	B3	SINE/B2	10725116	10725290	Rai14	10714631	10568979	C1qtnf3	10952332	10980150
135071	1457545_at	25	5	28480587	28480611	25	1	L1MA8	LINE/L1	28480330	28480678	Shh	28467101	28456815	Rnf32	29195992	29225524
131940	1447170_at	25	3	12836392	12836368	25	1	MYSERV-int	LTR/ERVK	12836891	12835972	Snx16	10440124	10417819	Ralyl	13776848	14182287
136389	1446253_at	25	19	59349485	59349509	25	1	MRLTR33	LTR/ERVK	59349205	59349682	Rps12-ps3	59322290	59322783	Emx2	59458372	59465357
138947	1459513_at	25					2	MuRRS-int	LTR/ERV1
137485	1458790_at	25					2	L1_Mus3	LINE/L1
137481	1445789_at	25	6	125253748	125253724	25	1	MTEa-int	LTR/ERVL-MaLR	125253774	125253603	Cd27	125237010	125232622	Tuba3a	125286042	125278274
133311	1419793_at	25	5	45193142	45193118	24	1	Lx4A	LINE/L1	45193499	45192608	4930435H24Rik	45169564	45155011	Qdpr	45450235	45434032
133325	1432324_at	25					2	Lx3B	LINE/L1
134747	1442895_at	25	7	7100708	7100684	25	1	Lx7	LINE/L1	7101053	7100620	Aurkc	6995443	7002945	Zfp954	7121445	7114690
139001	1432320_at	25					2	B3	SINE/B2
134927	1435822_at	25	X	104511973	104511997	25	1	L1MA6	LINE/L1	104511557	104512196	Uprt	104482818	104507490	Zdhhc15	104671064	104536969
135017	1460151_at	25	1	13621561	13621537	25	1	MMERVK9C_I-int	LTR/ERVK	13621966	13621066	Tram1	13589864	13564702	Lactb2	13660546	13624845
139414	1442723_at	25	2	167580470	167580446	25	1	B4A	SINE/B4	167580585	167580323	Snai1	167538195	167542814	Ube2v1	167632095	167607638
139405	1445174_at	25					2	L1_Mur2	LINE/L1
139408	1441367_a_at	25	6	117884126	117884150	25	1	Lx8	LINE/L1	117883674	117884365	Zfp239	117862100	117873291	Hnrnpf	117900324	117925622
139458	1454476_at	25	14	24447840	24447864	25	1	Lx5	LINE/L1	24447491	24447878	E330034G19Rik	24293214	24309966	Polr3a	24487046	24448694
133773	1435640_x_at	25					2	MMVL30-int	LTR/ERV1
135270	1458966_at	25	7	116551338	116551362	25	1	Lx7	LINE/L1	116549677	116552303	Nucb2	116504369	116540554	Xylt1	117380979	117667751
136466	1458115_at	25	8	61922599	61922623	25	1	LTR53-int	LTR/ERVL	61922466	61922653	Palld	61902690	61513246	Ddx60	61928087	62037701
139193	1459285_at	25	5	143425880	143425904	25	1	BC1_Mm	scRNA	143425837	143425934	Kdelr2	143403820	143421900	Daglb	143464493	143504442
140282	1444855_at	25	9	44491673	44491697	25	1	B1F	SINE/Alu	44491607	44491733	Gm9830	44464243	44464602	Bcl9l	44499136	44510388
140285	1459435_at	25	5	76906648	76906624	25	1	RLTR23	LTR/ERV1	76906748	76906320	Aasdh	76905514	76873659	Ppat	76951578	76913249
140275	AFFX-18SRNAMur/X00686_5_at	25	17	39846827	39846851	25	1	SSU-rRNA_Hsa	rRNA	39846353	39848201	Gm9041	39640957	39645666	Gm21946	39953353	39955244
137901	1459519_at	25	19	60627184	60627160	25	1	MTEb-int	LTR/ERVL-MaLR	60627445	60626891	Cacul1	60581023	60524696	Nanos1	60755987	60759913
140622	1447299_at	25	7	43759102	43759078	25	1	MYSERV6-int	LTR/ERVK	43759297	43758943	Klk13	43712567	43726758	Klk12	43768897	43773576
140618	1458848_at	25	7	70217989	70218013	25	1	Lx5b	LINE/L1	70217808	70218264	Arrdc4	68749241	68737045	Nr2f2	70366735	70351946
137716	1460151_at	25					2	MMERVK9C_I-int	LTR/ERVK
140575	1442938_at	25	12	95236596	95236620	25	1	B4	SINE/B4	95236519	95236788	Gm9726	93929102	93927004	Flrt2	95692226	95785215
140525	1432743_at	25	6	139576400	139576376	25	1	ORR1F	LTR/ERVL-MaLR	139576544	139576191	Rergl	139501909	139493182	Pik3c2g	139621888	139969284
140508	1443451_at	25					2	MuRRS-int	LTR/ERV1
137823	1447365_at	25	19	38311843	38311867	25	1	MLTR13	LTR/ERVK	38311117	38312295	Lgi1	38264782	38308939	Slc35g1	38395980	38405607
137827	1429277_at	25	17	34487203	34487179	25	1	ORR1D2	LTR/ERVL-MaLR	34487239	34486961	Btnl4	34475937	34469042	Btnl6	34517352	34507804
140963	1457495_at	25					2	Charlie1	DNA/hAT-Charlie
140481	1447800_x_at	25					2	Lx2	LINE/L1
140471	1445019_at	25	1	173607890	173607914	25	1	Lx7	LINE/L1	173607683	173608641	Pydc4	173599274	173566284	Pyhin1	173630859	173647928
140778	1446890_at	25	7	21211432	21211408	25	1	RSINE1	SINE/B4	21211447	21211326	Vmn1r123	21162185	21163108	Vmn1r124	21260617	21259694
140740	1444449_at	25	6	121272229	121272205	25	1	B3	SINE/B2	121272240	121272035	Usp18	121245906	121270916	Slc6a13	121300227	121337733
141885	1445789_at	25	6	125253597	125253573	25	1	MTEa	LTR/ERVL-MaLR	125253600	125253508	Cd27	125237010	125232622	Tuba3a	125286042	125278274
141848	1445069_at	25	X	150980485	150980509	25	1	L1M3	LINE/L1	150980461	150980790	Maged2	150814345	150806370	Gnl3l	151017322	150983141
141852	1458754_at	25	X	169463213	169463189	25	1	RMER5	LTR/ERV1	169463606	169463147	Hccs	169320372	169250193	Mid1	169685199	170005736
141863	1443514_at	25	X	105307445	105307421	25	1	L1_Mur3	LINE/L1	105308038	105306921	Magee1	105120396	105123909	Cypt2	105499772	105500639
141825	1445006_at	25	13	42004910	42004934	25	1	ORR1C1	LTR/ERVL-MaLR	42004660	42005019	Adtrp	41847684	41763148	Hivep1	42052021	42185026
141771	1441619_at	25	7	30036552	30036528	25	1	B4A	SINE/B4	30036730	30036447	Zfp568	29983955	30028282	Zfp14	30044734	30038053
142326	1458036_at	25					2	L1_Mus3	LINE/L1
142322	1459077_at	25					2	MMERGLN-int	LTR/ERV1
142056	1439844_at	25	15	81243246	81243222	25	1	L1MB3	LINE/L1	81243361	81242725	Mchr1	81235499	81238963	Slc25a17	81360765	81318921
142049	1441176_at	25	7	51612286	51612310	25	1	ORR1A2	LTR/ERVL-MaLR	51612242	51612564	Ano5	51511029	51598709	Slc17a6	51621830	51671125
142083	1431499_at	25	12	83121517	83121493	25	1	MER47B	DNA/TcMar-Tigger	83121622	83121270	Gm10006	82618025	82618992	Dpf3	83487716	83213745
142076	1444203_at	25	7	106501154	106501130	25	1	ORR1A2	LTR/ERVL-MaLR	106501427	106501118	Gm4759	106441073	106421550	Gm1966	106604035	106601243
141953	1443610_at	25	5	76138023	76137999	25	1	RLTR30D_RN	LTR/ERV1	76138374	76137917	Kdr	75978458	75932827	Srd5a3	76140271	76155504
141955	1433049_at	25	18	72158240	72158264	25	1	L1_Mus3	LINE/L1	72158108	72158485	Dcc	72351069	71258738	Mex3c	73573044	73592575
143140	1431605_at	25	1	6230210	6230234	25	1	B4	SINE/B4	6230169	6230399	4732440D04Rik	6215292	6213293	Fam150a	6359331	6394731
143212	1457616_at	25	10	82180822	82180846	25	1	ORR1C2-int	LTR/ERVL-MaLR	82180798	82181395	AU041133	82138253	82152011	Zfp938	82241280	82224850
143161	1445820_at	25	4	31368006	31367982	25	1	Lx9	LINE/L1	31368248	31367727	Epha7	28813131	28967499	Map3k7	31964097	32023467
143580	1444369_at	25	1	60780917	60780941	25	1	MLT1L	LTR/ERVL-MaLR	60780705	60781112	Cd28	60716800	60773359	Ctla4	60887000	60915832
143611	1435846_x_at	25	5	129722343	129722367	25	1	RLTR13D3A1	LTR/ERVK	129721769	129722665	Mrps17	129715497	129718875	Gbas	129725063	129758327
143633	1445457_at	25	4	135754083	135754107	25	1	RMER4B	LTR/ERVK	135754042	135754552	Il22ra1	135728172	135752140	Myom3	135759715	135815564
143320	1460158_at	25	1	121539912	121539888	25	1	RMER20B	LTR/ERVK	121540151	121539706	Htr5b	121528465	121509842	Ddx18	121567989	121553835
143255	1458902_at	25	19	9865106	9865082	25	1	RLTR24B_MM	LTR/ERV1	9865291	9864879	Scgb2a2	9847616	9852046	Incenp	9899533	9872297
143355	1443446_at	25	10	57476272	57476296	25	1	L1MB2	LINE/L1	57476219	57476432	Gm9956	56745134	56748254	Hsf2	57486385	57513133
143386	1433049_at	25	18	72158520	72158544	25	1	Lx8b	LINE/L1	72158486	72158872	Dcc	72351069	71258738	Mex3c	73573044	73592575
144552	1447299_at	25	7	43759191	43759167	25	1	MYSERV6-int	LTR/ERVK	43759297	43758943	Klk13	43712567	43726758	Klk12	43768897	43773576
143760	1431588_at	25	12	4521951	4521975	25	1	Charlie1a	DNA/hAT-Charlie	4520782	4522188	Ncoa1	4477182	4247363	Gm3625	4592927	4592826
144821	1432966_at	25	7	40474575	40474599	25	1	RMER5	LTR/ERV1	40474348	40474853	Gm2058	39588931	39589717	Vstm2b	40899278	40929968
144813	1459989_at	25					2	ORR1A1	LTR/ERVL-MaLR
144819	1432389_at	25	15	91604156	91604180	25	1	Lx7	LINE/L1	91603691	91604667	Slc2a13	91573261	91267696	Lrrk2	91673175	91816120
143695	1443514_at	25	X	105307524	105307500	25	1	L1_Mur3	LINE/L1	105308038	105306921	Magee1	105120396	105123909	Cypt2	105499772	105500639
143696	1445087_at	25	17	61666430	61666406	25	1	RMER6C	LTR/ERVK	61666484	61665970	Nudt12	59013372	58999618	Efna5	62881317	62604184
144918	1446134_at	25	15	67158153	67158177	25	1	B4A	SINE/B4	67158125	67158404	St3gal1	67113992	67102875	Zfat	68258856	68083766
146032	1430174_at	25	2	5018525	5018501	25	1	L1MC	LINE/L1	5018564	5018437	Mcm10	5012791	4989714	Optn	5064051	5020642
146011	1455648_at	25	17	22067405	22067381	25	1	MMSAT4	Satellite	22068524	22067327	Gm7052	22040539	22039028	Zfp947	22166190	22144359
146257	1455386_at	25	15	12195946	12195970	25	1	B1_Mur3	SINE/Alu	12195880	12196017	Zfr	12117831	12185683	Mtmr12	12205028	12272240
146264	1458072_at	25					2	RLTR48A	LTR/ERV1
146219	1447243_at	25					2	RLTR1A2_MM	LTR/ERV1
146353	1440592_at	25	16	38489912	38489888	25	1	RLTR13D3A1	LTR/ERVK	38490221	38489447	Cd80	38458933	38486933	Timmdc1	38522663	38498347
146352	1445559_at	25	9	22463466	22463442	25	1	MERVL_2A-int	LTR/ERVL	22464786	22463368	Gm17545	22454290	22462062	Bbs9	22475715	22888280
146391	1435640_x_at	25					2	MMVL30-int	LTR/ERV1
151692	1428499_at	25	X	152295351	152295327	25	1	L2a	LINE/L2	152295397	152294823	Kdm5c	152233020	152274535	Tspyl2	152342425	152336852
148084	1446052_at	25	X	46147824	46147800	25	1	L1_Mus4	LINE/L1	46148057	46147237	1110059M19Rik	45090904	45092791	Actrt1	46329007	46330345
145147	1431934_at	25					2	RodERV21-int	LTR/ERV1
147744	1457772_at	25	1	171320975	171320951	25	1	MYSERV-int	LTR/ERVK	171321520	171320847	Ufc1	171295024	171288563	Dedd	171329145	171342331
147792	1443514_at	25	X	105307676	105307652	25	1	L1_Mur3	LINE/L1	105308038	105306921	Magee1	105120396	105123909	Cypt2	105499772	105500639
147773	1459312_at	25	7	42098583	42098559	25	1	Lx5c	LINE/L1	42099028	42097223	Vmn2r59	42058981	42011792	Vmn2r60	42116471	42195776
147757	1459519_at	25	19	60627016	60626992	25	1	MTEb-int	LTR/ERVL-MaLR	60627445	60626891	Cacul1	60581023	60524696	Nanos1	60755987	60759913
147532	1432690_at	25	2	53879080	53879104	25	1	MLT1D	LTR/ERVL-MaLR	53878836	53879290	Arl6ip6	53191726	53219220	Rprm	54085552	54084093
146464	1434068_s_at	25					2	RLTR21	LTR/ERVK
146462	1432710_at	25	15	5490016	5490040	25	1	MTD	LTR/ERVL-MaLR	5489965	5490255	Ptger4	5244187	5206661	Dab2	6299788	6440712
151799	1442913_at	25	3	118540165	118540189	25	1	L1MB7	LINE/L1	118539865	118540194	Snx7	117868936	117781497	Dpyd	118562129	119432918
151776	1445307_at	25	5	132148231	132148207	25	1	RMER5	LTR/ERV1	132148578	132148148	Gm20382	131488482	131486204	AUTS2	132541823	132541515
153137	1431605_at	25	1	6230324	6230348	25	1	B4	SINE/B4	6230169	6230399	4732440D04Rik	6215292	6213293	Fam150a	6359331	6394731
153136	1439621_at	25	14	119110352	119110376	25	1	Lx9	LINE/L1	119109813	119110665	Uggt2	119099430	118985039	Hs6st3	119138415	119869594
147958	1434068_s_at	25	11	83226033	83226057	25	1	RLTR21	LTR/ERVK	83225526	83226607	Slfn3	83191330	83215154	Pex12	83302586	83294642
147999	1443852_at	25	11	104673400	104673424	25	1	PB1D9	SINE/Alu	104673391	104673505	Itgb3	104608000	104670476	Gm11639	104685707	104753962
152307	1443295_at	25	6	122919006	122919030	25	1	RLTR9E	LTR/ERVK	122918878	122919291	Gm5316	122900405	122900136	Clec4a1	122921848	122934619
147907	1444683_at	25	2	71736356	71736332	25	1	B3	SINE/B2	71736526	71736310	Gm1631	71719417	71730966	Itga6	71745616	71858416
150855	1445559_at	25	9	22463481	22463457	25	1	MERVL_2A-int	LTR/ERVL	22464786	22463368	Gm17545	22454290	22462062	Bbs9	22475715	22888280
150880	1441774_at	25	7	88494692	88494716	25	1	RCHARR1	DNA/hAT-Charlie	88494393	88495160	Rab38	88430273	88491466	Tmem135	89404222	89139723
146641	1442988_at	25	8	126812714	126812690	25	1	RMER19A	LTR/ERVK	126813236	126812622	Irf2bp2	126593436	126588296	Tomm20	126945921	126930664
149199	1455038_at	25					2	MMERGLN-int	LTR/ERV1
149180	1446714_x_at	25					2	MMETn-int	LTR/ERVK
150716	1458192_at	25					2	RMER16-int	LTR/ERVK
148887	1445580_at	25	15	34395514	34395490	25	1	MERV1_I-int	LTR/ERV1	34396714	34393820	9430069I07Rik	34356421	34349176	Rpl30	34443640	34440505
152075	1454081_at	25	13	95708743	95708767	25	1	L1MB7	LINE/L1	95708522	95709338	F2rl2	95696853	95702739	Sv2c	96132577	95959443
152145	1435822_at	25	X	104511941	104511965	25	1	L1MA6	LINE/L1	104511557	104512196	Uprt	104482818	104507490	Zdhhc15	104671064	104536969
149287	1433184_at	25	6	119029950	119029926	25	1	HAL1	LINE/L1	119030076	119029111	Cacna1c	118780324	118592319	Dcp1b	119175252	119221614
149274	1445174_at	25					2	L1_Mur2	LINE/L1
149254	1431934_at	25	8	80512228	80512204	25	1	RodERV21-int	LTR/ERV1	80513297	80512195	Gypa	80494045	80510785	Frem3	80611080	80695356
151940	1445019_at	25					2	Lx7	LINE/L1
151888	1459207_at	25	4	72211816	72211792	25	1	B3	SINE/B2	72211915	72211725	Tle1	72200919	72117142	Aldoart1	72852634	72850583
149384	1447471_at	25	8	70014676	70014652	25	1	RMER19B	LTR/ERVK	70014893	70014113	Gatad2a	69996379	69907069	Mau2	70042734	70016123
149480	1442723_at	25	2	167580182	167580158	25	1	MIR	SINE/MIR	167580263	167580138	Snai1	167538195	167542814	Ube2v1	167632095	167607638
149504	1447451_at	25	15	10725076	10725100	25	1	Lx8	LINE/L1	10724681	10725115	Rai14	10714631	10568979	C1qtnf3	10952332	10980150
153721	1440756_at	25	7	28167508	28167484	25	1	MTD-int	LTR/ERVL-MaLR	28167745	28167449	9530053A07Rik	28129466	28164811	Fbl	28169748	28179269
154520	1457496_at	25	2	156609718	156609694	25	1	B4A	SINE/B4	156609858	156609616	Aar2	156547584	156568972	Dlgap4	156613705	156764363
150562	1455648_at	25	17	22199957	22199933	25	1	MMSAT4	Satellite	22201430	22199571	Gm4944	22225614	22197265	Zfp944	22361400	22337989
150588	1439911_at	25	15	32795421	32795445	25	1	RLTR13D2	LTR/ERVK	32795402	32796109	Sema5a	32244813	32696341	Sdc2	32920723	33034730
153483	1441691_at	25	17	36318307	36318331	25	1	ERVB5_1-I_MM	LTR/ERVK	36317605	36318403	H2-M10.2	36286490	36284227	H2-M10.1	36326155	36322858
150843	1442990_at	25	9	95332668	95332692	25	1	HAL1ME	LINE/L1	95332325	95332795	Slc9a9	94669909	95230445	Chst2	95407270	95400929
154621	1432093_at	25	2	155098144	155098120	25	1	B2_Mm2	SINE/B2	155098199	155098111	Ahcy	155074497	155059310	Itch	155133509	155226855
153251	1454129_at	25	13	101292929	101292953	25	1	L2c	LINE/L2	101292889	101292955	Slc30a5	100833427	100802649	Pik3r1	101768217	101680761
152272	1439621_at	25	14	119110389	119110413	25	1	Lx9	LINE/L1	119109813	119110665	Uggt2	119099430	118985039	Hs6st3	119138415	119869594
152251	1443610_at	25	5	76138363	76138339	25	1	RLTR30D_RN	LTR/ERV1	76138374	76137917	Kdr	75978458	75932827	Srd5a3	76140271	76155504
152221	1454171_x_at	25					2	IAPLTR4	LTR/ERVK
152203	1455386_at	25	15	12195945	12195969	25	1	B1_Mur3	SINE/Alu	12195880	12196017	Zfr	12117831	12185683	Mtmr12	12205028	12272240
154803	1446709_at	25	10	39254984	39255008	25	1	ORR1F	LTR/ERVL-MaLR	39254736	39255087	Wisp3	39163794	39150971	Fyn	39368855	39565381
155012	1439844_at	25	15	81242990	81242966	25	1	L1MB3	LINE/L1	81243361	81242725	Mchr1	81235499	81238963	Slc25a17	81360765	81318921
155086	1441821_at	25	11	96763851	96763827	25	1	ID_B1	SINE/B4	96763991	96763798	Skap1	96464593	96759130	Snx11	96777559	96767555
155074	1446836_at	25	12	75611002	75610978	25	1	MTD	LTR/ERVL-MaLR	75611021	75610633	Ppp2r5e	75596200	75450883	Wdr89	75669537	75630594
155066	1443553_at	25	17	51863074	51863098	25	1	L1MC4a	LINE/L1	51863003	51863196	Satb1	51833290	51736187	Kcnh8	52602763	52979033
155055	1458288_at	25	7	27885703	27885727	25	1	RLTR14_RN	LTR/ERV1	27885414	27885768	Zfp607	27862557	27879567	1700049G17Rik	27929460	27907392
156018	1459285_at	25					2	RLTR19	LTR/ERVK
156118	1453745_at	25	5	23854697	23854721	25	1	RLTR48B	LTR/ERV1	23854494	23854749	Tomm7	23844161	23838944	Fam126a	24030690	23915276
156087	1444567_at	25	13	58149547	58149571	25	1	MLT1B	LTR/ERVL-MaLR	58149451	58149733	Hnrnpa0	58128556	58125879	Idnk	58157649	58164693
156092	1457079_at	25					2	MuRRS4-int	LTR/ERV1
156093	1444167_at	25	19	47489318	47489294	25	1	RCHARR1	DNA/hAT-Charlie	47489801	47489137	Sh3pxd2a	47464411	47260174	Obfc1	47537507	47501033
156031	1447365_at	25	19	38311819	38311843	25	1	MLTR13	LTR/ERVK	38311117	38312295	Lgi1	38264782	38308939	Slc35g1	38395980	38405607
154917	1446885_at	25	6	133877172	133877148	25	1	B3A	SINE/B2	133877251	133877082	Kap	133853667	133849855	Etv6	134035700	134270158
154926	1454171_x_at	25					2	IAPLTR4	LTR/ERVK
156257	1442450_at	25	2	155040663	155040639	25	1	ID_B1	SINE/B4	155040702	155040503	Gm14226	155018266	155027104	Ahcy	155074497	155059310
156176	1432564_at	25					2	RLTR10-int	LTR/ERVK
156222	1458966_at	25	7	116551267	116551291	25	1	Lx7	LINE/L1	116549677	116552303	Nucb2	116504369	116540554	Xylt1	117380979	117667751
156142	AFFX-18SRNAMur/X00686_M_at	25	17	39847183	39847207	25	1	SSU-rRNA_Hsa	rRNA	39846353	39848201	Gm9041	39640957	39645666	Gm21946	39953353	39955244
157412	1445662_x_at	25	13	67926340	67926316	25	1	MER89	LTR/ERV1	67926780	67926298	BC048507	67863326	67863923	Mtrr	68582121	68560780
159469	1442564_at	25	X	12780772	12780748	25	1	Lx4A	LINE/L1	12780889	12780625	Med14	12762073	12675369	Usp9x	13071498	13173328
158963	1458030_at	25	11	52513901	52513925	25	1	ORR1D2	LTR/ERVL-MaLR	52513581	52513941	9530068E07Rik	52396428	52408728	Fstl4	52764634	53188538
157839	1447472_at	25	17	8231878	8231902	25	1	RMER19A	LTR/ERVK	8231271	8231956	Fgfr1op	8165501	8196804	Ccr6	8236043	8257127
157759	1457787_at	25					2	Lx8	LINE/L1
157760	1444683_at	25	2	71736260	71736236	25	1	B3A	SINE/B2	71736291	71736192	Gm1631	71719417	71730966	Itga6	71745616	71858416
160359	1444167_at	25	19	47489651	47489627	25	1	RCHARR1	DNA/hAT-Charlie	47489801	47489137	Sh3pxd2a	47464411	47260174	Obfc1	47537507	47501033
160300	1455386_at	25	15	12195942	12195966	25	1	B1_Mur3	SINE/Alu	12195880	12196017	Zfr	12117831	12185683	Mtmr12	12205028	12272240
159339	1445055_at	25	8	57727216	57727240	25	1	B1_Mur4	SINE/Alu	57727188	57727316	Galnt7	57653032	57523828	Galntl6	58911627	57776225
159369	1458953_at	25	5	97552810	97552834	25	1	MTD	LTR/ERVL-MaLR	97552805	97553034	Gk2	97457008	97455161	Antxr2	98030733	97882783
160708	1445554_at	25	4	156312102	156312126	25	1	MYSERV6-int	LTR/ERVK	156311591	156313380	Samd11	156255338	156246973	Vmn2r-ps159	156331103	156339496
160788	1447800_x_at	25					2	Lx2	LINE/L1
158978	1458549_at	25					2	ERVB4_1C-LTR_Mm	LTR/ERVK
158810	1453658_at	25	17	7399980	7399956	25	1	RMER12B	LTR/ERVK	7400123	7399326	Gm9992	7385305	7363712	Fndc1	7827302	7738569
158799	1445140_at	25	1	155552796	155552772	25	1	RMER12	LTR/ERVK	155552951	155552193	Xpr1	155417415	155275701	Acbd6	155558120	155687233
158057	1430921_at	25	7	49122609	49122585	25	1	L1MA4	LINE/L1	49122626	49122271	E2f8	48881596	48866429	Nav2	49246189	49610087
158785	1432653_at	25	X	105241914	105241890	25	1	L1M2	LINE/L1	105242204	105241715	Magee1	105120396	105123909	Cypt2	105499772	105500639
158840	1428499_at	25	X	152295337	152295313	25	1	L2a	LINE/L2	152295397	152294823	Kdm5c	152233020	152274535	Tspyl2	152342425	152336852
157581	1454476_at	25					2	Lx5	LINE/L1
160554	1445583_x_at	25					2	ERVB4_1C-LTR_Mm	LTR/ERVK
160813	1447163_x_at	25					2	L1_Mus2	LINE/L1
159090	1457643_x_at	25	3	45280608	45280584	24	1	ORR1D1	LTR/ERVL-MaLR	45280724	45280385	D3Ertd751e	41742611	41759389	Pcdh10	45378398	45434566
163138	1444683_at	25	2	71736459	71736435	25	1	B3	SINE/B2	71736526	71736310	Gm1631	71719417	71730966	Itga6	71745616	71858416
163203	1446996_at	25	10	126742795	126742771	25	1	RMER17B	LTR/ERVK	126743451	126742526	Lrig3	125966219	126015359	Xrcc6bp1	126901371	126868430
161851	1429277_at	25	17	34506763	34506739	25	1	ORR1D2	LTR/ERVL-MaLR	34506993	34506709	Btnl4	34475937	34469042	Btnl6	34517352	34507804
159258	1441497_at	25	17	33983137	33983161	25	1	RMER19A	LTR/ERVK	33982878	33983183	Vps52	33955812	33966984	H2-K1	34000333	33996017
159202	1430441_at	25	4	147063677	147063653	25	1	Lx2B2	LINE/L1	147063762	147063632	Rex2	147021850	147060794	Gm13139	147132038	147180579
161659	1442973_at	25	18	79149889	79149865	25	1	Lx6	LINE/L1	79150052	79149554	Setbp1	79109391	78750380	Pard6g	80046895	80119640
161680	1454468_at	25	16	42510473	42510497	25	1	L1MC3	LINE/L1	42509818	42510825	Gap43	42340651	42248442	Zbtb20	42875881	43642602
162185	1431879_at	25					2	MMERVK9C_I-int	LTR/ERVK
161943	1457079_at	25					2	MuRRS4-int	LTR/ERV1
161988	1439471_at	25	8	121841563	121841587	25	1	B3	SINE/B2	121841424	121841623	Klhdc4	121829569	121796313	Slc7a5	121907694	121881150
162332	1428748_at	25	19	61122919	61122895	25	1	MurSatRep1	Unknown	61122931	61122414	Grk5	60889749	61092553	Gm7102	61176309	61174686
163425	1444616_x_at	25					2	RLTR50B	LTR/ERVK
161773	1445084_at	25	12	36009637	36009661	25	1	MYSERV16_I-int	LTR/ERVK	36009322	36009995	Agr2	35992907	36004087	Tspan13	36042500	36014557
162093	1445619_at	25					2	Lx5c	LINE/L1
162043	1443107_at	25	15	95898877	95898901	25	1	MTD	LTR/ERVL-MaLR	95898646	95899041	Gm17546	95830072	95824459	Arid2	96287518	96404992
164635	1430174_at	25	2	5018815	5018791	25	1	Lx8	LINE/L1	5018910	5018583	Mcm10	5012791	4989714	Optn	5064051	5020642
164628	1458745_at	25					2	B3	SINE/B2
164584	1445633_at	25					2	L1VL4	LINE/L1
165997	1459207_at	25	4	72211828	72211804	25	1	B3	SINE/B2	72211915	72211725	Tle1	72200919	72117142	Aldoart1	72852634	72850583
164842	1443610_at	25	5	76138336	76138312	25	1	RLTR30D_RN	LTR/ERV1	76138374	76137917	Kdr	75978458	75932827	Srd5a3	76140271	76155504
164547	1436061_at	25	7	104293757	104293733	25	1	RLTR19C	LTR/ERVK	104293840	104293343	Trim5	104288094	104263386	Trim12a	104315466	104299894
164545	1459586_at	25					2	Lx2	LINE/L1
164498	1445385_at	25					2	RMER19B	LTR/ERVK
164925	1453658_at	25	17	7399778	7399754	25	1	RMER12B	LTR/ERVK	7400123	7399326	Gm9992	7385305	7363712	Fndc1	7827302	7738569
164926	1454468_at	25	16	42510502	42510526	25	1	L1MC3	LINE/L1	42509818	42510825	Gap43	42340651	42248442	Zbtb20	42875881	43642602
164877	1453387_at	25	12	3803686	3803662	25	1	L1MB4	LINE/L1	3803739	3803387	Dtnb	3572381	3781796	Dnmt3a	3806007	3914443
166356	1431481_at	25	2	85074132	85074108	25	1	MLT-int	LTR/ERVL-MaLR	85075048	85074067	Tnks1bp1	85048022	85073048	Aplnr	85136360	85139922
164738	1446762_at	25	18	79191595	79191571	25	1	Lx5b	LINE/L1	79192633	79191174	Setbp1	79109391	78750380	Pard6g	80046895	80119640
166211	1444213_at	25	7	111119641	111119617	25	1	Charlie14a	DNA/hAT-Charlie	111119734	111119325	Eif4g2	111083030	111067985	Galnt18	111779977	111471661
165113	1447124_at	25	1	93858007	93858031	25	1	RLTR13D3A1	LTR/ERVK	93857634	93858594	D2hgdh	93825240	93852348	Gal3st2	93861344	93876494
165134	1459586_at	25	8	97276683	97276659	25	1	Lx2	LINE/L1	97277444	97274586	Got2	95888547	95864134	Cdh8	99416471	99024471
165080	1441494_at	25	14	73301491	73301467	25	1	RSINE1	SINE/B4	73301582	73301447	Lpar6	73237891	73240358	Itm2b	73385271	73362231
165028	1447124_at	25					2	RLTR13D3A1	LTR/ERVK
164999	1441661_at	25	X	76106945	76106921	25	1	B3A	SINE/B2	76107005	76106811	Pls3	75875182	75785654	Gm4937	76264304	76267738
166521	1445448_at	25	11	45661548	45661572	25	1	MTE2b	LTR/ERVL-MaLR	45661298	45661654	Ebf1	44617317	45008091	Clint1	45852051	45910625
167523	1447527_at	25	8	46754644	46754668	25	1	RLTR42-int	LTR/ERVK	46754443	46754756	Irf2	46739745	46847458	Enpp6	46986925	47094895
167605	1443514_at	25	X	105307732	105307708	25	1	L1_Mur3	LINE/L1	105308038	105306921	Magee1	105120396	105123909	Cypt2	105499772	105500639
167607	1445366_at	25	1	88814550	88814574	25	1	L1MEg	LINE/L1	88814475	88814726	Arl4c	88702221	88673125	Sh3bp4	89070415	89155068
167641	1454457_at	25	17	13254997	13255021	25	1	B3	SINE/B2	13254884	13255083	Smok2b	13228852	13237189	Tcp10c	13354572	13377223
167658	1443929_at	25	1	80191687	80191711	25	1	RMER16_Mm	LTR/ERVK	80191614	80192157	Serpine2	79858696	79794197	Fam124b	80218473	80198706
165901	1433116_at	25	18	77746503	77746527	25	1	ORR1D1-int	LTR/ERVL-MaLR	77746041	77746736	8030462N17Rik	77714010	77633281	Haus1	77767780	77757567
167738	1442630_at	25	15	75881646	75881622	25	1	ORR1A4-int	LTR/ERVL-MaLR	75881750	75881283	Gsdmd	75862339	75867404	Naprt1	75894481	75890964
167745	1458001_at	25	12	119363519	119363495	25	1	MIRb	SINE/MIR	119363559	119363367	Gm6768	119260934	119264272	Macc1	119443410	119466934
167767	1442938_at	25	12	95236522	95236546	25	1	B4	SINE/B4	95236519	95236788	Gm9726	93929102	93927004	Flrt2	95692226	95785215
167848	1441939_x_at	25	16	94011024	94011048	25	1	PB1D9	SINE/Alu	94010955	94011072	Cldn14	94008837	93919031	Sim2	94085260	94127032
167934	1444369_at	25	1	60780758	60780782	25	1	MLT1L	LTR/ERVL-MaLR	60780705	60781112	Cd28	60716800	60773359	Ctla4	60887000	60915832
167916	1432710_at	25	15	5489971	5489995	25	1	MTD	LTR/ERVL-MaLR	5489965	5490255	Ptger4	5244187	5206661	Dab2	6299788	6440712
168838	1442450_at	25	2	155040599	155040575	25	1	ID_B1	SINE/B4	155040702	155040503	Gm14226	155018266	155027104	Ahcy	155074497	155059310
168824	1445633_at	25					2	L1VL4	LINE/L1
168862	1454129_at	25	13	101292913	101292937	25	1	L2c	LINE/L2	101292889	101292955	Slc30a5	100833427	100802649	Pik3r1	101768217	101680761
169010	1432507_at	25	11	63187855	63187879	25	1	Lx4B	LINE/L1	63187835	63188381	Pmp22	63128982	63159547	Hs3st3b1	63922290	63885792
168804	1441176_at	25	7	51612277	51612301	25	1	ORR1A2	LTR/ERVL-MaLR	51612242	51612564	Ano5	51511029	51598709	Slc17a6	51621830	51671125
168795	1453636_at	25	19	36355230	36355254	25	1	L1MC1	LINE/L1	36354310	36355535	Ankrd1	36119844	36111965	Pcgf5	36379067	36456192
169139	1458885_at	25	14	108026360	108026384	25	1	ORR1B1	LTR/ERVL-MaLR	108026026	108026407	Trim52	106106198	106109280	Slitrk1	108914239	108909991
169224	1441286_at	25					2	RMER19B	LTR/ERVK
169127	1443177_at	25	12	116280114	116280090	25	1	B3A	SINE/B2	116280211	116280078	Gm11027	116275386	116275612	Esyt2	116281222	116373096
169402	1445006_at	25	13	42004901	42004925	25	1	ORR1C1	LTR/ERVL-MaLR	42004660	42005019	Adtrp	41847684	41763148	Hivep1	42052021	42185026
169395	1445756_at	25	12	107807122	107807146	25	1	B4A	SINE/B4	107807008	107807205	3110018I06Rik	107488632	107489636	Bcl11b	108003602	107910403
169347	1447800_x_at	25	15	16362228	16362252	24	1	Lx2	LINE/L1	16360897	16363012	Cdh6	13173639	13034200	Cdh9	16778101	16857094
169329	1457495_at	25	9	46926894	46926918	25	1	Charlie1	DNA/hAT-Charlie	46926628	46927489	4931429L15Rik	46319986	46303361	Gm4791	46998931	47003338
169325	1447005_at	25	7	3419681	3419705	25	1	ZP3AR	Satellite	3419179	3419719	Cacng8	3390683	3415648	Cacng6	3424195	3435667
169323	1459505_at	25	2	28440151	28440175	25	1	B4A	SINE/B4	28440108	28440385	Olfm1	28192992	28230736	Ppp1r26	28446800	28455508
170255	1431954_x_at	25					2	IAPLTR3	LTR/ERVK
170605	1458745_at	25	18	20788988	20789012	25	1	ID_B1	SINE/B4	20788973	20789110	B4galt6	20746404	20684599	Trappc8	20896078	20817224
171693	1432743_at	25	6	139576500	139576476	25	1	ORR1F	LTR/ERVL-MaLR	139576544	139576191	Rergl	139501909	139493182	Pik3c2g	139621888	139969284
170831	1440756_at	25	7	28167661	28167637	25	1	MTD-int	LTR/ERVL-MaLR	28167745	28167449	9530053A07Rik	28129466	28164811	Fbl	28169748	28179269
170550	1432893_at	25	1	87454202	87454178	25	1	MLT1J	LTR/ERVL-MaLR	87454242	87453777	Kcnj13	87394729	87386363	3110079O15Rik	87470264	87475459
170530	1458704_at	25	8	72559254	72559278	25	1	ERVB5_2-LTR_MM	LTR/ERVK	72558956	72559409	Med26	72548310	72494558	Smim7	72571088	72565188
171608	1447163_x_at	25	12	95787021	95787045	25	1	L1_Mus2	LINE/L1	95786840	95787408	Flrt2	95692226	95785215	1700019M22Rik	96047222	96046621
171657	1442990_at	25	9	95332622	95332646	25	1	HAL1ME	LINE/L1	95332325	95332795	Slc9a9	94669909	95230445	Chst2	95407270	95400929
171802	1446350_at	25	18	62678539	62678563	25	1	Lx7	LINE/L1	62677735	62678692	Gm17732	62662108	62662928	2700046A07Rik	62756347	62751675
172022	1454413_at	25	3	128700992	128701016	25	1	B1_Mur1	SINE/Alu	128700905	128701050	Gm10650	128038694	128040661	Pitx2	129199878	129219591
172069	1442913_at	25	3	118539988	118540012	25	1	L1MB7	LINE/L1	118539865	118540194	Snx7	117868936	117781497	Dpyd	118562129	119432918
173698	1432710_at	25	15	5490040	5490064	25	1	MTD	LTR/ERVL-MaLR	5489965	5490255	Ptger4	5244187	5206661	Dab2	6299788	6440712
174447	1439471_at	25	8	121841485	121841509	25	1	B3	SINE/B2	121841424	121841623	Klhdc4	121829569	121796313	Slc7a5	121907694	121881150
174921	1433116_at	25	18	77746350	77746374	25	1	ORR1D1-int	LTR/ERVL-MaLR	77746041	77746736	8030462N17Rik	77714010	77633281	Haus1	77767780	77757567
172079	1435822_at	25	X	104511992	104512016	25	1	L1MA6	LINE/L1	104511557	104512196	Uprt	104482818	104507490	Zdhhc15	104671064	104536969
172115	1446350_at	25					2	Lx7	LINE/L1
173362	1444213_at	25	7	111119553	111119529	25	1	Charlie14a	DNA/hAT-Charlie	111119734	111119325	Eif4g2	111083030	111067985	Galnt18	111779977	111471661
173370	1444859_at	25	7	93732182	93732206	25	1	L1MCb	LINE/L1	93731853	93732219	Gm9934	93081027	93052081	Gm9966	95958215	95961613
173372	1458790_at	25	12	95973021	95973045	25	1	L1_Mus3	LINE/L1	95972959	95973398	Flrt2	95692226	95785215	1700019M22Rik	96047222	96046621
173296	1433116_at	25	18	77746695	77746719	25	1	ORR1D1-int	LTR/ERVL-MaLR	77746041	77746736	8030462N17Rik	77714010	77633281	Haus1	77767780	77757567
172303	1446714_x_at	25	6	85870801	85870777	25	1	MMETn-int	LTR/ERVK	85870944	85869886	Cml2	85869158	85865422	1700019G17Rik	85904884	85899051
173063	1433297_at	25	9	107243086	107243062	25	1	ORR1D1	LTR/ERVL-MaLR	107243272	107242917	Dock3	107231909	106892834	Mapkapk3	107289877	107254927
172277	1445795_at	25	19	3848706	3848682	25	1	MTD	LTR/ERVL-MaLR	3848740	3848397	Suv420h1	3767421	3818303	Chka	3851773	3894369
174775	1457495_at	25					2	Charlie1	DNA/hAT-Charlie
174718	1431456_at	25	18	78480209	78480233	25	1	L1M2	LINE/L1	78479355	78480374	Gm6133	78349754	78350701	Setbp1	79109391	78750380
174727	1453745_at	25	5	23854576	23854600	25	1	RLTR48B	LTR/ERV1	23854494	23854749	Tomm7	23844161	23838944	Fam126a	24030690	23915276
174564	1432320_at	25	13	67560782	67560806	25	1	B3	SINE/B2	67560741	67560924	Zfp748	67553138	67538641	AA987161	67609707	67589443
173271	1454328_at	25	2	141176299	141176323	25	1	MLTR14	LTR/ERV1	141175927	141176367	Flrt3	140671469	140650914	Kif16b	142901531	142617474
173413	1458478_at	25	8	104711950	104711974	25	1	ERVB2_1A-I_MM	LTR/ERVK	104711713	104713569	Fam96b	104641965	104639839	Ces2a	104734003	104741634
173524	1434067_at	25					2	RLTR21	LTR/ERVK
173590	1443929_at	25	1	80191739	80191763	25	1	RMER16_Mm	LTR/ERVK	80191614	80192157	Serpine2	79858696	79794197	Fam124b	80218473	80198706
173589	1445789_at	25	6	125253233	125253209	25	1	ORR1D2	LTR/ERVL-MaLR	125253507	125253127	Cd27	125237010	125232622	Tuba3a	125286042	125278274
171888	1458549_at	25					2	ERVB4_1C-LTR_Mm	LTR/ERVK
171886	1447607_at	25					2	RLTR27	LTR/ERVK
176155	1455386_at	25	15	12195954	12195978	25	1	B1_Mur3	SINE/Alu	12195880	12196017	Zfr	12117831	12185683	Mtmr12	12205028	12272240
176173	1458288_at	25	7	27885721	27885745	25	1	RLTR14_RN	LTR/ERV1	27885414	27885768	Zfp607	27862557	27879567	1700049G17Rik	27929460	27907392
176216	1445662_x_at	25					2	MER89	LTR/ERV1
175894	1453519_at	25					2	RMER19B	LTR/ERVK
175898	1431879_at	25					2	MMERVK9C_I-int	LTR/ERVK
173088	1445174_at	25					2	L1_Mur2	LINE/L1
173101	1445619_at	25					2	Lx5c	LINE/L1
175040	1441849_at	25	14	29841604	29841628	25	1	MIRb	SINE/MIR	29841591	29841718	Lrtm1	29018208	29033642	Selk	29968308	29975074
175014	1460158_at	25	17	9411775	9411751	25	1	RMER20B	LTR/ERVK	9411830	9411387	1700010I14Rik	8988333	9008319	Gm17728	9422060	9422458
174882	1436061_at	25	7	104237868	104237844	25	1	RLTR19C	LTR/ERVK	104238246	104237761	Trim6	104218793	104235152	Trim34a	104244457	104340693
178851	1445662_x_at	25					2	MER89	LTR/ERV1
179340	1445678_at	25					2	RLTR13D3A1	LTR/ERVK
175943	1442981_at	25	7	36684487	36684511	25	1	MTD	LTR/ERVL-MaLR	36684400	36684539	E130304I02Rik	35802593	35803027	Tshz3	36698118	36773545
175944	1444388_at	25	7	125443574	125443550	25	1	B4A	SINE/B4	125443601	125443406	4930571K23Rik	125368861	125371013	Kdm8	125444676	125462265
180276	1444580_at	25	4	114330057	114330033	25	1	RMER19B	LTR/ERVK	114330647	114329815	Skint11	114163384	114245028	Trabd2b	114406724	114615098
180239	1445457_at	25	4	135754103	135754127	25	1	RMER4B	LTR/ERVK	135754042	135754552	Il22ra1	135728172	135752140	Myom3	135759715	135815564
177521	1442630_at	25					2	ORR1A4-int	LTR/ERVL-MaLR
177872	1429676_at	25					2	IAP-d-int	LTR/ERVK
177900	1457643_x_at	25	3	45280504	45280480	25	1	ORR1D1	LTR/ERVL-MaLR	45280724	45280385	D3Ertd751e	41742611	41759389	Pcdh10	45378398	45434566
177837	1440753_at	25	4	8608977	8609001	25	1	B3	SINE/B2	8608856	8609026	Rab2a	8535644	8607778	Chd7	8690406	8867659
177546	1456708_at	25	4	125888387	125888363	25	1	RCHARR1	DNA/hAT-Charlie	125888708	125887741	Grik3	125490700	125714173	Csf3r	126024550	126044440
177564	1440386_at	25	9	62080631	62080607	25	1	MLT1J	LTR/ERVL-MaLR	62080682	62080327	Glce	62070606	62057248	Spesp1	62282179	62270729
177584	1444203_at	25	7	106501353	106501329	25	1	ORR1A2	LTR/ERVL-MaLR	106501427	106501118	Gm4759	106441073	106421550	Gm1966	106604035	106601243
180362	1446019_at	25	9	51970458	51970482	25	1	ORR1A2	LTR/ERVL-MaLR	51970354	51970665	Fdx1	51963533	51943307	Rdx	52047150	52088737
180322	AFFX-18SRNAMur/X00686_5_at	25	17	39846717	39846741	25	1	SSU-rRNA_Hsa	rRNA	39846353	39848201	Gm9041	39640957	39645666	Gm21946	39953353	39955244
178920	1453519_at	25					2	RMER19B	LTR/ERVK
173653	1447172_at	25	X	19811077	19811101	25	1	B1_Mur1	SINE/Alu	19811021	19811124	BC049702	19481319	19479420	Chst7	20059560	20097521
173633	1432157_at	25					2	RLTR13D3A1	LTR/ERVK
176078	1457079_at	25	13	62555170	62555146	25	1	MuRRS4-int	LTR/ERV1	62555569	62552911	Zfp934	62520544	62517500	6720489N17Rik	62607499	62605190
176041	1444893_at	25	8	89832622	89832598	25	1	RMER19C	LTR/ERVK	89832965	89832341	Gm5356	89187560	89186943	Tox3	90348343	90247040
177981	1442973_at	25	18	79149799	79149775	25	1	Lx6	LINE/L1	79150052	79149554	Setbp1	79109391	78750380	Pard6g	80046895	80119640
176531	1443965_at	25	1	175577942	175577966	25	1	Lx5b	LINE/L1	175577643	175578253	Rgs7	175491130	175059736	Fh1	175625635	175600374
176546	1445559_at	25					2	MERVL_2A-int	LTR/ERVL
176439	1458030_at	25	11	52514077	52514101	25	1	ORR1D1	LTR/ERVL-MaLR	52514033	52514383	9530068E07Rik	52396428	52408728	Fstl4	52764634	53188538
176495	1447836_x_at	25	13	52124046	52124070	25	1	RMER15	LTR/ERVL	52123969	52124275	Gadd45g	51846678	51848468	Diras2	52530836	52504375
180742	1444830_at	25	10	122404990	122404966	25	1	RMER1C	Other	122405353	122404618	Tmem5	122097371	122078114	Avpr1a	122448499	122453453
176426	1443965_at	25	1	175578050	175578074	25	1	Lx5b	LINE/L1	175577643	175578253	Rgs7	175491130	175059736	Fh1	175625635	175600374
176386	1446709_at	25	10	39255035	39255059	25	1	ORR1F	LTR/ERVL-MaLR	39254736	39255087	Wisp3	39163794	39150971	Fyn	39368855	39565381
178990	1458953_at	25					2	BGLII_Mur	LTR/ERVK
177693	1442913_at	25	3	118540318	118540342	25	1	L1MC3	LINE/L1	118540260	118540487	Snx7	117868936	117781497	Dpyd	118562129	119432918
181563	1419793_at	25	5	45192754	45192730	25	1	Lx4A	LINE/L1	45193499	45192608	4930435H24Rik	45169564	45155011	Qdpr	45450235	45434032
180619	1432885_at	25					2	IAPEY3-int	LTR/ERVK
180602	1458728_at	25	18	79135468	79135492	25	1	RLTR31B2	LTR/ERVK	79135182	79135581	Setbp1	79109391	78750380	Pard6g	80046895	80119640
180620	1445195_at	25	7	15050397	15050421	25	1	L1_Mus3	LINE/L1	15050351	15050618	Gm4745	14659708	14665995	Obox2	15354037	15398545
180394	1444855_at	25	9	44491503	44491527	25	1	ID_B1	SINE/B4	44491503	44491606	Gm9830	44464243	44464602	Bcl9l	44499136	44510388
180162	1453850_at	25	19	21294073	21294049	25	1	RMER6A	LTR/ERVK	21294637	21293953	Zfand5	21272278	21282289	Gda	21473445	21391307
179416	1428375_at	25	10	94674091	94674067	25	1	LTR72_RN	LTR/ERV1	94674167	94673738	Tmcc3	94311949	94590956	Ccdc41	94688790	94790336
179412	1442981_at	25	7	36684406	36684430	25	1	MTD	LTR/ERVL-MaLR	36684400	36684539	E130304I02Rik	35802593	35803027	Tshz3	36698118	36773545
179406	1443136_at	25	10	51533746	51533770	25	1	IAPEY5_LTR	LTR/ERVK	51533592	51533831	Lilrb4	51480640	51496613	Fam162b	51590480	51585420
179403	1458902_at	25	19	9864979	9864955	25	1	RLTR24B_MM	LTR/ERV1	9865291	9864879	Scgb2a2	9847616	9852046	Incenp	9899533	9872297
179390	1433116_at	25					2	MuRRS4-int	LTR/ERV1
179389	1446261_at	25					2	Lx2	LINE/L1
181822	1447472_at	25	17	8231661	8231685	25	1	RMER19A	LTR/ERVK	8231271	8231956	Fgfr1op	8165501	8196804	Ccr6	8236043	8257127
181864	1459586_at	25					2	Lx2	LINE/L1
182063	1459586_at	25					2	L1_Mus3	LINE/L1
182001	1447607_at	25					2	RLTR27	LTR/ERVK
181918	1445559_at	25	9	22463445	22463421	25	1	MERVL_2A-int	LTR/ERVL	22464786	22463368	Gm17545	22454290	22462062	Bbs9	22475715	22888280
182142	1442938_at	25	12	95236614	95236638	25	1	B4	SINE/B4	95236519	95236788	Gm9726	93929102	93927004	Flrt2	95692226	95785215
182211	1444567_at	25	13	58149638	58149662	25	1	MLT1B	LTR/ERVL-MaLR	58149451	58149733	Hnrnpa0	58128556	58125879	Idnk	58157649	58164693
182994	1444855_at	25	9	44491391	44491415	25	1	PB1	SINE/Alu	44491366	44491489	Gm9830	44464243	44464602	Bcl9l	44499136	44510388
183044	1440628_at	25	7	59328589	59328565	25	1	L1M2	LINE/L1	59328618	59328370	Ube3a	59228752	59306727	Snrpn	60140219	59982495
183152	1446890_at	25	7	21211428	21211404	25	1	RSINE1	SINE/B4	21211447	21211326	Vmn1r123	21162185	21163108	Vmn1r124	21260617	21259694
183166	1441661_at	25	X	76106870	76106846	25	1	B3A	SINE/B2	76107005	76106811	Pls3	75875182	75785654	Gm4937	76264304	76267738
183185	1441691_at	25					2	ERVB5_1-I_MM	LTR/ERVK
183227	1437766_at	25	X	95960949	95960925	25	1	RLTR21	LTR/ERVK	95961532	95960377	Las1l	95956962	95935335	Msn	96096042	96168552
184778	1454434_at	25	5	134931378	134931402	25	1	MRLTR33	LTR/ERVK	134931322	134931634	Cldn13	134915526	134914249	Wbscr27	134932368	134942637
184817	1443107_at	25	15	95898984	95899008	25	1	MTD	LTR/ERVL-MaLR	95898646	95899041	Gm17546	95830072	95824459	Arid2	96287518	96404992
185881	1447005_at	25	7	3419678	3419702	25	1	ZP3AR	Satellite	3419179	3419719	Cacng8	3390683	3415648	Cacng6	3424195	3435667
184882	1445019_at	25	1	173607824	173607848	25	1	Lx7	LINE/L1	173607683	173608641	Pydc4	173599274	173566284	Pyhin1	173630859	173647928
186328	1431666_at	25					2	MTD	LTR/ERVL-MaLR
187311	1433361_at	25					2	MMERVK10C-int	LTR/ERVK
187315	1445448_at	25	11	45661541	45661565	25	1	MTE2b	LTR/ERVL-MaLR	45661298	45661654	Ebf1	44617317	45008091	Clint1	45852051	45910625
187343	1442895_at	25	7	7100855	7100831	25	1	Lx7	LINE/L1	7101053	7100620	Aurkc	6995443	7002945	Zfp954	7121445	7114690
186248	1441367_a_at	25	6	117884272	117884296	25	1	Lx8	LINE/L1	117883674	117884365	Zfp239	117862100	117873291	Hnrnpf	117900324	117925622
186206	1447299_at	25	7	43759155	43759131	25	1	MYSERV6-int	LTR/ERVK	43759297	43758943	Klk13	43712567	43726758	Klk12	43768897	43773576
186197	1458302_at	25	2	131252552	131252576	25	1	RLTR28	LTR/ERVL	131252482	131252679	Mavs	131234063	131248025	Pank2	131262495	131299188
185029	1456857_at	25	5	114812946	114812922	25	1	RLTR10E	LTR/ERVK	114813010	114812750	Gm20499	114823460	114809036	2610524H06Rik	114823468	114821935
184968	1458115_at	25	8	61922554	61922578	25	1	LTR53-int	LTR/ERVL	61922466	61922653	Palld	61902690	61513246	Ddx60	61928087	62037701
185037	1454484_at	25	12	106159774	106159798	25	1	RLTR12H	LTR/ERVK	106159628	106160201	Vrk1	106010263	106077410	3110018I06Rik	107488632	107489636
184979	1437441_at	25	17	33985227	33985251	24	1	MERVL_2A-int	LTR/ERVL	33984465	33985290	Vps52	33955812	33966984	H2-K1	34000333	33996017
184714	1445961_at	25	17	53288568	53288544	25	1	Lx2	LINE/L1	53288809	53286207	Kcnh8	52602763	52979033	Efhb	53463321	53398889
188809	1459280_at	25	1	143949651	143949627	25	1	LTR16C	LTR/ERVL	143949841	143949427	Uchl5	143777278	143807466	Rgs2	144004161	143999338
188806	1446716_at	25	16	13705107	13705131	25	1	RLTR17	LTR/ERVK	13704756	13705251	3110001I22Rik	13671929	13678405	Pla2g10	13730983	13715057
188774	1443177_at	25	12	116280129	116280105	25	1	B3A	SINE/B2	116280211	116280078	Gm11027	116275386	116275612	Esyt2	116281222	116373096
188797	1444830_at	25	10	122405216	122405192	25	1	RMER1C	Other	122405353	122404618	Tmem5	122097371	122078114	Avpr1a	122448499	122453453
186520	1445457_at	25	4	135754303	135754327	25	1	RMER4B	LTR/ERVK	135754042	135754552	Il22ra1	135728172	135752140	Myom3	135759715	135815564
184649	1441859_x_at	25	5	115690181	115690157	25	1	L1_Mur3	LINE/L1	115690688	115689418	Ccdc64	115731621	115648175	Cit	115845278	116008947
193006	AFFX-18SRNAMur/X00686_5_at	25	17	39846809	39846833	25	1	SSU-rRNA_Hsa	rRNA	39846353	39848201	Gm9041	39640957	39645666	Gm21946	39953353	39955244
186118	1447471_at	25	8	70014606	70014582	25	1	RMER19B	LTR/ERVK	70014893	70014113	Gatad2a	69996379	69907069	Mau2	70042734	70016123
187951	1431954_x_at	25					2	IAPLTR3	LTR/ERVK
186476	1454476_at	25	14	24447727	24447751	25	1	Lx5	LINE/L1	24447491	24447878	E330034G19Rik	24293214	24309966	Polr3a	24487046	24448694
186473	1429895_at	25					2	RMER5	LTR/ERV1
183357	1458001_at	25	12	119363445	119363421	25	1	MIRb	SINE/MIR	119363559	119363367	Gm6768	119260934	119264272	Macc1	119443410	119466934
191815	AFFX-18SRNAMur/X00686_M_at	25	6	3201514	3201538	25	1	SSU-rRNA_Hsa	rRNA	3200779	3201677				Samd9l	3399571	3372260
187775	1458478_at	25	8	104711771	104711795	25	1	ERVB2_1A-I_MM	LTR/ERVK	104711713	104713569	Fam96b	104641965	104639839	Ces2a	104734003	104741634
187763	1454171_x_at	25					2	IAPLTR4	LTR/ERVK
187800	1459207_at	25	4	72211901	72211877	25	1	B3	SINE/B2	72211915	72211725	Tle1	72200919	72117142	Aldoart1	72852634	72850583
193134	1445087_at	25	17	61666331	61666307	25	1	RMER6C	LTR/ERVK	61666484	61665970	Nudt12	59013372	58999618	Efna5	62881317	62604184
187908	1442630_at	25	15	75881632	75881608	25	1	ORR1A4-int	LTR/ERVL-MaLR	75881750	75881283	Gsdmd	75862339	75867404	Naprt1	75894481	75890964
187862	1442394_at	25	14	77814176	77814152	25	1	Charlie4a	DNA/hAT-Charlie	77814284	77813916	Gm1587	77798864	77794823	Dnajc15	77874917	77826217
187649	1429895_at	25	X	36815049	36815025	25	1	RMER5	LTR/ERV1	36815167	36814743	Slc25a5	36795651	36798807	C330007P06Rik	36874111	36823737
187709	1458902_at	25	19	9865148	9865124	25	1	RLTR24B_MM	LTR/ERV1	9865291	9864879	Scgb2a2	9847616	9852046	Incenp	9899533	9872297
187688	1431633_x_at	25					2	MMERVK9E_I-int	LTR/ERVK
187689	1431632_at	25					2	MMERVK9E_I-int	LTR/ERVK
187634	1454328_at	25	2	141176003	141176027	25	1	MLTR14	LTR/ERV1	141175927	141176367	Flrt3	140671469	140650914	Kif16b	142901531	142617474
193501	1439961_x_at	25					2	IAPLTR2b	LTR/ERVK
189063	1435846_x_at	25	11	115926701	115926725	25	1	RLTR13D3A1	LTR/ERVK	115926048	115927000	Smim6	115912017	115913920	Sap30bp	115933282	115966725
189048	1442981_at	25	7	36684482	36684506	25	1	MTD	LTR/ERVL-MaLR	36684400	36684539	E130304I02Rik	35802593	35803027	Tshz3	36698118	36773545
191883	1442988_at	25	8	126812873	126812849	25	1	RMER19A	LTR/ERVK	126813236	126812622	Irf2bp2	126593436	126588296	Tomm20	126945921	126930664
191915	1431106_a_at	25					2	IAPLTR3-int	LTR/ERVK
191589	1447471_at	25	8	70014670	70014646	25	1	RMER19B	LTR/ERVK	70014893	70014113	Gatad2a	69996379	69907069	Mau2	70042734	70016123
188889	1432076_at	25	7	82939128	82939104	25	1	MTE2b	LTR/ERVL-MaLR	82939362	82939022	Mex3b	82867333	82871563	A530021J07Rik	83148644	83155922
188917	1442938_at	25	12	95236746	95236770	25	1	B4	SINE/B4	95236519	95236788	Gm9726	93929102	93927004	Flrt2	95692226	95785215
192026	1441939_x_at	25	16	94011016	94011040	25	1	PB1D9	SINE/Alu	94010955	94011072	Cldn14	94008837	93919031	Sim2	94085260	94127032
191992	1446714_x_at	25	6	85870786	85870762	25	1	MMETn-int	LTR/ERVK	85870944	85869886	Cml2	85869158	85865422	1700019G17Rik	85904884	85899051
187508	1431632_at	25	19	11299410	11299434	25	1	MMERVK9E_I-int	LTR/ERVK	11298862	11299623	Ms4a5	11283813	11273866	Ms4a7	11336146	11321039
187505	1429895_at	25	X	36815002	36814978	25	1	RMER5	LTR/ERV1	36815167	36814743	Slc25a5	36795651	36798807	C330007P06Rik	36874111	36823737
190442	1432111_at	25	16	50653679	50653703	25	1	Lx6	LINE/L1	50653158	50654502	Ccdc54	50591154	50589859	5330426P16Rik	50732743	50727966
190441	1433163_at	25	11	16959800	16959824	25	1	Lx3A	LINE/L1	16959141	16960048	Fbxo48	16951375	16954772	Plek	17052381	16971206
193290	1453519_at	25	15	96193428	96193404	25	1	RMER19B	LTR/ERVK	96193938	96193108	Gm17546	95830072	95824459	Arid2	96287518	96404992
190766	1453575_at	25	13	106912801	106912777	25	1	B1F	SINE/Alu	106912882	106912733	Lrrc70	106847267	106833860	Dimt1	106947129	106960224
190779	1429676_at	25					2	IAP-d-int	LTR/ERVK
191742	1459989_at	25					2	RLTR19	LTR/ERVK
193322	1454484_at	25	12	106159703	106159727	25	1	RLTR12H	LTR/ERVK	106159628	106160201	Vrk1	106010263	106077410	3110018I06Rik	107488632	107489636
192158	AFFX-18SRNAMur/X00686_M_at	25	17	39847259	39847283	25	1	SSU-rRNA_Hsa	rRNA	39846353	39848201	Gm9041	39640957	39645666	Gm21946	39953353	39955244
190717	1453309_at	25	6	127211993	127212017	25	1	MT2A	LTR/ERVL	127211763	127212229	Ccnd2	127151048	127125779	Gm4968	127233756	127234619
189325	1446762_at	25	18	79191477	79191453	25	1	Lx5b	LINE/L1	79192633	79191174	Setbp1	79109391	78750380	Pard6g	80046895	80119640
190325	1456708_at	25	4	125888412	125888388	25	1	RCHARR1	DNA/hAT-Charlie	125888708	125887741	Grik3	125490700	125714173	Csf3r	126024550	126044440
190307	1441278_at	25	8	95821547	95821571	25	1	RMER5	LTR/ERV1	95821344	95821767	Cnot1	95807462	95719451	Gm10094	95825354	95826133
189140	1441367_a_at	25	6	117884519	117884543	25	1	ORR1D1	LTR/ERVL-MaLR	117884369	117884640	Zfp239	117862100	117873291	Hnrnpf	117900324	117925622
189232	1454081_at	25	13	95708770	95708794	25	1	L1MB7	LINE/L1	95708522	95709338	F2rl2	95696853	95702739	Sv2c	96132577	95959443
189221	1445583_x_at	25	3	49138388	49138412	25	1	ERVB4_1C-LTR_Mm	LTR/ERVK	49138115	49138628	1700018B24Rik	48609101	48605732	Pcdh18	49757316	49743296
190460	1446253_at	25					2	MRLTR33	LTR/ERVK
188957	1446836_at	25	12	75610901	75610877	25	1	MTD	LTR/ERVL-MaLR	75611021	75610633	Ppp2r5e	75596200	75450883	Wdr89	75669537	75630594
189009	1444250_at	25					2	RLTR13D3A1	LTR/ERVK
188962	1432966_at	25	7	40474633	40474657	25	1	RMER5	LTR/ERV1	40474348	40474853	Gm2058	39588931	39589717	Vstm2b	40899278	40929968
188960	1432324_at	25					2	Lx3B	LINE/L1
194695	AFFX-18SRNAMur/X00686_M_at	25	10	82955349	82955326	24	1	SSU-rRNA_Hsa	rRNA	82955391	82955117	Gm4799	82954344	82955000	Chst11	82985498	83195900
194706	1430516_at	25	7	30140474	30140498	25	1	L1ME1	LINE/L1	30140212	30140699	Zfp382	30121942	30134665	Zfp146	30169727	30161274
194442	1446253_at	25	19	59349296	59349320	25	1	MRLTR33	LTR/ERVK	59349205	59349682	Rps12-ps3	59322290	59322783	Emx2	59458372	59465357
194445	1441494_at	25	14	73301686	73301662	25	1	L1M5	LINE/L1	73301803	73301597	Lpar6	73237891	73240358	Itm2b	73385271	73362231
194425	1429676_at	25	10	38063113	38063137	25	1	RLTR10D2	LTR/ERVK	38063046	38063402	5930403N24Rik	37139558	37141679	Rfpl4b	38821779	38820541
194593	AFFX-18SRNAMur/X00686_5_at	25					2	SSU-rRNA_Hsa	rRNA
194627	1455386_at	25	15	12195912	12195935	24	1	B1_Mur3	SINE/Alu	12195880	12196017	Zfr	12117831	12185683	Mtmr12	12205028	12272240
190641	1458754_at	25	X	169463482	169463458	25	1	RMER5	LTR/ERV1	169463606	169463147	Hccs	169320372	169250193	Mid1	169685199	170005736
194917	1431990_at	25					2	RLTR19	LTR/ERVK
194416	1458549_at	25	7	142290855	142290879	25	1	ERVB4_1C-LTR_Mm	LTR/ERVK	142290588	142291092	Gm10013	142280939	142280268	Krtap5-1	142297069	142296334
194779	1432166_at	25	2	168152699	168152675	25	1	MLTR14	LTR/ERV1	168152974	168152522	Pard6b	168081004	168101203	Adnp	168207112	168180986
194808	1459077_at	25	15	82696817	82696841	25	1	MMERGLN-int	LTR/ERV1	82696603	82697209	Cyp2d37-ps	82690499	82689134	Cyp2d40	82764183	82759835
195831	AFFX-18SRNAMur/X00686_3_at	25	17	39847884	39847908	25	1	SSU-rRNA_Hsa	rRNA	39846353	39848201	Gm9041	39640957	39645666	Gm21946	39953353	39955244
195834	1440753_at	25	4	8609144	8609168	25	1	B2_Mm2	SINE/B2	8609027	8609208	Rab2a	8535644	8607778	Chd7	8690406	8867659
195923	1430914_at	25	14	54349959	54349935	25	1	RLTR44-int	LTR/ERVK	54350486	54349819	Olfr49	54282925	54281896	Oxa1l	54360841	54369669
195879	1445756_at	25	12	107807086	107807110	25	1	B4A	SINE/B4	107807008	107807205	3110018I06Rik	107488632	107489636	Bcl11b	108003602	107910403
195878	AFFX-18SRNAMur/X00686_M_at	25	17	39847199	39847223	25	1	SSU-rRNA_Hsa	rRNA	39846353	39848201	Gm9041	39640957	39645666	Gm21946	39953353	39955244
195868	1432690_at	25	2	53879192	53879216	25	1	MLT1D	LTR/ERVL-MaLR	53878836	53879290	Arl6ip6	53191726	53219220	Rprm	54085552	54084093
196077	1459563_x_at	25	7	3419548	3419572	25	1	ZP3AR	Satellite	3419179	3419719	Cacng8	3390683	3415648	Cacng6	3424195	3435667
196250	1457772_at	25	1	171321133	171321109	25	1	MYSERV-int	LTR/ERVK	171321520	171320847	Ufc1	171295024	171288563	Dedd	171329145	171342331
196188	AFFX-18SRNAMur/X00686_3_at	25	17	39847860	39847884	25	1	SSU-rRNA_Hsa	rRNA	39846353	39848201	Gm9041	39640957	39645666	Gm21946	39953353	39955244
196182	1446714_x_at	25	6	85870694	85870670	25	1	MMETn-int	LTR/ERVK	85870944	85869886	Cml2	85869158	85865422	1700019G17Rik	85904884	85899051
196017	1446961_at	25					2	Lx2	LINE/L1
195954	1446716_at	25					2	RLTR17	LTR/ERVK
195953	1442895_at	25	7	7100648	7100624	25	1	Lx7	LINE/L1	7101053	7100620	Aurkc	6995443	7002945	Zfp954	7121445	7114690
195961	1445140_at	25	1	155552992	155552968	25	1	MTD	LTR/ERVL-MaLR	155553033	155552952	Xpr1	155417415	155275701	Acbd6	155558120	155687233
197431	1444721_at	25	7	20150009	20149985	25	1	L1Md_F2	LINE/L1	20150152	20148899	Vmn1r93	20139088	20138123	Vmn1r94	20168377	20167460
198880	1441278_at	25	8	95821659	95821683	25	1	RMER5	LTR/ERV1	95821344	95821767	Cnot1	95807462	95719451	Gm10094	95825354	95826133
198842	1446019_at	25					2	ORR1A2-int	LTR/ERVL-MaLR
198706	1439961_x_at	25					2	IAPLTR2b	LTR/ERVK
196310	1445619_at	25	12	101601674	101601650	24	1	L1_Mus3	LINE/L1	101601846	101595815	Catsperb	101404673	101626009	Tc2n	101718523	101645443
199035	1458288_at	25					2	RLTR14_RN	LTR/ERV1
197805	1454567_at	25	10	43832722	43832746	25	1	RLTR26B_MM	LTR/ERVK	43832707	43833280	F930017D23Rik	43593427	43630916	Qrsl1	43901745	43874188
197804	1443693_at	25	3	92843641	92843617	25	1	RMER13B	LTR/ERVK	92843930	92843547	Kprp	92827247	92823074	Lce1l	92851286	92849949
197801	1445662_x_at	25	13	67926493	67926469	25	1	MER89	LTR/ERV1	67926780	67926298	BC048507	67863326	67863923	Mtrr	68582121	68560780
199317	1431954_x_at	25					2	IAPLTR3-int	LTR/ERVK
196456	AFFX-18SRNAMur/X00686_M_at	25	17	39847193	39847217	25	1	SSU-rRNA_Hsa	rRNA	39846353	39848201	Gm9041	39640957	39645666	Gm21946	39953353	39955244
199177	1441393_at	25					2	B4A	SINE/B4
199121	1446253_at	25	19	59349257	59349281	25	1	MRLTR33	LTR/ERVK	59349205	59349682	Rps12-ps3	59322290	59322783	Emx2	59458372	59465357
197306	1444580_at	25					2	RMER19B	LTR/ERVK
197286	1441774_at	25	7	88494656	88494680	25	1	RCHARR1	DNA/hAT-Charlie	88494393	88495160	Rab38	88430273	88491466	Tmem135	89404222	89139723
200143	1432111_at	25	16	50653601	50653625	25	1	Lx6	LINE/L1	50653158	50654502	Ccdc54	50591154	50589859	5330426P16Rik	50732743	50727966
200162	1443929_at	25					2	RMER16_Mm	LTR/ERVK
200225	1447302_at	25	X	13492690	13492714	25	1	MLTR11A	LTR/ERVK	13492491	13492871	Nyx	13466110	13489313	Cask	13851367	13517080
200281	1439886_at	25	3	19900889	19900913	25	1	RLTR13D2	LTR/ERVK	19900135	19901148	4632415L05Rik	19894886	19895962	Cp	19957054	20009145
200293	1459435_at	25	5	76906482	76906458	25	1	RLTR23	LTR/ERV1	76906748	76906320	Aasdh	76905514	76873659	Ppat	76951578	76913249
200426	1445583_x_at	25	3	49138387	49138411	25	1	ERVB4_1C-LTR_Mm	LTR/ERVK	49138115	49138628	1700018B24Rik	48609101	48605732	Pcdh18	49757316	49743296
200466	1440753_at	25	4	8608984	8609008	25	1	B3	SINE/B2	8608856	8609026	Rab2a	8535644	8607778	Chd7	8690406	8867659
197646	1459513_at	25					2	MuRRS-int	LTR/ERV1
197663	1459989_at	25					2	RLTR19	LTR/ERVK
200623	1441619_at	25	7	30036518	30036494	25	1	B4A	SINE/B4	30036730	30036447	Zfp568	29983955	30028282	Zfp14	30044734	30038053
200667	1444250_at	25					2	RLTR13D3A1	LTR/ERVK
200682	1443895_at	25					2	RLTR45-int	LTR/ERVK
201918	1444925_at	25	X	94060391	94060415	25	1	RSINE1	SINE/B4	94060347	94060515	AU015836	93968659	93975470	Zfx	94123702	94074631
201894	1445055_at	25	8	57727211	57727235	25	1	B1_Mur4	SINE/Alu	57727188	57727316	Galnt7	57653032	57523828	Galntl6	58911627	57776225
203568	1447836_x_at	25	13	52124045	52124069	25	1	RMER15	LTR/ERVL	52123969	52124275	Gadd45g	51846678	51848468	Diras2	52530836	52504375
200722	1446019_at	25	9	51970210	51970234	25	1	ORR1A2-int	LTR/ERVL-MaLR	51968557	51970353	Fdx1	51963533	51943307	Rdx	52047150	52088737
204485	1454567_at	25	10	43833244	43833268	25	1	RLTR26B_MM	LTR/ERVK	43832707	43833280	F930017D23Rik	43593427	43630916	Qrsl1	43901745	43874188
204514	1447172_at	25					2	L1M5	LINE/L1
201614	1444929_at	25					2	RLTR27	LTR/ERVK
202039	1458790_at	25					2	L1_Mus3	LINE/L1
201721	1454328_at	25	2	141176189	141176213	25	1	MLTR14	LTR/ERV1	141175927	141176367	Flrt3	140671469	140650914	Kif16b	142901531	142617474
201701	1443514_at	25	X	105307668	105307644	25	1	L1_Mur3	LINE/L1	105308038	105306921	Magee1	105120396	105123909	Cypt2	105499772	105500639
206001	1441691_at	25	11	20428261	20428285	25	1	ERVB5_1-I_MM	LTR/ERVK	20424949	20428364	Slc1a4	20332713	20302180	Sertad2	20543253	20653021
207382	1445022_at	25	18	66991291	66991267	25	1	B3A	SINE/B2	66991429	66991225	Mc4r	66860472	66857715	Gnal	67088336	67226792
207320	1447836_x_at	25	13	52124030	52124054	25	1	RMER15	LTR/ERVL	52123969	52124275	Gadd45g	51846678	51848468	Diras2	52530836	52504375
207349	1445580_at	25	15	34395652	34395628	25	1	MERV1_I-int	LTR/ERV1	34396714	34393820	9430069I07Rik	34356421	34349176	Rpl30	34443640	34440505
204690	1432690_at	25	2	53878948	53878972	25	1	MLT1D	LTR/ERVL-MaLR	53878836	53879290	Arl6ip6	53191726	53219220	Rprm	54085552	54084093
202156	1458751_at	25					2	L1_Mur3	LINE/L1
204949	1439162_at	25	2	72988174	72988198	25	1	RLTR11B	LTR/ERVK	72987825	72988306	Gm11084	72986716	72971548	Ola1	73218924	73092801
204979	1441176_at	25	7	51612266	51612290	25	1	ORR1A2	LTR/ERVL-MaLR	51612242	51612564	Ano5	51511029	51598709	Slc17a6	51621830	51671125
204900	AFFX-18SRNAMur/X00686_3_at	25					2	SSU-rRNA_Hsa	rRNA
205002	1458902_at	25	19	9865198	9865174	25	1	RLTR24B_MM	LTR/ERV1	9865291	9864879	Scgb2a2	9847616	9852046	Incenp	9899533	9872297
203135	1431954_x_at	25	12	24427904	24427928	25	1	IAPLTR3	LTR/ERVK	24427857	24428178	Gm9312	24252181	24251846	Gm16372	24493656	24493207
203104	1447302_at	25	X	13492746	13492770	25	1	MLTR11A	LTR/ERVK	13492491	13492871	Nyx	13466110	13489313	Cask	13851367	13517080
206233	1454567_at	25					2	RLTR26B_MM	LTR/ERVK
203510	1440592_at	25					2	RLTR13D3A1	LTR/ERVK
203511	1447124_at	25					2	RLTR13D3A1	LTR/ERVK
203479	1447607_at	25	7	38712337	38712360	24	1	RLTR27	LTR/ERVK	38712167	38712473	Gm5591	38528193	38518139	Gm21276	38770304	38762406
203485	1445583_x_at	25					2	ERVB4_1C-LTR_Mm	LTR/ERVK
207247	1430276_at	25	6	149199636	149199612	25	1	Lx4A	LINE/L1	149200038	149199526	Amn1	149188712	149157147	2810474O19Rik	149309414	149335658
207197	1447163_x_at	25					2	L1_Mus2	LINE/L1
207209	1433228_at	25	13	34968261	34968285	24	1	MTD	LTR/ERVL-MaLR	34967920	34968320	Eci3	34963810	34946614	Eci2	35027094	34977748
207661	1444213_at	25	7	111119436	111119412	25	1	Charlie14a	DNA/hAT-Charlie	111119734	111119325	Eif4g2	111083030	111067985	Galnt18	111779977	111471661
203216	1440592_at	25	16	38489903	38489879	25	1	RLTR13D3A1	LTR/ERVK	38490221	38489447	Cd80	38458933	38486933	Timmdc1	38522663	38498347
203186	1431990_at	25	5	103230495	103230471	25	1	MTE2b	LTR/ERVL-MaLR	103230545	103230357	Mapk10	103211334	102907948	Ptpn13	103425192	103598359
204656	1455038_at	25					2	RLTR1A2_MM	LTR/ERV1
203308	1433141_at	25					2	Lx6	LINE/L1
203310	1447836_x_at	25	13	52124095	52124119	25	1	RMER15	LTR/ERVL	52123969	52124275	Gadd45g	51846678	51848468	Diras2	52530836	52504375
205914	1444388_at	25	7	125443445	125443421	25	1	B4A	SINE/B4	125443601	125443406	4930571K23Rik	125368861	125371013	Kdm8	125444676	125462265
207434	1434067_at	25					2	RLTR21	LTR/ERVK
207772	1454434_at	25	5	134930963	134930987	25	1	RLTR49	LTR/ERVK	134930937	134931061	Cldn13	134915526	134914249	Wbscr27	134932368	134942637
209104	1445140_at	25	1	155552798	155552774	25	1	RMER12	LTR/ERVK	155552951	155552193	Xpr1	155417415	155275701	Acbd6	155558120	155687233
209064	1432710_at	25					2	MTD	LTR/ERVL-MaLR
209158	1447527_at	25	8	46754627	46754651	25	1	RLTR42-int	LTR/ERVK	46754443	46754756	Irf2	46739745	46847458	Enpp6	46986925	47094895
210058	1444830_at	25	10	122405151	122405127	25	1	RMER1C	Other	122405353	122404618	Tmem5	122097371	122078114	Avpr1a	122448499	122453453
210353	1433049_at	25	12	63664627	63664651	24	1	L1_Mus2	LINE/L1	63664579	63664802	Spanxn4	62687822	62688244	Fscb	64474898	64471333
210315	1428748_at	25	19	61122846	61122822	25	1	MurSatRep1	Unknown	61122931	61122414	Grk5	60889749	61092553	Gm7102	61176309	61174686
213440	AFFX-18SRNAMur/X00686_M_at	25					2	SSU-rRNA_Hsa	rRNA
210477	1443610_at	25	5	76138338	76138314	25	1	RLTR30D_RN	LTR/ERV1	76138374	76137917	Kdr	75978458	75932827	Srd5a3	76140271	76155504
211656	1444929_at	25	18	11746912	11746936	25	1	RLTR27	LTR/ERVK	11746883	11747175	Rbbp8	11633276	11743207	Cables1	11839220	11945627
210258	1432111_at	25	16	50653932	50653956	25	1	Lx6	LINE/L1	50653158	50654502	Ccdc54	50591154	50589859	5330426P16Rik	50732743	50727966
213129	1458302_at	25	2	131252655	131252679	25	1	RLTR28	LTR/ERVL	131252482	131252679	Mavs	131234063	131248025	Pank2	131262495	131299188
211734	1443965_at	25	1	175578147	175578171	25	1	Lx5b	LINE/L1	175577643	175578253	Rgs7	175491130	175059736	Fh1	175625635	175600374
210746	1431666_at	25	12	99693148	99693124	25	1	MTD	LTR/ERVL-MaLR	99693414	99693069	Foxn3	99450111	99194980	Efcab11	99883442	99717531
213145	1430501_at	25	15	18698124	18698100	25	1	RLTR21	LTR/ERVK	18698709	18696978	Cdh9	16778101	16857094	Cdh10	18818947	19014236
213198	1445795_at	25	19	3848872	3848848	25	1	MIR	SINE/MIR	3848931	3848782	Suv420h1	3767421	3818303	Chka	3851773	3894369
214707	1446836_at	25	12	75610858	75610834	25	1	MTD	LTR/ERVL-MaLR	75611021	75610633	Ppp2r5e	75596200	75450883	Wdr89	75669537	75630594
214721	AFFX-18SRNAMur/X00686_M_at	25	17	39847335	39847359	25	1	SSU-rRNA_Hsa	rRNA	39846353	39848201	Gm9041	39640957	39645666	Gm21946	39953353	39955244
210689	1447836_x_at	25	13	52124044	52124068	25	1	RMER15	LTR/ERVL	52123969	52124275	Gadd45g	51846678	51848468	Diras2	52530836	52504375
212911	1447163_x_at	25					2	L1_Mus2	LINE/L1
214389	1457616_at	25	10	82180872	82180896	25	1	ORR1C2-int	LTR/ERVL-MaLR	82180798	82181395	AU041133	82138253	82152011	Zfp938	82241280	82224850
214398	1445195_at	25	7	14688347	14688371	25	1	L1_Mus3	LINE/L1	14688260	14688524	Gm4745	14659708	14665995	Obox2	15354037	15398545
212938	1453658_at	25					2	RMER12B	LTR/ERVK
212974	1445795_at	25	19	3848693	3848669	25	1	MTD	LTR/ERVL-MaLR	3848740	3848397	Suv420h1	3767421	3818303	Chka	3851773	3894369
212099	1457103_at	25	6	42033172	42033196	25	1	Lx2B2	LINE/L1	42032589	42033412	Sval3	41968140	41973090	Sva	42038394	42042851
212102	1445926_at	25	3	111138388	111138412	25	1	Lx5	LINE/L1	111138205	111138647	Prmt6	110250998	110246112	Amy2a5	113258837	113249176
212061	1447800_x_at	25	15	16362232	16362256	24	1	Lx2	LINE/L1	16360897	16363012	Cdh6	13173639	13034200	Cdh9	16778101	16857094
213344	1453658_at	25	17	7400028	7400003	25	1	RMER12B	LTR/ERVK	7400123	7399326	Gm9992	7385305	7363712	Fndc1	7827302	7738569
213416	1430914_at	25					2	RLTR44A	LTR/ERVK
214921	1445022_at	25	18	66991337	66991313	25	1	B3A	SINE/B2	66991429	66991225	Mc4r	66860472	66857715	Gnal	67088336	67226792
214934	1431499_at	25	12	83121582	83121558	25	1	MER47B	DNA/TcMar-Tigger	83121622	83121270	Gm10006	82618025	82618992	Dpf3	83487716	83213745
214908	1454328_at	25	2	141176017	141176041	25	1	MLTR14	LTR/ERV1	141175927	141176367	Flrt3	140671469	140650914	Kif16b	142901531	142617474
214938	1446124_at	25	7	110677662	110677686	25	1	HAL1M8	LINE/L1	110677284	110677845	Adm	110627669	110629819	B430319F04Rik	110769345	110766677
214526	1458036_at	25	5	104902205	104902229	25	1	L1_Mus3	LINE/L1	104901397	104902272	Zfp951	104828957	104814343	Abcg3	104982718	104935057
216097	1430921_at	25	7	49122788	49122764	25	1	B3A	SINE/B2	49122819	49122627	E2f8	48881596	48866429	Nav2	49246189	49610087
216146	1432893_at	25	1	87453971	87453947	25	1	MLT1J	LTR/ERVL-MaLR	87454242	87453777	Kcnj13	87394729	87386363	3110079O15Rik	87470264	87475459
216153	1443136_at	25					2	IAPEY5_I-int	LTR/ERVK
214637	1458953_at	25					2	RLTR11D	LTR/ERVK
214594	1457496_at	25	2	156609432	156609408	25	1	B4A	SINE/B4	156609490	156609272	Aar2	156547584	156568972	Dlgap4	156613705	156764363
215840	1444077_at	25	16	37107859	37107835	25	1	L1MC4	LINE/L1	37108287	37107453	Polq	37011786	37095417	Stxbp5l	37384962	37114942
215803	1437766_at	25	X	95960990	95960966	25	1	RLTR21	LTR/ERVK	95961532	95960377	Las1l	95956962	95935335	Msn	96096042	96168552
216447	1440592_at	25	16	38489894	38489870	25	1	RLTR13D3A1	LTR/ERVK	38490221	38489447	Cd80	38458933	38486933	Timmdc1	38522663	38498347
211985	1434067_at	25	11	83226275	83226299	25	1	RLTR21	LTR/ERVK	83225526	83226607	Slfn3	83191330	83215154	Pex12	83302586	83294642
216014	1459285_at	25	5	143426330	143426354	25	1	RLTR19	LTR/ERVK	143426057	143426518	Kdelr2	143403820	143421900	Daglb	143464493	143504442
216365	1456708_at	25	4	125888027	125888003	25	1	RCHARR1	DNA/hAT-Charlie	125888708	125887741	Grik3	125490700	125714173	Csf3r	126024550	126044440
216329	1454567_at	25	10	43832986	43833010	25	1	RLTR26B_MM	LTR/ERVK	43832707	43833280	F930017D23Rik	43593427	43630916	Qrsl1	43901745	43874188
217725	1431456_at	25	18	78480568	78480592	25	1	MTE2a	LTR/ERVL-MaLR	78480427	78480762	Gm6133	78349754	78350701	Setbp1	79109391	78750380
217790	1440631_at	25	11	96950628	96950652	25	1	MTEb	LTR/ERVL-MaLR	96950627	96950806	Pnpo	96943986	96937825	Sp2	96982959	96953340
217441	1444893_at	25	8	89832703	89832679	25	1	RMER19C	LTR/ERVK	89832965	89832341	Gm5356	89187560	89186943	Tox3	90348343	90247040
217409	1431633_x_at	25	19	11299409	11299433	25	1	MMERVK9E_I-int	LTR/ERVK	11298862	11299623	Ms4a5	11283813	11273866	Ms4a7	11336146	11321039
217495	1453701_at	25	15	18357903	18357879	25	1	Lx3_Mus	LINE/L1	18358124	18357433	Cdh9	16778101	16857094	Cdh10	18818947	19014236
216199	1460151_at	25					2	MMERVK9C_I-int	LTR/ERVK
217684	1443177_at	25	12	116280144	116280120	25	1	B3A	SINE/B2	116280211	116280078	Gm11027	116275386	116275612	Esyt2	116281222	116373096
217658	1432966_at	25	7	40474605	40474629	25	1	RMER5	LTR/ERV1	40474348	40474853	Gm2058	39588931	39589717	Vstm2b	40899278	40929968
217660	1458704_at	25	8	72559262	72559286	25	1	ERVB5_2-LTR_MM	LTR/ERVK	72558956	72559409	Med26	72548310	72494558	Smim7	72571088	72565188
217662	AFFX-18SRNAMur/X00686_3_at	25	17	39848024	39848048	25	1	SSU-rRNA_Hsa	rRNA	39846353	39848201	Gm9041	39640957	39645666	Gm21946	39953353	39955244
217396	1444167_at	25	19	47489562	47489538	25	1	RCHARR1	DNA/hAT-Charlie	47489801	47489137	Sh3pxd2a	47464411	47260174	Obfc1	47537507	47501033
218859	1431632_at	25					2	MMERVK9E_I-int	LTR/ERVK
218858	1431633_x_at	25					2	MMERVK9E_I-int	LTR/ERVK
218913	1446836_at	25	12	75610818	75610794	25	1	MTD	LTR/ERVL-MaLR	75611021	75610633	Ppp2r5e	75596200	75450883	Wdr89	75669537	75630594
217295	1441600_at	25	12	25386131	25386155	25	1	RMER20B	LTR/ERVK	25386117	25386379	Id2	25096092	25093801	Rnf144a	26415256	26306797
217247	1444893_at	25	8	89832509	89832485	25	1	RMER19C	LTR/ERVK	89832965	89832341	Gm5356	89187560	89186943	Tox3	90348343	90247040
217848	1433163_at	25	11	16959684	16959708	25	1	Lx3A	LINE/L1	16959141	16960048	Fbxo48	16951375	16954772	Plek	17052381	16971206
218611	1456750_at	25	5	138569961	138569937	25	1	RMER19B2	LTR/ERVK	138570360	138569758	1700123K08Rik	138564694	138561840	Zfp68	138619761	138604616
218605	1458302_at	25	2	131252815	131252839	25	1	RLTR9A3	LTR/ERVK	131252680	131252999	Mavs	131234063	131248025	Pank2	131262495	131299188
219074	AFFX-18SRNAMur/X00686_3_at	25					2	SSU-rRNA_Hsa	rRNA
217539	1453519_at	25					2	RMER19B	LTR/ERVK
219233	1440753_at	25	4	8608930	8608954	25	1	B3	SINE/B2	8608856	8609026	Rab2a	8535644	8607778	Chd7	8690406	8867659
219018	1432076_at	25	7	82939144	82939120	25	1	MTE2b	LTR/ERVL-MaLR	82939362	82939022	Mex3b	82867333	82871563	A530021J07Rik	83148644	83155922
219184	1430501_at	25	15	18698115	18698091	25	1	RLTR21	LTR/ERVK	18698709	18696978	Cdh9	16778101	16857094	Cdh10	18818947	19014236
219145	1453745_at	25	5	23854679	23854703	25	1	RLTR48B	LTR/ERV1	23854494	23854749	Tomm7	23844161	23838944	Fam126a	24030690	23915276
220145	1433323_at	25	16	71250600	71250624	25	1	RMER1A	Other	71250119	71251017	4930423O20Rik	70382385	70381819	Robo1	72663149	73046095
220215	1441393_at	25	2	131214994	131215018	25	1	B4	SINE/B4	131214825	131215103	Ap5s1	131207078	131213514	Mavs	131234063	131248025
220314	1444369_at	25	1	60780816	60780840	25	1	MLT1L	LTR/ERVL-MaLR	60780705	60781112	Cd28	60716800	60773359	Ctla4	60887000	60915832
218743	1430501_at	25	15	18697876	18697852	25	1	RLTR21	LTR/ERVK	18698709	18696978	Cdh9	16778101	16857094	Cdh10	18818947	19014236
218806	1460158_at	25	17	9411816	9411792	25	1	RMER20B	LTR/ERVK	9411830	9411387	1700010I14Rik	8988333	9008319	Gm17728	9422060	9422458
218718	1447170_at	25	3	12836377	12836353	25	1	MYSERV-int	LTR/ERVK	12836891	12835972	Snx16	10440124	10417819	Ralyl	13776848	14182287
220686	1442938_at	25	12	95236731	95236755	25	1	B4	SINE/B4	95236519	95236788	Gm9726	93929102	93927004	Flrt2	95692226	95785215
220666	1446961_at	25					2	L1VL4	LINE/L1
220453	1444830_at	25	10	122404905	122404881	25	1	RMER1C	Other	122405353	122404618	Tmem5	122097371	122078114	Avpr1a	122448499	122453453
220489	1445658_at	25	11	97615492	97615468	25	1	RMER15	LTR/ERVL	97615792	97615254	Srcin1	97575226	97509340	E130012A19Rik	97629716	97627393
220416	1454476_at	25	14	24447385	24447409	25	1	ID_B1	SINE/B4	24447236	24447442	E330034G19Rik	24293214	24309966	Polr3a	24487046	24448694
220428	1442630_at	25	15	75881382	75881358	25	1	ORR1A4-int	LTR/ERVL-MaLR	75881750	75881283	Gsdmd	75862339	75867404	Naprt1	75894481	75890964
220638	1458745_at	25	18	20789188	20789212	25	1	B3	SINE/B2	20789150	20789363	B4galt6	20746404	20684599	Trappc8	20896078	20817224
221597	1456708_at	25	4	125888431	125888407	25	1	RCHARR1	DNA/hAT-Charlie	125888708	125887741	Grik3	125490700	125714173	Csf3r	126024550	126044440
221571	1446890_at	25	7	21211429	21211405	25	1	RSINE1	SINE/B4	21211447	21211326	Vmn1r123	21162185	21163108	Vmn1r124	21260617	21259694
221769	1441939_x_at	25	16	94011027	94011051	25	1	PB1D9	SINE/Alu	94010955	94011072	Cldn14	94008837	93919031	Sim2	94085260	94127032
221860	1440386_at	25	9	62080596	62080572	25	1	MLT1J	LTR/ERVL-MaLR	62080682	62080327	Glce	62070606	62057248	Spesp1	62282179	62270729
221911	1439911_at	25					2	RLTR13D2	LTR/ERVK
221922	1455038_at	25	2	156831290	156831266	25	1	MMERGLN-int	LTR/ERV1	156834847	156831133	Myl9	156775420	156781658	Tgif2	156840077	156855570
222102	1459637_at	25	14	67585889	67585865	25	1	ID_B1	SINE/B4	67585924	67585701	Gm6878	67314711	67304888	Cdca2	67715841	67676331
222123	1447172_at	25	X	19811097	19811121	25	1	B1_Mur1	SINE/Alu	19811021	19811124	BC049702	19481319	19479420	Chst7	20059560	20097521
221975	1431317_at	25					2	MurSatRep1	Unknown
222007	1458115_at	25	8	61922584	61922608	25	1	LTR53-int	LTR/ERVL	61922466	61922653	Palld	61902690	61513246	Ddx60	61928087	62037701
222920	1459989_at	25					2	RLTR19	LTR/ERVK
222950	1453661_at	25	3	8926787	8926811	25	1	ID_B1	SINE/B4	8926721	8926860	Mrps28	8923918	8802146	Tpd52	9004723	8928626
223115	1454567_at	25	10	43833097	43833121	25	1	RLTR26B_MM	LTR/ERVK	43832707	43833280	F930017D23Rik	43593427	43630916	Qrsl1	43901745	43874188
223160	1458192_at	25	1	58512363	58512387	25	1	RMER16-int	LTR/ERVK	58512361	58514437	Orc2	58505109	58462771	Fam126b	58586323	58522806
223101	1437655_at	25	12	116402420	116402396	25	1	RLTR6C_Mm	LTR/ERV1	116402644	116402312	Esyt2	116281222	116373096	Ncapg2	116405402	116463531
223033	1432690_at	25	2	53879240	53879264	25	1	MLT1D	LTR/ERVL-MaLR	53878836	53879290	Arl6ip6	53191726	53219220	Rprm	54085552	54084093
223074	1443929_at	25					2	RMER16_Mm	LTR/ERVK
223060	1430914_at	25	14	54350038	54350014	24	1	RLTR44-int	LTR/ERVK	54350486	54349819	Olfr49	54282925	54281896	Oxa1l	54360841	54369669
223199	1458115_at	25	8	61922718	61922742	25	1	LTR53-int	LTR/ERVL	61922716	61922788	Palld	61902690	61513246	Ddx60	61928087	62037701
223281	1458728_at	25	18	79135482	79135506	25	1	RLTR31B2	LTR/ERVK	79135182	79135581	Setbp1	79109391	78750380	Pard6g	80046895	80119640
223240	1436072_at	25					2	ORR1B1-int	LTR/ERVL-MaLR
223277	1446762_at	25	18	79191373	79191349	25	1	Lx5b	LINE/L1	79192633	79191174	Setbp1	79109391	78750380	Pard6g	80046895	80119640
227511	1442394_at	25	14	77814244	77814220	25	1	Charlie4a	DNA/hAT-Charlie	77814284	77813916	Gm1587	77798864	77794823	Dnajc15	77874917	77826217
224936	1446753_at	25					2	L1_Mus3	LINE/L1
224570	1454413_at	25	3	128701211	128701235	25	1	L1MC	LINE/L1	128701164	128701672	Gm10650	128038694	128040661	Pitx2	129199878	129219591
223464	1446019_at	25					2	ORR1A2	LTR/ERVL-MaLR
223296	1441747_at	25	7	34399924	34399948	25	1	RLTR33	LTR/ERVK	34399336	34400071	Lsm14a	34389540	34344646	Kctd15	34655509	34639014
227763	1454484_at	25	12	106159984	106160008	25	1	RLTR12H	LTR/ERVK	106159628	106160201	Vrk1	106010263	106077410	3110018I06Rik	107488632	107489636
224785	1453575_at	25	13	106912797	106912773	25	1	B1F	SINE/Alu	106912882	106912733	Lrrc70	106847267	106833860	Dimt1	106947129	106960224
226325	1439886_at	25					2	RLTR13D2	LTR/ERVK
227321	1453303_at	25	19	3387567	3387591	25	1	ID_B1	SINE/B4	3387473	3387687	Cpt1a	3323301	3385732	Mtl5	3388857	3407823
227333	1458348_at	25	17	81024492	81024468	25	1	MLTR14	LTR/ERV1	81024659	81024183	Tmem178	80944632	81001816	Thumpd2	81065085	81026327
227254	1458348_at	25	17	81024482	81024458	24	1	MLTR14	LTR/ERV1	81024659	81024183	Tmem178	80944632	81001816	Thumpd2	81065085	81026327
226203	1442450_at	25	2	155040587	155040563	25	1	ID_B1	SINE/B4	155040702	155040503	Gm14226	155018266	155027104	Ahcy	155074497	155059310
227747	1456750_at	25	5	146188695	146188671	25	1	MLTR14	LTR/ERV1	146189042	146188607	1700001J03Rik	146185304	146182450	Rnf6	146221555	146209192
228867	1445019_at	25	1	173607419	173607443	25	1	URR1A	DNA/hAT-Charlie	173607364	173607554	Pydc4	173599274	173566284	Pyhin1	173630859	173647928
226116	1456522_at	25	6	71356019	71355995	25	1	ID_B1	SINE/B4	71356086	71355944	Cd8b1	71322836	71337477	Cd8a	71373427	71379171
228738	1445069_at	25	X	150980511	150980535	25	1	L1M3	LINE/L1	150980461	150980790	Maged2	150814345	150806370	Gnl3l	151017322	150983141
228953	1459563_x_at	25	7	3419672	3419696	25	1	ZP3AR	Satellite	3419179	3419719	Cacng8	3390683	3415648	Cacng6	3424195	3435667
228954	1447005_at	25	7	3419672	3419696	25	1	ZP3AR	Satellite	3419179	3419719	Cacng8	3390683	3415648	Cacng6	3424195	3435667
228945	1458885_at	25	14	108026493	108026517	25	1	Lx10	LINE/L1	108026408	108026820	Trim52	106106198	106109280	Slitrk1	108914239	108909991
229039	1444388_at	25	7	125443589	125443565	25	1	B4A	SINE/B4	125443601	125443406	4930571K23Rik	125368861	125371013	Kdm8	125444676	125462265
228980	1431588_at	25	12	4521924	4521948	25	1	Charlie1a	DNA/hAT-Charlie	4520782	4522188	Ncoa1	4477182	4247363	Gm3625	4592927	4592826
227437	1446261_at	25	1	111572505	111572481	25	1	Lx2	LINE/L1	111572993	111572430	Cdh19	110977372	110889195	Dsel	111864909	111858702
227409	1429676_at	25	10	38063276	38063300	25	1	RLTR10D2	LTR/ERVK	38063046	38063402	5930403N24Rik	37139558	37141679	Rfpl4b	38821779	38820541
227218	1439911_at	25	15	32795881	32795905	25	1	RLTR13D2	LTR/ERVK	32795402	32796109	Sema5a	32244813	32696341	Sdc2	32920723	33034730
227159	1431588_at	25	12	4521826	4521850	25	1	Charlie1a	DNA/hAT-Charlie	4520782	4522188	Ncoa1	4477182	4247363	Gm3625	4592927	4592826
226351	AFFX-18SRNAMur/X00686_5_at	25	17	39846575	39846599	25	1	SSU-rRNA_Hsa	rRNA	39846353	39848201	Gm9041	39640957	39645666	Gm21946	39953353	39955244
227142	1442981_at	25					2	Lx8b	LINE/L1
227144	1454468_at	25	16	42510492	42510516	25	1	L1MC3	LINE/L1	42509818	42510825	Gap43	42340651	42248442	Zbtb20	42875881	43642602
226346	1440202_at	25	13	74576646	74576622	25	1	ORR1A4-int	LTR/ERVL-MaLR	74577739	74576580	Zfp825	74482943	74480517	Erap1	74639872	74691875
226385	1447365_at	25	19	38312130	38312154	25	1	MLTR13	LTR/ERVK	38311117	38312295	Lgi1	38264782	38308939	Slc35g1	38395980	38405607
224431	1455648_at	25	17	22287059	22287035	25	1	MMSAT4	Satellite	22288522	22286643	Gm4944	22225614	22197265	Zfp944	22361400	22337989
224446	1433297_at	25	9	107243105	107243081	25	1	ORR1D1	LTR/ERVL-MaLR	107243272	107242917	Dock3	107231909	106892834	Mapkapk3	107289877	107254927
224464	1457657_at	25					2	RLTR33	LTR/ERVK
224331	1429277_at	25	17	34506791	34506767	25	1	ORR1D2	LTR/ERVL-MaLR	34506993	34506709	Btnl4	34475937	34469042	Btnl6	34517352	34507804
223531	1433184_at	25	6	119029629	119029605	25	1	HAL1	LINE/L1	119030076	119029111	Cacna1c	118780324	118592319	Dcp1b	119175252	119221614
230417	1454328_at	25	2	141176068	141176092	25	1	MLTR14	LTR/ERV1	141175927	141176367	Flrt3	140671469	140650914	Kif16b	142901531	142617474
230402	1430174_at	25	2	5018716	5018692	25	1	Lx8	LINE/L1	5018910	5018583	Mcm10	5012791	4989714	Optn	5064051	5020642
230450	1444859_at	25	7	93732172	93732196	25	1	L1MCb	LINE/L1	93731853	93732219	Gm9934	93081027	93052081	Gm9966	95958215	95961613
230398	1443852_at	25	11	104673437	104673461	25	1	PB1D9	SINE/Alu	104673391	104673505	Itgb3	104608000	104670476	Gm11639	104685707	104753962
225826	1439911_at	25					2	RLTR13D5	LTR/ERVK
231457	1433317_at	25	5	121504250	121504274	25	1	RMER21A	LTR/ERV1	121504141	121504771	Adam1b	121502980	121500097	Adam1a	121521695	121518576
231406	1445554_at	25	4	156311932	156311956	25	1	MYSERV6-int	LTR/ERVK	156311591	156313380	Samd11	156255338	156246973	Vmn2r-ps159	156331103	156339496
230151	1431176_at	25					2	RMER19B	LTR/ERVK
230670	1458302_at	25	2	131252708	131252732	25	1	RLTR9A3	LTR/ERVK	131252680	131252999	Mavs	131234063	131248025	Pank2	131262495	131299188
231811	1431879_at	25	4	49479156	49479132	25	1	MMERVK9C_I-int	LTR/ERVK	49480719	49478524	Acnat1	49473912	49447105	Baat	49506557	49489422
230185	1445559_at	25	9	22463528	22463504	25	1	MERVL_2A-int	LTR/ERVL	22464786	22463368	Gm17545	22454290	22462062	Bbs9	22475715	22888280
230229	1445069_at	25	X	150980306	150980330	25	1	B3	SINE/B2	150980178	150980388	Maged2	150814345	150806370	Gnl3l	151017322	150983141
231631	1445195_at	25					2	L1_Mus3	LINE/L1
232110	1444567_at	25	13	58149570	58149594	25	1	MLT1B	LTR/ERVL-MaLR	58149451	58149733	Hnrnpa0	58128556	58125879	Idnk	58157649	58164693
232856	1444683_at	25	2	71736246	71736222	25	1	B3A	SINE/B2	71736291	71736192	Gm1631	71719417	71730966	Itga6	71745616	71858416
232879	1442394_at	25	14	77814170	77814146	25	1	Charlie4a	DNA/hAT-Charlie	77814284	77813916	Gm1587	77798864	77794823	Dnajc15	77874917	77826217
231763	1447722_at	25	2	30672096	30672120	25	1	RSINE1	SINE/B4	30671965	30672122	Cstad	30595040	30608943	1700001O22Rik	30803661	30794769
231709	1458885_at	25	14	108026326	108026350	25	1	ORR1B1	LTR/ERVL-MaLR	108026026	108026407	Trim52	106106198	106109280	Slitrk1	108914239	108909991
231559	1432507_at	25	11	63188120	63188144	25	1	Lx4B	LINE/L1	63187835	63188381	Pmp22	63128982	63159547	Hs3st3b1	63922290	63885792
232084	1447170_at	25	3	12836338	12836314	25	1	MYSERV-int	LTR/ERVK	12836891	12835972	Snx16	10440124	10417819	Ralyl	13776848	14182287
233235	1443693_at	25	3	92843624	92843600	25	1	RMER13B	LTR/ERVK	92843930	92843547	Kprp	92827247	92823074	Lce1l	92851286	92849949
233237	1453701_at	25	15	18357762	18357738	25	1	Lx3_Mus	LINE/L1	18358124	18357433	Cdh9	16778101	16857094	Cdh10	18818947	19014236
233238	1433184_at	25	6	119029556	119029532	25	1	HAL1	LINE/L1	119030076	119029111	Cacna1c	118780324	118592319	Dcp1b	119175252	119221614
233104	1453552_at	25	9	50489049	50489025	25	1	L1MB7	LINE/L1	50489398	50488808	Rpl10-ps3	50344981	50344240	1600029D21Rik	50494525	50505639
233078	1442564_at	25	X	12780716	12780692	25	1	Lx4A	LINE/L1	12780889	12780625	Med14	12762073	12675369	Usp9x	13071498	13173328
234378	1453658_at	25	17	7399959	7399935	25	1	RMER12B	LTR/ERVK	7400123	7399326	Gm9992	7385305	7363712	Fndc1	7827302	7738569
234441	1432389_at	25	15	91604399	91604423	25	1	Lx7	LINE/L1	91603691	91604667	Slc2a13	91573261	91267696	Lrrk2	91673175	91816120
234435	1458478_at	25	8	104711940	104711964	25	1	ERVB2_1A-I_MM	LTR/ERVK	104711713	104713569	Fam96b	104641965	104639839	Ces2a	104734003	104741634
233158	1445756_at	25	12	107807241	107807265	25	1	RSINE1	SINE/B4	107807219	107807381	3110018I06Rik	107488632	107489636	Bcl11b	108003602	107910403
234272	1456750_at	25					2	MLTR14	LTR/ERV1
234679	1447451_at	25	15	10725261	10725285	25	1	B3	SINE/B2	10725116	10725290	Rai14	10714631	10568979	C1qtnf3	10952332	10980150
234663	1454081_at	25	13	95708666	95708690	25	1	L1MB7	LINE/L1	95708522	95709338	F2rl2	95696853	95702739	Sv2c	96132577	95959443
234701	1445658_at	25	11	97615629	97615605	25	1	RMER15	LTR/ERVL	97615792	97615254	Srcin1	97575226	97509340	E130012A19Rik	97629716	97627393
234644	1431481_at	25	2	85074025	85074001	25	1	MLT1A0	LTR/ERVL-MaLR	85074029	85073715	Tnks1bp1	85048022	85073048	Aplnr	85136360	85139922
234843	1458288_at	25	7	27885731	27885755	25	1	RLTR14_RN	LTR/ERV1	27885414	27885768	Zfp607	27862557	27879567	1700049G17Rik	27929460	27907392
234798	1444167_at	25	19	47489348	47489324	25	1	RCHARR1	DNA/hAT-Charlie	47489801	47489137	Sh3pxd2a	47464411	47260174	Obfc1	47537507	47501033
234939	1444369_at	25	1	60781014	60781038	25	1	MLT1L	LTR/ERVL-MaLR	60780705	60781112	Cd28	60716800	60773359	Ctla4	60887000	60915832
235800	1459505_at	25	2	28440281	28440305	25	1	B4A	SINE/B4	28440108	28440385	Olfm1	28192992	28230736	Ppp1r26	28446800	28455508
235878	1430516_at	25	7	30140454	30140478	25	1	L1ME1	LINE/L1	30140212	30140699	Zfp382	30121942	30134665	Zfp146	30169727	30161274
235911	1431605_at	25	1	6230554	6230578	25	1	B3	SINE/B2	6230459	6230651	4732440D04Rik	6215292	6213293	Fam150a	6359331	6394731
237266	1459989_at	25					2	RLTR19	LTR/ERVK
237198	1446890_at	25	7	21211433	21211409	25	1	RSINE1	SINE/B4	21211447	21211326	Vmn1r123	21162185	21163108	Vmn1r124	21260617	21259694
237216	1446740_at	25	7	134392158	134392182	25	1	L1MD1	LINE/L1	134392051	134392235	D7Ertd443e	134385661	134266262	Dock1	134670687	135173639
236270	1431106_a_at	25	19	8033186	8033210	25	1	IAPEY4_I-int	LTR/ERVK	8030708	8033793	Slc22a27	7966027	7864388	Slc22a28	8131982	8062209
236209	1433141_at	25	14	71845351	71845375	25	1	Lx6	LINE/L1	71844987	71845616	Gfra2	70890130	70979838	Fndc3a	72710003	72537946
236167	1457772_at	25	1	171321094	171321070	25	1	MYSERV-int	LTR/ERVK	171321520	171320847	Ufc1	171295024	171288563	Dedd	171329145	171342331
236051	1454468_at	25	16	42510376	42510400	25	1	L1MC3	LINE/L1	42509818	42510825	Gap43	42340651	42248442	Zbtb20	42875881	43642602
239142	1458953_at	25	5	97552545	97552569	25	1	RLTR11D	LTR/ERVK	97552397	97552803	Gk2	97457008	97455161	Antxr2	98030733	97882783
240327	1439621_at	25	14	119110380	119110404	25	1	Lx9	LINE/L1	119109813	119110665	Uggt2	119099430	118985039	Hs6st3	119138415	119869594
240247	1434068_s_at	25	11	83226203	83226227	25	1	RLTR21	LTR/ERVK	83225526	83226607	Slfn3	83191330	83215154	Pex12	83302586	83294642
240276	1441859_x_at	25	5	115690128	115690104	25	1	L1_Mur3	LINE/L1	115690688	115689418	Ccdc64	115731621	115648175	Cit	115845278	116008947
240275	1431499_at	25	12	83119567	83119543	25	1	L1MC5	LINE/L1	83119774	83119150	Gm10006	82618025	82618992	Dpf3	83487716	83213745
238804	1447302_at	25					2	MLTR11A	LTR/ERVK
238797	1441774_at	25	7	88494525	88494549	25	1	RCHARR1	DNA/hAT-Charlie	88494393	88495160	Rab38	88430273	88491466	Tmem135	89404222	89139723
241826	1453938_at	25	2	30642076	30642100	25	1	RMER15	LTR/ERVL	30641893	30642425	Cstad	30595040	30608943	1700001O22Rik	30803661	30794769
240600	1458885_at	25	14	108026037	108026061	25	1	ORR1B1	LTR/ERVL-MaLR	108026026	108026407	Trim52	106106198	106109280	Slitrk1	108914239	108909991
240605	1441619_at	25	7	30036490	30036466	25	1	B4A	SINE/B4	30036730	30036447	Zfp568	29983955	30028282	Zfp14	30044734	30038053
240635	1444580_at	25	4	114331265	114331241	25	1	MLT1A1	LTR/ERVL-MaLR	114331477	114331127	Skint11	114163384	114245028	Trabd2b	114406724	114615098
241415	1447163_x_at	25					2	L1_Mus2	LINE/L1
242878	1447451_at	25					2	B3	SINE/B2
241454	1440529_at	25	2	179010265	179010289	25	1	MLT1K	LTR/ERVL-MaLR	179010224	179010411	Cdh26	178430531	178487366	Cdh4	179442431	179899373
241537	1445174_at	25					2	Lx5	LINE/L1
241471	1453701_at	25	15	18357775	18357751	25	1	Lx3_Mus	LINE/L1	18358124	18357433	Cdh9	16778101	16857094	Cdh10	18818947	19014236
237630	1457787_at	25	6	147089648	147089624	25	1	Lx8	LINE/L1	147089714	147089315	Mansc4	147087032	147075060	Klhl42	147091379	147112778
240479	1440756_at	25	7	28167563	28167539	25	1	MTD-int	LTR/ERVL-MaLR	28167745	28167449	9530053A07Rik	28129466	28164811	Fbl	28169748	28179269
240471	1443895_at	25					2	ERVB4_2-I_MM	LTR/ERVK
240475	1445307_at	25	5	132148401	132148377	25	1	RMER5	LTR/ERV1	132148578	132148148	Gm20382	131488482	131486204	AUTS2	132541823	132541515
240335	1453387_at	25	12	3803661	3803637	25	1	L1MB4	LINE/L1	3803739	3803387	Dtnb	3572381	3781796	Dnmt3a	3806007	3914443
240414	1443295_at	25					2	L1_Mur2	LINE/L1
240388	1455648_at	25	17	22286990	22286966	25	1	MMSAT4	Satellite	22288522	22286643	Gm4944	22225614	22197265	Zfp944	22361400	22337989
238577	1459586_at	25	8	97276503	97276479	25	1	Lx2	LINE/L1	97277444	97274586	Got2	95888547	95864134	Cdh8	99416471	99024471
238575	1459519_at	25	19	60627131	60627107	25	1	MTEb-int	LTR/ERVL-MaLR	60627445	60626891	Cacul1	60581023	60524696	Nanos1	60755987	60759913
240131	1454434_at	25	5	134931002	134931026	25	1	RLTR49	LTR/ERVK	134930937	134931061	Cldn13	134915526	134914249	Wbscr27	134932368	134942637
240145	1457495_at	25	9	46926876	46926900	25	1	Charlie1	DNA/hAT-Charlie	46926628	46927489	4931429L15Rik	46319986	46303361	Gm4791	46998931	47003338
240178	1441176_at	25	7	51612285	51612309	25	1	ORR1A2	LTR/ERVL-MaLR	51612242	51612564	Ano5	51511029	51598709	Slc17a6	51621830	51671125
240038	1443295_at	25					2	L1_Mur2	LINE/L1
240062	1457545_at	25	5	28480696	28480720	25	1	ORR1D2	LTR/ERVL-MaLR	28480679	28481028	Shh	28467101	28456815	Rnf32	29195992	29225524
240071	1460151_at	25	1	13621458	13621434	25	1	MMERVK9C_I-int	LTR/ERVK	13621966	13621066	Tram1	13589864	13564702	Lactb2	13660546	13624845
241944	1445307_at	25	5	132148192	132148168	25	1	RMER5	LTR/ERV1	132148578	132148148	Gm20382	131488482	131486204	AUTS2	132541823	132541515
241883	1453552_at	25	9	50489129	50489105	25	1	L1MB7	LINE/L1	50489398	50488808	Rpl10-ps3	50344981	50344240	1600029D21Rik	50494525	50505639
237726	1432695_at	25	3	124399201	124399225	25	1	MusHAL1	LINE/L1	124398382	124399673	Tram1l1	124321037	124323260	1700006A11Rik	124426039	124400990
237164	1443295_at	25					2	Lx5	LINE/L1
237114	1454567_at	25	10	43832897	43832921	25	1	RLTR26B_MM	LTR/ERVK	43832707	43833280	F930017D23Rik	43593427	43630916	Qrsl1	43901745	43874188
237538	1433335_at	25	7	68316612	68316636	25	1	Lx5c	LINE/L1	68316497	68316757	Pgpep1l	68264233	68236608	Gm5334	68618456	68620005
239104	1459077_at	25	15	82696940	82696964	25	1	MMERGLN-int	LTR/ERV1	82696603	82697209	Cyp2d37-ps	82690499	82689134	Cyp2d40	82764183	82759835
242985	1454434_at	25	5	134931403	134931427	25	1	MRLTR33	LTR/ERVK	134931322	134931634	Cldn13	134915526	134914249	Wbscr27	134932368	134942637
242967	1415708_at	25	11	3640087	3640063	25	1	MLT1K	LTR/ERVL-MaLR	3640325	3639749	Smtn	3540612	3517523	Morc2a	3649494	3690477
243062	1456708_at	25	4	125888126	125888102	24	1	RCHARR1	DNA/hAT-Charlie	125888708	125887741	Grik3	125490700	125714173	Csf3r	126024550	126044440
238922	1457079_at	25					2	MuRRS4-int	LTR/ERV1
243467	1446350_at	25	18	62678849	62678873	25	1	Lx7	LINE/L1	62678744	62679492	Gm17732	62662108	62662928	2700046A07Rik	62756347	62751675
241596	1433361_at	25	4	130371548	130371572	25	1	MMERVK10C-int	LTR/ERVK	130371422	130371692	Snrnp40	130360132	130390026	Nkain1	130574173	130531602
242053	1440202_at	25	13	74576825	74576801	25	1	ORR1A4-int	LTR/ERVL-MaLR	74577739	74576580	Zfp825	74482943	74480517	Erap1	74639872	74691875
242060	1443140_at	25	14	53811012	53811036	25	1	MT2A	LTR/ERVL	53810941	53811308	B230359F08Rik	53795360	53797832	Dad1	54254104	54235479
237353	1431106_a_at	25	19	8033139	8033163	25	1	IAPEY4_I-int	LTR/ERVK	8030708	8033793	Slc22a27	7966027	7864388	Slc22a28	8131982	8062209
244914	1443693_at	25	3	92843453	92843429	25	1	RMER5	LTR/ERV1	92843472	92843018	Kprp	92827247	92823074	Lce1l	92851286	92849949
245683	1458754_at	25	X	169463125	169463101	25	1	Lx9	LINE/L1	169463143	169463024	Hccs	169320372	169250193	Mid1	169685199	170005736
245684	1445195_at	25	7	15050351	15050375	25	1	L1_Mus3	LINE/L1	15050351	15050618	Gm4745	14659708	14665995	Obox2	15354037	15398545
237468	1445022_at	25	14	89109019	89108995	25	1	L1VL4	LINE/L1	89111176	89108556	Pcdh20	88471396	88464747	Gm10110	89898466	89896223
244273	1437766_at	25	X	95960577	95960553	25	1	RLTR21	LTR/ERVK	95961532	95960377	Las1l	95956962	95935335	Msn	96096042	96168552
243477	1433049_at	25	18	72158573	72158597	25	1	Lx8b	LINE/L1	72158486	72158872	Dcc	72351069	71258738	Mex3c	73573044	73592575
243472	1459164_at	25	6	134015417	134015393	25	1	L1_Mur3	LINE/L1	134015522	134014952	Kap	133853667	133849855	Etv6	134035700	134270158
244726	1445087_at	25	17	61666342	61666318	25	1	RMER6C	LTR/ERVK	61666484	61665970	Nudt12	59013372	58999618	Efna5	62881317	62604184
244705	1437441_at	25	17	33984935	33984959	25	1	MERVL_2A-int	LTR/ERVL	33984465	33985290	Vps52	33955812	33966984	H2-K1	34000333	33996017
244370	1447243_at	25	17	46356755	46356779	25	1	RLTR1A2_MM	LTR/ERV1	46356723	46357222	Abcc10	46328352	46303221	Zfp318	46383731	46420920
244297	1456594_at	25					2	ERVB4_2-I_MM	LTR/ERVK
244575	1458790_at	25					2	Lx	LINE/L1
241661	1441494_at	25	14	73301555	73301531	25	1	RSINE1	SINE/B4	73301582	73301447	Lpar6	73237891	73240358	Itm2b	73385271	73362231
245889	1430914_at	25					2	RLTR44A	LTR/ERVK
245783	1443852_at	25	11	104673434	104673458	25	1	PB1D9	SINE/Alu	104673391	104673505	Itgb3	104608000	104670476	Gm11639	104685707	104753962
245734	1433116_at	25	18	77746553	77746577	25	1	ORR1D1-int	LTR/ERVL-MaLR	77746041	77746736	8030462N17Rik	77714010	77633281	Haus1	77767780	77757567
245773	1441774_at	25	7	88494736	88494760	25	1	RCHARR1	DNA/hAT-Charlie	88494393	88495160	Rab38	88430273	88491466	Tmem135	89404222	89139723
245807	1445554_at	25					2	MYSERV6-int	LTR/ERVK
244667	1430441_at	25	4	147063854	147063830	25	1	Lx2B2	LINE/L1	147064854	147063808	Rex2	147021850	147060794	Gm13139	147132038	147180579
246137	1458865_at	25	X	90793449	90793425	25	1	L1_Mur3	LINE/L1	90794126	90792224	4930415L06Rik	89932852	89930098	Gm44	90892142	90893134
247291	1443140_at	25	14	53811438	53811462	25	1	L1M2	LINE/L1	53811317	53812360	B230359F08Rik	53795360	53797832	Dad1	54254104	54235479
247271	1446019_at	25	9	51970511	51970535	25	1	ORR1A2	LTR/ERVL-MaLR	51970354	51970665	Fdx1	51963533	51943307	Rdx	52047150	52088737
247313	1438124_at	25	17	18615497	18615521	25	1	RLTR50A	LTR/ERVK	18615154	18615531	Vmn2r96	18581727	18598157	Vmn2r97	18914322	18948071
247372	1445366_at	25	1	88814343	88814367	25	1	MamRep1151	LTR?	88814136	88814450	Arl4c	88702221	88673125	Sh3bp4	89070415	89155068
246085	1442346_at	25	14	74752340	74752316	25	1	RSINE1	SINE/B4	74752388	74752242	Esd	74732297	74750765	Lrch1	74947877	74754674
246282	1444077_at	25	16	37107501	37107477	25	1	L1MC4	LINE/L1	37108287	37107453	Polq	37011786	37095417	Stxbp5l	37384962	37114942
247180	1442895_at	25	7	7100694	7100670	25	1	Lx7	LINE/L1	7101053	7100620	Aurkc	6995443	7002945	Zfp954	7121445	7114690
247136	1444721_at	25	7	20149976	20149952	25	1	L1Md_F2	LINE/L1	20150152	20148899	Vmn1r93	20139088	20138123	Vmn1r94	20168377	20167460
247708	1432076_at	25	7	82939307	82939283	25	1	MTE2b	LTR/ERVL-MaLR	82939362	82939022	Mex3b	82867333	82871563	A530021J07Rik	83148644	83155922
248518	1454129_at	25	13	101293264	101293288	25	1	L2c	LINE/L2	101293176	101293349	Slc30a5	100833427	100802649	Pik3r1	101768217	101680761
248535	1453552_at	25	9	50489114	50489090	25	1	L1MB7	LINE/L1	50489398	50488808	Rpl10-ps3	50344981	50344240	1600029D21Rik	50494525	50505639
248568	1441176_at	25	7	51612576	51612600	25	1	HAL1	LINE/L1	51612565	51612894	Ano5	51511029	51598709	Slc17a6	51621830	51671125
248803	1459435_at	25	5	76906627	76906603	25	1	RLTR23	LTR/ERV1	76906748	76906320	Aasdh	76905514	76873659	Ppat	76951578	76913249
248995	1447472_at	25	17	8231835	8231859	25	1	RMER19A	LTR/ERVK	8231271	8231956	Fgfr1op	8165501	8196804	Ccr6	8236043	8257127
249024	1454567_at	25	10	43832923	43832947	25	1	RLTR26B_MM	LTR/ERVK	43832707	43833280	F930017D23Rik	43593427	43630916	Qrsl1	43901745	43874188
249009	1458728_at	25	18	79135330	79135354	25	1	RLTR31B2	LTR/ERVK	79135182	79135581	Setbp1	79109391	78750380	Pard6g	80046895	80119640
249948	1445174_at	25	9	105633289	105633265	25	1	L1_Mur2	LINE/L1	105633722	105633039	Atp2c1	105521257	105403539	Pik3r4	105642995	105687655
249957	1458704_at	25					2	ERVB5_2-LTR_MM	LTR/ERVK
249154	1443895_at	25					2	ERVB4_2-I_MM	LTR/ERVK
250419	1433049_at	25	18	72158486	72158510	25	1	Lx8b	LINE/L1	72158486	72158872	Dcc	72351069	71258738	Mex3c	73573044	73592575
254300	1457786_at	25	7	55778552	55778576	25	1	RLTR14-int	LTR/ERV1	55775661	55778640	Siglech	55768178	55778925	Tubgcp5	55794148	55831447
249136	1443404_s_at	25	13	118280689	118280713	25	1	L1MB8	LINE/L1	118280520	118280961	Hcn1	117602480	117976802	Mrps30	118387252	118380110
249090	1441619_at	25	7	30036659	30036635	25	1	B4A	SINE/B4	30036730	30036447	Zfp568	29983955	30028282	Zfp14	30044734	30038053
250083	1458001_at	25	12	119363401	119363377	25	1	MIRb	SINE/MIR	119363559	119363367	Gm6768	119260934	119264272	Macc1	119443410	119466934
250134	1445195_at	25	7	15050459	15050483	25	1	L1_Mus3	LINE/L1	15050351	15050618	Gm4745	14659708	14665995	Obox2	15354037	15398545
250151	1434068_s_at	25					2	RLTR21	LTR/ERVK
250517	1458478_at	25					2	ERVB2_1A-I_MM	LTR/ERVK
250187	1433141_at	25	14	71845287	71845311	24	1	Lx6	LINE/L1	71844987	71845616	Gfra2	70890130	70979838	Fndc3a	72710003	72537946
250225	1460151_at	25	1	13621807	13621783	25	1	MMERVK9C_I-int	LTR/ERVK	13621966	13621066	Tram1	13589864	13564702	Lactb2	13660546	13624845
250223	1432653_at	25	X	105242122	105242098	25	1	L1M2	LINE/L1	105242204	105241715	Magee1	105120396	105123909	Cypt2	105499772	105500639
250228	1430921_at	25	7	49122554	49122530	25	1	L1MA4	LINE/L1	49122626	49122271	E2f8	48881596	48866429	Nav2	49246189	49610087
253440	1441869_x_at	25	5	132439322	132439298	25	1	B3	SINE/B2	132439464	132439258	Gm20382	131488482	131486204	AUTS2	132541823	132541515
251785	1459586_at	25					2	L1_Mur2	LINE/L1
251733	1434818_at	25	10	105583759	105583783	25	1	RLTR21	LTR/ERVK	105583385	105583908	Tmtc2	105574451	105187663	Mettl25	105841380	105763189
251689	1453745_at	25	5	23854598	23854622	25	1	RLTR48B	LTR/ERV1	23854494	23854749	Tomm7	23844161	23838944	Fam126a	24030690	23915276
253160	1444449_at	25	6	121272396	121272372	25	1	ORR1E	LTR/ERVL-MaLR	121272647	121272318	Usp18	121245906	121270916	Slc6a13	121300227	121337733
253196	1446996_at	25	10	126742629	126742605	25	1	RMER17B	LTR/ERVK	126743451	126742526	Lrig3	125966219	126015359	Xrcc6bp1	126901371	126868430
251874	1432893_at	25	1	87454069	87454045	25	1	MLT1J	LTR/ERVL-MaLR	87454242	87453777	Kcnj13	87394729	87386363	3110079O15Rik	87470264	87475459
251838	1446261_at	25	1	111572459	111572435	25	1	Lx2	LINE/L1	111572993	111572430	Cdh19	110977372	110889195	Dsel	111864909	111858702
254869	1446052_at	25	X	46147834	46147810	25	1	L1_Mus4	LINE/L1	46148057	46147237	1110059M19Rik	45090904	45092791	Actrt1	46329007	46330345
253355	1433049_at	25	18	72158536	72158560	25	1	Lx8b	LINE/L1	72158486	72158872	Dcc	72351069	71258738	Mex3c	73573044	73592575
253349	1441691_at	25					2	ERVB5_2-LTR_MM	LTR/ERVK
253346	1453552_at	25	9	50489346	50489322	25	1	L1MB7	LINE/L1	50489398	50488808	Rpl10-ps3	50344981	50344240	1600029D21Rik	50494525	50505639
251915	1432493_at	25	14	80581645	80581621	25	1	L1MEf	LINE/L1	80581705	80581359	Olfm4	80000302	80021930	Pcdh17	84443563	84537060
253045	1444369_at	25	1	60780974	60780998	25	1	MLT1L	LTR/ERVL-MaLR	60780705	60781112	Cd28	60716800	60773359	Ctla4	60887000	60915832
253289	1460489_at	25	6	81894165	81894141	25	1	RMER15	LTR/ERVL	81894367	81894115	Lrrtm4	80018877	80810143	Gcfc2	81923669	81959915
250587	1458754_at	25					2	Lx9	LINE/L1
250597	1444213_at	25	7	111119661	111119637	25	1	Charlie14a	DNA/hAT-Charlie	111119734	111119325	Eif4g2	111083030	111067985	Galnt18	111779977	111471661
251532	1432157_at	25					2	RLTR13D3A1	LTR/ERVK
252943	1435822_at	25	X	104511671	104511695	25	1	L1MA6	LINE/L1	104511557	104512196	Uprt	104482818	104507490	Zdhhc15	104671064	104536969
252873	1458302_at	25	2	131252753	131252777	25	1	RLTR9A3	LTR/ERVK	131252680	131252999	Mavs	131234063	131248025	Pank2	131262495	131299188
252824	1431317_at	25					2	MurSatRep1	Unknown
255697	1445174_at	25					2	L1_Mur2	LINE/L1
254560	1433184_at	25	6	119029570	119029546	25	1	HAL1	LINE/L1	119030076	119029111	Cacna1c	118780324	118592319	Dcp1b	119175252	119221614
254573	1445448_at	25	11	45661466	45661490	25	1	MTE2b	LTR/ERVL-MaLR	45661298	45661654	Ebf1	44617317	45008091	Clint1	45852051	45910625
254551	1432493_at	25	14	80581614	80581590	25	1	L1MEf	LINE/L1	80581705	80581359	Olfm4	80000302	80021930	Pcdh17	84443563	84537060
256214	1432111_at	25					2	Lx6	LINE/L1
255772	1442990_at	25	9	95332760	95332784	25	1	HAL1ME	LINE/L1	95332325	95332795	Slc9a9	94669909	95230445	Chst2	95407270	95400929
255795	1432493_at	25	14	80581610	80581586	25	1	L1MEf	LINE/L1	80581705	80581359	Olfm4	80000302	80021930	Pcdh17	84443563	84537060
257627	1457545_at	25	5	28480648	28480672	25	1	L1MA8	LINE/L1	28480330	28480678	Shh	28467101	28456815	Rnf32	29195992	29225524
257629	1459280_at	25	1	143949568	143949544	25	1	LTR16C	LTR/ERVL	143949841	143949427	Uchl5	143777278	143807466	Rgs2	144004161	143999338
257638	1455648_at	25	17	22286984	22286960	25	1	MMSAT4	Satellite	22288522	22286643	Gm4944	22225614	22197265	Zfp944	22361400	22337989
256265	1432341_at	25	15	46325657	46325681	25	1	MMERGLN-int	LTR/ERV1	46325040	46326061	Kcnv1	45114934	45106284	4930548G14Rik	46625456	46625773
257064	1430921_at	25	7	49122536	49122512	25	1	L1MA4	LINE/L1	49122626	49122271	E2f8	48881596	48866429	Nav2	49246189	49610087
257079	1443852_at	25	11	104673397	104673421	25	1	PB1D9	SINE/Alu	104673391	104673505	Itgb3	104608000	104670476	Gm11639	104685707	104753962
254509	1431317_at	25					2	MurSatRep1	Unknown
254497	1431859_at	25	16	12629682	12629658	25	1	Lx10	LINE/L1	12629709	12629124	Shisa9	11984113	12270902	Gm6327	12761420	12760011
254467	1445087_at	25	17	61666792	61666768	25	1	RMER6-int	LTR/ERVK	61667761	61666550	Nudt12	59013372	58999618	Efna5	62881317	62604184
251595	1443895_at	25	18	3366458	3366482	25	1	ERVB4_2-I_MM	LTR/ERVK	3365977	3368856	Crem	3337748	3266048	Cul2	3382988	3436377
251619	1459989_at	25					2	RLTR19	LTR/ERVK
251650	1443446_at	25	10	57476483	57476507	25	1	ID_B1	SINE/B4	57476433	57476572	Gm9956	56745134	56748254	Hsf2	57486385	57513133
251634	1443404_s_at	25	13	118280760	118280784	25	1	L1MB8	LINE/L1	118280520	118280961	Hcn1	117602480	117976802	Mrps30	118387252	118380110
257697	1432695_at	25					2	MusHAL1	LINE/L1
254767	1442913_at	25	3	118540292	118540316	25	1	L1MC3	LINE/L1	118540260	118540487	Snx7	117868936	117781497	Dpyd	118562129	119432918
254827	1430516_at	25	7	30140334	30140358	25	1	L1ME1	LINE/L1	30140212	30140699	Zfp382	30121942	30134665	Zfp146	30169727	30161274
257159	1431576_at	25	13	23281884	23281908	25	1	RMER16B	LTR/ERVK	23281724	23282107	Vmn1r223	23249238	23250323	Zfp322a	23369208	23353103
257101	1458072_at	25					2	RLTR48A	LTR/ERV1
258708	1444567_at	25	13	58149582	58149606	25	1	MLT1B	LTR/ERVL-MaLR	58149451	58149733	Hnrnpa0	58128556	58125879	Idnk	58157649	58164693
255931	1431456_at	25	18	78480135	78480159	25	1	L1M2	LINE/L1	78479355	78480374	Gm6133	78349754	78350701	Setbp1	79109391	78750380
254673	1443553_at	25	17	51862852	51862876	25	1	RSINE1	SINE/B4	51862796	51862927	Satb1	51833290	51736187	Kcnh8	52602763	52979033
254720	1432653_at	25	X	105242147	105242123	25	1	L1M2	LINE/L1	105242204	105241715	Magee1	105120396	105123909	Cypt2	105499772	105500639
257494	1442938_at	25	12	95236635	95236659	25	1	B4	SINE/B4	95236519	95236788	Gm9726	93929102	93927004	Flrt2	95692226	95785215
257568	1455648_at	25	17	22067572	22067548	25	1	MMSAT4	Satellite	22068524	22067327	Gm7052	22040539	22039028	Zfp947	22166190	22144359
257569	1455648_at	25	17	22287066	22287042	25	1	MMSAT4	Satellite	22288522	22286643	Gm4944	22225614	22197265	Zfp944	22361400	22337989
257239	1441600_at	25	12	25386464	25386488	25	1	RMER20B	LTR/ERVK	25386415	25386666	Id2	25096092	25093801	Rnf144a	26415256	26306797
257274	1432695_at	25					2	MusHAL1	LINE/L1
258552	1453658_at	25	17	7399736	7399712	25	1	RMER12B	LTR/ERVK	7400123	7399326	Gm9992	7385305	7363712	Fndc1	7827302	7738569
258694	1456522_at	25	6	71356189	71356165	25	1	L1M2	LINE/L1	71356281	71356089	Cd8b1	71322836	71337477	Cd8a	71373427	71379171
256155	1457772_at	25	1	171321012	171320988	25	1	MYSERV-int	LTR/ERVK	171321520	171320847	Ufc1	171295024	171288563	Dedd	171329145	171342331
258849	1455386_at	25	15	12195940	12195964	25	1	B1_Mur3	SINE/Alu	12195880	12196017	Zfr	12117831	12185683	Mtmr12	12205028	12272240
258810	1458348_at	25	17	81024428	81024404	25	1	MLTR14	LTR/ERV1	81024659	81024183	Tmem178	80944632	81001816	Thumpd2	81065085	81026327
258811	1432320_at	25	13	67560791	67560815	25	1	B3	SINE/B2	67560741	67560924	Zfp748	67553138	67538641	AA987161	67609707	67589443
259890	1445385_at	25	7	29761993	29761969	25	1	MurERV4_19-int	LTR/ERVK	29762002	29761482	Catsperg2	29727015	29697219	Zfp84	29768552	29779821
259155	1433163_at	25	11	16959738	16959762	25	1	Lx3A	LINE/L1	16959141	16960048	Fbxo48	16951375	16954772	Plek	17052381	16971206
260216	1431954_x_at	25					2	IAPLTR3	LTR/ERVK
260164	1458549_at	25					2	ERVB4_1C-LTR_Mm	LTR/ERVK
260143	1443136_at	25					2	IAPEY5_I-int	LTR/ERVK
258983	1431605_at	25	1	6230291	6230315	25	1	B4	SINE/B4	6230169	6230399	4732440D04Rik	6215292	6213293	Fam150a	6359331	6394731
259021	1446762_at	25	18	79191580	79191556	25	1	Lx5b	LINE/L1	79192633	79191174	Setbp1	79109391	78750380	Pard6g	80046895	80119640
260505	1432341_at	25	15	46325687	46325711	25	1	MMERGLN-int	LTR/ERV1	46325040	46326061	Kcnv1	45114934	45106284	4930548G14Rik	46625456	46625773
260504	1436061_at	25	7	104293741	104293717	25	1	RLTR19C	LTR/ERVK	104293840	104293343	Trim5	104288094	104263386	Trim12a	104315466	104299894
260032	1457786_at	25	7	55778404	55778428	24	1	RLTR14-int	LTR/ERV1	55775661	55778640	Siglech	55768178	55778925	Tubgcp5	55794148	55831447
260053	1415708_at	25	11	3640232	3640208	25	1	MLT1K	LTR/ERVL-MaLR	3640325	3639749	Smtn	3540612	3517523	Morc2a	3649494	3690477
260060	1441286_at	25					2	RMER19B	LTR/ERVK
260022	1445658_at	25	11	97615539	97615515	25	1	RMER15	LTR/ERVL	97615792	97615254	Srcin1	97575226	97509340	E130012A19Rik	97629716	97627393
260019	1445140_at	25	1	155552681	155552657	25	1	RMER12	LTR/ERVK	155552951	155552193	Xpr1	155417415	155275701	Acbd6	155558120	155687233
261375	1445554_at	25	4	156311914	156311938	25	1	MYSERV6-int	LTR/ERVK	156311591	156313380	Samd11	156255338	156246973	Vmn2r-ps159	156331103	156339496
261402	1431106_a_at	25	19	8019700	8019724	25	1	IAPLTR3-int	LTR/ERVK	8019682	8024503	Slc22a27	7966027	7864388	Slc22a28	8131982	8062209
260564	1439471_at	25	8	121841456	121841480	25	1	B3	SINE/B2	121841424	121841623	Klhdc4	121829569	121796313	Slc7a5	121907694	121881150
260563	1444449_at	25	6	121272611	121272587	25	1	ORR1E	LTR/ERVL-MaLR	121272647	121272318	Usp18	121245906	121270916	Slc6a13	121300227	121337733
261583	1458790_at	25					2	L1_Mus3	LINE/L1
261564	1435819_at	25	4	109402564	109402540	25	1	B3	SINE/B2	109402615	109402410	Eps15	109280268	109387817	Ttc39a	109406623	109444745
261486	1433116_at	25	18	77746433	77746457	25	1	ORR1D1-int	LTR/ERVL-MaLR	77746041	77746736	8030462N17Rik	77714010	77633281	Haus1	77767780	77757567
261447	1459111_at	25	5	25501481	25501505	25	1	ID_B1	SINE/B4	25501407	25501552	Mll3	25498783	25271798	Cct8l1	25516067	25518021
261464	1453309_at	25	6	127212041	127212065	25	1	MT2A	LTR/ERVL	127211763	127212229	Ccnd2	127151048	127125779	Gm4968	127233756	127234619
261527	1453658_at	25					2	RMER12B	LTR/ERVK
261743	1453745_at	25	5	23854705	23854729	25	1	RLTR48B	LTR/ERV1	23854494	23854749	Tomm7	23844161	23838944	Fam126a	24030690	23915276
261771	1430034_at	25	11	23005959	23005983	25	1	RLTR18B	LTR/ERVK	23005559	23006031	Cct4	22990519	23003780	Fam161a	23007531	23030788
263037	1442469_at	25	5	116033553	116033577	25	1	MTC-int	LTR/ERVL-MaLR	116032796	116033912	Prkab1	116024508	116013586	Tmem233	116083244	116038755
263029	1447365_at	25	19	38311870	38311894	25	1	MLTR13	LTR/ERVK	38311117	38312295	Lgi1	38264782	38308939	Slc35g1	38395980	38405607
262981	1458745_at	25	18	20789205	20789229	25	1	B3	SINE/B2	20789150	20789363	B4galt6	20746404	20684599	Trappc8	20896078	20817224
261929	1442973_at	25	18	79149834	79149810	25	1	Lx6	LINE/L1	79150052	79149554	Setbp1	79109391	78750380	Pard6g	80046895	80119640
261857	1444580_at	25	4	114331250	114331226	25	1	MLT1A1	LTR/ERVL-MaLR	114331477	114331127	Skint11	114163384	114245028	Trabd2b	114406724	114615098
261842	1440631_at	25	11	96950421	96950445	25	1	MTE-int	LTR/ERVL-MaLR	96950226	96950525	Pnpo	96943986	96937825	Sp2	96982959	96953340
261871	1459435_at	25	5	76906531	76906507	25	1	RLTR23	LTR/ERV1	76906748	76906320	Aasdh	76905514	76873659	Ppat	76951578	76913249
261867	1446836_at	25	12	75610744	75610720	25	1	MTD	LTR/ERVL-MaLR	75611021	75610633	Ppp2r5e	75596200	75450883	Wdr89	75669537	75630594
265585	1446631_at	25	2	129375255	129375279	25	1	MTC-int	LTR/ERVL-MaLR	129374407	129375558	Il1b	129371139	129364570	F830045P16Rik	129536602	129458359
264427	1431666_at	25					2	MTD	LTR/ERVL-MaLR
264437	1446980_at	25	9	114478427	114478451	25	1	RMER1B	Other	114478138	114478605	Tmppe	114401095	114411200	Ccr4	114496544	114490316
265632	1430441_at	25	4	145707350	145707326	25	1	Lx2B2	LINE/L1	145708437	145707268	Gm13242	145670685	145704441	Gm13235	145868794	145899975
264333	1442230_at	25	2	38458395	38458371	25	1	L1ME1	LINE/L1	38458693	38458127	Lhx2	38339281	38369733	Nek6	38511643	38588041
265712	1453938_at	25	2	30641976	30642000	25	1	RMER15	LTR/ERVL	30641893	30642425	Cstad	30595040	30608943	1700001O22Rik	30803661	30794769
265974	1442630_at	25	15	75881338	75881314	25	1	ORR1A4-int	LTR/ERVL-MaLR	75881750	75881283	Gsdmd	75862339	75867404	Naprt1	75894481	75890964
265939	1432324_at	25					2	Lx3B	LINE/L1
262894	1445756_at	25	12	107807231	107807255	25	1	RSINE1	SINE/B4	107807219	107807381	3110018I06Rik	107488632	107489636	Bcl11b	108003602	107910403
263221	1442230_at	25	2	38458437	38458413	24	1	L1ME1	LINE/L1	38458693	38458127	Lhx2	38339281	38369733	Nek6	38511643	38588041
263254	1453552_at	25	9	50489064	50489040	25	1	L1MB7	LINE/L1	50489398	50488808	Rpl10-ps3	50344981	50344240	1600029D21Rik	50494525	50505639
265857	1442450_at	25	2	155040624	155040600	25	1	ID_B1	SINE/B4	155040702	155040503	Gm14226	155018266	155027104	Ahcy	155074497	155059310
265898	1456750_at	25	5	146191715	146191691	25	1	RMER19B2	LTR/ERVK	146191959	146191473	1700001J03Rik	146185304	146182450	Rnf6	146221555	146209192
266074	1441747_at	25	7	34399696	34399720	25	1	RLTR33	LTR/ERVK	34399336	34400071	Lsm14a	34389540	34344646	Kctd15	34655509	34639014
266027	1458442_at	25					2	RLTR26_Mus	LTR/ERVK
263358	1439844_at	25	15	81243232	81243208	25	1	L1MB3	LINE/L1	81243361	81242725	Mchr1	81235499	81238963	Slc25a17	81360765	81318921
263323	1447163_x_at	25					2	L1_Mus2	LINE/L1
263304	1458704_at	25	8	72559595	72559619	25	1	ORR1A2	LTR/ERVL-MaLR	72559500	72559815	Med26	72548310	72494558	Smim7	72571088	72565188
263274	1458728_at	25	18	79135345	79135369	25	1	RLTR31B2	LTR/ERVK	79135182	79135581	Setbp1	79109391	78750380	Pard6g	80046895	80119640
261986	1437766_at	25	X	95960972	95960948	25	1	RLTR21	LTR/ERVK	95961532	95960377	Las1l	95956962	95935335	Msn	96096042	96168552
262746	1443693_at	25	3	92843398	92843374	25	1	RMER5	LTR/ERV1	92843472	92843018	Kprp	92827247	92823074	Lce1l	92851286	92849949
262000	1432493_at	25	14	80581677	80581653	25	1	L1MEf	LINE/L1	80581705	80581359	Olfm4	80000302	80021930	Pcdh17	84443563	84537060
261952	1446740_at	25	7	134392090	134392114	25	1	L1MD1	LINE/L1	134392051	134392235	D7Ertd443e	134385661	134266262	Dock1	134670687	135173639
267058	1447451_at	25	15	10725081	10725105	25	1	Lx8	LINE/L1	10724681	10725115	Rai14	10714631	10568979	C1qtnf3	10952332	10980150
267037	1432111_at	25	16	50653794	50653818	25	1	Lx6	LINE/L1	50653158	50654502	Ccdc54	50591154	50589859	5330426P16Rik	50732743	50727966
262819	1445750_at	25					2	BGLII_B2	LTR/ERVK
264244	1431605_at	25	1	6230310	6230334	25	1	B4	SINE/B4	6230169	6230399	4732440D04Rik	6215292	6213293	Fam150a	6359331	6394731
264257	1454567_at	25	10	43833081	43833105	25	1	RLTR26B_MM	LTR/ERVK	43832707	43833280	F930017D23Rik	43593427	43630916	Qrsl1	43901745	43874188
263104	1457079_at	25					2	MuRRS4-int	LTR/ERV1
267221	1454081_at	25	13	95708888	95708912	25	1	L1MB7	LINE/L1	95708522	95709338	F2rl2	95696853	95702739	Sv2c	96132577	95959443
264638	1433297_at	25	9	107243255	107243231	25	1	ORR1D1	LTR/ERVL-MaLR	107243272	107242917	Dock3	107231909	106892834	Mapkapk3	107289877	107254927
266166	1433163_at	25	11	16959624	16959648	25	1	Lx3A	LINE/L1	16959141	16960048	Fbxo48	16951375	16954772	Plek	17052381	16971206
266184	1458966_at	25	7	116551185	116551209	25	1	Lx7	LINE/L1	116549677	116552303	Nucb2	116504369	116540554	Xylt1	117380979	117667751
264759	1445385_at	25	7	29761964	29761940	25	1	MurERV4_19-int	LTR/ERVK	29762002	29761482	Catsperg2	29727015	29697219	Zfp84	29768552	29779821
267316	1445084_at	25	12	36009958	36009982	25	1	MYSERV16_I-int	LTR/ERVK	36009322	36009995	Agr2	35992907	36004087	Tspan13	36042500	36014557
268718	1458036_at	25					2	L1_Mus3	LINE/L1
269981	1454328_at	25	2	141176036	141176060	25	1	MLTR14	LTR/ERV1	141175927	141176367	Flrt3	140671469	140650914	Kif16b	142901531	142617474
269969	1446578_at	25	13	97542303	97542279	25	1	MTEa	LTR/ERVL-MaLR	97542600	97542246	Enc1	97241105	97253039	Gm10260	97760588	97760130
270010	1459563_x_at	25	7	3419545	3419569	25	1	ZP3AR	Satellite	3419179	3419719	Cacng8	3390683	3415648	Cacng6	3424195	3435667
267019	1429766_at	25	8	123043593	123043617	25	1	B3	SINE/B2	123043583	123043764	Ankrd11	122974793	122883337	Spg7	123062942	123097760
268430	1442938_at	25	12	95236761	95236785	25	1	B4	SINE/B4	95236519	95236788	Gm9726	93929102	93927004	Flrt2	95692226	95785215
270258	1442450_at	25	2	155040678	155040654	25	1	ID_B1	SINE/B4	155040702	155040503	Gm14226	155018266	155027104	Ahcy	155074497	155059310
267555	1447299_at	25	7	43759042	43759018	25	1	MYSERV6-int	LTR/ERVK	43759297	43758943	Klk13	43712567	43726758	Klk12	43768897	43773576
263434	1430441_at	25	4	146201667	146201643	25	1	Lx2B2	LINE/L1	146201730	146201600	Zfp600	146156824	146198755	Gm13251	146449023	146470292
263414	1458001_at	25	12	119363538	119363514	25	1	MIRb	SINE/MIR	119363559	119363367	Gm6768	119260934	119264272	Macc1	119443410	119466934
263403	1443965_at	25	1	175577919	175577943	25	1	Lx5b	LINE/L1	175577643	175578253	Rgs7	175491130	175059736	Fh1	175625635	175600374
271443	1433228_at	25	13	34968145	34968169	25	1	MTD	LTR/ERVL-MaLR	34967920	34968320	Eci3	34963810	34946614	Eci2	35027094	34977748
271395	1454358_at	25	10	47355798	47355774	25	1	Lx9	LINE/L1	47356170	47355714	Hace1	45577829	45712345	Grik2	49788766	49099460
271411	1453658_at	25	17	7399815	7399791	25	1	RMER12B	LTR/ERVK	7400123	7399326	Gm9992	7385305	7363712	Fndc1	7827302	7738569
269051	1441494_at	25	14	73301645	73301621	25	1	L1M5	LINE/L1	73301803	73301597	Lpar6	73237891	73240358	Itm2b	73385271	73362231
269045	1442988_at	25	8	126812995	126812971	25	1	RMER19A	LTR/ERVK	126813236	126812622	Irf2bp2	126593436	126588296	Tomm20	126945921	126930664
268968	1432710_at	25					2	MTD	LTR/ERVL-MaLR
269030	1432893_at	25	1	87453870	87453846	25	1	MLT1J	LTR/ERVL-MaLR	87454242	87453777	Kcnj13	87394729	87386363	3110079O15Rik	87470264	87475459
267365	1458865_at	25	X	90793595	90793571	25	1	L1_Mur3	LINE/L1	90794126	90792224	4930415L06Rik	89932852	89930098	Gm44	90892142	90893134
270322	1446890_at	25					2	RSINE1	SINE/B4
270150	1441849_at	25	14	29841672	29841696	25	1	MIRb	SINE/MIR	29841591	29841718	Lrtm1	29018208	29033642	Selk	29968308	29975074
270112	1453519_at	25	15	96193688	96193664	25	1	RMER19B	LTR/ERVK	96193938	96193108	Gm17546	95830072	95824459	Arid2	96287518	96404992
270095	1446124_at	25	7	110677614	110677638	25	1	HAL1M8	LINE/L1	110677284	110677845	Adm	110627669	110629819	B430319F04Rik	110769345	110766677
270145	1442988_at	25	8	126812753	126812729	25	1	RMER19A	LTR/ERVK	126813236	126812622	Irf2bp2	126593436	126588296	Tomm20	126945921	126930664
271606	1454081_at	25	13	95708838	95708862	25	1	L1MB7	LINE/L1	95708522	95709338	F2rl2	95696853	95702739	Sv2c	96132577	95959443
271590	1440130_at	25	1	177990099	177990123	24	1	RLTR24	LTR/ERV1	177990033	177990514	Adss	177796511	177762962	Gm16432	177991435	178048291
271563	1442938_at	25	12	95236691	95236715	25	1	B4	SINE/B4	95236519	95236788	Gm9726	93929102	93927004	Flrt2	95692226	95785215
271501	1444449_at	25	6	121272193	121272169	25	1	B3	SINE/B2	121272240	121272035	Usp18	121245906	121270916	Slc6a13	121300227	121337733
271484	1444369_at	25	1	60781000	60781024	25	1	MLT1L	LTR/ERVL-MaLR	60780705	60781112	Cd28	60716800	60773359	Ctla4	60887000	60915832
270407	1456857_at	25					2	MMERVK10C-int	LTR/ERVK
270464	1432076_at	25	7	82939096	82939072	25	1	MTE2b	LTR/ERVL-MaLR	82939362	82939022	Mex3b	82867333	82871563	A530021J07Rik	83148644	83155922
270457	1454434_at	25	5	134930948	134930972	25	1	RLTR49	LTR/ERVK	134930937	134931061	Cldn13	134915526	134914249	Wbscr27	134932368	134942637
271377	1430276_at	25	6	149199680	149199656	25	1	Lx4A	LINE/L1	149200038	149199526	Amn1	149188712	149157147	2810474O19Rik	149309414	149335658
271325	1428748_at	25	19	61122820	61122796	25	1	MurSatRep1	Unknown	61122931	61122414	Grk5	60889749	61092553	Gm7102	61176309	61174686
271935	1445366_at	25	1	88814477	88814501	25	1	L1MEg	LINE/L1	88814475	88814726	Arl4c	88702221	88673125	Sh3bp4	89070415	89155068
271764	1438124_at	25	17	18615592	18615616	25	1	ERVB4_1-I_MM	LTR/ERVK	18615532	18615950	Vmn2r96	18581727	18598157	Vmn2r97	18914322	18948071
271882	1432093_at	25					2	RLTR9B2	LTR/ERVK
272834	1442990_at	25	9	95332653	95332677	25	1	HAL1ME	LINE/L1	95332325	95332795	Slc9a9	94669909	95230445	Chst2	95407270	95400929
272902	AFFX-18SRNAMur/X00686_3_at	25					2	SSU-rRNA_Hsa	rRNA
272936	1446350_at	25	18	62678556	62678580	25	1	Lx7	LINE/L1	62677735	62678692	Gm17732	62662108	62662928	2700046A07Rik	62756347	62751675
273071	1446961_at	25					2	Lx2	LINE/L1
273130	1447299_at	25	7	43759050	43759026	25	1	MYSERV6-int	LTR/ERVK	43759297	43758943	Klk13	43712567	43726758	Klk12	43768897	43773576
273206	1445366_at	25	1	88814529	88814553	25	1	L1MEg	LINE/L1	88814475	88814726	Arl4c	88702221	88673125	Sh3bp4	89070415	89155068
273180	1432324_at	25					2	Lx3B	LINE/L1
273393	1445662_x_at	25	13	67926347	67926323	25	1	MER89	LTR/ERV1	67926780	67926298	BC048507	67863326	67863923	Mtrr	68582121	68560780
273388	1445307_at	25	5	132148380	132148356	25	1	RMER5	LTR/ERV1	132148578	132148148	Gm20382	131488482	131486204	AUTS2	132541823	132541515
273323	1456594_at	25	X	118142838	118142814	25	1	ERVB4_2-I_MM	LTR/ERVK	118145695	118137322	Gm14920	117014757	117015104	Tgif2lx2	118427227	118428258
274300	1435640_x_at	25					2	MMVL30-int	LTR/ERV1
274245	1445457_at	25	4	135754118	135754142	25	1	RMER4B	LTR/ERVK	135754042	135754552	Il22ra1	135728172	135752140	Myom3	135759715	135815564
274165	1443140_at	25					2	MT2A	LTR/ERVL
274360	1438124_at	25	17	18615651	18615675	25	1	ERVB4_1-I_MM	LTR/ERVK	18615532	18615950	Vmn2r96	18581727	18598157	Vmn2r97	18914322	18948071
274350	1444721_at	25					2	L1Md_F2	LINE/L1
274497	1443140_at	25					2	MT2A	LTR/ERVL
274485	1454457_at	25	17	13255141	13255165	25	1	PB1D7	SINE/Alu	13255103	13255213	Smok2b	13228852	13237189	Tcp10c	13354572	13377223
274691	1433335_at	25	7	68316635	68316659	25	1	Lx5c	LINE/L1	68316497	68316757	Pgpep1l	68264233	68236608	Gm5334	68618456	68620005
275595	1431456_at	25	18	78480560	78480584	25	1	MTE2a	LTR/ERVL-MaLR	78480427	78480762	Gm6133	78349754	78350701	Setbp1	79109391	78750380
274733	1445448_at	25	11	45661477	45661501	25	1	MTE2b	LTR/ERVL-MaLR	45661298	45661654	Ebf1	44617317	45008091	Clint1	45852051	45910625
276192	1443895_at	25					2	ERVB4_2-I_MM	LTR/ERVK
276211	1431481_at	25	2	85073966	85073942	25	1	MLT1A0	LTR/ERVL-MaLR	85074029	85073715	Tnks1bp1	85048022	85073048	Aplnr	85136360	85139922
276202	1454567_at	25	10	43833193	43833217	25	1	RLTR26B_MM	LTR/ERVK	43832707	43833280	F930017D23Rik	43593427	43630916	Qrsl1	43901745	43874188
276244	1445140_at	25					2	RMER12	LTR/ERVK
276227	1459505_at	25	2	28440298	28440322	25	1	B4A	SINE/B4	28440108	28440385	Olfm1	28192992	28230736	Ppp1r26	28446800	28455508
274618	1431456_at	25	18	78480583	78480607	25	1	MTE2a	LTR/ERVL-MaLR	78480427	78480762	Gm6133	78349754	78350701	Setbp1	79109391	78750380
275689	1446762_at	25	18	79191501	79191477	24	1	Lx5b	LINE/L1	79192633	79191174	Setbp1	79109391	78750380	Pard6g	80046895	80119640
277139	1445055_at	25	8	57727247	57727271	25	1	B1_Mur4	SINE/Alu	57727188	57727316	Galnt7	57653032	57523828	Galntl6	58911627	57776225
275892	1447172_at	25	X	19811036	19811060	25	1	B1_Mur1	SINE/Alu	19811021	19811124	BC049702	19481319	19479420	Chst7	20059560	20097521
276044	1431576_at	25	13	23281845	23281869	25	1	RMER16B	LTR/ERVK	23281724	23282107	Vmn1r223	23249238	23250323	Zfp322a	23369208	23353103
275761	1453938_at	25	2	30642023	30642047	25	1	RMER15	LTR/ERVL	30641893	30642425	Cstad	30595040	30608943	1700001O22Rik	30803661	30794769
276088	1440631_at	25	11	96950313	96950337	25	1	MTE-int	LTR/ERVL-MaLR	96950226	96950525	Pnpo	96943986	96937825	Sp2	96982959	96953340
277485	1447170_at	25	3	12836693	12836669	25	1	MYSERV-int	LTR/ERVK	12836891	12835972	Snx16	10440124	10417819	Ralyl	13776848	14182287
277566	1453575_at	25	13	106912833	106912809	25	1	B1F	SINE/Alu	106912882	106912733	Lrrc70	106847267	106833860	Dimt1	106947129	106960224
277235	1433323_at	25	16	71250472	71250496	25	1	RMER1A	Other	71250119	71251017	4930423O20Rik	70382385	70381819	Robo1	72663149	73046095
279883	1454129_at	25	13	101293018	101293042	25	1	URR1A	DNA/hAT-Charlie	101292956	101293175	Slc30a5	100833427	100802649	Pik3r1	101768217	101680761
277602	1457786_at	25	10	82429933	82429957	24	1	RLTR14-int	LTR/ERV1	82429466	82430146	Gm4924	82378593	82381237	Gm1553	82492618	82486535
277647	1442469_at	25	5	116033728	116033752	25	1	MTC-int	LTR/ERVL-MaLR	116032796	116033912	Prkab1	116024508	116013586	Tmem233	116083244	116038755
277575	1456857_at	25	5	114812968	114812944	25	1	RLTR10E	LTR/ERVK	114813010	114812750	Gm20499	114823460	114809036	2610524H06Rik	114823468	114821935
280113	1459989_at	25					2	RLTR19	LTR/ERVK
280136	1444167_at	25	19	47489420	47489396	25	1	RCHARR1	DNA/hAT-Charlie	47489801	47489137	Sh3pxd2a	47464411	47260174	Obfc1	47537507	47501033
279015	1432690_at	25	2	53879036	53879060	25	1	MLT1D	LTR/ERVL-MaLR	53878836	53879290	Arl6ip6	53191726	53219220	Rprm	54085552	54084093
279048	1442988_at	25	8	126813208	126813185	24	1	RMER19A	LTR/ERVK	126813236	126812622	Irf2bp2	126593436	126588296	Tomm20	126945921	126930664
281309	1453636_at	25	19	36355257	36355281	25	1	L1MC1	LINE/L1	36354310	36355535	Ankrd1	36119844	36111965	Pcgf5	36379067	36456192
280278	1442564_at	25	X	12780727	12780703	25	1	Lx4A	LINE/L1	12780889	12780625	Med14	12762073	12675369	Usp9x	13071498	13173328
278890	1429766_at	25	8	123043533	123043557	25	1	B3A	SINE/B2	123043406	123043562	Ankrd11	122974793	122883337	Spg7	123062942	123097760
278923	1447243_at	25					2	RLTR1A2_MM	LTR/ERV1
281449	1444925_at	25	X	94060061	94060085	25	1	B3A	SINE/B2	94060031	94060186	AU015836	93968659	93975470	Zfx	94123702	94074631
281857	1445554_at	25	4	156312055	156312079	25	1	MYSERV6-int	LTR/ERVK	156311591	156313380	Samd11	156255338	156246973	Vmn2r-ps159	156331103	156339496
281890	1431456_at	25	18	78480460	78480484	25	1	MTE2a	LTR/ERVL-MaLR	78480427	78480762	Gm6133	78349754	78350701	Setbp1	79109391	78750380
278543	1457103_at	25	6	42033193	42033217	25	1	Lx2B2	LINE/L1	42032589	42033412	Sval3	41968140	41973090	Sva	42038394	42042851
278551	1447172_at	25					2	B1_Mus2	SINE/Alu
278696	1443446_at	25	10	57476320	57476344	25	1	L1MB2	LINE/L1	57476219	57476432	Gm9956	56745134	56748254	Hsf2	57486385	57513133
278633	1443177_at	25	12	116280170	116280146	25	1	B3A	SINE/B2	116280211	116280078	Gm11027	116275386	116275612	Esyt2	116281222	116373096
278654	1458865_at	25	X	90793400	90793376	25	1	L1_Mur3	LINE/L1	90794126	90792224	4930415L06Rik	89932852	89930098	Gm44	90892142	90893134
278686	1443929_at	25					2	RMER16_Mm	LTR/ERVK
282833	1440202_at	25	13	74552246	74552222	25	1	ORR1A4-int	LTR/ERVL-MaLR	74553305	74552151	Zfp825	74482943	74480517	Erap1	74639872	74691875
281779	1444580_at	25	4	114330018	114329994	25	1	RMER19B	LTR/ERVK	114330647	114329815	Skint11	114163384	114245028	Trabd2b	114406724	114615098
283295	1432885_at	25					2	IAPEY3-int	LTR/ERVK
281623	1437441_at	25	17	33984886	33984910	25	1	MERVL_2A-int	LTR/ERVL	33984465	33985290	Vps52	33955812	33966984	H2-K1	34000333	33996017
281625	1444388_at	25	7	125443558	125443534	25	1	B4A	SINE/B4	125443601	125443406	4930571K23Rik	125368861	125371013	Kdm8	125444676	125462265
281571	1446631_at	25	2	129375447	129375471	25	1	MTC-int	LTR/ERVL-MaLR	129374407	129375558	Il1b	129371139	129364570	F830045P16Rik	129536602	129458359
283152	1443514_at	25	X	105307516	105307492	25	1	L1_Mur3	LINE/L1	105308038	105306921	Magee1	105120396	105123909	Cypt2	105499772	105500639
280331	1433184_at	25	6	119029494	119029470	25	1	HAL1	LINE/L1	119030076	119029111	Cacna1c	118780324	118592319	Dcp1b	119175252	119221614
284212	1434818_at	25	10	105583442	105583466	25	1	RLTR21	LTR/ERVK	105583385	105583908	Tmtc2	105574451	105187663	Mettl25	105841380	105763189
284199	1432320_at	25	13	67560845	67560869	25	1	B3	SINE/B2	67560741	67560924	Zfp748	67553138	67538641	AA987161	67609707	67589443
284222	1445964_at	25	2	101228597	101228573	25	1	Lx8	LINE/L1	101228813	101228357	Gm10800	98667301	98666547	B230118H07Rik	101649532	101560781
284181	1419793_at	25					2	Lx4A	LINE/L1
284245	1434067_at	25					2	RLTR21	LTR/ERVK
284258	1441661_at	25	X	76106958	76106934	25	1	B3A	SINE/B2	76107005	76106811	Pls3	75875182	75785654	Gm4937	76264304	76267738
284362	1429766_at	25	8	123043488	123043512	25	1	B3A	SINE/B2	123043406	123043562	Ankrd11	122974793	122883337	Spg7	123062942	123097760
284348	1453661_at	25	3	8926777	8926801	25	1	ID_B1	SINE/B4	8926721	8926860	Mrps28	8923918	8802146	Tpd52	9004723	8928626
283024	1447299_at	25	7	43759074	43759050	25	1	MYSERV6-int	LTR/ERVK	43759297	43758943	Klk13	43712567	43726758	Klk12	43768897	43773576
284399	1458885_at	25	14	108026479	108026503	25	1	Lx10	LINE/L1	108026408	108026820	Trim52	106106198	106109280	Slitrk1	108914239	108909991
284560	1453850_at	25	19	21294288	21294264	25	1	RMER6A	LTR/ERVK	21294637	21293953	Zfand5	21272278	21282289	Gda	21473445	21391307
284534	1444683_at	25					2	B3A	SINE/B2
284151	1458549_at	25					2	ERVB4_1C-LTR_Mm	LTR/ERVK
285698	1443107_at	25					2	MTD	LTR/ERVL-MaLR
285780	1432324_at	25					2	Lx3B	LINE/L1
284584	1459519_at	25	19	60627286	60627262	25	1	MTEb-int	LTR/ERVL-MaLR	60627445	60626891	Cacul1	60581023	60524696	Nanos1	60755987	60759913
284638	AFFX-18SRNAMur/X00686_3_at	25					2	SSU-rRNA_Hsa	rRNA
284651	1454476_at	25	14	24447360	24447384	25	1	ID_B1	SINE/B4	24447236	24447442	E330034G19Rik	24293214	24309966	Polr3a	24487046	24448694
285514	1453850_at	25	19	21294246	21294222	25	1	RMER6A	LTR/ERVK	21294637	21293953	Zfand5	21272278	21282289	Gda	21473445	21391307
284792	1453850_at	25	19	21294455	21294431	25	1	RMER6A	LTR/ERVK	21294637	21293953	Zfand5	21272278	21282289	Gda	21473445	21391307
285533	1431666_at	25	12	99693152	99693128	25	1	MTD	LTR/ERVL-MaLR	99693414	99693069	Foxn3	99450111	99194980	Efcab11	99883442	99717531
284699	1439621_at	25	14	119110611	119110635	25	1	Lx9	LINE/L1	119109813	119110665	Uggt2	119099430	118985039	Hs6st3	119138415	119869594
284709	1431176_at	25					2	RMER19B	LTR/ERVK
285877	1441869_x_at	25	5	132439350	132439326	24	1	B3	SINE/B2	132439464	132439258	Gm20382	131488482	131486204	AUTS2	132541823	132541515
285923	1438124_at	25					2	ERVB4_1-I_MM	LTR/ERVK
286022	1445926_at	25	3	111138370	111138394	25	1	Lx5	LINE/L1	111138205	111138647	Prmt6	110250998	110246112	Amy2a5	113258837	113249176
286066	1442230_at	25	2	38458569	38458545	25	1	L1ME1	LINE/L1	38458693	38458127	Lhx2	38339281	38369733	Nek6	38511643	38588041
285619	1433049_at	25					2	L1_Mus3	LINE/L1
286177	1459280_at	25	1	143949704	143949680	25	1	LTR16C	LTR/ERVL	143949841	143949427	Uchl5	143777278	143807466	Rgs2	144004161	143999338
287006	1441393_at	25	2	131215061	131215085	25	1	B4	SINE/B4	131214825	131215103	Ap5s1	131207078	131213514	Mavs	131234063	131248025
287493	1428748_at	25	19	61122889	61122865	25	1	MurSatRep1	Unknown	61122931	61122414	Grk5	60889749	61092553	Gm7102	61176309	61174686
287435	1444855_at	25	9	44491853	44491877	25	1	BC1_Mm	scRNA	44491843	44491930	Gm9830	44464243	44464602	Bcl9l	44499136	44510388
287280	1432893_at	25	1	87453858	87453834	25	1	MLT1J	LTR/ERVL-MaLR	87454242	87453777	Kcnj13	87394729	87386363	3110079O15Rik	87470264	87475459
287288	1441691_at	25	17	36318293	36318317	25	1	ERVB5_1-I_MM	LTR/ERVK	36317605	36318403	H2-M10.2	36286490	36284227	H2-M10.1	36326155	36322858
287544	1453552_at	25	9	50489362	50489338	25	1	L1MB7	LINE/L1	50489398	50488808	Rpl10-ps3	50344981	50344240	1600029D21Rik	50494525	50505639
287603	1438124_at	25	17	18615666	18615690	25	1	ERVB4_1-I_MM	LTR/ERVK	18615532	18615950	Vmn2r96	18581727	18598157	Vmn2r97	18914322	18948071
287324	1430174_at	25	2	5018560	5018536	25	1	L1MC	LINE/L1	5018564	5018437	Mcm10	5012791	4989714	Optn	5064051	5020642
288415	1447243_at	25					2	RLTR1A2_MM	LTR/ERV1
288403	1458348_at	25	17	81024397	81024373	25	1	MLTR14	LTR/ERV1	81024659	81024183	Tmem178	80944632	81001816	Thumpd2	81065085	81026327
287606	1443965_at	25	1	175578090	175578114	25	1	Lx5b	LINE/L1	175577643	175578253	Rgs7	175491130	175059736	Fh1	175625635	175600374
288781	1434068_s_at	25					2	RLTR21	LTR/ERVK
288710	1445820_at	25	4	31368246	31368222	25	1	Lx9	LINE/L1	31368248	31367727	Epha7	28813131	28967499	Map3k7	31964097	32023467
288545	1439844_at	25	15	81242946	81242922	25	1	L1MB3	LINE/L1	81243361	81242725	Mchr1	81235499	81238963	Slc25a17	81360765	81318921
288852	1441367_a_at	25	6	117884255	117884279	25	1	Lx8	LINE/L1	117883674	117884365	Zfp239	117862100	117873291	Hnrnpf	117900324	117925622
288965	1447302_at	25	X	13492501	13492525	25	1	MLTR11A	LTR/ERVK	13492491	13492871	Nyx	13466110	13489313	Cask	13851367	13517080
289019	1415708_at	25	11	3640146	3640122	25	1	MLT1K	LTR/ERVL-MaLR	3640325	3639749	Smtn	3540612	3517523	Morc2a	3649494	3690477
289000	1455038_at	25					2	RLTR1A2_MM	LTR/ERV1
291370	1432166_at	25	2	168152662	168152638	25	1	MLTR14	LTR/ERV1	168152974	168152522	Pard6b	168081004	168101203	Adnp	168207112	168180986
291391	1433361_at	25					2	MMERVK10C-int	LTR/ERVK
291387	1437655_at	25	12	116402829	116402805	25	1	RLTR6-int	LTR/ERV1	116405073	116402645	Esyt2	116281222	116373096	Ncapg2	116405402	116463531
291437	1459164_at	25	6	134015389	134015365	25	1	L1_Mur3	LINE/L1	134015522	134014952	Kap	133853667	133849855	Etv6	134035700	134270158
291467	1442913_at	25	3	118540000	118540024	25	1	L1MB7	LINE/L1	118539865	118540194	Snx7	117868936	117781497	Dpyd	118562129	119432918
291483	1446753_at	25					2	L1_Mus3	LINE/L1
292782	1456594_at	25					2	ERVB4_2-I_MM	LTR/ERVK
292688	1441494_at	25	14	73301539	73301515	25	1	RSINE1	SINE/B4	73301582	73301447	Lpar6	73237891	73240358	Itm2b	73385271	73362231
290217	1447299_at	25	7	43759088	43759064	25	1	MYSERV6-int	LTR/ERVK	43759297	43758943	Klk13	43712567	43726758	Klk12	43768897	43773576
290151	1432324_at	25					2	Lx3C	LINE/L1
290150	1458966_at	25	7	116551166	116551190	25	1	Lx7	LINE/L1	116549677	116552303	Nucb2	116504369	116540554	Xylt1	117380979	117667751
289979	1440756_at	25	7	28167578	28167554	25	1	MTD-int	LTR/ERVL-MaLR	28167745	28167449	9530053A07Rik	28129466	28164811	Fbl	28169748	28179269
293301	1435822_at	25	X	104511731	104511755	25	1	L1MA6	LINE/L1	104511557	104512196	Uprt	104482818	104507490	Zdhhc15	104671064	104536969
293343	1431859_at	25	16	12629441	12629417	25	1	Lx10	LINE/L1	12629709	12629124	Shisa9	11984113	12270902	Gm6327	12761420	12760011
288456	1441497_at	25	17	33982646	33982670	25	1	MT2B1	LTR/ERVL	33982642	33982923	Vps52	33955812	33966984	H2-K1	34000333	33996017
289889	1457616_at	25	10	82181019	82181043	25	1	ORR1C2-int	LTR/ERVL-MaLR	82180798	82181395	AU041133	82138253	82152011	Zfp938	82241280	82224850
293156	1439162_at	25	2	72988122	72988146	25	1	RLTR11B	LTR/ERVK	72987825	72988306	Gm11084	72986716	72971548	Ola1	73218924	73092801
290114	AFFX-18SRNAMur/X00686_M_at	25	17	39847121	39847145	25	1	SSU-rRNA_Hsa	rRNA	39846353	39848201	Gm9041	39640957	39645666	Gm21946	39953353	39955244
290090	1446714_x_at	25					2	ETnERV-int	LTR/ERVK
289839	1458036_at	25					2	L1_Mus3	LINE/L1
293010	1445195_at	25	7	14688444	14688468	25	1	L1_Mus3	LINE/L1	14688260	14688524	Gm4745	14659708	14665995	Obox2	15354037	15398545
290464	1442630_at	25					2	ORR1A4-int	LTR/ERVL-MaLR
292646	1458192_at	25					2	RMER16-int	LTR/ERVK
291886	1453303_at	25	19	3387731	3387755	25	1	B1F1	SINE/Alu	3387699	3387783	Cpt1a	3323301	3385732	Mtl5	3388857	3407823
291885	1457787_at	25	6	147089391	147089367	25	1	Lx8	LINE/L1	147089714	147089315	Mansc4	147087032	147075060	Klhl42	147091379	147112778
290279	1434068_s_at	25					2	RLTR21	LTR/ERVK
290327	1458751_at	25	7	5641124	5641100	25	1	L1_Mur3	LINE/L1	5641402	5640226	Vmn1r61	5611313	5610411	Vmn1r62	5674604	5676595
290359	1456522_at	25	6	71356463	71356439	25	1	RSINE1	SINE/B4	71356473	71356324	Cd8b1	71322836	71337477	Cd8a	71373427	71379171
294316	1458302_at	25	2	131252730	131252754	25	1	RLTR9A3	LTR/ERVK	131252680	131252999	Mavs	131234063	131248025	Pank2	131262495	131299188
294312	1441849_at	25	14	29841677	29841701	25	1	MIRb	SINE/MIR	29841591	29841718	Lrtm1	29018208	29033642	Selk	29968308	29975074
294340	1433184_at	25	6	119029765	119029741	25	1	HAL1	LINE/L1	119030076	119029111	Cacna1c	118780324	118592319	Dcp1b	119175252	119221614
292794	1441859_x_at	25	5	115690122	115690098	25	1	L1_Mur3	LINE/L1	115690688	115689418	Ccdc64	115731621	115648175	Cit	115845278	116008947
292827	1446740_at	25	7	134392083	134392107	25	1	L1MD1	LINE/L1	134392051	134392235	D7Ertd443e	134385661	134266262	Dock1	134670687	135173639
293273	1429895_at	25	X	36814965	36814941	25	1	RMER5	LTR/ERV1	36815167	36814743	Slc25a5	36795651	36798807	C330007P06Rik	36874111	36823737
293275	1441859_x_at	25	5	115690113	115690089	25	1	L1_Mur3	LINE/L1	115690688	115689418	Ccdc64	115731621	115648175	Cit	115845278	116008947
293217	1459513_at	25	7	113455002	113454978	25	1	MuRRS-int	LTR/ERV1	113456282	113451900	Pth	113388573	113385576	Far1	113513834	113571511
294464	1458754_at	25	X	169463172	169463148	25	1	RMER5	LTR/ERV1	169463606	169463147	Hccs	169320372	169250193	Mid1	169685199	170005736
294482	1431605_at	25	1	6230347	6230371	25	1	B4	SINE/B4	6230169	6230399	4732440D04Rik	6215292	6213293	Fam150a	6359331	6394731
294436	1445964_at	25	2	101228542	101228518	25	1	Lx8	LINE/L1	101228813	101228357	Gm10800	98667301	98666547	B230118H07Rik	101649532	101560781
292927	1441619_at	25	7	30036471	30036447	25	1	B4A	SINE/B4	30036730	30036447	Zfp568	29983955	30028282	Zfp14	30044734	30038053
292945	1446980_at	25	9	114478351	114478375	25	1	RMER1B	Other	114478138	114478605	Tmppe	114401095	114411200	Ccr4	114496544	114490316
291774	1442450_at	25	2	155040572	155040548	25	1	ID_B1	SINE/B4	155040702	155040503	Gm14226	155018266	155027104	Ahcy	155074497	155059310
291778	1431576_at	25					2	RMER16B	LTR/ERVK
291817	1447005_at	25	7	3419684	3419708	25	1	ZP3AR	Satellite	3419179	3419719	Cacng8	3390683	3415648	Cacng6	3424195	3435667
294572	1459513_at	25					2	MuRRS-int	LTR/ERV1
295790	1458966_at	25	7	116551347	116551371	25	1	Lx7	LINE/L1	116549677	116552303	Nucb2	116504369	116540554	Xylt1	117380979	117667751
295761	1444077_at	25	16	37107800	37107776	25	1	L1MC4	LINE/L1	37108287	37107453	Polq	37011786	37095417	Stxbp5l	37384962	37114942
295789	1458728_at	25	18	79135360	79135384	25	1	RLTR31B2	LTR/ERVK	79135182	79135581	Setbp1	79109391	78750380	Pard6g	80046895	80119640
298333	1454081_at	25	13	95708734	95708758	25	1	L1MB7	LINE/L1	95708522	95709338	F2rl2	95696853	95702739	Sv2c	96132577	95959443
297008	1433141_at	25	14	71845298	71845322	25	1	Lx6	LINE/L1	71844987	71845616	Gfra2	70890130	70979838	Fndc3a	72710003	72537946
297001	1446631_at	25	2	129375314	129375338	25	1	MTC-int	LTR/ERVL-MaLR	129374407	129375558	Il1b	129371139	129364570	F830045P16Rik	129536602	129458359
295558	1441176_at	25	7	51612567	51612591	25	1	HAL1	LINE/L1	51612565	51612894	Ano5	51511029	51598709	Slc17a6	51621830	51671125
295622	1459312_at	25					2	Lx5c	LINE/L1
297228	1460158_at	25					2	RMER20B	LTR/ERVK
295497	1441278_at	25	8	95821564	95821588	25	1	RMER5	LTR/ERV1	95821344	95821767	Cnot1	95807462	95719451	Gm10094	95825354	95826133
295524	1446253_at	25	19	59349242	59349266	25	1	MRLTR33	LTR/ERVK	59349205	59349682	Rps12-ps3	59322290	59322783	Emx2	59458372	59465357
297305	1430174_at	25	2	5018620	5018596	25	1	Lx8	LINE/L1	5018910	5018583	Mcm10	5012791	4989714	Optn	5064051	5020642
297279	1441497_at	25	17	33982923	33982947	25	1	RMER19A	LTR/ERVK	33982878	33983183	Vps52	33955812	33966984	H2-K1	34000333	33996017
294682	1442394_at	25	14	77814351	77814327	25	1	MIRb	SINE/MIR	77814424	77814320	Gm1587	77798864	77794823	Dnajc15	77874917	77826217
294680	1445140_at	25	1	155552697	155552673	25	1	RMER12	LTR/ERVK	155552951	155552193	Xpr1	155417415	155275701	Acbd6	155558120	155687233
294687	1459519_at	25	19	60627150	60627126	25	1	MTEb-int	LTR/ERVL-MaLR	60627445	60626891	Cacul1	60581023	60524696	Nanos1	60755987	60759913
294663	1458865_at	25	X	90793463	90793439	25	1	L1_Mur3	LINE/L1	90794126	90792224	4930415L06Rik	89932852	89930098	Gm44	90892142	90893134
294659	1441286_at	25	14	53430821	53430845	25	1	RMER19B	LTR/ERVK	53430597	53430886	Trav13n-3	53337122	53337638	B230359F08Rik	53795360	53797832
297075	1447124_at	25	1	93858131	93858155	25	1	RLTR13D3A1	LTR/ERVK	93857634	93858594	D2hgdh	93825240	93852348	Gal3st2	93861344	93876494
298422	1440592_at	25	16	38489810	38489786	25	1	RLTR13D3A1	LTR/ERVK	38490221	38489447	Cd80	38458933	38486933	Timmdc1	38522663	38498347
298573	1444721_at	25					2	L1Md_F2	LINE/L1
298700	1440592_at	25	16	38489651	38489627	25	1	RLTR13D3A1	LTR/ERVK	38490221	38489447	Cd80	38458933	38486933	Timmdc1	38522663	38498347
295885	1434067_at	25					2	RLTR21	LTR/ERVK
299011	1434818_at	25					2	RLTR21	LTR/ERVK
298665	1445678_at	25	8	4612620	4612644	25	1	RLTR13D3A1	LTR/ERVK	4612603	4612915	Cers4	4493026	4525757	Zfp958	4625840	4629380
298650	1459312_at	25					2	Lx5c	LINE/L1
296161	1445721_at	25	15	36728834	36728858	25	1	RMER17C-int	LTR/ERVK	36726713	36729149	Pabpc1	36608973	36595661	Ywhaz	36794547	36770770
296159	1453303_at	25	19	3387487	3387511	25	1	ID_B1	SINE/B4	3387473	3387687	Cpt1a	3323301	3385732	Mtl5	3388857	3407823
295979	1447243_at	25	17	46356782	46356806	25	1	RLTR1A2_MM	LTR/ERV1	46356723	46357222	Abcc10	46328352	46303221	Zfp318	46383731	46420920
298889	1429676_at	25	10	38062954	38062978	25	1	IAP-d-int	LTR/ERVK	38059753	38063045	5930403N24Rik	37139558	37141679	Rfpl4b	38821779	38820541
299849	1435846_x_at	25	11	115926703	115926727	25	1	RLTR13D3A1	LTR/ERVK	115926048	115927000	Smim6	115912017	115913920	Sap30bp	115933282	115966725
299840	1453519_at	25	15	96193673	96193649	25	1	RMER19B	LTR/ERVK	96193938	96193108	Gm17546	95830072	95824459	Arid2	96287518	96404992
299855	1440202_at	25	13	74605449	74605425	25	1	ORR1A4-int	LTR/ERVL-MaLR	74606378	74605221	Zfp825	74482943	74480517	Erap1	74639872	74691875
300054	1437655_at	25	12	116402748	116402724	25	1	RLTR6-int	LTR/ERV1	116405073	116402645	Esyt2	116281222	116373096	Ncapg2	116405402	116463531
300141	1430914_at	25					2	RLTR44A	LTR/ERVK
300217	1454484_at	25	12	106159635	106159659	25	1	RLTR12H	LTR/ERVK	106159628	106160201	Vrk1	106010263	106077410	3110018I06Rik	107488632	107489636
300202	1454434_at	25	5	134930904	134930928	25	1	B1F2	SINE/Alu	134930839	134930976	Cldn13	134915526	134914249	Wbscr27	134932368	134942637
300131	1441661_at	25	X	76107195	76107171	25	1	L1MB1	LINE/L1	76107199	76107017	Pls3	75875182	75785654	Gm4937	76264304	76267738
301280	1444213_at	25	7	111119687	111119664	24	1	Charlie14a	DNA/hAT-Charlie	111119734	111119325	Eif4g2	111083030	111067985	Galnt18	111779977	111471661
301419	1445385_at	25	7	29761786	29761762	25	1	MurERV4_19-int	LTR/ERVK	29762002	29761482	Catsperg2	29727015	29697219	Zfp84	29768552	29779821
301644	1429277_at	25	17	34506823	34506799	25	1	ORR1D2	LTR/ERVL-MaLR	34506993	34506709	Btnl4	34475937	34469042	Btnl6	34517352	34507804
300417	1446762_at	25	18	79191464	79191440	25	1	Lx5b	LINE/L1	79192633	79191174	Setbp1	79109391	78750380	Pard6g	80046895	80119640
300379	1440529_at	25	2	179009892	179009916	25	1	MTEa	LTR/ERVL-MaLR	179009835	179010198	Cdh26	178430531	178487366	Cdh4	179442431	179899373
300339	1428375_at	25	10	94674137	94674113	25	1	LTR72_RN	LTR/ERV1	94674167	94673738	Tmcc3	94311949	94590956	Ccdc41	94688790	94790336
304725	1431605_at	25	1	6230236	6230260	25	1	B4	SINE/B4	6230169	6230399	4732440D04Rik	6215292	6213293	Fam150a	6359331	6394731
305465	1445366_at	25	1	88814577	88814601	25	1	L1MEg	LINE/L1	88814475	88814726	Arl4c	88702221	88673125	Sh3bp4	89070415	89155068
300279	1454434_at	25	5	134930933	134930957	25	1	B1F2	SINE/Alu	134930839	134930976	Cldn13	134915526	134914249	Wbscr27	134932368	134942637
300277	1436072_at	25	19	61115398	61115374	25	1	ORR1B1-int	LTR/ERVL-MaLR	61116061	61115275	Grk5	60889749	61092553	Gm7102	61176309	61174686
300262	1445678_at	25	8	4612650	4612674	25	1	RLTR13D3A1	LTR/ERVK	4612603	4612915	Cers4	4493026	4525757	Zfp958	4625840	4629380
300267	1430501_at	25	15	18698278	18698254	25	1	RLTR21	LTR/ERVK	18698709	18696978	Cdh9	16778101	16857094	Cdh10	18818947	19014236
[truncated: 1,235 more rows]
