# Supplementary material for: Microarray analysis reveals global modulation of endogenous retroelement transcription by microbes
Source: Retrovirology. 2014 Jul 25;11:59. doi: 10.1186/1742-4690-11-59 (PMC4222864; doi:10.1186/1742-4690-11-59)
Supplement: Supplementary file 2 — Additional file 2: Archive of mouse annotation files. Probe annotation files (csv format), as defined in the Methods, for the following Affymetrix platforms: mg_u74a, mg_u74a_v2, mg_b74b, mg_u74b_v2, mg_b74c, mg_u74c_v2, moe_430a, moe_430b, ht_mg_430a, mogene_1_0_st, mogene_2_0, mouse430_v2, mouse430a_v2. Shortened platform names correspond to identifiers used within the ‘oligo’ Bioconductor R package. Column identifiers are pid – probe id, probeset – Affymetrix probeset, plen – probe length, sid – target chromosome, sstart – start position of probe on sid, send – end position of probe on sid, nident – identity within the region sstart to send, numhits – number of hits recorded by BLASTn, repeat – RepBase-defined repeat, repclass – RepBase-defined repeat class, rstart – start position of repetitive element, rend – end position of repetitive element, 5id – symbol of nearest 5′ protein coding gene, 5start – start position of 5id, 5stop – end position of 5id, 3id – symbol of nearest 3′ protein coding gene, 3start – start position of 3id, 3stop – end position of 3id. (ZIP 846 KB) [file 12977_2014_3913_MOESM2_ESM.zip › mouse/affy_mogene_1_0_st.csv]

pid	probeset	plen	sid	sstart	send	nident	numhits	repeat	repclass	rstart	rend	5id	5start	5stop	3id	3start	3stop
7572	10439788	25	16	48410348	48410372	25	1	5S	rRNA	48410423	48410307	Dppa2	48310477	48319723	Morc1	48431237	48630905
6541	10579772	25					2	U6	snRNA
2255	10538704	25	6	60250903	60250879	25	1	5S	rRNA	60250792	60250907	Gprin3	59426290	59352461	A530053G22Rik	60403698	60396349
7712	10394860	25					2	IAP-d-int	LTR/ERVK
7708	10586814	25					2	U6	snRNA
7750	10459469	25	18	65907191	65907215	25	1	RLTR25A	LTR/ERVK	65908063	65907014	Grp	65872820	65886578	Rax	65939089	65934639
2996	10582572	25	8	123584611	123584635	25	1	5S	rRNA	123584651	123584533	Gas8	123518835	123536649	Rhou	123653929	123663884
3008	10597513	25	9	115626670	115626694	25	1	5S	rRNA	115626718	115626598	Stt3b	115310421	115242607	Gadl1	115909455	116076176
3543	10542518	25	6	140319701	140319677	25	1	5S	rRNA	140319630	140319731	Capza3	140041525	140042789	Plekha5	140424099	140594906
4424	10599839	25	X	60807832	60807808	25	1	MTE2b-int	LTR/ERVL-MaLR	60806764	60808148	Gm7073	60539249	60436052	Sox3	60893430	60891370
4234	10491064	25	3	24562148	24562124	25	1	U6	snRNA	24562075	24562180	Gm7536	24333046	24333552	Gm10259	25212720	25210764
5169	10380472	25	11	94958802	94958778	25	1	HY1	scRNA	94958778	94958896	Col1a1	94936224	94953042	Sgca	94976327	94962791
5186	10559179	25					2	ERVB4_1-I_MM	LTR/ERVK
5205	10345704	25					2	U3	snRNA
2195	10503374	25	4	12812730	12812706	25	1	5S	rRNA	12812706	12812814	Fam92a	12172015	12153409	Runx1t1	13743436	13893649
2187	10601861	25	X	136277545	136277521	25	1	5S	rRNA	136277505	136277621	Ngfrap1	136270253	136271978	Kir3dl2	136544056	136448107
2493	10455705	25	18	52603601	52603577	25	1	HY1	scRNA	52603577	52603680	Lox	52529867	52516069	Zfp474	52615915	52639830
2419	10395594	25	12	45984541	45984517	25	1	U17	snRNA	45984344	45984546	Stxbp6	45074493	44852488	Nova1	46818775	46694517
2482	10405725	25					2	L1_Mus2	LINE/L1
6273	10389482	25	11	86437330	86437354	25	1	U6	snRNA	86437415	86437311	Med13	86357602	86267033	Rnft1	86484657	86499025
5237	10505530	25	4	69110754	69110730	25	1	U6	snRNA	69110671	69110776	Dbc1	68954397	68761514	Cdk5rap2	70410443	70216856
5001	10591218	25	9	20209292	20209316	25	1	U1	snRNA	20209351	20209205	Olfr870	20171569	20170634	Olfr871	20212207	20213353
6126	10545532	25	6	76200251	76200275	25	1	U1	snRNA	76200277	76200146	4931417E11Rik	73469667	73468573	Gm9008	76497631	76496357
6402	10543549	25	6	29113534	29113558	25	1	U1	snRNA	29113606	29113443	Lep	29060220	29073877	Rbm28	29165006	29123573
8191	10552260	25	7	38613220	38613196	25	1	U6	snRNA	38613149	38613252	Gm5591	38528193	38518139	Gm21276	38770304	38762406
8196	10358926	25	1	154311472	154311496	25	1	5S	rRNA	154311515	154311419	Zfp648	154201187	154205674	Cacna1e	154725920	154392519
4660	10472944	25	2	74624748	74624724	25	1	U6	snRNA	74624644	74624750	Lnp	74579435	74520291	Evx2	74659861	74652997
4593	10549873	25	7	6512316	6512292	25	1	5S	rRNA	6512235	6512323	Olfr1348	6502325	6501286	Olfr1349	6515449	6514396
5566	10453734	25					2	RLTR45-int	LTR/ERVK
5518	10346762	25	1	60402382	60402358	25	1	5S	rRNA	60402352	60402441	Cyp20a1	60343323	60388060	Abi2	60409619	60481162
8467	10551195	25	7	25869028	25869004	25	1	HY1	scRNA	25868945	25869048	Cyp2s1	25816913	25802475	Gm6434	25882407	25882012
7343	10573908	25	8	92039980	92039956	25	1	U6	snRNA	92039917	92040020	Irx3	91802067	91798511	Irx5	92357796	92361454
7345	10604749	25	X	58357992	58358016	25	1	U6	snRNA	58358058	58357952	Zic3	58022700	58041736	4930550L24Rik	58909360	58920304
7342	10424073	25	15	49538259	49538235	25	1	U6	snRNA	49538196	49538298	Csmd3	48792063	47580637	Trps1	50890041	50654761
8657	10538704	25	6	60250901	60250877	25	1	5S	rRNA	60250792	60250907	Gprin3	59426290	59352461	A530053G22Rik	60403698	60396349
8639	10392413	25	11	109067065	109067089	25	1	U6	snRNA	109067090	109066984	Axin2	108920349	108950783	E030025P04Rik	109144369	109139291
3909	10428368	25	15	41220363	41220387	25	1	RLTR23	LTR/ERV1	41220400	41220180	Zfpm2	40655042	41104592	Oxr1	41447482	41861048
3919	10429460	25	15	74269171	74269195	25	1	MERVL_2A-int	LTR/ERVL	74272207	74268022	Gm6569	73834561	73839908	Bai1	74516196	74589443
4963	10401665	25	12	85718493	85718517	25	1	5S	rRNA	85718595	85718475	Batf	85686669	85709087	Mfsd7c	85746539	85813585
4959	10428368	25	15	41220364	41220388	25	1	RLTR23	LTR/ERV1	41220400	41220180	Zfpm2	40655042	41104592	Oxr1	41447482	41861048
8890	10502682	25	3	146116106	146116130	25	1	U1	snRNA	146116254	146116103	Wdr63	146108130	146040526	Mcoln3	146117459	146141806
4121	10414726	25	14	52731350	52731326	25	1	L1_Mur2	LINE/L1	52730599	52731868	Olfr1507	52495695	52489935	Trav13d-3	53032902	53033418
4110	10605510	25	X	79230408	79230432	25	1	ERVB4_2-I_MM	LTR/ERVK	79231415	79230030	Fam47c	78737763	78739410	Gm8787	79358068	79330513
4164	10436444	25	16	62571094	62571070	25	1	U6	snRNA	62571044	62571139	Epha6	60605531	59653483	Nsun3	62786818	62732444
3803	10549873	25	7	6512304	6512280	25	1	5S	rRNA	6512235	6512323	Olfr1348	6502325	6501286	Olfr1349	6515449	6514396
6041	10586126	25	9	63027604	63027580	25	1	U1	snRNA	63027560	63027716	Pias1	62980879	62880077	Skor1	63148961	63138170
3662	10428685	25					2	U7	snRNA
3694	10404006	25	13	22818107	22818083	25	1	RLTR45-int	LTR/ERVK	22817722	22818139	Vmn1r209	22806518	22805580	Vmn1r210	22828114	22827194
3729	10568763	25					2	U6	snRNA
3730	10501793	25	3	120317935	120317959	25	1	U6	snRNA	120317989	120317884	Ptbp2	119783388	119718742	Rwdd3	121171695	121155400
6843	10372175	25	10	104471161	104471185	25	1	U1	snRNA	104471206	104471049	Gm4340	104194042	104196522	Tmtc2	105574451	105187663
6821	10405725	25					2	L1_Mus2	LINE/L1
6826	10420437	25	14	57831177	57831201	25	1	U1	snRNA	57831209	57831070	Mrp63	57826239	57828745	Zdhhc20	57890262	57832702
6768	10428449	25	15	46151713	46151737	25	1	U6	snRNA	46151804	46151701	Kcnv1	45114934	45106284	4930548G14Rik	46625456	46625773
7610	10543065	25	6	6924158	6924182	25	1	U1	snRNA	6924277	6924117	Dlx5	6882085	6877805	Acn9	6956004	7042979
7697	10550494	25	7	18549139	18549115	25	1	U6	snRNA	18549085	18549191	Psg25	18532269	18519702	Psg27	18567305	18556515
7604	10608690	25	15	85177783	85177759	25	1	LSU-rRNA_Hsa	rRNA	85177746	85177793	Ribc2	85132099	85144569	Fbln1	85205949	85286535
7592	10530369	25	5	69386148	69386172	25	1	U6	snRNA	69386172	69386066	Kctd8	69341709	69109285	Yipf7	69542647	69516675
7591	10440619	25					2	U6	snRNA
7642	10436621	25					2	U6	snRNA
7589	10345226	25	1	33422757	33422733	25	1	U6	snRNA	33422733	33422838	Gm5415	32547293	32543546	Prim2	33669786	33453811
4759	10553557	25	7	55702185	55702161	25	1	RLTR25B	LTR/ERVK	55701442	55702484	Luzp2	54835959	55265366	Siglech	55768178	55778925
9360	10378438	25	11	74319844	74319820	25	1	5S	rRNA	74319792	74319912	Olfr59	74283736	74289619	Olfr410	74335229	74334282
9374	10511484	25	4	9695719	9695743	25	1	U1	snRNA	9695802	9695644	Asph	9669344	9448069	Gdf6	9844372	9862345
9413	10539218	25	6	81638426	81638402	25	1	U1	snRNA	81638311	81638470	Lrrtm4	80018877	80810143	Gcfc2	81923669	81959915
9404	10372175	25	10	104471181	104471205	25	1	U1	snRNA	104471206	104471049	Gm4340	104194042	104196522	Tmtc2	105574451	105187663
8144	10455705	25	18	52603613	52603589	25	1	HY1	scRNA	52603577	52603680	Lox	52529867	52516069	Zfp474	52615915	52639830
8055	10428981	25	15	63912232	63912256	25	1	MT2B	LTR/ERVL	63912636	63912062	Gsdmc4	63902936	63891265	Fam49b	64060448	63929097
5763	10397761	25	12	100296745	100296721	25	1	MLT1D	LTR/ERVL-MaLR	100296524	100296779	Calm1	100199435	100209806	Ttc7b	100520822	100300771
5732	10361708	25	10	10101107	10101083	25	1	U1	snRNA	10100965	10101115	Stxbp5	9901079	9755547	Adgb	10472326	10335703
4510	10608640	25					2	MurSatRep1	Unknown
4503	10599810	25	X	57989571	57989547	25	1	U6	snRNA	57989473	57989579	Gpr101	57503757	57496668	Zic3	58022700	58041736
6953	10440236	25	16	61373075	61373099	25	1	5S	rRNA	61373142	61373025	Epha6	60605531	59653483	Nsun3	62786818	62732444
5903	10603704	25	X	13333376	13333400	25	1	5S	rRNA	13333444	13333355	Ddx3x	13280970	13294052	Nyx	13466110	13489313
3417	10358926	25	1	154311486	154311510	25	1	5S	rRNA	154311515	154311419	Zfp648	154201187	154205674	Cacna1e	154725920	154392519
3456	10593318	25	9	49825877	49825901	25	1	U6	snRNA	49825975	49825869	Gm11149	49518336	49562944	Rpl10-ps3	50344981	50344240
2326	10380472	25	11	94958828	94958804	25	1	HY1	scRNA	94958778	94958896	Col1a1	94936224	94953042	Sgca	94976327	94962791
2407	10397448	25	12	86655224	86655200	25	1	U6	snRNA	86655125	86655229	Esrrb	86361117	86521628	Vash1	86678700	86692091
4823	10412907	25	14	18445922	18445898	25	1	U1	snRNA	18445875	18446029	Ube2e1	18331859	18282722	Ube2e2	18894267	18573575
4821	10428451	25	15	46944417	46944441	25	1	RLTR25B	LTR/ERVK	46944712	46944236	4930548G14Rik	46625456	46625773	Csmd3	48792063	47580637
4853	10603704	25	X	13333375	13333399	25	1	5S	rRNA	13333444	13333355	Ddx3x	13280970	13294052	Nyx	13466110	13489313
2715	10406401	25	13	78547433	78547409	25	1	RLTR25A	LTR/ERVK	78546476	78547591	Nr2f1	78199757	78188973	Arrdc3	80883384	80896035
2677	10571655	25	8	46272097	46272073	25	1	U6	snRNA	46272051	46272146	Slc25a4	46211284	46206797	Helt	46294671	46292050
2679	10360743	25	1	181813659	181813683	25	1	U6	snRNA	181813700	181813607	Dnahc14	181738988	181769674	Lbr	181842401	181815316
2681	10411972	25	13	106780165	106780189	25	1	U6	snRNA	106780219	106780114	Dph3b-ps	106547060	106546812	Ipo11	106936915	106794439
2645	10578981	25					2	L1Md_F2	LINE/L1
6696	10427995	25	15	30052510	30052534	25	1	U17	snRNA	30052537	30052379	Dnahc5	28203752	28472045	Ctnnd2	30172593	31029311
9613	10538892	25					6	MMTV-int	LTR/ERVK
9542	10427995	25	15	30052499	30052523	25	1	U17	snRNA	30052537	30052379	Dnahc5	28203752	28472045	Ctnnd2	30172593	31029311
9603	10366184	25	10	105040391	105040367	25	1	U1	snRNA	105040273	105040438	Gm4340	104194042	104196522	Tmtc2	105574451	105187663
9502	10455705	25	18	52603657	52603633	25	1	HY1	scRNA	52603577	52603680	Lox	52529867	52516069	Zfp474	52615915	52639830
9541	10598594	25					2	U1	snRNA
9517	10551195	25	7	25869029	25869005	25	1	HY1	scRNA	25868945	25869048	Cyp2s1	25816913	25802475	Gm6434	25882407	25882012
9516	10428368	25	15	41220392	41220416	25	1	HY1	scRNA	41220477	41220379	Zfpm2	40655042	41104592	Oxr1	41447482	41861048
11778	10414495	25	14	50731137	50731113	25	1	U6	snRNA	50731053	50731159	Olfr748	50710332	50711255	Olfr749	50744324	50736219
10684	10598662	25	X	11850552	11850528	25	1	U6	snRNA	11850484	11850589	Gm4906	11327822	11328151	Bcor	12160355	12036740
10654	10562665	25	7	42973816	42973840	25	1	IAPLTR3-int	LTR/ERVK	42980740	42973005	Vmn2r63	42933789	42903251	Gm9268	43018798	43048106
10653	10361708	25	10	10101069	10101045	25	1	U1	snRNA	10100965	10101115	Stxbp5	9901079	9755547	Adgb	10472326	10335703
11600	10608690	25	1	100180195	100180219	24	1	LSU-rRNA_Hsa	rRNA	100180429	100180094	Cntnap5b	99772765	100485942	Cdh20	104768529	104995481
11576	10440236	25	16	61373071	61373095	25	1	5S	rRNA	61373142	61373025	Epha6	60605531	59653483	Nsun3	62786818	62732444
12959	10414177	25	14	40421612	40421588	25	1	U6	snRNA	40421515	40421621	Nrg3	39473088	38368952	Sh2d4b	40893266	40813789
12970	10349376	25	1	122510667	122510643	25	1	U1	snRNA	122510550	122510708	Ddx18	121567989	121553835	Dpp10	124045559	123332142
11113	10366184	25	10	105040376	105040352	25	1	U1	snRNA	105040273	105040438	Gm4340	104194042	104196522	Tmtc2	105574451	105187663
10954	10358222	25	1	136990220	136990244	25	1	U7	snRNA	136990270	136990206	Nr5a2	136960427	136843584	A130050O07Rik	137928170	137930273
10955	10365725	25					2	MLTR25A	LTR/ERVK
13728	10606546	25					2	ERVB4_2-I_MM	LTR/ERVK
9863	10551195	25	7	25869004	25868980	25	1	HY1	scRNA	25868945	25869048	Cyp2s1	25816913	25802475	Gm6434	25882407	25882012
9866	10380589	25	11	96032791	96032767	25	1	U3	snRNA	96032678	96032891	Gip	96024545	96030831	Snf8	96034885	96047430
9807	10581990	25	8	115591229	115591253	25	1	U6	snRNA	115591273	115591171	Wwox	114439655	115352708	Maf	115707794	115682942
9808	10501793	25	3	120317946	120317970	25	1	U6	snRNA	120317989	120317884	Ptbp2	119783388	119718742	Rwdd3	121171695	121155400
12895	10528521	25	5	23836286	23836310	25	1	U1	snRNA	23836321	23836198	Rint1	23787711	23820369	Tomm7	23844161	23838944
11661	10353672	25	1	26959118	26959142	25	1	5S	rRNA	26959221	26959101	4931408C20Rik	26687460	26681814	Gm597	28780252	28776144
11620	10579772	25					2	U6	snRNA
9983	10573908	25	8	92040015	92039991	25	1	U6	snRNA	92039917	92040020	Irx3	91802067	91798511	Irx5	92357796	92361454
9907	10428938	25	15	63481223	63481247	25	1	U7	snRNA	63481268	63481217	Myc	61985391	61990374	Gsdmc	63808759	63775971
9906	10438749	25					2	U7	snRNA
14982	10440236	25	16	61373109	61373133	25	1	5S	rRNA	61373142	61373025	Epha6	60605531	59653483	Nsun3	62786818	62732444
14953	10414161	25	14	36767491	36767467	25	1	U6	snRNA	36767425	36767530	4930474N05Rik	36094965	36096855	Ccser2	36968777	36874936
13874	10600602	25	X	82187713	82187689	25	1	U6	snRNA	82187678	82187780	4930595M18Rik	81458121	81419575	Dmd	82948870	85206141
13875	10603742	25					2	U6	snRNA
13876	10373363	25	10	128299490	128299514	25	1	U6	snRNA	128299524	128299421	Il23a	128298084	128296140	Pan2	128303335	128321358
13814	10507475	25	4	117202634	117202610	25	1	U5	snRNA	117202528	117202644	Kif2c	117182639	117159639	Gm1661	117252125	117213333
14732	10452901	25	17	76111233	76111257	25	1	HY1	scRNA	76111304	76111201	Fam98a	75551946	75537086	Crim1	78200248	78376592
14796	10576909	25					2	5S	rRNA
10083	10384778	25	11	26337652	26337676	25	1	U1	snRNA	26337703	26337540	5730522E02Rik	26210763	25602763	Fancl	26386135	26471876
12825	10458892	25					2	U6	snRNA
12826	10439742	25					2	U6	snRNA
12737	10368979	25	10	44922142	44922166	25	1	MER45B	DNA/hAT-Tip100	44922194	44921958	Prdm1	44528501	44437177	Prep	45067206	45158997
12764	10507477	25	4	117210951	117210927	25	1	U5	snRNA	117210844	117210960	Kif2c	117182639	117159639	Gm1661	117252125	117213333
12765	10507473	25	4	117190050	117190026	25	1	U5	snRNA	117189942	117190058	Kif2c	117182639	117159639	Gm1661	117252125	117213333
10554	10508488	25	4	129895669	129895645	25	1	U1	snRNA	129895584	129895723	Ptp4a2	129811219	129850003	Spocd1	129947547	129957115
10509	10483768	25	2	74504563	74504587	25	1	U1	snRNA	74504660	74504550	Atp5g3	73911326	73908447	Lnp	74579435	74520291
12083	10600602	25	X	82187776	82187752	25	1	U6	snRNA	82187678	82187780	4930595M18Rik	81458121	81419575	Dmd	82948870	85206141
12134	10555177	25	7	98507055	98507031	25	1	U1	snRNA	98506954	98507117	Lrrc32	98494222	98501831	A630091E08Rik	98562988	98543378
12117	10593191	25	9	46630116	46630140	25	1	U6	snRNA	46630219	46630113	4931429L15Rik	46319986	46303361	Gm4791	46998931	47003338
11347	10578040	25	8	31661367	31661391	25	1	HY3	scRNA	31661430	31661333	Fut10	31187331	31261738	Gm5117	31739763	31737054
11333	10374448	25	11	18738755	18738731	25	1	U6	snRNA	18738699	18738796	Etaa1	17953875	17938756	Meis1	19018958	18880430
10435	10608136	25					2	5S	rRNA
10434	10525041	25	5	120064437	120064413	25	1	5S	rRNA	120064339	120064441	Tbx5	119834663	119885218	Rbm19	120116510	120197979
10405	10601861	25	X	136277535	136277511	25	1	5S	rRNA	136277505	136277621	Ngfrap1	136270253	136271978	Kir3dl2	136544056	136448107
10408	10400324	25	12	54666734	54666758	25	1	5S	rRNA	54666786	54666676	Sptssa	54656572	54645374	Eapp	54695897	54670340
10409	10542229	25	6	132565024	132565000	25	1	5S	rRNA	132564982	132565064	Gm8882	132364134	132361041	Prh1	132569809	132572941
10857	10471840	25					2	U6	snRNA
10858	10606204	25	X	104001433	104001457	25	1	U6	snRNA	104001478	104001373	Rlim	103981284	103957163	C77370	104201185	104077434
10913	10551195	25	7	25869003	25868979	25	1	HY1	scRNA	25868945	25869048	Cyp2s1	25816913	25802475	Gm6434	25882407	25882012
12004	10420357	25	14	56852841	56852865	25	1	RLTR25B	LTR/ERVK	56853050	56852608	Zmym5	56811716	56790585	Zmym2	56887795	56962579
15838	10361763	25	10	12363578	12363554	25	1	U1	snRNA	12363410	12363581	Gm9797	11609257	11610438	Utrn	12861735	12382188
12521	10492955	25	3	86930877	86930853	25	1	U1	snRNA	86930749	86930906	Dclk2	86920884	86786150	Cd1d2	86986586	86989533
12585	10439742	25					2	U6	snRNA
13412	10538148	25	6	48782749	48782725	25	1	HY1	scRNA	48782675	48782784	Gimap3	48766519	48765089	Tmem176b	48841374	48833811
12436	10576608	25	8	127046998	127046974	25	1	U1	snRNA	127046918	127047061	Rbm34	126971079	126947175	Pard3	127063893	127612286
12439	10397761	25	12	100296679	100296655	25	1	MLT1D	LTR/ERVL-MaLR	100296524	100296779	Calm1	100199435	100209806	Ttc7b	100520822	100300771
12497	10397627	25	12	93746586	93746562	25	1	U1	snRNA	93746502	93746663	Sel1l	91849157	91806043	Gm9726	93929102	93927004
12411	10499859	25	3	90560664	90560688	25	1	U1	snRNA	90560700	90560556	S100a16	90537254	90543151	S100a2	90590247	90591508
13555	10576899	25	8	5069328	5069352	25	1	5S	rRNA	5069377	5069258	Shcbp1	4779534	4735980	Slc10a2	5105232	5085623
13468	10405885	25					2	MurSatRep1	Unknown
15762	10541513	25	6	122623624	122623600	25	1	HY1	scRNA	122623547	122623664	Gdf3	122610087	122605403	Dppa3	122626410	122630272
15747	10587852	25	9	94284541	94284517	25	1	U1	snRNA	94284496	94284658	Plod2	92542223	92608428	1190002N15Rik	94538081	94517864
13035	10542367	25	6	136281378	136281354	25	1	U2	snRNA	136281227	136281412	Grin2b	136173511	135729826	Gm8994	136328543	136329778
13054	10447975	25	17	14791951	14791975	25	1	MLTR25A	LTR/ERVK	14792871	14791790	Thbs2	14694262	14665500	Wdr27	14934653	14829331
14130	10488031	25	2	136026211	136026235	25	1	U6	snRNA	136026251	136026151	Plcb4	135659011	136014593	Lamp5	136052239	136069917
14156	10512063	25					2	U1	snRNA
14825	10468889	25	19	61164436	61164460	25	1	U5	snRNA	61164479	61164364	Grk5	60889749	61092553	Gm7102	61176309	61174686
14891	10437573	25	16	5324046	5324070	25	1	5S	rRNA	5324156	5324034	Fam86	5255983	5244152	Rbfox1	6809222	7412479
16074	10408926	25	13	45026306	45026330	25	1	U6	snRNA	45026353	45026252	Dtnbp1	45002096	44922079	Gm9817	45078692	45081222
16145	10447917	25	17	13249937	13249961	25	1	U6	snRNA	13250000	13249895	Smok2b	13228852	13237189	Tcp10c	13354572	13377223
15103	10523466	25	5	96907772	96907748	25	1	U2	snRNA	96907633	96907821	Anxa3	96793385	96845968	Bmp2k	96997689	97091867
15096	10414495	25	14	50731138	50731114	25	1	U6	snRNA	50731053	50731159	Olfr748	50710332	50711255	Olfr749	50744324	50736219
12383	10598662	25					2	U6	snRNA
12301	10588545	25	9	106628820	106628796	25	1	RLTR17B_Mm	LTR/ERVK	106628672	106628833	Iqcf6	106626582	106627612	Grm2	106656109	106644537
12334	10578249	25	8	37089990	37090014	25	1	ERVB4_1B-I_MM	LTR/ERVK	37090062	37089714	AI429214	36993575	36995531	Sgcz	38661508	37522298
15215	10458084	25	18	34188881	34188905	25	1	RLTR25B	LTR/ERVK	34189063	34188748	Epb4.1l4a	34007206	33796327	Apc	34220924	34322189
15652	10587049	25	9	74059368	74059344	25	1	5S	rRNA	74059339	74059459	Unc13c	73933567	73480870	Wdr72	74110356	74283308
16265	10571772	25					2	RLTR25B	LTR/ERVK
16260	10494751	25	3	100303338	100303314	25	1	MTC-int	LTR/ERVL-MaLR	100303000	100303511	Gdap2	100162381	100206981	Fam46c	100489324	100451628
16241	10496357	25	3	137067917	137067893	25	1	U6	snRNA	137067892	137067998	Ppp3ca	136670124	136937727	Emcn	137341067	137432185
14314	10459469	25	18	65907174	65907198	25	1	RLTR25A	LTR/ERVK	65908063	65907014	Grp	65872820	65886578	Rax	65939089	65934639
14618	10345226	25					2	U6	snRNA
14617	10363003	25	10	46377702	46377678	25	1	U6	snRNA	46377609	46377715	Hace1	45577829	45712345	Grik2	49788766	49099460
14615	10358428	25	1	144960796	144960820	25	1	U6	snRNA	144960831	144960734	Rgs18	144775435	144752683	Gm5263	146420434	146420874
16517	10580752	25	8	94423425	94423449	25	1	MERVK26-int	LTR/ERVK	94426738	94423047	Herpud1	94386438	94395377	Nlrc5	94472763	94527272
16381	10561746	25	7	29657221	29657245	25	1	5S	rRNA	29657276	29657159	6330444E15Rik	29578875	29579834	Catsperg2	29727015	29697219
16397	10492955	25	3	86930794	86930770	25	1	U1	snRNA	86930749	86930906	Dclk2	86920884	86786150	Cd1d2	86986586	86989533
16916	10586126	25	9	63027649	63027625	25	1	U1	snRNA	63027560	63027716	Pias1	62980879	62880077	Skor1	63148961	63138170
16682	10494415	25	3	96422871	96422847	25	1	U1	snRNA	96422733	96422897	Fcgr1	96293969	96282909	BC107364	96452306	96433788
16702	10587049	25	9	74059369	74059345	25	1	5S	rRNA	74059339	74059459	Unc13c	73933567	73480870	Wdr72	74110356	74283308
18039	10586609	25	9	67104246	67104222	25	1	U1	snRNA	67104218	67104354	Tpm1	67049406	67022590	Tln2	67559703	67217087
16731	10416925	25	14	110732091	110732067	25	1	U6	snRNA	110732036	110732129	Slitrk1	108914239	108909991	Slitrk6	110755149	110748578
18977	10603744	25	X	15896697	15896721	25	1	U6	snRNA	15896769	15896666	Gm5382	14211148	14211656	Cypt1	16522869	16523689
18890	10380579	25	11	95921168	95921144	25	1	U1	snRNA	95921106	95921226	B4galnt2	95914891	95865943	Igf2bp1	96005940	95957163
17925	10409202	25	13	49870373	49870397	25	1	IAPLTR3-int	LTR/ERVK	49872340	49869794	Iars	49682100	49734267	Gm8674	49904597	49899119
17672	10366178	25	10	103959610	103959586	25	1	U6	snRNA	103959543	103959651	Slc6a15	103367808	103419378	Gm6763	104142987	104153674
17276	10400458	25	12	55910880	55910904	25	1	U6	snRNA	55910923	55910821	Brms1l	55836366	55869735	Mbip	56345894	56328306
17191	10586609	25	9	67104294	67104270	25	1	U1	snRNA	67104218	67104354	Tpm1	67049406	67022590	Tln2	67559703	67217087
17190	10379953	25					2	RLTR41C	LTR/ERV1
22267	10394678	25	12	14878571	14878547	25	1	U6	snRNA	14878498	14878598	Gm9847	14494561	14495157	Trib2	15816877	15791727
17553	10502682	25	3	146116216	146116240	25	1	U1	snRNA	146116254	146116103	Wdr63	146108130	146040526	Mcoln3	146117459	146141806
17594	10426079	25	15	87169200	87169176	25	1	5S	rRNA	87169113	87169208	Tbc1d22a	86214459	86498503	Fam19a5	87625230	87759336
21277	10588201	25					2	5S	rRNA
21138	10605614	25	X	86406178	86406202	25	1	5S	rRNA	86406246	86406126	Mageb4	86305093	86250254	Il1rapl1	88115645	86740870
21137	10453555	25	17	94815676	94815700	25	1	ORR1A4-int	LTR/ERVL-MaLR	94815877	94815333	Mettl4	94749892	94727080	Gm20939	94873986	94877497
18187	10559179	25					2	ERVB4_1-I_MM	LTR/ERVK
17762	10368564	25	10	31163603	31163627	25	1	U6	snRNA	31163632	31163526	Hey2	30842801	30832359	Gm5422	31248140	31251045
17781	10599810	25	X	57989512	57989488	25	1	U6	snRNA	57989473	57989579	Gpr101	57503757	57496668	Zic3	58022700	58041736
17811	10505528	25	4	68182670	68182646	25	1	U1	snRNA	68182532	68182685	Tlr4	66827584	66930284	Dbc1	68954397	68761514
17778	10405885	25					2	MurSatRep1	Unknown
17457	10571770	25	8	52078728	52078704	25	1	U1	snRNA	52078605	52078734	4930555F03Rik	49370886	49521095	Aga	53511702	53523421
19519	10564614	25	7	73646027	73646051	25	1	U6	snRNA	73646089	73645987	Chd2	73541746	73426691	A830073O21Rik	73740917	73738893
19530	10542518	25	6	140319677	140319653	25	1	5S	rRNA	140319630	140319731	Capza3	140041525	140042789	Plekha5	140424099	140594906
20227	10345527	25					2	5S	rRNA
18343	10433047	25	15	102627805	102627829	25	1	U6	snRNA	102627885	102627781	Atf7	102625421	102528636	Atp5g2	102667749	102663014
18341	10598662	25	X	11850510	11850486	25	1	U6	snRNA	11850484	11850589	Gm4906	11327822	11328151	Bcor	12160355	12036740
20440	10453485	25	17	88392855	88392879	25	1	U6	snRNA	88392932	88392826	Fbxo11	88065291	87990859	Foxn2	88440711	88490533
20442	10593318	25					2	U6	snRNA
19979	10607804	25	X	165717421	165717445	25	1	U6	snRNA	165717515	165717409	Glra2	165327393	165129017	Gemin8	166170454	166190512
20928	10366178	25	10	103959573	103959549	25	1	U6	snRNA	103959543	103959651	Slc6a15	103367808	103419378	Gm6763	104142987	104153674
22093	10503615	25					2	L1Md_F3	LINE/L1
19866	10554162	25					2	L1_Mus1	LINE/L1
19781	10608691	25					2	SSU-rRNA_Hsa	rRNA
19825	10344721	25					2	U6	snRNA
19828	10440619	25					2	U6	snRNA
21477	10414726	25					2	L1_Mur2	LINE/L1
21433	10379878	25					2	U6	snRNA
22130	10506052	25	4	98275801	98275777	25	1	HY1	scRNA	98275726	98275832	Nfia	97772734	98118874	Tm2d1	98383306	98355370
18566	10560528	25	7	19460855	19460879	25	1	U1	snRNA	19460935	19460802	Mark4	19458494	19426075	Exoc3l2	19489056	19496760
19394	10546832	25	6	112592993	112593017	25	1	U6	snRNA	112593073	112592967	Oxtr	112489808	112473684	Rad18	112696686	112619850
19391	10552260	25	7	38613227	38613203	25	1	U6	snRNA	38613149	38613252	Gm5591	38528193	38518139	Gm21276	38770304	38762406
19714	10437573	25	16	5324120	5324144	25	1	5S	rRNA	5324156	5324034	Fam86	5255983	5244152	Rbfox1	6809222	7412479
19701	10553557	25	7	55702191	55702167	25	1	RLTR25B	LTR/ERVK	55701442	55702484	Luzp2	54835959	55265366	Siglech	55768178	55778925
19665	10593191	25	9	46630113	46630137	25	1	U6	snRNA	46630219	46630113	4931429L15Rik	46319986	46303361	Gm4791	46998931	47003338
19662	10606443	25	X	110622955	110622979	25	1	U2	snRNA	110623021	110622836	Gm6377	109196756	109200439	Pou3f4	110814390	110815571
19752	10416921	25	14	107866334	107866310	25	1	U1	snRNA	107866226	107866396	Trim52	106106198	106109280	Slitrk1	108914239	108909991
20849	10580752	25	8	94423438	94423462	25	1	MERVK26-int	LTR/ERVK	94426738	94423047	Herpud1	94386438	94395377	Nlrc5	94472763	94527272
20878	10552282	25	7	39630489	39630465	25	1	U6	snRNA	39630392	39630499	Gm2058	39588931	39589717	Vstm2b	40899278	40929968
18778	10575628	25	8	112062598	112062574	25	1	U6	snRNA	112062508	112062611	Gm6793	112015036	112013433	Cntnap4	112570043	112882717
20463	10501096	25	3	107416051	107416075	25	1	7SK	RNA	107416195	107415860	Rbm15	107333289	107326110	Kcnc4	107458898	107438303
20499	10491484	25	3	35735456	35735432	25	1	U6	snRNA	35735373	35735477	Sox2	34650005	34652461	Atp11b	35754134	35856274
23134	10368711	25	10	39995671	39995695	25	1	ERVB5_1-I_MM	LTR/ERVK	39995953	39995332	BC021785	39986646	39958061	AI317395	40025268	40001575
22578	10587550	25	9	84649638	84649614	25	1	U1	snRNA	84649499	84649662	Gm8226	84423958	84424826	Gm11114	85312773	85312860
22492	10384456	25	11	16645484	16645508	25	1	MT2C_Mm	LTR/ERVL	16645675	16645407	Sec61g	16508484	16500530	Egfr	16752203	16918158
22525	10605510	25					2	ERVB4_2-I_MM	LTR/ERVK
21668	10604036	25	X	36409654	36409678	25	1	U6	snRNA	36409707	36409610	Gm6268	36403477	36404655	Gm14569	36491830	36423601
20331	10436696	25	16	87063977	87063953	25	1	MLT1C	LTR/ERVL-MaLR	87063944	87064291	Adamts5	85901125	85858170	N6amt1	87354185	87368742
22847	10394860	25					2	IAP-d-int	LTR/ERVK
23013	10508452	25	4	129458486	129458462	25	1	U1	snRNA	129458351	129458487	Zbtb8b	129440853	129425765	Bsdc1	129461581	129488498
22750	10445373	25	17	45436770	45436746	25	1	MERVL_2A-int	LTR/ERVL	45436602	45440015	Cdc5l	45433707	45391892	Spats1	45474938	45448937
22786	10578040	25	8	31661363	31661387	25	1	HY3	scRNA	31661430	31661333	Fut10	31187331	31261738	Gm5117	31739763	31737054
23591	10544415	25	6	42337705	42337729	25	1	U6	snRNA	42337782	42337677	Fam131b	42324643	42315312	Zyx	42349828	42360146
24327	10380579	25	11	95921213	95921189	25	1	U1	snRNA	95921106	95921226	B4galnt2	95914891	95865943	Igf2bp1	96005940	95957163
25444	10597513	25	9	115626663	115626687	25	1	5S	rRNA	115626718	115626598	Stt3b	115310421	115242607	Gadl1	115909455	116076176
25498	10432675	25	15	100730762	100730786	25	1	ID_B1	SINE/B4	100730855	100730718	Galnt6	100729376	100691813	Slc4a8	100761747	100823968
24583	10491895	25	3	45817861	45817837	25	1	U1	snRNA	45817740	45817901	Pcdh10	45378398	45434566	Pabpc4l	46447941	46442197
24243	10511719	25	4	16861716	16861740	25	1	U6	snRNA	16861794	16861689	Ripk2	16163647	16122733	Mmp16	17853091	18119145
26333	10408787	25	13	39858943	39858967	25	1	U1	snRNA	39859027	39858860	Slc35b3	38960875	38932140	Ofcc1	40288011	40001882
24696	10492955	25	3	86930807	86930783	25	1	U1	snRNA	86930749	86930906	Dclk2	86920884	86786150	Cd1d2	86986586	86989533
26778	10380472	25	11	94958831	94958807	25	1	HY1	scRNA	94958778	94958896	Col1a1	94936224	94953042	Sgca	94976327	94962791
24079	10489051	25					2	MMERGLN-int	LTR/ERV1
25375	10559728	25	7	5277355	5277379	25	1	U6	snRNA	5277450	5277344	Vmn1r57	5220478	5221410	Nlrp2	5351035	5298554
25343	10380589	25					2	U3	snRNA
25226	10416400	25	14	74349369	74349345	25	1	Lx9	LINE/L1	74349300	74349600	Gm21750	73661225	73662721	Htr2a	74640840	74706859
24787	10598789	25	X	17325365	17325341	25	1	U6	snRNA	17325315	17325418	Efhc2	17319368	17132049	Fundc1	17572325	17556564
26070	10576909	25	8	5333009	5333033	25	1	5S	rRNA	5333113	5332999	Slc10a2	5105232	5085623	Gm1840	5639584	5640996
25997	10452901	25	17	76111213	76111237	25	1	HY1	scRNA	76111304	76111201	Fam98a	75551946	75537086	Crim1	78200248	78376592
25577	10396062	25	12	67612448	67612424	25	1	U2	snRNA	67612306	67612478	Mdga2	67222549	66469568	Rps29	69159186	69157722
27308	10395908	25	12	59040464	59040440	25	1	U2	snRNA	59040335	59040521	Gemin2	59013393	59028470	Trappc6b	59061461	59043093
27309	10480025	25	2	11087770	11087794	25	1	L1_Rod	LINE/L1	11087833	11087277	Sfmbt2	10370510	10595253	Prkcq	11172113	11301226
27248	10571768	25	8	50563287	50563263	25	1	U7	snRNA	50563242	50563301	4930555F03Rik	49370886	49521095	Aga	53511702	53523421
27356	10578251	25	8	37317511	37317535	25	1	U6	snRNA	37317578	37317477	AI429214	36993575	36995531	Sgcz	38661508	37522298
27403	10428451	25	15	46944423	46944447	25	1	RLTR25B	LTR/ERVK	46944712	46944236	4930548G14Rik	46625456	46625773	Csmd3	48792063	47580637
27401	10372171	25	10	104224786	104224810	25	1	RLTR25B	LTR/ERVK	104225677	104224564	Gm4340	104194042	104196522	Tmtc2	105574451	105187663
27402	10457181	25	18	90228924	90228900	25	1	RLTR25B	LTR/ERVK	90228181	90228936	Dok6	89769528	89301082	Tmx3	90510154	90543267
27440	10494415	25	3	96422873	96422849	25	1	U1	snRNA	96422733	96422897	Fcgr1	96293969	96282909	BC107364	96452306	96433788
27465	10459469	25	18	65907179	65907203	25	1	RLTR25A	LTR/ERVK	65908063	65907014	Grp	65872820	65886578	Rax	65939089	65934639
27466	10583197	25					2	MLTR25A	LTR/ERVK
27467	10384231	25	11	7886463	7886487	25	1	RLTR25B	LTR/ERVK	7887294	7886313	Igfbp3	7213923	7206086	Tns3	8664535	8431652
25787	10571889	25	8	60079690	60079666	25	1	U6	snRNA	60079590	60079691	BC030500	58911755	58914298	Gm10283	60503198	60430024
25677	10573673	25	8	86292577	86292553	25	1	U6	snRNA	86292501	86292598	Phkb	85840959	86061376	Abcc12	86580686	86482260
28448	10514193	25	4	86043436	86043460	25	1	U6	snRNA	86043494	86043394	Sh3gl2	85205126	85639195	Adamtsl1	86053915	86428385
28368	10555177	25	7	98507101	98507077	25	1	U1	snRNA	98506954	98507117	Lrrc32	98494222	98501831	A630091E08Rik	98562988	98543378
29294	10538892	25					2	RLTR3_Mm	LTR/ERVK
28515	10406401	25					2	RLTR25A	LTR/ERVK
26827	10545532	25	6	76200253	76200277	25	1	U1	snRNA	76200277	76200146	4931417E11Rik	73469667	73468573	Gm9008	76497631	76496357
26861	10489051	25	2	156832842	156832866	25	1	MMERGLN-int	LTR/ERV1	156834847	156831133	Myl9	156775420	156781658	Tgif2	156840077	156855570
26802	10446344	25	17	60486155	60486131	25	1	U1	snRNA	60486012	60486168	Nudt12	59013372	58999618	Efna5	62881317	62604184
26799	10358432	25					2	MurSatRep1	Unknown
25064	10586609	25	9	67104264	67104240	25	1	U1	snRNA	67104218	67104354	Tpm1	67049406	67022590	Tln2	67559703	67217087
25129	10354492	25	1	52444448	52444472	25	1	U6	snRNA	52444544	52444436	Gls	52233232	52163448	Nab1	52500679	52457294
25138	10514193	25	4	86043441	86043465	25	1	U6	snRNA	86043494	86043394	Sh3gl2	85205126	85639195	Adamtsl1	86053915	86428385
26215	10520867	25	5	32175128	32175104	25	1	U6	snRNA	32175099	32175205	Fosl2	32136472	32157831	Plb1	32232708	32366520
29503	10549873	25	7	6512308	6512284	25	1	5S	rRNA	6512235	6512323	Olfr1348	6502325	6501286	Olfr1349	6515449	6514396
30693	10353672	25	1	26959106	26959130	25	1	5S	rRNA	26959221	26959101	4931408C20Rik	26687460	26681814	Gm597	28780252	28776144
28087	10440236	25	16	61373116	61373140	25	1	5S	rRNA	61373142	61373025	Epha6	60605531	59653483	Nsun3	62786818	62732444
28086	10535881	25	5	148753413	148753437	25	1	5S	rRNA	148753439	148753350	Ubl3	148552789	148504631	Katnal1	148995223	148874332
26568	10344721	25	1	9458708	9458684	25	1	U6	snRNA	9458670	9458771	Sntg1	9299878	8361475	Rrs1	9545408	9547454
28815	10576659	25					2	U6	snRNA
26922	10423738	25					2	B2_Mm2	SINE/B2
27052	10412907	25	14	18445953	18445929	25	1	U1	snRNA	18445875	18446029	Ube2e1	18331859	18282722	Ube2e2	18894267	18573575
28266	10361763	25	10	12363570	12363546	25	1	U1	snRNA	12363410	12363581	Gm9797	11609257	11610438	Utrn	12861735	12382188
28169	10436444	25	16	62571100	62571076	25	1	U6	snRNA	62571044	62571139	Epha6	60605531	59653483	Nsun3	62786818	62732444
30682	10389482	25	11	86437328	86437352	25	1	U6	snRNA	86437415	86437311	Med13	86357602	86267033	Rnft1	86484657	86499025
30138	10597513	25	9	115626688	115626712	25	1	5S	rRNA	115626718	115626598	Stt3b	115310421	115242607	Gadl1	115909455	116076176
28012	10422011	25	14	99773757	99773781	25	1	U2	snRNA	99773804	99773628	Klf5	99298691	99313405	Klf12	100149764	99874486
29136	10525041	25					2	5S	rRNA
29700	10400633	25	12	69152350	69152374	25	1	U6	snRNA	69152377	69152274	Mdga2	67222549	66469568	Rps29	69159186	69157722
30464	10373363	25	10	128299494	128299518	25	1	U6	snRNA	128299524	128299421	Il23a	128298084	128296140	Pan2	128303335	128321358
30545	10401665	25	12	85718555	85718579	25	1	5S	rRNA	85718595	85718475	Batf	85686669	85709087	Mfsd7c	85746539	85813585
28693	10372206	25	10	106192645	106192669	25	1	RLTR13C2	LTR/ERVK	106193169	106192091	Ccdc59	105841067	105847833	Ppfia2	106470310	106933467
28759	10536971	25	6	29963584	29963560	25	1	U6	snRNA	29963556	29963661	Strip2	29917013	29959681	Nrf1	30047988	30153458
29799	10523357	25	5	95867414	95867390	25	1	U6	snRNA	95867334	95867440	E330014E10Rik	95775870	95804230	Cxcl13	95956928	95961067
29813	10552282	25	7	39630479	39630455	25	1	U6	snRNA	39630392	39630499	Gm2058	39588931	39589717	Vstm2b	40899278	40929968
29989	10458661	25	18	43070320	43070344	25	1	U6	snRNA	43070405	43070300	Ppp2r2b	43059471	42637432	Stk32a	43207697	43317481
30002	10424555	25	15	68671478	68671454	25	1	U6	snRNA	68671416	68671522	Zfat	68258856	68083766	Khdrbs3	68928420	69093512
29963	10345440	25	1	35761656	35761632	25	1	U6	snRNA	35761602	35761705	Plekhb2	34849976	34879580	Hs6st1	36068400	36106446
30001	10366178	25	10	103959607	103959583	25	1	U6	snRNA	103959543	103959651	Slc6a15	103367808	103419378	Gm6763	104142987	104153674
29339	10461110	25	19	8407034	8407010	25	1	ERVB4_1-I_MM	LTR/ERVK	8406722	8410346	Slc22a30	8405111	8335371	Slc22a8	8591254	8611834
29392	10345440	25	1	35761683	35761659	25	1	U6	snRNA	35761602	35761705	Plekhb2	34849976	34879580	Hs6st1	36068400	36106446
29376	10344721	25	1	9458699	9458675	25	1	U6	snRNA	9458670	9458771	Sntg1	9299878	8361475	Rrs1	9545408	9547454
29348	10428938	25	15	63481229	63481253	25	1	U7	snRNA	63481268	63481217	Myc	61985391	61990374	Gsdmc	63808759	63775971
30051	10386756	25	11	61614185	61614209	25	1	MTC	LTR/ERVL-MaLR	61614278	61614175	Epn2	61579687	61517249	Grap	61653265	61672784
30046	10389482	25	11	86437388	86437412	25	1	U6	snRNA	86437415	86437311	Med13	86357602	86267033	Rnft1	86484657	86499025
30440	10532765	25					2	U6	snRNA
30441	10441394	25					2	U6	snRNA
30374	10584593	25	9	41560747	41560723	25	1	U2	snRNA	41560596	41560761	Ubash3b	41161697	41011098	Sorl1	42124297	41964720
30377	10578981	25					2	L1Md_F2	LINE/L1
30818	10358432	25	1	149025920	149025944	25	1	MurSatRep1	Unknown	149026045	149025917	Gm9931	147281942	147280758	Pla2g4a	149961290	149829618
30866	10601861	25	X	136277615	136277591	25	1	5S	rRNA	136277505	136277621	Ngfrap1	136270253	136271978	Kir3dl2	136544056	136448107
30925	10435413	25	16	35382132	35382108	25	1	U17	snRNA	35382044	35382244	Sec22a	35363918	35311131	Pdia5	35490873	35397313
31052	10447917	25	17	13249938	13249962	25	1	U6	snRNA	13250000	13249895	Smok2b	13228852	13237189	Tcp10c	13354572	13377223
31051	10607710	25	X	163150431	163150455	25	1	U6	snRNA	163150497	163150391	S100g	162964599	162961992	Grpr	163549677	163513904
30951	10491751	25	3	39666362	39666338	25	1	U1	snRNA	39666288	39666448	Gm9845	39359128	39357394	Intu	40531286	40704774
31791	10466841	25					2	U6	snRNA
31721	10606546	25					2	ERVB4_2-I_MM	LTR/ERVK
31208	10445824	25	17	49292848	49292824	25	1	U1	snRNA	49292743	49292902	Lrfn2	48932379	49097588	Mocs1	49428362	49455435
31231	10391429	25	11	101397701	101397725	25	1	U2	snRNA	101397768	101397671	G6pc	101367561	101377903	RP23-124N11.3	101424796	101406692
31506	10608136	25					2	5S	rRNA
31476	10412659	25	14	9002423	9002399	25	1	5S	rRNA	9002374	9002462	4930452B06Rik	8666240	8431192	Fhit	11162035	9550092
31454	10506029	25	4	96917079	96917055	25	1	RLTR25B	LTR/ERVK	96916200	96917215	Gm12695	96785186	96723647	Gm10192	97183166	97182840
31341	10541513	25	6	122623655	122623631	25	1	HY1	scRNA	122623547	122623664	Gdf3	122610087	122605403	Dppa3	122626410	122630272
32102	10447921	25	17	13534107	13534131	25	1	U6	snRNA	13534169	13534064	Smok4a	13521456	13528433	Mllt4	13760539	13906150
32910	10525041	25	5	120064434	120064410	25	1	5S	rRNA	120064339	120064441	Tbx5	119834663	119885218	Rbm19	120116510	120197979
32909	10401665	25	12	85718484	85718508	25	1	5S	rRNA	85718595	85718475	Batf	85686669	85709087	Mfsd7c	85746539	85813585
32637	10531950	25	5	104885987	104886011	25	1	MurSatRep1	Unknown	104886359	104885330	Zfp951	104828957	104814343	Abcg3	104982718	104935057
32666	10576899	25	8	5069333	5069357	25	1	5S	rRNA	5069377	5069258	Shcbp1	4779534	4735980	Slc10a2	5105232	5085623
32595	10538148	25	6	48782745	48782721	25	1	HY1	scRNA	48782675	48782784	Gimap3	48766519	48765089	Tmem176b	48841374	48833811
31928	10507655	25	4	119528029	119528005	25	1	U6	snRNA	119528000	119528106	Rimkla	119492628	119465283	AA415398	119539529	119530308
33806	10553557	25					2	RLTR25B	LTR/ERVK
34671	10497064	25	3	157366052	157366028	25	1	U6	snRNA	157365999	157366104	4930566N20Rik	157208860	157207662	Zranb2	157534160	157548390
34670	10503017	25	3	155788417	155788441	25	1	U6	snRNA	155788469	155788366	Lrriq3	155093434	155194278	Negr1	156561794	157316445
34639	10483148	25	2	63432111	63432135	25	1	U6	snRNA	63432194	63432088	Kcnh7	63184287	62693414	Fign	64098038	63971507
34701	10366593	25	10	118827990	118827966	25	1	5S	rRNA	118827962	118828050	Ifng	118441047	118445892	Dyrk2	118868903	118859349
32540	10593318	25	9	49825892	49825916	25	1	U6	snRNA	49825975	49825869	Gm11149	49518336	49562944	Rpl10-ps3	50344981	50344240
32538	10565585	25	7	95442374	95442398	25	1	U6	snRNA	95442456	95442351	Gm9934	93081027	93052081	Gm9966	95958215	95961613
32537	10545109	25	6	65989660	65989684	25	1	U6	snRNA	65989743	65989642	4930544G11Rik	65952571	65954012	Mad2l1	66535390	66541033
33977	10372173	25	10	104224871	104224895	25	1	RLTR25B	LTR/ERVK	104225677	104224564	Gm4340	104194042	104196522	Tmtc2	105574451	105187663
33959	10397604	25	12	90801726	90801702	25	1	5S	rRNA	90801622	90801736	Dio2	90738438	90724554	Cep128	91384409	90998492
33983	10603742	25	X	15685290	15685314	25	1	U6	snRNA	15685391	15685285	Gm5382	14211148	14211656	Cypt1	16522869	16523689
32706	10472942	25	2	73899351	73899327	25	1	RMER13A2	LTR/ERVK	73898717	73899487	Atf2	73892639	73816509	Atp5g3	73911326	73908447
32756	10372173	25	10	104224841	104224865	25	1	RLTR25B	LTR/ERVK	104225677	104224564	Gm4340	104194042	104196522	Tmtc2	105574451	105187663
32732	10371670	25	10	88710076	88710100	25	1	5S	rRNA	88710127	88710011	Spic	88685015	88674772	Arl1	88730858	88744094
33320	10608690	25	16	57391642	57391666	25	1	LSU-rRNA_Hsa	rRNA	57391673	57391113	Filip1l	57353093	57573126	Col8a1	57754737	57624258
32398	10405916	25					2	MurSatRep1	Unknown
32375	10571768	25					2	U7	snRNA
34746	10582545	25	8	123426655	123426679	25	1	MuLV-int	LTR/ERV1	123433974	123426364	Tubb3	123411424	123422015	Def8	123442986	123463270
32214	10396062	25	12	67612460	67612436	25	1	U2	snRNA	67612306	67612478	Mdga2	67222549	66469568	Rps29	69159186	69157722
35710	10598238	25	X	6106965	6106941	25	1	5S	rRNA	6106891	6107010	AU022751	6083419	6081219	Nudt10	6173015	6168696
32979	10590688	25	9	6706353	6706377	25	1	U6	snRNA	6706445	6706342	Ddi1	6266547	6265028	Dync2h1	7184446	6928503
32978	10366405	25					2	U6	snRNA
34071	10401665	25	12	85718553	85718577	25	1	5S	rRNA	85718595	85718475	Batf	85686669	85709087	Mfsd7c	85746539	85813585
34062	10416925	25	14	110732118	110732094	25	1	U6	snRNA	110732036	110732129	Slitrk1	108914239	108909991	Slitrk6	110755149	110748578
34063	10599874	25	X	64800600	64800576	25	1	U6	snRNA	64800511	64800616	Slitrk4	64276996	64264885	Ctag2	65047644	65049014
35013	10608640	25					2	MurSatRep1	Unknown
33543	10596113	25	9	102304417	102304441	25	1	MTD	LTR/ERVL-MaLR	102304730	102304241	9630041A04Rik	101938481	101943219	Ky	102506138	102546238
33557	10373363	25	10	128299432	128299456	25	1	U6	snRNA	128299524	128299421	Il23a	128298084	128296140	Pan2	128303335	128321358
33639	10374448	25	11	18738761	18738737	25	1	U6	snRNA	18738699	18738796	Etaa1	17953875	17938756	Meis1	19018958	18880430
35112	10408529	25					2	U6	snRNA
36942	10384778	25	11	26337676	26337700	25	1	U1	snRNA	26337703	26337540	5730522E02Rik	26210763	25602763	Fancl	26386135	26471876
34349	10577992	25	8	27761020	27761044	25	1	U6	snRNA	27761110	27761014	Poteg	27447670	27495172	Unc5d	29219338	28646717
34350	10441394	25	17	4678115	4678091	25	1	U6	snRNA	4678020	4678126	Nox3	3696261	3635240	Arid1b	4994332	5347656
36068	10564614	25	7	73645989	73646013	25	1	U6	snRNA	73646089	73645987	Chd2	73541746	73426691	A830073O21Rik	73740917	73738893
35326	10582578	25					6	5S	rRNA
33232	10604902	25	X	68949598	68949622	25	1	5S	rRNA	68949684	68949562	Gm6812	68893053	68892375	Aff2	69360294	69868037
36905	10405725	25	13	60928140	60928116	25	1	U4	snRNA	60928086	60928153	Tpbpb	60904847	60901297	Ctla2a	60936625	60934155
36913	10355914	25	1	77898299	77898323	25	1	U1	snRNA	77898443	77898285	Epha4	77515088	77367185	Pax3	78197134	78101267
36818	10602733	25					2	U6	snRNA
34537	10354370	25	1	45685518	45685542	25	1	U6	snRNA	45685562	45685456	Col5a2	45503282	45374321	Wdr75	45795166	45823619
34616	10528455	25					2	5S	rRNA
35339	10545109	25	6	65989666	65989690	25	1	U6	snRNA	65989743	65989642	4930544G11Rik	65952571	65954012	Mad2l1	66535390	66541033
35399	10414495	25	14	50731148	50731124	25	1	U6	snRNA	50731053	50731159	Olfr748	50710332	50711255	Olfr749	50744324	50736219
33529	10439932	25	16	55594805	55594829	25	1	U6	snRNA	55594888	55594782	Zpld1	55297986	55225175	Nfkbiz	55838899	55811375
34425	10416707	25	14	86408628	86408604	25	1	U1	snRNA	86408522	86408660	Pcdh17	84443563	84537060	Diap3	87141224	86655367
36230	10514193	25	4	86043399	86043423	25	1	U6	snRNA	86043494	86043394	Sh3gl2	85205126	85639195	Adamtsl1	86053915	86428385
35589	10395594	25	12	45984485	45984461	25	1	U17	snRNA	45984344	45984546	Stxbp6	45074493	44852488	Nova1	46818775	46694517
35554	10602499	25	X	151777720	151777696	25	1	5S	rRNA	151777671	151777788	Phf8	151520672	151633859	Huwe1	151800807	151935417
37240	10439932	25					2	U6	snRNA
37238	10606204	25	X	104001454	104001478	25	1	U6	snRNA	104001478	104001373	Rlim	103981284	103957163	C77370	104201185	104077434
37119	10366178	25	10	103959589	103959565	25	1	U6	snRNA	103959543	103959651	Slc6a15	103367808	103419378	Gm6763	104142987	104153674
37089	10565585	25	7	95442362	95442386	25	1	U6	snRNA	95442456	95442351	Gm9934	93081027	93052081	Gm9966	95958215	95961613
37088	10545109	25	6	65989650	65989674	25	1	U6	snRNA	65989743	65989642	4930544G11Rik	65952571	65954012	Mad2l1	66535390	66541033
37096	10535881	25	5	148753354	148753378	25	1	5S	rRNA	148753439	148753350	Ubl3	148552789	148504631	Katnal1	148995223	148874332
36596	10371670	25	10	88710044	88710068	25	1	5S	rRNA	88710127	88710011	Spic	88685015	88674772	Arl1	88730858	88744094
36621	10529737	25	5	40405902	40405926	25	1	U2	snRNA	40405927	40405757	Hs3st1	39755475	39613935	Rab28	41708155	41624976
37655	10353672	25	1	26959171	26959195	25	1	5S	rRNA	26959221	26959101	4931408C20Rik	26687460	26681814	Gm597	28780252	28776144
37571	10439742	25					2	U6	snRNA
36516	10565360	25					2	IAPLTR3-int	LTR/ERVK
37498	10415084	25	14	54581272	54581248	25	1	U6	snRNA	54581177	54581281	Ajuba	54577661	54567469	4931414P19Rik	54605908	54583663
37497	10447222	25	17	84624497	84624473	25	1	U6	snRNA	84624405	84624510	Plekhh2	84511895	84622142	Dync2li1	84626496	84655558
38138	10372340	25	10	109368102	109368126	25	1	U6	snRNA	109368193	109368090	Syt1	109010982	108497650	Nav3	110000219	109682660
38137	10546832	25	6	112592980	112593004	25	1	U6	snRNA	112593073	112592967	Oxtr	112489808	112473684	Rad18	112696686	112619850
38146	10503374	25	4	12812780	12812756	25	1	5S	rRNA	12812706	12812814	Fam92a	12172015	12153409	Runx1t1	13743436	13893649
38254	10489341	25	2	162816342	162816366	25	1	U1	snRNA	162816465	162816312	Ptprt	162661147	161521990	Srsf6	162931528	162937121
38359	10368564	25					2	U6	snRNA
38281	10397604	25	12	90801661	90801637	25	1	5S	rRNA	90801622	90801736	Dio2	90738438	90724554	Cep128	91384409	90998492
39108	10599874	25	X	64800605	64800581	25	1	U6	snRNA	64800511	64800616	Slitrk4	64276996	64264885	Ctag2	65047644	65049014
38463	10491895	25	3	45817873	45817849	25	1	U1	snRNA	45817740	45817901	Pcdh10	45378398	45434566	Pabpc4l	46447941	46442197
38934	10420383	25	14	57418384	57418408	25	1	MERVL_2A-int	LTR/ERVL	57419177	57417436	Cryl1	57398483	57275034	Ift88	57424062	57517936
38997	10582578	25					6	5S	rRNA
38684	10588545	25	9	106628815	106628791	25	1	RLTR17B_Mm	LTR/ERVK	106628672	106628833	Iqcf6	106626582	106627612	Grm2	106656109	106644537
38722	10507475	25	4	117202638	117202614	25	1	U5	snRNA	117202528	117202644	Kif2c	117182639	117159639	Gm1661	117252125	117213333
38547	10447222	25	17	84624498	84624474	25	1	U6	snRNA	84624405	84624510	Plekhh2	84511895	84622142	Dync2li1	84626496	84655558
38548	10599810	25					2	U6	snRNA
38587	10428685	25	15	55262545	55262569	25	1	U7	snRNA	55262600	55262544	Deptor	55112317	55259271	Col14a1	55307750	55520803
38621	10503017	25	3	155788437	155788461	25	1	U6	snRNA	155788469	155788366	Lrriq3	155093434	155194278	Negr1	156561794	157316445
41164	10445741	25	17	47848908	47848884	25	1	5S	rRNA	47848834	47848952	Mdfi	47834691	47815328	Foxp4	47924645	47867133
40015	10592367	25	9	37822630	37822654	25	1	U2	snRNA	37822781	37822590	Olfr876	37803889	37804936	Olfr877	37854820	37855755
40967	10605614	25	X	86406176	86406200	25	1	5S	rRNA	86406246	86406126	Mageb4	86305093	86250254	Il1rapl1	88115645	86740870
39905	10551462	25	7	28123325	28123301	25	1	U6	snRNA	28123254	28123359	Gm10935	28102487	28099660	9530053A07Rik	28129466	28164811
39302	10472942	25	2	73899374	73899350	25	1	RMER13A2	LTR/ERVK	73898717	73899487	Atf2	73892639	73816509	Atp5g3	73911326	73908447
39331	10416400	25	14	74349367	74349343	25	1	Lx9	LINE/L1	74349300	74349600	Gm21750	73661225	73662721	Htr2a	74640840	74706859
39188	10433047	25	15	102627791	102627815	25	1	U6	snRNA	102627885	102627781	Atf7	102625421	102528636	Atp5g2	102667749	102663014
39189	10491913	25	3	49658856	49658832	25	1	U6	snRNA	49658763	49658869	1700018B24Rik	48609101	48605732	Pcdh18	49757316	49743296
39260	10420437	25	14	57831172	57831196	25	1	U1	snRNA	57831209	57831070	Mrp63	57826239	57828745	Zdhhc20	57890262	57832702
44351	10389717	25					2	RLTR4_MM-int	LTR/ERV1
40251	10400628	25	12	67489169	67489193	25	1	5S	rRNA	67489231	67489112	Mdga2	67222549	66469568	Rps29	69159186	69157722
40237	10488031	25	2	136026166	136026190	25	1	U6	snRNA	136026251	136026151	Plcb4	135659011	136014593	Lamp5	136052239	136069917
40459	10439742	25					2	U6	snRNA
43254	10416707	25	14	86408604	86408580	25	1	U1	snRNA	86408522	86408660	Pcdh17	84443563	84537060	Diap3	87141224	86655367
41387	10397708	25	12	99506107	99506083	25	1	(TGTGCTACA)n	Simple_repeat	99504756	99509560	Foxn3	99450111	99194980	Efcab11	99883442	99717531
41461	10579772	25	8	76274361	76274385	25	1	U6	snRNA	76274450	76274344	1700007B14Rik	75448694	75984503	Nr3c2	76899442	77245012
39636	10571772	25	8	53493911	53493887	25	1	RLTR25B	LTR/ERVK	53492908	53494050	4930555F03Rik	49370886	49521095	Aga	53511702	53523421
39632	10498657	25	3	72499450	72499474	25	1	U2	snRNA	72499525	72499350	Otol1	70007613	70028708	Sis	72967863	72888557
39550	10505528	25	4	68182579	68182555	25	1	U1	snRNA	68182532	68182685	Tlr4	66827584	66930284	Dbc1	68954397	68761514
39598	10575628	25	8	112062600	112062576	25	1	U6	snRNA	112062508	112062611	Gm6793	112015036	112013433	Cntnap4	112570043	112882717
44154	10578040	25	8	31661359	31661383	25	1	HY3	scRNA	31661430	31661333	Fut10	31187331	31261738	Gm5117	31739763	31737054
44151	10511484	25	4	9695686	9695710	25	1	U1	snRNA	9695802	9695644	Asph	9669344	9448069	Gdf6	9844372	9862345
43054	10550494	25	7	18549155	18549131	25	1	U6	snRNA	18549085	18549191	Psg25	18532269	18519702	Psg27	18567305	18556515
43062	10380589	25	11	96032786	96032762	25	1	U3	snRNA	96032678	96032891	Gip	96024545	96030831	Snf8	96034885	96047430
41666	10353672	25	1	26959170	26959194	25	1	5S	rRNA	26959221	26959101	4931408C20Rik	26687460	26681814	Gm597	28780252	28776144
41636	10346762	25	1	60402444	60402420	25	1	MTD	LTR/ERVL-MaLR	60402403	60402624	Cyp20a1	60343323	60388060	Abi2	60409619	60481162
41685	10478744	25					2	(GT)n	Simple_repeat
40635	10478744	25					2	(GT)n	Simple_repeat
40541	10573232	25	8	83752954	83752930	25	1	7SK	RNA	83752918	83753159	Cd97	83741326	83723251	Lphn1	83900105	83941954
39671	10550179	25	7	14778700	14778676	25	1	U6	snRNA	14778669	14778772	Gm4745	14659708	14665995	Obox2	15354037	15398545
39670	10603742	25	X	15685358	15685382	25	1	U6	snRNA	15685391	15685285	Gm5382	14211148	14211656	Cypt1	16522869	16523689
39675	10572755	25	8	72155496	72155472	25	1	U4	snRNA	72155366	72155499	Tpm4	72134975	72153142	Rab8a	72161200	72183904
41507	10536971	25	6	29963596	29963572	25	1	U6	snRNA	29963556	29963661	Strip2	29917013	29959681	Nrf1	30047988	30153458
41503	10550179	25	7	14778767	14778743	25	1	U6	snRNA	14778669	14778772	Gm4745	14659708	14665995	Obox2	15354037	15398545
42423	10384229	25					2	RLTR10-int	LTR/ERVK
42437	10500800	25					2	U6	snRNA
42339	10531049	25	5	86928915	86928939	25	1	U6	snRNA	86929008	86928903	Ugt2b1	86926530	86916638	Ugt2b35	87000860	87011674
42337	10439932	25	16	55594797	55594821	25	1	U6	snRNA	55594888	55594782	Zpld1	55297986	55225175	Nfkbiz	55838899	55811375
40719	10536971	25	6	29963587	29963563	25	1	U6	snRNA	29963556	29963661	Strip2	29917013	29959681	Nrf1	30047988	30153458
40716	10605510	25	X	79230501	79230525	25	1	ERVB4_2-I_MM	LTR/ERVK	79231415	79230030	Fam47c	78737763	78739410	Gm8787	79358068	79330513
40713	10364379	25	10	78518703	78518679	25	1	5S	rRNA	78518623	78518739	Gm9978	78487842	78484570	Ilvbl	78574500	78584498
40733	10549592	25	7	4101985	4101961	25	1	U1	snRNA	4101890	4102059	Lair1	4063204	4007073	Ttyh1	4119408	4136706
40686	10458084	25					2	RLTR25B	LTR/ERVK
40687	10438749	25	16	24406357	24406381	25	1	RLTR25A	LTR/ERVK	24407383	24406072	Lpp	24393350	24992576	Tprg	25286817	25422344
43388	10565596	25	7	96920010	96920034	25	1	U6	snRNA	96920102	96919994	Tenm4	96171244	96911093	Nars2	96951505	97064761
41762	10372206	25	10	106192651	106192675	25	1	RLTR13C2	LTR/ERVK	106193169	106192091	Ccdc59	105841067	105847833	Ppfia2	106470310	106933467
41769	10368564	25	10	31163599	31163623	25	1	U6	snRNA	31163632	31163526	Hey2	30842801	30832359	Gm5422	31248140	31251045
41768	10468485	25	19	51239762	51239786	25	1	U6	snRNA	51239796	51239690	Sorcs1	50678646	50143301	Ins1	52264323	52265456
41872	10519711	25	5	12719745	12719721	25	1	SSU-rRNA_Hsa	rRNA	12719638	12719983	Sema3d	12383166	12588943	Gm10108	13121766	13121449
41770	10413012	25	14	20701555	20701531	25	1	U6	snRNA	20701523	20701629	Fut11	20694968	20700197	Chchd1	20703027	20704417
42075	10451611	25	17	47840850	47840874	25	1	U1	snRNA	47840981	47840816	Mdfi	47834691	47815328	Foxp4	47924645	47867133
42057	10353684	25	1	29280987	29281011	25	1	HY1	scRNA	29281075	29280970	Gm597	28780252	28776144	Gm9898	30719961	30718554
41959	10416707	25	14	86408621	86408597	25	1	U1	snRNA	86408522	86408660	Pcdh17	84443563	84537060	Diap3	87141224	86655367
42967	10608690	25					2	LSU-rRNA_Hsa	rRNA
44584	10439885	25					2	U6	snRNA
44540	10538148	25	6	48782741	48782717	25	1	HY1	scRNA	48782675	48782784	Gimap3	48766519	48765089	Tmem176b	48841374	48833811
44528	10468889	25	19	61164443	61164467	25	1	U5	snRNA	61164479	61164364	Grk5	60889749	61092553	Gm7102	61176309	61174686
44735	10608690	25	18	68692152	68692128	25	1	LSU-rRNA_Hsa	rRNA	68692063	68692316	Mc2r	68429251	68406907	4930546C10Rik	68950141	68944633
44436	10394676	25					2	U6	snRNA
44892	10440342	25	16	73422887	73422911	25	1	U1	snRNA	73422957	73422795	Robo1	72663149	73046095	Robo2	74411825	73892306
44958	10423740	25	15	36169874	36169850	25	1	U1	snRNA	36169799	36169956	Fbxo43	36164884	36150060	Polr2k	36174010	36177010
44874	10542367	25	6	136281251	136281227	25	1	U2	snRNA	136281227	136281412	Grin2b	136173511	135729826	Gm8994	136328543	136329778
42489	10371670	25	10	88710103	88710127	25	1	5S	rRNA	88710127	88710011	Spic	88685015	88674772	Arl1	88730858	88744094
44848	10529737	25	5	40405807	40405831	25	1	U2	snRNA	40405927	40405757	Hs3st1	39755475	39613935	Rab28	41708155	41624976
44858	10571770	25	8	52078656	52078632	25	1	U1	snRNA	52078605	52078734	4930555F03Rik	49370886	49521095	Aga	53511702	53523421
45052	10426079	25	15	87169141	87169117	25	1	5S	rRNA	87169113	87169208	Tbc1d22a	86214459	86498503	Fam19a5	87625230	87759336
45487	10368564	25	10	31163595	31163619	25	1	U6	snRNA	31163632	31163526	Hey2	30842801	30832359	Gm5422	31248140	31251045
45091	10476612	25	2	141632526	141632502	25	1	5S	rRNA	141632483	141632570	Flrt3	140671469	140650914	Kif16b	142901531	142617474
45342	10538892	25	6	68249037	68249013	25	1	MMTV-int	LTR/ERVK	68243713	68250957	Igkv1-115	68161415	68161756	Igkv13-87	68895624	68903249
45304	10589846	25	9	113756531	113756507	25	1	SSU-rRNA_Hsa	rRNA	113756353	113756928	Pdcd6ip	113708259	113651744	Clasp2	113812586	113919697
45565	10345527	25	1	37005551	37005527	25	1	5S	rRNA	37005439	37005559	Tmem131	36939527	36792191	Vwa3b	37026596	37187605
45697	10412657	25	14	8795658	8795634	25	1	Lx5c	LINE/L1	8795603	8796445	4930452B06Rik	8666240	8431192	Fhit	11162035	9550092
46278	10445528	25	17	46350482	46350458	25	1	MMERGLN-int	LTR/ERV1	46350151	46356719	Abcc10	46328352	46303221	Zfp318	46383731	46420920
46216	10499703	25	3	89968133	89968157	25	1	U1	snRNA	89968163	89968000	Atp8b2	89963508	89939481	Hax1	89998686	89995457
46238	10426296	25	15	90409689	90409665	25	1	MYSERV6-int	LTR/ERVK	90409584	90409914	Alg10b	90224311	90230554	Cpne8	90679432	90487482
45871	10355914	25	1	77898304	77898328	25	1	U1	snRNA	77898443	77898285	Epha4	77515088	77367185	Pax3	78197134	78101267
46162	10499859	25	3	90560669	90560693	25	1	U1	snRNA	90560700	90560556	S100a16	90537254	90543151	S100a2	90590247	90591508
47568	10573908	25	8	92039975	92039951	25	1	U6	snRNA	92039917	92040020	Irx3	91802067	91798511	Irx5	92357796	92361454
48321	10435413	25	16	35382075	35382051	25	1	U17	snRNA	35382044	35382244	Sec22a	35363918	35311131	Pdia5	35490873	35397313
46795	10439932	25	16	55594862	55594886	25	1	U6	snRNA	55594888	55594782	Zpld1	55297986	55225175	Nfkbiz	55838899	55811375
48545	10413012	25	14	20701561	20701537	25	1	U6	snRNA	20701523	20701629	Fut11	20694968	20700197	Chchd1	20703027	20704417
47057	10390244	25	11	96083717	96083741	25	1	U2	snRNA	96083856	96083677	Atp5g1	96075670	96068852	Calcoco2	96111964	96099326
46536	10458892	25	18	52154569	52154593	25	1	U6	snRNA	52154607	52154501	Gm4950	51865881	51865264	Ftmt	52331536	52332986
46535	10439742	25	16	46018136	46018160	25	1	U6	snRNA	46018173	46018067	Plcxd2	46010218	45959263	Cd96	46120251	46035657
46538	10453485	25	17	88392840	88392864	25	1	U6	snRNA	88392932	88392826	Fbxo11	88065291	87990859	Foxn2	88440711	88490533
46553	10424073	25	15	49538285	49538261	25	1	U6	snRNA	49538196	49538298	Csmd3	48792063	47580637	Trps1	50890041	50654761
46565	10524386	25	5	113044248	113044224	25	1	U6	snRNA	113044144	113044252	Adrbk2	113015514	112910478	Crybb2	113070117	113058258
47391	10530391	25	5	70550873	70550897	25	1	U6	snRNA	70550947	70550845	Gnpda2	69592337	69573108	Gabrg1	70842617	70751047
47468	10447917	25	17	13249933	13249957	25	1	U6	snRNA	13250000	13249895	Smok2b	13228852	13237189	Tcp10c	13354572	13377223
47457	10358428	25	1	144960793	144960817	25	1	U6	snRNA	144960831	144960734	Rgs18	144775435	144752683	Gm5263	146420434	146420874
48518	10447921	25	17	13534102	13534126	25	1	U6	snRNA	13534169	13534064	Smok4a	13521456	13528433	Mllt4	13760539	13906150
47205	10471840	25	2	38480391	38480367	25	1	U6	snRNA	38480350	38480445	Lhx2	38339281	38369733	Nek6	38511643	38588041
49361	10358432	25	1	149025806	149025830	25	1	MMSAT4	Satellite	149025855	149025634	Gm9931	147281942	147280758	Pla2g4a	149961290	149829618
49384	10408529	25					2	U6	snRNA
50462	10445741	25	17	47848936	47848912	25	1	5S	rRNA	47848834	47848952	Mdfi	47834691	47815328	Foxp4	47924645	47867133
50461	10506267	25	4	101271292	101271268	25	1	U1	snRNA	101271168	101271303	Jak1	101265282	101152367	Ak4	101419277	101466995
50434	10466353	25	19	13301037	13301061	25	1	U6	snRNA	13301107	13301001	Olfr1463	13234252	13235184	Olfr1465	13314283	13313360
46826	10501647	25	3	116448528	116448552	25	1	U1	snRNA	116448562	116448387	Cdc14a	116424032	116272553	Rtca	116508208	116488963
46872	10530391	25	5	70550854	70550878	25	1	U6	snRNA	70550947	70550845	Gnpda2	69592337	69573108	Gabrg1	70842617	70751047
46844	10599871	25					2	ERVB4_2-I_MM	LTR/ERVK
50742	10530391	25	5	70550847	70550871	25	1	U6	snRNA	70550947	70550845	Gnpda2	69592337	69573108	Gabrg1	70842617	70751047
50727	10560313	25					2	U6	snRNA
51693	10607804	25	X	165717419	165717443	25	1	U6	snRNA	165717515	165717409	Glra2	165327393	165129017	Gemin8	166170454	166190512
51723	10366405	25	10	114991630	114991606	25	1	U6	snRNA	114991541	114991647	Trhde	114802307	114398823	Tph2	115185022	115078641
51657	10502814	25	3	151926351	151926375	25	1	RLTR25B	LTR/ERVK	151927151	151926192	Ptgfr	151837630	151798918	Gipc2	152166230	152093533
47613	10405885	25					2	MurSatRep1	Unknown
47586	10389070	25	11	82596140	82596164	25	1	U6	snRNA	82596179	82596073	Tmem132e	82388900	82446332	Cct6b	82764321	82719250
47841	10506267	25	4	101271249	101271225	25	1	U1	snRNA	101271168	101271303	Jak1	101265282	101152367	Ak4	101419277	101466995
47846	10530849	25	5	79750505	79750529	25	1	U4	snRNA	79750529	79750388	Igfbp7	77408045	77349240	Lphn3	81020138	81825133
48255	10568763	25	7	138101490	138101514	25	1	U6	snRNA	138101539	138101433	Glrx3	137437648	137468594	Tcerg1l	138397730	138208974
48107	10390244	25	11	96083719	96083743	25	1	U2	snRNA	96083856	96083677	Atp5g1	96075670	96068852	Calcoco2	96111964	96099326
48171	10501096	25	3	107415974	107415998	25	1	7SK	RNA	107416195	107415860	Rbm15	107333289	107326110	Kcnc4	107458898	107438303
48178	10458661	25	18	43070323	43070347	25	1	U6	snRNA	43070405	43070300	Ppp2r2b	43059471	42637432	Stk32a	43207697	43317481
48182	10505530	25	4	69110750	69110726	25	1	U6	snRNA	69110671	69110776	Dbc1	68954397	68761514	Cdk5rap2	70410443	70216856
48151	10601539	25	X	116345777	116345753	25	1	U1	snRNA	116345737	116345895	Ube2dnl2	114907582	114908510	Cpxcr1	116448944	116478783
48135	10559177	25	7	142283245	142283221	25	1	ERVB4_1C-LTR_Mm	LTR/ERVK	142282827	142283325	Gm10013	142280939	142280268	Krtap5-1	142297069	142296334
50236	10492172	25	3	57413956	57413932	25	1	U1	snRNA	57413910	57414099	Tm4sf1	57301919	57285611	Tm4sf4	57425314	57441677
49152	10425076	25	15	78369297	78369273	25	1	HY1	scRNA	78369252	78369361	Csf2rb	78325990	78351000	Tex33	78395912	78378400
49157	10390244	25	11	96083720	96083744	25	1	U2	snRNA	96083856	96083677	Atp5g1	96075670	96068852	Calcoco2	96111964	96099326
49162	10394678	25	12	14878522	14878498	25	1	U6	snRNA	14878498	14878598	Gm9847	14494561	14495157	Trib2	15816877	15791727
49841	10607710	25	X	163150420	163150444	25	1	U6	snRNA	163150497	163150391	S100g	162964599	162961992	Grpr	163549677	163513904
50523	10523843	25	5	107401392	107401368	25	1	5S	rRNA	107401319	107401438	Brdt	107331159	107387058	Ephx4	107402736	107430035
49688	10458661	25	18	43070314	43070338	25	1	U6	snRNA	43070405	43070300	Ppp2r2b	43059471	42637432	Stk32a	43207697	43317481
49716	10604902	25	X	68949574	68949598	25	1	5S	rRNA	68949684	68949562	Gm6812	68893053	68892375	Aff2	69360294	69868037
49710	10539207	25	6	78911285	78911261	25	1	U1	snRNA	78911167	78911330	Reg3g	78468872	78466269	Gm20594	79818031	79818364
48702	10571770	25	8	52078713	52078689	25	1	U1	snRNA	52078605	52078734	4930555F03Rik	49370886	49521095	Aga	53511702	53523421
48878	10582545	25	8	123428528	123428552	25	1	MuLV-int	LTR/ERV1	123433974	123426364	Tubb3	123411424	123422015	Def8	123442986	123463270
51436	10507655	25					2	U6	snRNA
51484	10536971	25	6	29963624	29963600	25	1	U6	snRNA	29963556	29963661	Strip2	29917013	29959681	Nrf1	30047988	30153458
51491	10572083	25	8	67342503	67342479	25	1	MusHAL1	LINE/L1	67342047	67343115	Naf1	66860217	66890564	Nat1	67490758	67492104
51568	10604861	25					2	RLTR45-int	LTR/ERVK
49216	10414177	25	14	40421572	40421548	25	1	U6	snRNA	40421515	40421621	Nrg3	39473088	38368952	Sh2d4b	40893266	40813789
47927	10400324	25	12	54666739	54666763	25	1	5S	rRNA	54666786	54666676	Sptssa	54656572	54645374	Eapp	54695897	54670340
47885	10384421	25	11	12054177	12054201	25	1	U1	snRNA	12054303	12054170	Grb10	12038683	11930508	Cobl	12464960	12236608
50408	10462628	25	19	34796267	34796243	25	1	U1	snRNA	34796179	34796342	Slc16a12	34747289	34668403	Pank1	34879455	34810894
50350	10494751	25	3	100303342	100303318	25	1	MTC-int	LTR/ERVL-MaLR	100303000	100303511	Gdap2	100162381	100206981	Fam46c	100489324	100451628
50353	10503021	25	3	157237282	157237306	25	1	U6	snRNA	157237331	157237225	4930566N20Rik	157208860	157207662	Zranb2	157534160	157548390
50309	10502682	25	3	146116121	146116145	25	1	U1	snRNA	146116254	146116103	Wdr63	146108130	146040526	Mcoln3	146117459	146141806
49939	10353684	25	1	29280972	29280996	25	1	HY1	scRNA	29281075	29280970	Gm597	28780252	28776144	Gm9898	30719961	30718554
49871	10453734	25					2	RLTR45-int	LTR/ERVK
49898	10445824	25	17	49292808	49292784	25	1	U1	snRNA	49292743	49292902	Lrfn2	48932379	49097588	Mocs1	49428362	49455435
49039	10358222	25	1	136990216	136990240	25	1	U7	snRNA	136990270	136990206	Nr5a2	136960427	136843584	A130050O07Rik	137928170	137930273
49023	10349237	25	1	117536445	117536421	25	1	U1	snRNA	117536301	117536461	Gm19965	116803193	116821850	Tsn	118311132	118298517
49022	10502814	25	3	151926355	151926379	25	1	RLTR25B	LTR/ERVK	151927151	151926192	Ptgfr	151837630	151798918	Gipc2	152166230	152093533
50859	10420383	25	14	57417683	57417707	25	1	MERVL_2A-int	LTR/ERVL	57419177	57417436	Cryl1	57398483	57275034	Ift88	57424062	57517936
50941	10379953	25	11	86207936	86207912	25	1	MMERGLN-int	LTR/ERV1	86203571	86208018	Brip1	86201193	86058138	Ints2	86257575	86210681
50090	10410221	25					2	MurSatRep1	Unknown
50831	10466841	25	19	25453980	25454004	25	1	U6	snRNA	25454063	25453960	Kank1	25236975	25434496	Dmrt1	25505618	25604329
51339	10435185	25	11	27085167	27085143	25	1	5S	rRNA	27085134	27085206	Gm6899	26593241	26593862	Gm6685	28339867	28339104
51338	10588201	25	9	102127928	102127904	25	1	5S	rRNA	102127887	102128003	9630041A04Rik	101938481	101943219	Ky	102506138	102546238
47695	10571768	25					2	U7	snRNA
51211	10561746	25	7	29657180	29657204	25	1	5S	rRNA	29657276	29657159	6330444E15Rik	29578875	29579834	Catsperg2	29727015	29697219
51777	10604340	25	X	45795372	45795396	25	1	U6	snRNA	45795467	45795361	1110059M19Rik	45090904	45092791	Actrt1	46329007	46330345
51959	10439216	25	16	35388014	35388038	25	1	U1	snRNA	35388085	35387991	Sec22a	35363918	35311131	Pdia5	35490873	35397313
51023	10562665	25	7	42973817	42973841	25	1	IAPLTR3-int	LTR/ERVK	42980740	42973005	Vmn2r63	42933789	42903251	Gm9268	43018798	43048106
52497	10508488	25	4	129895635	129895611	25	1	U1	snRNA	129895584	129895723	Ptp4a2	129811219	129850003	Spocd1	129947547	129957115
51072	10349791	25					2	RLTR25B	LTR/ERVK
51071	10369174	25	10	54713003	54713027	25	1	MLTR25A	LTR/ERVK	54713406	54712690	Man1a	54075796	53904788	D630037F22Rik	56228689	56014298
50022	10365725	25	10	92486851	92486827	25	1	MLTR25A	LTR/ERVK	92485845	92487094	Tmpo	91171582	91147571	Nedd1	92722420	92684746
52122	10514187	25	4	84830217	84830241	25	1	RLTR25A	LTR/ERVK	84830789	84829993	Bnc2	84675275	84275095	Cntln	84884309	85131921
52348	10426296	25	15	90409517	90409493	25	1	RLTR19	LTR/ERVK	90409112	90409583	Alg10b	90224311	90230554	Cpne8	90679432	90487482
52265	10409994	25					2	MMSAT4	Satellite
52302	10576899	25	8	5069336	5069360	25	1	5S	rRNA	5069377	5069258	Shcbp1	4779534	4735980	Slc10a2	5105232	5085623
52675	10579913	25	8	80512955	80512979	25	1	RodERV21-int	LTR/ERV1	80513297	80512195	Gypa	80494045	80510785	Frem3	80611080	80695356
52669	10409994	25					2	MurSatRep1	Unknown
53792	10343089	25	4	108857374	108857350	25	1	B3	SINE/B2	108857200	108857414	Kti12	108847857	108849412	Rab3b	108879063	108943324
53070	10422242	25	14	110428234	110428258	25	1	U6	snRNA	110428263	110428157	Slitrk1	108914239	108909991	Slitrk6	110755149	110748578
53031	10461055	25					2	U6	snRNA
53030	10565585	25	7	95442376	95442400	25	1	U6	snRNA	95442456	95442351	Gm9934	93081027	93052081	Gm9966	95958215	95961613
53317	10603794	25	X	18323515	18323539	25	1	5S	rRNA	18323562	18323443	Kdm6a	18162575	18279936	4930578C19Rik	18461397	18414881
53309	10542518	25	6	140319681	140319657	25	1	5S	rRNA	140319630	140319731	Capza3	140041525	140042789	Plekha5	140424099	140594906
53166	10497197	25	3	8021561	8021585	25	1	RLTR44-int	LTR/ERVK	8022677	8020061	Il7	7613427	7572077	Stmn2	8509527	8561604
53150	10522786	25	5	85829761	85829737	25	1	U1	snRNA	85829629	85829787	Epha5	84417382	84057791	Cenpc1	86065583	86012043
53461	10396062	25	12	67612394	67612370	25	1	U2	snRNA	67612306	67612478	Mdga2	67222549	66469568	Rps29	69159186	69157722
53487	10598789	25	X	17325375	17325351	25	1	U6	snRNA	17325315	17325418	Efhc2	17319368	17132049	Fundc1	17572325	17556564
53509	10565360	25	7	85923359	85923383	25	1	IAPLTR3-int	LTR/ERVK	85924950	85922422	Vmn2r73	85875938	85857547	Vmn2r74	85961482	85951867
53500	10545532	25	6	76200206	76200230	25	1	U1	snRNA	76200277	76200146	4931417E11Rik	73469667	73468573	Gm9008	76497631	76496357
53529	10576909	25	8	5333022	5333046	25	1	5S	rRNA	5333113	5332999	Slc10a2	5105232	5085623	Gm1840	5639584	5640996
54081	10441394	25					2	U6	snRNA
53437	10604902	25	X	68949567	68949591	25	1	5S	rRNA	68949684	68949562	Gm6812	68893053	68892375	Aff2	69360294	69868037
54264	10366184	25	10	105040435	105040411	25	1	U1	snRNA	105040273	105040438	Gm4340	104194042	104196522	Tmtc2	105574451	105187663
54250	10551195	25	7	25868992	25868968	25	1	HY1	scRNA	25868945	25869048	Cyp2s1	25816913	25802475	Gm6434	25882407	25882012
54645	10370833	25	1	166431871	166431895	25	1	Lx2	LINE/L1	166432497	166430817	Pogk	166409863	166384622	Gm4846	166497588	166483613
55131	10552258	25	7	38380429	38380405	25	1	U6	snRNA	38380349	38380455	Pop4	38271348	38262820	Gm6605	38869694	38447037
55022	10476347	25	2	132652858	132652834	25	1	RCHARR1	DNA/hAT-Charlie	132652576	132653082	Gpcpd1	132587729	132529082	1110034G24Rik	132686931	132751055
55001	10361763	25	10	12363547	12363523	25	1	U1	snRNA	12363410	12363581	Gm9797	11609257	11610438	Utrn	12861735	12382188
56896	10429460	25	15	74269257	74269281	25	1	MERVL_2A-int	LTR/ERVL	74272207	74268022	Gm6569	73834561	73839908	Bai1	74516196	74589443
56858	10593318	25	9	49825872	49825896	25	1	U6	snRNA	49825975	49825869	Gm11149	49518336	49562944	Rpl10-ps3	50344981	50344240
56944	10426296	25	15	90409385	90409361	25	1	RLTR19	LTR/ERVK	90409112	90409583	Alg10b	90224311	90230554	Cpne8	90679432	90487482
55336	10483768	25	2	74504555	74504579	25	1	U1	snRNA	74504660	74504550	Atp5g3	73911326	73908447	Lnp	74579435	74520291
54367	10549873	25	7	6512280	6512256	25	1	5S	rRNA	6512235	6512323	Olfr1348	6502325	6501286	Olfr1349	6515449	6514396
56222	10460008	25	18	82356002	82356026	25	1	U1	snRNA	82356101	82355978	Sall3	80986578	80966376	Galr1	82406777	82392496
54506	10468889	25	19	61164410	61164434	25	1	U5	snRNA	61164479	61164364	Grk5	60889749	61092553	Gm7102	61176309	61174686
55573	10392413	25	11	109067060	109067084	25	1	U6	snRNA	109067090	109066984	Axin2	108920349	108950783	E030025P04Rik	109144369	109139291
55620	10384421	25	11	12054268	12054292	25	1	U1	snRNA	12054303	12054170	Grb10	12038683	11930508	Cobl	12464960	12236608
55451	10528027	25	5	6014894	6014918	25	1	U1	snRNA	6015024	6014861	Steap1	5749326	5736317	Zfp804b	6876523	6769030
55435	10599874	25	X	64800614	64800590	25	1	U6	snRNA	64800511	64800616	Slitrk4	64276996	64264885	Ctag2	65047644	65049014
56466	10603704	25	X	13333400	13333424	25	1	5S	rRNA	13333444	13333355	Ddx3x	13280970	13294052	Nyx	13466110	13489313
56467	10528455	25					2	5S	rRNA
57777	10413012	25	14	20701568	20701544	25	1	U6	snRNA	20701523	20701629	Fut11	20694968	20700197	Chchd1	20703027	20704417
57802	10554710	25	7	84170613	84170589	25	1	U1	snRNA	84170565	84170724	Abhd17c	84151893	84109356	Arnt2	84409959	84246281
57522	10459618	25	18	69777942	69777966	25	1	HY1	scRNA	69778045	69777940	Tcf4	69344146	69687967	Ccdc68	69925426	69969484
56134	10484353	25	2	80984111	80984135	25	1	U6	snRNA	80984189	80984083	Nup35	80617236	80658906	Zfp804a	82053222	82259879
56071	10344721	25	1	9458767	9458743	25	1	U6	snRNA	9458670	9458771	Sntg1	9299878	8361475	Rrs1	9545408	9547454
57127	10572083	25					2	MusHAL1	LINE/L1
57121	10577990	25	8	27421385	27421409	25	1	U6	snRNA	27421430	27421324	Chrna6	27413944	27403214	Poteg	27447670	27495172
56364	10512063	25					2	U1	snRNA
57590	10606204	25	X	104001435	104001459	25	1	U6	snRNA	104001478	104001373	Rlim	103981284	103957163	C77370	104201185	104077434
57657	10460055	25	18	83355233	83355257	25	1	U1	snRNA	83355360	83355202	Zfp516	82910879	83005314	Tshz1	84086404	84011627
57251	10497197	25	3	8021546	8021570	25	1	RLTR44-int	LTR/ERVK	8022677	8020061	Il7	7613427	7572077	Stmn2	8509527	8561604
57249	10340540	25	4	123919487	123919463	25	1	PB1D10	SINE/Alu	123919416	123919518	4930535I16Rik	123918022	123917504	3100002H09Rik	124610803	124609931
58993	10564665	25	7	77910169	77910193	25	1	U1	snRNA	77910320	77910165	Agbl1	76318071	76766608	Ntrk3	78578408	78192362
58384	10511892	25	4	31174988	31175012	25	1	U6	snRNA	31175012	31174909	Epha7	28813131	28967499	Map3k7	31964097	32023467
58308	10364379	25	10	78518696	78518672	25	1	5S	rRNA	78518623	78518739	Gm9978	78487842	78484570	Ilvbl	78574500	78584498
58301	10497064	25					2	U6	snRNA
58606	10428449	25	15	46151717	46151741	25	1	U6	snRNA	46151804	46151701	Kcnv1	45114934	45106284	4930548G14Rik	46625456	46625773
58522	10562546	25	7	37824243	37824267	25	1	U6	snRNA	37824347	37824242	Zfp536	37773641	37472135	Uri1	38019542	37960002
58521	10472944	25	2	74624746	74624722	25	1	U6	snRNA	74624644	74624750	Lnp	74579435	74520291	Evx2	74659861	74652997
58523	10379878	25					2	U6	snRNA
59269	10343089	25	4	108857361	108857337	25	1	B3	SINE/B2	108857200	108857414	Kti12	108847857	108849412	Rab3b	108879063	108943324
60098	10525041	25	5	120064439	120064415	25	1	5S	rRNA	120064339	120064441	Tbx5	119834663	119885218	Rbm19	120116510	120197979
58638	10530849	25	5	79750423	79750447	25	1	U4	snRNA	79750529	79750388	Igfbp7	77408045	77349240	Lphn3	81020138	81825133
58705	10416353	25	14	72131200	72131176	25	1	U1	snRNA	72131088	72131225	Gfra2	70890130	70979838	Fndc3a	72710003	72537946
59877	10562546	25	7	37824277	37824301	25	1	U6	snRNA	37824347	37824242	Zfp536	37773641	37472135	Uri1	38019542	37960002
59923	10608640	25	10	81696755	81696731	25	1	MurSatRep1	Unknown	81696042	81697759	Gm10778	81661998	81664231	Zfp433	81718919	81721468
60076	10416921	25	14	107866356	107866332	25	1	U1	snRNA	107866226	107866396	Trim52	106106198	106109280	Slitrk1	108914239	108909991
59411	10502814	25	3	151926369	151926393	25	1	RLTR25B	LTR/ERVK	151927151	151926192	Ptgfr	151837630	151798918	Gipc2	152166230	152093533
59375	10551195	25	7	25869006	25868982	25	1	HY1	scRNA	25868945	25869048	Cyp2s1	25816913	25802475	Gm6434	25882407	25882012
59867	10582549	25	8	123432426	123432450	25	1	MuLV-int	LTR/ERV1	123433974	123426364	Tubb3	123411424	123422015	Def8	123442986	123463270
59455	10606204	25	X	104001437	104001461	25	1	U6	snRNA	104001478	104001373	Rlim	103981284	103957163	C77370	104201185	104077434
59678	10502814	25	3	151926352	151926376	25	1	RLTR25B	LTR/ERVK	151927151	151926192	Ptgfr	151837630	151798918	Gipc2	152166230	152093533
59679	10459469	25	18	65907167	65907191	25	1	RLTR25A	LTR/ERVK	65908063	65907014	Grp	65872820	65886578	Rax	65939089	65934639
59761	10393264	25	11	116326683	116326707	25	1	5S	rRNA	116326713	116326601	Exoc7	116307233	116288001	Foxj1	116335399	116330704
60546	10505978	25	4	95524127	95524103	25	1	U1	snRNA	95524046	95524204	Jun	95052222	95049034	Fggy	95557507	95926939
60924	10530391	25	5	70550846	70550870	25	1	U6	snRNA	70550947	70550845	Gnpda2	69592337	69573108	Gabrg1	70842617	70751047
60832	10353684	25	1	29281007	29281031	25	1	HY1	scRNA	29281075	29280970	Gm597	28780252	28776144	Gm9898	30719961	30718554
60847	10408926	25	13	45026325	45026349	25	1	U6	snRNA	45026353	45026252	Dtnbp1	45002096	44922079	Gm9817	45078692	45081222
60781	10561746	25	7	29657175	29657199	25	1	5S	rRNA	29657276	29657159	6330444E15Rik	29578875	29579834	Catsperg2	29727015	29697219
60845	10413012	25					2	U6	snRNA
60681	10608690	25					2	LSU-rRNA_Hsa	rRNA
61213	10596113	25	9	102304440	102304464	25	1	MTD	LTR/ERVL-MaLR	102304730	102304241	9630041A04Rik	101938481	101943219	Ky	102506138	102546238
61230	10416925	25	14	110732084	110732060	25	1	U6	snRNA	110732036	110732129	Slitrk1	108914239	108909991	Slitrk6	110755149	110748578
61897	10439885	25	16	50920618	50920642	25	1	U6	snRNA	50920648	50920542	5330426P16Rik	50732743	50727966	Cblb	52031549	52208047
63323	10572083	25	8	67342490	67342466	25	1	MusHAL1	LINE/L1	67342047	67343115	Naf1	66860217	66890564	Nat1	67490758	67492104
63304	10569393	25	7	143037332	143037356	25	1	ORR1D2	LTR/ERVL-MaLR	143037562	143037213	Tspan32	143005046	143019644	Cd81	143052739	143067934
61690	10409259	25	13	52388008	52388032	25	1	IAPEz-int	LTR/ERVK	52388847	52382431	Gadd45g	51846678	51848468	Diras2	52530836	52504375
62356	10354492	25					2	U6	snRNA
62340	10538892	25					2	MMTV-int	LTR/ERVK
62362	10608691	25					6	SSU-rRNA_Hsa	rRNA
61597	10551195	25	7	25868993	25868969	25	1	HY1	scRNA	25868945	25869048	Cyp2s1	25816913	25802475	Gm6434	25882407	25882012
61880	10553557	25	7	55702184	55702160	25	1	RLTR25B	LTR/ERVK	55701442	55702484	Luzp2	54835959	55265366	Siglech	55768178	55778925
65149	10505528	25	4	68182624	68182600	25	1	U1	snRNA	68182532	68182685	Tlr4	66827584	66930284	Dbc1	68954397	68761514
65225	10602499	25	X	151777708	151777684	25	1	5S	rRNA	151777671	151777788	Phf8	151520672	151633859	Huwe1	151800807	151935417
64278	10416353	25	14	72131149	72131125	25	1	U1	snRNA	72131088	72131225	Gfra2	70890130	70979838	Fndc3a	72710003	72537946
63030	10397761	25	12	100296707	100296683	25	1	MLT1D	LTR/ERVL-MaLR	100296524	100296779	Calm1	100199435	100209806	Ttc7b	100520822	100300771
63406	10448087	25	17	15837553	15837577	25	1	U6	snRNA	15837655	15837549	Rgmb	15826586	15806253	BC002059	16972910	16973770
62641	10582545	25	8	123426443	123426467	25	1	MuLV-int	LTR/ERV1	123433974	123426364	Tubb3	123411424	123422015	Def8	123442986	123463270
66389	10497064	25	3	157366024	157366000	25	1	U6	snRNA	157365999	157366104	4930566N20Rik	157208860	157207662	Zranb2	157534160	157548390
66415	10372001	25	10	93916209	93916233	25	1	U17	snRNA	93916316	93916172	Metap2	93897093	93858489	Vezt	94035817	93939165
66412	10462628	25	19	34796321	34796297	25	1	U1	snRNA	34796179	34796342	Slc16a12	34747289	34668403	Pank1	34879455	34810894
64059	10345440	25	1	35761657	35761633	25	1	U6	snRNA	35761602	35761705	Plekhb2	34849976	34879580	Hs6st1	36068400	36106446
62930	10447975	25	17	14791976	14792000	25	1	MLTR25A	LTR/ERVK	14792871	14791790	Thbs2	14694262	14665500	Wdr27	14934653	14829331
62945	10604232	25	X	39305454	39305478	25	1	U6	snRNA	39305482	39305380	6030498E09Rik	38772671	38962686	Cypt15	39346267	39346963
62946	10458892	25	18	52154578	52154602	25	1	U6	snRNA	52154607	52154501	Gm4950	51865881	51865264	Ftmt	52331536	52332986
62977	10580752	25	8	94423487	94423511	25	1	MERVK26-int	LTR/ERVK	94426738	94423047	Herpud1	94386438	94395377	Nlrc5	94472763	94527272
65403	10428449	25	15	46151714	46151738	25	1	U6	snRNA	46151804	46151701	Kcnv1	45114934	45106284	4930548G14Rik	46625456	46625773
65442	10607710	25	X	163150408	163150432	25	1	U6	snRNA	163150497	163150391	S100g	162964599	162961992	Grpr	163549677	163513904
63711	10594513	25	9	65196575	65196599	25	1	U5	snRNA	65196687	65196571	Igdcc3	65141154	65185857	Parp16	65214690	65239219
63762	10397448	25	12	86655202	86655178	25	1	U6	snRNA	86655125	86655229	Esrrb	86361117	86521628	Vash1	86678700	86692091
64392	10395974	25	12	63609954	63609930	25	1	U6	snRNA	63609869	63609974	Spanxn4	62687822	62688244	Fscb	64474898	64471333
64994	10440342	25	16	73422802	73422826	25	1	U1	snRNA	73422957	73422795	Robo1	72663149	73046095	Robo2	74411825	73892306
64956	10446344	25	17	60486093	60486069	25	1	U1	snRNA	60486012	60486168	Nudt12	59013372	58999618	Efna5	62881317	62604184
63855	10587550	25	9	84649623	84649599	25	1	U1	snRNA	84649499	84649662	Gm8226	84423958	84424826	Gm11114	85312773	85312860
64566	10603742	25					2	U6	snRNA
64567	10523357	25	5	95867412	95867388	25	1	U6	snRNA	95867334	95867440	E330014E10Rik	95775870	95804230	Cxcl13	95956928	95961067
64863	10347779	25	1	80191268	80191244	25	1	RMER16-int	LTR/ERVK	80186737	80191612	Serpine2	79858696	79794197	Fam124b	80218473	80198706
64812	10374350	25	11	15412376	15412352	25	1	U6	snRNA	15412300	15412406	Cobl	12464960	12236608	Vstm2a	16257724	16427310
64700	10397649	25	12	98599065	98599041	25	1	U7	snRNA	98599041	98599093	Kcnk10	98577940	98433994	Spata7	98628157	98669815
64699	10457181	25	18	90228934	90228910	25	1	U7	snRNA	90228906	90228960	Dok6	89769528	89301082	Tmx3	90510154	90543267
63994	10552262	25					2	U6	snRNA
63967	10601539	25	X	116345865	116345841	25	1	U1	snRNA	116345737	116345895	Ube2dnl2	114907582	114908510	Cpxcr1	116448944	116478783
65044	10446769	25					2	U6	snRNA
66342	10445373	25	17	45439156	45439132	25	1	MERVL_2A-int	LTR/ERVL	45436602	45440015	Cdc5l	45433707	45391892	Spats1	45474938	45448937
65621	10605614	25	X	86406209	86406233	25	1	5S	rRNA	86406246	86406126	Mageb4	86305093	86250254	Il1rapl1	88115645	86740870
65611	10606439	25	X	109023387	109023411	25	1	U6	snRNA	109023462	109023356	Hmgn5	109013404	109004534	Sh3bgrl	109095365	109197873
65616	10560399	25	7	18745133	18745157	25	1	U6	snRNA	18745209	18745103	Psg22	18718090	18727248	Psg19	18798520	18789567
65801	10460100	25	18	84742272	84742296	25	1	U1	snRNA	84742312	84742163	Fam69c	84720019	84740436	Cyb5	84851338	84880401
65797	10384231	25	11	7886461	7886485	25	1	RLTR25B	LTR/ERVK	7887294	7886313	Igfbp3	7213923	7206086	Tns3	8664535	8431652
65824	10405916	25					2	MurSatRep1	Unknown
65747	10587550	25	9	84649631	84649607	25	1	U1	snRNA	84649499	84649662	Gm8226	84423958	84424826	Gm11114	85312773	85312860
65729	10372171	25	10	104224763	104224787	25	1	RLTR25B	LTR/ERVK	104225677	104224564	Gm4340	104194042	104196522	Tmtc2	105574451	105187663
66087	10488031	25	2	136026224	136026248	25	1	U6	snRNA	136026251	136026151	Plcb4	135659011	136014593	Lamp5	136052239	136069917
66089	10448087	25	17	15837626	15837650	25	1	U6	snRNA	15837655	15837549	Rgmb	15826586	15806253	BC002059	16972910	16973770
67240	10589846	25	9	113756589	113756565	25	1	SSU-rRNA_Hsa	rRNA	113756353	113756928	Pdcd6ip	113708259	113651744	Clasp2	113812586	113919697
66520	10499859	25	3	90560672	90560696	25	1	U1	snRNA	90560700	90560556	S100a16	90537254	90543151	S100a2	90590247	90591508
66671	10604902	25	X	68949647	68949671	25	1	5S	rRNA	68949684	68949562	Gm6812	68893053	68892375	Aff2	69360294	69868037
66666	10345226	25	1	33422810	33422786	25	1	U6	snRNA	33422733	33422838	Gm5415	32547293	32543546	Prim2	33669786	33453811
66656	10436444	25	16	62571102	62571078	25	1	U6	snRNA	62571044	62571139	Epha6	60605531	59653483	Nsun3	62786818	62732444
67400	10577992	25	8	27761028	27761052	25	1	U6	snRNA	27761110	27761014	Poteg	27447670	27495172	Unc5d	29219338	28646717
66848	10553557	25					2	RLTR25B	LTR/ERVK
66851	10460100	25	18	84742274	84742298	25	1	U1	snRNA	84742312	84742163	Fam69c	84720019	84740436	Cyb5	84851338	84880401
67278	10528909	25					2	U6	snRNA
67279	10344721	25					2	U6	snRNA
67543	10535900	25	5	149248033	149248057	25	1	7SLRNA	srpRNA	149248244	149247933	Uspl1	149184350	149215434	Alox5ap	149265058	149288045
67527	10599496	25	X	48230329	48230305	25	1	U1	snRNA	48230289	48230421	Zdhhc9	48208878	48171969	Utp14a	48256862	48282453
67091	10542367	25	6	136281364	136281340	25	1	U2	snRNA	136281227	136281412	Grin2b	136173511	135729826	Gm8994	136328543	136329778
67898	10583197	25					2	MLTR25A	LTR/ERVK
68197	10511877	25	4	25819690	25819714	25	1	U6	snRNA	25819776	25819674	Fut9	25800244	25609332	Manea	26346891	26324506
68248	10478744	25	2	166284396	166284372	25	1	(GT)n	Simple_repeat	166284289	166284472	Sulf2	166155663	166073089	Prex1	166713832	166566342
68288	10535900	25	5	149248100	149248124	25	1	7SLRNA	srpRNA	149248244	149247933	Uspl1	149184350	149215434	Alox5ap	149265058	149288045
67778	10478744	25	2	166284399	166284375	25	1	(GT)n	Simple_repeat	166284289	166284472	Sulf2	166155663	166073089	Prex1	166713832	166566342
67779	10478744	25	2	166284400	166284376	25	1	(GT)n	Simple_repeat	166284289	166284472	Sulf2	166155663	166073089	Prex1	166713832	166566342
67715	10552282	25	7	39630482	39630458	25	1	U6	snRNA	39630392	39630499	Gm2058	39588931	39589717	Vstm2b	40899278	40929968
67720	10400324	25	12	54666751	54666775	25	1	5S	rRNA	54666786	54666676	Sptssa	54656572	54645374	Eapp	54695897	54670340
68089	10353684	25	1	29281030	29281054	25	1	HY1	scRNA	29281075	29280970	Gm597	28780252	28776144	Gm9898	30719961	30718554
68153	10416921	25	14	107866330	107866306	25	1	U1	snRNA	107866226	107866396	Trim52	106106198	106109280	Slitrk1	108914239	108909991
68115	10420437	25	14	57831092	57831116	25	1	U1	snRNA	57831209	57831070	Mrp63	57826239	57828745	Zdhhc20	57890262	57832702
68486	10458661	25	18	43070317	43070341	25	1	U6	snRNA	43070405	43070300	Ppp2r2b	43059471	42637432	Stk32a	43207697	43317481
69371	10393264	25	11	116326689	116326713	25	1	5S	rRNA	116326713	116326601	Exoc7	116307233	116288001	Foxj1	116335399	116330704
68748	10372001	25	10	93916200	93916224	25	1	U17	snRNA	93916316	93916172	Metap2	93897093	93858489	Vezt	94035817	93939165
68791	10591218	25	9	20209327	20209351	25	1	U1	snRNA	20209351	20209205	Olfr870	20171569	20170634	Olfr871	20212207	20213353
69462	10503615	25	4	22588524	22588500	25	1	L1Md_F3	LINE/L1	22588405	22593853	Pou3f2	22488366	22482095	Mms22l	24496451	24602950
69513	10359826	25	1	166431816	166431840	25	1	Lx2	LINE/L1	166432497	166430817	Pogk	166409863	166384622	Gm4846	166497588	166483613
70563	10359826	25	1	166431815	166431839	25	1	Lx2	LINE/L1	166432497	166430817	Pogk	166409863	166384622	Gm4846	166497588	166483613
70674	10363003	25	10	46377690	46377666	25	1	U6	snRNA	46377609	46377715	Hace1	45577829	45712345	Grik2	49788766	49099460
70721	10590487	25	9	122909727	122909703	25	1	MMSAT4	Satellite	122909144	122909912	Zkscan7	122888471	122896124	Zfp105	122923072	122931028
70658	10496357	25					2	U6	snRNA
70832	10559177	25					2	ERVB4_1-I_MM	LTR/ERVK
71573	10349376	25	1	122510605	122510581	25	1	U1	snRNA	122510550	122510708	Ddx18	121567989	121553835	Dpp10	124045559	123332142
71592	10580752	25	8	94423467	94423491	25	1	MERVK26-int	LTR/ERVK	94426738	94423047	Herpud1	94386438	94395377	Nlrc5	94472763	94527272
69974	10604749	25	X	58357962	58357986	25	1	U6	snRNA	58358058	58357952	Zic3	58022700	58041736	4930550L24Rik	58909360	58920304
69957	10436696	25	16	87064001	87063977	25	1	MLT1C	LTR/ERVL-MaLR	87063944	87064291	Adamts5	85901125	85858170	N6amt1	87354185	87368742
69840	10478523	25	2	164525198	164525174	25	1	RLTR44-int	LTR/ERVK	164524202	164526771	Pigt	164497520	164508301	Wfdc2	164562413	164568510
71464	10604902	25	X	68949569	68949593	25	1	5S	rRNA	68949684	68949562	Gm6812	68893053	68892375	Aff2	69360294	69868037
72541	10397604	25	12	90801659	90801635	25	1	5S	rRNA	90801622	90801736	Dio2	90738438	90724554	Cep128	91384409	90998492
72537	10569393	25	7	143033596	143033620	25	1	MT2A	LTR/ERVL	143033843	143033544	Tspan32	143005046	143019644	Cd81	143052739	143067934
71792	10384502	25	11	18802347	18802371	25	1	U1	snRNA	18802421	18802257	Etaa1	17953875	17938756	Meis1	19018958	18880430
71860	10409276	25	13	52964701	52964725	25	1	5S	rRNA	52964732	52964630	Auh	52929681	52835119	Nfil3	52981073	52967209
71896	10538892	25					2	MMTV-int	LTR/ERVK
72055	10445528	25					2	MMERGLN-int	LTR/ERV1
72853	10599839	25	X	60807958	60807934	25	1	MTE2b-int	LTR/ERVL-MaLR	60806764	60808148	Gm7073	60539249	60436052	Sox3	60893430	60891370
73695	10338290	25					2	B1_Mus1	SINE/Alu
72271	10531950	25	5	104885906	104885930	25	1	MurSatRep1	Unknown	104886359	104885330	Zfp951	104828957	104814343	Abcg3	104982718	104935057
72335	10538892	25					6	MMTV-int	LTR/ERVK
72283	10569393	25	7	143044509	143044533	25	1	MT2A	LTR/ERVL	143044941	143044421	Tspan32	143005046	143019644	Cd81	143052739	143067934
74609	10603794	25	X	18323530	18323554	25	1	5S	rRNA	18323562	18323443	Kdm6a	18162575	18279936	4930578C19Rik	18461397	18414881
73925	10596113	25	9	102304413	102304437	25	1	MTD	LTR/ERVL-MaLR	102304730	102304241	9630041A04Rik	101938481	101943219	Ky	102506138	102546238
74798	10499859	25	3	90560564	90560588	25	1	U1	snRNA	90560700	90560556	S100a16	90537254	90543151	S100a2	90590247	90591508
74864	10494751	25	3	100303358	100303334	25	1	MTC-int	LTR/ERVL-MaLR	100303000	100303511	Gdap2	100162381	100206981	Fam46c	100489324	100451628
74771	10359859	25	1	167340439	167340463	25	1	LSU-rRNA_Hsa	rRNA	167340543	167340267	Tmco1	167308670	167333978	Aldh9a1	167349991	167368530
74529	10439216	25					2	RMER6A	LTR/ERVK
74239	10599496	25	X	48230340	48230316	25	1	U1	snRNA	48230289	48230421	Zdhhc9	48208878	48171969	Utp14a	48256862	48282453
74979	10530849	25	5	79750430	79750454	25	1	U4	snRNA	79750529	79750388	Igfbp7	77408045	77349240	Lphn3	81020138	81825133
74903	10355914	25	1	77898412	77898436	25	1	U1	snRNA	77898443	77898285	Epha4	77515088	77367185	Pax3	78197134	78101267
74933	10561746	25	7	29657195	29657219	25	1	5S	rRNA	29657276	29657159	6330444E15Rik	29578875	29579834	Catsperg2	29727015	29697219
74098	10511877	25	4	25819716	25819740	25	1	U6	snRNA	25819776	25819674	Fut9	25800244	25609332	Manea	26346891	26324506
74384	10491895	25	3	45817865	45817841	25	1	U1	snRNA	45817740	45817901	Pcdh10	45378398	45434566	Pabpc4l	46447941	46442197
74370	10592367	25	9	37822730	37822754	25	1	U2	snRNA	37822781	37822590	Olfr876	37803889	37804936	Olfr877	37854820	37855755
75024	10551462	25	7	28123304	28123280	25	1	U6	snRNA	28123254	28123359	Gm10935	28102487	28099660	9530053A07Rik	28129466	28164811
75028	10352131	25	1	178390909	178390885	25	1	U6	snRNA	178390819	178390922	Hnrnpu	178337797	178323074	Efcab2	178405881	178483247
75799	10395908	25	12	59040456	59040432	25	1	U2	snRNA	59040335	59040521	Gemin2	59013393	59028470	Trappc6b	59061461	59043093
75624	10601539	25	X	116345871	116345847	25	1	U1	snRNA	116345737	116345895	Ube2dnl2	114907582	114908510	Cpxcr1	116448944	116478783
75915	10531950	25	5	104885964	104885988	25	1	MurSatRep1	Unknown	104886359	104885330	Zfp951	104828957	104814343	Abcg3	104982718	104935057
75914	10494751	25	3	100303357	100303333	25	1	MTC-int	LTR/ERVL-MaLR	100303000	100303511	Gdap2	100162381	100206981	Fam46c	100489324	100451628
75147	10598238	25	X	6106955	6106931	25	1	5S	rRNA	6106891	6107010	AU022751	6083419	6081219	Nudt10	6173015	6168696
75176	10504106	25	4	41761114	41761090	25	1	ID4	SINE/ID	41761086	41761152	Galt	41755228	41758695	Ccl27a	41774247	41769467
75172	10384456	25	11	16645479	16645503	25	1	MT2C_Mm	LTR/ERVL	16645675	16645407	Sec61g	16508484	16500530	Egfr	16752203	16918158
75164	10440342	25	16	73422928	73422952	25	1	U1	snRNA	73422957	73422795	Robo1	72663149	73046095	Robo2	74411825	73892306
75489	10603794	25	X	18323529	18323553	25	1	5S	rRNA	18323562	18323443	Kdm6a	18162575	18279936	4930578C19Rik	18461397	18414881
76862	10591218	25	9	20209301	20209325	25	1	U1	snRNA	20209351	20209205	Olfr870	20171569	20170634	Olfr871	20212207	20213353
76648	10606443	25	X	110622950	110622974	25	1	U2	snRNA	110623021	110622836	Gm6377	109196756	109200439	Pou3f4	110814390	110815571
76451	10445528	25	17	46350407	46350383	25	1	MMERGLN-int	LTR/ERV1	46350151	46356719	Abcc10	46328352	46303221	Zfp318	46383731	46420920
77922	10370833	25	1	166431826	166431850	25	1	Lx2	LINE/L1	166432497	166430817	Pogk	166409863	166384622	Gm4846	166497588	166483613
76340	10530849	25	5	79750449	79750473	25	1	U4	snRNA	79750529	79750388	Igfbp7	77408045	77349240	Lphn3	81020138	81825133
76197	10497935	25	3	39636018	39636042	25	1	5S	rRNA	39636081	39635964	Gm9845	39359128	39357394	Intu	40531286	40704774
76120	10492172	25	3	57413949	57413925	25	1	U1	snRNA	57413910	57414099	Tm4sf1	57301919	57285611	Tm4sf4	57425314	57441677
77899	10603736	25					14	U2	snRNA
77767	10489051	25	2	156832297	156832321	25	1	MMERGLN-int	LTR/ERV1	156834847	156831133	Myl9	156775420	156781658	Tgif2	156840077	156855570
77709	10460055	25	18	83355236	83355260	25	1	U1	snRNA	83355360	83355202	Zfp516	82910879	83005314	Tshz1	84086404	84011627
76551	10358222	25	1	136990221	136990245	25	1	U7	snRNA	136990270	136990206	Nr5a2	136960427	136843584	A130050O07Rik	137928170	137930273
76228	10531049	25	5	86928909	86928933	25	1	U6	snRNA	86929008	86928903	Ugt2b1	86926530	86916638	Ugt2b35	87000860	87011674
77123	10409994	25					2	MurSatRep1	Unknown
76985	10590646	25					4	LSU-rRNA_Hsa	rRNA
77034	10589798	25					2	B1_Mus1	SINE/Alu
77693	10498657	25	3	72499437	72499461	25	1	U2	snRNA	72499525	72499350	Otol1	70007613	70028708	Sis	72967863	72888557
79790	10603794	25	X	18323522	18323546	25	1	5S	rRNA	18323562	18323443	Kdm6a	18162575	18279936	4930578C19Rik	18461397	18414881
79289	10479850	25	2	5259998	5260022	25	1	U2	snRNA	5260106	5259933	Ccdc3	5137776	5230878	Camk1d	5714515	5293457
79739	10408787	25	13	39859001	39859025	25	1	U1	snRNA	39859027	39858860	Slc35b3	38960875	38932140	Ofcc1	40288011	40001882
79673	10464601	25					2	U3	snRNA
78651	10356876	25	1	95565552	95565576	25	1	U7	snRNA	95565596	95565544	Fam174a	95313628	95335284	St8sia4	95667594	95587684
79411	10390244	25	11	96083831	96083855	25	1	U2	snRNA	96083856	96083677	Atp5g1	96075670	96068852	Calcoco2	96111964	96099326
78047	10431635	25	15	90054440	90054464	25	1	U6	snRNA	90054515	90054409	Syt10	89841860	89782393	Alg10b	90224311	90230554
78072	10511892	25	4	31174960	31174984	25	1	U6	snRNA	31175012	31174909	Epha7	28813131	28967499	Map3k7	31964097	32023467
78166	10595140	25					2	7SK	RNA
78613	10522786	25	5	85829784	85829760	25	1	U1	snRNA	85829629	85829787	Epha5	84417382	84057791	Cenpc1	86065583	86012043
78612	10538352	25	6	53434135	53434111	25	1	U1	snRNA	53433974	53434138	Jazf1	53068631	52768797	Creb5	53573384	53696007
79652	10422011	25	14	99773737	99773761	25	1	U2	snRNA	99773804	99773628	Klf5	99298691	99313405	Klf12	100149764	99874486
80520	10363003	25	10	46377711	46377687	25	1	U6	snRNA	46377609	46377715	Hace1	45577829	45712345	Grik2	49788766	49099460
80509	10498497	25					2	ERVB4_1-I_MM	LTR/ERVK
81097	10582545	25	8	123428609	123428633	25	1	MuLV-int	LTR/ERV1	123433974	123426364	Tubb3	123411424	123422015	Def8	123442986	123463270
81093	10530849	25	5	79750434	79750458	25	1	U4	snRNA	79750529	79750388	Igfbp7	77408045	77349240	Lphn3	81020138	81825133
80109	10582464	25					2	U6	snRNA
80171	10358428	25	1	144960785	144960809	25	1	U6	snRNA	144960831	144960734	Rgs18	144775435	144752683	Gm5263	146420434	146420874
80854	10456585	25	18	73611577	73611553	25	1	HY1	scRNA	73611517	73611628	Mex3c	73573044	73592575	Smad4	73703780	73639009
80904	10439216	25	16	35387851	35387875	25	1	RMER6A	LTR/ERVK	35387990	35387325	Sec22a	35363918	35311131	Pdia5	35490873	35397313
80416	10349376	25	1	122510644	122510620	25	1	U1	snRNA	122510550	122510708	Ddx18	121567989	121553835	Dpp10	124045559	123332142
80247	10353672	25	1	26959121	26959145	25	1	5S	rRNA	26959221	26959101	4931408C20Rik	26687460	26681814	Gm597	28780252	28776144
80251	10397448	25	12	86655213	86655189	25	1	U6	snRNA	86655125	86655229	Esrrb	86361117	86521628	Vash1	86678700	86692091
81376	10598789	25	X	17325360	17325336	25	1	U6	snRNA	17325315	17325418	Efhc2	17319368	17132049	Fundc1	17572325	17556564
81612	10573232	25	8	83753239	83753215	25	1	B3A	SINE/B2	83753155	83753311	Cd97	83741326	83723251	Lphn1	83900105	83941954
81736	10530391	25	5	70550851	70550875	25	1	U6	snRNA	70550947	70550845	Gnpda2	69592337	69573108	Gabrg1	70842617	70751047
81873	10368979	25	10	44922140	44922164	25	1	MER45B	DNA/hAT-Tip100	44922194	44921958	Prdm1	44528501	44437177	Prep	45067206	45158997
82222	10411272	25	13	95896997	95897021	25	1	U1	snRNA	95897120	95896961	F2rl2	95696853	95702739	Sv2c	96132577	95959443
82353	10400628	25	12	67489181	67489205	25	1	5S	rRNA	67489231	67489112	Mdga2	67222549	66469568	Rps29	69159186	69157722
83123	10480025	25	2	11087842	11087866	25	1	U4	snRNA	11087913	11087834	Sfmbt2	10370510	10595253	Prkcq	11172113	11301226
82621	10528521	25	5	23836230	23836254	25	1	U1	snRNA	23836321	23836198	Rint1	23787711	23820369	Tomm7	23844161	23838944
82633	10451611	25	17	47840872	47840896	25	1	U1	snRNA	47840981	47840816	Mdfi	47834691	47815328	Foxp4	47924645	47867133
82605	10380472	25	11	94958836	94958812	25	1	HY1	scRNA	94958778	94958896	Col1a1	94936224	94953042	Sgca	94976327	94962791
82499	10472942	25	2	73899466	73899442	25	1	RMER13A2	LTR/ERVK	73898717	73899487	Atf2	73892639	73816509	Atp5g3	73911326	73908447
85309	10478523	25	2	164525385	164525361	25	1	RLTR44-int	LTR/ERVK	164524202	164526771	Pigt	164497520	164508301	Wfdc2	164562413	164568510
85323	10604749	25	X	58357997	58358021	25	1	U6	snRNA	58358058	58357952	Zic3	58022700	58041736	4930550L24Rik	58909360	58920304
82733	10528521	25	5	23836227	23836251	25	1	U1	snRNA	23836321	23836198	Rint1	23787711	23820369	Tomm7	23844161	23838944
83477	10549873	25	7	6512301	6512277	25	1	5S	rRNA	6512235	6512323	Olfr1348	6502325	6501286	Olfr1349	6515449	6514396
83643	10480025	25	2	11087864	11087888	25	1	U4	snRNA	11087913	11087834	Sfmbt2	10370510	10595253	Prkcq	11172113	11301226
83381	10374448	25	11	18738754	18738730	25	1	U6	snRNA	18738699	18738796	Etaa1	17953875	17938756	Meis1	19018958	18880430
84007	10400628	25	12	67489177	67489201	25	1	5S	rRNA	67489231	67489112	Mdga2	67222549	66469568	Rps29	69159186	69157722
83840	10595140	25	9	78175377	78175401	25	1	7SK	RNA	78175633	78175302	Ick	78109192	78172107	Gsta4	78191966	78209348
84428	10591218	25	9	20209306	20209330	25	1	U1	snRNA	20209351	20209205	Olfr870	20171569	20170634	Olfr871	20212207	20213353
84367	10491064	25	3	24562127	24562103	25	1	U6	snRNA	24562075	24562180	Gm7536	24333046	24333552	Gm10259	25212720	25210764
84317	10587778	25					2	U1	snRNA
83730	10511719	25	4	16861727	16861751	25	1	U6	snRNA	16861794	16861689	Ripk2	16163647	16122733	Mmp16	17853091	18119145
86201	10608691	25					3	SSU-rRNA_Hsa	rRNA
86439	10380472	25	11	94958890	94958866	25	1	HY1	scRNA	94958778	94958896	Col1a1	94936224	94953042	Sgca	94976327	94962791
86435	10446344	25	17	60486129	60486105	25	1	U1	snRNA	60486012	60486168	Nudt12	59013372	58999618	Efna5	62881317	62604184
85843	10564665	25	7	77910239	77910263	25	1	U1	snRNA	77910320	77910165	Agbl1	76318071	76766608	Ntrk3	78578408	78192362
86067	10577419	25	8	21040333	21040357	25	1	U6	snRNA	21040360	21040256	Defa21	21025545	21026516	Defa23	21055047	21056016
86828	10428368	25	15	41220399	41220423	25	1	HY1	scRNA	41220477	41220379	Zfpm2	40655042	41104592	Oxr1	41447482	41861048
85428	10369174	25	10	54712994	54713018	25	1	MLTR25A	LTR/ERVK	54713406	54712690	Man1a	54075796	53904788	D630037F22Rik	56228689	56014298
85385	10508452	25	4	129458485	129458461	25	1	U1	snRNA	129458351	129458487	Zbtb8b	129440853	129425765	Bsdc1	129461581	129488498
88223	10346762	25	1	60402446	60402422	25	1	MTD	LTR/ERVL-MaLR	60402403	60402624	Cyp20a1	60343323	60388060	Abi2	60409619	60481162
87633	10524386	25	5	113044240	113044216	25	1	U6	snRNA	113044144	113044252	Adrbk2	113015514	112910478	Crybb2	113070117	113058258
87647	10349376	25	1	122510625	122510601	25	1	U1	snRNA	122510550	122510708	Ddx18	121567989	121553835	Dpp10	124045559	123332142
87718	10560292	25	7	16624623	16624647	25	1	U6	snRNA	16624677	16624575	Grlf1	16614993	16494473	Ceacam15	16675705	16671331
87088	10537880	25	6	47317530	47317506	25	1	B1_Mus1	SINE/Alu	47317500	47317652	Cntnap2	45060061	47301369	Cul1	47453398	47526139
87085	10587550	25	9	84649652	84649628	25	1	U1	snRNA	84649499	84649662	Gm8226	84423958	84424826	Gm11114	85312773	85312860
87118	10428685	25	15	55262573	55262597	25	1	U7	snRNA	55262600	55262544	Deptor	55112317	55259271	Col14a1	55307750	55520803
87056	10605614	25	X	86406219	86406243	25	1	5S	rRNA	86406246	86406126	Mageb4	86305093	86250254	Il1rapl1	88115645	86740870
87117	10368679	25	10	38615454	38615478	25	1	U6	snRNA	38615481	38615375	5930403N24Rik	37139558	37141679	Rfpl4b	38821779	38820541
88563	10445528	25					2	MMERGLN-int	LTR/ERV1
88497	10578981	25	8	67357413	67357437	25	1	ERVB4_2-I_MM	LTR/ERVK	67357528	67355587	Naf1	66860217	66890564	Nat1	67490758	67492104
88475	10582549	25	8	123432590	123432614	25	1	MuLV-int	LTR/ERV1	123433974	123426364	Tubb3	123411424	123422015	Def8	123442986	123463270
87765	10395908	25	12	59040517	59040493	25	1	U2	snRNA	59040335	59040521	Gemin2	59013393	59028470	Trappc6b	59061461	59043093
88092	10498657	25	3	72499370	72499394	25	1	U2	snRNA	72499525	72499350	Otol1	70007613	70028708	Sis	72967863	72888557
88058	10384421	25	11	12054257	12054281	25	1	U1	snRNA	12054303	12054170	Grb10	12038683	11930508	Cobl	12464960	12236608
89156	10599496	25	X	48230376	48230352	25	1	U1	snRNA	48230289	48230421	Zdhhc9	48208878	48171969	Utp14a	48256862	48282453
89579	10564665	25	7	77910288	77910312	25	1	U1	snRNA	77910320	77910165	Agbl1	76318071	76766608	Ntrk3	78578408	78192362
88870	10380579	25	11	95921188	95921164	25	1	U1	snRNA	95921106	95921226	B4galnt2	95914891	95865943	Igf2bp1	96005940	95957163
89777	10410390	25	13	68417763	68417787	25	1	ERVB4_2-I_MM	LTR/ERVK	68420805	68415753	BC048507	67863326	67863923	Mtrr	68582121	68560780
90367	10605510	25	X	79230329	79230353	25	1	ERVB4_2-I_MM	LTR/ERVK	79231415	79230030	Fam47c	78737763	78739410	Gm8787	79358068	79330513
90286	10412659	25	14	9002420	9002396	25	1	5S	rRNA	9002374	9002462	4930452B06Rik	8666240	8431192	Fhit	11162035	9550092
91376	10412907	25	14	18446013	18445989	25	1	U1	snRNA	18445875	18446029	Ube2e1	18331859	18282722	Ube2e2	18894267	18573575
91546	10446344	25	17	60486158	60486134	25	1	U1	snRNA	60486012	60486168	Nudt12	59013372	58999618	Efna5	62881317	62604184
90488	10578981	25	8	67357410	67357434	25	1	ERVB4_2-I_MM	LTR/ERVK	67357528	67355587	Naf1	66860217	66890564	Nat1	67490758	67492104
89914	10507475	25	4	117202630	117202606	25	1	U5	snRNA	117202528	117202644	Kif2c	117182639	117159639	Gm1661	117252125	117213333
90131	10422242	25	14	110428221	110428245	25	1	U6	snRNA	110428263	110428157	Slitrk1	108914239	108909991	Slitrk6	110755149	110748578
90016	10507475	25	4	117202635	117202611	25	1	U5	snRNA	117202528	117202644	Kif2c	117182639	117159639	Gm1661	117252125	117213333
90028	10358432	25	1	149025955	149025979	25	1	MurSatRep1	Unknown	149026045	149025917	Gm9931	147281942	147280758	Pla2g4a	149961290	149829618
90778	10424073	25	15	49538275	49538251	25	1	U6	snRNA	49538196	49538298	Csmd3	48792063	47580637	Trps1	50890041	50654761
91029	10595140	25	9	78175376	78175400	25	1	7SK	RNA	78175633	78175302	Ick	78109192	78172107	Gsta4	78191966	78209348
91037	10460055	25	18	83355206	83355230	25	1	U1	snRNA	83355360	83355202	Zfp516	82910879	83005314	Tshz1	84086404	84011627
91767	10605614	25	X	86406134	86406158	25	1	5S	rRNA	86406246	86406126	Mageb4	86305093	86250254	Il1rapl1	88115645	86740870
91798	10601539	25	X	116345887	116345863	25	1	U1	snRNA	116345737	116345895	Ube2dnl2	114907582	114908510	Cpxcr1	116448944	116478783
91205	10571770	25	8	52078647	52078623	25	1	U1	snRNA	52078605	52078734	4930555F03Rik	49370886	49521095	Aga	53511702	53523421
90964	10468889	25	19	61164379	61164403	25	1	U5	snRNA	61164479	61164364	Grk5	60889749	61092553	Gm7102	61176309	61174686
93746	10608136	25	Y	991714	991738	25	1	5S	rRNA	991748	991628	Kdm5d	897788	943811	Eif2s3y	1010543	1028847
91923	10411272	25	13	95897062	95897086	25	1	U1	snRNA	95897120	95896961	F2rl2	95696853	95702739	Sv2c	96132577	95959443
93395	10384502	25	11	18802386	18802410	25	1	U1	snRNA	18802421	18802257	Etaa1	17953875	17938756	Meis1	19018958	18880430
93397	10394678	25	12	14878523	14878499	25	1	U6	snRNA	14878498	14878598	Gm9847	14494561	14495157	Trib2	15816877	15791727
93393	10600602	25	X	82187706	82187682	25	1	U6	snRNA	82187678	82187780	4930595M18Rik	81458121	81419575	Dmd	82948870	85206141
93396	10468485	25	19	51239767	51239791	25	1	U6	snRNA	51239796	51239690	Sorcs1	50678646	50143301	Ins1	52264323	52265456
92968	10603736	25					14	U2	snRNA
92865	10391429	25	11	101397680	101397704	25	1	U2	snRNA	101397768	101397671	G6pc	101367561	101377903	RP23-124N11.3	101424796	101406692
92635	10554710	25	7	84170596	84170572	25	1	U1	snRNA	84170565	84170724	Abhd17c	84151893	84109356	Arnt2	84409959	84246281
92563	10491895	25	3	45817879	45817855	25	1	U1	snRNA	45817740	45817901	Pcdh10	45378398	45434566	Pabpc4l	46447941	46442197
92396	10423738	25					2	B2_Mm2	SINE/B2
92352	10437573	25	16	5324110	5324134	25	1	5S	rRNA	5324156	5324034	Fam86	5255983	5244152	Rbfox1	6809222	7412479
93052	10601539	25	X	116345781	116345757	25	1	U1	snRNA	116345737	116345895	Ube2dnl2	114907582	114908510	Cpxcr1	116448944	116478783
93076	10576909	25	8	5333025	5333049	25	1	5S	rRNA	5333113	5332999	Slc10a2	5105232	5085623	Gm1840	5639584	5640996
94796	10378438	25					2	5S	rRNA
92153	10479850	25	2	5259974	5259998	25	1	U2	snRNA	5260106	5259933	Ccdc3	5137776	5230878	Camk1d	5714515	5293457
92080	10586814	25	9	70537892	70537868	25	1	U6	snRNA	70537814	70537916	Rnf111	70503725	70425429	Sltm	70542920	70592237
93115	10525014	25	5	119267888	119267864	25	1	MLT1I	LTR/ERVL-MaLR	119267584	119267890	Med13l	118560719	118765435	Tbx3	119670669	119684724
93903	10529737	25	5	40405788	40405812	25	1	U2	snRNA	40405927	40405757	Hs3st1	39755475	39613935	Rab28	41708155	41624976
93830	10440619	25					2	U6	snRNA
93878	10393264	25	11	116326608	116326632	25	1	5S	rRNA	116326713	116326601	Exoc7	116307233	116288001	Foxj1	116335399	116330704
93798	10607804	25	X	165717413	165717437	25	1	U6	snRNA	165717515	165717409	Glra2	165327393	165129017	Gemin8	166170454	166190512
94533	10425076	25	15	78369332	78369308	25	1	HY1	scRNA	78369252	78369361	Csf2rb	78325990	78351000	Tex33	78395912	78378400
94447	10496357	25	3	137067920	137067896	25	1	U6	snRNA	137067892	137067998	Ppp3ca	136670124	136937727	Emcn	137341067	137432185
94124	10420437	25	14	57831070	57831094	25	1	U1	snRNA	57831209	57831070	Mrp63	57826239	57828745	Zdhhc20	57890262	57832702
91663	10476347	25	2	132652926	132652902	25	1	RCHARR1	DNA/hAT-Charlie	132652576	132653082	Gpcpd1	132587729	132529082	1110034G24Rik	132686931	132751055
91703	10576909	25	8	5333040	5333064	25	1	5S	rRNA	5333113	5332999	Slc10a2	5105232	5085623	Gm1840	5639584	5640996
91731	10549645	25	7	4305872	4305848	25	1	RLTR45-int	LTR/ERVK	4304435	4308670	Lilra5	4237754	4243463	Ncr1	4337724	4345164
94994	10397627	25	12	93746555	93746531	25	1	U1	snRNA	93746502	93746663	Sel1l	91849157	91806043	Gm9726	93929102	93927004
94303	10552262	25					2	U6	snRNA
94319	10428938	25	15	63481217	63481241	25	1	U7	snRNA	63481268	63481217	Myc	61985391	61990374	Gsdmc	63808759	63775971
94698	10595140	25	9	78175372	78175396	25	1	7SK	RNA	78175633	78175302	Ick	78109192	78172107	Gsta4	78191966	78209348
94932	10528027	25	5	6014952	6014976	25	1	U1	snRNA	6015024	6014861	Steap1	5749326	5736317	Zfp804b	6876523	6769030
94934	10506052	25	4	98275783	98275759	25	1	HY1	scRNA	98275726	98275832	Nfia	97772734	98118874	Tm2d1	98383306	98355370
95136	10458892	25	18	52154583	52154607	25	1	U6	snRNA	52154607	52154501	Gm4950	51865881	51865264	Ftmt	52331536	52332986
95188	10343210	25	5	92068904	92068928	25	1	RMER6A	LTR/ERVK	92069451	92068827	G3bp2	92083735	92052146	Uso1	92137938	92202794
95684	10416734	25	14	98624254	98624230	25	1	U6	snRNA	98624190	98624296	Dach1	98169765	97786853	Mzt1	99046136	99034544
95361	10437573	25	16	5324115	5324139	25	1	5S	rRNA	5324156	5324034	Fam86	5255983	5244152	Rbfox1	6809222	7412479
95391	10456585	25	18	73611620	73611596	25	1	HY1	scRNA	73611517	73611628	Mex3c	73573044	73592575	Smad4	73703780	73639009
96843	10354370	25	1	45685516	45685540	25	1	U6	snRNA	45685562	45685456	Col5a2	45503282	45374321	Wdr75	45795166	45823619
96098	10409202	25					2	IAPLTR3-int	LTR/ERVK
95901	10373363	25	10	128299426	128299450	25	1	U6	snRNA	128299524	128299421	Il23a	128298084	128296140	Pan2	128303335	128321358
95859	10400458	25	12	55910890	55910914	25	1	U6	snRNA	55910923	55910821	Brms1l	55836366	55869735	Mbip	56345894	56328306
95869	10498343	25	3	58978993	58979017	25	1	U2	snRNA	58979023	58978881	Clrn1	58885340	58844028	Med12l	59006978	59318410
96992	10528909	25	5	29481587	29481611	25	1	U6	snRNA	29481631	29481525	Mnx1	29478519	29473038	Ube3c	29569242	29676077
96529	10525014	25	5	119267840	119267816	25	1	MLT1I	LTR/ERVL-MaLR	119267584	119267890	Med13l	118560719	118765435	Tbx3	119670669	119684724
96525	10603744	25	X	15896709	15896733	25	1	U6	snRNA	15896769	15896666	Gm5382	14211148	14211656	Cypt1	16522869	16523689
96939	10498657	25	3	72499489	72499513	25	1	U2	snRNA	72499525	72499350	Otol1	70007613	70028708	Sis	72967863	72888557
96895	10602499	25	X	151777706	151777682	25	1	5S	rRNA	151777671	151777788	Phf8	151520672	151633859	Huwe1	151800807	151935417
97413	10492955	25	3	86930875	86930851	25	1	U1	snRNA	86930749	86930906	Dclk2	86920884	86786150	Cd1d2	86986586	86989533
97396	10586609	25	9	67104298	67104274	25	1	U1	snRNA	67104218	67104354	Tpm1	67049406	67022590	Tln2	67559703	67217087
97613	10411972	25	13	106780115	106780139	25	1	U6	snRNA	106780219	106780114	Dph3b-ps	106547060	106546812	Ipo11	106936915	106794439
97690	10426079	25	15	87169147	87169123	25	1	5S	rRNA	87169113	87169208	Tbc1d22a	86214459	86498503	Fam19a5	87625230	87759336
97224	10608640	25	10	81697695	81697671	25	1	MurSatRep1	Unknown	81696042	81697759	Gm10778	81661998	81664231	Zfp433	81718919	81721468
97483	10489341	25	2	162816346	162816370	25	1	U1	snRNA	162816465	162816312	Ptprt	162661147	161521990	Srsf6	162931528	162937121
98097	10384778	25	11	26337549	26337573	25	1	U1	snRNA	26337703	26337540	5730522E02Rik	26210763	25602763	Fancl	26386135	26471876
98068	10565596	25	7	96920052	96920076	25	1	U6	snRNA	96920102	96919994	Tenm4	96171244	96911093	Nars2	96951505	97064761
97926	10425076	25	15	78369281	78369257	25	1	HY1	scRNA	78369252	78369361	Csf2rb	78325990	78351000	Tex33	78395912	78378400
98807	10586609	25	9	67104291	67104267	25	1	U1	snRNA	67104218	67104354	Tpm1	67049406	67022590	Tln2	67559703	67217087
98377	10599874	25	X	64800595	64800571	25	1	U6	snRNA	64800511	64800616	Slitrk4	64276996	64264885	Ctag2	65047644	65049014
99876	10400628	25	12	67489196	67489220	25	1	5S	rRNA	67489231	67489112	Mdga2	67222549	66469568	Rps29	69159186	69157722
98162	10576909	25					2	5S	rRNA
98194	10514187	25					2	RLTR25A	LTR/ERVK
98223	10572755	25	8	72155455	72155431	25	1	U4	snRNA	72155366	72155499	Tpm4	72134975	72153142	Rab8a	72161200	72183904
98307	10578981	25					2	L1Md_F2	LINE/L1
98257	10380589	25	11	96032794	96032770	25	1	U3	snRNA	96032678	96032891	Gip	96024545	96030831	Snf8	96034885	96047430
99274	10603736	25	X	14315502	14315526	25	1	U2	snRNA	14315591	14315405	Gm5382	14211148	14211656	Cypt1	16522869	16523689
99278	10500800	25					2	U6	snRNA
99299	10605510	25					2	ERVB4_2-I_MM	LTR/ERVK
99245	10457181	25					2	U7	snRNA
99244	10438749	25					4	U7	snRNA
99153	10412907	25	14	18445914	18445890	25	1	U1	snRNA	18445875	18446029	Ube2e1	18331859	18282722	Ube2e2	18894267	18573575
99118	10565596	25	7	96920053	96920077	25	1	U6	snRNA	96920102	96919994	Tenm4	96171244	96911093	Nars2	96951505	97064761
99739	10414161	25	14	36767523	36767499	25	1	U6	snRNA	36767425	36767530	4930474N05Rik	36094965	36096855	Ccser2	36968777	36874936
99433	10511877	25	4	25819701	25819725	25	1	U6	snRNA	25819776	25819674	Fut9	25800244	25609332	Manea	26346891	26324506
100789	10497064	25					2	U6	snRNA
100824	10440342	25	16	73422902	73422926	25	1	U1	snRNA	73422957	73422795	Robo1	72663149	73046095	Robo2	74411825	73892306
100961	10397761	25	12	100296732	100296708	25	1	MLT1D	LTR/ERVL-MaLR	100296524	100296779	Calm1	100199435	100209806	Ttc7b	100520822	100300771
100920	10389717	25	11	88891952	88891976	25	1	RLTR4_MM-int	LTR/ERV1	88893117	88890879	Akap1	88864586	88830792	Scpep1	88955465	88924020
100746	10499703	25	3	89968087	89968111	25	1	U1	snRNA	89968163	89968000	Atp8b2	89963508	89939481	Hax1	89998686	89995457
99473	10562665	25	7	42973782	42973806	25	1	IAPLTR3-int	LTR/ERVK	42980740	42973005	Vmn2r63	42933789	42903251	Gm9268	43018798	43048106
99506	10584593	25	9	41560624	41560600	25	1	U2	snRNA	41560596	41560761	Ubash3b	41161697	41011098	Sorl1	42124297	41964720
100221	10363003	25	10	46377686	46377662	25	1	U6	snRNA	46377609	46377715	Hace1	45577829	45712345	Grik2	49788766	49099460
100308	10505530	25	4	69110728	69110704	25	1	U6	snRNA	69110671	69110776	Dbc1	68954397	68761514	Cdk5rap2	70410443	70216856
100309	10414177	25	14	40421561	40421537	25	1	U6	snRNA	40421515	40421621	Nrg3	39473088	38368952	Sh2d4b	40893266	40813789
101110	10508488	25	4	129895702	129895678	25	1	U1	snRNA	129895584	129895723	Ptp4a2	129811219	129850003	Spocd1	129947547	129957115
100091	10452901	25	17	76111243	76111267	25	1	HY1	scRNA	76111304	76111201	Fam98a	75551946	75537086	Crim1	78200248	78376592
100153	10347218	25	1	72226357	72226333	25	1	U2	snRNA	72226240	72226426	Mreg	72212307	72159233	Pecr	72284314	72259167
100139	10511484	25	4	9695738	9695762	25	1	U1	snRNA	9695802	9695644	Asph	9669344	9448069	Gdf6	9844372	9862345
100117	10552260	25	7	38613234	38613210	25	1	U6	snRNA	38613149	38613252	Gm5591	38528193	38518139	Gm21276	38770304	38762406
102496	10598662	25	X	11850509	11850485	25	1	U6	snRNA	11850484	11850589	Gm4906	11327822	11328151	Bcor	12160355	12036740
101839	10395974	25	12	63609966	63609942	25	1	U6	snRNA	63609869	63609974	Spanxn4	62687822	62688244	Fscb	64474898	64471333
101867	10582578	25					6	5S	rRNA
101174	10414726	25					2	L1_Mur2	LINE/L1
101271	10604340	25	X	45795389	45795413	25	1	U6	snRNA	45795467	45795361	1110059M19Rik	45090904	45092791	Actrt1	46329007	46330345
101204	10354370	25	1	45685520	45685544	25	1	U6	snRNA	45685562	45685456	Col5a2	45503282	45374321	Wdr75	45795166	45823619
101186	10429460	25	15	74269018	74269042	25	1	MERVL_2A-int	LTR/ERVL	74272207	74268022	Gm6569	73834561	73839908	Bai1	74516196	74589443
102287	10497165	25					2	RLTR45-int	LTR/ERVK
102236	10578251	25					2	U6	snRNA
102220	10401948	25					2	U6	snRNA
102253	10603736	25					14	U2	snRNA
102910	10523843	25	5	107401395	107401371	25	1	5S	rRNA	107401319	107401438	Brdt	107331159	107387058	Ephx4	107402736	107430035
103286	10571655	25					2	U6	snRNA
102331	10440619	25					2	U6	snRNA
101495	10428368	25	15	41220446	41220470	25	1	HY1	scRNA	41220477	41220379	Zfpm2	40655042	41104592	Oxr1	41447482	41861048
101503	10427622	25					2	RLTR45-int	LTR/ERVK
103965	10494415	25	3	96422882	96422858	25	1	U1	snRNA	96422733	96422897	Fcgr1	96293969	96282909	BC107364	96452306	96433788
103938	10560313	25					2	U6	snRNA
102889	10603742	25	X	15685292	15685316	25	1	U6	snRNA	15685391	15685285	Gm5382	14211148	14211656	Cypt1	16522869	16523689
104072	10347779	25					2	RMER16-int	LTR/ERVK
104147	10472944	25	2	74624740	74624716	25	1	U6	snRNA	74624644	74624750	Lnp	74579435	74520291	Evx2	74659861	74652997
104148	10562546	25	7	37824248	37824272	25	1	U6	snRNA	37824347	37824242	Zfp536	37773641	37472135	Uri1	38019542	37960002
103564	10578249	25					2	ERVB4_1B-I_MM	LTR/ERVK
103546	10530369	25	5	69386147	69386171	25	1	U6	snRNA	69386172	69386066	Kctd8	69341709	69109285	Yipf7	69542647	69516675
103547	10466353	25					2	U6	snRNA
104746	10497165	25					2	RLTR45-int	LTR/ERVK
104516	10522786	25	5	85829684	85829660	25	1	U1	snRNA	85829629	85829787	Epha5	84417382	84057791	Cenpc1	86065583	86012043
104444	10395974	25	12	63609956	63609932	25	1	U6	snRNA	63609869	63609974	Spanxn4	62687822	62688244	Fscb	64474898	64471333
105316	10545532	25	6	76200165	76200189	25	1	U1	snRNA	76200277	76200146	4931417E11Rik	73469667	73468573	Gm9008	76497631	76496357
104373	10550179	25	7	14778699	14778675	25	1	U6	snRNA	14778669	14778772	Gm4745	14659708	14665995	Obox2	15354037	15398545
104371	10497064	25	3	157366029	157366005	25	1	U6	snRNA	157365999	157366104	4930566N20Rik	157208860	157207662	Zranb2	157534160	157548390
104403	10598594	25	X	9317859	9317835	25	1	U1	snRNA	9317828	9317978	1700012L04Rik	9283764	9284288	Gm14501	9350599	9351137
104333	10600602	25	X	82187775	82187751	25	1	U6	snRNA	82187678	82187780	4930595M18Rik	81458121	81419575	Dmd	82948870	85206141
104334	10552286	25	7	40879731	40879707	25	1	U6	snRNA	40879602	40879738	Gm2058	39588931	39589717	Vstm2b	40899278	40929968
104335	10492660	25	3	79196471	79196447	25	1	U6	snRNA	79196374	79196476	Rapgef2	79181340	79062516	Gm17359	79345376	79464129
105114	10523466	25	5	96907660	96907636	25	1	U2	snRNA	96907633	96907821	Anxa3	96793385	96845968	Bmp2k	96997689	97091867
104908	10457585	25	18	13209735	13209759	25	1	U6	snRNA	13209808	13209702	Hrh4	13006990	13022882	Zfp521	13972733	13687013
105021	10416353	25	14	72131112	72131088	25	1	U1	snRNA	72131088	72131225	Gfra2	70890130	70979838	Fndc3a	72710003	72537946
104814	10353684	25	1	29281015	29281039	25	1	HY1	scRNA	29281075	29280970	Gm597	28780252	28776144	Gm9898	30719961	30718554
104595	10519711	25	5	12719740	12719716	25	1	SSU-rRNA_Hsa	rRNA	12719638	12719983	Sema3d	12383166	12588943	Gm10108	13121766	13121449
104585	10577419	25	8	21040334	21040358	25	1	U6	snRNA	21040360	21040256	Defa21	21025545	21026516	Defa23	21055047	21056016
105869	10483148	25	2	63432118	63432142	25	1	U6	snRNA	63432194	63432088	Kcnh7	63184287	62693414	Fign	64098038	63971507
105808	10508452	25	4	129458476	129458452	25	1	U1	snRNA	129458351	129458487	Zbtb8b	129440853	129425765	Bsdc1	129461581	129488498
105421	10413012	25					2	U6	snRNA
105422	10552262	25					2	U6	snRNA
105423	10503017	25					2	U6	snRNA
105424	10468485	25	19	51239763	51239787	25	1	U6	snRNA	51239796	51239690	Sorcs1	50678646	50143301	Ins1	52264323	52265456
105385	10345226	25					2	U6	snRNA
105717	10384229	25					2	RLTR10-int	LTR/ERVK
106276	10372340	25	10	109368118	109368142	25	1	U6	snRNA	109368193	109368090	Syt1	109010982	108497650	Nav3	110000219	109682660
105618	10427888	25	15	24820636	24820660	25	1	U1	snRNA	24820701	24820538	Cdh18	22549022	23474418	9230109A22Rik	25149159	25137530
106434	10414023	25	14	33644595	33644571	25	1	U6	snRNA	33644495	33644600	Ptpn20	33589270	33640754	Gdf10	33923587	33935280
106431	10503021	25					2	U6	snRNA
106447	10608136	25	Y	991718	991742	25	1	5S	rRNA	991748	991628	Kdm5d	897788	943811	Eif2s3y	1010543	1028847
107213	10389482	25	11	86437346	86437370	25	1	U6	snRNA	86437415	86437311	Med13	86357602	86267033	Rnft1	86484657	86499025
107375	10489051	25	2	156831333	156831357	25	1	MMERGLN-int	LTR/ERV1	156834847	156831133	Myl9	156775420	156781658	Tgif2	156840077	156855570
107452	10479850	25	2	5259984	5260008	25	1	U2	snRNA	5260106	5259933	Ccdc3	5137776	5230878	Camk1d	5714515	5293457
107268	10460055	25	18	83355278	83355302	25	1	U1	snRNA	83355360	83355202	Zfp516	82910879	83005314	Tshz1	84086404	84011627
107076	10432675	25	15	100730797	100730821	25	1	ID_B1	SINE/B4	100730855	100730718	Galnt6	100729376	100691813	Slc4a8	100761747	100823968
106968	10560528	25	7	19460824	19460848	25	1	U1	snRNA	19460935	19460802	Mark4	19458494	19426075	Exoc3l2	19489056	19496760
108176	10423738	25	15	35978150	35978126	25	1	B2_Mm2	SINE/B2	35978045	35978242	Cox6c	35938246	35925886	Rgs22	36140400	36009479
107483	10571889	25	8	60079688	60079664	25	1	U6	snRNA	60079590	60079691	BC030500	58911755	58914298	Gm10283	60503198	60430024
107484	10415084	25	14	54581275	54581251	25	1	U6	snRNA	54581177	54581281	Ajuba	54577661	54567469	4931414P19Rik	54605908	54583663
107498	10435185	25					2	5S	rRNA
107496	10535881	25	5	148753409	148753433	25	1	5S	rRNA	148753439	148753350	Ubl3	148552789	148504631	Katnal1	148995223	148874332
107915	10380589	25	11	96032790	96032766	25	1	U3	snRNA	96032678	96032891	Gip	96024545	96030831	Snf8	96034885	96047430
107699	10550494	25	7	18549187	18549163	25	1	U6	snRNA	18549085	18549191	Psg25	18532269	18519702	Psg27	18567305	18556515
107700	10528909	25	5	29481529	29481553	25	1	U6	snRNA	29481631	29481525	Mnx1	29478519	29473038	Ube3c	29569242	29676077
108014	10366184	25	10	105040434	105040410	25	1	U1	snRNA	105040273	105040438	Gm4340	104194042	104196522	Tmtc2	105574451	105187663
108013	10512063	25					2	U1	snRNA
108534	10577424	25	8	21176773	21176797	25	1	U6	snRNA	21176872	21176768	Defa22	21162277	21163249	Defa-rs7	21191614	21192549
108548	10602499	25	X	151777704	151777680	25	1	5S	rRNA	151777671	151777788	Phf8	151520672	151633859	Huwe1	151800807	151935417
108675	10595048	25	9	75970975	75970999	25	1	U4	snRNA	75971027	75970952	Bmp5	75775364	75900310	Hmgcll1	76014855	76136350
109383	10505528	25	4	68182726	68182702	25	1	RLTR16C_MM	LTR/ERVK	68182687	68182763	Tlr4	66827584	66930284	Dbc1	68954397	68761514
109063	10601545	25	X	116659214	116659190	25	1	U1	snRNA	116659074	116659221	Cpxcr1	116448944	116478783	H2afb2-ps	116681178	116681525
109078	10587778	25	9	90352125	90352101	25	1	U1	snRNA	90351996	90352137	Tbc1d2b	90270804	90202047	Zic1	91365810	91358058
109086	10565585	25	7	95442358	95442382	25	1	U6	snRNA	95442456	95442351	Gm9934	93081027	93052081	Gm9966	95958215	95961613
108981	10497064	25	3	157366028	157366004	25	1	U6	snRNA	157365999	157366104	4930566N20Rik	157208860	157207662	Zranb2	157534160	157548390
109167	10414177	25	14	40421566	40421542	25	1	U6	snRNA	40421515	40421621	Nrg3	39473088	38368952	Sh2d4b	40893266	40813789
109626	10460055	25	18	83355252	83355276	25	1	U1	snRNA	83355360	83355202	Zfp516	82910879	83005314	Tshz1	84086404	84011627
110065	10532765	25	5	113928741	113928765	25	1	U6	snRNA	113928837	113928730	Coro1c	113908758	113842436	Ssh1	113993894	113937094
110064	10604232	25	X	39305394	39305418	25	1	U6	snRNA	39305482	39305380	6030498E09Rik	38772671	38962686	Cypt15	39346267	39346963
110128	10564665	25	7	77910188	77910212	25	1	U1	snRNA	77910320	77910165	Agbl1	76318071	76766608	Ntrk3	78578408	78192362
110113	10496455	25	3	138343288	138343264	25	1	U1	snRNA	138343140	138343295	Adh6a	138313286	138331134	Adh6b	138352378	138358861
109653	10505530	25	4	69110740	69110716	25	1	U6	snRNA	69110671	69110776	Dbc1	68954397	68761514	Cdk5rap2	70410443	70216856
111275	10390244	25	11	96083699	96083723	25	1	U2	snRNA	96083856	96083677	Atp5g1	96075670	96068852	Calcoco2	96111964	96099326
111325	10368979	25	10	44922108	44922132	25	1	MER45B	DNA/hAT-Tip100	44922194	44921958	Prdm1	44528501	44437177	Prep	45067206	45158997
110749	10561746	25	7	29657242	29657266	25	1	5S	rRNA	29657276	29657159	6330444E15Rik	29578875	29579834	Catsperg2	29727015	29697219
110850	10562546	25	7	37824245	37824269	25	1	U6	snRNA	37824347	37824242	Zfp536	37773641	37472135	Uri1	38019542	37960002
111191	10589846	25	9	113756566	113756542	25	1	SSU-rRNA_Hsa	rRNA	113756353	113756928	Pdcd6ip	113708259	113651744	Clasp2	113812586	113919697
110941	10476347	25	2	132652907	132652883	25	1	RCHARR1	DNA/hAT-Charlie	132652576	132653082	Gpcpd1	132587729	132529082	1110034G24Rik	132686931	132751055
110939	10361763	25	10	12363488	12363464	25	1	U1	snRNA	12363410	12363581	Gm9797	11609257	11610438	Utrn	12861735	12382188
111081	10420383	25	14	57418846	57418870	25	1	MERVL_2A-int	LTR/ERVL	57419177	57417436	Cryl1	57398483	57275034	Ift88	57424062	57517936
111042	10468889	25	19	61164434	61164458	25	1	U5	snRNA	61164479	61164364	Grk5	60889749	61092553	Gm7102	61176309	61174686
111440	10354370	25	1	45685474	45685498	25	1	U6	snRNA	45685562	45685456	Col5a2	45503282	45374321	Wdr75	45795166	45823619
110601	10584593	25	9	41560695	41560671	25	1	U2	snRNA	41560596	41560761	Ubash3b	41161697	41011098	Sorl1	42124297	41964720
111691	10608690	25					2	LSU-rRNA_Hsa	rRNA
112490	10439885	25					2	U6	snRNA
112325	10390244	25	11	96083700	96083724	25	1	U2	snRNA	96083856	96083677	Atp5g1	96075670	96068852	Calcoco2	96111964	96099326
113552	10484353	25					2	U6	snRNA
112234	10491913	25	3	49658860	49658836	25	1	U6	snRNA	49658763	49658869	1700018B24Rik	48609101	48605732	Pcdh18	49757316	49743296
112106	10507477	25					2	U5	snRNA
112109	10372171	25	10	104224752	104224776	25	1	RLTR25B	LTR/ERVK	104225677	104224564	Gm4340	104194042	104196522	Tmtc2	105574451	105187663
112881	10592531	25					2	U6	snRNA
112834	10425076	25	15	78369286	78369262	25	1	HY1	scRNA	78369252	78369361	Csf2rb	78325990	78351000	Tex33	78395912	78378400
112710	10409202	25					2	IAPLTR3-int	LTR/ERVK
113713	10503017	25	3	155788418	155788442	25	1	U6	snRNA	155788469	155788366	Lrriq3	155093434	155194278	Negr1	156561794	157316445
113214	10431635	25	15	90054426	90054450	25	1	U6	snRNA	90054515	90054409	Syt10	89841860	89782393	Alg10b	90224311	90230554
113145	10537909	25	6	47781721	47781697	25	1	HY3	scRNA	47781624	47781724	Ezh2	47595341	47530274	Pdia4	47813512	47796142
114602	10500800	25					2	U6	snRNA
113917	10491064	25	3	24562138	24562114	25	1	U6	snRNA	24562075	24562180	Gm7536	24333046	24333552	Gm10259	25212720	25210764
114085	10497165	25					2	RLTR45-int	LTR/ERVK
114260	10507473	25	4	117190056	117190032	25	1	U5	snRNA	117189942	117190058	Kif2c	117182639	117159639	Gm1661	117252125	117213333
115510	10503374	25	4	12812775	12812751	25	1	5S	rRNA	12812706	12812814	Fam92a	12172015	12153409	Runx1t1	13743436	13893649
113931	10507655	25					2	U6	snRNA
114971	10501793	25	3	120317947	120317971	25	1	U6	snRNA	120317989	120317884	Ptbp2	119783388	119718742	Rwdd3	121171695	121155400
114454	10347779	25	1	80191275	80191251	25	1	RMER16-int	LTR/ERVK	80186737	80191612	Serpine2	79858696	79794197	Fam124b	80218473	80198706
116411	10370833	25	1	166431796	166431820	25	1	Lx2	LINE/L1	166432497	166430817	Pogk	166409863	166384622	Gm4846	166497588	166483613
116428	10525041	25					2	5S	rRNA
115684	10528521	25	5	23836295	23836319	25	1	U1	snRNA	23836321	23836198	Rint1	23787711	23820369	Tomm7	23844161	23838944
115364	10562665	25	7	42973974	42973998	25	1	IAPLTR3-int	LTR/ERVK	42980740	42973005	Vmn2r63	42933789	42903251	Gm9268	43018798	43048106
114228	10500800	25					2	U6	snRNA
114217	10581990	25	8	115591240	115591264	25	1	U6	snRNA	115591273	115591171	Wwox	114439655	115352708	Maf	115707794	115682942
115772	10528455	25	5	22430402	22430426	25	1	5S	rRNA	22430439	22430341	Reln	22344702	21884454	Orc5	22550429	22486485
115822	10447222	25	17	84624494	84624470	25	1	U6	snRNA	84624405	84624510	Plekhh2	84511895	84622142	Dync2li1	84626496	84655558
116780	10445824	25	17	49292792	49292768	25	1	U1	snRNA	49292743	49292902	Lrfn2	48932379	49097588	Mocs1	49428362	49455435
115110	10455705	25	18	52603661	52603637	25	1	HY1	scRNA	52603577	52603680	Lox	52529867	52516069	Zfp474	52615915	52639830
115130	10571772	25	8	53493878	53493854	25	1	RLTR25B	LTR/ERVK	53492908	53494050	4930555F03Rik	49370886	49521095	Aga	53511702	53523421
115147	10479850	25	2	5260009	5260033	25	1	U2	snRNA	5260106	5259933	Ccdc3	5137776	5230878	Camk1d	5714515	5293457
116288	10358926	25	1	154311481	154311505	25	1	5S	rRNA	154311515	154311419	Zfp648	154201187	154205674	Cacna1e	154725920	154392519
116892	10599810	25	X	57989517	57989493	25	1	U6	snRNA	57989473	57989579	Gpr101	57503757	57496668	Zic3	58022700	58041736
116180	10406401	25	13	78547409	78547385	25	1	RLTR25A	LTR/ERVK	78546476	78547591	Nr2f1	78199757	78188973	Arrdc3	80883384	80896035
117883	10451611	25	17	47840916	47840940	25	1	U1	snRNA	47840981	47840816	Mdfi	47834691	47815328	Foxp4	47924645	47867133
117791	10346762	25	1	60402449	60402425	25	1	MTD	LTR/ERVL-MaLR	60402403	60402624	Cyp20a1	60343323	60388060	Abi2	60409619	60481162
118637	10543549	25	6	29113514	29113538	25	1	U1	snRNA	29113606	29113443	Lep	29060220	29073877	Rbm28	29165006	29123573
118638	10384778	25	11	26337613	26337637	25	1	U1	snRNA	26337703	26337540	5730522E02Rik	26210763	25602763	Fancl	26386135	26471876
117422	10578040	25	8	31661333	31661357	25	1	HY3	scRNA	31661430	31661333	Fut10	31187331	31261738	Gm5117	31739763	31737054
118225	10601861	25	X	136277563	136277539	25	1	5S	rRNA	136277505	136277621	Ngfrap1	136270253	136271978	Kir3dl2	136544056	136448107
118477	10384231	25	11	7886450	7886474	25	1	RLTR25B	LTR/ERVK	7887294	7886313	Igfbp3	7213923	7206086	Tns3	8664535	8431652
118271	10404006	25	13	22818106	22818082	25	1	RLTR45-int	LTR/ERVK	22817722	22818139	Vmn1r209	22806518	22805580	Vmn1r210	22828114	22827194
118330	10436230	25					2	U6	snRNA
119939	10565360	25					2	IAPLTR3-int	LTR/ERVK
119150	10537909	25	6	47781713	47781689	25	1	HY3	scRNA	47781624	47781724	Ezh2	47595341	47530274	Pdia4	47813512	47796142
119187	10505978	25	4	95524188	95524164	25	1	U1	snRNA	95524046	95524204	Jun	95052222	95049034	Fggy	95557507	95926939
119806	10366178	25	10	103959580	103959556	25	1	U6	snRNA	103959543	103959651	Slc6a15	103367808	103419378	Gm6763	104142987	104153674
120012	10468485	25	19	51239761	51239785	25	1	U6	snRNA	51239796	51239690	Sorcs1	50678646	50143301	Ins1	52264323	52265456
120084	10423738	25	15	35978146	35978122	25	1	B2_Mm2	SINE/B2	35978045	35978242	Cox6c	35938246	35925886	Rgs22	36140400	36009479
119420	10578981	25					2	ERVB4_2-I_MM	LTR/ERVK
119351	10460008	25	18	82356007	82356031	25	1	U1	snRNA	82356101	82355978	Sall3	80986578	80966376	Galr1	82406777	82392496
120399	10554710	25	7	84170695	84170671	25	1	U1	snRNA	84170565	84170724	Abhd17c	84151893	84109356	Arnt2	84409959	84246281
120413	10588545	25	9	106628819	106628795	25	1	RLTR17B_Mm	LTR/ERVK	106628672	106628833	Iqcf6	106626582	106627612	Grm2	106656109	106644537
120401	10508452	25	4	129458473	129458449	25	1	U1	snRNA	129458351	129458487	Zbtb8b	129440853	129425765	Bsdc1	129461581	129488498
121467	10461110	25	19	8408241	8408217	25	1	ERVB4_1-I_MM	LTR/ERVK	8406722	8410346	Slc22a30	8405111	8335371	Slc22a8	8591254	8611834
121473	10604232	25	X	39305406	39305430	25	1	U6	snRNA	39305482	39305380	6030498E09Rik	38772671	38962686	Cypt15	39346267	39346963
122040	10452901	25	17	76111221	76111245	25	1	HY1	scRNA	76111304	76111201	Fam98a	75551946	75537086	Crim1	78200248	78376592
121965	10582549	25	8	123432761	123432785	25	1	MuLV-int	LTR/ERV1	123433974	123426364	Tubb3	123411424	123422015	Def8	123442986	123463270
120645	10349237	25	1	117536417	117536393	25	1	U1	snRNA	117536301	117536461	Gm19965	116803193	116821850	Tsn	118311132	118298517
120661	10427888	25	15	24820671	24820695	25	1	U1	snRNA	24820701	24820538	Cdh18	22549022	23474418	9230109A22Rik	25149159	25137530
120547	10505978	25	4	95524140	95524116	25	1	U1	snRNA	95524046	95524204	Jun	95052222	95049034	Fggy	95557507	95926939
120488	10598594	25	X	9317863	9317839	25	1	U1	snRNA	9317828	9317978	1700012L04Rik	9283764	9284288	Gm14501	9350599	9351137
121747	10437573	25	16	5324105	5324129	25	1	5S	rRNA	5324156	5324034	Fam86	5255983	5244152	Rbfox1	6809222	7412479
122292	10601545	25	X	116659167	116659143	25	1	U1	snRNA	116659074	116659221	Cpxcr1	116448944	116478783	H2afb2-ps	116681178	116681525
122273	10550181	25	7	14912443	14912419	25	1	U6	snRNA	14912357	14912462	Gm4745	14659708	14665995	Obox2	15354037	15398545
122934	10359859	25	1	167340450	167340474	25	1	LSU-rRNA_Hsa	rRNA	167340543	167340267	Tmco1	167308670	167333978	Aldh9a1	167349991	167368530
122962	10498343	25	3	58978972	58978996	25	1	U2	snRNA	58979023	58978881	Clrn1	58885340	58844028	Med12l	59006978	59318410
123090	10541513	25	6	122623630	122623606	25	1	HY1	scRNA	122623547	122623664	Gdf3	122610087	122605403	Dppa3	122626410	122630272
122813	10542229	25	6	132565016	132564992	25	1	5S	rRNA	132564982	132565064	Gm8882	132364134	132361041	Prh1	132569809	132572941
122835	10603704	25	X	13333410	13333434	25	1	5S	rRNA	13333444	13333355	Ddx3x	13280970	13294052	Nyx	13466110	13489313
122643	10484551	25	2	85885254	85885278	25	1	U2	snRNA	85885330	85885168	Olfr1022	85868594	85869541	Olfr1023	85886802	85887737
123244	10416353	25	14	72131192	72131168	25	1	U1	snRNA	72131088	72131225	Gfra2	70890130	70979838	Fndc3a	72710003	72537946
123161	10550494	25	7	18549141	18549117	25	1	U6	snRNA	18549085	18549191	Psg25	18532269	18519702	Psg27	18567305	18556515
124339	10471840	25	2	38480396	38480372	25	1	U6	snRNA	38480350	38480445	Lhx2	38339281	38369733	Nek6	38511643	38588041
122378	10592367	25	9	37822691	37822715	25	1	U2	snRNA	37822781	37822590	Olfr876	37803889	37804936	Olfr877	37854820	37855755
124101	10586126	25	9	63027640	63027616	25	1	U1	snRNA	63027560	63027716	Pias1	62980879	62880077	Skor1	63148961	63138170
123293	10559728	25	7	5277351	5277375	25	1	U6	snRNA	5277450	5277344	Vmn1r57	5220478	5221410	Nlrp2	5351035	5298554
123351	10416707	25	14	86408595	86408571	25	1	U1	snRNA	86408522	86408660	Pcdh17	84443563	84537060	Diap3	87141224	86655367
123790	10603736	25	X	14315503	14315527	25	1	U2	snRNA	14315591	14315405	Gm5382	14211148	14211656	Cypt1	16522869	16523689
124994	10496455	25	3	138343233	138343209	25	1	U1	snRNA	138343140	138343295	Adh6a	138313286	138331134	Adh6b	138352378	138358861
125058	10501647	25	3	116448449	116448473	25	1	U1	snRNA	116448562	116448387	Cdc14a	116424032	116272553	Rtca	116508208	116488963
125038	10508452	25	4	129458448	129458424	25	1	U1	snRNA	129458351	129458487	Zbtb8b	129440853	129425765	Bsdc1	129461581	129488498
125109	10361708	25	10	10101106	10101082	25	1	U1	snRNA	10100965	10101115	Stxbp5	9901079	9755547	Adgb	10472326	10335703
123515	10426079	25	15	87169161	87169137	25	1	5S	rRNA	87169113	87169208	Tbc1d22a	86214459	86498503	Fam19a5	87625230	87759336
124897	10400324	25	12	54666743	54666767	25	1	5S	rRNA	54666786	54666676	Sptssa	54656572	54645374	Eapp	54695897	54670340
124838	10582578	25					5	5S	rRNA
124887	10576659	25					2	U6	snRNA
124576	10498657	25	3	72499406	72499430	25	1	U2	snRNA	72499525	72499350	Otol1	70007613	70028708	Sis	72967863	72888557
124521	10551195	25	7	25868995	25868971	25	1	HY1	scRNA	25868945	25869048	Cyp2s1	25816913	25802475	Gm6434	25882407	25882012
124391	10366178	25	10	103959570	103959546	25	1	U6	snRNA	103959543	103959651	Slc6a15	103367808	103419378	Gm6763	104142987	104153674
126077	10597513	25	9	115626676	115626700	25	1	5S	rRNA	115626718	115626598	Stt3b	115310421	115242607	Gadl1	115909455	116076176
126094	10601861	25	X	136277529	136277505	25	1	5S	rRNA	136277505	136277621	Ngfrap1	136270253	136271978	Kir3dl2	136544056	136448107
126088	10416707	25	14	86408614	86408590	25	1	U1	snRNA	86408522	86408660	Pcdh17	84443563	84537060	Diap3	87141224	86655367
125581	10542518	25	6	140319676	140319652	25	1	5S	rRNA	140319630	140319731	Capza3	140041525	140042789	Plekha5	140424099	140594906
125571	10551195	25	7	25868994	25868970	25	1	HY1	scRNA	25868945	25869048	Cyp2s1	25816913	25802475	Gm6434	25882407	25882012
126753	10569393	25					2	MT2A	LTR/ERVL
126405	10601539	25	X	116345855	116345831	25	1	U1	snRNA	116345737	116345895	Ube2dnl2	114907582	114908510	Cpxcr1	116448944	116478783
126404	10601539	25	X	116345854	116345830	25	1	U1	snRNA	116345737	116345895	Ube2dnl2	114907582	114908510	Cpxcr1	116448944	116478783
126437	10394678	25					2	U6	snRNA
126618	10429460	25	15	74269074	74269098	25	1	MERVL_2A-int	LTR/ERVL	74272207	74268022	Gm6569	73834561	73839908	Bai1	74516196	74589443
125937	10439742	25					2	U6	snRNA
125866	10586609	25	9	67104282	67104258	25	1	U1	snRNA	67104218	67104354	Tpm1	67049406	67022590	Tln2	67559703	67217087
127018	10552260	25	7	38613232	38613208	25	1	U6	snRNA	38613149	38613252	Gm5591	38528193	38518139	Gm21276	38770304	38762406
127019	10552258	25	7	38380432	38380408	25	1	U6	snRNA	38380349	38380455	Pop4	38271348	38262820	Gm6605	38869694	38447037
127017	10607710	25	X	163150414	163150438	25	1	U6	snRNA	163150497	163150391	S100g	162964599	162961992	Grpr	163549677	163513904
127093	10529737	25	5	40405855	40405879	25	1	U2	snRNA	40405927	40405757	Hs3st1	39755475	39613935	Rab28	41708155	41624976
127020	10372340	25	10	109368111	109368135	25	1	U6	snRNA	109368193	109368090	Syt1	109010982	108497650	Nav3	110000219	109682660
126987	10422242	25					2	U6	snRNA
127152	10573232	25	8	83753230	83753206	25	1	B3A	SINE/B2	83753155	83753311	Cd97	83741326	83723251	Lphn1	83900105	83941954
127300	10423738	25	15	35978152	35978128	25	1	B2_Mm2	SINE/B2	35978045	35978242	Cox6c	35938246	35925886	Rgs22	36140400	36009479
128437	10606204	25	X	104001385	104001409	25	1	U6	snRNA	104001478	104001373	Rlim	103981284	103957163	C77370	104201185	104077434
127518	10543549	25	6	29113491	29113515	25	1	U1	snRNA	29113606	29113443	Lep	29060220	29073877	Rbm28	29165006	29123573
127473	10593318	25					2	U6	snRNA
127562	10361765	25	10	12368735	12368711	25	1	U17	snRNA	12368622	12368829	Gm9797	11609257	11610438	Utrn	12861735	12382188
127751	10364379	25	10	78518674	78518650	25	1	5S	rRNA	78518623	78518739	Gm9978	78487842	78484570	Ilvbl	78574500	78584498
128009	10511719	25	4	16861721	16861745	25	1	U6	snRNA	16861794	16861689	Ripk2	16163647	16122733	Mmp16	17853091	18119145
128066	10424073	25	15	49538278	49538254	25	1	U6	snRNA	49538196	49538298	Csmd3	48792063	47580637	Trps1	50890041	50654761
128059	10606443	25	X	110622947	110622971	25	1	U2	snRNA	110623021	110622836	Gm6377	109196756	109200439	Pou3f4	110814390	110815571
128031	10581990	25	8	115591235	115591259	25	1	U6	snRNA	115591273	115591171	Wwox	114439655	115352708	Maf	115707794	115682942
127424	10523466	25	5	96907791	96907767	25	1	U2	snRNA	96907633	96907821	Anxa3	96793385	96845968	Bmp2k	96997689	97091867
127426	10603744	25	X	15896685	15896709	25	1	U6	snRNA	15896769	15896666	Gm5382	14211148	14211656	Cypt1	16522869	16523689
127372	10544415	25	6	42337689	42337713	25	1	U6	snRNA	42337782	42337677	Fam131b	42324643	42315312	Zyx	42349828	42360146
127944	10499950	25	3	92962090	92962114	25	1	U6	snRNA	92962115	92962010	Lce3d	92957419	92958575	Lce3e	92967061	92968281
127990	10434552	25	16	20745394	20745370	25	1	U1	snRNA	20745330	20745470	Chrd	20733127	20742384	Ephb3	21204755	21223305
129141	10436444	25	16	62571099	62571075	25	1	U6	snRNA	62571044	62571139	Epha6	60605531	59653483	Nsun3	62786818	62732444
129182	10380472	25	11	94958866	94958842	25	1	HY1	scRNA	94958778	94958896	Col1a1	94936224	94953042	Sgca	94976327	94962791
128754	10496455	25	3	138343241	138343217	25	1	U1	snRNA	138343140	138343295	Adh6a	138313286	138331134	Adh6b	138352378	138358861
128770	10356876	25	1	95565548	95565572	25	1	U7	snRNA	95565596	95565544	Fam174a	95313628	95335284	St8sia4	95667594	95587684
128302	10411972	25	13	106780144	106780168	25	1	U6	snRNA	106780219	106780114	Dph3b-ps	106547060	106546812	Ipo11	106936915	106794439
128853	10416925	25	14	110732094	110732070	25	1	U6	snRNA	110732036	110732129	Slitrk1	108914239	108909991	Slitrk6	110755149	110748578
128641	10581990	25					2	U6	snRNA
128994	10499950	25	3	92962091	92962115	25	1	U6	snRNA	92962115	92962010	Lce3d	92957419	92958575	Lce3e	92967061	92968281
129552	10434552	25	16	20745432	20745408	25	1	U1	snRNA	20745330	20745470	Chrd	20733127	20742384	Ephb3	21204755	21223305
129569	10483148	25	2	63432121	63432145	25	1	U6	snRNA	63432194	63432088	Kcnh7	63184287	62693414	Fign	64098038	63971507
129629	10370833	25	1	166431717	166431741	25	1	Lx2	LINE/L1	166432497	166430817	Pogk	166409863	166384622	Gm4846	166497588	166483613
129086	10544415	25	6	42337688	42337712	25	1	U6	snRNA	42337782	42337677	Fam131b	42324643	42315312	Zyx	42349828	42360146
129079	10394676	25					2	U6	snRNA
129108	10363003	25	10	46377707	46377683	25	1	U6	snRNA	46377609	46377715	Hace1	45577829	45712345	Grik2	49788766	49099460
130393	10593191	25	9	46630123	46630147	25	1	U6	snRNA	46630219	46630113	4931429L15Rik	46319986	46303361	Gm4791	46998931	47003338
129846	10571768	25					2	U7	snRNA
129830	10601549	25					2	L1VL4	LINE/L1
130561	10595140	25	9	78175370	78175394	25	1	7SK	RNA	78175633	78175302	Ick	78109192	78172107	Gsta4	78191966	78209348
130558	10543065	25	6	6924159	6924183	25	1	U1	snRNA	6924277	6924117	Dlx5	6882085	6877805	Acn9	6956004	7042979
130556	10379953	25	11	86207266	86207242	25	1	MMERGLN-int	LTR/ERV1	86203571	86208018	Brip1	86201193	86058138	Ints2	86257575	86210681
131336	10499859	25	3	90560631	90560655	25	1	U1	snRNA	90560700	90560556	S100a16	90537254	90543151	S100a2	90590247	90591508
131263	10545109	25	6	65989672	65989696	25	1	U6	snRNA	65989743	65989642	4930544G11Rik	65952571	65954012	Mad2l1	66535390	66541033
130182	10379878	25					2	U6	snRNA
130183	10414023	25	14	33644582	33644558	25	1	U6	snRNA	33644495	33644600	Ptpn20	33589270	33640754	Gdf10	33923587	33935280
131201	10466841	25	19	25453981	25454005	25	1	U6	snRNA	25454063	25453960	Kank1	25236975	25434496	Dmrt1	25505618	25604329
131232	10400633	25					2	U6	snRNA
131180	10590688	25	9	6706352	6706376	25	1	U6	snRNA	6706445	6706342	Ddi1	6266547	6265028	Dync2h1	7184446	6928503
130870	10438749	25					2	U7	snRNA
130702	10542229	25	6	132565018	132564994	25	1	5S	rRNA	132564982	132565064	Gm8882	132364134	132361041	Prh1	132569809	132572941
130735	10466841	25	19	25453975	25453999	25	1	U6	snRNA	25454063	25453960	Kank1	25236975	25434496	Dmrt1	25505618	25604329
130731	10394676	25					2	U6	snRNA
131672	10581990	25	8	115591227	115591251	25	1	U6	snRNA	115591273	115591171	Wwox	114439655	115352708	Maf	115707794	115682942
131671	10604036	25	X	36409662	36409686	25	1	U6	snRNA	36409707	36409610	Gm6268	36403477	36404655	Gm14569	36491830	36423601
132417	10491064	25	3	24562145	24562121	25	1	U6	snRNA	24562075	24562180	Gm7536	24333046	24333552	Gm10259	25212720	25210764
132404	10554162	25					2	L1_Mus1	LINE/L1
131461	10597513	25	9	115626674	115626698	25	1	5S	rRNA	115626718	115626598	Stt3b	115310421	115242607	Gadl1	115909455	116076176
132249	10491484	25	3	35735432	35735408	25	1	U6	snRNA	35735373	35735477	Sox2	34650005	34652461	Atp11b	35754134	35856274
132282	10436230	25					2	U6	snRNA
132232	10598662	25	X	11850512	11850488	25	1	U6	snRNA	11850484	11850589	Gm4906	11327822	11328151	Bcor	12160355	12036740
132231	10530369	25	5	69386134	69386158	25	1	U6	snRNA	69386172	69386066	Kctd8	69341709	69109285	Yipf7	69542647	69516675
132273	10410221	25					2	MurSatRep1	Unknown
131961	10507655	25					2	U6	snRNA
132070	10389717	25					2	RLTR4_MM-int	LTR/ERV1
131781	10416734	25	14	98624270	98624246	25	1	U6	snRNA	98624190	98624296	Dach1	98169765	97786853	Mzt1	99046136	99034544
133466	10345440	25	1	35761667	35761643	25	1	U6	snRNA	35761602	35761705	Plekhb2	34849976	34879580	Hs6st1	36068400	36106446
132723	10416734	25	14	98624266	98624242	25	1	U6	snRNA	98624190	98624296	Dach1	98169765	97786853	Mzt1	99046136	99034544
132635	10397448	25	12	86655205	86655181	25	1	U6	snRNA	86655125	86655229	Esrrb	86361117	86521628	Vash1	86678700	86692091
132209	10508452	25	4	129458445	129458421	25	1	U1	snRNA	129458351	129458487	Zbtb8b	129440853	129425765	Bsdc1	129461581	129488498
133238	10409276	25	13	52964656	52964680	25	1	5S	rRNA	52964732	52964630	Auh	52929681	52835119	Nfil3	52981073	52967209
133281	10531049	25					2	U6	snRNA
133742	10345440	25	1	35761648	35761624	25	1	U6	snRNA	35761602	35761705	Plekhb2	34849976	34879580	Hs6st1	36068400	36106446
133743	10530369	25	5	69386126	69386150	25	1	U6	snRNA	69386172	69386066	Kctd8	69341709	69109285	Yipf7	69542647	69516675
133768	10484551	25	2	85885292	85885316	25	1	U2	snRNA	85885330	85885168	Olfr1022	85868594	85869541	Olfr1023	85886802	85887737
133772	10422242	25	14	110428187	110428211	25	1	U6	snRNA	110428263	110428157	Slitrk1	108914239	108909991	Slitrk6	110755149	110748578
132915	10405916	25					2	MurSatRep1	Unknown
134517	10573908	25	8	92039983	92039959	25	1	U6	snRNA	92039917	92040020	Irx3	91802067	91798511	Irx5	92357796	92361454
134516	10491484	25	3	35735440	35735416	25	1	U6	snRNA	35735373	35735477	Sox2	34650005	34652461	Atp11b	35754134	35856274
134347	10560292	25	7	16624622	16624646	25	1	U6	snRNA	16624677	16624575	Grlf1	16614993	16494473	Ceacam15	16675705	16671331
134270	10483768	25	2	74504559	74504583	25	1	U1	snRNA	74504660	74504550	Atp5g3	73911326	73908447	Lnp	74579435	74520291
133967	10494751	25	3	100303352	100303328	25	1	MTC-int	LTR/ERVL-MaLR	100303000	100303511	Gdap2	100162381	100206981	Fam46c	100489324	100451628
135181	10394860	25					2	IAP-d-int	LTR/ERVK
135520	10395594	25	12	45984384	45984360	25	1	U17	snRNA	45984344	45984546	Stxbp6	45074493	44852488	Nova1	46818775	46694517
135588	10492172	25	3	57414020	57413996	25	1	U1	snRNA	57413910	57414099	Tm4sf1	57301919	57285611	Tm4sf4	57425314	57441677
135616	10606439	25	X	109023383	109023407	25	1	U6	snRNA	109023462	109023356	Hmgn5	109013404	109004534	Sh3bgrl	109095365	109197873
135560	10476347	25	2	132652873	132652849	25	1	RCHARR1	DNA/hAT-Charlie	132652576	132653082	Gpcpd1	132587729	132529082	1110034G24Rik	132686931	132751055
134818	10390244	25	11	96083813	96083837	25	1	U2	snRNA	96083856	96083677	Atp5g1	96075670	96068852	Calcoco2	96111964	96099326
135397	10564614	25	7	73646033	73646057	25	1	U6	snRNA	73646089	73645987	Chd2	73541746	73426691	A830073O21Rik	73740917	73738893
135940	10451611	25	17	47840957	47840981	25	1	U1	snRNA	47840981	47840816	Mdfi	47834691	47815328	Foxp4	47924645	47867133
135945	10597513	25	9	115626692	115626716	25	1	5S	rRNA	115626718	115626598	Stt3b	115310421	115242607	Gadl1	115909455	116076176
135909	10599496	25	X	48230418	48230394	25	1	U1	snRNA	48230289	48230421	Zdhhc9	48208878	48171969	Utp14a	48256862	48282453
136461	10536971	25	6	29963582	29963558	25	1	U6	snRNA	29963556	29963661	Strip2	29917013	29959681	Nrf1	30047988	30153458
136959	10494415	25	3	96422864	96422840	25	1	U1	snRNA	96422733	96422897	Fcgr1	96293969	96282909	BC107364	96452306	96433788
137027	10458084	25					2	RLTR25B	LTR/ERVK
135826	10453555	25	17	94815614	94815638	25	1	ORR1A4-int	LTR/ERVL-MaLR	94815877	94815333	Mettl4	94749892	94727080	Gm20939	94873986	94877497
137757	10358222	25	1	136990211	136990235	25	1	U7	snRNA	136990270	136990206	Nr5a2	136960427	136843584	A130050O07Rik	137928170	137930273
137765	10396062	25	12	67612477	67612453	25	1	U2	snRNA	67612306	67612478	Mdga2	67222549	66469568	Rps29	69159186	69157722
137779	10394676	25					2	U6	snRNA
137620	10416921	25	14	107866291	107866267	25	1	U1	snRNA	107866226	107866396	Trim52	106106198	106109280	Slitrk1	108914239	108909991
136311	10472942	25	2	73899459	73899435	25	1	RMER13A2	LTR/ERVK	73898717	73899487	Atf2	73892639	73816509	Atp5g3	73911326	73908447
137732	10604036	25	X	36409647	36409671	25	1	U6	snRNA	36409707	36409610	Gm6268	36403477	36404655	Gm14569	36491830	36423601
137679	10400324	25	12	54666748	54666772	25	1	5S	rRNA	54666786	54666676	Sptssa	54656572	54645374	Eapp	54695897	54670340
137324	10424073	25	15	49538284	49538260	25	1	U6	snRNA	49538196	49538298	Csmd3	48792063	47580637	Trps1	50890041	50654761
137302	10406401	25	13	78547440	78547416	25	1	RLTR25A	LTR/ERVK	78546476	78547591	Nr2f1	78199757	78188973	Arrdc3	80883384	80896035
137254	10422011	25	14	99773636	99773660	25	1	U2	snRNA	99773804	99773628	Klf5	99298691	99313405	Klf12	100149764	99874486
136825	10422011	25	14	99773714	99773738	25	1	U2	snRNA	99773804	99773628	Klf5	99298691	99313405	Klf12	100149764	99874486
138062	10600602	25	X	82187763	82187739	25	1	U6	snRNA	82187678	82187780	4930595M18Rik	81458121	81419575	Dmd	82948870	85206141
139001	10552282	25	7	39630419	39630395	25	1	U6	snRNA	39630392	39630499	Gm2058	39588931	39589717	Vstm2b	40899278	40929968
139044	10539218	25	6	81638434	81638410	25	1	U1	snRNA	81638311	81638470	Lrrtm4	80018877	80810143	Gcfc2	81923669	81959915
136386	10360970	25	1	189084336	189084360	25	1	MLTR25A	LTR/ERVK	189085142	189084124	Kctd3	189007840	188971098	Kcnk2	189343832	189207931
138317	10440236	25	16	61373097	61373121	25	1	5S	rRNA	61373142	61373025	Epha6	60605531	59653483	Nsun3	62786818	62732444
138202	10420357	25	14	56852844	56852868	25	1	RLTR25B	LTR/ERVK	56853050	56852608	Zmym5	56811716	56790585	Zmym2	56887795	56962579
138731	10476612	25	2	141632520	141632496	25	1	5S	rRNA	141632483	141632570	Flrt3	140671469	140650914	Kif16b	142901531	142617474
137863	10409994	25	13	62701048	62701072	25	1	MMSAT4	Satellite	62701135	62701002	6720489N17Rik	62607499	62605190	Gm5141	62777089	62773608
138787	10538704	25	6	60250896	60250872	25	1	5S	rRNA	60250792	60250907	Gprin3	59426290	59352461	A530053G22Rik	60403698	60396349
138093	10428981	25	15	63912224	63912248	25	1	MT2B	LTR/ERVL	63912636	63912062	Gsdmc4	63902936	63891265	Fam49b	64060448	63929097
138110	10354370	25	1	45685509	45685533	25	1	U6	snRNA	45685562	45685456	Col5a2	45503282	45374321	Wdr75	45795166	45823619
139719	10528521	25	5	23836268	23836292	25	1	U1	snRNA	23836321	23836198	Rint1	23787711	23820369	Tomm7	23844161	23838944
139674	10414495	25	14	50731136	50731112	25	1	U6	snRNA	50731053	50731159	Olfr748	50710332	50711255	Olfr749	50744324	50736219
139663	10374448	25	11	18738731	18738707	25	1	U6	snRNA	18738699	18738796	Etaa1	17953875	17938756	Meis1	19018958	18880430
139669	10589798	25					2	B1_Mus1	SINE/Alu
139695	10503615	25					2	L1Md_F3	LINE/L1
139734	10549645	25					2	RLTR45-int	LTR/ERVK
139775	10608690	25					4	LSU-rRNA_Hsa	rRNA
138506	10501647	25	3	116448463	116448487	25	1	U1	snRNA	116448562	116448387	Cdc14a	116424032	116272553	Rtca	116508208	116488963
138460	10478744	25	2	166284345	166284321	25	1	(GT)n	Simple_repeat	166284289	166284472	Sulf2	166155663	166073089	Prex1	166713832	166566342
140108	10491913	25	3	49658863	49658839	25	1	U6	snRNA	49658763	49658869	1700018B24Rik	48609101	48605732	Pcdh18	49757316	49743296
139510	10478744	25	2	166284346	166284322	25	1	(GT)n	Simple_repeat	166284289	166284472	Sulf2	166155663	166073089	Prex1	166713832	166566342
139959	10497165	25	3	4161442	4161466	25	1	RLTR45-int	LTR/ERVK	4162803	4158563	Hnf4g	3508030	3659775	Gm8775	4211716	4212228
139536	10429460	25	15	74269011	74269035	25	1	MERVL_2A-int	LTR/ERVL	74272207	74268022	Gm6569	73834561	73839908	Bai1	74516196	74589443
139573	10372001	25	10	93916223	93916247	25	1	U17	snRNA	93916316	93916172	Metap2	93897093	93858489	Vezt	94035817	93939165
140929	10453485	25	17	88392844	88392868	25	1	U6	snRNA	88392932	88392826	Fbxo11	88065291	87990859	Foxn2	88440711	88490533
139359	10542229	25	6	132565023	132564999	25	1	5S	rRNA	132564982	132565064	Gm8882	132364134	132361041	Prh1	132569809	132572941
140759	10608136	25					2	5S	rRNA
140769	10384421	25	11	12054249	12054273	25	1	U1	snRNA	12054303	12054170	Grb10	12038683	11930508	Cobl	12464960	12236608
141165	10370833	25	1	166431675	166431699	25	1	Lx2	LINE/L1	166432497	166430817	Pogk	166409863	166384622	Gm4846	166497588	166483613
141030	10525014	25	5	119267805	119267781	25	1	MLT1I	LTR/ERVL-MaLR	119267584	119267890	Med13l	118560719	118765435	Tbx3	119670669	119684724
140232	10411972	25	13	106780167	106780191	25	1	U6	snRNA	106780219	106780114	Dph3b-ps	106547060	106546812	Ipo11	106936915	106794439
140433	10414177	25	14	40421569	40421545	25	1	U6	snRNA	40421515	40421621	Nrg3	39473088	38368952	Sh2d4b	40893266	40813789
140427	10580752	25	8	94423508	94423532	25	1	MERVK26-int	LTR/ERVK	94426738	94423047	Herpud1	94386438	94395377	Nlrc5	94472763	94527272
140707	10592367	25	9	37822672	37822696	25	1	U2	snRNA	37822781	37822590	Olfr876	37803889	37804936	Olfr877	37854820	37855755
140732	10606546	25	X	118145177	118145201	25	1	ERVB4_2-I_MM	LTR/ERVK	118145695	118137322	Gm14920	117014757	117015104	Tgif2lx2	118427227	118428258
141810	10436444	25	16	62571107	62571083	25	1	U6	snRNA	62571044	62571139	Epha6	60605531	59653483	Nsun3	62786818	62732444
141286	10528027	25	5	6014964	6014988	25	1	U1	snRNA	6015024	6014861	Steap1	5749326	5736317	Zfp804b	6876523	6769030
141979	10414495	25	14	50731142	50731118	25	1	U6	snRNA	50731053	50731159	Olfr748	50710332	50711255	Olfr749	50744324	50736219
141957	10405916	25					2	MurSatRep1	Unknown
141363	10372175	25	10	104471125	104471149	25	1	U1	snRNA	104471206	104471049	Gm4340	104194042	104196522	Tmtc2	105574451	105187663
142215	10587852	25	9	94284600	94284576	25	1	U1	snRNA	94284496	94284658	Plod2	92542223	92608428	1190002N15Rik	94538081	94517864
142181	10492955	25	3	86930857	86930833	25	1	U1	snRNA	86930749	86930906	Dclk2	86920884	86786150	Cd1d2	86986586	86989533
141671	10345704	25	1	39519686	39519662	25	1	U3	snRNA	39519533	39519746	Tbc1d8	39478747	39371499	Cnot11	39534992	39546881
142928	10531950	25	5	104885981	104886005	25	1	MurSatRep1	Unknown	104886359	104885330	Zfp951	104828957	104814343	Abcg3	104982718	104935057
143029	10603744	25	X	15896681	15896705	25	1	U6	snRNA	15896769	15896666	Gm5382	14211148	14211656	Cypt1	16522869	16523689
142319	10604036	25	X	36409657	36409681	25	1	U6	snRNA	36409707	36409610	Gm6268	36403477	36404655	Gm14569	36491830	36423601
142377	10573908	25	8	92039971	92039947	25	1	U6	snRNA	92039917	92040020	Irx3	91802067	91798511	Irx5	92357796	92361454
142829	10559179	25					2	ERVB4_1-I_MM	LTR/ERVK
142436	10395532	25	12	43743132	43743108	25	1	L1_Mus2	LINE/L1	43741204	43743632	Lrrn3	41485751	41451673	Dnajb9	44210068	44205897
142425	10358926	25	1	154311482	154311506	25	1	5S	rRNA	154311515	154311419	Zfp648	154201187	154205674	Cacna1e	154725920	154392519
144092	10510221	25					2	MuLV-int	LTR/ERV1
144122	10542518	25	6	140319672	140319648	25	1	5S	rRNA	140319630	140319731	Capza3	140041525	140042789	Plekha5	140424099	140594906
143877	10397627	25	12	93746568	93746544	25	1	U1	snRNA	93746502	93746663	Sel1l	91849157	91806043	Gm9726	93929102	93927004
143640	10587049	25	9	74059411	74059387	25	1	5S	rRNA	74059339	74059459	Unc13c	73933567	73480870	Wdr72	74110356	74283308
143379	10423740	25	15	36169912	36169888	25	1	U1	snRNA	36169799	36169956	Fbxo43	36164884	36150060	Polr2k	36174010	36177010
143373	10397448	25	12	86655228	86655204	25	1	U6	snRNA	86655125	86655229	Esrrb	86361117	86521628	Vash1	86678700	86692091
143475	10492172	25	3	57414014	57413990	25	1	U1	snRNA	57413910	57414099	Tm4sf1	57301919	57285611	Tm4sf4	57425314	57441677
143458	10459469	25	18	65907173	65907197	25	1	RLTR25A	LTR/ERVK	65908063	65907014	Grp	65872820	65886578	Rax	65939089	65934639
144227	10439216	25	16	35387938	35387962	25	1	RMER6A	LTR/ERVK	35387990	35387325	Sec22a	35363918	35311131	Pdia5	35490873	35397313
144196	10498497	25	3	64033911	64033935	25	1	ERVB4_1-I_MM	LTR/ERVK	64034426	64033680	Gmps	63976106	64022579	Vmn2r1	64081642	64105458
145134	10552262	25	7	38613325	38613301	25	1	U6	snRNA	38613255	38613361	Gm5591	38528193	38518139	Gm21276	38770304	38762406
144690	10476612	25	2	141632552	141632528	25	1	5S	rRNA	141632483	141632570	Flrt3	140671469	140650914	Kif16b	142901531	142617474
144711	10498497	25	3	64033878	64033902	25	1	ERVB4_1-I_MM	LTR/ERVK	64034426	64033680	Gmps	63976106	64022579	Vmn2r1	64081642	64105458
144715	10353672	25					2	5S	rRNA
146184	10461055	25					2	U6	snRNA
146183	10598789	25					2	U6	snRNA
145252	10529737	25	5	40405876	40405900	25	1	U2	snRNA	40405927	40405757	Hs3st1	39755475	39613935	Rab28	41708155	41624976
144466	10372340	25	10	109368105	109368129	25	1	U6	snRNA	109368193	109368090	Syt1	109010982	108497650	Nav3	110000219	109682660
144524	10428938	25	15	63481227	63481251	25	1	U7	snRNA	63481268	63481217	Myc	61985391	61990374	Gsdmc	63808759	63775971
144588	10456585	25	18	73611597	73611573	25	1	HY1	scRNA	73611517	73611628	Mex3c	73573044	73592575	Smad4	73703780	73639009
144563	10373363	25	10	128299500	128299524	25	1	U6	snRNA	128299524	128299421	Il23a	128298084	128296140	Pan2	128303335	128321358
144618	10372175	25	10	104471070	104471094	25	1	U1	snRNA	104471206	104471049	Gm4340	104194042	104196522	Tmtc2	105574451	105187663
145668	10426079	25	15	87169207	87169183	25	1	5S	rRNA	87169113	87169208	Tbc1d22a	86214459	86498503	Fam19a5	87625230	87759336
145657	10502682	25	3	146116160	146116184	25	1	U1	snRNA	146116254	146116103	Wdr63	146108130	146040526	Mcoln3	146117459	146141806
146120	10587550	25	9	84649609	84649585	25	1	U1	snRNA	84649499	84649662	Gm8226	84423958	84424826	Gm11114	85312773	85312860
145910	10503232	25	4	9210098	9210074	25	1	U6	snRNA	9210003	9210107	Chd7	8690406	8867659	Clvs1	9269293	9451691
147184	10587778	25					2	U1	snRNA
147218	10503374	25	4	12812768	12812744	25	1	5S	rRNA	12812706	12812814	Fam92a	12172015	12153409	Runx1t1	13743436	13893649
147234	10530369	25	5	69386104	69386128	25	1	U6	snRNA	69386172	69386066	Kctd8	69341709	69109285	Yipf7	69542647	69516675
145570	10458084	25	18	34188885	34188909	25	1	RLTR25B	LTR/ERVK	34189063	34188748	Epb4.1l4a	34007206	33796327	Apc	34220924	34322189
146356	10491484	25	3	35735434	35735410	25	1	U6	snRNA	35735373	35735477	Sox2	34650005	34652461	Atp11b	35754134	35856274
146372	10545109	25	6	65989663	65989687	25	1	U6	snRNA	65989743	65989642	4930544G11Rik	65952571	65954012	Mad2l1	66535390	66541033
147006	10483768	25	2	74504565	74504589	25	1	U1	snRNA	74504660	74504550	Atp5g3	73911326	73908447	Lnp	74579435	74520291
146827	10458084	25	18	34188884	34188908	25	1	RLTR25B	LTR/ERVK	34189063	34188748	Epb4.1l4a	34007206	33796327	Apc	34220924	34322189
147377	10542518	25	6	140319679	140319655	25	1	5S	rRNA	140319630	140319731	Capza3	140041525	140042789	Plekha5	140424099	140594906
148392	10559177	25	7	142283948	142283924	25	1	ERVB4_1-I_MM	LTR/ERVK	142283326	142286984	Gm10013	142280939	142280268	Krtap5-1	142297069	142296334
148397	10551462	25	7	28123331	28123307	25	1	U6	snRNA	28123254	28123359	Gm10935	28102487	28099660	9530053A07Rik	28129466	28164811
148286	10483148	25	2	63432125	63432149	25	1	U6	snRNA	63432194	63432088	Kcnh7	63184287	62693414	Fign	64098038	63971507
148284	10606439	25	X	109023393	109023417	25	1	U6	snRNA	109023462	109023356	Hmgn5	109013404	109004534	Sh3bgrl	109095365	109197873
148262	10349237	25	1	117536454	117536430	25	1	U1	snRNA	117536301	117536461	Gm19965	116803193	116821850	Tsn	118311132	118298517
146553	10536607	25	6	19624635	19624611	25	1	U6	snRNA	19624610	19624712	Ankrd7	18866318	18879586	Kcnd2	21215503	21729805
147543	10370833	25	1	166431848	166431872	25	1	Lx2	LINE/L1	166432497	166430817	Pogk	166409863	166384622	Gm4846	166497588	166483613
147560	10552286	25	7	40879689	40879665	25	1	U6	snRNA	40879602	40879738	Gm2058	39588931	39589717	Vstm2b	40899278	40929968
146768	10605510	25					2	ERVB4_2-I_MM	LTR/ERVK
147673	10346762	25					2	MTD	LTR/ERVL-MaLR
147672	10366593	25	10	118828049	118828025	25	1	5S	rRNA	118827962	118828050	Ifng	118441047	118445892	Dyrk2	118868903	118859349
147876	10438749	25					2	U7	snRNA
147859	10506267	25	4	101271227	101271203	25	1	U1	snRNA	101271168	101271303	Jak1	101265282	101152367	Ak4	101419277	101466995
149335	10607710	25	X	163150428	163150452	25	1	U6	snRNA	163150497	163150391	S100g	162964599	162961992	Grpr	163549677	163513904
149334	10606439	25	X	109023395	109023419	25	1	U6	snRNA	109023462	109023356	Hmgn5	109013404	109004534	Sh3bgrl	109095365	109197873
149333	10408529	25	13	31737674	31737698	25	1	U6	snRNA	31737739	31737633	Foxf2	31625816	31631403	Foxc1	31806646	31810635
148509	10394860	25					2	IAP-d-int	LTR/ERVK
149213	10390244	25	11	96083716	96083740	25	1	U2	snRNA	96083856	96083677	Atp5g1	96075670	96068852	Calcoco2	96111964	96099326
148640	10405725	25	13	60928121	60928097	25	1	U4	snRNA	60928086	60928153	Tpbpb	60904847	60901297	Ctla2a	60936625	60934155
149067	10496455	25	3	138343264	138343240	25	1	U1	snRNA	138343140	138343295	Adh6a	138313286	138331134	Adh6b	138352378	138358861
148927	10420357	25	14	56852836	56852860	25	1	RLTR25B	LTR/ERVK	56853050	56852608	Zmym5	56811716	56790585	Zmym2	56887795	56962579
150401	10389717	25	11	88892032	88892056	25	1	RLTR4_MM-int	LTR/ERV1	88893117	88890879	Akap1	88864586	88830792	Scpep1	88955465	88924020
149710	10361021	25	1	190026141	190026165	25	1	U1	snRNA	190026177	190026031	Smyd2	189922363	189880492	Prox1	190170680	190118038
149976	10365725	25					2	MLTR25A	LTR/ERVK
149975	10583197	25					2	RLTR25A	LTR/ERVK
151536	10539218	25	6	81638423	81638399	25	1	U1	snRNA	81638311	81638470	Lrrtm4	80018877	80810143	Gcfc2	81923669	81959915
150061	10491064	25	3	24562150	24562126	25	1	U6	snRNA	24562075	24562180	Gm7536	24333046	24333552	Gm10259	25212720	25210764
150817	10360970	25					2	MLTR25A	LTR/ERVK
150745	10569393	25	7	143033683	143033707	25	1	MT2A	LTR/ERVL	143033843	143033544	Tspan32	143005046	143019644	Cd81	143052739	143067934
151269	10537909	25	6	47781712	47781688	25	1	HY3	scRNA	47781624	47781724	Ezh2	47595341	47530274	Pdia4	47813512	47796142
151616	10472944	25	2	74624743	74624719	25	1	U6	snRNA	74624644	74624750	Lnp	74579435	74520291	Evx2	74659861	74652997
150879	10592367	25	9	37822601	37822625	25	1	U2	snRNA	37822781	37822590	Olfr876	37803889	37804936	Olfr877	37854820	37855755
151014	10565360	25	7	85923191	85923215	25	1	IAPLTR3-int	LTR/ERVK	85924950	85922422	Vmn2r73	85875938	85857547	Vmn2r74	85961482	85951867
152574	10440236	25	16	61373046	61373070	25	1	5S	rRNA	61373142	61373025	Epha6	60605531	59653483	Nsun3	62786818	62732444
152538	10538352	25	6	53434131	53434107	25	1	U1	snRNA	53433974	53434138	Jazf1	53068631	52768797	Creb5	53573384	53696007
152580	10542229	25	6	132565007	132564983	25	1	5S	rRNA	132564982	132565064	Gm8882	132364134	132361041	Prh1	132569809	132572941
151808	10393264	25	11	116326602	116326626	25	1	5S	rRNA	116326713	116326601	Exoc7	116307233	116288001	Foxj1	116335399	116330704
151901	10428451	25	15	46944396	46944420	25	1	RLTR25B	LTR/ERVK	46944712	46944236	4930548G14Rik	46625456	46625773	Csmd3	48792063	47580637
153088	10545532	25	6	76200235	76200259	25	1	U1	snRNA	76200277	76200146	4931417E11Rik	73469667	73468573	Gm9008	76497631	76496357
152076	10571768	25					2	U7	snRNA
152077	10372173	25					2	RLTR25B	LTR/ERVK
153465	10596113	25	9	102304438	102304462	25	1	MTD	LTR/ERVL-MaLR	102304730	102304241	9630041A04Rik	101938481	101943219	Ky	102506138	102546238
153450	10483768	25	2	74504567	74504591	25	1	U1	snRNA	74504660	74504550	Atp5g3	73911326	73908447	Lnp	74579435	74520291
153433	10507475	25	4	117202640	117202616	25	1	U5	snRNA	117202528	117202644	Kif2c	117182639	117159639	Gm1661	117252125	117213333
153126	10369174	25	10	54712983	54713007	25	1	MLTR25A	LTR/ERVK	54713406	54712690	Man1a	54075796	53904788	D630037F22Rik	56228689	56014298
153125	10591218	25	9	20209229	20209253	25	1	U1	snRNA	20209351	20209205	Olfr870	20171569	20170634	Olfr871	20212207	20213353
153238	10339407	25	4	123923529	123923505	25	1	ID_B1	SINE/B4	123923494	123923632	4930535I16Rik	123918022	123917504	3100002H09Rik	124610803	124609931
154346	10355914	25	1	77898330	77898354	25	1	U1	snRNA	77898443	77898285	Epha4	77515088	77367185	Pax3	78197134	78101267
152954	10498343	25					2	U2	snRNA
152950	10372173	25					2	RLTR25B	LTR/ERVK
154274	10445824	25	17	49292897	49292873	25	1	U1	snRNA	49292743	49292902	Lrfn2	48932379	49097588	Mocs1	49428362	49455435
154175	10372175	25	10	104471073	104471097	25	1	U1	snRNA	104471206	104471049	Gm4340	104194042	104196522	Tmtc2	105574451	105187663
154046	10501647	25	3	116448481	116448505	25	1	U1	snRNA	116448562	116448387	Cdc14a	116424032	116272553	Rtca	116508208	116488963
155360	10401665	25	12	85718552	85718576	25	1	5S	rRNA	85718595	85718475	Batf	85686669	85709087	Mfsd7c	85746539	85813585
155346	10513536	25	4	62126056	62126080	25	1	RLTR10-int	LTR/ERVK	62127454	62125217	Mup3	62087342	62083476	Mup21	62150863	62147932
155432	10408529	25	13	31737667	31737691	25	1	U6	snRNA	31737739	31737633	Foxf2	31625816	31631403	Foxc1	31806646	31810635
154830	10447222	25	17	84624484	84624460	25	1	U6	snRNA	84624405	84624510	Plekhh2	84511895	84622142	Dync2li1	84626496	84655558
154837	10416921	25	14	107866313	107866289	25	1	U1	snRNA	107866226	107866396	Trim52	106106198	106109280	Slitrk1	108914239	108909991
155518	10471840	25	2	38480408	38480384	25	1	U6	snRNA	38480350	38480445	Lhx2	38339281	38369733	Nek6	38511643	38588041
155152	10586126	25	9	63027634	63027610	25	1	U1	snRNA	63027560	63027716	Pias1	62980879	62880077	Skor1	63148961	63138170
155235	10514193	25	4	86043406	86043430	25	1	U6	snRNA	86043494	86043394	Sh3gl2	85205126	85639195	Adamtsl1	86053915	86428385
154908	10536971	25	6	29963597	29963573	25	1	U6	snRNA	29963556	29963661	Strip2	29917013	29959681	Nrf1	30047988	30153458
154909	10368564	25					2	U6	snRNA
154954	10572083	25	8	67342537	67342513	25	1	MusHAL1	LINE/L1	67342047	67343115	Naf1	66860217	66890564	Nat1	67490758	67492104
155055	10511484	25	4	9695760	9695784	25	1	U1	snRNA	9695802	9695644	Asph	9669344	9448069	Gdf6	9844372	9862345
155069	10349237	25	1	117536346	117536322	25	1	U1	snRNA	117536301	117536461	Gm19965	116803193	116821850	Tsn	118311132	118298517
156691	10523843	25	5	107401400	107401376	25	1	5S	rRNA	107401319	107401438	Brdt	107331159	107387058	Ephx4	107402736	107430035
156425	10368564	25					2	U6	snRNA
156536	10603744	25	X	15896695	15896719	25	1	U6	snRNA	15896769	15896666	Gm5382	14211148	14211656	Cypt1	16522869	16523689
156567	10560399	25					2	U6	snRNA
156744	10542894	25					2	B2_Mm1t	SINE/B2
156138	10586609	25	9	67104289	67104265	25	1	U1	snRNA	67104218	67104354	Tpm1	67049406	67022590	Tln2	67559703	67217087
156895	10605510	25	X	79230401	79230425	25	1	ERVB4_2-I_MM	LTR/ERVK	79231415	79230030	Fam47c	78737763	78739410	Gm8787	79358068	79330513
157835	10536971	25	6	29963591	29963567	25	1	U6	snRNA	29963556	29963661	Strip2	29917013	29959681	Nrf1	30047988	30153458
157739	10359826	25	1	166431749	166431773	25	1	Lx2	LINE/L1	166432497	166430817	Pogk	166409863	166384622	Gm4846	166497588	166483613
157758	10372206	25	10	106192640	106192664	25	1	RLTR13C2	LTR/ERVK	106193169	106192091	Ccdc59	105841067	105847833	Ppfia2	106470310	106933467
158475	10447921	25	17	13534076	13534100	25	1	U6	snRNA	13534169	13534064	Smok4a	13521456	13528433	Mllt4	13760539	13906150
158499	10368711	25	10	39995726	39995750	25	1	ERVB5_1-I_MM	LTR/ERVK	39995953	39995332	BC021785	39986646	39958061	AI317395	40025268	40001575
158547	10546832	25					2	U6	snRNA
157617	10414161	25	14	36767495	36767471	25	1	U6	snRNA	36767425	36767530	4930474N05Rik	36094965	36096855	Ccser2	36968777	36874936
157605	10445824	25	17	49292796	49292772	25	1	U1	snRNA	49292743	49292902	Lrfn2	48932379	49097588	Mocs1	49428362	49455435
158374	10588545	25	9	106628823	106628799	25	1	RLTR17B_Mm	LTR/ERVK	106628672	106628833	Iqcf6	106626582	106627612	Grm2	106656109	106644537
157934	10586126	25	9	63027642	63027618	25	1	U1	snRNA	63027560	63027716	Pias1	62980879	62880077	Skor1	63148961	63138170
158811	10575628	25	8	112062602	112062578	25	1	U6	snRNA	112062508	112062611	Gm6793	112015036	112013433	Cntnap4	112570043	112882717
158800	10565596	25	7	96920051	96920075	25	1	U6	snRNA	96920102	96919994	Tenm4	96171244	96911093	Nars2	96951505	97064761
158862	10366405	25					2	U6	snRNA
157188	10586609	25	9	67104288	67104264	25	1	U1	snRNA	67104218	67104354	Tpm1	67049406	67022590	Tln2	67559703	67217087
158717	10590487	25	9	122909863	122909839	25	1	MMSAT4	Satellite	122909144	122909912	Zkscan7	122888471	122896124	Zfp105	122923072	122931028
158700	10484551	25	2	85885207	85885231	25	1	U2	snRNA	85885330	85885168	Olfr1022	85868594	85869541	Olfr1023	85886802	85887737
158772	10370833	25	1	166431847	166431871	25	1	Lx2	LINE/L1	166432497	166430817	Pogk	166409863	166384622	Gm4846	166497588	166483613
158073	10543549	25	6	29113444	29113468	25	1	U1	snRNA	29113606	29113443	Lep	29060220	29073877	Rbm28	29165006	29123573
158135	10530849	25	5	79750392	79750416	25	1	U4	snRNA	79750529	79750388	Igfbp7	77408045	77349240	Lphn3	81020138	81825133
158920	10439788	25	16	48410365	48410389	25	1	5S	rRNA	48410423	48410307	Dppa2	48310477	48319723	Morc1	48431237	48630905
158240	10571770	25	8	52078722	52078698	25	1	U1	snRNA	52078605	52078734	4930555F03Rik	49370886	49521095	Aga	53511702	53523421
158225	10339407	25	4	123923526	123923502	25	1	ID_B1	SINE/B4	123923494	123923632	4930535I16Rik	123918022	123917504	3100002H09Rik	124610803	124609931
159910	10502682	25	3	146116128	146116152	25	1	U1	snRNA	146116254	146116103	Wdr63	146108130	146040526	Mcoln3	146117459	146141806
159516	10436696	25	16	87063972	87063948	25	1	MLT1C	LTR/ERVL-MaLR	87063944	87064291	Adamts5	85901125	85858170	N6amt1	87354185	87368742
159248	10522786	25	5	85829687	85829663	25	1	U1	snRNA	85829629	85829787	Epha5	84417382	84057791	Cenpc1	86065583	86012043
159328	10452901	25	17	76111211	76111235	25	1	HY1	scRNA	76111304	76111201	Fam98a	75551946	75537086	Crim1	78200248	78376592
159154	10453734	25					2	RLTR45-int	LTR/ERVK
159789	10565596	25	7	96920049	96920073	25	1	U6	snRNA	96920102	96919994	Tenm4	96171244	96911093	Nars2	96951505	97064761
159797	10497165	25					2	RLTR45-int	LTR/ERVK
160763	10372175	25	10	104471139	104471163	25	1	U1	snRNA	104471206	104471049	Gm4340	104194042	104196522	Tmtc2	105574451	105187663
160839	10565596	25	7	96920050	96920074	25	1	U6	snRNA	96920102	96919994	Tenm4	96171244	96911093	Nars2	96951505	97064761
160566	10604902	25	X	68949576	68949600	25	1	5S	rRNA	68949684	68949562	Gm6812	68893053	68892375	Aff2	69360294	69868037
160579	10345226	25					2	U6	snRNA
160537	10506029	25	4	96917073	96917049	25	1	RLTR25B	LTR/ERVK	96916200	96917215	Gm12695	96785186	96723647	Gm10192	97183166	97182840
160298	10522786	25	5	85829688	85829664	25	1	U1	snRNA	85829629	85829787	Epha5	84417382	84057791	Cenpc1	86065583	86012043
160326	10491751	25	3	39666416	39666392	25	1	U1	snRNA	39666288	39666448	Gm9845	39359128	39357394	Intu	40531286	40704774
160320	10374448	25	11	18738734	18738710	25	1	U6	snRNA	18738699	18738796	Etaa1	17953875	17938756	Meis1	19018958	18880430
160286	10578040	25	8	31661342	31661366	25	1	HY3	scRNA	31661430	31661333	Fut10	31187331	31261738	Gm5117	31739763	31737054
160277	10439885	25					2	U6	snRNA
160695	10409276	25	13	52964694	52964718	25	1	5S	rRNA	52964732	52964630	Auh	52929681	52835119	Nfil3	52981073	52967209
160611	10590487	25	9	122909287	122909263	25	1	MMSAT4	Satellite	122909144	122909912	Zkscan7	122888471	122896124	Zfp105	122923072	122931028
162061	10414495	25	14	50731134	50731110	25	1	U6	snRNA	50731053	50731159	Olfr748	50710332	50711255	Olfr749	50744324	50736219
161897	10453734	25	18	8142389	8142365	25	1	RLTR45-int	LTR/ERVK	8142137	8142555	Wac	7868832	7973547	Gm5819	8694077	8694541
161124	10565585	25	7	95442363	95442387	25	1	U6	snRNA	95442456	95442351	Gm9934	93081027	93052081	Gm9966	95958215	95961613
162128	10441394	25					2	U6	snRNA
161199	10416925	25	14	110732088	110732064	25	1	U6	snRNA	110732036	110732129	Slitrk1	108914239	108909991	Slitrk6	110755149	110748578
161339	10427622	25					6	RLTR45-int	LTR/ERVK
161326	10552286	25					2	U6	snRNA
161327	10354492	25	1	52444447	52444471	25	1	U6	snRNA	52444544	52444436	Gls	52233232	52163448	Nab1	52500679	52457294
161455	10368995	25	10	48619265	48619289	25	1	L1_Mur2	LINE/L1	48619327	48619121	Hace1	45577829	45712345	Grik2	49788766	49099460
161542	10538892	25					2	MMTV-int	LTR/ERVK
161613	10505528	25	4	68182725	68182701	25	1	RLTR16C_MM	LTR/ERVK	68182687	68182763	Tlr4	66827584	66930284	Dbc1	68954397	68761514
163074	10447917	25	17	13249901	13249925	25	1	U6	snRNA	13250000	13249895	Smok2b	13228852	13237189	Tcp10c	13354572	13377223
163221	10604861	25					2	RLTR45-int	LTR/ERVK
162376	10430679	25					2	U6	snRNA
162375	10564614	25	7	73645995	73646019	25	1	U6	snRNA	73646089	73645987	Chd2	73541746	73426691	A830073O21Rik	73740917	73738893
162377	10345226	25					2	U6	snRNA
162505	10368995	25	10	48619264	48619288	25	1	L1_Mur2	LINE/L1	48619327	48619121	Hace1	45577829	45712345	Grik2	49788766	49099460
162443	10400628	25	12	67489161	67489185	25	1	5S	rRNA	67489231	67489112	Mdga2	67222549	66469568	Rps29	69159186	69157722
164133	10536607	25	6	19624708	19624684	25	1	U6	snRNA	19624610	19624712	Ankrd7	18866318	18879586	Kcnd2	21215503	21729805
163797	10578251	25	8	37317496	37317520	25	1	U6	snRNA	37317578	37317477	AI429214	36993575	36995531	Sgcz	38661508	37522298
163865	10559177	25	7	142283311	142283287	25	1	ERVB4_1C-LTR_Mm	LTR/ERVK	142282827	142283325	Gm10013	142280939	142280268	Krtap5-1	142297069	142296334
163322	10361763	25	10	12363495	12363471	25	1	U1	snRNA	12363410	12363581	Gm9797	11609257	11610438	Utrn	12861735	12382188
163918	10554710	25	7	84170602	84170578	25	1	U1	snRNA	84170565	84170724	Abhd17c	84151893	84109356	Arnt2	84409959	84246281
162678	10448973	25	17	25694126	25694150	25	1	U6	snRNA	25694220	25694114	Lmf1	25579174	25662826	Gng13	25717171	25719406
162676	10573673	25	8	86292585	86292561	25	1	U6	snRNA	86292501	86292598	Phkb	85840959	86061376	Abcc12	86580686	86482260
162677	10458661	25	18	43070312	43070336	25	1	U6	snRNA	43070405	43070300	Ppp2r2b	43059471	42637432	Stk32a	43207697	43317481
162680	10571655	25					2	U6	snRNA
163559	10425076	25	15	78369325	78369301	25	1	HY1	scRNA	78369252	78369361	Csf2rb	78325990	78351000	Tex33	78395912	78378400
163534	10603794	25	X	18323512	18323536	25	1	5S	rRNA	18323562	18323443	Kdm6a	18162575	18279936	4930578C19Rik	18461397	18414881
164289	10453485	25	17	88392856	88392880	25	1	U6	snRNA	88392932	88392826	Fbxo11	88065291	87990859	Foxn2	88440711	88490533
164267	10525014	25	5	119267828	119267804	25	1	MLT1I	LTR/ERVL-MaLR	119267584	119267890	Med13l	118560719	118765435	Tbx3	119670669	119684724
163425	10488031	25	2	136026161	136026185	25	1	U6	snRNA	136026251	136026151	Plcb4	135659011	136014593	Lamp5	136052239	136069917
163474	10545109	25	6	65989665	65989689	25	1	U6	snRNA	65989743	65989642	4930544G11Rik	65952571	65954012	Mad2l1	66535390	66541033
166097	10390244	25	11	96083731	96083755	25	1	U2	snRNA	96083856	96083677	Atp5g1	96075670	96068852	Calcoco2	96111964	96099326
166193	10384421	25	11	12054204	12054228	25	1	U1	snRNA	12054303	12054170	Grb10	12038683	11930508	Cobl	12464960	12236608
164331	10432675	25					2	ID_B1	SINE/B4
164351	10546832	25	6	112592992	112593016	25	1	U6	snRNA	112593073	112592967	Oxtr	112489808	112473684	Rad18	112696686	112619850
164539	10370833	25	1	166431852	166431876	25	1	Lx2	LINE/L1	166432497	166430817	Pogk	166409863	166384622	Gm4846	166497588	166483613
164476	10448087	25	17	15837560	15837584	25	1	U6	snRNA	15837655	15837549	Rgmb	15826586	15806253	BC002059	16972910	16973770
164475	10414177	25	14	40421611	40421587	25	1	U6	snRNA	40421515	40421621	Nrg3	39473088	38368952	Sh2d4b	40893266	40813789
164842	10344721	25	1	9458701	9458677	25	1	U6	snRNA	9458670	9458771	Sntg1	9299878	8361475	Rrs1	9545408	9547454
164726	10416353	25	14	72131123	72131099	25	1	U1	snRNA	72131088	72131225	Gfra2	70890130	70979838	Fndc3a	72710003	72537946
164947	10499950	25	3	92962053	92962077	25	1	U6	snRNA	92962115	92962010	Lce3d	92957419	92958575	Lce3e	92967061	92968281
165402	10607710	25	X	163150416	163150440	25	1	U6	snRNA	163150497	163150391	S100g	162964599	162961992	Grpr	163549677	163513904
165641	10370833	25	1	166431729	166431753	25	1	Lx2	LINE/L1	166432497	166430817	Pogk	166409863	166384622	Gm4846	166497588	166483613
165812	10380579	25	11	95921171	95921147	25	1	U1	snRNA	95921106	95921226	B4galnt2	95914891	95865943	Igf2bp1	96005940	95957163
166402	10601861	25	X	136277530	136277506	25	1	5S	rRNA	136277505	136277621	Ngfrap1	136270253	136271978	Kir3dl2	136544056	136448107
166438	10562665	25	7	42973784	42973808	25	1	IAPLTR3-int	LTR/ERVK	42980740	42973005	Vmn2r63	42933789	42903251	Gm9268	43018798	43048106
166442	10571770	25	8	52078730	52078706	25	1	U1	snRNA	52078605	52078734	4930555F03Rik	49370886	49521095	Aga	53511702	53523421
166776	10544523	25	6	47788106	47788130	25	1	HY1	scRNA	47788180	47788070	Ezh2	47595341	47530274	Pdia4	47813512	47796142
165598	10427888	25	15	24820646	24820670	25	1	U1	snRNA	24820701	24820538	Cdh18	22549022	23474418	9230109A22Rik	25149159	25137530
165525	10458661	25	18	43070311	43070335	25	1	U6	snRNA	43070405	43070300	Ppp2r2b	43059471	42637432	Stk32a	43207697	43317481
165483	10605614	25	X	86406179	86406203	25	1	5S	rRNA	86406246	86406126	Mageb4	86305093	86250254	Il1rapl1	88115645	86740870
166513	10607804	25	X	165717428	165717452	25	1	U6	snRNA	165717515	165717409	Glra2	165327393	165129017	Gemin8	166170454	166190512
166464	10447222	25	17	84624429	84624405	25	1	U6	snRNA	84624405	84624510	Plekhh2	84511895	84622142	Dync2li1	84626496	84655558
166525	10586126	25	9	63027670	63027646	25	1	U1	snRNA	63027560	63027716	Pias1	62980879	62880077	Skor1	63148961	63138170
166266	10346762	25	1	60402450	60402426	25	1	MTD	LTR/ERVL-MaLR	60402403	60402624	Cyp20a1	60343323	60388060	Abi2	60409619	60481162
166248	10424073	25	15	49538292	49538268	25	1	U6	snRNA	49538196	49538298	Csmd3	48792063	47580637	Trps1	50890041	50654761
166321	10366405	25					2	U6	snRNA
166286	10604749	25	X	58357957	58357981	25	1	U6	snRNA	58358058	58357952	Zic3	58022700	58041736	4930550L24Rik	58909360	58920304
166285	10439885	25	16	50920549	50920573	25	1	U6	snRNA	50920648	50920542	5330426P16Rik	50732743	50727966	Cblb	52031549	52208047
166284	10458892	25	18	52154507	52154531	25	1	U6	snRNA	52154607	52154501	Gm4950	51865881	51865264	Ftmt	52331536	52332986
166874	10503615	25	4	22588518	22588494	25	1	L1Md_F3	LINE/L1	22588405	22593853	Pou3f2	22488366	22482095	Mms22l	24496451	24602950
166886	10435413	25	16	35382135	35382111	25	1	U17	snRNA	35382044	35382244	Sec22a	35363918	35311131	Pdia5	35490873	35397313
167153	10361765	25	10	12368674	12368650	25	1	U17	snRNA	12368622	12368829	Gm9797	11609257	11610438	Utrn	12861735	12382188
166576	10414023	25	14	33644590	33644566	25	1	U6	snRNA	33644495	33644600	Ptpn20	33589270	33640754	Gdf10	33923587	33935280
167450	10437573	25	16	5324122	5324146	25	1	5S	rRNA	5324156	5324034	Fam86	5255983	5244152	Rbfox1	6809222	7412479
167481	10455705	25	18	52603649	52603625	25	1	HY1	scRNA	52603577	52603680	Lox	52529867	52516069	Zfp474	52615915	52639830
167484	10596113	25	9	102304397	102304421	25	1	MTD	LTR/ERVL-MaLR	102304730	102304241	9630041A04Rik	101938481	101943219	Ky	102506138	102546238
167626	10448973	25					2	U6	snRNA
168230	10404006	25	13	22818104	22818080	25	1	RLTR45-int	LTR/ERVK	22817722	22818139	Vmn1r209	22806518	22805580	Vmn1r210	22828114	22827194
167335	10379878	25	11	85163179	85163155	25	1	U6	snRNA	85163077	85163183	Usp32	85140161	84984442	1700125H20Rik	85170404	85181145
167334	10573673	25	8	86292591	86292567	25	1	U6	snRNA	86292501	86292598	Phkb	85840959	86061376	Abcc12	86580686	86482260
167336	10445428	25					2	U6	snRNA
167284	10587550	25	9	84649625	84649601	25	1	U1	snRNA	84649499	84649662	Gm8226	84423958	84424826	Gm11114	85312773	85312860
167295	10598662	25	X	11850545	11850521	25	1	U6	snRNA	11850484	11850589	Gm4906	11327822	11328151	Bcor	12160355	12036740
167296	10511719	25	4	16861731	16861755	25	1	U6	snRNA	16861794	16861689	Ripk2	16163647	16122733	Mmp16	17853091	18119145
167414	10576899	25	8	5069346	5069370	25	1	5S	rRNA	5069377	5069258	Shcbp1	4779534	4735980	Slc10a2	5105232	5085623
168032	10345704	25					2	U3	snRNA
167961	10447917	25	17	13249928	13249952	25	1	U6	snRNA	13250000	13249895	Smok2b	13228852	13237189	Tcp10c	13354572	13377223
168707	10522786	25	5	85829781	85829757	25	1	U1	snRNA	85829629	85829787	Epha5	84417382	84057791	Cenpc1	86065583	86012043
167849	10437573	25	16	5324040	5324064	25	1	5S	rRNA	5324156	5324034	Fam86	5255983	5244152	Rbfox1	6809222	7412479
168384	10354492	25					2	U6	snRNA
168385	10466841	25					2	U6	snRNA
168899	10437573	25	16	5324041	5324065	25	1	5S	rRNA	5324156	5324034	Fam86	5255983	5244152	Rbfox1	6809222	7412479
168774	10459469	25	18	65907189	65907213	25	1	RLTR25A	LTR/ERVK	65908063	65907014	Grp	65872820	65886578	Rax	65939089	65934639
169534	10420437	25	14	57831096	57831120	25	1	U1	snRNA	57831209	57831070	Mrp63	57826239	57828745	Zdhhc20	57890262	57832702
169476	10389717	25	11	88891958	88891982	25	1	RLTR4_MM-int	LTR/ERV1	88893117	88890879	Akap1	88864586	88830792	Scpep1	88955465	88924020
169762	10602733	25	X	154979406	154979382	25	1	U6	snRNA	154979351	154979448	Magea3	154949569	154948463	Magea8	154995850	154985775
170454	10511877	25	4	25819697	25819721	25	1	U6	snRNA	25819776	25819674	Fut9	25800244	25609332	Manea	26346891	26324506
170427	10604340	25	X	45795373	45795397	25	1	U6	snRNA	45795467	45795361	1110059M19Rik	45090904	45092791	Actrt1	46329007	46330345
169361	10420383	25	14	57418512	57418536	25	1	MERVL_2A-int	LTR/ERVL	57419177	57417436	Cryl1	57398483	57275034	Ift88	57424062	57517936
169378	10560313	25					2	U6	snRNA
169387	10502814	25	3	151926349	151926373	25	1	RLTR25B	LTR/ERVK	151927151	151926192	Ptgfr	151837630	151798918	Gipc2	152166230	152093533
170182	10499703	25	3	89968126	89968150	25	1	U1	snRNA	89968163	89968000	Atp8b2	89963508	89939481	Hax1	89998686	89995457
170146	10405725	25	13	60928117	60928093	25	1	U4	snRNA	60928086	60928153	Tpbpb	60904847	60901297	Ctla2a	60936625	60934155
169667	10606439	25	X	109023438	109023462	25	1	U6	snRNA	109023462	109023356	Hmgn5	109013404	109004534	Sh3bgrl	109095365	109197873
169604	10340540	25	4	123919489	123919465	25	1	PB1D10	SINE/Alu	123919416	123919518	4930535I16Rik	123918022	123917504	3100002H09Rik	124610803	124609931
170003	10582545	25	8	123426406	123426430	25	1	MuLV-int	LTR/ERV1	123433974	123426364	Tubb3	123411424	123422015	Def8	123442986	123463270
170028	10545109	25	6	65989649	65989673	25	1	U6	snRNA	65989743	65989642	4930544G11Rik	65952571	65954012	Mad2l1	66535390	66541033
170029	10562546	25					2	U6	snRNA
170717	10552282	25	7	39630416	39630392	25	1	U6	snRNA	39630392	39630499	Gm2058	39588931	39589717	Vstm2b	40899278	40929968
170631	10514193	25	4	86043398	86043422	25	1	U6	snRNA	86043494	86043394	Sh3gl2	85205126	85639195	Adamtsl1	86053915	86428385
171337	10524386	25	5	113044246	113044222	25	1	U6	snRNA	113044144	113044252	Adrbk2	113015514	112910478	Crybb2	113070117	113058258
170794	10353684	25	1	29281042	29281066	25	1	HY1	scRNA	29281075	29280970	Gm597	28780252	28776144	Gm9898	30719961	30718554
170482	10590688	25	9	6706345	6706369	25	1	U6	snRNA	6706445	6706342	Ddi1	6266547	6265028	Dync2h1	7184446	6928503
171775	10522786	25	5	85829765	85829741	25	1	U1	snRNA	85829629	85829787	Epha5	84417382	84057791	Cenpc1	86065583	86012043
171788	10361765	25	10	12368691	12368667	25	1	U17	snRNA	12368622	12368829	Gm9797	11609257	11610438	Utrn	12861735	12382188
171078	10599810	25					2	U6	snRNA
171065	10604036	25	X	36409649	36409673	25	1	U6	snRNA	36409707	36409610	Gm6268	36403477	36404655	Gm14569	36491830	36423601
173518	10577992	25	8	27761019	27761043	25	1	U6	snRNA	27761110	27761014	Poteg	27447670	27495172	Unc5d	29219338	28646717
172558	10349376	25	1	122510694	122510670	25	1	U1	snRNA	122510550	122510708	Ddx18	121567989	121553835	Dpp10	124045559	123332142
172556	10497935	25	3	39636019	39636043	25	1	5S	rRNA	39636081	39635964	Gm9845	39359128	39357394	Intu	40531286	40704774
172474	10440619	25					2	U6	snRNA
172128	10440619	25	16	87621025	87621049	25	1	U6	snRNA	87621120	87621015	Map3k7cl	87553330	87595336	Bach1	87698945	87733346
172316	10582545	25	8	123428587	123428611	25	1	MuLV-int	LTR/ERV1	123433974	123426364	Tubb3	123411424	123422015	Def8	123442986	123463270
172590	10538704	25	6	60250902	60250878	25	1	5S	rRNA	60250792	60250907	Gprin3	59426290	59352461	A530053G22Rik	60403698	60396349
172625	10544415	25	6	42337687	42337711	25	1	U6	snRNA	42337782	42337677	Fam131b	42324643	42315312	Zyx	42349828	42360146
171890	10606546	25					2	ERVB4_2-I_MM	LTR/ERVK
172826	10445741	25	17	47848937	47848913	25	1	5S	rRNA	47848834	47848952	Mdfi	47834691	47815328	Foxp4	47924645	47867133
172815	10502814	25	3	151926370	151926394	25	1	RLTR25B	LTR/ERVK	151927151	151926192	Ptgfr	151837630	151798918	Gipc2	152166230	152093533
172874	10411272	25	13	95896966	95896990	25	1	U1	snRNA	95897120	95896961	F2rl2	95696853	95702739	Sv2c	96132577	95959443
172876	10587049	25	9	74059420	74059396	25	1	5S	rRNA	74059339	74059459	Unc13c	73933567	73480870	Wdr72	74110356	74283308
173590	10427888	25	15	24820592	24820616	25	1	U1	snRNA	24820701	24820538	Cdh18	22549022	23474418	9230109A22Rik	25149159	25137530
173582	10394676	25					2	U6	snRNA
173406	10445373	25	17	45439155	45439131	25	1	MERVL_2A-int	LTR/ERVL	45436602	45440015	Cdc5l	45433707	45391892	Spats1	45474938	45448937
173179	10448087	25	17	15837561	15837585	25	1	U6	snRNA	15837655	15837549	Rgmb	15826586	15806253	BC002059	16972910	16973770
173177	10453485	25	17	88392838	88392862	25	1	U6	snRNA	88392932	88392826	Fbxo11	88065291	87990859	Foxn2	88440711	88490533
173178	10500800	25	3	103445710	103445734	25	1	U6	snRNA	103445800	103445697	Trim33	103279293	103358768	Syt6	103575231	103645567
173185	10364379	25	10	78518693	78518669	25	1	5S	rRNA	78518623	78518739	Gm9978	78487842	78484570	Ilvbl	78574500	78584498
174593	10569393	25	7	143037296	143037320	25	1	ORR1D2	LTR/ERVL-MaLR	143037562	143037213	Tspan32	143005046	143019644	Cd81	143052739	143067934
174574	10528909	25	5	29481583	29481607	25	1	U6	snRNA	29481631	29481525	Mnx1	29478519	29473038	Ube3c	29569242	29676077
173864	10583197	25					2	MLTR25A	LTR/ERVK
174382	10544523	25	6	47788109	47788133	25	1	HY1	scRNA	47788180	47788070	Ezh2	47595341	47530274	Pdia4	47813512	47796142
174228	10345440	25	1	35761694	35761670	25	1	U6	snRNA	35761602	35761705	Plekhb2	34849976	34879580	Hs6st1	36068400	36106446
174227	10439932	25	16	55594794	55594818	25	1	U6	snRNA	55594888	55594782	Zpld1	55297986	55225175	Nfkbiz	55838899	55811375
174229	10369174	25	10	54712993	54713017	25	1	MLTR25A	LTR/ERVK	54713406	54712690	Man1a	54075796	53904788	D630037F22Rik	56228689	56014298
174197	10384456	25					2	MT2C_Mm	LTR/ERVL
175363	10372171	25	10	104224785	104224809	25	1	RLTR25B	LTR/ERVK	104225677	104224564	Gm4340	104194042	104196522	Tmtc2	105574451	105187663
175532	10409202	25					2	IAPLTR3-int	LTR/ERVK
174647	10577990	25	8	27421396	27421420	25	1	U6	snRNA	27421430	27421324	Chrna6	27413944	27403214	Poteg	27447670	27495172
174883	10491484	25	3	35735429	35735405	25	1	U6	snRNA	35735373	35735477	Sox2	34650005	34652461	Atp11b	35754134	35856274
175277	10523357	25	5	95867427	95867403	25	1	U6	snRNA	95867334	95867440	E330014E10Rik	95775870	95804230	Cxcl13	95956928	95961067
175139	10462628	25	19	34796216	34796192	25	1	U1	snRNA	34796179	34796342	Slc16a12	34747289	34668403	Pank1	34879455	34810894
174914	10349791	25					2	RLTR25B	LTR/ERVK
174915	10369174	25	10	54712996	54713020	25	1	MLTR25A	LTR/ERVK	54713406	54712690	Man1a	54075796	53904788	D630037F22Rik	56228689	56014298
174947	10416353	25	14	72131136	72131112	25	1	U1	snRNA	72131088	72131225	Gfra2	70890130	70979838	Fndc3a	72710003	72537946
175473	10435185	25	11	27085165	27085141	25	1	5S	rRNA	27085134	27085206	Gm6899	26593241	26593862	Gm6685	28339867	28339104
175492	10412907	25	14	18445993	18445969	25	1	U1	snRNA	18445875	18446029	Ube2e1	18331859	18282722	Ube2e2	18894267	18573575
175481	10366593	25	10	118828000	118827976	25	1	5S	rRNA	118827962	118828050	Ifng	118441047	118445892	Dyrk2	118868903	118859349
175482	10525041	25	5	120064375	120064351	25	1	5S	rRNA	120064339	120064441	Tbx5	119834663	119885218	Rbm19	120116510	120197979
175432	10506052	25	4	98275794	98275770	25	1	HY1	scRNA	98275726	98275832	Nfia	97772734	98118874	Tm2d1	98383306	98355370
176523	10588201	25	9	102127926	102127902	25	1	5S	rRNA	102127887	102128003	9630041A04Rik	101938481	101943219	Ky	102506138	102546238
176234	10511484	25	4	9695647	9695671	25	1	U1	snRNA	9695802	9695644	Asph	9669344	9448069	Gdf6	9844372	9862345
176296	10595048	25	9	75970998	75971022	25	1	U4	snRNA	75971027	75970952	Bmp5	75775364	75900310	Hmgcll1	76014855	76136350
176739	10494415	25	3	96422867	96422843	25	1	U1	snRNA	96422733	96422897	Fcgr1	96293969	96282909	BC107364	96452306	96433788
176669	10606439	25	X	109023367	109023391	25	1	U6	snRNA	109023462	109023356	Hmgn5	109013404	109004534	Sh3bgrl	109095365	109197873
175704	10488031	25	2	136026170	136026194	25	1	U6	snRNA	136026251	136026151	Plcb4	135659011	136014593	Lamp5	136052239	136069917
176377	10440236	25	16	61373043	61373067	25	1	5S	rRNA	61373142	61373025	Epha6	60605531	59653483	Nsun3	62786818	62732444
176327	10431635	25	15	90054422	90054446	25	1	U6	snRNA	90054515	90054409	Syt10	89841860	89782393	Alg10b	90224311	90230554
176489	10607710	25	X	163150423	163150447	25	1	U6	snRNA	163150497	163150391	S100g	162964599	162961992	Grpr	163549677	163513904
176418	10433795	25	16	15600842	15600818	25	1	MLTR25A	LTR/ERVK	15600083	15601115	Ube2v2	15594524	15552677	Mcm4	15637400	15623897
175761	10361765	25	10	12368714	12368690	25	1	U17	snRNA	12368622	12368829	Gm9797	11609257	11610438	Utrn	12861735	12382188
176785	10375173	25					2	U6	snRNA
176847	10559179	25					2	ERVB4_1-I_MM	LTR/ERVK
176826	10344721	25	1	9458768	9458744	25	1	U6	snRNA	9458670	9458771	Sntg1	9299878	8361475	Rrs1	9545408	9547454
175889	10389482	25	11	86437314	86437338	25	1	U6	snRNA	86437415	86437311	Med13	86357602	86267033	Rnft1	86484657	86499025
175964	10553557	25					2	RLTR25B	LTR/ERVK
177729	10564614	25	7	73645993	73646017	25	1	U6	snRNA	73646089	73645987	Chd2	73541746	73426691	A830073O21Rik	73740917	73738893
177373	10577990	25	8	27421394	27421418	25	1	U6	snRNA	27421430	27421324	Chrna6	27413944	27403214	Poteg	27447670	27495172
177377	10414495	25	14	50731146	50731122	25	1	U6	snRNA	50731053	50731159	Olfr748	50710332	50711255	Olfr749	50744324	50736219
177408	10471840	25	2	38480392	38480368	25	1	U6	snRNA	38480350	38480445	Lhx2	38339281	38369733	Nek6	38511643	38588041
177433	10545532	25	6	76200247	76200271	25	1	U1	snRNA	76200277	76200146	4931417E11Rik	73469667	73468573	Gm9008	76497631	76496357
176938	10439885	25	16	50920547	50920571	25	1	U6	snRNA	50920648	50920542	5330426P16Rik	50732743	50727966	Cblb	52031549	52208047
176945	10409259	25					2	IAPEz-int	LTR/ERVK
176886	10374350	25	11	15412381	15412357	25	1	U6	snRNA	15412300	15412406	Cobl	12464960	12236608	Vstm2a	16257724	16427310
177539	10523357	25					2	U6	snRNA
177551	10416400	25	14	74349579	74349555	25	1	Lx9	LINE/L1	74349300	74349600	Gm21750	73661225	73662721	Htr2a	74640840	74706859
177124	10522786	25	5	85829658	85829634	25	1	U1	snRNA	85829629	85829787	Epha5	84417382	84057791	Cenpc1	86065583	86012043
177127	10561746	25	7	29657197	29657221	25	1	5S	rRNA	29657276	29657159	6330444E15Rik	29578875	29579834	Catsperg2	29727015	29697219
177788	10539207	25	6	78911312	78911288	25	1	U1	snRNA	78911167	78911330	Reg3g	78468872	78466269	Gm20594	79818031	79818364
176977	10340818	25	4	123926092	123926068	25	1	PB1D9	SINE/Alu	123926064	123926153	4930535I16Rik	123918022	123917504	3100002H09Rik	124610803	124609931
178772	10582572	25	8	123584613	123584637	25	1	5S	rRNA	123584651	123584533	Gas8	123518835	123536649	Rhou	123653929	123663884
177837	10400633	25	12	69152280	69152304	25	1	U6	snRNA	69152377	69152274	Mdga2	67222549	66469568	Rps29	69159186	69157722
177836	10577992	25					2	U6	snRNA
178476	10505530	25	4	69110757	69110733	25	1	U6	snRNA	69110671	69110776	Dbc1	68954397	68761514	Cdk5rap2	70410443	70216856
178577	10427995	25	15	30052428	30052452	25	1	U17	snRNA	30052537	30052379	Dnahc5	28203752	28472045	Ctnnd2	30172593	31029311
179739	10457585	25	18	13209733	13209757	25	1	U6	snRNA	13209808	13209702	Hrh4	13006990	13022882	Zfp521	13972733	13687013
178304	10598789	25	X	17325385	17325361	25	1	U6	snRNA	17325315	17325418	Efhc2	17319368	17132049	Fundc1	17572325	17556564
178303	10552258	25	7	38380423	38380399	25	1	U6	snRNA	38380349	38380455	Pop4	38271348	38262820	Gm6605	38869694	38447037
178309	10538704	25	6	60250838	60250814	25	1	5S	rRNA	60250792	60250907	Gprin3	59426290	59352461	A530053G22Rik	60403698	60396349
178308	10400628	25	12	67489188	67489212	25	1	5S	rRNA	67489231	67489112	Mdga2	67222549	66469568	Rps29	69159186	69157722
178357	10529737	25	5	40405881	40405905	25	1	U2	snRNA	40405927	40405757	Hs3st1	39755475	39613935	Rab28	41708155	41624976
178047	10505528	25	4	68182668	68182644	25	1	U1	snRNA	68182532	68182685	Tlr4	66827584	66930284	Dbc1	68954397	68761514
179358	10378438	25	11	74319837	74319813	25	1	5S	rRNA	74319792	74319912	Olfr59	74283736	74289619	Olfr410	74335229	74334282
178129	10408787	25	13	39858939	39858963	25	1	U1	snRNA	39859027	39858860	Slc35b3	38960875	38932140	Ofcc1	40288011	40001882
178174	10522786	25	5	85829657	85829633	25	1	U1	snRNA	85829629	85829787	Epha5	84417382	84057791	Cenpc1	86065583	86012043
178146	10506029	25	4	96917067	96917043	25	1	RLTR25B	LTR/ERVK	96916200	96917215	Gm12695	96785186	96723647	Gm10192	97183166	97182840
178119	10409202	25					2	IAPLTR3-int	LTR/ERVK
178887	10546832	25					2	U6	snRNA
179579	10508488	25	4	129895694	129895670	25	1	U1	snRNA	129895584	129895723	Ptp4a2	129811219	129850003	Spocd1	129947547	129957115
180317	10361021	25	1	190026047	190026071	25	1	U1	snRNA	190026177	190026031	Smyd2	189922363	189880492	Prox1	190170680	190118038
180319	10549645	25					2	RLTR45-int	LTR/ERVK
180341	10374350	25	11	15412373	15412349	25	1	U6	snRNA	15412300	15412406	Cobl	12464960	12236608	Vstm2a	16257724	16427310
179935	10352131	25	1	178390918	178390894	25	1	U6	snRNA	178390819	178390922	Hnrnpu	178337797	178323074	Efcab2	178405881	178483247
180034	10519711	25	5	12719762	12719738	25	1	SSU-rRNA_Hsa	rRNA	12719638	12719983	Sema3d	12383166	12588943	Gm10108	13121766	13121449
179097	10409276	25	13	52964667	52964691	25	1	5S	rRNA	52964732	52964630	Auh	52929681	52835119	Nfil3	52981073	52967209
179106	10604340	25	X	45795395	45795419	25	1	U6	snRNA	45795467	45795361	1110059M19Rik	45090904	45092791	Actrt1	46329007	46330345
179874	10601545	25	X	116659179	116659155	25	1	U1	snRNA	116659074	116659221	Cpxcr1	116448944	116478783	H2afb2-ps	116681178	116681525
179200	10390244	25	11	96083793	96083817	25	1	U2	snRNA	96083856	96083677	Atp5g1	96075670	96068852	Calcoco2	96111964	96099326
180686	10605614	25	X	86406216	86406240	25	1	5S	rRNA	86406246	86406126	Mageb4	86305093	86250254	Il1rapl1	88115645	86740870
180446	10428451	25	15	46944391	46944415	25	1	RLTR25B	LTR/ERVK	46944712	46944236	4930548G14Rik	46625456	46625773	Csmd3	48792063	47580637
180079	10582549	25	8	123432004	123432028	25	1	MuLV-int	LTR/ERV1	123433974	123426364	Tubb3	123411424	123422015	Def8	123442986	123463270
180158	10400458	25	12	55910881	55910905	25	1	U6	snRNA	55910923	55910821	Brms1l	55836366	55869735	Mbip	56345894	56328306
180073	10593191	25	9	46630124	46630148	25	1	U6	snRNA	46630219	46630113	4931429L15Rik	46319986	46303361	Gm4791	46998931	47003338
180093	10395594	25	12	45984409	45984385	25	1	U17	snRNA	45984344	45984546	Stxbp6	45074493	44852488	Nova1	46818775	46694517
180083	10590646	25					4	LSU-rRNA_Hsa	rRNA
180136	10595140	25	9	78175353	78175377	25	1	7SK	RNA	78175633	78175302	Ick	78109192	78172107	Gsta4	78191966	78209348
180629	10595140	25	9	78175369	78175393	25	1	7SK	RNA	78175633	78175302	Ick	78109192	78172107	Gsta4	78191966	78209348
181918	10366178	25	10	103959612	103959588	25	1	U6	snRNA	103959543	103959651	Slc6a15	103367808	103419378	Gm6763	104142987	104153674
180220	10545532	25	6	76200229	76200253	25	1	U1	snRNA	76200277	76200146	4931417E11Rik	73469667	73468573	Gm9008	76497631	76496357
180898	10552282	25	7	39630481	39630457	25	1	U6	snRNA	39630392	39630499	Gm2058	39588931	39589717	Vstm2b	40899278	40929968
180985	10352131	25	1	178390917	178390893	25	1	U6	snRNA	178390819	178390922	Hnrnpu	178337797	178323074	Efcab2	178405881	178483247
181129	10550179	25	7	14778755	14778731	25	1	U6	snRNA	14778669	14778772	Gm4745	14659708	14665995	Obox2	15354037	15398545
181215	10353672	25	1	26959117	26959141	25	1	5S	rRNA	26959221	26959101	4931408C20Rik	26687460	26681814	Gm597	28780252	28776144
181809	10435413	25	16	35382213	35382189	25	1	U17	snRNA	35382044	35382244	Sec22a	35363918	35311131	Pdia5	35490873	35397313
181324	10552282	25	7	39630418	39630394	25	1	U6	snRNA	39630392	39630499	Gm2058	39588931	39589717	Vstm2b	40899278	40929968
181261	10604902	25	X	68949600	68949624	25	1	5S	rRNA	68949684	68949562	Gm6812	68893053	68892375	Aff2	69360294	69868037
181580	10580752	25	8	94423569	94423593	25	1	MERVK26-int	LTR/ERVK	94426738	94423047	Herpud1	94386438	94395377	Nlrc5	94472763	94527272
181575	10339159	25	4	123922123	123922099	25	1	PB1D9	SINE/Alu	123922089	123922211	4930535I16Rik	123918022	123917504	3100002H09Rik	124610803	124609931
181612	10397627	25	12	93746573	93746549	25	1	U1	snRNA	93746502	93746663	Sel1l	91849157	91806043	Gm9726	93929102	93927004
181500	10414177	25	14	40421571	40421547	25	1	U6	snRNA	40421515	40421621	Nrg3	39473088	38368952	Sh2d4b	40893266	40813789
182823	10539218	25	6	81638428	81638404	25	1	U1	snRNA	81638311	81638470	Lrrtm4	80018877	80810143	Gcfc2	81923669	81959915
182733	10459618	25	18	69777953	69777977	25	1	HY1	scRNA	69778045	69777940	Tcf4	69344146	69687967	Ccdc68	69925426	69969484
182035	10352131	25	1	178390916	178390892	25	1	U6	snRNA	178390819	178390922	Hnrnpu	178337797	178323074	Efcab2	178405881	178483247
183138	10409994	25					2	MurSatRep1	Unknown
183109	10423740	25	15	36169927	36169903	25	1	U1	snRNA	36169799	36169956	Fbxo43	36164884	36150060	Polr2k	36174010	36177010
183120	10573908	25	8	92039977	92039953	25	1	U6	snRNA	92039917	92040020	Irx3	91802067	91798511	Irx5	92357796	92361454
182445	10423740	25	15	36169956	36169932	25	1	U1	snRNA	36169799	36169956	Fbxo43	36164884	36150060	Polr2k	36174010	36177010
182673	10531950	25	5	104885971	104885995	25	1	MurSatRep1	Unknown	104886359	104885330	Zfp951	104828957	104814343	Abcg3	104982718	104935057
182567	10368995	25	10	48619331	48619355	25	1	U4	snRNA	48619392	48619328	Hace1	45577829	45712345	Grik2	49788766	49099460
184002	10562665	25	7	42973881	42973905	25	1	IAPLTR3-int	LTR/ERVK	42980740	42973005	Vmn2r63	42933789	42903251	Gm9268	43018798	43048106
184079	10389482	25	11	86437335	86437359	25	1	U6	snRNA	86437415	86437311	Med13	86357602	86267033	Rnft1	86484657	86499025
182561	10436444	25	16	62571131	62571107	25	1	U6	snRNA	62571044	62571139	Epha6	60605531	59653483	Nsun3	62786818	62732444
183989	10354492	25					2	U6	snRNA
183232	10447222	25	17	84624485	84624461	25	1	U6	snRNA	84624405	84624510	Plekhh2	84511895	84622142	Dync2li1	84626496	84655558
183075	10366178	25	10	103959602	103959578	25	1	U6	snRNA	103959543	103959651	Slc6a15	103367808	103419378	Gm6763	104142987	104153674
183650	10497935	25	3	39636037	39636061	25	1	5S	rRNA	39636081	39635964	Gm9845	39359128	39357394	Intu	40531286	40704774
183633	10576899	25	8	5069338	5069362	25	1	5S	rRNA	5069377	5069258	Shcbp1	4779534	4735980	Slc10a2	5105232	5085623
183391	10604036	25	X	36409652	36409676	25	1	U6	snRNA	36409707	36409610	Gm6268	36403477	36404655	Gm14569	36491830	36423601
183796	10577990	25	8	27421344	27421368	25	1	U6	snRNA	27421430	27421324	Chrna6	27413944	27403214	Poteg	27447670	27495172
183872	10361021	25	1	190026077	190026101	25	1	U1	snRNA	190026177	190026031	Smyd2	189922363	189880492	Prox1	190170680	190118038
184651	10390244	25	11	96083815	96083839	25	1	U2	snRNA	96083856	96083677	Atp5g1	96075670	96068852	Calcoco2	96111964	96099326
184661	10358432	25	1	149025950	149025974	25	1	MurSatRep1	Unknown	149026045	149025917	Gm9931	147281942	147280758	Pla2g4a	149961290	149829618
184282	10345226	25	1	33422814	33422790	25	1	U6	snRNA	33422733	33422838	Gm5415	32547293	32543546	Prim2	33669786	33453811
184926	10530369	25	5	69386103	69386127	25	1	U6	snRNA	69386172	69386066	Kctd8	69341709	69109285	Yipf7	69542647	69516675
184940	10460008	25					2	RMER5	LTR/ERV1
185332	10575628	25	8	112062585	112062561	25	1	U6	snRNA	112062508	112062611	Gm6793	112015036	112013433	Cntnap4	112570043	112882717
185957	10371670	25	10	88710082	88710106	25	1	5S	rRNA	88710127	88710011	Spic	88685015	88674772	Arl1	88730858	88744094
185182	10447222	25	17	84624504	84624480	25	1	U6	snRNA	84624405	84624510	Plekhh2	84511895	84622142	Dync2li1	84626496	84655558
185227	10431635	25	15	90054439	90054463	25	1	U6	snRNA	90054515	90054409	Syt10	89841860	89782393	Alg10b	90224311	90230554
185832	10416353	25	14	72131159	72131135	25	1	U1	snRNA	72131088	72131225	Gfra2	70890130	70979838	Fndc3a	72710003	72537946
185871	10366405	25	10	114991627	114991603	25	1	U6	snRNA	114991541	114991647	Trhde	114802307	114398823	Tph2	115185022	115078641
185702	10374448	25	11	18738728	18738704	25	1	U6	snRNA	18738699	18738796	Etaa1	17953875	17938756	Meis1	19018958	18880430
186382	10593318	25	9	49825895	49825919	25	1	U6	snRNA	49825975	49825869	Gm11149	49518336	49562944	Rpl10-ps3	50344981	50344240
186168	10361763	25	10	12363489	12363465	25	1	U1	snRNA	12363410	12363581	Gm9797	11609257	11610438	Utrn	12861735	12382188
186232	10447222	25	17	84624502	84624478	25	1	U6	snRNA	84624405	84624510	Plekhh2	84511895	84622142	Dync2li1	84626496	84655558
187320	10368995	25	10	48619303	48619327	25	1	L1_Mur2	LINE/L1	48619327	48619121	Hace1	45577829	45712345	Grik2	49788766	49099460
185490	10608691	25					4	SSU-rRNA_Hsa	rRNA
186613	10352131	25	1	178390892	178390868	25	1	U6	snRNA	178390819	178390922	Hnrnpu	178337797	178323074	Efcab2	178405881	178483247
186891	10478744	25	2	166284363	166284339	25	1	(GT)n	Simple_repeat	166284289	166284472	Sulf2	166155663	166073089	Prex1	166713832	166566342
186541	10416734	25	14	98624250	98624226	25	1	U6	snRNA	98624190	98624296	Dach1	98169765	97786853	Mzt1	99046136	99034544
186496	10529737	25	5	40405871	40405895	25	1	U2	snRNA	40405927	40405757	Hs3st1	39755475	39613935	Rab28	41708155	41624976
186488	10478744	25	2	166284422	166284398	25	1	(GT)n	Simple_repeat	166284289	166284472	Sulf2	166155663	166073089	Prex1	166713832	166566342
186563	10539207	25	6	78911263	78911239	25	1	U1	snRNA	78911167	78911330	Reg3g	78468872	78466269	Gm20594	79818031	79818364
187067	10522786	25	5	85829771	85829747	25	1	U1	snRNA	85829629	85829787	Epha5	84417382	84057791	Cenpc1	86065583	86012043
187068	10428451	25	15	46944393	46944417	25	1	RLTR25B	LTR/ERVK	46944712	46944236	4930548G14Rik	46625456	46625773	Csmd3	48792063	47580637
187282	10447222	25	17	84624503	84624479	25	1	U6	snRNA	84624405	84624510	Plekhh2	84511895	84622142	Dync2li1	84626496	84655558
186752	10520867	25	5	32175138	32175114	25	1	U6	snRNA	32175099	32175205	Fosl2	32136472	32157831	Plb1	32232708	32366520
187393	10539207	25	6	78911230	78911206	25	1	U1	snRNA	78911167	78911330	Reg3g	78468872	78466269	Gm20594	79818031	79818364
187431	10603742	25	X	15685311	15685335	25	1	U6	snRNA	15685391	15685285	Gm5382	14211148	14211656	Cypt1	16522869	16523689
187432	10483148	25	2	63432113	63432137	25	1	U6	snRNA	63432194	63432088	Kcnh7	63184287	62693414	Fign	64098038	63971507
188401	10542367	25	6	136281353	136281329	25	1	U2	snRNA	136281227	136281412	Grin2b	136173511	135729826	Gm8994	136328543	136329778
187982	10452901	25	17	76111214	76111238	25	1	HY1	scRNA	76111304	76111201	Fam98a	75551946	75537086	Crim1	78200248	78376592
187955	10468889	25					2	U5	snRNA
187941	10478744	25	2	166284361	166284337	25	1	(GT)n	Simple_repeat	166284289	166284472	Sulf2	166155663	166073089	Prex1	166713832	166566342
189218	10414161	25	14	36767493	36767469	25	1	U6	snRNA	36767425	36767530	4930474N05Rik	36094965	36096855	Ccser2	36968777	36874936
187807	10497197	25					2	RLTR44-int	LTR/ERVK
187616	10498497	25	3	64033950	64033974	25	1	ERVB4_1-I_MM	LTR/ERVK	64034426	64033680	Gmps	63976106	64022579	Vmn2r1	64081642	64105458
188769	10539207	25	6	78911234	78911210	25	1	U1	snRNA	78911167	78911330	Reg3g	78468872	78466269	Gm20594	79818031	79818364
187713	10459618	25	18	69777962	69777986	25	1	HY1	scRNA	69778045	69777940	Tcf4	69344146	69687967	Ccdc68	69925426	69969484
187663	10352131	25	1	178390891	178390867	25	1	U6	snRNA	178390819	178390922	Hnrnpu	178337797	178323074	Efcab2	178405881	178483247
187764	10459618	25	18	69777949	69777973	25	1	HY1	scRNA	69778045	69777940	Tcf4	69344146	69687967	Ccdc68	69925426	69969484
188496	10408787	25	13	39858908	39858932	25	1	U1	snRNA	39859027	39858860	Slc35b3	38960875	38932140	Ofcc1	40288011	40001882
188558	10462628	25	19	34796293	34796269	25	1	U1	snRNA	34796179	34796342	Slc16a12	34747289	34668403	Pank1	34879455	34810894
188542	10599874	25	X	64800613	64800589	25	1	U6	snRNA	64800511	64800616	Slitrk4	64276996	64264885	Ctag2	65047644	65049014
188539	10415084	25	14	54581278	54581254	25	1	U6	snRNA	54581177	54581281	Ajuba	54577661	54567469	4931414P19Rik	54605908	54583663
190260	10513536	25					2	RLTR10-int	LTR/ERVK
188284	10531950	25	5	104885889	104885913	25	1	MurSatRep1	Unknown	104886359	104885330	Zfp951	104828957	104814343	Abcg3	104982718	104935057
188618	10452901	25	17	76111241	76111265	25	1	HY1	scRNA	76111304	76111201	Fam98a	75551946	75537086	Crim1	78200248	78376592
189088	10413012	25	14	20701557	20701533	25	1	U6	snRNA	20701523	20701629	Fut11	20694968	20700197	Chchd1	20703027	20704417
188959	10366593	25	10	118828005	118827981	25	1	5S	rRNA	118827962	118828050	Ifng	118441047	118445892	Dyrk2	118868903	118859349
188958	10538704	25	6	60250835	60250811	25	1	5S	rRNA	60250792	60250907	Gprin3	59426290	59352461	A530053G22Rik	60403698	60396349
188929	10354492	25	1	52444449	52444473	25	1	U6	snRNA	52444544	52444436	Gls	52233232	52163448	Nab1	52500679	52457294
188987	10460055	25	18	83355317	83355341	25	1	U1	snRNA	83355360	83355202	Zfp516	82910879	83005314	Tshz1	84086404	84011627
189532	10458661	25	18	43070325	43070349	25	1	U6	snRNA	43070405	43070300	Ppp2r2b	43059471	42637432	Stk32a	43207697	43317481
189530	10441394	25					2	U6	snRNA
189529	10484353	25					2	U6	snRNA
190009	10378438	25	11	74319836	74319812	25	1	5S	rRNA	74319792	74319912	Olfr59	74283736	74289619	Olfr410	74335229	74334282
190008	10602499	25	X	151777715	151777691	25	1	5S	rRNA	151777671	151777788	Phf8	151520672	151633859	Huwe1	151800807	151935417
189589	10416897	25	14	105250111	105250087	25	1	U6	snRNA	105250010	105250116	Rbm26	105177327	105106751	Ndfip2	105258573	105309298
190500	10420383	25	14	57417698	57417722	25	1	MERVL_2A-int	LTR/ERVL	57419177	57417436	Cryl1	57398483	57275034	Ift88	57424062	57517936
190578	10544415	25	6	42337703	42337727	25	1	U6	snRNA	42337782	42337677	Fam131b	42324643	42315312	Zyx	42349828	42360146
190465	10523357	25	5	95867415	95867391	25	1	U6	snRNA	95867334	95867440	E330014E10Rik	95775870	95804230	Cxcl13	95956928	95961067
189854	10361708	25	10	10101061	10101037	25	1	U1	snRNA	10100965	10101115	Stxbp5	9901079	9755547	Adgb	10472326	10335703
189810	10347218	25	1	72226358	72226334	25	1	U2	snRNA	72226240	72226426	Mreg	72212307	72159233	Pecr	72284314	72259167
189816	10361765	25	10	12368780	12368756	25	1	U17	snRNA	12368622	12368829	Gm9797	11609257	11610438	Utrn	12861735	12382188
189978	10439885	25					2	U6	snRNA
191513	10409276	25	13	52964708	52964732	25	1	5S	rRNA	52964732	52964630	Auh	52929681	52835119	Nfil3	52981073	52967209
191549	10343210	25	5	92068900	92068924	25	1	RMER6A	LTR/ERVK	92069451	92068827	G3bp2	92083735	92052146	Uso1	92137938	92202794
191688	10578251	25	8	37317516	37317540	25	1	U6	snRNA	37317578	37317477	AI429214	36993575	36995531	Sgcz	38661508	37522298
191076	10489341	25	2	162816420	162816444	25	1	U1	snRNA	162816465	162816312	Ptprt	162661147	161521990	Srsf6	162931528	162937121
191030	10553557	25	7	55702183	55702159	25	1	RLTR25B	LTR/ERVK	55701442	55702484	Luzp2	54835959	55265366	Siglech	55768178	55778925
191867	10549873	25	7	6512310	6512286	25	1	5S	rRNA	6512235	6512323	Olfr1348	6502325	6501286	Olfr1349	6515449	6514396
192705	10578040	25	8	31661370	31661394	25	1	HY3	scRNA	31661430	31661333	Fut10	31187331	31261738	Gm5117	31739763	31737054
192681	10552260	25	7	38613229	38613205	25	1	U6	snRNA	38613149	38613252	Gm5591	38528193	38518139	Gm21276	38770304	38762406
191761	10391429	25					2	U2	snRNA
192075	10599839	25	X	60807932	60807908	25	1	MTE2b-int	LTR/ERVL-MaLR	60806764	60808148	Gm7073	60539249	60436052	Sox3	60893430	60891370
192548	10501793	25	3	120317944	120317968	25	1	U6	snRNA	120317989	120317884	Ptbp2	119783388	119718742	Rwdd3	121171695	121155400
192038	10374350	25	11	15412372	15412348	25	1	U6	snRNA	15412300	15412406	Cobl	12464960	12236608	Vstm2a	16257724	16427310
191999	10506052	25	4	98275770	98275746	25	1	HY1	scRNA	98275726	98275832	Nfia	97772734	98118874	Tm2d1	98383306	98355370
193565	10342153	25	13	21405483	21405507	25	1	L1MA4	LINE/L1	21405570	21405442	Zkscan3	21402755	21387013	Pgbd1	21441058	21421275
194453	10520867	25	5	32175140	32175116	25	1	U6	snRNA	32175099	32175205	Fosl2	32136472	32157831	Plb1	32232708	32366520
193088	10586814	25	9	70537888	70537864	25	1	U6	snRNA	70537814	70537916	Rnf111	70503725	70425429	Sltm	70542920	70592237
193104	10596113	25	9	102304407	102304431	25	1	MTD	LTR/ERVL-MaLR	102304730	102304241	9630041A04Rik	101938481	101943219	Ky	102506138	102546238
193053	10396062	25	12	67612399	67612375	25	1	U2	snRNA	67612306	67612478	Mdga2	67222549	66469568	Rps29	69159186	69157722
193049	10506052	25	4	98275768	98275744	25	1	HY1	scRNA	98275726	98275832	Nfia	97772734	98118874	Tm2d1	98383306	98355370
194344	10542894	25					2	B2_Mm1t	SINE/B2
193951	10541513	25	6	122623642	122623618	25	1	HY1	scRNA	122623547	122623664	Gdf3	122610087	122605403	Dppa3	122626410	122630272
195570	10458892	25	18	52154521	52154545	25	1	U6	snRNA	52154607	52154501	Gm4950	51865881	51865264	Ftmt	52331536	52332986
195503	10577990	25	8	27421389	27421413	25	1	U6	snRNA	27421430	27421324	Chrna6	27413944	27403214	Poteg	27447670	27495172
195540	10577419	25	8	21040336	21040360	25	1	U6	snRNA	21040360	21040256	Defa21	21025545	21026516	Defa23	21055047	21056016
194104	10489051	25	2	156832035	156832059	25	1	MMERGLN-int	LTR/ERV1	156834847	156831133	Myl9	156775420	156781658	Tgif2	156840077	156855570
194686	10478523	25	2	164524850	164524826	25	1	RLTR44-int	LTR/ERVK	164524202	164526771	Pigt	164497520	164508301	Wfdc2	164562413	164568510
194694	10397448	25	12	86655212	86655188	25	1	U6	snRNA	86655125	86655229	Esrrb	86361117	86521628	Vash1	86678700	86692091
195339	10370833	25	1	166431845	166431869	25	1	Lx2	LINE/L1	166432497	166430817	Pogk	166409863	166384622	Gm4846	166497588	166483613
195383	10391429	25	11	101397691	101397715	25	1	U2	snRNA	101397768	101397671	G6pc	101367561	101377903	RP23-124N11.3	101424796	101406692
196446	10347218	25	1	72226353	72226329	25	1	U2	snRNA	72226240	72226426	Mreg	72212307	72159233	Pecr	72284314	72259167
196555	10416707	25	14	86408553	86408529	25	1	U1	snRNA	86408522	86408660	Pcdh17	84443563	84537060	Diap3	87141224	86655367
195670	10448973	25	17	25694132	25694156	25	1	U6	snRNA	25694220	25694114	Lmf1	25579174	25662826	Gng13	25717171	25719406
195845	10371670	25	10	88710016	88710040	25	1	5S	rRNA	88710127	88710011	Spic	88685015	88674772	Arl1	88730858	88744094
196752	10358926	25	1	154311483	154311507	25	1	5S	rRNA	154311515	154311419	Zfp648	154201187	154205674	Cacna1e	154725920	154392519
195970	10538892	25					2	MMTV-int	LTR/ERVK
196814	10436621	25					2	U6	snRNA
196852	10368979	25	10	44922112	44922136	25	1	MER45B	DNA/hAT-Tip100	44922194	44921958	Prdm1	44528501	44437177	Prep	45067206	45158997
196909	10428685	25	15	55262544	55262568	25	1	U7	snRNA	55262600	55262544	Deptor	55112317	55259271	Col14a1	55307750	55520803
196908	10571772	25					2	RLTR25B	LTR/ERVK
196911	10426079	25	15	87169206	87169182	25	1	5S	rRNA	87169113	87169208	Tbc1d22a	86214459	86498503	Fam19a5	87625230	87759336
196325	10603794	25	X	18323519	18323543	25	1	5S	rRNA	18323562	18323443	Kdm6a	18162575	18279936	4930578C19Rik	18461397	18414881
196293	10372175	25	10	104471179	104471203	25	1	U1	snRNA	104471206	104471049	Gm4340	104194042	104196522	Tmtc2	105574451	105187663
197725	10491064	25	3	24562131	24562107	25	1	U6	snRNA	24562075	24562180	Gm7536	24333046	24333552	Gm10259	25212720	25210764
197037	10598789	25	X	17325367	17325343	25	1	U6	snRNA	17325315	17325418	Efhc2	17319368	17132049	Fundc1	17572325	17556564
196935	10471840	25	2	38480398	38480374	25	1	U6	snRNA	38480350	38480445	Lhx2	38339281	38369733	Nek6	38511643	38588041
197041	10468889	25					2	U5	snRNA
197862	10352131	25	1	178390903	178390879	25	1	U6	snRNA	178390819	178390922	Hnrnpu	178337797	178323074	Efcab2	178405881	178483247
197411	10480025	25	2	11087845	11087869	25	1	U4	snRNA	11087913	11087834	Sfmbt2	10370510	10595253	Prkcq	11172113	11301226
197385	10420437	25	14	57831123	57831147	25	1	U1	snRNA	57831209	57831070	Mrp63	57826239	57828745	Zdhhc20	57890262	57832702
197149	10538892	25					6	MMTV-int	LTR/ERVK
197144	10439216	25	16	35387891	35387915	25	1	RMER6A	LTR/ERVK	35387990	35387325	Sec22a	35363918	35311131	Pdia5	35490873	35397313
197153	10572755	25	8	72155460	72155436	25	1	U4	snRNA	72155366	72155499	Tpm4	72134975	72153142	Rab8a	72161200	72183904
197295	10523466	25	5	96907686	96907662	25	1	U2	snRNA	96907633	96907821	Anxa3	96793385	96845968	Bmp2k	96997689	97091867
197952	10414726	25					2	L1_Mur2	LINE/L1
197925	10507326	25	4	116674257	116674233	25	1	U6	snRNA	116674153	116674262	Akr1a1	116651680	116636510	Prdx1	116685544	116700822
198016	10394860	25					2	IAP-d-int	LTR/ERVK
198321	10480025	25	2	11087786	11087810	25	1	L1_Rod	LINE/L1	11087833	11087277	Sfmbt2	10370510	10595253	Prkcq	11172113	11301226
199236	10391429	25	11	101397684	101397708	25	1	U2	snRNA	101397768	101397671	G6pc	101367561	101377903	RP23-124N11.3	101424796	101406692
198913	10496357	25					2	U6	snRNA
199576	10384778	25	11	26337620	26337644	25	1	U1	snRNA	26337703	26337540	5730522E02Rik	26210763	25602763	Fancl	26386135	26471876
199552	10511719	25	4	16861724	16861748	25	1	U6	snRNA	16861794	16861689	Ripk2	16163647	16122733	Mmp16	17853091	18119145
199655	10602499	25					2	5S	rRNA
199475	10552286	25					2	U6	snRNA
199296	10432675	25	15	100730728	100730752	25	1	ID_B1	SINE/B4	100730855	100730718	Galnt6	100729376	100691813	Slc4a8	100761747	100823968
199362	10391429	25					2	U2	snRNA
200589	10576899	25	8	5069350	5069374	25	1	5S	rRNA	5069377	5069258	Shcbp1	4779534	4735980	Slc10a2	5105232	5085623
200576	10606443	25	X	110622856	110622880	25	1	U2	snRNA	110623021	110622836	Gm6377	109196756	109200439	Pou3f4	110814390	110815571
200735	10579772	25					2	U6	snRNA
200752	10544415	25	6	42337697	42337721	25	1	U6	snRNA	42337782	42337677	Fam131b	42324643	42315312	Zyx	42349828	42360146
200002	10572083	25	8	67342496	67342472	25	1	MusHAL1	LINE/L1	67342047	67343115	Naf1	66860217	66890564	Nat1	67490758	67492104
200082	10489341	25	2	162816325	162816349	25	1	U1	snRNA	162816465	162816312	Ptprt	162661147	161521990	Srsf6	162931528	162937121
201785	10598662	25					2	U6	snRNA
201964	10410221	25					2	MurSatRep1	Unknown
201301	10435413	25	16	35382149	35382125	25	1	U17	snRNA	35382044	35382244	Sec22a	35363918	35311131	Pdia5	35490873	35397313
201292	10412907	25	14	18445974	18445950	25	1	U1	snRNA	18445875	18446029	Ube2e1	18331859	18282722	Ube2e2	18894267	18573575
201575	10368979	25	10	44922135	44922159	25	1	MER45B	DNA/hAT-Tip100	44922194	44921958	Prdm1	44528501	44437177	Prep	45067206	45158997
201197	10389070	25					2	U6	snRNA
201455	10363003	25	10	46377708	46377684	25	1	U6	snRNA	46377609	46377715	Hace1	45577829	45712345	Grik2	49788766	49099460
202835	10424073	25	15	49538262	49538238	25	1	U6	snRNA	49538196	49538298	Csmd3	48792063	47580637	Trps1	50890041	50654761
202838	10397604	25	12	90801724	90801700	25	1	5S	rRNA	90801622	90801736	Dio2	90738438	90724554	Cep128	91384409	90998492
202127	10510221	25	4	147219708	147219684	25	1	RLTR4_MM-int	LTR/ERV1	147219404	147226966	Gm13139	147132038	147180579	Gm13151	147305674	147333734
202105	10461110	25	19	8407960	8407936	25	1	ERVB4_1-I_MM	LTR/ERVK	8406722	8410346	Slc22a30	8405111	8335371	Slc22a8	8591254	8611834
204048	10530391	25	5	70550863	70550887	25	1	U6	snRNA	70550947	70550845	Gnpda2	69592337	69573108	Gabrg1	70842617	70751047
202757	10607804	25	X	165717409	165717433	25	1	U6	snRNA	165717515	165717409	Glra2	165327393	165129017	Gemin8	166170454	166190512
202763	10514193	25	4	86043394	86043418	25	1	U6	snRNA	86043494	86043394	Sh3gl2	85205126	85639195	Adamtsl1	86053915	86428385
202340	10573232	25	8	83752950	83752926	25	1	7SK	RNA	83752918	83753159	Cd97	83741326	83723251	Lphn1	83900105	83941954
202245	10400633	25	12	69152351	69152375	25	1	U6	snRNA	69152377	69152274	Mdga2	67222549	66469568	Rps29	69159186	69157722
202246	10439742	25					2	U6	snRNA
202247	10550181	25					2	U6	snRNA
202303	10489051	25	2	156831275	156831299	25	1	MMERGLN-int	LTR/ERV1	156834847	156831133	Myl9	156775420	156781658	Tgif2	156840077	156855570
203063	10550494	25	7	18549149	18549125	25	1	U6	snRNA	18549085	18549191	Psg25	18532269	18519702	Psg27	18567305	18556515
203769	10355914	25	1	77898391	77898415	25	1	U1	snRNA	77898443	77898285	Epha4	77515088	77367185	Pax3	78197134	78101267
203778	10346067	25					2	RLTR45-int	LTR/ERVK
203034	10396062	25	12	67612408	67612384	25	1	U2	snRNA	67612306	67612478	Mdga2	67222549	66469568	Rps29	69159186	69157722
203896	10468889	25	19	61164407	61164431	25	1	U5	snRNA	61164479	61164364	Grk5	60889749	61092553	Gm7102	61176309	61174686
203271	10439788	25	16	48410351	48410375	25	1	5S	rRNA	48410423	48410307	Dppa2	48310477	48319723	Morc1	48431237	48630905
203524	10345226	25	1	33422830	33422806	25	1	U6	snRNA	33422733	33422838	Gm5415	32547293	32543546	Prim2	33669786	33453811
203555	10578251	25					2	U6	snRNA
202505	10492660	25					2	U6	snRNA
202596	10505978	25	4	95524081	95524057	25	1	U1	snRNA	95524046	95524204	Jun	95052222	95049034	Fggy	95557507	95926939
202604	10379953	25	11	86207183	86207159	25	1	MMERGLN-int	LTR/ERV1	86203571	86208018	Brip1	86201193	86058138	Ints2	86257575	86210681
204197	10528521	25	5	23836290	23836314	25	1	U1	snRNA	23836321	23836198	Rint1	23787711	23820369	Tomm7	23844161	23838944
204258	10538892	25					2	MMTV-int	LTR/ERVK
204736	10366178	25	10	103959611	103959587	25	1	U6	snRNA	103959543	103959651	Slc6a15	103367808	103419378	Gm6763	104142987	104153674
204770	10543065	25	6	6924154	6924178	25	1	U1	snRNA	6924277	6924117	Dlx5	6882085	6877805	Acn9	6956004	7042979
204812	10384456	25	11	16645482	16645506	25	1	MT2C_Mm	LTR/ERVL	16645675	16645407	Sec61g	16508484	16500530	Egfr	16752203	16918158
205145	10400458	25	12	55910887	55910911	25	1	U6	snRNA	55910923	55910821	Brms1l	55836366	55869735	Mbip	56345894	56328306
205952	10601539	25	X	116345791	116345767	25	1	U1	snRNA	116345737	116345895	Ube2dnl2	114907582	114908510	Cpxcr1	116448944	116478783
205892	10491895	25	3	45817834	45817810	25	1	U1	snRNA	45817740	45817901	Pcdh10	45378398	45434566	Pabpc4l	46447941	46442197
205415	10559177	25	7	142283244	142283220	25	1	ERVB4_1C-LTR_Mm	LTR/ERVK	142282827	142283325	Gm10013	142280939	142280268	Krtap5-1	142297069	142296334
205517	10366184	25	10	105040436	105040412	25	1	U1	snRNA	105040273	105040438	Gm4340	104194042	104196522	Tmtc2	105574451	105187663
205526	10427995	25	15	30052442	30052466	25	1	U17	snRNA	30052537	30052379	Dnahc5	28203752	28472045	Ctnnd2	30172593	31029311
205500	10344445	25	13	21405752	21405776	25	1	B3	SINE/B2	21405891	21405682	Zkscan3	21402755	21387013	Pgbd1	21441058	21421275
206258	10489051	25					2	MMERGLN-int	LTR/ERV1
207044	10608640	25	10	81698031	81698007	25	1	MurSatRep1	Unknown	81697796	81698652	Gm10778	81661998	81664231	Zfp433	81718919	81721468
205754	10416707	25	14	86408607	86408583	25	1	U1	snRNA	86408522	86408660	Pcdh17	84443563	84537060	Diap3	87141224	86655367
205756	10502682	25	3	146116164	146116188	25	1	U1	snRNA	146116254	146116103	Wdr63	146108130	146040526	Mcoln3	146117459	146141806
206593	10589798	25					2	B1_Mus1	SINE/Alu
206618	10416921	25	14	107866300	107866276	25	1	U1	snRNA	107866226	107866396	Trim52	106106198	106109280	Slitrk1	108914239	108909991
207301	10380472	25	11	94958829	94958805	25	1	HY1	scRNA	94958778	94958896	Col1a1	94936224	94953042	Sgca	94976327	94962791
206189	10604232	25	X	39305404	39305428	25	1	U6	snRNA	39305482	39305380	6030498E09Rik	38772671	38962686	Cypt15	39346267	39346963
207183	10530849	25	5	79750403	79750427	25	1	U4	snRNA	79750529	79750388	Igfbp7	77408045	77349240	Lphn3	81020138	81825133
207185	10480025	25	2	11087792	11087816	25	1	L1_Rod	LINE/L1	11087833	11087277	Sfmbt2	10370510	10595253	Prkcq	11172113	11301226
207179	10599839	25	X	60807720	60807696	25	1	MTE2b-int	LTR/ERVL-MaLR	60806764	60808148	Gm7073	60539249	60436052	Sox3	60893430	60891370
208244	10436230	25					2	U6	snRNA
207456	10416400	25	14	74340497	74340473	25	1	MTEb	LTR/ERVL-MaLR	74340298	74340607	Gm21750	73661225	73662721	Htr2a	74640840	74706859
207642	10528909	25					2	U6	snRNA
207728	10358428	25	1	144960794	144960818	25	1	U6	snRNA	144960831	144960734	Rgs18	144775435	144752683	Gm5263	146420434	146420874
208282	10590646	25					4	LSU-rRNA_Hsa	rRNA
208352	10541513	25	6	122623651	122623627	25	1	HY1	scRNA	122623547	122623664	Gdf3	122610087	122605403	Dppa3	122626410	122630272
209056	10349376	25	1	122510623	122510599	25	1	U1	snRNA	122510550	122510708	Ddx18	121567989	121553835	Dpp10	124045559	123332142
209075	10598789	25					2	U6	snRNA
208556	10384231	25					2	RLTR25B	LTR/ERVK
208563	10510221	25	4	147219700	147219676	25	1	RLTR4_MM-int	LTR/ERV1	147219404	147226966	Gm13139	147132038	147180579	Gm13151	147305674	147333734
208773	10368979	25	10	44922132	44922156	25	1	MER45B	DNA/hAT-Tip100	44922194	44921958	Prdm1	44528501	44437177	Prep	45067206	45158997
208734	10445373	25					2	MERVL_2A-int	LTR/ERVL
208812	10400633	25	12	69152347	69152371	25	1	U6	snRNA	69152377	69152274	Mdga2	67222549	66469568	Rps29	69159186	69157722
209396	10503615	25					2	L1Md_F3	LINE/L1
208663	10512063	25					2	U1	snRNA
210018	10523843	25	5	107401398	107401374	25	1	5S	rRNA	107401319	107401438	Brdt	107331159	107387058	Ephx4	107402736	107430035
209947	10353672	25	1	26959114	26959138	25	1	5S	rRNA	26959221	26959101	4931408C20Rik	26687460	26681814	Gm597	28780252	28776144
209862	10466353	25	19	13301077	13301101	25	1	U6	snRNA	13301107	13301001	Olfr1463	13234252	13235184	Olfr1465	13314283	13313360
209502	10409202	25					2	IAPLTR3-int	LTR/ERVK
209733	10380579	25	11	95921153	95921129	25	1	U1	snRNA	95921106	95921226	B4galnt2	95914891	95865943	Igf2bp1	96005940	95957163
209752	10506052	25	4	98275804	98275780	25	1	HY1	scRNA	98275726	98275832	Nfia	97772734	98118874	Tm2d1	98383306	98355370
210125	10552262	25	7	38613326	38613302	25	1	U6	snRNA	38613255	38613361	Gm5591	38528193	38518139	Gm21276	38770304	38762406
210122	10397761	25	12	100296595	100296571	25	1	MLT1D	LTR/ERVL-MaLR	100296524	100296779	Calm1	100199435	100209806	Ttc7b	100520822	100300771
210447	10571772	25					2	RLTR25B	LTR/ERVK
210697	10372171	25	10	104224756	104224780	25	1	RLTR25B	LTR/ERVK	104225677	104224564	Gm4340	104194042	104196522	Tmtc2	105574451	105187663
210523	10497197	25					2	RLTR44-int	LTR/ERVK
209277	10346067	25	1	45559142	45559118	25	1	RLTR45-int	LTR/ERVK	45558802	45559220	Col5a2	45503282	45374321	Wdr75	45795166	45823619
212331	10562546	25	7	37824280	37824304	25	1	U6	snRNA	37824347	37824242	Zfp536	37773641	37472135	Uri1	38019542	37960002
211331	10604232	25	X	39305408	39305432	25	1	U6	snRNA	39305482	39305380	6030498E09Rik	38772671	38962686	Cypt15	39346267	39346963
211165	10412659	25	14	9002422	9002398	25	1	5S	rRNA	9002374	9002462	4930452B06Rik	8666240	8431192	Fhit	11162035	9550092
211142	10428981	25	15	63912240	63912264	25	1	MT2B	LTR/ERVL	63912636	63912062	Gsdmc4	63902936	63891265	Fam49b	64060448	63929097
210930	10552262	25					2	U6	snRNA
210820	10498343	25	3	58978999	58979023	25	1	U2	snRNA	58979023	58978881	Clrn1	58885340	58844028	Med12l	59006978	59318410
212614	10500800	25					2	U6	snRNA
212619	10523357	25	5	95867413	95867389	25	1	U6	snRNA	95867334	95867440	E330014E10Rik	95775870	95804230	Cxcl13	95956928	95961067
212081	10416400	25	14	74349401	74349377	25	1	Lx9	LINE/L1	74349300	74349600	Gm21750	73661225	73662721	Htr2a	74640840	74706859
212215	10412659	25	14	9002421	9002397	25	1	5S	rRNA	9002374	9002462	4930452B06Rik	8666240	8431192	Fhit	11162035	9550092
212859	10395594	25	12	45984380	45984356	25	1	U17	snRNA	45984344	45984546	Stxbp6	45074493	44852488	Nova1	46818775	46694517
211980	10579772	25					2	U6	snRNA
211964	10460055	25	18	83355304	83355328	25	1	U1	snRNA	83355360	83355202	Zfp516	82910879	83005314	Tshz1	84086404	84011627
211595	10349376	25	1	122510695	122510671	25	1	U1	snRNA	122510550	122510708	Ddx18	121567989	121553835	Dpp10	124045559	123332142
213279	10416353	25	14	72131163	72131139	25	1	U1	snRNA	72131088	72131225	Gfra2	70890130	70979838	Fndc3a	72710003	72537946
212508	10411272	25	13	95896996	95897020	25	1	U1	snRNA	95897120	95896961	F2rl2	95696853	95702739	Sv2c	96132577	95959443
212440	10491913	25	3	49658857	49658833	25	1	U6	snRNA	49658763	49658869	1700018B24Rik	48609101	48605732	Pcdh18	49757316	49743296
213184	10528455	25					2	5S	rRNA
213216	10541513	25	6	122623645	122623621	25	1	HY1	scRNA	122623547	122623664	Gdf3	122610087	122605403	Dppa3	122626410	122630272
213513	10561746	25	7	29657183	29657207	25	1	5S	rRNA	29657276	29657159	6330444E15Rik	29578875	29579834	Catsperg2	29727015	29697219
213460	10484551	25	2	85885243	85885267	25	1	U2	snRNA	85885330	85885168	Olfr1022	85868594	85869541	Olfr1023	85886802	85887737
213669	10408529	25	13	31737660	31737684	25	1	U6	snRNA	31737739	31737633	Foxf2	31625816	31631403	Foxc1	31806646	31810635
213665	10579772	25					2	U6	snRNA
214423	10422242	25	14	110428196	110428220	25	1	U6	snRNA	110428263	110428157	Slitrk1	108914239	108909991	Slitrk6	110755149	110748578
214323	10603704	25	X	13333370	13333394	25	1	5S	rRNA	13333444	13333355	Ddx3x	13280970	13294052	Nyx	13466110	13489313
214024	10428368	25	15	41220449	41220473	25	1	HY1	scRNA	41220477	41220379	Zfpm2	40655042	41104592	Oxr1	41447482	41861048
213995	10445528	25	17	46350321	46350297	25	1	MMERGLN-int	LTR/ERV1	46350151	46356719	Abcc10	46328352	46303221	Zfp318	46383731	46420920
214148	10423738	25					2	B2_Mm2	SINE/B2
214218	10408926	25	13	45026303	45026327	25	1	U6	snRNA	45026353	45026252	Dtnbp1	45002096	44922079	Gm9817	45078692	45081222
215491	10370833	25	1	166431836	166431860	25	1	Lx2	LINE/L1	166432497	166430817	Pogk	166409863	166384622	Gm4846	166497588	166483613
214536	10395974	25	12	63609962	63609938	25	1	U6	snRNA	63609869	63609974	Spanxn4	62687822	62688244	Fscb	64474898	64471333
214541	10505978	25	4	95524176	95524152	25	1	U1	snRNA	95524046	95524204	Jun	95052222	95049034	Fggy	95557507	95926939
214539	10428449	25	15	46151710	46151734	25	1	U6	snRNA	46151804	46151701	Kcnv1	45114934	45106284	4930548G14Rik	46625456	46625773
213872	10536607	25	6	19624705	19624681	25	1	U6	snRNA	19624610	19624712	Ankrd7	18866318	18879586	Kcnd2	21215503	21729805
213933	10606443	25	X	110622946	110622970	25	1	U2	snRNA	110623021	110622836	Gm6377	109196756	109200439	Pou3f4	110814390	110815571
213728	10372171	25	10	104224745	104224769	25	1	RLTR25B	LTR/ERVK	104225677	104224564	Gm4340	104194042	104196522	Tmtc2	105574451	105187663
215268	10439932	25	16	55594809	55594833	25	1	U6	snRNA	55594888	55594782	Zpld1	55297986	55225175	Nfkbiz	55838899	55811375
[truncated: 7,844 more rows]
