# Supplementary material for: Microarray analysis reveals global modulation of endogenous retroelement transcription by microbes
Source: Retrovirology. 2014 Jul 25;11:59. doi: 10.1186/1742-4690-11-59 (PMC4222864; doi:10.1186/1742-4690-11-59)
Supplement: Supplementary file 2 — Additional file 2: Archive of mouse annotation files. Probe annotation files (csv format), as defined in the Methods, for the following Affymetrix platforms: mg_u74a, mg_u74a_v2, mg_b74b, mg_u74b_v2, mg_b74c, mg_u74c_v2, moe_430a, moe_430b, ht_mg_430a, mogene_1_0_st, mogene_2_0, mouse430_v2, mouse430a_v2. Shortened platform names correspond to identifiers used within the ‘oligo’ Bioconductor R package. Column identifiers are pid – probe id, probeset – Affymetrix probeset, plen – probe length, sid – target chromosome, sstart – start position of probe on sid, send – end position of probe on sid, nident – identity within the region sstart to send, numhits – number of hits recorded by BLASTn, repeat – RepBase-defined repeat, repclass – RepBase-defined repeat class, rstart – start position of repetitive element, rend – end position of repetitive element, 5id – symbol of nearest 5′ protein coding gene, 5start – start position of 5id, 5stop – end position of 5id, 3id – symbol of nearest 3′ protein coding gene, 3start – start position of 3id, 3stop – end position of 3id. (ZIP 846 KB) [file 12977_2014_3913_MOESM2_ESM.zip › mouse/affy_mogene_2_0_st.csv]

pid	probeset	plen	sid	sstart	send	nident	numhits	repeat	repclass	rstart	rend	5id	5start	5stop	3id	3start	3stop
1147415	17212121	25					2	U3	snRNA
1910934	17212121	25					2	U3	snRNA
1365035	17212121	25					2	U3	snRNA
290355	17212121	25					2	U3	snRNA
309085	17212121	25	1	39519666	39519642	25	1	U3	snRNA	39519533	39519746	Tbc1d8	39478747	39371499	Cnot11	39534992	39546881
56615	17212121	25					2	U3	snRNA
1168482	17212121	25					2	U3	snRNA
1701374	17212121	25					2	U3	snRNA
325374	17212121	25					2	U3	snRNA
2527812	17212121	25					2	U3	snRNA
78769	17212121	25					2	U3	snRNA
638028	17212121	25					2	U3	snRNA
2217788	17212121	25					2	U3	snRNA
886348	17212121	25	1	39519688	39519664	25	1	U3	snRNA	39519533	39519746	Tbc1d8	39478747	39371499	Cnot11	39534992	39546881
636600	17211566	25					2	U6	snRNA
1061381	17211566	25	1	33422810	33422786	25	1	U6	snRNA	33422733	33422838	Gm5415	32547293	32543546	Prim2	33669786	33453811
326322	17211566	25	1	33422814	33422790	25	1	U6	snRNA	33422733	33422838	Gm5415	32547293	32543546	Prim2	33669786	33453811
235215	17211566	25					2	U6	snRNA
168914	17211566	25	1	33422830	33422806	25	1	U6	snRNA	33422733	33422838	Gm5415	32547293	32543546	Prim2	33669786	33453811
2260275	17211566	25	1	33422815	33422791	25	1	U6	snRNA	33422733	33422838	Gm5415	32547293	32543546	Prim2	33669786	33453811
2579275	17211788	25	1	35761697	35761673	25	1	U6	snRNA	35761602	35761705	Plekhb2	34849976	34879580	Hs6st1	36068400	36106446
1938242	17211566	25	1	33422813	33422789	25	1	U6	snRNA	33422733	33422838	Gm5415	32547293	32543546	Prim2	33669786	33453811
1593502	17211788	25	1	35761653	35761629	25	1	U6	snRNA	35761602	35761705	Plekhb2	34849976	34879580	Hs6st1	36068400	36106446
1753255	17211788	25	1	35761696	35761672	25	1	U6	snRNA	35761602	35761705	Plekhb2	34849976	34879580	Hs6st1	36068400	36106446
989478	17211788	25	1	35761698	35761674	25	1	U6	snRNA	35761602	35761705	Plekhb2	34849976	34879580	Hs6st1	36068400	36106446
2580141	17211788	25	1	35761658	35761634	25	1	U6	snRNA	35761602	35761705	Plekhb2	34849976	34879580	Hs6st1	36068400	36106446
531713	17211788	25	1	35761693	35761669	25	1	U6	snRNA	35761602	35761705	Plekhb2	34849976	34879580	Hs6st1	36068400	36106446
286075	17211788	25	1	35761654	35761630	25	1	U6	snRNA	35761602	35761705	Plekhb2	34849976	34879580	Hs6st1	36068400	36106446
967950	17211788	25	1	35761655	35761631	25	1	U6	snRNA	35761602	35761705	Plekhb2	34849976	34879580	Hs6st1	36068400	36106446
1589186	17211788	25	1	35761694	35761670	25	1	U6	snRNA	35761602	35761705	Plekhb2	34849976	34879580	Hs6st1	36068400	36106446
1299796	17211883	25	1	37005549	37005525	25	1	5S	rRNA	37005439	37005559	Tmem131	36939527	36792191	Vwa3b	37026596	37187605
50068	17211883	25	1	37005552	37005528	25	1	5S	rRNA	37005439	37005559	Tmem131	36939527	36792191	Vwa3b	37026596	37187605
2352851	17211883	25	1	37005556	37005532	25	1	5S	rRNA	37005439	37005559	Tmem131	36939527	36792191	Vwa3b	37026596	37187605
1036707	17211883	25	1	37005555	37005531	25	1	5S	rRNA	37005439	37005559	Tmem131	36939527	36792191	Vwa3b	37026596	37187605
1807575	17211883	25	1	37005551	37005527	25	1	5S	rRNA	37005439	37005559	Tmem131	36939527	36792191	Vwa3b	37026596	37187605
1180801	17211883	25	1	37005553	37005529	25	1	5S	rRNA	37005439	37005559	Tmem131	36939527	36792191	Vwa3b	37026596	37187605
585973	17211883	25	1	37005554	37005530	25	1	5S	rRNA	37005439	37005559	Tmem131	36939527	36792191	Vwa3b	37026596	37187605
48883	17211883	25	1	37005550	37005526	25	1	5S	rRNA	37005439	37005559	Tmem131	36939527	36792191	Vwa3b	37026596	37187605
169536	17212945	25	1	57467910	57467886	25	1	U1	snRNA	57467865	57468027	9430016H08Rik	57406328	57417953	Spats2l	57774162	57948394
681032	17212945	25	1	57467930	57467906	25	1	U1	snRNA	57467865	57468027	9430016H08Rik	57406328	57417953	Spats2l	57774162	57948394
2046666	17212945	25	1	57467939	57467915	25	1	U1	snRNA	57467865	57468027	9430016H08Rik	57406328	57417953	Spats2l	57774162	57948394
683536	17212945	25	1	57467903	57467879	25	1	U1	snRNA	57467865	57468027	9430016H08Rik	57406328	57417953	Spats2l	57774162	57948394
659585	17212945	25	1	57467927	57467903	25	1	U1	snRNA	57467865	57468027	9430016H08Rik	57406328	57417953	Spats2l	57774162	57948394
4861	17212945	25	1	57467904	57467880	25	1	U1	snRNA	57467865	57468027	9430016H08Rik	57406328	57417953	Spats2l	57774162	57948394
739753	17212945	25	1	57467975	57467951	25	1	U1	snRNA	57467865	57468027	9430016H08Rik	57406328	57417953	Spats2l	57774162	57948394
2116374	17212945	25	1	57467936	57467912	25	1	U1	snRNA	57467865	57468027	9430016H08Rik	57406328	57417953	Spats2l	57774162	57948394
1527709	17212945	25	1	57467951	57467927	25	1	U1	snRNA	57467865	57468027	9430016H08Rik	57406328	57417953	Spats2l	57774162	57948394
258617	17212945	25	1	57467926	57467902	25	1	U1	snRNA	57467865	57468027	9430016H08Rik	57406328	57417953	Spats2l	57774162	57948394
452444	17212945	25	1	57467906	57467882	25	1	U1	snRNA	57467865	57468027	9430016H08Rik	57406328	57417953	Spats2l	57774162	57948394
2262402	17212945	25	1	57467931	57467907	25	1	U1	snRNA	57467865	57468027	9430016H08Rik	57406328	57417953	Spats2l	57774162	57948394
1629757	17212945	25	1	57467905	57467881	25	1	U1	snRNA	57467865	57468027	9430016H08Rik	57406328	57417953	Spats2l	57774162	57948394
684519	17212945	25	1	57467971	57467947	25	1	U1	snRNA	57467865	57468027	9430016H08Rik	57406328	57417953	Spats2l	57774162	57948394
2591705	17212945	25	1	57467952	57467928	25	1	U1	snRNA	57467865	57468027	9430016H08Rik	57406328	57417953	Spats2l	57774162	57948394
299053	17212945	25	1	57467909	57467885	25	1	U1	snRNA	57467865	57468027	9430016H08Rik	57406328	57417953	Spats2l	57774162	57948394
1876105	17212945	25	1	57467949	57467925	25	1	U1	snRNA	57467865	57468027	9430016H08Rik	57406328	57417953	Spats2l	57774162	57948394
1142332	17212945	25	1	57467908	57467884	25	1	U1	snRNA	57467865	57468027	9430016H08Rik	57406328	57417953	Spats2l	57774162	57948394
678204	17212945	25	1	57467935	57467911	25	1	U1	snRNA	57467865	57468027	9430016H08Rik	57406328	57417953	Spats2l	57774162	57948394
233117	17212016	25	1	37974195	37974171	25	1	7SK	RNA	37973938	37974203	Lyg1	37957759	37946736	Txndc9	37997346	37983867
1995739	17212016	25	1	37974176	37974152	25	1	7SK	RNA	37973938	37974203	Lyg1	37957759	37946736	Txndc9	37997346	37983867
158158	17212016	25	1	37974021	37973997	25	1	7SK	RNA	37973938	37974203	Lyg1	37957759	37946736	Txndc9	37997346	37983867
1216035	17212016	25	1	37974173	37974149	25	1	7SK	RNA	37973938	37974203	Lyg1	37957759	37946736	Txndc9	37997346	37983867
816262	17212016	25	1	37974172	37974148	25	1	7SK	RNA	37973938	37974203	Lyg1	37957759	37946736	Txndc9	37997346	37983867
2026486	17212016	25	1	37974183	37974159	25	1	7SK	RNA	37973938	37974203	Lyg1	37957759	37946736	Txndc9	37997346	37983867
2145269	17212016	25	1	37974192	37974168	25	1	7SK	RNA	37973938	37974203	Lyg1	37957759	37946736	Txndc9	37997346	37983867
236998	17212016	25	1	37974154	37974130	25	1	7SK	RNA	37973938	37974203	Lyg1	37957759	37946736	Txndc9	37997346	37983867
1559704	17212016	25	1	37974131	37974107	25	1	7SK	RNA	37973938	37974203	Lyg1	37957759	37946736	Txndc9	37997346	37983867
985920	17212016	25	1	37974194	37974170	25	1	7SK	RNA	37973938	37974203	Lyg1	37957759	37946736	Txndc9	37997346	37983867
632853	17212016	25	1	37973993	37973969	25	1	7SK	RNA	37973938	37974203	Lyg1	37957759	37946736	Txndc9	37997346	37983867
1401880	17212016	25	1	37974126	37974102	25	1	7SK	RNA	37973938	37974203	Lyg1	37957759	37946736	Txndc9	37997346	37983867
1991127	17212016	25	1	37974020	37973996	25	1	7SK	RNA	37973938	37974203	Lyg1	37957759	37946736	Txndc9	37997346	37983867
976451	17212016	25	1	37974016	37973992	25	1	7SK	RNA	37973938	37974203	Lyg1	37957759	37946736	Txndc9	37997346	37983867
454072	17212016	25	1	37974128	37974104	25	1	7SK	RNA	37973938	37974203	Lyg1	37957759	37946736	Txndc9	37997346	37983867
1152159	17212016	25	1	37974018	37973994	25	1	7SK	RNA	37973938	37974203	Lyg1	37957759	37946736	Txndc9	37997346	37983867
441386	17212016	25	1	37974193	37974169	25	1	7SK	RNA	37973938	37974203	Lyg1	37957759	37946736	Txndc9	37997346	37983867
42861	17212016	25	1	37973994	37973970	25	1	7SK	RNA	37973938	37974203	Lyg1	37957759	37946736	Txndc9	37997346	37983867
91578	17212016	25	1	37974191	37974167	25	1	7SK	RNA	37973938	37974203	Lyg1	37957759	37946736	Txndc9	37997346	37983867
2070874	17213674	25	1	64396380	64396356	25	1	Lx5b	LINE/L1	64396311	64396610	Klf7	64122282	64029447	Creb1	64532804	64604547
1632409	17213674	25	1	64396379	64396355	25	1	Lx5b	LINE/L1	64396311	64396610	Klf7	64122282	64029447	Creb1	64532804	64604547
164202	17213674	25	1	64396382	64396358	25	1	Lx5b	LINE/L1	64396311	64396610	Klf7	64122282	64029447	Creb1	64532804	64604547
1784265	17213674	25	1	64396384	64396360	25	1	Lx5b	LINE/L1	64396311	64396610	Klf7	64122282	64029447	Creb1	64532804	64604547
483319	17213674	25	1	64396381	64396357	25	1	Lx5b	LINE/L1	64396311	64396610	Klf7	64122282	64029447	Creb1	64532804	64604547
18866	17213674	25	1	64396386	64396362	25	1	Lx5b	LINE/L1	64396311	64396610	Klf7	64122282	64029447	Creb1	64532804	64604547
736330	17213674	25	1	64396378	64396354	25	1	Lx5b	LINE/L1	64396311	64396610	Klf7	64122282	64029447	Creb1	64532804	64604547
2213056	17213674	25	1	64396383	64396359	25	1	Lx5b	LINE/L1	64396311	64396610	Klf7	64122282	64029447	Creb1	64532804	64604547
1772864	17213674	25	1	64396390	64396366	25	1	Lx5b	LINE/L1	64396311	64396610	Klf7	64122282	64029447	Creb1	64532804	64604547
342945	17254200	25					8	U2	snRNA
827424	17254200	25					4	U2	snRNA
482455	17254200	25					4	U2	snRNA
2072540	17254200	25					6	U2	snRNA
68208	17254200	25					6	U2	snRNA
69820	17214025	25	1	72226357	72226333	25	1	U2	snRNA	72226240	72226426	Mreg	72212307	72159233	Pecr	72284314	72259167
1367689	17254200	25					8	U2	snRNA
656469	17213513	25	1	61470477	61470453	25	1	U6	snRNA	61470441	61470542	Icos	60977927	61000320	Pard3b	61638824	62642284
2378126	17213513	25	1	61470475	61470451	25	1	U6	snRNA	61470441	61470542	Icos	60977927	61000320	Pard3b	61638824	62642284
1124441	17213513	25	1	61470467	61470443	25	1	U6	snRNA	61470441	61470542	Icos	60977927	61000320	Pard3b	61638824	62642284
1648669	17213513	25	1	61470502	61470478	25	1	U6	snRNA	61470441	61470542	Icos	60977927	61000320	Pard3b	61638824	62642284
850481	17213513	25	1	61470501	61470477	25	1	U6	snRNA	61470441	61470542	Icos	60977927	61000320	Pard3b	61638824	62642284
187377	17213513	25	1	61470476	61470452	25	1	U6	snRNA	61470441	61470542	Icos	60977927	61000320	Pard3b	61638824	62642284
2339251	17213513	25	1	61470470	61470446	25	1	U6	snRNA	61470441	61470542	Icos	60977927	61000320	Pard3b	61638824	62642284
639848	17213513	25	1	61470468	61470444	25	1	U6	snRNA	61470441	61470542	Icos	60977927	61000320	Pard3b	61638824	62642284
211382	17213513	25	1	61470503	61470479	25	1	U6	snRNA	61470441	61470542	Icos	60977927	61000320	Pard3b	61638824	62642284
595557	17213513	25	1	61470497	61470473	25	1	U6	snRNA	61470441	61470542	Icos	60977927	61000320	Pard3b	61638824	62642284
408072	17213513	25	1	61470471	61470447	25	1	U6	snRNA	61470441	61470542	Icos	60977927	61000320	Pard3b	61638824	62642284
2568319	17213513	25	1	61470496	61470472	25	1	U6	snRNA	61470441	61470542	Icos	60977927	61000320	Pard3b	61638824	62642284
2217071	17213513	25	1	61470472	61470448	25	1	U6	snRNA	61470441	61470542	Icos	60977927	61000320	Pard3b	61638824	62642284
2144860	17212341	25	1	43036918	43036894	25	1	(AT)n	Simple_repeat	43036836	43036928	Gpr45	42952872	43035449	Tgfbrap1	43098622	43047269
567196	17212341	25	1	43036923	43036899	25	1	(AT)n	Simple_repeat	43036836	43036928	Gpr45	42952872	43035449	Tgfbrap1	43098622	43047269
1377688	17212341	25	1	43036919	43036895	25	1	(AT)n	Simple_repeat	43036836	43036928	Gpr45	42952872	43035449	Tgfbrap1	43098622	43047269
1752066	17212341	25	1	43036922	43036898	25	1	(AT)n	Simple_repeat	43036836	43036928	Gpr45	42952872	43035449	Tgfbrap1	43098622	43047269
1289422	17212341	25	1	43036920	43036896	25	1	(AT)n	Simple_repeat	43036836	43036928	Gpr45	42952872	43035449	Tgfbrap1	43098622	43047269
226785	17212341	25	1	43036917	43036893	25	1	(AT)n	Simple_repeat	43036836	43036928	Gpr45	42952872	43035449	Tgfbrap1	43098622	43047269
267414	17212341	25	1	43036921	43036897	25	1	(AT)n	Simple_repeat	43036836	43036928	Gpr45	42952872	43035449	Tgfbrap1	43098622	43047269
630115	17210998	25	1	9458699	9458675	25	1	U6	snRNA	9458670	9458771	Sntg1	9299878	8361475	Rrs1	9545408	9547454
2186300	17210998	25	1	9458706	9458682	25	1	U6	snRNA	9458670	9458771	Sntg1	9299878	8361475	Rrs1	9545408	9547454
1298346	17210998	25	1	9458698	9458674	25	1	U6	snRNA	9458670	9458771	Sntg1	9299878	8361475	Rrs1	9545408	9547454
623361	17210998	25	1	9458694	9458670	25	1	U6	snRNA	9458670	9458771	Sntg1	9299878	8361475	Rrs1	9545408	9547454
2465176	17210998	25	1	9458704	9458680	25	1	U6	snRNA	9458670	9458771	Sntg1	9299878	8361475	Rrs1	9545408	9547454
418637	17210998	25	1	9458695	9458671	25	1	U6	snRNA	9458670	9458771	Sntg1	9299878	8361475	Rrs1	9545408	9547454
1743724	17210998	25	1	9458703	9458679	25	1	U6	snRNA	9458670	9458771	Sntg1	9299878	8361475	Rrs1	9545408	9547454
2201255	17210998	25	1	9458697	9458673	25	1	U6	snRNA	9458670	9458771	Sntg1	9299878	8361475	Rrs1	9545408	9547454
616662	17211566	25	1	33422758	33422734	25	1	U6	snRNA	33422733	33422838	Gm5415	32547293	32543546	Prim2	33669786	33453811
1939253	17211560	25	1	32726696	32726672	25	1	7SK	RNA	32726647	32726858	Gm5415	32547293	32543546	Prim2	33669786	33453811
1245821	17211562	25	1	33192059	33192035	25	1	U6	snRNA	33191994	33192087	Gm5415	32547293	32543546	Prim2	33669786	33453811
766920	17211560	25	1	32726742	32726718	25	1	7SK	RNA	32726647	32726858	Gm5415	32547293	32543546	Prim2	33669786	33453811
1714977	17211560	25	1	32726707	32726683	25	1	7SK	RNA	32726647	32726858	Gm5415	32547293	32543546	Prim2	33669786	33453811
2443666	17211562	25	1	33192062	33192038	25	1	U6	snRNA	33191994	33192087	Gm5415	32547293	32543546	Prim2	33669786	33453811
1573997	17211566	25	1	33422759	33422735	25	1	U6	snRNA	33422733	33422838	Gm5415	32547293	32543546	Prim2	33669786	33453811
1859146	17211545	25	1	31264943	31264919	25	1	MT2B1	LTR/ERVL	31264592	31265035	Pih1d3	31222839	31224287	Gm6489	31286945	31287706
1672041	17211560	25	1	32726804	32726780	25	1	7SK	RNA	32726647	32726858	Gm5415	32547293	32543546	Prim2	33669786	33453811
2536064	17211545	25	1	31264960	31264936	25	1	MT2B1	LTR/ERVL	31264592	31265035	Pih1d3	31222839	31224287	Gm6489	31286945	31287706
789344	17211560	25	1	32726743	32726719	25	1	7SK	RNA	32726647	32726858	Gm5415	32547293	32543546	Prim2	33669786	33453811
15581	17211560	25	1	32726780	32726756	25	1	7SK	RNA	32726647	32726858	Gm5415	32547293	32543546	Prim2	33669786	33453811
898804	17211560	25	1	32726851	32726827	25	1	7SK	RNA	32726647	32726858	Gm5415	32547293	32543546	Prim2	33669786	33453811
1513434	17211560	25	1	32726722	32726698	25	1	7SK	RNA	32726647	32726858	Gm5415	32547293	32543546	Prim2	33669786	33453811
1588806	17211545	25	1	31264979	31264955	25	1	MT2B1	LTR/ERVL	31264592	31265035	Pih1d3	31222839	31224287	Gm6489	31286945	31287706
769433	17211545	25	1	31264942	31264918	25	1	MT2B1	LTR/ERVL	31264592	31265035	Pih1d3	31222839	31224287	Gm6489	31286945	31287706
1650312	17211545	25	1	31264947	31264923	25	1	MT2B1	LTR/ERVL	31264592	31265035	Pih1d3	31222839	31224287	Gm6489	31286945	31287706
1284586	17211560	25	1	32726744	32726720	25	1	7SK	RNA	32726647	32726858	Gm5415	32547293	32543546	Prim2	33669786	33453811
374282	17211566	25	1	33422757	33422733	25	1	U6	snRNA	33422733	33422838	Gm5415	32547293	32543546	Prim2	33669786	33453811
2055072	17211560	25	1	32726714	32726690	25	1	7SK	RNA	32726647	32726858	Gm5415	32547293	32543546	Prim2	33669786	33453811
811130	17211560	25	1	32726709	32726685	25	1	7SK	RNA	32726647	32726858	Gm5415	32547293	32543546	Prim2	33669786	33453811
2303295	17211562	25	1	33192058	33192034	25	1	U6	snRNA	33191994	33192087	Gm5415	32547293	32543546	Prim2	33669786	33453811
1790677	17211562	25	1	33192060	33192036	25	1	U6	snRNA	33191994	33192087	Gm5415	32547293	32543546	Prim2	33669786	33453811
1257065	17211560	25	1	32726708	32726684	25	1	7SK	RNA	32726647	32726858	Gm5415	32547293	32543546	Prim2	33669786	33453811
1339457	17211562	25	1	33192085	33192061	25	1	U6	snRNA	33191994	33192087	Gm5415	32547293	32543546	Prim2	33669786	33453811
2361355	17211545	25	1	31264955	31264931	25	1	MT2B1	LTR/ERVL	31264592	31265035	Pih1d3	31222839	31224287	Gm6489	31286945	31287706
2553217	17211560	25	1	32726706	32726682	25	1	7SK	RNA	32726647	32726858	Gm5415	32547293	32543546	Prim2	33669786	33453811
2522256	17211560	25	1	32726740	32726716	25	1	7SK	RNA	32726647	32726858	Gm5415	32547293	32543546	Prim2	33669786	33453811
416985	17211560	25	1	32726702	32726678	25	1	7SK	RNA	32726647	32726858	Gm5415	32547293	32543546	Prim2	33669786	33453811
2061491	17211562	25	1	33192070	33192046	25	1	U6	snRNA	33191994	33192087	Gm5415	32547293	32543546	Prim2	33669786	33453811
1175368	17211562	25	1	33192063	33192039	25	1	U6	snRNA	33191994	33192087	Gm5415	32547293	32543546	Prim2	33669786	33453811
969284	17211560	25	1	32726721	32726697	25	1	7SK	RNA	32726647	32726858	Gm5415	32547293	32543546	Prim2	33669786	33453811
244905	17211562	25	1	33192061	33192037	25	1	U6	snRNA	33191994	33192087	Gm5415	32547293	32543546	Prim2	33669786	33453811
850926	17211562	25	1	33192057	33192033	25	1	U6	snRNA	33191994	33192087	Gm5415	32547293	32543546	Prim2	33669786	33453811
578421	17211545	25	1	31264944	31264920	25	1	MT2B1	LTR/ERVL	31264592	31265035	Pih1d3	31222839	31224287	Gm6489	31286945	31287706
1079766	17211560	25	1	32726704	32726680	25	1	7SK	RNA	32726647	32726858	Gm5415	32547293	32543546	Prim2	33669786	33453811
1372486	17211560	25	1	32726846	32726822	25	1	7SK	RNA	32726647	32726858	Gm5415	32547293	32543546	Prim2	33669786	33453811
2186753	17211560	25	1	32726754	32726730	25	1	7SK	RNA	32726647	32726858	Gm5415	32547293	32543546	Prim2	33669786	33453811
2365502	17211560	25	1	32726823	32726799	25	1	7SK	RNA	32726647	32726858	Gm5415	32547293	32543546	Prim2	33669786	33453811
2291569	17211545	25	1	31264956	31264932	25	1	MT2B1	LTR/ERVL	31264592	31265035	Pih1d3	31222839	31224287	Gm6489	31286945	31287706
1189528	17215238	25	1	87251224	87251200	25	1	U6	snRNA	87251152	87251248	Eif4e2	87213914	87240488	Efhd1	87264363	87310839
2480375	17215238	25	1	87251178	87251154	25	1	U6	snRNA	87251152	87251248	Eif4e2	87213914	87240488	Efhd1	87264363	87310839
2015206	17215238	25	1	87251227	87251203	25	1	U6	snRNA	87251152	87251248	Eif4e2	87213914	87240488	Efhd1	87264363	87310839
1641460	17215238	25	1	87251229	87251205	25	1	U6	snRNA	87251152	87251248	Eif4e2	87213914	87240488	Efhd1	87264363	87310839
2058938	17215238	25	1	87251230	87251206	25	1	U6	snRNA	87251152	87251248	Eif4e2	87213914	87240488	Efhd1	87264363	87310839
1098186	17215238	25	1	87251231	87251207	25	1	U6	snRNA	87251152	87251248	Eif4e2	87213914	87240488	Efhd1	87264363	87310839
305247	17216351	25	1	105945641	105945617	25	1	U6	snRNA	105945555	105945658	Tnfrsf11a	105780723	105847981	Zcchc2	105990406	106034074
1118519	17216351	25	1	105945648	105945624	25	1	U6	snRNA	105945555	105945658	Tnfrsf11a	105780723	105847981	Zcchc2	105990406	106034074
2593046	17216351	25	1	105945595	105945571	25	1	U6	snRNA	105945555	105945658	Tnfrsf11a	105780723	105847981	Zcchc2	105990406	106034074
2380547	17216351	25	1	105945611	105945587	25	1	U6	snRNA	105945555	105945658	Tnfrsf11a	105780723	105847981	Zcchc2	105990406	106034074
1424630	17216351	25	1	105945609	105945585	25	1	U6	snRNA	105945555	105945658	Tnfrsf11a	105780723	105847981	Zcchc2	105990406	106034074
2337980	17216351	25	1	105945639	105945615	25	1	U6	snRNA	105945555	105945658	Tnfrsf11a	105780723	105847981	Zcchc2	105990406	106034074
863652	17216351	25	1	105945608	105945584	25	1	U6	snRNA	105945555	105945658	Tnfrsf11a	105780723	105847981	Zcchc2	105990406	106034074
2258636	17216351	25	1	105945651	105945627	25	1	U6	snRNA	105945555	105945658	Tnfrsf11a	105780723	105847981	Zcchc2	105990406	106034074
1339334	17216351	25	1	105945606	105945582	25	1	U6	snRNA	105945555	105945658	Tnfrsf11a	105780723	105847981	Zcchc2	105990406	106034074
2201586	17216351	25	1	105945596	105945572	25	1	U6	snRNA	105945555	105945658	Tnfrsf11a	105780723	105847981	Zcchc2	105990406	106034074
252179	17216351	25	1	105945653	105945629	25	1	U6	snRNA	105945555	105945658	Tnfrsf11a	105780723	105847981	Zcchc2	105990406	106034074
481813	17216351	25	1	105945614	105945590	25	1	U6	snRNA	105945555	105945658	Tnfrsf11a	105780723	105847981	Zcchc2	105990406	106034074
1931982	17216351	25	1	105945600	105945576	25	1	U6	snRNA	105945555	105945658	Tnfrsf11a	105780723	105847981	Zcchc2	105990406	106034074
1840491	17216351	25	1	105945583	105945559	25	1	U6	snRNA	105945555	105945658	Tnfrsf11a	105780723	105847981	Zcchc2	105990406	106034074
658900	17216351	25	1	105945597	105945573	25	1	U6	snRNA	105945555	105945658	Tnfrsf11a	105780723	105847981	Zcchc2	105990406	106034074
1967220	17216351	25	1	105945640	105945616	25	1	U6	snRNA	105945555	105945658	Tnfrsf11a	105780723	105847981	Zcchc2	105990406	106034074
196200	17216351	25	1	105945605	105945581	25	1	U6	snRNA	105945555	105945658	Tnfrsf11a	105780723	105847981	Zcchc2	105990406	106034074
1182836	17216351	25	1	105945655	105945631	25	1	U6	snRNA	105945555	105945658	Tnfrsf11a	105780723	105847981	Zcchc2	105990406	106034074
354338	17216351	25	1	105945649	105945625	25	1	U6	snRNA	105945555	105945658	Tnfrsf11a	105780723	105847981	Zcchc2	105990406	106034074
2401217	17216351	25	1	105945594	105945570	25	1	U6	snRNA	105945555	105945658	Tnfrsf11a	105780723	105847981	Zcchc2	105990406	106034074
1388191	17216351	25	1	105945599	105945575	25	1	U6	snRNA	105945555	105945658	Tnfrsf11a	105780723	105847981	Zcchc2	105990406	106034074
812706	17216351	25	1	105945598	105945574	25	1	U6	snRNA	105945555	105945658	Tnfrsf11a	105780723	105847981	Zcchc2	105990406	106034074
1262646	17216351	25	1	105945652	105945628	25	1	U6	snRNA	105945555	105945658	Tnfrsf11a	105780723	105847981	Zcchc2	105990406	106034074
2125495	17216351	25	1	105945647	105945623	25	1	U6	snRNA	105945555	105945658	Tnfrsf11a	105780723	105847981	Zcchc2	105990406	106034074
1878183	17216351	25	1	105945650	105945626	25	1	U6	snRNA	105945555	105945658	Tnfrsf11a	105780723	105847981	Zcchc2	105990406	106034074
2199966	17214663	25	1	77144796	77144772	25	1	5S	rRNA	77144755	77144842	Slc4a3	75546266	75562172	Epha4	77515088	77367185
1611738	17214663	25					2	5S	rRNA
1326262	17214663	25	1	77144797	77144773	25	1	5S	rRNA	77144755	77144842	Slc4a3	75546266	75562172	Epha4	77515088	77367185
252693	17214663	25	1	77144799	77144775	25	1	5S	rRNA	77144755	77144842	Slc4a3	75546266	75562172	Epha4	77515088	77367185
625065	17214663	25	1	77144800	77144776	25	1	5S	rRNA	77144755	77144842	Slc4a3	75546266	75562172	Epha4	77515088	77367185
1882314	17214663	25					2	5S	rRNA
552654	17214663	25	1	77144795	77144771	25	1	5S	rRNA	77144755	77144842	Slc4a3	75546266	75562172	Epha4	77515088	77367185
64960	17217158	25	1	132100752	132100728	25	1	U6	snRNA	132100639	132100754	Mfsd4	132068062	132022806	Cdk18	132139685	132113550
2059785	17217158	25	1	132100749	132100725	25	1	U6	snRNA	132100639	132100754	Mfsd4	132068062	132022806	Cdk18	132139685	132113550
114102	17217158	25	1	132100751	132100727	25	1	U6	snRNA	132100639	132100754	Mfsd4	132068062	132022806	Cdk18	132139685	132113550
1249636	17217158	25	1	132100748	132100724	25	1	U6	snRNA	132100639	132100754	Mfsd4	132068062	132022806	Cdk18	132139685	132113550
1655860	17217158	25	1	132100747	132100723	25	1	U6	snRNA	132100639	132100754	Mfsd4	132068062	132022806	Cdk18	132139685	132113550
1558354	17217158	25	1	132100745	132100721	25	1	U6	snRNA	132100639	132100754	Mfsd4	132068062	132022806	Cdk18	132139685	132113550
344618	17217158	25	1	132100750	132100726	25	1	U6	snRNA	132100639	132100754	Mfsd4	132068062	132022806	Cdk18	132139685	132113550
947406	17217158	25	1	132100746	132100722	25	1	U6	snRNA	132100639	132100754	Mfsd4	132068062	132022806	Cdk18	132139685	132113550
487144	17216640	25	1	119530302	119530278	25	1	U6	snRNA	119530213	119530311	Ralb	119504794	119470305	Epb4.1l5	119649000	119545033
2449022	17216640	25	1	119530306	119530282	25	1	U6	snRNA	119530213	119530311	Ralb	119504794	119470305	Epb4.1l5	119649000	119545033
857975	17216640	25	1	119530307	119530283	25	1	U6	snRNA	119530213	119530311	Ralb	119504794	119470305	Epb4.1l5	119649000	119545033
1534944	17216640	25	1	119530303	119530279	25	1	U6	snRNA	119530213	119530311	Ralb	119504794	119470305	Epb4.1l5	119649000	119545033
179864	17216640	25	1	119530271	119530247	25	1	U6	snRNA	119530213	119530311	Ralb	119504794	119470305	Epb4.1l5	119649000	119545033
796061	17216640	25	1	119530282	119530258	25	1	U6	snRNA	119530213	119530311	Ralb	119504794	119470305	Epb4.1l5	119649000	119545033
453905	17216640	25	1	119530272	119530248	25	1	U6	snRNA	119530213	119530311	Ralb	119504794	119470305	Epb4.1l5	119649000	119545033
1035379	17216640	25	1	119530305	119530281	25	1	U6	snRNA	119530213	119530311	Ralb	119504794	119470305	Epb4.1l5	119649000	119545033
887205	17216640	25	1	119530289	119530265	25	1	U6	snRNA	119530213	119530311	Ralb	119504794	119470305	Epb4.1l5	119649000	119545033
926741	17216554	25	1	117536450	117536426	25	1	U1	snRNA	117536301	117536461	Gm19965	116803193	116821850	Tsn	118311132	118298517
394448	17216554	25	1	117536377	117536353	25	1	U1	snRNA	117536301	117536461	Gm19965	116803193	116821850	Tsn	118311132	118298517
1773774	17216554	25	1	117536456	117536432	25	1	U1	snRNA	117536301	117536461	Gm19965	116803193	116821850	Tsn	118311132	118298517
153403	17216554	25	1	117536454	117536430	25	1	U1	snRNA	117536301	117536461	Gm19965	116803193	116821850	Tsn	118311132	118298517
1884272	17216554	25	1	117536452	117536428	25	1	U1	snRNA	117536301	117536461	Gm19965	116803193	116821850	Tsn	118311132	118298517
630135	17216554	25	1	117536451	117536427	25	1	U1	snRNA	117536301	117536461	Gm19965	116803193	116821850	Tsn	118311132	118298517
1389223	17216554	25	1	117536460	117536436	25	1	U1	snRNA	117536301	117536461	Gm19965	116803193	116821850	Tsn	118311132	118298517
33441	17216554	25	1	117536461	117536437	25	1	U1	snRNA	117536301	117536461	Gm19965	116803193	116821850	Tsn	118311132	118298517
206180	17216554	25	1	117536453	117536429	25	1	U1	snRNA	117536301	117536461	Gm19965	116803193	116821850	Tsn	118311132	118298517
1936632	17216554	25	1	117536448	117536424	25	1	U1	snRNA	117536301	117536461	Gm19965	116803193	116821850	Tsn	118311132	118298517
2158168	17216554	25	1	117536458	117536434	25	1	U1	snRNA	117536301	117536461	Gm19965	116803193	116821850	Tsn	118311132	118298517
1435808	17216242	25	1	99017395	99017371	25	1	U6	snRNA	99017368	99017462	Slco6d1	98421124	98516988	Cntnap5b	99772765	100485942
2159154	17216242	25	1	99017459	99017435	25	1	U6	snRNA	99017368	99017462	Slco6d1	98421124	98516988	Cntnap5b	99772765	100485942
239054	17216242	25	1	99017457	99017433	25	1	U6	snRNA	99017368	99017462	Slco6d1	98421124	98516988	Cntnap5b	99772765	100485942
2122521	17216242	25	1	99017396	99017372	25	1	U6	snRNA	99017368	99017462	Slco6d1	98421124	98516988	Cntnap5b	99772765	100485942
1548413	17216242	25	1	99017450	99017426	25	1	U6	snRNA	99017368	99017462	Slco6d1	98421124	98516988	Cntnap5b	99772765	100485942
1251589	17216242	25	1	99017460	99017436	25	1	U6	snRNA	99017368	99017462	Slco6d1	98421124	98516988	Cntnap5b	99772765	100485942
1113357	17216242	25	1	99017398	99017374	25	1	U6	snRNA	99017368	99017462	Slco6d1	98421124	98516988	Cntnap5b	99772765	100485942
417122	17216242	25	1	99017455	99017431	25	1	U6	snRNA	99017368	99017462	Slco6d1	98421124	98516988	Cntnap5b	99772765	100485942
1425788	17216242	25	1	99017458	99017434	25	1	U6	snRNA	99017368	99017462	Slco6d1	98421124	98516988	Cntnap5b	99772765	100485942
361969	17216242	25	1	99017452	99017428	25	1	U6	snRNA	99017368	99017462	Slco6d1	98421124	98516988	Cntnap5b	99772765	100485942
753308	17216242	25	1	99017447	99017423	25	1	U6	snRNA	99017368	99017462	Slco6d1	98421124	98516988	Cntnap5b	99772765	100485942
2078761	17216242	25	1	99017451	99017427	25	1	U6	snRNA	99017368	99017462	Slco6d1	98421124	98516988	Cntnap5b	99772765	100485942
926088	17216242	25	1	99017431	99017407	25	1	U6	snRNA	99017368	99017462	Slco6d1	98421124	98516988	Cntnap5b	99772765	100485942
418038	17216242	25	1	99017397	99017373	25	1	U6	snRNA	99017368	99017462	Slco6d1	98421124	98516988	Cntnap5b	99772765	100485942
2565783	17216242	25	1	99017448	99017424	25	1	U6	snRNA	99017368	99017462	Slco6d1	98421124	98516988	Cntnap5b	99772765	100485942
494950	17216721	25	1	122510622	122510598	25	1	U1	snRNA	122510550	122510708	Ddx18	121567989	121553835	Dpp10	124045559	123332142
2479293	17216721	25	1	122510614	122510590	25	1	U1	snRNA	122510550	122510708	Ddx18	121567989	121553835	Dpp10	124045559	123332142
1494443	17216721	25	1	122510617	122510593	25	1	U1	snRNA	122510550	122510708	Ddx18	121567989	121553835	Dpp10	124045559	123332142
104179	17216721	25	1	122510620	122510596	25	1	U1	snRNA	122510550	122510708	Ddx18	121567989	121553835	Dpp10	124045559	123332142
2144648	17216721	25	1	122510574	122510550	25	1	U1	snRNA	122510550	122510708	Ddx18	121567989	121553835	Dpp10	124045559	123332142
2287241	17216721	25	1	122510618	122510594	25	1	U1	snRNA	122510550	122510708	Ddx18	121567989	121553835	Dpp10	124045559	123332142
2506473	17216721	25	1	122510619	122510595	25	1	U1	snRNA	122510550	122510708	Ddx18	121567989	121553835	Dpp10	124045559	123332142
721720	17216721	25	1	122510615	122510591	25	1	U1	snRNA	122510550	122510708	Ddx18	121567989	121553835	Dpp10	124045559	123332142
1921540	17216721	25	1	122510613	122510589	25	1	U1	snRNA	122510550	122510708	Ddx18	121567989	121553835	Dpp10	124045559	123332142
115607	17216721	25	1	122510616	122510592	25	1	U1	snRNA	122510550	122510708	Ddx18	121567989	121553835	Dpp10	124045559	123332142
1653075	17216721	25	1	122510578	122510554	25	1	U1	snRNA	122510550	122510708	Ddx18	121567989	121553835	Dpp10	124045559	123332142
123162	17216721	25	1	122510625	122510601	25	1	U1	snRNA	122510550	122510708	Ddx18	121567989	121553835	Dpp10	124045559	123332142
1313950	17216721	25	1	122510576	122510552	25	1	U1	snRNA	122510550	122510708	Ddx18	121567989	121553835	Dpp10	124045559	123332142
1752350	17216721	25	1	122510621	122510597	25	1	U1	snRNA	122510550	122510708	Ddx18	121567989	121553835	Dpp10	124045559	123332142
606179	17216496	25	1	109804859	109804835	25	1	7SK	RNA	109804760	109804989	Serpinb8	107590006	107608909	Cdh7	109982431	110140157
2512212	17216496	25	1	109804845	109804821	25	1	7SK	RNA	109804760	109804989	Serpinb8	107590006	107608909	Cdh7	109982431	110140157
463993	17216496	25	1	109804966	109804942	25	1	7SK	RNA	109804760	109804989	Serpinb8	107590006	107608909	Cdh7	109982431	110140157
2198600	17216496	25	1	109804933	109804909	25	1	7SK	RNA	109804760	109804989	Serpinb8	107590006	107608909	Cdh7	109982431	110140157
878598	17216496	25	1	109804861	109804837	25	1	7SK	RNA	109804760	109804989	Serpinb8	107590006	107608909	Cdh7	109982431	110140157
1268174	17216496	25	1	109804853	109804829	25	1	7SK	RNA	109804760	109804989	Serpinb8	107590006	107608909	Cdh7	109982431	110140157
2154625	17216496	25	1	109804848	109804824	25	1	7SK	RNA	109804760	109804989	Serpinb8	107590006	107608909	Cdh7	109982431	110140157
1974768	17216496	25	1	109804857	109804833	25	1	7SK	RNA	109804760	109804989	Serpinb8	107590006	107608909	Cdh7	109982431	110140157
544356	17216496	25	1	109804935	109804911	25	1	7SK	RNA	109804760	109804989	Serpinb8	107590006	107608909	Cdh7	109982431	110140157
1016556	17216496	25	1	109804855	109804831	25	1	7SK	RNA	109804760	109804989	Serpinb8	107590006	107608909	Cdh7	109982431	110140157
328232	17216496	25	1	109804856	109804832	25	1	7SK	RNA	109804760	109804989	Serpinb8	107590006	107608909	Cdh7	109982431	110140157
866799	17216496	25	1	109804860	109804836	25	1	7SK	RNA	109804760	109804989	Serpinb8	107590006	107608909	Cdh7	109982431	110140157
43023	17216496	25	1	109804934	109804910	25	1	7SK	RNA	109804760	109804989	Serpinb8	107590006	107608909	Cdh7	109982431	110140157
563289	17216496	25	1	109804906	109804882	25	1	7SK	RNA	109804760	109804989	Serpinb8	107590006	107608909	Cdh7	109982431	110140157
243479	17216496	25	1	109804858	109804834	25	1	7SK	RNA	109804760	109804989	Serpinb8	107590006	107608909	Cdh7	109982431	110140157
2136431	17216496	25	1	109804954	109804930	25	1	7SK	RNA	109804760	109804989	Serpinb8	107590006	107608909	Cdh7	109982431	110140157
53080	17217836	25	1	136697451	136697427	25	1	U6	snRNA	136697374	136697466	Zfp281	136624901	136630053	Nr5a2	136960427	136843584
465697	17217836	25	1	136697425	136697401	25	1	U6	snRNA	136697374	136697466	Zfp281	136624901	136630053	Nr5a2	136960427	136843584
1036374	17217836	25	1	136697448	136697424	25	1	U6	snRNA	136697374	136697466	Zfp281	136624901	136630053	Nr5a2	136960427	136843584
1474667	17217836	25	1	136697431	136697407	25	1	U6	snRNA	136697374	136697466	Zfp281	136624901	136630053	Nr5a2	136960427	136843584
2466440	17217836	25	1	136697428	136697404	25	1	U6	snRNA	136697374	136697466	Zfp281	136624901	136630053	Nr5a2	136960427	136843584
927380	17217836	25	1	136697463	136697439	25	1	U6	snRNA	136697374	136697466	Zfp281	136624901	136630053	Nr5a2	136960427	136843584
2009110	17217836	25	1	136697424	136697400	25	1	U6	snRNA	136697374	136697466	Zfp281	136624901	136630053	Nr5a2	136960427	136843584
1405969	17217836	25	1	136697450	136697426	25	1	U6	snRNA	136697374	136697466	Zfp281	136624901	136630053	Nr5a2	136960427	136843584
2300858	17217965	25	1	139787014	139786990	25	1	U6	snRNA	139786983	139787084	Gm4788	139781239	139697635	Cfhr2	139858689	139810293
2215305	17217963	25	1	139671641	139671617	25	1	U6	snRNA	139671604	139671705	Cfhr3	139608282	139593755	Gm4788	139781239	139697635
240605	17217963	25	1	139671640	139671616	25	1	U6	snRNA	139671604	139671705	Cfhr3	139608282	139593755	Gm4788	139781239	139697635
906568	17217963	25	1	139671639	139671615	25	1	U6	snRNA	139671604	139671705	Cfhr3	139608282	139593755	Gm4788	139781239	139697635
1438129	17217963	25	1	139671667	139671643	25	1	U6	snRNA	139671604	139671705	Cfhr3	139608282	139593755	Gm4788	139781239	139697635
2331123	17217965	25	1	139787045	139787021	25	1	U6	snRNA	139786983	139787084	Gm4788	139781239	139697635	Cfhr2	139858689	139810293
1880813	17217965	25	1	139787010	139786986	25	1	U6	snRNA	139786983	139787084	Gm4788	139781239	139697635	Cfhr2	139858689	139810293
379368	17217965	25	1	139787057	139787033	25	1	U6	snRNA	139786983	139787084	Gm4788	139781239	139697635	Cfhr2	139858689	139810293
2473927	17217965	25	1	139787016	139786992	25	1	U6	snRNA	139786983	139787084	Gm4788	139781239	139697635	Cfhr2	139858689	139810293
377756	17217963	25	1	139671678	139671654	25	1	U6	snRNA	139671604	139671705	Cfhr3	139608282	139593755	Gm4788	139781239	139697635
1946243	17217963	25	1	139671668	139671644	25	1	U6	snRNA	139671604	139671705	Cfhr3	139608282	139593755	Gm4788	139781239	139697635
681395	17218004	25	1	141314391	141314367	25	1	HY1	scRNA	141314355	141314460	Gm4845	141257158	141256568	Cdc73	143702893	143598797
1506319	17217965	25	1	139787042	139787018	25	1	U6	snRNA	139786983	139787084	Gm4788	139781239	139697635	Cfhr2	139858689	139810293
1357516	17218004	25	1	141314397	141314373	25	1	HY1	scRNA	141314355	141314460	Gm4845	141257158	141256568	Cdc73	143702893	143598797
844913	17217965	25	1	139787046	139787022	25	1	U6	snRNA	139786983	139787084	Gm4788	139781239	139697635	Cfhr2	139858689	139810293
2286958	17217963	25	1	139671631	139671607	25	1	U6	snRNA	139671604	139671705	Cfhr3	139608282	139593755	Gm4788	139781239	139697635
1072815	17217963	25	1	139671663	139671639	25	1	U6	snRNA	139671604	139671705	Cfhr3	139608282	139593755	Gm4788	139781239	139697635
2507843	17217963	25	1	139671638	139671614	25	1	U6	snRNA	139671604	139671705	Cfhr3	139608282	139593755	Gm4788	139781239	139697635
268428	17218004	25	1	141314408	141314384	25	1	HY1	scRNA	141314355	141314460	Gm4845	141257158	141256568	Cdc73	143702893	143598797
1350886	17217965	25	1	139787051	139787027	25	1	U6	snRNA	139786983	139787084	Gm4788	139781239	139697635	Cfhr2	139858689	139810293
377384	17217963	25	1	139671666	139671642	25	1	U6	snRNA	139671604	139671705	Cfhr3	139608282	139593755	Gm4788	139781239	139697635
1382043	17217965	25	1	139787048	139787024	25	1	U6	snRNA	139786983	139787084	Gm4788	139781239	139697635	Cfhr2	139858689	139810293
1980368	17217963	25	1	139671664	139671640	25	1	U6	snRNA	139671604	139671705	Cfhr3	139608282	139593755	Gm4788	139781239	139697635
1112049	17217963	25	1	139671636	139671612	25	1	U6	snRNA	139671604	139671705	Cfhr3	139608282	139593755	Gm4788	139781239	139697635
2449587	17218004	25	1	141314393	141314369	25	1	HY1	scRNA	141314355	141314460	Gm4845	141257158	141256568	Cdc73	143702893	143598797
2528151	17217963	25	1	139671637	139671613	25	1	U6	snRNA	139671604	139671705	Cfhr3	139608282	139593755	Gm4788	139781239	139697635
2528150	17217965	25	1	139787015	139786991	25	1	U6	snRNA	139786983	139787084	Gm4788	139781239	139697635	Cfhr2	139858689	139810293
1701492	17217963	25	1	139671665	139671641	25	1	U6	snRNA	139671604	139671705	Cfhr3	139608282	139593755	Gm4788	139781239	139697635
176913	17218004	25	1	141314395	141314371	25	1	HY1	scRNA	141314355	141314460	Gm4845	141257158	141256568	Cdc73	143702893	143598797
16828	17217965	25	1	139787044	139787020	25	1	U6	snRNA	139786983	139787084	Gm4788	139781239	139697635	Cfhr2	139858689	139810293
863831	17217963	25	1	139671662	139671638	25	1	U6	snRNA	139671604	139671705	Cfhr3	139608282	139593755	Gm4788	139781239	139697635
1274316	17218004	25	1	141314392	141314368	25	1	HY1	scRNA	141314355	141314460	Gm4845	141257158	141256568	Cdc73	143702893	143598797
2188789	17217965	25	1	139787052	139787028	25	1	U6	snRNA	139786983	139787084	Gm4788	139781239	139697635	Cfhr2	139858689	139810293
2325063	17217963	25	1	139671669	139671645	25	1	U6	snRNA	139671604	139671705	Cfhr3	139608282	139593755	Gm4788	139781239	139697635
208374	17217965	25	1	139787017	139786993	25	1	U6	snRNA	139786983	139787084	Gm4788	139781239	139697635	Cfhr2	139858689	139810293
1041365	17217965	25	1	139787050	139787026	25	1	U6	snRNA	139786983	139787084	Gm4788	139781239	139697635	Cfhr2	139858689	139810293
1735071	17217965	25	1	139787047	139787023	25	1	U6	snRNA	139786983	139787084	Gm4788	139781239	139697635	Cfhr2	139858689	139810293
1809375	17217965	25	1	139787043	139787019	25	1	U6	snRNA	139786983	139787084	Gm4788	139781239	139697635	Cfhr2	139858689	139810293
289687	17217963	25	1	139671660	139671636	25	1	U6	snRNA	139671604	139671705	Cfhr3	139608282	139593755	Gm4788	139781239	139697635
139581	17218004	25	1	141314409	141314385	25	1	HY1	scRNA	141314355	141314460	Gm4845	141257158	141256568	Cdc73	143702893	143598797
1159210	17218004	25	1	141314411	141314387	25	1	HY1	scRNA	141314355	141314460	Gm4845	141257158	141256568	Cdc73	143702893	143598797
595778	17218004	25	1	141314410	141314386	25	1	HY1	scRNA	141314355	141314460	Gm4845	141257158	141256568	Cdc73	143702893	143598797
2239489	17218004	25	1	141314412	141314388	25	1	HY1	scRNA	141314355	141314460	Gm4845	141257158	141256568	Cdc73	143702893	143598797
2214197	17220054	25	1	179910267	179910243	25	1	L1M4	LINE/L1	179910241	179910497	Gm10518	179803376	179804676	Cdc42bpa	179960472	180165603
2254097	17220054	25	1	179910269	179910245	25	1	L1M4	LINE/L1	179910241	179910497	Gm10518	179803376	179804676	Cdc42bpa	179960472	180165603
1165996	17220054	25	1	179910268	179910244	25	1	L1M4	LINE/L1	179910241	179910497	Gm10518	179803376	179804676	Cdc42bpa	179960472	180165603
2597853	17220054	25	1	179910265	179910241	25	1	L1M4	LINE/L1	179910241	179910497	Gm10518	179803376	179804676	Cdc42bpa	179960472	180165603
696696	17220054	25	1	179910270	179910246	25	1	L1M4	LINE/L1	179910241	179910497	Gm10518	179803376	179804676	Cdc42bpa	179960472	180165603
33119	17220054	25	1	179910266	179910242	25	1	L1M4	LINE/L1	179910241	179910497	Gm10518	179803376	179804676	Cdc42bpa	179960472	180165603
1568581	17220593	25	1	186123229	186123205	25	1	5S	rRNA	186123204	186123291	Lyplal1	186117310	186087731	Tgfb2	186705992	186623186
703412	17220593	25	1	186123250	186123226	25	1	5S	rRNA	186123204	186123291	Lyplal1	186117310	186087731	Tgfb2	186705992	186623186
1327028	17220593	25	1	186123242	186123218	25	1	5S	rRNA	186123204	186123291	Lyplal1	186117310	186087731	Tgfb2	186705992	186623186
2523955	17220593	25	1	186123244	186123220	25	1	5S	rRNA	186123204	186123291	Lyplal1	186117310	186087731	Tgfb2	186705992	186623186
2482285	17220593	25	1	186123243	186123219	25	1	5S	rRNA	186123204	186123291	Lyplal1	186117310	186087731	Tgfb2	186705992	186623186
139822	17220593	25	1	186123240	186123216	25	1	5S	rRNA	186123204	186123291	Lyplal1	186117310	186087731	Tgfb2	186705992	186623186
507987	17220593	25	1	186123289	186123265	25	1	5S	rRNA	186123204	186123291	Lyplal1	186117310	186087731	Tgfb2	186705992	186623186
1474861	17220593	25	1	186123230	186123206	25	1	5S	rRNA	186123204	186123291	Lyplal1	186117310	186087731	Tgfb2	186705992	186623186
1936746	17220186	25	1	180832851	180832827	25	1	U6	snRNA	180832769	180832874	H3f3a	180813943	180800832	Sde2	180851151	180868097
139390	17220186	25	1	180832852	180832828	25	1	U6	snRNA	180832769	180832874	H3f3a	180813943	180800832	Sde2	180851151	180868097
879937	17220186	25	1	180832855	180832831	25	1	U6	snRNA	180832769	180832874	H3f3a	180813943	180800832	Sde2	180851151	180868097
87687	17220186	25	1	180832848	180832824	25	1	U6	snRNA	180832769	180832874	H3f3a	180813943	180800832	Sde2	180851151	180868097
2125286	17220186	25	1	180832859	180832835	25	1	U6	snRNA	180832769	180832874	H3f3a	180813943	180800832	Sde2	180851151	180868097
45174	17220186	25	1	180832842	180832818	25	1	U6	snRNA	180832769	180832874	H3f3a	180813943	180800832	Sde2	180851151	180868097
1201553	17220186	25	1	180832860	180832836	25	1	U6	snRNA	180832769	180832874	H3f3a	180813943	180800832	Sde2	180851151	180868097
2404890	17220186	25	1	180832854	180832830	25	1	U6	snRNA	180832769	180832874	H3f3a	180813943	180800832	Sde2	180851151	180868097
1985667	17220186	25	1	180832847	180832823	25	1	U6	snRNA	180832769	180832874	H3f3a	180813943	180800832	Sde2	180851151	180868097
218636	17221012	25	1	194858710	194858686	25	1	7SK	RNA	194858657	194858899	Plxna2	194619829	194816869	Cd34	194938821	194961292
2043169	17221012	25	1	194858736	194858712	25	1	7SK	RNA	194858657	194858899	Plxna2	194619829	194816869	Cd34	194938821	194961292
790463	17221012	25	1	194858752	194858728	25	1	7SK	RNA	194858657	194858899	Plxna2	194619829	194816869	Cd34	194938821	194961292
2295676	17219986	25	1	178390898	178390874	25	1	U6	snRNA	178390819	178390922	Hnrnpu	178337797	178323074	Efcab2	178405881	178483247
1675818	17219986	25	1	178390900	178390876	25	1	U6	snRNA	178390819	178390922	Hnrnpu	178337797	178323074	Efcab2	178405881	178483247
106693	17219986	25	1	178390893	178390869	25	1	U6	snRNA	178390819	178390922	Hnrnpu	178337797	178323074	Efcab2	178405881	178483247
2587958	17219986	25	1	178390897	178390873	25	1	U6	snRNA	178390819	178390922	Hnrnpu	178337797	178323074	Efcab2	178405881	178483247
1500110	17219986	25	1	178390899	178390875	25	1	U6	snRNA	178390819	178390922	Hnrnpu	178337797	178323074	Efcab2	178405881	178483247
1801054	17219986	25	1	178390895	178390871	25	1	U6	snRNA	178390819	178390922	Hnrnpu	178337797	178323074	Efcab2	178405881	178483247
1426209	17219986	25	1	178390892	178390868	25	1	U6	snRNA	178390819	178390922	Hnrnpu	178337797	178323074	Efcab2	178405881	178483247
1515913	17219986	25	1	178390894	178390870	25	1	U6	snRNA	178390819	178390922	Hnrnpu	178337797	178323074	Efcab2	178405881	178483247
744781	17220792	25	1	191196941	191196917	25	1	7SK	RNA	191196906	191197013	Atf3	191183340	191170296	Nenf	191318194	191306789
1504419	17220792	25	1	191196938	191196914	25	1	7SK	RNA	191196906	191197013	Atf3	191183340	191170296	Nenf	191318194	191306789
1999864	17220792	25	1	191196998	191196974	25	1	7SK	RNA	191196906	191197013	Atf3	191183340	191170296	Nenf	191318194	191306789
889108	17220792	25	1	191197003	191196979	25	1	7SK	RNA	191196906	191197013	Atf3	191183340	191170296	Nenf	191318194	191306789
1255032	17220792	25	1	191197004	191196980	25	1	7SK	RNA	191196906	191197013	Atf3	191183340	191170296	Nenf	191318194	191306789
925019	17220792	25	1	191196930	191196906	25	1	7SK	RNA	191196906	191197013	Atf3	191183340	191170296	Nenf	191318194	191306789
1450279	17220792	25	1	191196933	191196909	25	1	7SK	RNA	191196906	191197013	Atf3	191183340	191170296	Nenf	191318194	191306789
1645998	17220792	25	1	191197001	191196977	25	1	7SK	RNA	191196906	191197013	Atf3	191183340	191170296	Nenf	191318194	191306789
1451695	17220792	25	1	191196936	191196912	25	1	7SK	RNA	191196906	191197013	Atf3	191183340	191170296	Nenf	191318194	191306789
181625	17220792	25	1	191197002	191196978	25	1	7SK	RNA	191196906	191197013	Atf3	191183340	191170296	Nenf	191318194	191306789
2091201	17220792	25	1	191196934	191196910	25	1	7SK	RNA	191196906	191197013	Atf3	191183340	191170296	Nenf	191318194	191306789
1624764	17220792	25	1	191197000	191196976	25	1	7SK	RNA	191196906	191197013	Atf3	191183340	191170296	Nenf	191318194	191306789
229488	17220792	25	1	191196931	191196907	25	1	7SK	RNA	191196906	191197013	Atf3	191183340	191170296	Nenf	191318194	191306789
2428837	17220792	25	1	191196942	191196918	25	1	7SK	RNA	191196906	191197013	Atf3	191183340	191170296	Nenf	191318194	191306789
1231570	17220792	25	1	191196935	191196911	25	1	7SK	RNA	191196906	191197013	Atf3	191183340	191170296	Nenf	191318194	191306789
277687	17220792	25	1	191196939	191196915	25	1	7SK	RNA	191196906	191197013	Atf3	191183340	191170296	Nenf	191318194	191306789
1730756	17220792	25	1	191197009	191196985	25	1	7SK	RNA	191196906	191197013	Atf3	191183340	191170296	Nenf	191318194	191306789
146296	17220792	25	1	191196974	191196950	25	1	7SK	RNA	191196906	191197013	Atf3	191183340	191170296	Nenf	191318194	191306789
25340	17221012	25	1	194858754	194858730	25	1	7SK	RNA	194858657	194858899	Plxna2	194619829	194816869	Cd34	194938821	194961292
2331955	17221012	25	1	194858759	194858735	25	1	7SK	RNA	194858657	194858899	Plxna2	194619829	194816869	Cd34	194938821	194961292
21352	17221012	25	1	194858790	194858766	25	1	7SK	RNA	194858657	194858899	Plxna2	194619829	194816869	Cd34	194938821	194961292
2105745	17221012	25	1	194858793	194858769	25	1	7SK	RNA	194858657	194858899	Plxna2	194619829	194816869	Cd34	194938821	194961292
2378423	17221012	25	1	194858792	194858768	25	1	7SK	RNA	194858657	194858899	Plxna2	194619829	194816869	Cd34	194938821	194961292
1670033	17221012	25	1	194858830	194858806	25	1	7SK	RNA	194858657	194858899	Plxna2	194619829	194816869	Cd34	194938821	194961292
1325132	17221012	25	1	194858760	194858736	25	1	7SK	RNA	194858657	194858899	Plxna2	194619829	194816869	Cd34	194938821	194961292
260909	17221012	25	1	194858857	194858833	25	1	7SK	RNA	194858657	194858899	Plxna2	194619829	194816869	Cd34	194938821	194961292
190965	17221012	25	1	194858808	194858784	25	1	7SK	RNA	194858657	194858899	Plxna2	194619829	194816869	Cd34	194938821	194961292
211784	17221012	25	1	194858811	194858787	25	1	7SK	RNA	194858657	194858899	Plxna2	194619829	194816869	Cd34	194938821	194961292
1214250	17221012	25	1	194858821	194858797	25	1	7SK	RNA	194858657	194858899	Plxna2	194619829	194816869	Cd34	194938821	194961292
321907	17221012	25	1	194858753	194858729	25	1	7SK	RNA	194858657	194858899	Plxna2	194619829	194816869	Cd34	194938821	194961292
2334579	17221012	25	1	194858791	194858767	25	1	7SK	RNA	194858657	194858899	Plxna2	194619829	194816869	Cd34	194938821	194961292
2014774	17221057	25	1	3678911	3678935	25	1	RLTR25A	LTR/ERVK	3679856	3678862	Xkr4	3671498	3205901	Rp1	4360314	4343507
904580	17221057	25	1	3678913	3678937	25	1	RLTR25A	LTR/ERVK	3679856	3678862	Xkr4	3671498	3205901	Rp1	4360314	4343507
2190482	17221057	25	1	3678910	3678934	25	1	RLTR25A	LTR/ERVK	3679856	3678862	Xkr4	3671498	3205901	Rp1	4360314	4343507
1419271	17221057	25	1	3678914	3678938	25	1	RLTR25A	LTR/ERVK	3679856	3678862	Xkr4	3671498	3205901	Rp1	4360314	4343507
387128	17221057	25	1	3678912	3678936	25	1	RLTR25A	LTR/ERVK	3679856	3678862	Xkr4	3671498	3205901	Rp1	4360314	4343507
1485564	17221057	25	1	3678907	3678931	25	1	RLTR25A	LTR/ERVK	3679856	3678862	Xkr4	3671498	3205901	Rp1	4360314	4343507
1227443	17221057	25	1	3678915	3678939	25	1	RLTR25A	LTR/ERVK	3679856	3678862	Xkr4	3671498	3205901	Rp1	4360314	4343507
961663	17221057	25	1	3678909	3678933	25	1	RLTR25A	LTR/ERVK	3679856	3678862	Xkr4	3671498	3205901	Rp1	4360314	4343507
1258287	17221057	25	1	3678916	3678940	25	1	RLTR25A	LTR/ERVK	3679856	3678862	Xkr4	3671498	3205901	Rp1	4360314	4343507
690608	17221079	25	1	4723352	4723376	25	1	U6	snRNA	4723379	4723287	Sox17	4496413	4490928	Mrpl15	4785739	4773206
2043469	17221079	25	1	4723314	4723338	25	1	U6	snRNA	4723379	4723287	Sox17	4496413	4490928	Mrpl15	4785739	4773206
1136551	17221079	25	1	4723329	4723353	25	1	U6	snRNA	4723379	4723287	Sox17	4496413	4490928	Mrpl15	4785739	4773206
2158288	17221079	25	1	4723351	4723375	25	1	U6	snRNA	4723379	4723287	Sox17	4496413	4490928	Mrpl15	4785739	4773206
905017	17221079	25	1	4723353	4723377	25	1	U6	snRNA	4723379	4723287	Sox17	4496413	4490928	Mrpl15	4785739	4773206
283594	17221079	25	1	4723315	4723339	25	1	U6	snRNA	4723379	4723287	Sox17	4496413	4490928	Mrpl15	4785739	4773206
218498	17221079	25	1	4723354	4723378	25	1	U6	snRNA	4723379	4723287	Sox17	4496413	4490928	Mrpl15	4785739	4773206
1913265	17221079	25	1	4723350	4723374	25	1	U6	snRNA	4723379	4723287	Sox17	4496413	4490928	Mrpl15	4785739	4773206
639778	17222815	25	1	47751401	47751425	25	1	7SK	RNA	47751569	47751326	Slc39a10	46854046	46807544	C230029F24Rik	49244616	49338246
731382	17222815	25	1	47751500	47751524	25	1	7SK	RNA	47751569	47751326	Slc39a10	46854046	46807544	C230029F24Rik	49244616	49338246
2002753	17222815	25	1	47751481	47751505	25	1	7SK	RNA	47751569	47751326	Slc39a10	46854046	46807544	C230029F24Rik	49244616	49338246
929771	17222815	25	1	47751443	47751467	25	1	7SK	RNA	47751569	47751326	Slc39a10	46854046	46807544	C230029F24Rik	49244616	49338246
1230959	17222815	25	1	47751469	47751493	25	1	7SK	RNA	47751569	47751326	Slc39a10	46854046	46807544	C230029F24Rik	49244616	49338246
1677615	17222815	25	1	47751530	47751554	25	1	7SK	RNA	47751569	47751326	Slc39a10	46854046	46807544	C230029F24Rik	49244616	49338246
2174846	17222815	25	1	47751337	47751361	25	1	7SK	RNA	47751569	47751326	Slc39a10	46854046	46807544	C230029F24Rik	49244616	49338246
529337	17222815	25	1	47751430	47751454	25	1	7SK	RNA	47751569	47751326	Slc39a10	46854046	46807544	C230029F24Rik	49244616	49338246
2223909	17222815	25	1	47751518	47751542	25	1	7SK	RNA	47751569	47751326	Slc39a10	46854046	46807544	C230029F24Rik	49244616	49338246
1438375	17222815	25	1	47751336	47751360	25	1	7SK	RNA	47751569	47751326	Slc39a10	46854046	46807544	C230029F24Rik	49244616	49338246
447931	17222815	25	1	47751528	47751552	25	1	7SK	RNA	47751569	47751326	Slc39a10	46854046	46807544	C230029F24Rik	49244616	49338246
311393	17222815	25	1	47751299	47751323	25	1	MLT1A0	LTR/ERVL-MaLR	47751333	47751112	Slc39a10	46854046	46807544	C230029F24Rik	49244616	49338246
2000626	17222815	25	1	47751526	47751550	25	1	7SK	RNA	47751569	47751326	Slc39a10	46854046	46807544	C230029F24Rik	49244616	49338246
527381	17222815	25	1	47751338	47751362	25	1	7SK	RNA	47751569	47751326	Slc39a10	46854046	46807544	C230029F24Rik	49244616	49338246
2069332	17222815	25	1	47751529	47751553	25	1	7SK	RNA	47751569	47751326	Slc39a10	46854046	46807544	C230029F24Rik	49244616	49338246
392539	17222815	25	1	47751480	47751504	25	1	7SK	RNA	47751569	47751326	Slc39a10	46854046	46807544	C230029F24Rik	49244616	49338246
1555415	17222815	25	1	47751532	47751556	25	1	7SK	RNA	47751569	47751326	Slc39a10	46854046	46807544	C230029F24Rik	49244616	49338246
2391556	17222815	25	1	47751519	47751543	25	1	7SK	RNA	47751569	47751326	Slc39a10	46854046	46807544	C230029F24Rik	49244616	49338246
995450	17222815	25	1	47751327	47751351	25	1	7SK	RNA	47751569	47751326	Slc39a10	46854046	46807544	C230029F24Rik	49244616	49338246
2311982	17222815	25	1	47751527	47751551	25	1	7SK	RNA	47751569	47751326	Slc39a10	46854046	46807544	C230029F24Rik	49244616	49338246
1453637	17222815	25	1	47751520	47751544	25	1	7SK	RNA	47751569	47751326	Slc39a10	46854046	46807544	C230029F24Rik	49244616	49338246
741585	17222815	25	1	47751467	47751491	25	1	7SK	RNA	47751569	47751326	Slc39a10	46854046	46807544	C230029F24Rik	49244616	49338246
236283	17221653	25	1	20842549	20842573	25	1	L1_Mus4	LINE/L1	20842611	20841695	Mcm3	20820278	20802974	Paqr8	20890622	20938755
2117241	17221653	25	1	20842545	20842569	25	1	L1_Mus4	LINE/L1	20842611	20841695	Mcm3	20820278	20802974	Paqr8	20890622	20938755
2498101	17221653	25	1	20842561	20842585	25	1	L1_Mus4	LINE/L1	20842611	20841695	Mcm3	20820278	20802974	Paqr8	20890622	20938755
2409284	17221653	25	1	20842585	20842609	25	1	L1_Mus4	LINE/L1	20842611	20841695	Mcm3	20820278	20802974	Paqr8	20890622	20938755
1899694	17221653	25	1	20842587	20842611	25	1	L1_Mus4	LINE/L1	20842611	20841695	Mcm3	20820278	20802974	Paqr8	20890622	20938755
1424473	17221653	25	1	20842551	20842575	25	1	L1_Mus4	LINE/L1	20842611	20841695	Mcm3	20820278	20802974	Paqr8	20890622	20938755
776312	17221653	25	1	20842586	20842610	25	1	L1_Mus4	LINE/L1	20842611	20841695	Mcm3	20820278	20802974	Paqr8	20890622	20938755
846644	17223298	25	1	56999182	56999206	25	1	MT2_Mm	LTR/ERVL	56999529	56999042	Satb2	56978650	56793986	1700066M21Rik	57377620	57385423
2489680	17223298	25	1	56999181	56999205	25	1	MT2_Mm	LTR/ERVL	56999529	56999042	Satb2	56978650	56793986	1700066M21Rik	57377620	57385423
2314198	17223298	25	1	56999179	56999203	25	1	MT2_Mm	LTR/ERVL	56999529	56999042	Satb2	56978650	56793986	1700066M21Rik	57377620	57385423
1352812	17223298	25	1	56999183	56999207	25	1	MT2_Mm	LTR/ERVL	56999529	56999042	Satb2	56978650	56793986	1700066M21Rik	57377620	57385423
974625	17223298	25	1	56999178	56999202	25	1	MT2_Mm	LTR/ERVL	56999529	56999042	Satb2	56978650	56793986	1700066M21Rik	57377620	57385423
351916	17223298	25					2	MT2_Mm	LTR/ERVL
1905883	17223298	25	1	56999184	56999208	25	1	MT2_Mm	LTR/ERVL	56999529	56999042	Satb2	56978650	56793986	1700066M21Rik	57377620	57385423
147447	17223298	25	1	56999180	56999204	25	1	MT2_Mm	LTR/ERVL	56999529	56999042	Satb2	56978650	56793986	1700066M21Rik	57377620	57385423
1691294	17221923	25	1	26959106	26959130	25	1	5S	rRNA	26959221	26959101	4931408C20Rik	26687460	26681814	Gm597	28780252	28776144
1052146	17221930	25	1	29281001	29281025	25	1	HY1	scRNA	29281075	29280970	Gm597	28780252	28776144	Gm9898	30719961	30718554
2588077	17221923	25	1	26959116	26959140	25	1	5S	rRNA	26959221	26959101	4931408C20Rik	26687460	26681814	Gm597	28780252	28776144
1343516	17221930	25	1	29281050	29281074	25	1	HY1	scRNA	29281075	29280970	Gm597	28780252	28776144	Gm9898	30719961	30718554
1626019	17221930	25	1	29281002	29281026	25	1	HY1	scRNA	29281075	29280970	Gm597	28780252	28776144	Gm9898	30719961	30718554
2476099	17221930	25	1	29281003	29281027	25	1	HY1	scRNA	29281075	29280970	Gm597	28780252	28776144	Gm9898	30719961	30718554
308612	17221930	25	1	29281049	29281073	25	1	HY1	scRNA	29281075	29280970	Gm597	28780252	28776144	Gm9898	30719961	30718554
1455352	17221930	25	1	29281033	29281057	25	1	HY1	scRNA	29281075	29280970	Gm597	28780252	28776144	Gm9898	30719961	30718554
400290	17221923	25	1	26959111	26959135	25	1	5S	rRNA	26959221	26959101	4931408C20Rik	26687460	26681814	Gm597	28780252	28776144
2576986	17221930	25	1	29281005	29281029	25	1	HY1	scRNA	29281075	29280970	Gm597	28780252	28776144	Gm9898	30719961	30718554
2140433	17221923	25	1	26959120	26959144	25	1	5S	rRNA	26959221	26959101	4931408C20Rik	26687460	26681814	Gm597	28780252	28776144
504574	17221923	25	1	26959108	26959132	25	1	5S	rRNA	26959221	26959101	4931408C20Rik	26687460	26681814	Gm597	28780252	28776144
2563593	17221923	25	1	26959110	26959134	25	1	5S	rRNA	26959221	26959101	4931408C20Rik	26687460	26681814	Gm597	28780252	28776144
1949421	17221923	25	1	26959109	26959133	25	1	5S	rRNA	26959221	26959101	4931408C20Rik	26687460	26681814	Gm597	28780252	28776144
2413470	17221923	25	1	26959107	26959131	25	1	5S	rRNA	26959221	26959101	4931408C20Rik	26687460	26681814	Gm597	28780252	28776144
2373874	17221930	25	1	29281004	29281028	25	1	HY1	scRNA	29281075	29280970	Gm597	28780252	28776144	Gm9898	30719961	30718554
1572320	17221999	25	1	32568394	32568418	25	1	MLTR25A	LTR/ERVK	32569141	32568181	Gm5415	32547293	32543546	Prim2	33669786	33453811
1762731	17221989	25	1	31656675	31656699	25	1	U6	snRNA	31656736	31656633	Gm6489	31286945	31287706	Khdrbs2	32172806	32657738
821130	17221989	25	1	31656660	31656684	25	1	U6	snRNA	31656736	31656633	Gm6489	31286945	31287706	Khdrbs2	32172806	32657738
2587070	17221989	25	1	31656677	31656701	25	1	U6	snRNA	31656736	31656633	Gm6489	31286945	31287706	Khdrbs2	32172806	32657738
2081949	17221989	25	1	31656673	31656697	25	1	U6	snRNA	31656736	31656633	Gm6489	31286945	31287706	Khdrbs2	32172806	32657738
1660988	17221989	25	1	31656659	31656683	25	1	U6	snRNA	31656736	31656633	Gm6489	31286945	31287706	Khdrbs2	32172806	32657738
86291	17221989	25	1	31656672	31656696	25	1	U6	snRNA	31656736	31656633	Gm6489	31286945	31287706	Khdrbs2	32172806	32657738
297975	17221999	25	1	32568392	32568416	25	1	MLTR25A	LTR/ERVK	32569141	32568181	Gm5415	32547293	32543546	Prim2	33669786	33453811
901923	17221989	25	1	31656674	31656698	25	1	U6	snRNA	31656736	31656633	Gm6489	31286945	31287706	Khdrbs2	32172806	32657738
921870	17221989	25	1	31656662	31656686	25	1	U6	snRNA	31656736	31656633	Gm6489	31286945	31287706	Khdrbs2	32172806	32657738
83096	17221999	25	1	32568376	32568400	25	1	MLTR25A	LTR/ERVK	32569141	32568181	Gm5415	32547293	32543546	Prim2	33669786	33453811
758590	17221999	25	1	32568378	32568402	25	1	MLTR25A	LTR/ERVK	32569141	32568181	Gm5415	32547293	32543546	Prim2	33669786	33453811
1193836	17221989	25	1	31656670	31656694	25	1	U6	snRNA	31656736	31656633	Gm6489	31286945	31287706	Khdrbs2	32172806	32657738
2172760	17221989	25	1	31656682	31656706	25	1	U6	snRNA	31656736	31656633	Gm6489	31286945	31287706	Khdrbs2	32172806	32657738
2125266	17221999	25	1	32568369	32568393	25	1	MLTR25A	LTR/ERVK	32569141	32568181	Gm5415	32547293	32543546	Prim2	33669786	33453811
468384	17221999	25	1	32568367	32568391	25	1	MLTR25A	LTR/ERVK	32569141	32568181	Gm5415	32547293	32543546	Prim2	33669786	33453811
987911	17221999	25	1	32568391	32568415	25	1	MLTR25A	LTR/ERVK	32569141	32568181	Gm5415	32547293	32543546	Prim2	33669786	33453811
255789	17221999	25	1	32568368	32568392	25	1	MLTR25A	LTR/ERVK	32569141	32568181	Gm5415	32547293	32543546	Prim2	33669786	33453811
264995	17221989	25	1	31656661	31656685	25	1	U6	snRNA	31656736	31656633	Gm6489	31286945	31287706	Khdrbs2	32172806	32657738
2328581	17221989	25	1	31656676	31656700	25	1	U6	snRNA	31656736	31656633	Gm6489	31286945	31287706	Khdrbs2	32172806	32657738
1714512	17221989	25	1	31656671	31656695	25	1	U6	snRNA	31656736	31656633	Gm6489	31286945	31287706	Khdrbs2	32172806	32657738
2577030	17221989	25	1	31656652	31656676	25	1	U6	snRNA	31656736	31656633	Gm6489	31286945	31287706	Khdrbs2	32172806	32657738
889267	17221989	25	1	31656651	31656675	25	1	U6	snRNA	31656736	31656633	Gm6489	31286945	31287706	Khdrbs2	32172806	32657738
527534	17221989	25	1	31656658	31656682	25	1	U6	snRNA	31656736	31656633	Gm6489	31286945	31287706	Khdrbs2	32172806	32657738
155227	17222911	25	1	52444443	52444467	25	1	U6	snRNA	52444544	52444436	Gls	52233232	52163448	Nab1	52500679	52457294
1410804	17222911	25					2	U6	snRNA
2491015	17222911	25					2	U6	snRNA
1143383	17222911	25	1	52444444	52444468	25	1	U6	snRNA	52444544	52444436	Gls	52233232	52163448	Nab1	52500679	52457294
2272617	17222911	25	1	52444440	52444464	25	1	U6	snRNA	52444544	52444436	Gls	52233232	52163448	Nab1	52500679	52457294
595339	17222911	25					2	U6	snRNA
1664892	17222911	25	1	52444439	52444463	25	1	U6	snRNA	52444544	52444436	Gls	52233232	52163448	Nab1	52500679	52457294
1033150	17222911	25					2	U6	snRNA
1618699	17222911	25					2	U6	snRNA
2172654	17223811	25	1	65001308	65001332	25	1	U1	snRNA	65001456	65001305	Plekhm3	64956824	64785983	Akr1cl	65032759	65012689
457486	17223811	25	1	65001397	65001421	25	1	U1	snRNA	65001456	65001305	Plekhm3	64956824	64785983	Akr1cl	65032759	65012689
1331211	17223811	25	1	65001310	65001334	25	1	U1	snRNA	65001456	65001305	Plekhm3	64956824	64785983	Akr1cl	65032759	65012689
180766	17223811	25	1	65001315	65001339	25	1	U1	snRNA	65001456	65001305	Plekhm3	64956824	64785983	Akr1cl	65032759	65012689
1621347	17223811	25	1	65001374	65001398	25	1	U1	snRNA	65001456	65001305	Plekhm3	64956824	64785983	Akr1cl	65032759	65012689
1899442	17223811	25	1	65001395	65001419	25	1	U1	snRNA	65001456	65001305	Plekhm3	64956824	64785983	Akr1cl	65032759	65012689
805627	17223811	25	1	65001324	65001348	25	1	U1	snRNA	65001456	65001305	Plekhm3	64956824	64785983	Akr1cl	65032759	65012689
1033356	17223811	25	1	65001379	65001403	25	1	U1	snRNA	65001456	65001305	Plekhm3	64956824	64785983	Akr1cl	65032759	65012689
1007820	17223811	25	1	65001376	65001400	25	1	U1	snRNA	65001456	65001305	Plekhm3	64956824	64785983	Akr1cl	65032759	65012689
2284426	17223811	25	1	65001318	65001342	25	1	U1	snRNA	65001456	65001305	Plekhm3	64956824	64785983	Akr1cl	65032759	65012689
121407	17223811	25	1	65001394	65001418	25	1	U1	snRNA	65001456	65001305	Plekhm3	64956824	64785983	Akr1cl	65032759	65012689
2488755	17223811	25	1	65001381	65001405	25	1	U1	snRNA	65001456	65001305	Plekhm3	64956824	64785983	Akr1cl	65032759	65012689
1805111	17223811	25	1	65001382	65001406	25	1	U1	snRNA	65001456	65001305	Plekhm3	64956824	64785983	Akr1cl	65032759	65012689
1402012	17223811	25	1	65001393	65001417	25	1	U1	snRNA	65001456	65001305	Plekhm3	64956824	64785983	Akr1cl	65032759	65012689
853387	17223811	25	1	65001396	65001420	25	1	U1	snRNA	65001456	65001305	Plekhm3	64956824	64785983	Akr1cl	65032759	65012689
987780	17223811	25	1	65001323	65001347	25	1	U1	snRNA	65001456	65001305	Plekhm3	64956824	64785983	Akr1cl	65032759	65012689
148608	17222775	25	1	45685516	45685540	25	1	U6	snRNA	45685562	45685456	Col5a2	45503282	45374321	Wdr75	45795166	45823619
390494	17222775	25	1	45685521	45685545	25	1	U6	snRNA	45685562	45685456	Col5a2	45503282	45374321	Wdr75	45795166	45823619
2473236	17222775	25	1	45685526	45685550	25	1	U6	snRNA	45685562	45685456	Col5a2	45503282	45374321	Wdr75	45795166	45823619
1170822	17222775	25	1	45685520	45685544	25	1	U6	snRNA	45685562	45685456	Col5a2	45503282	45374321	Wdr75	45795166	45823619
559749	17222775	25	1	45685522	45685546	25	1	U6	snRNA	45685562	45685456	Col5a2	45503282	45374321	Wdr75	45795166	45823619
613070	17222775	25	1	45685519	45685543	25	1	U6	snRNA	45685562	45685456	Col5a2	45503282	45374321	Wdr75	45795166	45823619
2202420	17222775	25	1	45685525	45685549	25	1	U6	snRNA	45685562	45685456	Col5a2	45503282	45374321	Wdr75	45795166	45823619
1596328	17222775	25	1	45685456	45685480	25	1	U6	snRNA	45685562	45685456	Col5a2	45503282	45374321	Wdr75	45795166	45823619
124551	17222775	25	1	45685527	45685551	25	1	U6	snRNA	45685562	45685456	Col5a2	45503282	45374321	Wdr75	45795166	45823619
1687846	17223641	25	1	60613724	60613748	25	1	ORR1C1	LTR/ERVL-MaLR	60613905	60613516	Raph1	60567104	60483191	Cd28	60716800	60773359
1444476	17223641	25	1	60613725	60613749	25	1	ORR1C1	LTR/ERVL-MaLR	60613905	60613516	Raph1	60567104	60483191	Cd28	60716800	60773359
1010299	17223641	25	1	60613714	60613738	25	1	ORR1C1	LTR/ERVL-MaLR	60613905	60613516	Raph1	60567104	60483191	Cd28	60716800	60773359
1796466	17223641	25	1	60613719	60613743	25	1	ORR1C1	LTR/ERVL-MaLR	60613905	60613516	Raph1	60567104	60483191	Cd28	60716800	60773359
1196801	17223641	25	1	60613720	60613744	25	1	ORR1C1	LTR/ERVL-MaLR	60613905	60613516	Raph1	60567104	60483191	Cd28	60716800	60773359
1903177	17223641	25	1	60613715	60613739	25	1	ORR1C1	LTR/ERVL-MaLR	60613905	60613516	Raph1	60567104	60483191	Cd28	60716800	60773359
1954021	17223641	25	1	60613726	60613750	25	1	ORR1C1	LTR/ERVL-MaLR	60613905	60613516	Raph1	60567104	60483191	Cd28	60716800	60773359
1374369	17223641	25	1	60613716	60613740	25	1	ORR1C1	LTR/ERVL-MaLR	60613905	60613516	Raph1	60567104	60483191	Cd28	60716800	60773359
2371441	17223641	25	1	60613717	60613741	25	1	ORR1C1	LTR/ERVL-MaLR	60613905	60613516	Raph1	60567104	60483191	Cd28	60716800	60773359
1577607	17223641	25	1	60613728	60613752	25	1	ORR1C1	LTR/ERVL-MaLR	60613905	60613516	Raph1	60567104	60483191	Cd28	60716800	60773359
1276892	17223641	25	1	60613718	60613742	25	1	ORR1C1	LTR/ERVL-MaLR	60613905	60613516	Raph1	60567104	60483191	Cd28	60716800	60773359
936254	17223641	25	1	60613721	60613745	25	1	ORR1C1	LTR/ERVL-MaLR	60613905	60613516	Raph1	60567104	60483191	Cd28	60716800	60773359
284545	17223641	25	1	60613727	60613751	25	1	ORR1C1	LTR/ERVL-MaLR	60613905	60613516	Raph1	60567104	60483191	Cd28	60716800	60773359
2567596	17223811	25	1	65001398	65001422	25	1	U1	snRNA	65001456	65001305	Plekhm3	64956824	64785983	Akr1cl	65032759	65012689
2157687	17223811	25	1	65001421	65001445	25	1	U1	snRNA	65001456	65001305	Plekhm3	64956824	64785983	Akr1cl	65032759	65012689
448366	17224682	25	1	77898297	77898321	25	1	U1	snRNA	77898443	77898285	Epha4	77515088	77367185	Pax3	78197134	78101267
1267983	17224682	25	1	77898292	77898316	25	1	U1	snRNA	77898443	77898285	Epha4	77515088	77367185	Pax3	78197134	78101267
2197354	17224682	25	1	77898299	77898323	25	1	U1	snRNA	77898443	77898285	Epha4	77515088	77367185	Pax3	78197134	78101267
650388	17224682	25	1	77898295	77898319	25	1	U1	snRNA	77898443	77898285	Epha4	77515088	77367185	Pax3	78197134	78101267
1493686	17224682	25	1	77898304	77898328	25	1	U1	snRNA	77898443	77898285	Epha4	77515088	77367185	Pax3	78197134	78101267
2068973	17224682	25	1	77898326	77898350	25	1	U1	snRNA	77898443	77898285	Epha4	77515088	77367185	Pax3	78197134	78101267
1654665	17224682	25	1	77898293	77898317	25	1	U1	snRNA	77898443	77898285	Epha4	77515088	77367185	Pax3	78197134	78101267
2589825	17224682	25	1	77898291	77898315	25	1	U1	snRNA	77898443	77898285	Epha4	77515088	77367185	Pax3	78197134	78101267
1827149	17224682	25	1	77898294	77898318	25	1	U1	snRNA	77898443	77898285	Epha4	77515088	77367185	Pax3	78197134	78101267
1428453	17225259	25	1	87415293	87415317	25	1	U6	snRNA	87415347	87415259	Kcnj13	87394729	87386363	3110079O15Rik	87470264	87475459
1789201	17225259	25	1	87415297	87415321	25	1	U6	snRNA	87415347	87415259	Kcnj13	87394729	87386363	3110079O15Rik	87470264	87475459
2562270	17225259	25	1	87415298	87415322	25	1	U6	snRNA	87415347	87415259	Kcnj13	87394729	87386363	3110079O15Rik	87470264	87475459
98213	17225259	25	1	87415296	87415320	25	1	U6	snRNA	87415347	87415259	Kcnj13	87394729	87386363	3110079O15Rik	87470264	87475459
837672	17225259	25	1	87415291	87415315	25	1	U6	snRNA	87415347	87415259	Kcnj13	87394729	87386363	3110079O15Rik	87470264	87475459
1927384	17225259	25	1	87415292	87415316	25	1	U6	snRNA	87415347	87415259	Kcnj13	87394729	87386363	3110079O15Rik	87470264	87475459
960971	17225259	25	1	87415294	87415318	25	1	U6	snRNA	87415347	87415259	Kcnj13	87394729	87386363	3110079O15Rik	87470264	87475459
2498483	17225259	25	1	87415295	87415319	25	1	U6	snRNA	87415347	87415259	Kcnj13	87394729	87386363	3110079O15Rik	87470264	87475459
2085611	17226591	25	1	128515123	128515147	25	1	U6	snRNA	128515218	128515115	Dars	128417416	128363708	Cxcr4	128592293	128588199
695489	17226591	25	1	128515129	128515153	25	1	U6	snRNA	128515218	128515115	Dars	128417416	128363708	Cxcr4	128592293	128588199
1473077	17226591	25	1	128515122	128515146	25	1	U6	snRNA	128515218	128515115	Dars	128417416	128363708	Cxcr4	128592293	128588199
376394	17226591	25	1	128515118	128515142	25	1	U6	snRNA	128515218	128515115	Dars	128417416	128363708	Cxcr4	128592293	128588199
1302978	17226591	25	1	128515120	128515144	25	1	U6	snRNA	128515218	128515115	Dars	128417416	128363708	Cxcr4	128592293	128588199
2012572	17226591	25	1	128515119	128515143	25	1	U6	snRNA	128515218	128515115	Dars	128417416	128363708	Cxcr4	128592293	128588199
1662022	17226591	25	1	128515125	128515149	25	1	U6	snRNA	128515218	128515115	Dars	128417416	128363708	Cxcr4	128592293	128588199
2077303	17226591	25	1	128515128	128515152	25	1	U6	snRNA	128515218	128515115	Dars	128417416	128363708	Cxcr4	128592293	128588199
2448339	17226591	25	1	128515121	128515145	25	1	U6	snRNA	128515218	128515115	Dars	128417416	128363708	Cxcr4	128592293	128588199
271863	17226591	25	1	128515127	128515151	25	1	U6	snRNA	128515218	128515115	Dars	128417416	128363708	Cxcr4	128592293	128588199
1483071	17226591	25	1	128515124	128515148	25	1	U6	snRNA	128515218	128515115	Dars	128417416	128363708	Cxcr4	128592293	128588199
484930	17225813	25	1	95565552	95565576	25	1	U7	snRNA	95565596	95565544	Fam174a	95313628	95335284	St8sia4	95667594	95587684
2551386	17489903	25	1	95565546	95565570	25	1	U7	snRNA	95565596	95565544	Fam174a	95313628	95335284	St8sia4	95667594	95587684
1752828	17489903	25	1	95565550	95565574	25	1	U7	snRNA	95565596	95565544	Fam174a	95313628	95335284	St8sia4	95667594	95587684
1585506	17489903	25	1	95565548	95565572	25	1	U7	snRNA	95565596	95565544	Fam174a	95313628	95335284	St8sia4	95667594	95587684
513529	17446022	25					2	U7	snRNA
2008327	17446022	25					2	U7	snRNA
1377979	17225813	25	1	95565553	95565577	25	1	U7	snRNA	95565596	95565544	Fam174a	95313628	95335284	St8sia4	95667594	95587684
221866	17225813	25	1	95565555	95565579	25	1	U7	snRNA	95565596	95565544	Fam174a	95313628	95335284	St8sia4	95667594	95587684
1132479	17446022	25					2	U7	snRNA
2073883	17489903	25	1	95565545	95565569	25	1	U7	snRNA	95565596	95565544	Fam174a	95313628	95335284	St8sia4	95667594	95587684
727262	17446022	25					2	U7	snRNA
515141	17446022	25	1	95565556	95565580	25	1	U7	snRNA	95565596	95565544	Fam174a	95313628	95335284	St8sia4	95667594	95587684
107669	17489903	25	1	95565547	95565571	25	1	U7	snRNA	95565596	95565544	Fam174a	95313628	95335284	St8sia4	95667594	95587684
2023522	17489903	25					2	U7	snRNA
1860497	17446022	25					2	U7	snRNA
2048333	17489903	25	1	95565549	95565573	25	1	U7	snRNA	95565596	95565544	Fam174a	95313628	95335284	St8sia4	95667594	95587684
2290063	17225813	25	1	95565554	95565578	25	1	U7	snRNA	95565596	95565544	Fam174a	95313628	95335284	St8sia4	95667594	95587684
1120058	17489903	25	1	95565551	95565575	25	1	U7	snRNA	95565596	95565544	Fam174a	95313628	95335284	St8sia4	95667594	95587684
1463075	17226618	25	1	130431132	130431156	25	1	ERVB2_1A-I_MM	LTR/ERVK	130431314	130431092	Daf2	130423009	130388537	Cd55	130462744	130439027
878911	17226618	25	1	130435741	130435765	25	1	ETnERV2-int	LTR/ERVK	130436122	130433740	Daf2	130423009	130388537	Cd55	130462744	130439027
2428044	17226618	25					2	ETnERV2-int	LTR/ERVK
2272595	17226618	25	1	130430826	130430850	25	1	RLTR13D5	LTR/ERVK	130431083	130430670	Daf2	130423009	130388537	Cd55	130462744	130439027
846095	17226618	25	1	130436976	130437000	25	1	RLTR13D5	LTR/ERVK	130437130	130436135	Daf2	130423009	130388537	Cd55	130462744	130439027
1092042	17226591	25	1	128515130	128515154	25	1	U6	snRNA	128515218	128515115	Dars	128417416	128363708	Cxcr4	128592293	128588199
449341	17226618	25	1	130436842	130436866	25	1	RLTR13D5	LTR/ERVK	130437130	130436135	Daf2	130423009	130388537	Cd55	130462744	130439027
1661022	17226618	25	1	130435742	130435766	25	1	ETnERV2-int	LTR/ERVK	130436122	130433740	Daf2	130423009	130388537	Cd55	130462744	130439027
1863357	17226618	25	1	130436874	130436898	25	1	RLTR13D5	LTR/ERVK	130437130	130436135	Daf2	130423009	130388537	Cd55	130462744	130439027
1946144	17226618	25					2	ETnERV2-int	LTR/ERVK
1314512	17226618	25					2	ETnERV2-int	LTR/ERVK
2504121	17226618	25	1	130437070	130437094	25	1	RLTR13D5	LTR/ERVK	130437130	130436135	Daf2	130423009	130388537	Cd55	130462744	130439027
2558976	17226618	25					2	ETnERV2-int	LTR/ERVK
2120261	17226618	25					2	ETnERV2-int	LTR/ERVK
1084004	17226618	25					2	RLTR13D5	LTR/ERVK
591989	17227530	25	1	137215612	137215636	25	1	U6	snRNA	137215647	137215546	Nr5a2	136960427	136843584	A130050O07Rik	137928170	137930273
1340156	17227528	25	1	136990220	136990244	25	1	U7	snRNA	136990270	136990206	Nr5a2	136960427	136843584	A130050O07Rik	137928170	137930273
1341039	17227530	25	1	137215553	137215577	25	1	U6	snRNA	137215647	137215546	Nr5a2	136960427	136843584	A130050O07Rik	137928170	137930273
1686808	17227530	25	1	137215563	137215587	25	1	U6	snRNA	137215647	137215546	Nr5a2	136960427	136843584	A130050O07Rik	137928170	137930273
884077	17227530	25	1	137215609	137215633	25	1	U6	snRNA	137215647	137215546	Nr5a2	136960427	136843584	A130050O07Rik	137928170	137930273
1369918	17227528	25	1	136990221	136990245	25	1	U7	snRNA	136990270	136990206	Nr5a2	136960427	136843584	A130050O07Rik	137928170	137930273
2265982	17227530	25	1	137215616	137215640	25	1	U6	snRNA	137215647	137215546	Nr5a2	136960427	136843584	A130050O07Rik	137928170	137930273
887930	17227528	25	1	136990222	136990246	25	1	U7	snRNA	136990270	136990206	Nr5a2	136960427	136843584	A130050O07Rik	137928170	137930273
565222	17227528	25					2	U7	snRNA
1726878	17227530	25	1	137215614	137215638	25	1	U6	snRNA	137215647	137215546	Nr5a2	136960427	136843584	A130050O07Rik	137928170	137930273
34973	17227530	25	1	137215615	137215639	25	1	U6	snRNA	137215647	137215546	Nr5a2	136960427	136843584	A130050O07Rik	137928170	137930273
1338345	17227530	25	1	137215613	137215637	25	1	U6	snRNA	137215647	137215546	Nr5a2	136960427	136843584	A130050O07Rik	137928170	137930273
2286471	17227530	25	1	137215561	137215585	25	1	U6	snRNA	137215647	137215546	Nr5a2	136960427	136843584	A130050O07Rik	137928170	137930273
1642308	17227530	25	1	137215608	137215632	25	1	U6	snRNA	137215647	137215546	Nr5a2	136960427	136843584	A130050O07Rik	137928170	137930273
2000893	17227530	25	1	137215611	137215635	25	1	U6	snRNA	137215647	137215546	Nr5a2	136960427	136843584	A130050O07Rik	137928170	137930273
2308968	17227528	25	1	136990219	136990243	25	1	U7	snRNA	136990270	136990206	Nr5a2	136960427	136843584	A130050O07Rik	137928170	137930273
2459198	17227528	25	1	136990217	136990241	25	1	U7	snRNA	136990270	136990206	Nr5a2	136960427	136843584	A130050O07Rik	137928170	137930273
286318	17227528	25	1	136990216	136990240	25	1	U7	snRNA	136990270	136990206	Nr5a2	136960427	136843584	A130050O07Rik	137928170	137930273
2204697	17227528	25	1	136990218	136990242	25	1	U7	snRNA	136990270	136990206	Nr5a2	136960427	136843584	A130050O07Rik	137928170	137930273
1973788	17227795	25	1	144609022	144609046	25	1	L1MB8	LINE/L1	144609049	144608851	Rgs1	144249242	144243972	Rgs18	144775435	144752683
299697	17227795	25	1	144609010	144609034	25	1	L1MB8	LINE/L1	144609049	144608851	Rgs1	144249242	144243972	Rgs18	144775435	144752683
636064	17227795	25	1	144609012	144609036	25	1	L1MB8	LINE/L1	144609049	144608851	Rgs1	144249242	144243972	Rgs18	144775435	144752683
1328697	17227795	25	1	144609008	144609032	25	1	L1MB8	LINE/L1	144609049	144608851	Rgs1	144249242	144243972	Rgs18	144775435	144752683
1419316	17227795	25	1	144609006	144609030	25	1	L1MB8	LINE/L1	144609049	144608851	Rgs1	144249242	144243972	Rgs18	144775435	144752683
855314	17227795	25	1	144609018	144609042	25	1	L1MB8	LINE/L1	144609049	144608851	Rgs1	144249242	144243972	Rgs18	144775435	144752683
2413803	17227795	25	1	144609009	144609033	25	1	L1MB8	LINE/L1	144609049	144608851	Rgs1	144249242	144243972	Rgs18	144775435	144752683
2520510	17227795	25	1	144609019	144609043	25	1	L1MB8	LINE/L1	144609049	144608851	Rgs1	144249242	144243972	Rgs18	144775435	144752683
2466769	17227795	25	1	144609023	144609047	25	1	L1MB8	LINE/L1	144609049	144608851	Rgs1	144249242	144243972	Rgs18	144775435	144752683
620417	17227795	25	1	144609011	144609035	25	1	L1MB8	LINE/L1	144609049	144608851	Rgs1	144249242	144243972	Rgs18	144775435	144752683
2141437	17227795	25	1	144609020	144609044	25	1	L1MB8	LINE/L1	144609049	144608851	Rgs1	144249242	144243972	Rgs18	144775435	144752683
888034	17227824	25	1	149707406	149707430	25	1	U6	snRNA	149707482	149707378	Gm9931	147281942	147280758	Pla2g4a	149961290	149829618
2527442	17227824	25	1	149707405	149707429	25	1	U6	snRNA	149707482	149707378	Gm9931	147281942	147280758	Pla2g4a	149961290	149829618
1062065	17227824	25	1	149707418	149707442	25	1	U6	snRNA	149707482	149707378	Gm9931	147281942	147280758	Pla2g4a	149961290	149829618
1096851	17227824	25	1	149707402	149707426	25	1	U6	snRNA	149707482	149707378	Gm9931	147281942	147280758	Pla2g4a	149961290	149829618
520004	17227824	25	1	149707419	149707443	25	1	U6	snRNA	149707482	149707378	Gm9931	147281942	147280758	Pla2g4a	149961290	149829618
673382	17227824	25	1	149707411	149707435	25	1	U6	snRNA	149707482	149707378	Gm9931	147281942	147280758	Pla2g4a	149961290	149829618
2505486	17227824	25	1	149707403	149707427	25	1	U6	snRNA	149707482	149707378	Gm9931	147281942	147280758	Pla2g4a	149961290	149829618
509213	17227824	25	1	149707407	149707431	25	1	U6	snRNA	149707482	149707378	Gm9931	147281942	147280758	Pla2g4a	149961290	149829618
2258145	17227824	25	1	149707408	149707432	25	1	U6	snRNA	149707482	149707378	Gm9931	147281942	147280758	Pla2g4a	149961290	149829618
123609	17228291	25	1	154311480	154311504	25	1	5S	rRNA	154311515	154311419	Zfp648	154201187	154205674	Cacna1e	154725920	154392519
1219176	17228291	25	1	154311483	154311507	25	1	5S	rRNA	154311515	154311419	Zfp648	154201187	154205674	Cacna1e	154725920	154392519
1345505	17228291	25	1	154311481	154311505	25	1	5S	rRNA	154311515	154311419	Zfp648	154201187	154205674	Cacna1e	154725920	154392519
1183499	17228291	25	1	154311478	154311502	25	1	5S	rRNA	154311515	154311419	Zfp648	154201187	154205674	Cacna1e	154725920	154392519
1950005	17228291	25	1	154311482	154311506	25	1	5S	rRNA	154311515	154311419	Zfp648	154201187	154205674	Cacna1e	154725920	154392519
1131210	17228291	25	1	154311476	154311500	25	1	5S	rRNA	154311515	154311419	Zfp648	154201187	154205674	Cacna1e	154725920	154392519
1895313	17228291	25	1	154311479	154311503	25	1	5S	rRNA	154311515	154311419	Zfp648	154201187	154205674	Cacna1e	154725920	154392519
246927	17228291	25	1	154311477	154311501	25	1	5S	rRNA	154311515	154311419	Zfp648	154201187	154205674	Cacna1e	154725920	154392519
1706000	17228291	25	1	154311484	154311508	25	1	5S	rRNA	154311515	154311419	Zfp648	154201187	154205674	Cacna1e	154725920	154392519
2075043	17228291	25	1	154311485	154311509	25	1	5S	rRNA	154311515	154311419	Zfp648	154201187	154205674	Cacna1e	154725920	154392519
1504655	17230752	25	1	184858379	184858403	25	1	7SK	RNA	184858429	184858204	Marc2	184846451	184813068	C130074G19Rik	184883218	184871926
1832181	17230752	25	1	184858267	184858291	25	1	7SK	RNA	184858429	184858204	Marc2	184846451	184813068	C130074G19Rik	184883218	184871926
416136	17230752	25	1	184858253	184858277	25	1	7SK	RNA	184858429	184858204	Marc2	184846451	184813068	C130074G19Rik	184883218	184871926
160338	17230752	25	1	184858229	184858253	25	1	7SK	RNA	184858429	184858204	Marc2	184846451	184813068	C130074G19Rik	184883218	184871926
209809	17230752	25	1	184858228	184858252	25	1	7SK	RNA	184858429	184858204	Marc2	184846451	184813068	C130074G19Rik	184883218	184871926
677056	17230752	25	1	184858377	184858401	25	1	7SK	RNA	184858429	184858204	Marc2	184846451	184813068	C130074G19Rik	184883218	184871926
2022657	17230752	25	1	184858313	184858337	25	1	7SK	RNA	184858429	184858204	Marc2	184846451	184813068	C130074G19Rik	184883218	184871926
354224	17230752	25	1	184858224	184858248	25	1	7SK	RNA	184858429	184858204	Marc2	184846451	184813068	C130074G19Rik	184883218	184871926
1989224	17230752	25	1	184858376	184858400	25	1	7SK	RNA	184858429	184858204	Marc2	184846451	184813068	C130074G19Rik	184883218	184871926
903923	17230752	25	1	184858270	184858294	25	1	7SK	RNA	184858429	184858204	Marc2	184846451	184813068	C130074G19Rik	184883218	184871926
874029	17231421	25	10	4169918	4169894	25	1	U8	snRNA	4169888	4170019	Mthfd1l	3973118	4167081	Akap12	4266329	4359468
576720	17231421	25	10	4169940	4169916	25	1	U8	snRNA	4169888	4170019	Mthfd1l	3973118	4167081	Akap12	4266329	4359468
1794334	17231421	25	10	4169962	4169938	25	1	U8	snRNA	4169888	4170019	Mthfd1l	3973118	4167081	Akap12	4266329	4359468
1155982	17231421	25	10	4169961	4169937	25	1	U8	snRNA	4169888	4170019	Mthfd1l	3973118	4167081	Akap12	4266329	4359468
2006409	17231421	25	10	4169970	4169946	25	1	U8	snRNA	4169888	4170019	Mthfd1l	3973118	4167081	Akap12	4266329	4359468
2056571	17231421	25	10	4169966	4169942	25	1	U8	snRNA	4169888	4170019	Mthfd1l	3973118	4167081	Akap12	4266329	4359468
2199695	17231421	25	10	4169971	4169947	25	1	U8	snRNA	4169888	4170019	Mthfd1l	3973118	4167081	Akap12	4266329	4359468
2256460	17231421	25	10	4169965	4169941	25	1	U8	snRNA	4169888	4170019	Mthfd1l	3973118	4167081	Akap12	4266329	4359468
972206	17231421	25	10	4169960	4169936	25	1	U8	snRNA	4169888	4170019	Mthfd1l	3973118	4167081	Akap12	4266329	4359468
721512	17231421	25	10	4169963	4169939	25	1	U8	snRNA	4169888	4170019	Mthfd1l	3973118	4167081	Akap12	4266329	4359468
801873	17231421	25	10	4169958	4169934	25	1	U8	snRNA	4169888	4170019	Mthfd1l	3973118	4167081	Akap12	4266329	4359468
2363334	17231421	25	10	4169967	4169943	25	1	U8	snRNA	4169888	4170019	Mthfd1l	3973118	4167081	Akap12	4266329	4359468
1355835	17231421	25	10	4169968	4169944	25	1	U8	snRNA	4169888	4170019	Mthfd1l	3973118	4167081	Akap12	4266329	4359468
1754948	17231421	25	10	4170000	4169976	25	1	U8	snRNA	4169888	4170019	Mthfd1l	3973118	4167081	Akap12	4266329	4359468
1872324	17231421	25	10	4169974	4169950	25	1	U8	snRNA	4169888	4170019	Mthfd1l	3973118	4167081	Akap12	4266329	4359468
2519214	17231421	25	10	4169980	4169956	25	1	U8	snRNA	4169888	4170019	Mthfd1l	3973118	4167081	Akap12	4266329	4359468
367316	17231421	25	10	4169981	4169957	25	1	U8	snRNA	4169888	4170019	Mthfd1l	3973118	4167081	Akap12	4266329	4359468
2568857	17231421	25	10	4169982	4169958	25	1	U8	snRNA	4169888	4170019	Mthfd1l	3973118	4167081	Akap12	4266329	4359468
1838924	17231421	25	10	4169978	4169954	25	1	U8	snRNA	4169888	4170019	Mthfd1l	3973118	4167081	Akap12	4266329	4359468
1519808	17231421	25	10	4169976	4169952	25	1	U8	snRNA	4169888	4170019	Mthfd1l	3973118	4167081	Akap12	4266329	4359468
102822	17231421	25	10	4169979	4169955	25	1	U8	snRNA	4169888	4170019	Mthfd1l	3973118	4167081	Akap12	4266329	4359468
1250605	17231421	25	10	4169977	4169953	25	1	U8	snRNA	4169888	4170019	Mthfd1l	3973118	4167081	Akap12	4266329	4359468
619799	17231421	25	10	4169972	4169948	25	1	U8	snRNA	4169888	4170019	Mthfd1l	3973118	4167081	Akap12	4266329	4359468
1443766	17231421	25	10	4170016	4169992	25	1	U8	snRNA	4169888	4170019	Mthfd1l	3973118	4167081	Akap12	4266329	4359468
2027589	17231475	25	10	5357247	5357223	25	1	U6	snRNA	5357173	5357279	Gm10097	5069192	5071975	Myct1	5593728	5606787
2006742	17231475	25	10	5357244	5357220	25	1	U6	snRNA	5357173	5357279	Gm10097	5069192	5071975	Myct1	5593728	5606787
1217237	17231475	25	10	5357252	5357228	25	1	U6	snRNA	5357173	5357279	Gm10097	5069192	5071975	Myct1	5593728	5606787
998007	17231475	25	10	5357254	5357230	25	1	U6	snRNA	5357173	5357279	Gm10097	5069192	5071975	Myct1	5593728	5606787
1730657	17231475	25	10	5357197	5357173	25	1	U6	snRNA	5357173	5357279	Gm10097	5069192	5071975	Myct1	5593728	5606787
2554637	17231475	25	10	5357256	5357232	25	1	U6	snRNA	5357173	5357279	Gm10097	5069192	5071975	Myct1	5593728	5606787
661188	17231475	25	10	5357243	5357219	25	1	U6	snRNA	5357173	5357279	Gm10097	5069192	5071975	Myct1	5593728	5606787
1394557	17231475	25	10	5357251	5357227	25	1	U6	snRNA	5357173	5357279	Gm10097	5069192	5071975	Myct1	5593728	5606787
1123246	17231475	25	10	5357248	5357224	25	1	U6	snRNA	5357173	5357279	Gm10097	5069192	5071975	Myct1	5593728	5606787
1258217	17231475	25	10	5357249	5357225	25	1	U6	snRNA	5357173	5357279	Gm10097	5069192	5071975	Myct1	5593728	5606787
2473934	17231602	25	10	8643008	8642984	25	1	U6	snRNA	8642934	8643036	Ust	8518825	8204753	Sash1	8886070	8722219
2082573	17231602	25	10	8643012	8642988	25	1	U6	snRNA	8642934	8643036	Ust	8518825	8204753	Sash1	8886070	8722219
2317921	17231602	25	10	8643010	8642986	25	1	U6	snRNA	8642934	8643036	Ust	8518825	8204753	Sash1	8886070	8722219
411086	17231602	25	10	8643006	8642982	25	1	U6	snRNA	8642934	8643036	Ust	8518825	8204753	Sash1	8886070	8722219
1228404	17231602	25	10	8643004	8642980	25	1	U6	snRNA	8642934	8643036	Ust	8518825	8204753	Sash1	8886070	8722219
1426287	17231602	25	10	8643009	8642985	25	1	U6	snRNA	8642934	8643036	Ust	8518825	8204753	Sash1	8886070	8722219
930521	17231602	25	10	8643015	8642991	25	1	U6	snRNA	8642934	8643036	Ust	8518825	8204753	Sash1	8886070	8722219
2578229	17231602	25	10	8643013	8642989	25	1	U6	snRNA	8642934	8643036	Ust	8518825	8204753	Sash1	8886070	8722219
1401224	17231602	25	10	8643014	8642990	25	1	U6	snRNA	8642934	8643036	Ust	8518825	8204753	Sash1	8886070	8722219
986410	17231602	25	10	8643011	8642987	25	1	U6	snRNA	8642934	8643036	Ust	8518825	8204753	Sash1	8886070	8722219
1743321	17231688	25	10	12368720	12368696	25	1	U17	snRNA	12368622	12368829	Gm9797	11609257	11610438	Utrn	12861735	12382188
1938556	17231686	25	10	12363488	12363464	25	1	U1	snRNA	12363410	12363581	Gm9797	11609257	11610438	Utrn	12861735	12382188
1591408	17231686	25	10	12363509	12363485	25	1	U1	snRNA	12363410	12363581	Gm9797	11609257	11610438	Utrn	12861735	12382188
835493	17231686	25	10	12363505	12363481	25	1	U1	snRNA	12363410	12363581	Gm9797	11609257	11610438	Utrn	12861735	12382188
48072	17231686	25	10	12363503	12363479	25	1	U1	snRNA	12363410	12363581	Gm9797	11609257	11610438	Utrn	12861735	12382188
2117374	17231688	25	10	12368671	12368647	25	1	U17	snRNA	12368622	12368829	Gm9797	11609257	11610438	Utrn	12861735	12382188
19875	17231686	25	10	12363501	12363477	25	1	U1	snRNA	12363410	12363581	Gm9797	11609257	11610438	Utrn	12861735	12382188
858605	17231688	25	10	12368708	12368684	25	1	U17	snRNA	12368622	12368829	Gm9797	11609257	11610438	Utrn	12861735	12382188
2420938	17231686	25	10	12363504	12363480	25	1	U1	snRNA	12363410	12363581	Gm9797	11609257	11610438	Utrn	12861735	12382188
916824	17231688	25	10	12368648	12368624	25	1	U17	snRNA	12368622	12368829	Gm9797	11609257	11610438	Utrn	12861735	12382188
2217902	17231686	25	10	12363507	12363483	25	1	U1	snRNA	12363410	12363581	Gm9797	11609257	11610438	Utrn	12861735	12382188
2196127	17231688	25	10	12368771	12368747	25	1	U17	snRNA	12368622	12368829	Gm9797	11609257	11610438	Utrn	12861735	12382188
139806	17231688	25	10	12368711	12368687	25	1	U17	snRNA	12368622	12368829	Gm9797	11609257	11610438	Utrn	12861735	12382188
1738351	17231688	25	10	12368806	12368782	25	1	U17	snRNA	12368622	12368829	Gm9797	11609257	11610438	Utrn	12861735	12382188
1336764	17231686	25	10	12363506	12363482	25	1	U1	snRNA	12363410	12363581	Gm9797	11609257	11610438	Utrn	12861735	12382188
1789062	17231686	25	10	12363508	12363484	25	1	U1	snRNA	12363410	12363581	Gm9797	11609257	11610438	Utrn	12861735	12382188
2479844	17231688	25	10	12368805	12368781	25	1	U17	snRNA	12368622	12368829	Gm9797	11609257	11610438	Utrn	12861735	12382188
2119397	17231688	25	10	12368769	12368745	25	1	U17	snRNA	12368622	12368829	Gm9797	11609257	11610438	Utrn	12861735	12382188
2397482	17231686	25	10	12363489	12363465	25	1	U1	snRNA	12363410	12363581	Gm9797	11609257	11610438	Utrn	12861735	12382188
1764060	17231686	25	10	12363502	12363478	25	1	U1	snRNA	12363410	12363581	Gm9797	11609257	11610438	Utrn	12861735	12382188
734287	17231688	25	10	12368736	12368712	25	1	U17	snRNA	12368622	12368829	Gm9797	11609257	11610438	Utrn	12861735	12382188
2088560	17231688	25	10	12368709	12368685	25	1	U17	snRNA	12368622	12368829	Gm9797	11609257	11610438	Utrn	12861735	12382188
372523	17231688	25	10	12368722	12368698	25	1	U17	snRNA	12368622	12368829	Gm9797	11609257	11610438	Utrn	12861735	12382188
701010	17231686	25	10	12363490	12363466	25	1	U1	snRNA	12363410	12363581	Gm9797	11609257	11610438	Utrn	12861735	12382188
480656	17231688	25	10	12368704	12368680	25	1	U17	snRNA	12368622	12368829	Gm9797	11609257	11610438	Utrn	12861735	12382188
2440132	17231688	25	10	12368710	12368686	25	1	U17	snRNA	12368622	12368829	Gm9797	11609257	11610438	Utrn	12861735	12382188
1225229	17231688	25	10	12368733	12368709	25	1	U17	snRNA	12368622	12368829	Gm9797	11609257	11610438	Utrn	12861735	12382188
513282	17231688	25	10	12368734	12368710	25	1	U17	snRNA	12368622	12368829	Gm9797	11609257	11610438	Utrn	12861735	12382188
463586	17231782	25	10	17116861	17116837	25	1	U6	snRNA	17116805	17116900	Nmbr	14760221	14770583	Cited2	17723228	17725673
2425293	17231782	25	10	17116857	17116833	25	1	U6	snRNA	17116805	17116900	Nmbr	14760221	14770583	Cited2	17723228	17725673
97551	17231782	25	10	17116855	17116831	25	1	U6	snRNA	17116805	17116900	Nmbr	14760221	14770583	Cited2	17723228	17725673
1709470	17231782	25	10	17116859	17116835	25	1	U6	snRNA	17116805	17116900	Nmbr	14760221	14770583	Cited2	17723228	17725673
2137515	17231782	25	10	17116868	17116844	25	1	U6	snRNA	17116805	17116900	Nmbr	14760221	14770583	Cited2	17723228	17725673
2014234	17231782	25	10	17116858	17116834	25	1	U6	snRNA	17116805	17116900	Nmbr	14760221	14770583	Cited2	17723228	17725673
1042183	17231782	25	10	17116856	17116832	25	1	U6	snRNA	17116805	17116900	Nmbr	14760221	14770583	Cited2	17723228	17725673
1062497	17231782	25	10	17116860	17116836	25	1	U6	snRNA	17116805	17116900	Nmbr	14760221	14770583	Cited2	17723228	17725673
301254	17232927	25	10	42309826	42309802	25	1	7SK	RNA	42309780	42310005	Foxo3	42276755	42181841	Lace1	42478565	42312585
2214586	17232927	25	10	42309958	42309934	25	1	7SK	RNA	42309780	42310005	Foxo3	42276755	42181841	Lace1	42478565	42312585
2545880	17232927	25	10	42309956	42309932	25	1	7SK	RNA	42309780	42310005	Foxo3	42276755	42181841	Lace1	42478565	42312585
1044308	17232927	25	10	42309825	42309801	25	1	7SK	RNA	42309780	42310005	Foxo3	42276755	42181841	Lace1	42478565	42312585
504364	17232927	25	10	42309827	42309803	25	1	7SK	RNA	42309780	42310005	Foxo3	42276755	42181841	Lace1	42478565	42312585
1416563	17232927	25	10	42309920	42309896	25	1	7SK	RNA	42309780	42310005	Foxo3	42276755	42181841	Lace1	42478565	42312585
1072302	17232927	25	10	42309832	42309808	25	1	7SK	RNA	42309780	42310005	Foxo3	42276755	42181841	Lace1	42478565	42312585
492865	17232927	25	10	42309843	42309819	25	1	7SK	RNA	42309780	42310005	Foxo3	42276755	42181841	Lace1	42478565	42312585
1874226	17232927	25	10	42309951	42309927	25	1	7SK	RNA	42309780	42310005	Foxo3	42276755	42181841	Lace1	42478565	42312585
690080	17232927	25	10	42309949	42309925	25	1	7SK	RNA	42309780	42310005	Foxo3	42276755	42181841	Lace1	42478565	42312585
1245276	17232927	25	10	42309824	42309800	25	1	7SK	RNA	42309780	42310005	Foxo3	42276755	42181841	Lace1	42478565	42312585
2235183	17232927	25	10	42309833	42309809	25	1	7SK	RNA	42309780	42310005	Foxo3	42276755	42181841	Lace1	42478565	42312585
166357	17232927	25	10	42309831	42309807	25	1	7SK	RNA	42309780	42310005	Foxo3	42276755	42181841	Lace1	42478565	42312585
679858	17232927	25	10	42309834	42309810	25	1	7SK	RNA	42309780	42310005	Foxo3	42276755	42181841	Lace1	42478565	42312585
734495	17232927	25	10	42309888	42309864	25	1	7SK	RNA	42309780	42310005	Foxo3	42276755	42181841	Lace1	42478565	42312585
2538213	17232927	25	10	42309953	42309929	25	1	7SK	RNA	42309780	42310005	Foxo3	42276755	42181841	Lace1	42478565	42312585
1700251	17232927	25	10	42309984	42309960	25	1	7SK	RNA	42309780	42310005	Foxo3	42276755	42181841	Lace1	42478565	42312585
229806	17232927	25	10	42309842	42309818	25	1	7SK	RNA	42309780	42310005	Foxo3	42276755	42181841	Lace1	42478565	42312585
2046293	17232927	25	10	42309828	42309804	25	1	7SK	RNA	42309780	42310005	Foxo3	42276755	42181841	Lace1	42478565	42312585
1412494	17233074	25	10	44732394	44732370	25	1	U6	snRNA	44732354	44732462	Prdm1	44528501	44437177	Prep	45067206	45158997
1675250	17233074	25	10	44732395	44732371	25	1	U6	snRNA	44732354	44732462	Prdm1	44528501	44437177	Prep	45067206	45158997
1225520	17233074	25	10	44732396	44732372	25	1	U6	snRNA	44732354	44732462	Prdm1	44528501	44437177	Prep	45067206	45158997
2458556	17233074	25	10	44732403	44732379	25	1	U6	snRNA	44732354	44732462	Prdm1	44528501	44437177	Prep	45067206	45158997
2115504	17233074	25	10	44732406	44732382	25	1	U6	snRNA	44732354	44732462	Prdm1	44528501	44437177	Prep	45067206	45158997
29574	17233074	25	10	44732405	44732381	25	1	U6	snRNA	44732354	44732462	Prdm1	44528501	44437177	Prep	45067206	45158997
2509476	17233208	25	10	51182365	51182341	25	1	U6	snRNA	51182303	51182403	Sim1	50895651	50989152	Gp49a	51480632	51486316
1737605	17233208	25	10	51182375	51182351	25	1	U6	snRNA	51182303	51182403	Sim1	50895651	50989152	Gp49a	51480632	51486316
1515492	17233208	25	10	51182367	51182343	25	1	U6	snRNA	51182303	51182403	Sim1	50895651	50989152	Gp49a	51480632	51486316
1264019	17233208	25	10	51182366	51182342	25	1	U6	snRNA	51182303	51182403	Sim1	50895651	50989152	Gp49a	51480632	51486316
828595	17233208	25	10	51182373	51182349	25	1	U6	snRNA	51182303	51182403	Sim1	50895651	50989152	Gp49a	51480632	51486316
1844179	17233208	25	10	51182370	51182346	25	1	U6	snRNA	51182303	51182403	Sim1	50895651	50989152	Gp49a	51480632	51486316
2272946	17233208	25	10	51182371	51182347	25	1	U6	snRNA	51182303	51182403	Sim1	50895651	50989152	Gp49a	51480632	51486316
2161123	17233208	25	10	51182368	51182344	25	1	U6	snRNA	51182303	51182403	Sim1	50895651	50989152	Gp49a	51480632	51486316
1424522	17233208	25	10	51182374	51182350	25	1	U6	snRNA	51182303	51182403	Sim1	50895651	50989152	Gp49a	51480632	51486316
341175	17233208	25	10	51182369	51182345	25	1	U6	snRNA	51182303	51182403	Sim1	50895651	50989152	Gp49a	51480632	51486316
1698140	17232440	25	10	29395162	29395138	25	1	L1Md_F2	LINE/L1	29393595	29395622	Rnf146	29362442	29344178	Rspo3	29535867	29453109
1106898	17232440	25	10	29395124	29395100	25	1	L1Md_F2	LINE/L1	29393595	29395622	Rnf146	29362442	29344178	Rspo3	29535867	29453109
1058934	17232440	25	10	29395121	29395097	25	1	L1Md_F2	LINE/L1	29393595	29395622	Rnf146	29362442	29344178	Rspo3	29535867	29453109
655495	17232440	25	10	29395137	29395113	25	1	L1Md_F2	LINE/L1	29393595	29395622	Rnf146	29362442	29344178	Rspo3	29535867	29453109
2038519	17232440	25	10	29395163	29395139	25	1	L1Md_F2	LINE/L1	29393595	29395622	Rnf146	29362442	29344178	Rspo3	29535867	29453109
2355717	17232440	25	10	29395139	29395115	25	1	L1Md_F2	LINE/L1	29393595	29395622	Rnf146	29362442	29344178	Rspo3	29535867	29453109
228442	17232440	25	10	29395118	29395094	25	1	L1Md_F2	LINE/L1	29393595	29395622	Rnf146	29362442	29344178	Rspo3	29535867	29453109
1782591	17232440	25	10	29395138	29395114	25	1	L1Md_F2	LINE/L1	29393595	29395622	Rnf146	29362442	29344178	Rspo3	29535867	29453109
583582	17232440	25					2	L1Md_F2	LINE/L1
429376	17232440	25	10	29395140	29395116	25	1	L1Md_F2	LINE/L1	29393595	29395622	Rnf146	29362442	29344178	Rspo3	29535867	29453109
2541975	17232440	25	10	29395120	29395096	25	1	L1Md_F2	LINE/L1	29393595	29395622	Rnf146	29362442	29344178	Rspo3	29535867	29453109
2526968	17232440	25	10	29395136	29395112	25	1	L1Md_F2	LINE/L1	29393595	29395622	Rnf146	29362442	29344178	Rspo3	29535867	29453109
77988	17233145	25	10	46377688	46377664	25	1	U6	snRNA	46377609	46377715	Hace1	45577829	45712345	Grik2	49788766	49099460
2536073	17233145	25	10	46377690	46377666	25	1	U6	snRNA	46377609	46377715	Hace1	45577829	45712345	Grik2	49788766	49099460
2262055	17233145	25	10	46377692	46377668	25	1	U6	snRNA	46377609	46377715	Hace1	45577829	45712345	Grik2	49788766	49099460
685902	17233145	25	10	46377712	46377688	25	1	U6	snRNA	46377609	46377715	Hace1	45577829	45712345	Grik2	49788766	49099460
2458149	17233145	25	10	46377710	46377686	25	1	U6	snRNA	46377609	46377715	Hace1	45577829	45712345	Grik2	49788766	49099460
745163	17233145	25	10	46377693	46377669	25	1	U6	snRNA	46377609	46377715	Hace1	45577829	45712345	Grik2	49788766	49099460
1974080	17233145	25	10	46377711	46377687	25	1	U6	snRNA	46377609	46377715	Hace1	45577829	45712345	Grik2	49788766	49099460
1166941	17233145	25	10	46377694	46377670	25	1	U6	snRNA	46377609	46377715	Hace1	45577829	45712345	Grik2	49788766	49099460
955702	17233145	25	10	46377695	46377671	25	1	U6	snRNA	46377609	46377715	Hace1	45577829	45712345	Grik2	49788766	49099460
71324	17233145	25	10	46377689	46377665	25	1	U6	snRNA	46377609	46377715	Hace1	45577829	45712345	Grik2	49788766	49099460
469701	17233145	25	10	46377687	46377663	25	1	U6	snRNA	46377609	46377715	Hace1	45577829	45712345	Grik2	49788766	49099460
1973544	17233074	25	10	44732393	44732369	25	1	U6	snRNA	44732354	44732462	Prdm1	44528501	44437177	Prep	45067206	45158997
1040196	17233074	25	10	44732391	44732367	25	1	U6	snRNA	44732354	44732462	Prdm1	44528501	44437177	Prep	45067206	45158997
551707	17233074	25	10	44732389	44732365	25	1	U6	snRNA	44732354	44732462	Prdm1	44528501	44437177	Prep	45067206	45158997
2242748	17233074	25	10	44732392	44732368	25	1	U6	snRNA	44732354	44732462	Prdm1	44528501	44437177	Prep	45067206	45158997
2154354	17233074	25	10	44732390	44732366	25	1	U6	snRNA	44732354	44732462	Prdm1	44528501	44437177	Prep	45067206	45158997
308295	17233074	25	10	44732388	44732364	25	1	U6	snRNA	44732354	44732462	Prdm1	44528501	44437177	Prep	45067206	45158997
785470	17233074	25	10	44732387	44732363	25	1	U6	snRNA	44732354	44732462	Prdm1	44528501	44437177	Prep	45067206	45158997
527678	17233355	25	10	57174104	57174080	25	1	U6	snRNA	57174025	57174128	Gm9956	56745134	56748254	Hsf2	57486385	57513133
884757	17233355	25	10	57174101	57174077	25	1	U6	snRNA	57174025	57174128	Gm9956	56745134	56748254	Hsf2	57486385	57513133
1253999	17233355	25	10	57174110	57174086	25	1	U6	snRNA	57174025	57174128	Gm9956	56745134	56748254	Hsf2	57486385	57513133
330729	17233355	25	10	57174093	57174069	25	1	U6	snRNA	57174025	57174128	Gm9956	56745134	56748254	Hsf2	57486385	57513133
1319553	17233355	25	10	57174099	57174075	25	1	U6	snRNA	57174025	57174128	Gm9956	56745134	56748254	Hsf2	57486385	57513133
2086059	17233355	25	10	57174094	57174070	25	1	U6	snRNA	57174025	57174128	Gm9956	56745134	56748254	Hsf2	57486385	57513133
1399310	17233355	25	10	57174058	57174034	25	1	U6	snRNA	57174025	57174128	Gm9956	56745134	56748254	Hsf2	57486385	57513133
1617031	17233355	25	10	57174091	57174067	25	1	U6	snRNA	57174025	57174128	Gm9956	56745134	56748254	Hsf2	57486385	57513133
2491998	17233355	25	10	57174090	57174066	25	1	U6	snRNA	57174025	57174128	Gm9956	56745134	56748254	Hsf2	57486385	57513133
1939645	17233355	25	10	57174106	57174082	25	1	U6	snRNA	57174025	57174128	Gm9956	56745134	56748254	Hsf2	57486385	57513133
20724	17233355	25	10	57174100	57174076	25	1	U6	snRNA	57174025	57174128	Gm9956	56745134	56748254	Hsf2	57486385	57513133
656353	17233355	25	10	57174092	57174068	25	1	U6	snRNA	57174025	57174128	Gm9956	56745134	56748254	Hsf2	57486385	57513133
2256650	17233355	25	10	57174089	57174065	25	1	U6	snRNA	57174025	57174128	Gm9956	56745134	56748254	Hsf2	57486385	57513133
1074146	17233355	25	10	57174103	57174079	25	1	U6	snRNA	57174025	57174128	Gm9956	56745134	56748254	Hsf2	57486385	57513133
323009	17233355	25	10	57174105	57174081	25	1	U6	snRNA	57174025	57174128	Gm9956	56745134	56748254	Hsf2	57486385	57513133
762887	17233355	25	10	57174107	57174083	25	1	U6	snRNA	57174025	57174128	Gm9956	56745134	56748254	Hsf2	57486385	57513133
1787033	17233355	25	10	57174098	57174074	25	1	U6	snRNA	57174025	57174128	Gm9956	56745134	56748254	Hsf2	57486385	57513133
2550738	17233355	25	10	57174054	57174030	25	1	U6	snRNA	57174025	57174128	Gm9956	56745134	56748254	Hsf2	57486385	57513133
439845	17233355	25	10	57174102	57174078	25	1	U6	snRNA	57174025	57174128	Gm9956	56745134	56748254	Hsf2	57486385	57513133
2269309	17233663	25	10	60960838	60960814	25	1	RLTR17B_Mm	LTR/ERVK	60960745	60960881	Unc5b	60831581	60762610	Pcbd1	61089343	61094328
327674	17233663	25					2	RLTR17B_Mm	LTR/ERVK
934716	17233663	25	10	60960837	60960813	25	1	RLTR17B_Mm	LTR/ERVK	60960745	60960881	Unc5b	60831581	60762610	Pcbd1	61089343	61094328
1048715	17233663	25					2	RLTR17B_Mm	LTR/ERVK
2408085	17233663	25	10	60960835	60960811	25	1	RLTR17B_Mm	LTR/ERVK	60960745	60960881	Unc5b	60831581	60762610	Pcbd1	61089343	61094328
2048609	17233663	25	10	60960836	60960812	25	1	RLTR17B_Mm	LTR/ERVK	60960745	60960881	Unc5b	60831581	60762610	Pcbd1	61089343	61094328
1288903	17233663	25					2	RLTR17B_Mm	LTR/ERVK
132622	17233663	25					2	RLTR17B_Mm	LTR/ERVK
987279	17235358	25	10	80476388	80476364	25	1	U6	snRNA	80476352	80476452	Tcf3	80433647	80409514	Onecut3	80494835	80517276
2549937	17235358	25	10	80476443	80476419	25	1	U6	snRNA	80476352	80476452	Tcf3	80433647	80409514	Onecut3	80494835	80517276
1203916	17235358	25	10	80476442	80476418	25	1	U6	snRNA	80476352	80476452	Tcf3	80433647	80409514	Onecut3	80494835	80517276
2056793	17235358	25	10	80476379	80476355	25	1	U6	snRNA	80476352	80476452	Tcf3	80433647	80409514	Onecut3	80494835	80517276
2243031	17235358	25	10	80476384	80476360	25	1	U6	snRNA	80476352	80476452	Tcf3	80433647	80409514	Onecut3	80494835	80517276
824385	17235358	25	10	80476436	80476412	25	1	U6	snRNA	80476352	80476452	Tcf3	80433647	80409514	Onecut3	80494835	80517276
1851672	17235358	25	10	80476437	80476413	25	1	U6	snRNA	80476352	80476452	Tcf3	80433647	80409514	Onecut3	80494835	80517276
2246091	17235358	25	10	80476385	80476361	25	1	U6	snRNA	80476352	80476452	Tcf3	80433647	80409514	Onecut3	80494835	80517276
1688884	17235358	25	10	80476386	80476362	25	1	U6	snRNA	80476352	80476452	Tcf3	80433647	80409514	Onecut3	80494835	80517276
1238734	17235358	25	10	80476411	80476387	25	1	U6	snRNA	80476352	80476452	Tcf3	80433647	80409514	Onecut3	80494835	80517276
164135	17234812	25	10	78518661	78518637	25	1	5S	rRNA	78518623	78518739	Gm9978	78487842	78484570	Ilvbl	78574500	78584498
1610431	17234812	25	10	78518660	78518636	25	1	5S	rRNA	78518623	78518739	Gm9978	78487842	78484570	Ilvbl	78574500	78584498
2270783	17234812	25	10	78518665	78518641	25	1	5S	rRNA	78518623	78518739	Gm9978	78487842	78484570	Ilvbl	78574500	78584498
1357820	17234812	25	10	78518659	78518635	25	1	5S	rRNA	78518623	78518739	Gm9978	78487842	78484570	Ilvbl	78574500	78584498
1923695	17234812	25	10	78518662	78518638	25	1	5S	rRNA	78518623	78518739	Gm9978	78487842	78484570	Ilvbl	78574500	78584498
1816332	17234812	25	10	78518666	78518642	25	1	5S	rRNA	78518623	78518739	Gm9978	78487842	78484570	Ilvbl	78574500	78584498
2184390	17234812	25	10	78518685	78518661	25	1	5S	rRNA	78518623	78518739	Gm9978	78487842	78484570	Ilvbl	78574500	78584498
967932	17234812	25	10	78518692	78518668	25	1	5S	rRNA	78518623	78518739	Gm9978	78487842	78484570	Ilvbl	78574500	78584498
1960238	17234812	25	10	78518699	78518675	25	1	5S	rRNA	78518623	78518739	Gm9978	78487842	78484570	Ilvbl	78574500	78584498
1420809	17234812	25	10	78518689	78518665	25	1	5S	rRNA	78518623	78518739	Gm9978	78487842	78484570	Ilvbl	78574500	78584498
1080605	17234812	25	10	78518698	78518674	25	1	5S	rRNA	78518623	78518739	Gm9978	78487842	78484570	Ilvbl	78574500	78584498
593683	17234812	25	10	78518682	78518658	25	1	5S	rRNA	78518623	78518739	Gm9978	78487842	78484570	Ilvbl	78574500	78584498
274773	17234812	25	10	78518691	78518667	25	1	5S	rRNA	78518623	78518739	Gm9978	78487842	78484570	Ilvbl	78574500	78584498
2486486	17234812	25	10	78518683	78518659	25	1	5S	rRNA	78518623	78518739	Gm9978	78487842	78484570	Ilvbl	78574500	78584498
2276957	17234812	25	10	78518688	78518664	25	1	5S	rRNA	78518623	78518739	Gm9978	78487842	78484570	Ilvbl	78574500	78584498
1489265	17234812	25	10	78518693	78518669	25	1	5S	rRNA	78518623	78518739	Gm9978	78487842	78484570	Ilvbl	78574500	78584498
777718	17234812	25	10	78518690	78518666	25	1	5S	rRNA	78518623	78518739	Gm9978	78487842	78484570	Ilvbl	78574500	78584498
2078333	17234812	25	10	78518681	78518657	25	1	5S	rRNA	78518623	78518739	Gm9978	78487842	78484570	Ilvbl	78574500	78584498
1101917	17235855	25	10	82377490	82377466	25	1	MurSatRep1	Unknown	82377163	82377821	4932415D10Rik	82285278	82282116	Gm4924	82378593	82381237
2146369	17235855	25	10	82376612	82376588	25	1	MurSatRep1	Unknown	82376192	82377127	4932415D10Rik	82285278	82282116	Gm4924	82378593	82381237
336564	17235855	25	10	82378620	82378596	25	1	MurSatRep1	Unknown	82378464	82378633	Gm4924	82378593	82381237	Gm1553	82492618	82486535
267731	17235855	25	10	82380626	82380602	25	1	RSINE1	SINE/B4	82380507	82380657	Gm4924	82378593	82381237	Gm1553	82492618	82486535
528769	17235855	25	10	82379249	82379225	25	1	MurSatRep1	Unknown	82379214	82379308	Gm4924	82378593	82381237	Gm1553	82492618	82486535
2465469	17235855	25	10	82378404	82378380	25	1	MMSAT4	Satellite	82378262	82378463	4932415D10Rik	82285278	82282116	Gm4924	82378593	82381237
314741	17549958	25	10	85333926	85333902	25	1	ORR1C1	LTR/ERVL-MaLR	85333829	85334142	Gm8394	85313488	85314439	Btbd11	85386814	85660292
553316	17549958	25	10	85333925	85333901	25	1	ORR1C1	LTR/ERVL-MaLR	85333829	85334142	Gm8394	85313488	85314439	Btbd11	85386814	85660292
2003950	17549958	25	10	85333928	85333904	25	1	ORR1C1	LTR/ERVL-MaLR	85333829	85334142	Gm8394	85313488	85314439	Btbd11	85386814	85660292
2470026	17549958	25	10	85333930	85333906	25	1	ORR1C1	LTR/ERVL-MaLR	85333829	85334142	Gm8394	85313488	85314439	Btbd11	85386814	85660292
1396681	17549958	25	10	85333927	85333903	25	1	ORR1C1	LTR/ERVL-MaLR	85333829	85334142	Gm8394	85313488	85314439	Btbd11	85386814	85660292
1668654	17549958	25	10	85333929	85333905	25	1	ORR1C1	LTR/ERVL-MaLR	85333829	85334142	Gm8394	85313488	85314439	Btbd11	85386814	85660292
1082096	17549958	25	10	85333931	85333907	25	1	ORR1C1	LTR/ERVL-MaLR	85333829	85334142	Gm8394	85313488	85314439	Btbd11	85386814	85660292
1031450	17236745	25	10	95604036	95604012	25	1	B1F	SINE/Alu	95604004	95604079	Nudt4	95564167	95547007	Anapc15-ps	95673451	95672991
2238406	17236745	25	10	95603852	95603828	25	1	7SK	RNA	95603792	95604008	Nudt4	95564167	95547007	Anapc15-ps	95673451	95672991
25237	17236745	25	10	95603947	95603923	25	1	7SK	RNA	95603792	95604008	Nudt4	95564167	95547007	Anapc15-ps	95673451	95672991
1943174	17236745	25	10	95604050	95604026	25	1	B1F	SINE/Alu	95604004	95604079	Nudt4	95564167	95547007	Anapc15-ps	95673451	95672991
2362710	17236745	25	10	95604046	95604022	25	1	B1F	SINE/Alu	95604004	95604079	Nudt4	95564167	95547007	Anapc15-ps	95673451	95672991
658782	17236745	25	10	95604072	95604048	25	1	B1F	SINE/Alu	95604004	95604079	Nudt4	95564167	95547007	Anapc15-ps	95673451	95672991
1908064	17236745	25	10	95604053	95604029	25	1	B1F	SINE/Alu	95604004	95604079	Nudt4	95564167	95547007	Anapc15-ps	95673451	95672991
1220905	17236745	25	10	95604054	95604030	25	1	B1F	SINE/Alu	95604004	95604079	Nudt4	95564167	95547007	Anapc15-ps	95673451	95672991
1002889	17236745	25	10	95603941	95603917	25	1	7SK	RNA	95603792	95604008	Nudt4	95564167	95547007	Anapc15-ps	95673451	95672991
2186051	17236745	25	10	95603851	95603827	25	1	7SK	RNA	95603792	95604008	Nudt4	95564167	95547007	Anapc15-ps	95673451	95672991
681628	17236498	25	10	92486848	92486824	25	1	MLTR25A	LTR/ERVK	92485845	92487094	Tmpo	91171582	91147571	Nedd1	92722420	92684746
2307215	17236498	25	10	92486879	92486855	25	1	MLTR25A	LTR/ERVK	92485845	92487094	Tmpo	91171582	91147571	Nedd1	92722420	92684746
1292318	17236498	25	10	92486842	92486818	25	1	MLTR25A	LTR/ERVK	92485845	92487094	Tmpo	91171582	91147571	Nedd1	92722420	92684746
2452590	17236498	25	10	92486844	92486820	25	1	MLTR25A	LTR/ERVK	92485845	92487094	Tmpo	91171582	91147571	Nedd1	92722420	92684746
127100	17236498	25	10	92486847	92486823	25	1	MLTR25A	LTR/ERVK	92485845	92487094	Tmpo	91171582	91147571	Nedd1	92722420	92684746
143939	17236498	25	10	92486846	92486822	25	1	MLTR25A	LTR/ERVK	92485845	92487094	Tmpo	91171582	91147571	Nedd1	92722420	92684746
2558716	17236498	25	10	92486845	92486821	25	1	MLTR25A	LTR/ERVK	92485845	92487094	Tmpo	91171582	91147571	Nedd1	92722420	92684746
1255065	17236498	25	10	92486843	92486819	25	1	MLTR25A	LTR/ERVK	92485845	92487094	Tmpo	91171582	91147571	Nedd1	92722420	92684746
2142217	17237077	25	10	105040387	105040363	25	1	U1	snRNA	105040273	105040438	Gm4340	104194042	104196522	Tmtc2	105574451	105187663
850566	17237077	25	10	105040438	105040414	25	1	U1	snRNA	105040273	105040438	Gm4340	104194042	104196522	Tmtc2	105574451	105187663
1718834	17237077	25	10	105040393	105040369	25	1	U1	snRNA	105040273	105040438	Gm4340	104194042	104196522	Tmtc2	105574451	105187663
723032	17237077	25	10	105040388	105040364	25	1	U1	snRNA	105040273	105040438	Gm4340	104194042	104196522	Tmtc2	105574451	105187663
1979978	17237077	25	10	105040394	105040370	25	1	U1	snRNA	105040273	105040438	Gm4340	104194042	104196522	Tmtc2	105574451	105187663
1269244	17237077	25	10	105040385	105040361	25	1	U1	snRNA	105040273	105040438	Gm4340	104194042	104196522	Tmtc2	105574451	105187663
235770	17237077	25	10	105040386	105040362	25	1	U1	snRNA	105040273	105040438	Gm4340	104194042	104196522	Tmtc2	105574451	105187663
405607	17237077	25	10	105040383	105040359	25	1	U1	snRNA	105040273	105040438	Gm4340	104194042	104196522	Tmtc2	105574451	105187663
770641	17237077	25	10	105040384	105040360	25	1	U1	snRNA	105040273	105040438	Gm4340	104194042	104196522	Tmtc2	105574451	105187663
106158	17237051	25	10	103959573	103959549	25	1	U6	snRNA	103959543	103959651	Slc6a15	103367808	103419378	Gm6763	104142987	104153674
417274	17237051	25	10	103959572	103959548	25	1	U6	snRNA	103959543	103959651	Slc6a15	103367808	103419378	Gm6763	104142987	104153674
2557269	17237051	25	10	103959570	103959546	25	1	U6	snRNA	103959543	103959651	Slc6a15	103367808	103419378	Gm6763	104142987	104153674
1087862	17237051	25	10	103959578	103959554	25	1	U6	snRNA	103959543	103959651	Slc6a15	103367808	103419378	Gm6763	104142987	104153674
359893	17237051	25	10	103959571	103959547	25	1	U6	snRNA	103959543	103959651	Slc6a15	103367808	103419378	Gm6763	104142987	104153674
698870	17237051	25	10	103959569	103959545	25	1	U6	snRNA	103959543	103959651	Slc6a15	103367808	103419378	Gm6763	104142987	104153674
2201254	17237051	25	10	103959568	103959544	25	1	U6	snRNA	103959543	103959651	Slc6a15	103367808	103419378	Gm6763	104142987	104153674
1563407	17237051	25	10	103959577	103959553	25	1	U6	snRNA	103959543	103959651	Slc6a15	103367808	103419378	Gm6763	104142987	104153674
1325750	17237359	25					2	U6	snRNA
2423487	17237359	25					2	U6	snRNA
215137	17237359	25					2	U6	snRNA
1058047	17237359	25	10	114991572	114991548	25	1	U6	snRNA	114991541	114991647	Trhde	114802307	114398823	Tph2	115185022	115078641
1510893	17237359	25					2	U6	snRNA
1657479	17237359	25	10	114991630	114991606	25	1	U6	snRNA	114991541	114991647	Trhde	114802307	114398823	Tph2	115185022	115078641
2196286	17237359	25	10	114991571	114991547	25	1	U6	snRNA	114991541	114991647	Trhde	114802307	114398823	Tph2	115185022	115078641
561760	17237359	25	10	114991642	114991618	25	1	U6	snRNA	114991541	114991647	Trhde	114802307	114398823	Tph2	115185022	115078641
2290996	17237359	25	10	114991627	114991603	25	1	U6	snRNA	114991541	114991647	Trhde	114802307	114398823	Tph2	115185022	115078641
928849	17237359	25	10	114991628	114991604	25	1	U6	snRNA	114991541	114991647	Trhde	114802307	114398823	Tph2	115185022	115078641
1274973	17237359	25	10	114991638	114991614	25	1	U6	snRNA	114991541	114991647	Trhde	114802307	114398823	Tph2	115185022	115078641
440461	17237359	25	10	114991576	114991552	25	1	U6	snRNA	114991541	114991647	Trhde	114802307	114398823	Tph2	115185022	115078641
809727	17237599	25	10	119102913	119102889	25	1	MamRep605	LTR?	119102727	119103069	4932442E05Rik	118860826	118863542	Cand1	119240055	119199255
1969978	17237599	25	10	119102939	119102915	25	1	MamRep605	LTR?	119102727	119103069	4932442E05Rik	118860826	118863542	Cand1	119240055	119199255
1455331	17237599	25	10	119095628	119095604	25	1	ORR1B2	LTR/ERVL-MaLR	119095440	119095775	4932442E05Rik	118860826	118863542	Cand1	119240055	119199255
1748655	17237599	25	10	119103040	119103016	25	1	MamRep605	LTR?	119102727	119103069	4932442E05Rik	118860826	118863542	Cand1	119240055	119199255
125849	17237599	25	10	119095630	119095606	25	1	ORR1B2	LTR/ERVL-MaLR	119095440	119095775	4932442E05Rik	118860826	118863542	Cand1	119240055	119199255
1059647	17237599	25	10	119103036	119103012	25	1	MamRep605	LTR?	119102727	119103069	4932442E05Rik	118860826	118863542	Cand1	119240055	119199255
2212556	17237599	25	10	119103044	119103020	25	1	MamRep605	LTR?	119102727	119103069	4932442E05Rik	118860826	118863542	Cand1	119240055	119199255
291220	17237599	25	10	119095629	119095605	25	1	ORR1B2	LTR/ERVL-MaLR	119095440	119095775	4932442E05Rik	118860826	118863542	Cand1	119240055	119199255
815020	17237599	25	10	119103042	119103018	25	1	MamRep605	LTR?	119102727	119103069	4932442E05Rik	118860826	118863542	Cand1	119240055	119199255
2593740	17237599	25	10	119102977	119102953	25	1	MamRep605	LTR?	119102727	119103069	4932442E05Rik	118860826	118863542	Cand1	119240055	119199255
1860679	17237599	25	10	119102965	119102941	25	1	MamRep605	LTR?	119102727	119103069	4932442E05Rik	118860826	118863542	Cand1	119240055	119199255
802135	17237805	25	10	124455148	124455124	25	1	7SK	RNA	124455057	124455272	Fam19a2	123264076	123741204	Slc16a7	125328963	125226464
1424864	17237805	25	10	124455244	124455220	25	1	7SK	RNA	124455057	124455272	Fam19a2	123264076	123741204	Slc16a7	125328963	125226464
926565	17237805	25	10	124455250	124455226	25	1	7SK	RNA	124455057	124455272	Fam19a2	123264076	123741204	Slc16a7	125328963	125226464
146893	17237805	25	10	124455183	124455159	25	1	7SK	RNA	124455057	124455272	Fam19a2	123264076	123741204	Slc16a7	125328963	125226464
2557727	17237805	25	10	124455156	124455132	25	1	7SK	RNA	124455057	124455272	Fam19a2	123264076	123741204	Slc16a7	125328963	125226464
2540793	17237805	25	10	124455184	124455160	25	1	7SK	RNA	124455057	124455272	Fam19a2	123264076	123741204	Slc16a7	125328963	125226464
358890	17237805	25	10	124455253	124455229	25	1	7SK	RNA	124455057	124455272	Fam19a2	123264076	123741204	Slc16a7	125328963	125226464
444757	17237805	25	10	124455245	124455221	25	1	7SK	RNA	124455057	124455272	Fam19a2	123264076	123741204	Slc16a7	125328963	125226464
1223130	17237805	25	10	124455158	124455134	25	1	7SK	RNA	124455057	124455272	Fam19a2	123264076	123741204	Slc16a7	125328963	125226464
257216	17237805	25	10	124455157	124455133	25	1	7SK	RNA	124455057	124455272	Fam19a2	123264076	123741204	Slc16a7	125328963	125226464
1863886	17549964	25	10	31163597	31163621	25	1	U6	snRNA	31163632	31163526	Hey2	30842801	30832359	Gm5422	31248140	31251045
2126655	17549964	25	10	31163598	31163622	25	1	U6	snRNA	31163632	31163526	Hey2	30842801	30832359	Gm5422	31248140	31251045
2317563	17549964	25	10	31163600	31163624	25	1	U6	snRNA	31163632	31163526	Hey2	30842801	30832359	Gm5422	31248140	31251045
2512882	17549964	25	10	31163603	31163627	25	1	U6	snRNA	31163632	31163526	Hey2	30842801	30832359	Gm5422	31248140	31251045
2153139	17549964	25	10	31163599	31163623	25	1	U6	snRNA	31163632	31163526	Hey2	30842801	30832359	Gm5422	31248140	31251045
41684	17549964	25	10	31163602	31163626	25	1	U6	snRNA	31163632	31163526	Hey2	30842801	30832359	Gm5422	31248140	31251045
774636	17240233	25	10	38615456	38615480	25	1	U6	snRNA	38615481	38615375	5930403N24Rik	37139558	37141679	Rfpl4b	38821779	38820541
1548396	17240233	25	10	38615457	38615481	25	1	U6	snRNA	38615481	38615375	5930403N24Rik	37139558	37141679	Rfpl4b	38821779	38820541
2508046	17240233	25	10	38615453	38615477	25	1	U6	snRNA	38615481	38615375	5930403N24Rik	37139558	37141679	Rfpl4b	38821779	38820541
2252845	17240233	25	10	38615455	38615479	25	1	U6	snRNA	38615481	38615375	5930403N24Rik	37139558	37141679	Rfpl4b	38821779	38820541
1911605	17240233	25	10	38615452	38615476	25	1	U6	snRNA	38615481	38615375	5930403N24Rik	37139558	37141679	Rfpl4b	38821779	38820541
773586	17240233	25	10	38615454	38615478	25	1	U6	snRNA	38615481	38615375	5930403N24Rik	37139558	37141679	Rfpl4b	38821779	38820541
1066727	17240661	25	10	44922133	44922157	25	1	MER45B	DNA/hAT-Tip100	44922194	44921958	Prdm1	44528501	44437177	Prep	45067206	45158997
192742	17240661	25	10	44922137	44922161	25	1	MER45B	DNA/hAT-Tip100	44922194	44921958	Prdm1	44528501	44437177	Prep	45067206	45158997
315619	17240661	25	10	44922134	44922158	25	1	MER45B	DNA/hAT-Tip100	44922194	44921958	Prdm1	44528501	44437177	Prep	45067206	45158997
921492	17240661	25	10	44922136	44922160	25	1	MER45B	DNA/hAT-Tip100	44922194	44921958	Prdm1	44528501	44437177	Prep	45067206	45158997
2012430	17240687	25	10	46838409	46838433	25	1	U1	snRNA	46838507	46838347	Hace1	45577829	45712345	Grik2	49788766	49099460
1843526	17240687	25	10	46838404	46838428	25	1	U1	snRNA	46838507	46838347	Hace1	45577829	45712345	Grik2	49788766	49099460
2473462	17240687	25	10	46838410	46838434	25	1	U1	snRNA	46838507	46838347	Hace1	45577829	45712345	Grik2	49788766	49099460
1016830	17240687	25	10	46838407	46838431	25	1	U1	snRNA	46838507	46838347	Hace1	45577829	45712345	Grik2	49788766	49099460
254511	17240661	25	10	44922135	44922159	25	1	MER45B	DNA/hAT-Tip100	44922194	44921958	Prdm1	44528501	44437177	Prep	45067206	45158997
1042744	17240687	25	10	46838405	46838429	25	1	U1	snRNA	46838507	46838347	Hace1	45577829	45712345	Grik2	49788766	49099460
447948	17240661	25	10	44922139	44922163	25	1	MER45B	DNA/hAT-Tip100	44922194	44921958	Prdm1	44528501	44437177	Prep	45067206	45158997
1155253	17240687	25	10	46838412	46838436	25	1	U1	snRNA	46838507	46838347	Hace1	45577829	45712345	Grik2	49788766	49099460
1278184	17240687	25	10	46838418	46838442	25	1	U1	snRNA	46838507	46838347	Hace1	45577829	45712345	Grik2	49788766	49099460
2597000	17240687	25	10	46838400	46838424	25	1	U1	snRNA	46838507	46838347	Hace1	45577829	45712345	Grik2	49788766	49099460
522013	17240687	25	10	46838413	46838437	25	1	U1	snRNA	46838507	46838347	Hace1	45577829	45712345	Grik2	49788766	49099460
2404829	17240687	25	10	46838414	46838438	25	1	U1	snRNA	46838507	46838347	Hace1	45577829	45712345	Grik2	49788766	49099460
2204915	17240687	25	10	46838408	46838432	25	1	U1	snRNA	46838507	46838347	Hace1	45577829	45712345	Grik2	49788766	49099460
1481536	17240687	25	10	46838411	46838435	25	1	U1	snRNA	46838507	46838347	Hace1	45577829	45712345	Grik2	49788766	49099460
108800	17240577	25	10	42758535	42758559	25	1	B1_Mur2	SINE/Alu	42758619	42758500	Ostm1	42583822	42702459	Sec63	42761496	42832514
732644	17240577	25	10	42758534	42758558	25	1	B1_Mur2	SINE/Alu	42758619	42758500	Ostm1	42583822	42702459	Sec63	42761496	42832514
1045002	17240577	25	10	42758538	42758562	25	1	B1_Mur2	SINE/Alu	42758619	42758500	Ostm1	42583822	42702459	Sec63	42761496	42832514
1231088	17240577	25	10	42758539	42758563	25	1	B1_Mur2	SINE/Alu	42758619	42758500	Ostm1	42583822	42702459	Sec63	42761496	42832514
2112106	17240577	25	10	42758537	42758561	25	1	B1_Mur2	SINE/Alu	42758619	42758500	Ostm1	42583822	42702459	Sec63	42761496	42832514
196472	17240577	25	10	42758541	42758565	25	1	B1_Mur2	SINE/Alu	42758619	42758500	Ostm1	42583822	42702459	Sec63	42761496	42832514
100349	17240577	25	10	42758536	42758560	25	1	B1_Mur2	SINE/Alu	42758619	42758500	Ostm1	42583822	42702459	Sec63	42761496	42832514
1468067	17240577	25	10	42758570	42758594	25	1	B1_Mur2	SINE/Alu	42758619	42758500	Ostm1	42583822	42702459	Sec63	42761496	42832514
490948	17240899	25	10	54712984	54713008	25	1	MLTR25A	LTR/ERVK	54713406	54712690	Man1a	54075796	53904788	D630037F22Rik	56228689	56014298
1221648	17240899	25	10	54712987	54713011	25	1	MLTR25A	LTR/ERVK	54713406	54712690	Man1a	54075796	53904788	D630037F22Rik	56228689	56014298
2371004	17240899	25	10	54712986	54713010	25	1	MLTR25A	LTR/ERVK	54713406	54712690	Man1a	54075796	53904788	D630037F22Rik	56228689	56014298
2045219	17240899	25	10	54712983	54713007	25	1	MLTR25A	LTR/ERVK	54713406	54712690	Man1a	54075796	53904788	D630037F22Rik	56228689	56014298
656523	17240899	25	10	54712988	54713012	25	1	MLTR25A	LTR/ERVK	54713406	54712690	Man1a	54075796	53904788	D630037F22Rik	56228689	56014298
1598619	17240899	25	10	54712989	54713013	25	1	MLTR25A	LTR/ERVK	54713406	54712690	Man1a	54075796	53904788	D630037F22Rik	56228689	56014298
268607	17240899	25	10	54712990	54713014	25	1	MLTR25A	LTR/ERVK	54713406	54712690	Man1a	54075796	53904788	D630037F22Rik	56228689	56014298
2267382	17240899	25	10	54712985	54713009	25	1	MLTR25A	LTR/ERVK	54713406	54712690	Man1a	54075796	53904788	D630037F22Rik	56228689	56014298
247283	17240661	25	10	44922111	44922135	25	1	MER45B	DNA/hAT-Tip100	44922194	44921958	Prdm1	44528501	44437177	Prep	45067206	45158997
1958077	17240661	25	10	44922131	44922155	25	1	MER45B	DNA/hAT-Tip100	44922194	44921958	Prdm1	44528501	44437177	Prep	45067206	45158997
2292432	17240661	25	10	44922108	44922132	25	1	MER45B	DNA/hAT-Tip100	44922194	44921958	Prdm1	44528501	44437177	Prep	45067206	45158997
1011039	17240661	25	10	44922109	44922133	25	1	MER45B	DNA/hAT-Tip100	44922194	44921958	Prdm1	44528501	44437177	Prep	45067206	45158997
2573949	17240661	25	10	44922132	44922156	25	1	MER45B	DNA/hAT-Tip100	44922194	44921958	Prdm1	44528501	44437177	Prep	45067206	45158997
782135	17240661	25	10	44922110	44922134	25	1	MER45B	DNA/hAT-Tip100	44922194	44921958	Prdm1	44528501	44437177	Prep	45067206	45158997
461530	17240661	25	10	44922112	44922136	25	1	MER45B	DNA/hAT-Tip100	44922194	44921958	Prdm1	44528501	44437177	Prep	45067206	45158997
1897753	17240661	25	10	44922124	44922148	25	1	MER45B	DNA/hAT-Tip100	44922194	44921958	Prdm1	44528501	44437177	Prep	45067206	45158997
2054908	17240661	25	10	44922130	44922154	25	1	MER45B	DNA/hAT-Tip100	44922194	44921958	Prdm1	44528501	44437177	Prep	45067206	45158997
920880	17240661	25	10	44922125	44922149	25	1	MER45B	DNA/hAT-Tip100	44922194	44921958	Prdm1	44528501	44437177	Prep	45067206	45158997
1880422	17240689	25	10	48619336	48619360	25	1	U4	snRNA	48619392	48619328	Hace1	45577829	45712345	Grik2	49788766	49099460
1037471	17240689	25	10	48619335	48619359	25	1	U4	snRNA	48619392	48619328	Hace1	45577829	45712345	Grik2	49788766	49099460
2231892	17240689	25	10	48619333	48619357	25	1	U4	snRNA	48619392	48619328	Hace1	45577829	45712345	Grik2	49788766	49099460
2211236	17240687	25	10	46838435	46838459	25	1	U1	snRNA	46838507	46838347	Hace1	45577829	45712345	Grik2	49788766	49099460
1882578	17240689	25	10	48619331	48619355	25	1	U4	snRNA	48619392	48619328	Hace1	45577829	45712345	Grik2	49788766	49099460
2099586	17240689	25	10	48619343	48619367	25	1	U4	snRNA	48619392	48619328	Hace1	45577829	45712345	Grik2	49788766	49099460
1602047	17240687	25	10	46838422	46838446	25	1	U1	snRNA	46838507	46838347	Hace1	45577829	45712345	Grik2	49788766	49099460
34786	17240689	25	10	48619332	48619356	25	1	U4	snRNA	48619392	48619328	Hace1	45577829	45712345	Grik2	49788766	49099460
1218015	17240689	25	10	48619334	48619358	25	1	U4	snRNA	48619392	48619328	Hace1	45577829	45712345	Grik2	49788766	49099460
1490459	17240689	25	10	48619340	48619364	25	1	U4	snRNA	48619392	48619328	Hace1	45577829	45712345	Grik2	49788766	49099460
1197537	17241612	25	10	64304714	64304738	25	1	U6	snRNA	64304741	64304653	Lrrtm3	64090277	63928472	Reep3	67096988	67009189
688996	17241612	25	10	64304717	64304741	25	1	U6	snRNA	64304741	64304653	Lrrtm3	64090277	63928472	Reep3	67096988	67009189
1719825	17241612	25	10	64304715	64304739	25	1	U6	snRNA	64304741	64304653	Lrrtm3	64090277	63928472	Reep3	67096988	67009189
2150845	17241612	25	10	64304713	64304737	25	1	U6	snRNA	64304741	64304653	Lrrtm3	64090277	63928472	Reep3	67096988	67009189
1524422	17241612	25	10	64304672	64304696	25	1	U6	snRNA	64304741	64304653	Lrrtm3	64090277	63928472	Reep3	67096988	67009189
722727	17241612	25	10	64304707	64304731	25	1	U6	snRNA	64304741	64304653	Lrrtm3	64090277	63928472	Reep3	67096988	67009189
2100985	17241612	25	10	64304709	64304733	25	1	U6	snRNA	64304741	64304653	Lrrtm3	64090277	63928472	Reep3	67096988	67009189
351680	17241612	25	10	64304690	64304714	25	1	U6	snRNA	64304741	64304653	Lrrtm3	64090277	63928472	Reep3	67096988	67009189
1846005	17241612	25	10	64304689	64304713	25	1	U6	snRNA	64304741	64304653	Lrrtm3	64090277	63928472	Reep3	67096988	67009189
1248731	17241612	25	10	64304675	64304699	25	1	U6	snRNA	64304741	64304653	Lrrtm3	64090277	63928472	Reep3	67096988	67009189
107179	17241612	25	10	64304711	64304735	25	1	U6	snRNA	64304741	64304653	Lrrtm3	64090277	63928472	Reep3	67096988	67009189
706842	17241612	25	10	64304712	64304736	25	1	U6	snRNA	64304741	64304653	Lrrtm3	64090277	63928472	Reep3	67096988	67009189
2225642	17241612	25	10	64304671	64304695	25	1	U6	snRNA	64304741	64304653	Lrrtm3	64090277	63928472	Reep3	67096988	67009189
898509	17242494	25	10	78370121	78370145	25	1	7SK	RNA	78370319	78370085	Agpat3	78352489	78269178	Gm10146	78393309	78393756
306052	17242494	25	10	78370290	78370314	25	1	7SK	RNA	78370319	78370085	Agpat3	78352489	78269178	Gm10146	78393309	78393756
1558576	17242494	25	10	78370291	78370315	25	1	7SK	RNA	78370319	78370085	Agpat3	78352489	78269178	Gm10146	78393309	78393756
2330984	17242494	25	10	78370187	78370211	25	1	7SK	RNA	78370319	78370085	Agpat3	78352489	78269178	Gm10146	78393309	78393756
243491	17242494	25	10	78370194	78370218	25	1	7SK	RNA	78370319	78370085	Agpat3	78352489	78269178	Gm10146	78393309	78393756
915387	17242494	25	10	78370292	78370316	25	1	7SK	RNA	78370319	78370085	Agpat3	78352489	78269178	Gm10146	78393309	78393756
2418697	17242494	25	10	78370120	78370144	25	1	7SK	RNA	78370319	78370085	Agpat3	78352489	78269178	Gm10146	78393309	78393756
681729	17242494	25	10	78370168	78370192	25	1	7SK	RNA	78370319	78370085	Agpat3	78352489	78269178	Gm10146	78393309	78393756
918383	17242494	25	10	78370191	78370215	25	1	7SK	RNA	78370319	78370085	Agpat3	78352489	78269178	Gm10146	78393309	78393756
32872	17242494	25	10	78370170	78370194	25	1	7SK	RNA	78370319	78370085	Agpat3	78352489	78269178	Gm10146	78393309	78393756
1785950	17242494	25	10	78370169	78370193	25	1	7SK	RNA	78370319	78370085	Agpat3	78352489	78269178	Gm10146	78393309	78393756
570701	17242494	25	10	78370189	78370213	25	1	7SK	RNA	78370319	78370085	Agpat3	78352489	78269178	Gm10146	78393309	78393756
2487473	17242494	25	10	78370287	78370311	25	1	7SK	RNA	78370319	78370085	Agpat3	78352489	78269178	Gm10146	78393309	78393756
81092	17242494	25	10	78370157	78370181	25	1	7SK	RNA	78370319	78370085	Agpat3	78352489	78269178	Gm10146	78393309	78393756
1416132	17242494	25	10	78370289	78370313	25	1	7SK	RNA	78370319	78370085	Agpat3	78352489	78269178	Gm10146	78393309	78393756
404235	17243953	25	10	88710042	88710066	25	1	5S	rRNA	88710127	88710011	Spic	88685015	88674772	Arl1	88730858	88744094
1378458	17243953	25	10	88710022	88710046	25	1	5S	rRNA	88710127	88710011	Spic	88685015	88674772	Arl1	88730858	88744094
1013545	17243953	25	10	88710023	88710047	25	1	5S	rRNA	88710127	88710011	Spic	88685015	88674772	Arl1	88730858	88744094
1946557	17243953	25	10	88710027	88710051	25	1	5S	rRNA	88710127	88710011	Spic	88685015	88674772	Arl1	88730858	88744094
1883040	17243953	25	10	88710019	88710043	25	1	5S	rRNA	88710127	88710011	Spic	88685015	88674772	Arl1	88730858	88744094
416093	17243953	25	10	88710021	88710045	25	1	5S	rRNA	88710127	88710011	Spic	88685015	88674772	Arl1	88730858	88744094
1680938	17243953	25	10	88710043	88710067	25	1	5S	rRNA	88710127	88710011	Spic	88685015	88674772	Arl1	88730858	88744094
1322291	17243953	25	10	88710018	88710042	25	1	5S	rRNA	88710127	88710011	Spic	88685015	88674772	Arl1	88730858	88744094
803501	17243953	25	10	88710016	88710040	25	1	5S	rRNA	88710127	88710011	Spic	88685015	88674772	Arl1	88730858	88744094
2340079	17243953	25	10	88710054	88710078	25	1	5S	rRNA	88710127	88710011	Spic	88685015	88674772	Arl1	88730858	88744094
1251598	17243953	25	10	88710052	88710076	25	1	5S	rRNA	88710127	88710011	Spic	88685015	88674772	Arl1	88730858	88744094
2223601	17243953	25	10	88710079	88710103	25	1	5S	rRNA	88710127	88710011	Spic	88685015	88674772	Arl1	88730858	88744094
1729535	17243953	25	10	88710040	88710064	25	1	5S	rRNA	88710127	88710011	Spic	88685015	88674772	Arl1	88730858	88744094
469882	17243953	25	10	88710051	88710075	25	1	5S	rRNA	88710127	88710011	Spic	88685015	88674772	Arl1	88730858	88744094
1072138	17243953	25	10	88710059	88710083	25	1	5S	rRNA	88710127	88710011	Spic	88685015	88674772	Arl1	88730858	88744094
1475867	17243953	25	10	88710037	88710061	25	1	5S	rRNA	88710127	88710011	Spic	88685015	88674772	Arl1	88730858	88744094
2279527	17243953	25	10	88710058	88710082	25	1	5S	rRNA	88710127	88710011	Spic	88685015	88674772	Arl1	88730858	88744094
2537486	17243953	25	10	88710020	88710044	25	1	5S	rRNA	88710127	88710011	Spic	88685015	88674772	Arl1	88730858	88744094
1782230	17243953	25	10	88710039	88710063	25	1	5S	rRNA	88710127	88710011	Spic	88685015	88674772	Arl1	88730858	88744094
1332984	17243953	25	10	88710041	88710065	25	1	5S	rRNA	88710127	88710011	Spic	88685015	88674772	Arl1	88730858	88744094
1525037	17244393	25	10	93916202	93916226	25	1	U17	snRNA	93916316	93916172	Metap2	93897093	93858489	Vezt	94035817	93939165
1569272	17244393	25	10	93916220	93916244	25	1	U17	snRNA	93916316	93916172	Metap2	93897093	93858489	Vezt	94035817	93939165
1666690	17244393	25	10	93916215	93916239	25	1	U17	snRNA	93916316	93916172	Metap2	93897093	93858489	Vezt	94035817	93939165
1881031	17244393	25	10	93916221	93916245	25	1	U17	snRNA	93916316	93916172	Metap2	93897093	93858489	Vezt	94035817	93939165
1297711	17244393	25	10	93916203	93916227	25	1	U17	snRNA	93916316	93916172	Metap2	93897093	93858489	Vezt	94035817	93939165
1541758	17244393	25	10	93916257	93916281	25	1	U17	snRNA	93916316	93916172	Metap2	93897093	93858489	Vezt	94035817	93939165
1272554	17244393	25	10	93916256	93916280	25	1	U17	snRNA	93916316	93916172	Metap2	93897093	93858489	Vezt	94035817	93939165
917987	17244393	25	10	93916186	93916210	25	1	U17	snRNA	93916316	93916172	Metap2	93897093	93858489	Vezt	94035817	93939165
1070113	17244393	25	10	93916223	93916247	25	1	U17	snRNA	93916316	93916172	Metap2	93897093	93858489	Vezt	94035817	93939165
170993	17244393	25	10	93916216	93916240	25	1	U17	snRNA	93916316	93916172	Metap2	93897093	93858489	Vezt	94035817	93939165
2358637	17244393	25	10	93916189	93916213	25	1	U17	snRNA	93916316	93916172	Metap2	93897093	93858489	Vezt	94035817	93939165
846813	17244393	25	10	93916224	93916248	25	1	U17	snRNA	93916316	93916172	Metap2	93897093	93858489	Vezt	94035817	93939165
1995100	17244393	25	10	93916232	93916256	25	1	U17	snRNA	93916316	93916172	Metap2	93897093	93858489	Vezt	94035817	93939165
1919944	17244393	25	10	93916204	93916228	25	1	U17	snRNA	93916316	93916172	Metap2	93897093	93858489	Vezt	94035817	93939165
2343293	17244393	25	10	93916231	93916255	25	1	U17	snRNA	93916316	93916172	Metap2	93897093	93858489	Vezt	94035817	93939165
2124	17244393	25	10	93916227	93916251	25	1	U17	snRNA	93916316	93916172	Metap2	93897093	93858489	Vezt	94035817	93939165
377436	17244393	25	10	93916198	93916222	25	1	U17	snRNA	93916316	93916172	Metap2	93897093	93858489	Vezt	94035817	93939165
1364102	17244393	25	10	93916236	93916260	25	1	U17	snRNA	93916316	93916172	Metap2	93897093	93858489	Vezt	94035817	93939165
1730073	17244862	25	10	109368113	109368137	25	1	U6	snRNA	109368193	109368090	Syt1	109010982	108497650	Nav3	110000219	109682660
992034	17244860	25	10	109090080	109090104	25	1	7SK	RNA	109090279	109090048	Syt1	109010982	108497650	Nav3	110000219	109682660
1362517	17244862	25	10	109368118	109368142	25	1	U6	snRNA	109368193	109368090	Syt1	109010982	108497650	Nav3	110000219	109682660
1773717	17244860	25	10	109090249	109090273	25	1	7SK	RNA	109090279	109090048	Syt1	109010982	108497650	Nav3	110000219	109682660
68338	17244862	25	10	109368115	109368139	25	1	U6	snRNA	109368193	109368090	Syt1	109010982	108497650	Nav3	110000219	109682660
2402276	17244862	25	10	109368114	109368138	25	1	U6	snRNA	109368193	109368090	Syt1	109010982	108497650	Nav3	110000219	109682660
702033	17244860	25	10	109090081	109090105	25	1	7SK	RNA	109090279	109090048	Syt1	109010982	108497650	Nav3	110000219	109682660
82731	17244860	25	10	109090248	109090272	25	1	7SK	RNA	109090279	109090048	Syt1	109010982	108497650	Nav3	110000219	109682660
2595855	17244860	25	10	109090065	109090089	25	1	7SK	RNA	109090279	109090048	Syt1	109010982	108497650	Nav3	110000219	109682660
2024525	17244862	25	10	109368111	109368135	25	1	U6	snRNA	109368193	109368090	Syt1	109010982	108497650	Nav3	110000219	109682660
2379911	17244862	25	10	109368109	109368133	25	1	U6	snRNA	109368193	109368090	Syt1	109010982	108497650	Nav3	110000219	109682660
295879	17244860	25	10	109090215	109090239	25	1	7SK	RNA	109090279	109090048	Syt1	109010982	108497650	Nav3	110000219	109682660
954721	17244862	25	10	109368112	109368136	25	1	U6	snRNA	109368193	109368090	Syt1	109010982	108497650	Nav3	110000219	109682660
404464	17244862	25	10	109368110	109368134	25	1	U6	snRNA	109368193	109368090	Syt1	109010982	108497650	Nav3	110000219	109682660
1950172	17244860	25	10	109090223	109090247	25	1	7SK	RNA	109090279	109090048	Syt1	109010982	108497650	Nav3	110000219	109682660
2369234	17244860	25	10	109090208	109090232	25	1	7SK	RNA	109090279	109090048	Syt1	109010982	108497650	Nav3	110000219	109682660
267151	17244860	25	10	109090063	109090087	25	1	7SK	RNA	109090279	109090048	Syt1	109010982	108497650	Nav3	110000219	109682660
641390	17244860	25	10	109090079	109090103	25	1	7SK	RNA	109090279	109090048	Syt1	109010982	108497650	Nav3	110000219	109682660
1697048	17244860	25	10	109090077	109090101	25	1	7SK	RNA	109090279	109090048	Syt1	109010982	108497650	Nav3	110000219	109682660
244034	17244860	25	10	109090164	109090188	25	1	7SK	RNA	109090279	109090048	Syt1	109010982	108497650	Nav3	110000219	109682660
720154	17244860	25	10	109090209	109090233	25	1	7SK	RNA	109090279	109090048	Syt1	109010982	108497650	Nav3	110000219	109682660
476698	17244860	25	10	109090064	109090088	25	1	7SK	RNA	109090279	109090048	Syt1	109010982	108497650	Nav3	110000219	109682660
2218231	17245032	25	10	115257856	115257880	25	1	7SK	RNA	115257920	115257683	Tbc1d15	115251493	115197877	Rab21	115315591	115289863
210619	17245032	25	10	115257859	115257883	25	1	7SK	RNA	115257920	115257683	Tbc1d15	115251493	115197877	Rab21	115315591	115289863
1527863	17245032	25	10	115257847	115257871	25	1	7SK	RNA	115257920	115257683	Tbc1d15	115251493	115197877	Rab21	115315591	115289863
171164	17245032	25	10	115257845	115257869	25	1	7SK	RNA	115257920	115257683	Tbc1d15	115251493	115197877	Rab21	115315591	115289863
687005	17245032	25	10	115257846	115257870	25	1	7SK	RNA	115257920	115257683	Tbc1d15	115251493	115197877	Rab21	115315591	115289863
1839564	17245032	25	10	115257851	115257875	25	1	7SK	RNA	115257920	115257683	Tbc1d15	115251493	115197877	Rab21	115315591	115289863
1525483	17245032	25	10	115257884	115257908	25	1	7SK	RNA	115257920	115257683	Tbc1d15	115251493	115197877	Rab21	115315591	115289863
1273899	17245032	25	10	115257719	115257743	25	1	7SK	RNA	115257920	115257683	Tbc1d15	115251493	115197877	Rab21	115315591	115289863
2289519	17245032	25	10	115257795	115257819	25	1	7SK	RNA	115257920	115257683	Tbc1d15	115251493	115197877	Rab21	115315591	115289863
1215999	17245032	25	10	115257843	115257867	25	1	7SK	RNA	115257920	115257683	Tbc1d15	115251493	115197877	Rab21	115315591	115289863
2187281	17245032	25	10	115257783	115257807	25	1	7SK	RNA	115257920	115257683	Tbc1d15	115251493	115197877	Rab21	115315591	115289863
1968094	17245032	25	10	115257717	115257741	25	1	7SK	RNA	115257920	115257683	Tbc1d15	115251493	115197877	Rab21	115315591	115289863
1298736	17245032	25	10	115257736	115257760	25	1	7SK	RNA	115257920	115257683	Tbc1d15	115251493	115197877	Rab21	115315591	115289863
686329	17245032	25	10	115257797	115257821	25	1	7SK	RNA	115257920	115257683	Tbc1d15	115251493	115197877	Rab21	115315591	115289863
50892	17244935	25	10	111129176	111129200	25	1	U6	snRNA	111129209	111129107	Gm5428	111125851	111126738	Osbpl8	111164802	111297247
1134223	17244935	25	10	111129138	111129162	25	1	U6	snRNA	111129209	111129107	Gm5428	111125851	111126738	Osbpl8	111164802	111297247
2288359	17244935	25	10	111129152	111129176	25	1	U6	snRNA	111129209	111129107	Gm5428	111125851	111126738	Osbpl8	111164802	111297247
1767301	17244935	25	10	111129136	111129160	25	1	U6	snRNA	111129209	111129107	Gm5428	111125851	111126738	Osbpl8	111164802	111297247
111701	17244935	25	10	111129128	111129152	25	1	U6	snRNA	111129209	111129107	Gm5428	111125851	111126738	Osbpl8	111164802	111297247
1152321	17244935	25	10	111129146	111129170	25	1	U6	snRNA	111129209	111129107	Gm5428	111125851	111126738	Osbpl8	111164802	111297247
675010	17244935	25	10	111129144	111129168	25	1	U6	snRNA	111129209	111129107	Gm5428	111125851	111126738	Osbpl8	111164802	111297247
2354118	17244935	25	10	111129184	111129208	25	1	U6	snRNA	111129209	111129107	Gm5428	111125851	111126738	Osbpl8	111164802	111297247
622085	17244935	25	10	111129185	111129209	25	1	U6	snRNA	111129209	111129107	Gm5428	111125851	111126738	Osbpl8	111164802	111297247
838097	17244935	25	10	111129179	111129203	25	1	U6	snRNA	111129209	111129107	Gm5428	111125851	111126738	Osbpl8	111164802	111297247
2009427	17244935	25	10	111129183	111129207	25	1	U6	snRNA	111129209	111129107	Gm5428	111125851	111126738	Osbpl8	111164802	111297247
1457626	17244935	25	10	111129181	111129205	25	1	U6	snRNA	111129209	111129107	Gm5428	111125851	111126738	Osbpl8	111164802	111297247
1475529	17244935	25	10	111129134	111129158	25	1	U6	snRNA	111129209	111129107	Gm5428	111125851	111126738	Osbpl8	111164802	111297247
2132550	17244935	25	10	111129180	111129204	25	1	U6	snRNA	111129209	111129107	Gm5428	111125851	111126738	Osbpl8	111164802	111297247
2007489	17244935	25	10	111129137	111129161	25	1	U6	snRNA	111129209	111129107	Gm5428	111125851	111126738	Osbpl8	111164802	111297247
601686	17244935	25	10	111129131	111129155	25	1	U6	snRNA	111129209	111129107	Gm5428	111125851	111126738	Osbpl8	111164802	111297247
700157	17244935	25	10	111129135	111129159	25	1	U6	snRNA	111129209	111129107	Gm5428	111125851	111126738	Osbpl8	111164802	111297247
364991	17244935	25	10	111129182	111129206	25	1	U6	snRNA	111129209	111129107	Gm5428	111125851	111126738	Osbpl8	111164802	111297247
736424	17244935	25	10	111129145	111129169	25	1	U6	snRNA	111129209	111129107	Gm5428	111125851	111126738	Osbpl8	111164802	111297247
2456047	17245339	25	10	119018486	119018510	25	1	ORR1D2	LTR/ERVL-MaLR	119018613	119018293	4932442E05Rik	118860826	118863542	Cand1	119240055	119199255
2188505	17245339	25	10	119018994	119019018	25	1	MTC	LTR/ERVL-MaLR	119019341	119018957	4932442E05Rik	118860826	118863542	Cand1	119240055	119199255
1671400	17245339	25	10	119019027	119019051	25	1	MTC	LTR/ERVL-MaLR	119019341	119018957	4932442E05Rik	118860826	118863542	Cand1	119240055	119199255
1440227	17245339	25	10	119021512	119021536	25	1	RMER19B	LTR/ERVK	119021718	119020880	4932442E05Rik	118860826	118863542	Cand1	119240055	119199255
602483	17245339	25	10	119019244	119019268	25	1	MTC	LTR/ERVL-MaLR	119019341	119018957	4932442E05Rik	118860826	118863542	Cand1	119240055	119199255
751564	17245339	25	10	119021267	119021291	25	1	RMER19B	LTR/ERVK	119021718	119020880	4932442E05Rik	118860826	118863542	Cand1	119240055	119199255
334743	17245339	25	10	119019312	119019336	25	1	MTC	LTR/ERVL-MaLR	119019341	119018957	4932442E05Rik	118860826	118863542	Cand1	119240055	119199255
2177837	17245339	25	10	119019138	119019162	25	1	MTC	LTR/ERVL-MaLR	119019341	119018957	4932442E05Rik	118860826	118863542	Cand1	119240055	119199255
6681	17245339	25	10	119021363	119021387	25	1	RMER19B	LTR/ERVK	119021718	119020880	4932442E05Rik	118860826	118863542	Cand1	119240055	119199255
1425369	17245339	25	10	119021223	119021247	25	1	RMER19B	LTR/ERVK	119021718	119020880	4932442E05Rik	118860826	118863542	Cand1	119240055	119199255
2188787	17245339	25	10	119021195	119021219	25	1	RMER19B	LTR/ERVK	119021718	119020880	4932442E05Rik	118860826	118863542	Cand1	119240055	119199255
1624073	17245339	25	10	119021436	119021460	25	1	RMER19B	LTR/ERVK	119021718	119020880	4932442E05Rik	118860826	118863542	Cand1	119240055	119199255
500082	17245339	25	10	119021568	119021592	25	1	RMER19B	LTR/ERVK	119021718	119020880	4932442E05Rik	118860826	118863542	Cand1	119240055	119199255
255280	17244653	25					2	RLTR25B	LTR/ERVK
2465332	17244653	25					2	RLTR25B	LTR/ERVK
1939943	17244655	25	10	104471101	104471125	25	1	U1	snRNA	104471206	104471049	Gm4340	104194042	104196522	Tmtc2	105574451	105187663
1347034	17244653	25	10	104224862	104224886	25	1	RLTR25B	LTR/ERVK	104225677	104224564	Gm4340	104194042	104196522	Tmtc2	105574451	105187663
1218424	17244655	25	10	104471127	104471151	25	1	U1	snRNA	104471206	104471049	Gm4340	104194042	104196522	Tmtc2	105574451	105187663
2403244	17244655	25	10	104471059	104471083	25	1	U1	snRNA	104471206	104471049	Gm4340	104194042	104196522	Tmtc2	105574451	105187663
1121544	17244653	25					2	RLTR25B	LTR/ERVK
1388141	17244655	25	10	104471071	104471095	25	1	U1	snRNA	104471206	104471049	Gm4340	104194042	104196522	Tmtc2	105574451	105187663
924779	17244653	25					2	RLTR25B	LTR/ERVK
2151208	17244653	25	10	104224858	104224882	25	1	RLTR25B	LTR/ERVK	104225677	104224564	Gm4340	104194042	104196522	Tmtc2	105574451	105187663
146484	17244655	25	10	104471140	104471164	25	1	U1	snRNA	104471206	104471049	Gm4340	104194042	104196522	Tmtc2	105574451	105187663
317207	17244655	25	10	104471056	104471080	25	1	U1	snRNA	104471206	104471049	Gm4340	104194042	104196522	Tmtc2	105574451	105187663
1960308	17244655	25	10	104471139	104471163	25	1	U1	snRNA	104471206	104471049	Gm4340	104194042	104196522	Tmtc2	105574451	105187663
2574157	17244655	25	10	104471141	104471165	25	1	U1	snRNA	104471206	104471049	Gm4340	104194042	104196522	Tmtc2	105574451	105187663
2569009	17244653	25					2	RLTR25B	LTR/ERVK
2291676	17244653	25					2	RLTR25B	LTR/ERVK
1267957	17244655	25	10	104471103	104471127	25	1	U1	snRNA	104471206	104471049	Gm4340	104194042	104196522	Tmtc2	105574451	105187663
747401	17244655	25	10	104471070	104471094	25	1	U1	snRNA	104471206	104471049	Gm4340	104194042	104196522	Tmtc2	105574451	105187663
1092427	17244653	25					2	RLTR25B	LTR/ERVK
1562822	17244653	25	10	104224859	104224883	25	1	RLTR25B	LTR/ERVK	104225677	104224564	Gm4340	104194042	104196522	Tmtc2	105574451	105187663
331366	17244653	25					2	RLTR25B	LTR/ERVK
433031	17244653	25	10	104224863	104224887	25	1	RLTR25B	LTR/ERVK	104225677	104224564	Gm4340	104194042	104196522	Tmtc2	105574451	105187663
624497	17244655	25	10	104471138	104471162	25	1	U1	snRNA	104471206	104471049	Gm4340	104194042	104196522	Tmtc2	105574451	105187663
496214	17244653	25					2	RLTR25B	LTR/ERVK
1988479	17244653	25	10	104224865	104224889	25	1	RLTR25B	LTR/ERVK	104225677	104224564	Gm4340	104194042	104196522	Tmtc2	105574451	105187663
2227377	17245661	25	10	126710334	126710358	25	1	MIRc	SINE/MIR	126710379	126710265	Lrig3	125966219	126015359	Xrcc6bp1	126901371	126868430
1056999	17245661	25	10	126710325	126710349	25	1	MIRc	SINE/MIR	126710379	126710265	Lrig3	125966219	126015359	Xrcc6bp1	126901371	126868430
1751510	17245661	25	10	126710327	126710351	25	1	MIRc	SINE/MIR	126710379	126710265	Lrig3	125966219	126015359	Xrcc6bp1	126901371	126868430
2499840	17245661	25	10	126710330	126710354	25	1	MIRc	SINE/MIR	126710379	126710265	Lrig3	125966219	126015359	Xrcc6bp1	126901371	126868430
579012	17245661	25	10	126710328	126710352	25	1	MIRc	SINE/MIR	126710379	126710265	Lrig3	125966219	126015359	Xrcc6bp1	126901371	126868430
764304	17245661	25	10	126710332	126710356	25	1	MIRc	SINE/MIR	126710379	126710265	Lrig3	125966219	126015359	Xrcc6bp1	126901371	126868430
1798572	17245661	25	10	126710324	126710348	25	1	MIRc	SINE/MIR	126710379	126710265	Lrig3	125966219	126015359	Xrcc6bp1	126901371	126868430
1962682	17245661	25	10	126710326	126710350	25	1	MIRc	SINE/MIR	126710379	126710265	Lrig3	125966219	126015359	Xrcc6bp1	126901371	126868430
1982387	17245661	25	10	126710331	126710355	25	1	MIRc	SINE/MIR	126710379	126710265	Lrig3	125966219	126015359	Xrcc6bp1	126901371	126868430
1119808	17246098	25	10	128299497	128299521	25	1	U6	snRNA	128299524	128299421	Il23a	128298084	128296140	Pan2	128303335	128321358
637665	17246098	25	10	128299495	128299519	25	1	U6	snRNA	128299524	128299421	Il23a	128298084	128296140	Pan2	128303335	128321358
526028	17246098	25	10	128299499	128299523	25	1	U6	snRNA	128299524	128299421	Il23a	128298084	128296140	Pan2	128303335	128321358
196170	17246098	25	10	128299492	128299516	25	1	U6	snRNA	128299524	128299421	Il23a	128298084	128296140	Pan2	128303335	128321358
2187910	17246098	25	10	128299491	128299515	25	1	U6	snRNA	128299524	128299421	Il23a	128298084	128296140	Pan2	128303335	128321358
2470510	17246098	25	10	128299496	128299520	25	1	U6	snRNA	128299524	128299421	Il23a	128298084	128296140	Pan2	128303335	128321358
2077903	17246098	25	10	128299498	128299522	25	1	U6	snRNA	128299524	128299421	Il23a	128298084	128296140	Pan2	128303335	128321358
406608	17246098	25	10	128299490	128299514	25	1	U6	snRNA	128299524	128299421	Il23a	128298084	128296140	Pan2	128303335	128321358
395929	17246098	25	10	128299500	128299524	25	1	U6	snRNA	128299524	128299421	Il23a	128298084	128296140	Pan2	128303335	128321358
1571486	17246406	25	10	129172842	129172866	25	1	7SK	RNA	129172877	129172637	Olfr771	129160982	129160029	Olfr772	129175054	129174051
1005472	17246406	25	10	129172657	129172681	25	1	7SK	RNA	129172877	129172637	Olfr771	129160982	129160029	Olfr772	129175054	129174051
232824	17246406	25	10	129172817	129172841	25	1	7SK	RNA	129172877	129172637	Olfr771	129160982	129160029	Olfr772	129175054	129174051
2561226	17246406	25	10	129172806	129172830	25	1	7SK	RNA	129172877	129172637	Olfr771	129160982	129160029	Olfr772	129175054	129174051
61434	17246406	25	10	129172785	129172809	25	1	7SK	RNA	129172877	129172637	Olfr771	129160982	129160029	Olfr772	129175054	129174051
1565859	17246406	25	10	129172819	129172843	25	1	7SK	RNA	129172877	129172637	Olfr771	129160982	129160029	Olfr772	129175054	129174051
836687	17246406	25	10	129172746	129172770	25	1	7SK	RNA	129172877	129172637	Olfr771	129160982	129160029	Olfr772	129175054	129174051
1974002	17246406	25	10	129172805	129172829	25	1	7SK	RNA	129172877	129172637	Olfr771	129160982	129160029	Olfr772	129175054	129174051
1644300	17246406	25	10	129172745	129172769	25	1	7SK	RNA	129172877	129172637	Olfr771	129160982	129160029	Olfr772	129175054	129174051
2188905	17246406	25	10	129172823	129172847	25	1	7SK	RNA	129172877	129172637	Olfr771	129160982	129160029	Olfr772	129175054	129174051
1323650	17246406	25	10	129172787	129172811	25	1	7SK	RNA	129172877	129172637	Olfr771	129160982	129160029	Olfr772	129175054	129174051
1606331	17246406	25	10	129172844	129172868	25	1	7SK	RNA	129172877	129172637	Olfr771	129160982	129160029	Olfr772	129175054	129174051
1950549	17246406	25	10	129172744	129172768	25	1	7SK	RNA	129172877	129172637	Olfr771	129160982	129160029	Olfr772	129175054	129174051
1484316	17246406	25	10	129172803	129172827	25	1	7SK	RNA	129172877	129172637	Olfr771	129160982	129160029	Olfr772	129175054	129174051
436166	17246406	25	10	129172755	129172779	25	1	7SK	RNA	129172877	129172637	Olfr771	129160982	129160029	Olfr772	129175054	129174051
2327058	17246406	25	10	129172814	129172838	25	1	7SK	RNA	129172877	129172637	Olfr771	129160982	129160029	Olfr772	129175054	129174051
882841	17246406	25	10	129172783	129172807	25	1	7SK	RNA	129172877	129172637	Olfr771	129160982	129160029	Olfr772	129175054	129174051
1987784	17246406	25	10	129172815	129172839	25	1	7SK	RNA	129172877	129172637	Olfr771	129160982	129160029	Olfr772	129175054	129174051
705723	17246406	25	10	129172802	129172826	25	1	7SK	RNA	129172877	129172637	Olfr771	129160982	129160029	Olfr772	129175054	129174051
49058	17247373	25	11	15412382	15412358	25	1	U6	snRNA	15412300	15412406	Cobl	12464960	12236608	Vstm2a	16257724	16427310
1851607	17247373	25	11	15412379	15412355	25	1	U6	snRNA	15412300	15412406	Cobl	12464960	12236608	Vstm2a	16257724	16427310
1310807	17247373	25	11	15412383	15412359	25	1	U6	snRNA	15412300	15412406	Cobl	12464960	12236608	Vstm2a	16257724	16427310
503570	17247373	25	11	15412380	15412356	25	1	U6	snRNA	15412300	15412406	Cobl	12464960	12236608	Vstm2a	16257724	16427310
223082	17247373	25	11	15412381	15412357	25	1	U6	snRNA	15412300	15412406	Cobl	12464960	12236608	Vstm2a	16257724	16427310
727303	17247373	25	11	15412367	15412343	25	1	U6	snRNA	15412300	15412406	Cobl	12464960	12236608	Vstm2a	16257724	16427310
2278948	17247373	25	11	15412369	15412345	25	1	U6	snRNA	15412300	15412406	Cobl	12464960	12236608	Vstm2a	16257724	16427310
2066003	17247373	25					2	U6	snRNA
80891	17247373	25	11	15412368	15412344	25	1	U6	snRNA	15412300	15412406	Cobl	12464960	12236608	Vstm2a	16257724	16427310
103714	17247498	25	11	18738754	18738730	25	1	U6	snRNA	18738699	18738796	Etaa1	17953875	17938756	Meis1	19018958	18880430
1021690	17247498	25	11	18738766	18738742	25	1	U6	snRNA	18738699	18738796	Etaa1	17953875	17938756	Meis1	19018958	18880430
559857	17247498	25	11	18738760	18738736	25	1	U6	snRNA	18738699	18738796	Etaa1	17953875	17938756	Meis1	19018958	18880430
1185303	17247498	25	11	18738758	18738734	25	1	U6	snRNA	18738699	18738796	Etaa1	17953875	17938756	Meis1	19018958	18880430
837121	17247498	25	11	18738759	18738735	25	1	U6	snRNA	18738699	18738796	Etaa1	17953875	17938756	Meis1	19018958	18880430
2222979	17247498	25	11	18738762	18738738	25	1	U6	snRNA	18738699	18738796	Etaa1	17953875	17938756	Meis1	19018958	18880430
1838160	17247498	25	11	18738757	18738733	25	1	U6	snRNA	18738699	18738796	Etaa1	17953875	17938756	Meis1	19018958	18880430
594705	17247498	25	11	18738755	18738731	25	1	U6	snRNA	18738699	18738796	Etaa1	17953875	17938756	Meis1	19018958	18880430
2527491	17247498	25	11	18738756	18738732	25	1	U6	snRNA	18738699	18738796	Etaa1	17953875	17938756	Meis1	19018958	18880430
2593718	17247498	25	11	18738761	18738737	25	1	U6	snRNA	18738699	18738796	Etaa1	17953875	17938756	Meis1	19018958	18880430
2272672	17247623	25	11	22491357	22491333	25	1	ERVB3_1-I_MM	LTR/ERVK	22491009	22491363	Ehbp1	22342292	22005828	Tmem17	22512088	22519234
1080217	17247623	25	11	22490365	22490341	25	1	ERVB3_1-I_MM	LTR/ERVK	22488728	22490665	Ehbp1	22342292	22005828	Tmem17	22512088	22519234
1411693	17247623	25	11	22483677	22483653	25	1	ERVB3_1-I_MM	LTR/ERVK	22483646	22484093	Ehbp1	22342292	22005828	Tmem17	22512088	22519234
1628232	17247623	25	11	22490435	22490411	25	1	ERVB3_1-I_MM	LTR/ERVK	22488728	22490665	Ehbp1	22342292	22005828	Tmem17	22512088	22519234
2474685	17247623	25					2	ERVB3_1-I_MM	LTR/ERVK
2530159	17247623	25	11	22491360	22491336	25	1	ERVB3_1-I_MM	LTR/ERVK	22491009	22491363	Ehbp1	22342292	22005828	Tmem17	22512088	22519234
2105031	17247623	25	11	22491361	22491337	25	1	ERVB3_1-I_MM	LTR/ERVK	22491009	22491363	Ehbp1	22342292	22005828	Tmem17	22512088	22519234
623259	17247623	25	11	22489993	22489969	25	1	ERVB3_1-I_MM	LTR/ERVK	22488728	22490665	Ehbp1	22342292	22005828	Tmem17	22512088	22519234
1808235	17247623	25	11	22483641	22483617	25	1	RMER16	LTR/ERVK	22483548	22483645	Ehbp1	22342292	22005828	Tmem17	22512088	22519234
1648002	17247623	25	11	22490517	22490493	25	1	ERVB3_1-I_MM	LTR/ERVK	22488728	22490665	Ehbp1	22342292	22005828	Tmem17	22512088	22519234
2414635	17247623	25					2	ERVB3_1-I_MM	LTR/ERVK
1885895	17247623	25	11	22483671	22483647	25	1	ERVB3_1-I_MM	LTR/ERVK	22483646	22484093	Ehbp1	22342292	22005828	Tmem17	22512088	22519234
425319	17247623	25	11	22491358	22491334	25	1	ERVB3_1-I_MM	LTR/ERVK	22491009	22491363	Ehbp1	22342292	22005828	Tmem17	22512088	22519234
1131226	17247623	25	11	22491363	22491339	25	1	ERVB3_1-I_MM	LTR/ERVK	22491009	22491363	Ehbp1	22342292	22005828	Tmem17	22512088	22519234
648440	17247623	25	11	22491356	22491332	25	1	ERVB3_1-I_MM	LTR/ERVK	22491009	22491363	Ehbp1	22342292	22005828	Tmem17	22512088	22519234
592228	17247623	25	11	22491355	22491331	25	1	ERVB3_1-I_MM	LTR/ERVK	22491009	22491363	Ehbp1	22342292	22005828	Tmem17	22512088	22519234
450468	17247623	25	11	22490042	22490018	25	1	ERVB3_1-I_MM	LTR/ERVK	22488728	22490665	Ehbp1	22342292	22005828	Tmem17	22512088	22519234
717675	17248424	25					2	U6	snRNA
597702	17248424	25					2	U6	snRNA
516320	17248424	25					2	U6	snRNA
1677434	17248424	25					2	U6	snRNA
1463091	17248424	25					2	U6	snRNA
1251866	17248424	25	11	34899110	34899086	25	1	U6	snRNA	34899017	34899123	Spdl1	34833641	34809190	Slit3	35121224	35708507
1819022	17248501	25	11	39830686	39830662	25	1	U1	snRNA	39830656	39830798	Tenm2	37235964	36006656	Mat2b	40695203	40679314
2246260	17248501	25	11	39830687	39830663	25	1	U1	snRNA	39830656	39830798	Tenm2	37235964	36006656	Mat2b	40695203	40679314
1514126	17248501	25	11	39830776	39830752	25	1	U1	snRNA	39830656	39830798	Tenm2	37235964	36006656	Mat2b	40695203	40679314
923402	17248501	25	11	39830741	39830717	25	1	U1	snRNA	39830656	39830798	Tenm2	37235964	36006656	Mat2b	40695203	40679314
1782392	17248501	25	11	39830738	39830714	25	1	U1	snRNA	39830656	39830798	Tenm2	37235964	36006656	Mat2b	40695203	40679314
1229601	17248501	25	11	39830744	39830720	25	1	U1	snRNA	39830656	39830798	Tenm2	37235964	36006656	Mat2b	40695203	40679314
2285463	17248501	25	11	39830742	39830718	25	1	U1	snRNA	39830656	39830798	Tenm2	37235964	36006656	Mat2b	40695203	40679314
1654888	17248501	25	11	39830684	39830660	25	1	U1	snRNA	39830656	39830798	Tenm2	37235964	36006656	Mat2b	40695203	40679314
2573381	17248501	25	11	39830694	39830670	25	1	U1	snRNA	39830656	39830798	Tenm2	37235964	36006656	Mat2b	40695203	40679314
533741	17248501	25	11	39830681	39830657	25	1	U1	snRNA	39830656	39830798	Tenm2	37235964	36006656	Mat2b	40695203	40679314
797495	17248501	25	11	39830737	39830713	25	1	U1	snRNA	39830656	39830798	Tenm2	37235964	36006656	Mat2b	40695203	40679314
668335	17248501	25	11	39830745	39830721	25	1	U1	snRNA	39830656	39830798	Tenm2	37235964	36006656	Mat2b	40695203	40679314
496101	17248501	25	11	39830730	39830706	25	1	U1	snRNA	39830656	39830798	Tenm2	37235964	36006656	Mat2b	40695203	40679314
955098	17248501	25	11	39830740	39830716	25	1	U1	snRNA	39830656	39830798	Tenm2	37235964	36006656	Mat2b	40695203	40679314
2461130	17248501	25	11	39830732	39830708	25	1	U1	snRNA	39830656	39830798	Tenm2	37235964	36006656	Mat2b	40695203	40679314
2437513	17248501	25	11	39830680	39830656	25	1	U1	snRNA	39830656	39830798	Tenm2	37235964	36006656	Mat2b	40695203	40679314
78309	17248501	25	11	39830723	39830699	25	1	U1	snRNA	39830656	39830798	Tenm2	37235964	36006656	Mat2b	40695203	40679314
1181778	17247927	25	11	27085198	27085174	25	1	5S	rRNA	27085134	27085206	Gm6899	26593241	26593862	Gm6685	28339867	28339104
1516252	17247927	25	11	27085202	27085178	25	1	5S	rRNA	27085134	27085206	Gm6899	26593241	26593862	Gm6685	28339867	28339104
911839	17247927	25	11	27085196	27085172	25	1	5S	rRNA	27085134	27085206	Gm6899	26593241	26593862	Gm6685	28339867	28339104
1201913	17247927	25	11	27085201	27085177	25	1	5S	rRNA	27085134	27085206	Gm6899	26593241	26593862	Gm6685	28339867	28339104
770719	17247927	25	11	27085199	27085175	25	1	5S	rRNA	27085134	27085206	Gm6899	26593241	26593862	Gm6685	28339867	28339104
2167055	17247927	25	11	27085203	27085179	25	1	5S	rRNA	27085134	27085206	Gm6899	26593241	26593862	Gm6685	28339867	28339104
2415104	17247927	25	11	27085197	27085173	25	1	5S	rRNA	27085134	27085206	Gm6899	26593241	26593862	Gm6685	28339867	28339104
2527254	17247927	25	11	27085193	27085169	25	1	5S	rRNA	27085134	27085206	Gm6899	26593241	26593862	Gm6685	28339867	28339104
395123	17247927	25	11	27085200	27085176	25	1	5S	rRNA	27085134	27085206	Gm6899	26593241	26593862	Gm6685	28339867	28339104
2341969	17248555	25	11	42897571	42897547	25	1	7SK	RNA	42897503	42897751	Gabrb2	42419757	42629028	Gm9972	43035746	43037278
2558643	17248522	25					2	MuRRS4-int	LTR/ERV1
2432242	17248522	25	11	41221042	41221018	25	1	MuRRS4-int	LTR/ERV1	41220807	41223569	Ccng1	40755311	40748552	Gabrg2	42000857	41910195
1913739	17248555	25	11	42897569	42897545	25	1	7SK	RNA	42897503	42897751	Gabrb2	42419757	42629028	Gm9972	43035746	43037278
476885	17248522	25					2	MuRRS4-int	LTR/ERV1
1397688	17248522	25					2	MuRRS4-int	LTR/ERV1
1712120	17248522	25					2	MuRRS4-int	LTR/ERV1
1466470	17248555	25	11	42897641	42897617	25	1	7SK	RNA	42897503	42897751	Gabrb2	42419757	42629028	Gm9972	43035746	43037278
146827	17248522	25					2	MuRRS4-int	LTR/ERV1
1174136	17248522	25					2	MuRRS4-int	LTR/ERV1
109003	17248555	25	11	42897590	42897566	25	1	7SK	RNA	42897503	42897751	Gabrb2	42419757	42629028	Gm9972	43035746	43037278
2106566	17248555	25	11	42897639	42897615	25	1	7SK	RNA	42897503	42897751	Gabrb2	42419757	42629028	Gm9972	43035746	43037278
1157146	17248555	25	11	42897638	42897614	25	1	7SK	RNA	42897503	42897751	Gabrb2	42419757	42629028	Gm9972	43035746	43037278
1751287	17248522	25					2	MuRRS4-int	LTR/ERV1
2139170	17248522	25					2	MuRRS4-int	LTR/ERV1
2319526	17248555	25	11	42897588	42897564	25	1	7SK	RNA	42897503	42897751	Gabrb2	42419757	42629028	Gm9972	43035746	43037278
627920	17248522	25	10	106184959	106184935	25	1	MuRRS4-int	LTR/ERV1	106184752	106187001	Ccdc59	105841067	105847833	Ppfia2	106470310	106933467
1764364	17248555	25	11	42897556	42897532	25	1	7SK	RNA	42897503	42897751	Gabrb2	42419757	42629028	Gm9972	43035746	43037278
532100	17248522	25					2	MuRRS4-int	LTR/ERV1
385712	17248555	25	11	42897646	42897622	25	1	7SK	RNA	42897503	42897751	Gabrb2	42419757	42629028	Gm9972	43035746	43037278
2363327	17248522	25					2	MuRRS4-int	LTR/ERV1
2036808	17248522	25					2	MuRRS4-int	LTR/ERV1
2541960	17248555	25	11	42897534	42897510	25	1	7SK	RNA	42897503	42897751	Gabrb2	42419757	42629028	Gm9972	43035746	43037278
751427	17248555	25	11	42897747	42897723	25	1	7SK	RNA	42897503	42897751	Gabrb2	42419757	42629028	Gm9972	43035746	43037278
1293587	17248555	25	11	42897706	42897682	25	1	7SK	RNA	42897503	42897751	Gabrb2	42419757	42629028	Gm9972	43035746	43037278
1044613	17248555	25	11	42897725	42897701	25	1	7SK	RNA	42897503	42897751	Gabrb2	42419757	42629028	Gm9972	43035746	43037278
623202	17248555	25	11	42897589	42897565	25	1	7SK	RNA	42897503	42897751	Gabrb2	42419757	42629028	Gm9972	43035746	43037278
263684	17249232	25	11	50809709	50809685	25	1	5S	rRNA	50809651	50809734	Adamts2	50602084	50807573	Zfp354c	50827724	50811086
2102305	17249232	25	11	50809699	50809675	25	1	5S	rRNA	50809651	50809734	Adamts2	50602084	50807573	Zfp354c	50827724	50811086
91201	17249232	25	11	50809707	50809683	25	1	5S	rRNA	50809651	50809734	Adamts2	50602084	50807573	Zfp354c	50827724	50811086
1777367	17249232	25	11	50809706	50809682	25	1	5S	rRNA	50809651	50809734	Adamts2	50602084	50807573	Zfp354c	50827724	50811086
398615	17249232	25	11	50809703	50809679	25	1	5S	rRNA	50809651	50809734	Adamts2	50602084	50807573	Zfp354c	50827724	50811086
1737992	17249232	25	11	50809700	50809676	25	1	5S	rRNA	50809651	50809734	Adamts2	50602084	50807573	Zfp354c	50827724	50811086
1384896	17249232	25	11	50809705	50809681	25	1	5S	rRNA	50809651	50809734	Adamts2	50602084	50807573	Zfp354c	50827724	50811086
1399667	17249232	25	11	50809702	50809678	25	1	5S	rRNA	50809651	50809734	Adamts2	50602084	50807573	Zfp354c	50827724	50811086
468409	17249232	25	11	50809708	50809684	25	1	5S	rRNA	50809651	50809734	Adamts2	50602084	50807573	Zfp354c	50827724	50811086
1278107	17249232	25	11	50809695	50809671	25	1	5S	rRNA	50809651	50809734	Adamts2	50602084	50807573	Zfp354c	50827724	50811086
2222028	17249232	25	11	50809704	50809680	25	1	5S	rRNA	50809651	50809734	Adamts2	50602084	50807573	Zfp354c	50827724	50811086
2299164	17249232	25	11	50809701	50809677	25	1	5S	rRNA	50809651	50809734	Adamts2	50602084	50807573	Zfp354c	50827724	50811086
1643944	17249232	25	11	50809698	50809674	25	1	5S	rRNA	50809651	50809734	Adamts2	50602084	50807573	Zfp354c	50827724	50811086
1929141	17249232	25	11	50809696	50809672	25	1	5S	rRNA	50809651	50809734	Adamts2	50602084	50807573	Zfp354c	50827724	50811086
2378628	17249373	25	11	51964442	51964418	25	1	U6	snRNA	51964382	51964487	Phf15	51857653	51813455	Cdkn2aipnl	51967661	51977334
703774	17249373	25	11	51964486	51964462	25	1	U6	snRNA	51964382	51964487	Phf15	51857653	51813455	Cdkn2aipnl	51967661	51977334
2491820	17249373	25	11	51964416	51964392	25	1	U6	snRNA	51964382	51964487	Phf15	51857653	51813455	Cdkn2aipnl	51967661	51977334
2376308	17249373	25	11	51964440	51964416	25	1	U6	snRNA	51964382	51964487	Phf15	51857653	51813455	Cdkn2aipnl	51967661	51977334
1935250	17249373	25	11	51964426	51964402	25	1	U6	snRNA	51964382	51964487	Phf15	51857653	51813455	Cdkn2aipnl	51967661	51977334
534315	17249373	25	11	51964481	51964457	25	1	U6	snRNA	51964382	51964487	Phf15	51857653	51813455	Cdkn2aipnl	51967661	51977334
44273	17249373	25	11	51964482	51964458	25	1	U6	snRNA	51964382	51964487	Phf15	51857653	51813455	Cdkn2aipnl	51967661	51977334
725975	17249373	25	11	51964475	51964451	25	1	U6	snRNA	51964382	51964487	Phf15	51857653	51813455	Cdkn2aipnl	51967661	51977334
319879	17249373	25	11	51964420	51964396	25	1	U6	snRNA	51964382	51964487	Phf15	51857653	51813455	Cdkn2aipnl	51967661	51977334
1305890	17249373	25	11	51964483	51964459	25	1	U6	snRNA	51964382	51964487	Phf15	51857653	51813455	Cdkn2aipnl	51967661	51977334
927382	17249373	25	11	51964419	51964395	25	1	U6	snRNA	51964382	51964487	Phf15	51857653	51813455	Cdkn2aipnl	51967661	51977334
1924906	17249373	25	11	51964484	51964460	25	1	U6	snRNA	51964382	51964487	Phf15	51857653	51813455	Cdkn2aipnl	51967661	51977334
1380816	17249373	25	11	51964441	51964417	25	1	U6	snRNA	51964382	51964487	Phf15	51857653	51813455	Cdkn2aipnl	51967661	51977334
1746016	17249373	25	11	51964439	51964415	25	1	U6	snRNA	51964382	51964487	Phf15	51857653	51813455	Cdkn2aipnl	51967661	51977334
2113511	17249373	25	11	51964485	51964461	25	1	U6	snRNA	51964382	51964487	Phf15	51857653	51813455	Cdkn2aipnl	51967661	51977334
2157648	17249373	25	11	51964443	51964419	25	1	U6	snRNA	51964382	51964487	Phf15	51857653	51813455	Cdkn2aipnl	51967661	51977334
1984103	17249373	25	11	51964417	51964393	25	1	U6	snRNA	51964382	51964487	Phf15	51857653	51813455	Cdkn2aipnl	51967661	51977334
2417251	17249927	25	11	57969463	57969439	25	1	7SK	RNA	57969342	57969545	Hand1	57832818	57828705	Larp1	58009064	58062034
854651	17249927	25	11	57969425	57969401	25	1	7SK	RNA	57969342	57969545	Hand1	57832818	57828705	Larp1	58009064	58062034
1691728	17249927	25	11	57969510	57969486	25	1	7SK	RNA	57969342	57969545	Hand1	57832818	57828705	Larp1	58009064	58062034
974954	17249927	25	11	57969432	57969408	25	1	7SK	RNA	57969342	57969545	Hand1	57832818	57828705	Larp1	58009064	58062034
1656776	17249927	25	11	57969433	57969409	25	1	7SK	RNA	57969342	57969545	Hand1	57832818	57828705	Larp1	58009064	58062034
2228916	17249927	25	11	57969509	57969485	25	1	7SK	RNA	57969342	57969545	Hand1	57832818	57828705	Larp1	58009064	58062034
2139005	17249927	25	11	57969377	57969353	25	1	7SK	RNA	57969342	57969545	Hand1	57832818	57828705	Larp1	58009064	58062034
1942101	17249927	25	11	57969434	57969410	25	1	7SK	RNA	57969342	57969545	Hand1	57832818	57828705	Larp1	58009064	58062034
387091	17249927	25	11	57969435	57969411	25	1	7SK	RNA	57969342	57969545	Hand1	57832818	57828705	Larp1	58009064	58062034
71120	17249927	25	11	57969521	57969497	25	1	7SK	RNA	57969342	57969545	Hand1	57832818	57828705	Larp1	58009064	58062034
9108	17249927	25	11	57969428	57969404	25	1	7SK	RNA	57969342	57969545	Hand1	57832818	57828705	Larp1	58009064	58062034
938258	17249927	25	11	57969429	57969405	25	1	7SK	RNA	57969342	57969545	Hand1	57832818	57828705	Larp1	58009064	58062034
1391230	17249927	25	11	57969430	57969406	25	1	7SK	RNA	57969342	57969545	Hand1	57832818	57828705	Larp1	58009064	58062034
2368138	17249927	25	11	57969480	57969456	25	1	7SK	RNA	57969342	57969545	Hand1	57832818	57828705	Larp1	58009064	58062034
2440001	17249927	25	11	57969436	57969412	25	1	7SK	RNA	57969342	57969545	Hand1	57832818	57828705	Larp1	58009064	58062034
1083605	17250509	25	11	60735949	60735925	25	1	U6	snRNA	60735861	60735952	Smcr7	60728398	60732951	Top3a	60777365	60740058
970873	17250509	25	11	60735951	60735927	25	1	U6	snRNA	60735861	60735952	Smcr7	60728398	60732951	Top3a	60777365	60740058
495333	17250509	25	11	60735950	60735926	25	1	U6	snRNA	60735861	60735952	Smcr7	60728398	60732951	Top3a	60777365	60740058
2114757	17250509	25	11	60735888	60735864	25	1	U6	snRNA	60735861	60735952	Smcr7	60728398	60732951	Top3a	60777365	60740058
680967	17250509	25	11	60735952	60735928	25	1	U6	snRNA	60735861	60735952	Smcr7	60728398	60732951	Top3a	60777365	60740058
1769050	17250509	25	11	60735887	60735863	25	1	U6	snRNA	60735861	60735952	Smcr7	60728398	60732951	Top3a	60777365	60740058
661080	17251516	25	11	69075095	69075071	25	1	U6	snRNA	69075016	69075115	Tmem107	69070806	69073293	Vamp2	69088490	69092384
581744	17251516	25	11	69075101	69075077	25	1	U6	snRNA	69075016	69075115	Tmem107	69070806	69073293	Vamp2	69088490	69092384
1585267	17251516	25	11	69075099	69075075	25	1	U6	snRNA	69075016	69075115	Tmem107	69070806	69073293	Vamp2	69088490	69092384
1302744	17251516	25	11	69075072	69075048	25	1	U6	snRNA	69075016	69075115	Tmem107	69070806	69073293	Vamp2	69088490	69092384
1216197	17251516	25	11	69075071	69075047	25	1	U6	snRNA	69075016	69075115	Tmem107	69070806	69073293	Vamp2	69088490	69092384
1817473	17251516	25	11	69075069	69075045	25	1	U6	snRNA	69075016	69075115	Tmem107	69070806	69073293	Vamp2	69088490	69092384
303988	17251516	25	11	69075075	69075051	25	1	U6	snRNA	69075016	69075115	Tmem107	69070806	69073293	Vamp2	69088490	69092384
993506	17251516	25	11	69075076	69075052	25	1	U6	snRNA	69075016	69075115	Tmem107	69070806	69073293	Vamp2	69088490	69092384
985550	17251516	25	11	69075100	69075076	25	1	U6	snRNA	69075016	69075115	Tmem107	69070806	69073293	Vamp2	69088490	69092384
2301710	17251516	25	11	69075074	69075050	25	1	U6	snRNA	69075016	69075115	Tmem107	69070806	69073293	Vamp2	69088490	69092384
2063587	17251516	25	11	69075096	69075072	25	1	U6	snRNA	69075016	69075115	Tmem107	69070806	69073293	Vamp2	69088490	69092384
1205175	17251516	25	11	69075102	69075078	25	1	U6	snRNA	69075016	69075115	Tmem107	69070806	69073293	Vamp2	69088490	69092384
1878990	17251516	25	11	69075103	69075079	25	1	U6	snRNA	69075016	69075115	Tmem107	69070806	69073293	Vamp2	69088490	69092384
919589	17251516	25	11	69075068	69075044	25	1	U6	snRNA	69075016	69075115	Tmem107	69070806	69073293	Vamp2	69088490	69092384
2449357	17251516	25	11	69075067	69075043	25	1	U6	snRNA	69075016	69075115	Tmem107	69070806	69073293	Vamp2	69088490	69092384
1391855	17251602	25	11	69240675	69240651	25	1	U6	snRNA	69240610	69240702	Gucy2e	69237036	69218117	Cntrob	69323775	69299487
870149	17251602	25	11	69240672	69240648	25	1	U6	snRNA	69240610	69240702	Gucy2e	69237036	69218117	Cntrob	69323775	69299487
1091574	17251602	25	11	69240657	69240633	25	1	U6	snRNA	69240610	69240702	Gucy2e	69237036	69218117	Cntrob	69323775	69299487
107300	17251602	25	11	69240671	69240647	25	1	U6	snRNA	69240610	69240702	Gucy2e	69237036	69218117	Cntrob	69323775	69299487
476704	17251602	25	11	69240668	69240644	25	1	U6	snRNA	69240610	69240702	Gucy2e	69237036	69218117	Cntrob	69323775	69299487
2410691	17251602	25	11	69240656	69240632	25	1	U6	snRNA	69240610	69240702	Gucy2e	69237036	69218117	Cntrob	69323775	69299487
176407	17251602	25	11	69240676	69240652	25	1	U6	snRNA	69240610	69240702	Gucy2e	69237036	69218117	Cntrob	69323775	69299487
345741	17251602	25	11	69240655	69240631	25	1	U6	snRNA	69240610	69240702	Gucy2e	69237036	69218117	Cntrob	69323775	69299487
986681	17251602	25	11	69240667	69240643	25	1	U6	snRNA	69240610	69240702	Gucy2e	69237036	69218117	Cntrob	69323775	69299487
443840	17251602	25	11	69240698	69240674	25	1	U6	snRNA	69240610	69240702	Gucy2e	69237036	69218117	Cntrob	69323775	69299487
1031490	17251602	25	11	69240659	69240635	25	1	U6	snRNA	69240610	69240702	Gucy2e	69237036	69218117	Cntrob	69323775	69299487
1716039	17251602	25	11	69240661	69240637	25	1	U6	snRNA	69240610	69240702	Gucy2e	69237036	69218117	Cntrob	69323775	69299487
540270	17251602	25	11	69240658	69240634	25	1	U6	snRNA	69240610	69240702	Gucy2e	69237036	69218117	Cntrob	69323775	69299487
115556	17251602	25	11	69240669	69240645	25	1	U6	snRNA	69240610	69240702	Gucy2e	69237036	69218117	Cntrob	69323775	69299487
556522	17251602	25	11	69240662	69240638	25	1	U6	snRNA	69240610	69240702	Gucy2e	69237036	69218117	Cntrob	69323775	69299487
1268781	17251602	25	11	69240666	69240642	25	1	U6	snRNA	69240610	69240702	Gucy2e	69237036	69218117	Cntrob	69323775	69299487
1751897	17251439	25	11	68908052	68908028	25	1	U6	snRNA	68908016	68908125	Rpl26	68901583	68906989	Odf4	68927081	68921835
1985229	17251439	25	11	68908120	68908096	25	1	U6	snRNA	68908016	68908125	Rpl26	68901583	68906989	Odf4	68927081	68921835
344226	17251439	25	11	68908077	68908053	25	1	U6	snRNA	68908016	68908125	Rpl26	68901583	68906989	Odf4	68927081	68921835
1116637	17251439	25	11	68908122	68908098	25	1	U6	snRNA	68908016	68908125	Rpl26	68901583	68906989	Odf4	68927081	68921835
922685	17251439	25	11	68908112	68908088	25	1	U6	snRNA	68908016	68908125	Rpl26	68901583	68906989	Odf4	68927081	68921835
841264	17251439	25	11	68908114	68908090	25	1	U6	snRNA	68908016	68908125	Rpl26	68901583	68906989	Odf4	68927081	68921835
744188	17251439	25	11	68908121	68908097	25	1	U6	snRNA	68908016	68908125	Rpl26	68901583	68906989	Odf4	68927081	68921835
1389426	17251439	25	11	68908116	68908092	25	1	U6	snRNA	68908016	68908125	Rpl26	68901583	68906989	Odf4	68927081	68921835
1751431	17251439	25	11	68908119	68908095	25	1	U6	snRNA	68908016	68908125	Rpl26	68901583	68906989	Odf4	68927081	68921835
2494362	17251439	25	11	68908053	68908029	25	1	U6	snRNA	68908016	68908125	Rpl26	68901583	68906989	Odf4	68927081	68921835
1630403	17251439	25	11	68908111	68908087	25	1	U6	snRNA	68908016	68908125	Rpl26	68901583	68906989	Odf4	68927081	68921835
1090198	17251439	25	11	68908117	68908093	25	1	U6	snRNA	68908016	68908125	Rpl26	68901583	68906989	Odf4	68927081	68921835
330112	17251439	25	11	68908051	68908027	25	1	U6	snRNA	68908016	68908125	Rpl26	68901583	68906989	Odf4	68927081	68921835
2373268	17252798	25	11	74728462	74728438	25	1	U6	snRNA	74728403	74728508	Pafah1b1	74724670	74673949	Mettl16	74770830	74828525
834579	17252754	25	11	74319839	74319815	25	1	5S	rRNA	74319792	74319912	Olfr59	74283736	74289619	Olfr410	74335229	74334282
1424727	17252754	25	11	74319844	74319820	25	1	5S	rRNA	74319792	74319912	Olfr59	74283736	74289619	Olfr410	74335229	74334282
1017045	17252798	25	11	74728464	74728440	25	1	U6	snRNA	74728403	74728508	Pafah1b1	74724670	74673949	Mettl16	74770830	74828525
1024304	17252754	25					2	5S	rRNA
787276	17252754	25	11	74319833	74319809	25	1	5S	rRNA	74319792	74319912	Olfr59	74283736	74289619	Olfr410	74335229	74334282
1600279	17252754	25	11	74319838	74319814	25	1	5S	rRNA	74319792	74319912	Olfr59	74283736	74289619	Olfr410	74335229	74334282
2199943	17252754	25	11	74319837	74319813	25	1	5S	rRNA	74319792	74319912	Olfr59	74283736	74289619	Olfr410	74335229	74334282
1167562	17252798	25	11	74728445	74728421	25	1	U6	snRNA	74728403	74728508	Pafah1b1	74724670	74673949	Mettl16	74770830	74828525
2210527	17252798	25	11	74728457	74728433	25	1	U6	snRNA	74728403	74728508	Pafah1b1	74724670	74673949	Mettl16	74770830	74828525
757430	17252754	25	11	74319835	74319811	25	1	5S	rRNA	74319792	74319912	Olfr59	74283736	74289619	Olfr410	74335229	74334282
1968727	17252798	25	11	74728458	74728434	25	1	U6	snRNA	74728403	74728508	Pafah1b1	74724670	74673949	Mettl16	74770830	74828525
1098107	17252754	25	11	74319840	74319816	25	1	5S	rRNA	74319792	74319912	Olfr59	74283736	74289619	Olfr410	74335229	74334282
1730731	17252754	25	11	74319841	74319817	25	1	5S	rRNA	74319792	74319912	Olfr59	74283736	74289619	Olfr410	74335229	74334282
1880328	17252798	25	11	74728463	74728439	25	1	U6	snRNA	74728403	74728508	Pafah1b1	74724670	74673949	Mettl16	74770830	74828525
637529	17252798	25	11	74728497	74728473	25	1	U6	snRNA	74728403	74728508	Pafah1b1	74724670	74673949	Mettl16	74770830	74828525
7778	17252754	25	11	74319843	74319819	25	1	5S	rRNA	74319792	74319912	Olfr59	74283736	74289619	Olfr410	74335229	74334282
521296	17252754	25	11	74319834	74319810	25	1	5S	rRNA	74319792	74319912	Olfr59	74283736	74289619	Olfr410	74335229	74334282
2567707	17252754	25	11	74319836	74319812	25	1	5S	rRNA	74319792	74319912	Olfr59	74283736	74289619	Olfr410	74335229	74334282
387818	17549976	25	11	78824428	78824404	25	1	U6	snRNA	78824387	78824471	Fam58b	78751729	78750507	Lyrm9	78826584	78846870
793838	17549976	25	11	78824426	78824402	25	1	U6	snRNA	78824387	78824471	Fam58b	78751729	78750507	Lyrm9	78826584	78846870
2247561	17549976	25	11	78824425	78824401	25	1	U6	snRNA	78824387	78824471	Fam58b	78751729	78750507	Lyrm9	78826584	78846870
1196536	17549976	25	11	78824424	78824400	25	1	U6	snRNA	78824387	78824471	Fam58b	78751729	78750507	Lyrm9	78826584	78846870
1473145	17549976	25	11	78824427	78824403	25	1	U6	snRNA	78824387	78824471	Fam58b	78751729	78750507	Lyrm9	78826584	78846870
342945	17254200	25					2	U2	snRNA
2072540	17254200	25					2	U2	snRNA
482455	17254200	25	1	72226369	72226345	25	1	U2	snRNA	72226240	72226426	Mreg	72212307	72159233	Pecr	72284314	72259167
68208	17254200	25					2	U2	snRNA
1367689	17254200	25					2	U2	snRNA
827424	17254200	25	1	72226370	72226346	25	1	U2	snRNA	72226240	72226426	Mreg	72212307	72159233	Pecr	72284314	72259167
2381552	17254085	25	11	82633617	82633593	25	1	BGLII_B	LTR/ERVK	82633228	82633721	Tmem132e	82388900	82446332	Cct6b	82764321	82719250
884636	17254085	25	11	82635884	82635860	25	1	ID_B1	SINE/B4	82635714	82635898	Tmem132e	82388900	82446332	Cct6b	82764321	82719250
2048423	17254085	25	11	82633614	82633590	25	1	BGLII_B	LTR/ERVK	82633228	82633721	Tmem132e	82388900	82446332	Cct6b	82764321	82719250
1484312	17254085	25	11	82633700	82633676	25	1	BGLII_B	LTR/ERVK	82633228	82633721	Tmem132e	82388900	82446332	Cct6b	82764321	82719250
109906	17254085	25	11	82633611	82633587	25	1	BGLII_B	LTR/ERVK	82633228	82633721	Tmem132e	82388900	82446332	Cct6b	82764321	82719250
2259666	17254085	25	11	82633470	82633446	25	1	BGLII_B	LTR/ERVK	82633228	82633721	Tmem132e	82388900	82446332	Cct6b	82764321	82719250
1190738	17254085	25	11	82634733	82634709	25	1	B4A	SINE/B4	82634679	82634961	Tmem132e	82388900	82446332	Cct6b	82764321	82719250
1705677	17254085	25	11	82633419	82633395	25	1	BGLII_B	LTR/ERVK	82633228	82633721	Tmem132e	82388900	82446332	Cct6b	82764321	82719250
2255878	17254085	25	11	82633400	82633376	25	1	BGLII_B	LTR/ERVK	82633228	82633721	Tmem132e	82388900	82446332	Cct6b	82764321	82719250
1173797	17254085	25	11	82633644	82633620	25	1	BGLII_B	LTR/ERVK	82633228	82633721	Tmem132e	82388900	82446332	Cct6b	82764321	82719250
621320	17254085	25	11	82633407	82633383	25	1	BGLII_B	LTR/ERVK	82633228	82633721	Tmem132e	82388900	82446332	Cct6b	82764321	82719250
1800890	17254085	25	11	82633610	82633586	25	1	BGLII_B	LTR/ERVK	82633228	82633721	Tmem132e	82388900	82446332	Cct6b	82764321	82719250
1122570	17254085	25	11	82633389	82633365	25	1	BGLII_B	LTR/ERVK	82633228	82633721	Tmem132e	82388900	82446332	Cct6b	82764321	82719250
2274103	17254085	25	11	82633615	82633591	25	1	BGLII_B	LTR/ERVK	82633228	82633721	Tmem132e	82388900	82446332	Cct6b	82764321	82719250
2465819	17254085	25	11	82633457	82633433	25	1	BGLII_B	LTR/ERVK	82633228	82633721	Tmem132e	82388900	82446332	Cct6b	82764321	82719250
1320938	17254085	25	11	82633618	82633594	25	1	BGLII_B	LTR/ERVK	82633228	82633721	Tmem132e	82388900	82446332	Cct6b	82764321	82719250
1146381	17254085	25	11	82633401	82633377	25	1	BGLII_B	LTR/ERVK	82633228	82633721	Tmem132e	82388900	82446332	Cct6b	82764321	82719250
2011017	17254330	25	11	83844865	83844841	25	1	7SK	RNA	83844665	83844890	Heatr6	83753696	83783754	Hnf1b	83850063	83905917
159030	17254330	25	11	83844837	83844813	25	1	7SK	RNA	83844665	83844890	Heatr6	83753696	83783754	Hnf1b	83850063	83905917
2239871	17254330	25	11	83844862	83844838	25	1	7SK	RNA	83844665	83844890	Heatr6	83753696	83783754	Hnf1b	83850063	83905917
1186205	17254330	25	11	83844795	83844771	25	1	7SK	RNA	83844665	83844890	Heatr6	83753696	83783754	Hnf1b	83850063	83905917
2343162	17254330	25	11	83844870	83844846	25	1	7SK	RNA	83844665	83844890	Heatr6	83753696	83783754	Hnf1b	83850063	83905917
2350024	17254330	25	11	83844797	83844773	25	1	7SK	RNA	83844665	83844890	Heatr6	83753696	83783754	Hnf1b	83850063	83905917
271001	17254330	25	11	83844801	83844777	25	1	7SK	RNA	83844665	83844890	Heatr6	83753696	83783754	Hnf1b	83850063	83905917
2591403	17254330	25	11	83844854	83844830	25	1	7SK	RNA	83844665	83844890	Heatr6	83753696	83783754	Hnf1b	83850063	83905917
682081	17254330	25	11	83844799	83844775	25	1	7SK	RNA	83844665	83844890	Heatr6	83753696	83783754	Hnf1b	83850063	83905917
2100304	17254330	25	11	83844796	83844772	25	1	7SK	RNA	83844665	83844890	Heatr6	83753696	83783754	Hnf1b	83850063	83905917
480000	17254330	25	11	83844724	83844700	25	1	7SK	RNA	83844665	83844890	Heatr6	83753696	83783754	Hnf1b	83850063	83905917
805266	17254330	25	11	83844863	83844839	25	1	7SK	RNA	83844665	83844890	Heatr6	83753696	83783754	Hnf1b	83850063	83905917
708096	17254330	25	11	83844857	83844833	25	1	7SK	RNA	83844665	83844890	Heatr6	83753696	83783754	Hnf1b	83850063	83905917
2354201	17254330	25	11	83844866	83844842	25	1	7SK	RNA	83844665	83844890	Heatr6	83753696	83783754	Hnf1b	83850063	83905917
110415	17254520	25					2	U6	snRNA
2526560	17254520	25					2	U6	snRNA
445522	17254520	25					2	U6	snRNA
143949	17254520	25	11	85163179	85163155	25	1	U6	snRNA	85163077	85163183	Usp32	85140161	84984442	1700125H20Rik	85170404	85181145
945682	17254520	25					2	U6	snRNA
1990063	17254520	25					2	U6	snRNA
769043	17254520	25					2	U6	snRNA
626011	17254520	25					2	U6	snRNA
1306941	17254520	25	11	85163174	85163150	25	1	U6	snRNA	85163077	85163183	Usp32	85140161	84984442	1700125H20Rik	85170404	85181145
1004756	17254520	25	11	85163178	85163154	25	1	U6	snRNA	85163077	85163183	Usp32	85140161	84984442	1700125H20Rik	85170404	85181145
2048508	17254520	25	11	85163175	85163151	25	1	U6	snRNA	85163077	85163183	Usp32	85140161	84984442	1700125H20Rik	85170404	85181145
172139	17254520	25	11	85163176	85163152	25	1	U6	snRNA	85163077	85163183	Usp32	85140161	84984442	1700125H20Rik	85170404	85181145
974916	17254520	25	11	85163177	85163153	25	1	U6	snRNA	85163077	85163183	Usp32	85140161	84984442	1700125H20Rik	85170404	85181145
767143	17255312	25	11	94958846	94958822	25	1	HY1	scRNA	94958778	94958896	Col1a1	94936224	94953042	Sgca	94976327	94962791
2482506	17255312	25	11	94958849	94958825	25	1	HY1	scRNA	94958778	94958896	Col1a1	94936224	94953042	Sgca	94976327	94962791
2477254	17255258	25	11	94919831	94919807	25	1	U1	snRNA	94919711	94919835	Tmem92	94782703	94777217	Col1a1	94936224	94953042
1425120	17255312	25	11	94958840	94958816	25	1	HY1	scRNA	94958778	94958896	Col1a1	94936224	94953042	Sgca	94976327	94962791
1619463	17255312	25	11	94958855	94958831	25	1	HY1	scRNA	94958778	94958896	Col1a1	94936224	94953042	Sgca	94976327	94962791
642601	17255312	25	11	94958854	94958830	25	1	HY1	scRNA	94958778	94958896	Col1a1	94936224	94953042	Sgca	94976327	94962791
1687790	17255312	25	11	94958850	94958826	25	1	HY1	scRNA	94958778	94958896	Col1a1	94936224	94953042	Sgca	94976327	94962791
434475	17255312	25	11	94958841	94958817	25	1	HY1	scRNA	94958778	94958896	Col1a1	94936224	94953042	Sgca	94976327	94962791
405997	17255312	25	11	94958843	94958819	25	1	HY1	scRNA	94958778	94958896	Col1a1	94936224	94953042	Sgca	94976327	94962791
1586045	17255312	25	11	94958847	94958823	25	1	HY1	scRNA	94958778	94958896	Col1a1	94936224	94953042	Sgca	94976327	94962791
2063804	17255258	25	11	94919828	94919804	25	1	U1	snRNA	94919711	94919835	Tmem92	94782703	94777217	Col1a1	94936224	94953042
1302272	17255312	25	11	94958844	94958820	25	1	HY1	scRNA	94958778	94958896	Col1a1	94936224	94953042	Sgca	94976327	94962791
1803587	17255312	25	11	94958853	94958829	25	1	HY1	scRNA	94958778	94958896	Col1a1	94936224	94953042	Sgca	94976327	94962791
1904896	17255312	25	11	94958851	94958827	25	1	HY1	scRNA	94958778	94958896	Col1a1	94936224	94953042	Sgca	94976327	94962791
370515	17255258	25	11	94919830	94919806	25	1	U1	snRNA	94919711	94919835	Tmem92	94782703	94777217	Col1a1	94936224	94953042
2567261	17255312	25	11	94958838	94958814	25	1	HY1	scRNA	94958778	94958896	Col1a1	94936224	94953042	Sgca	94976327	94962791
1911892	17255312	25	11	94958848	94958824	25	1	HY1	scRNA	94958778	94958896	Col1a1	94936224	94953042	Sgca	94976327	94962791
496909	17255258	25	11	94919829	94919805	25	1	U1	snRNA	94919711	94919835	Tmem92	94782703	94777217	Col1a1	94936224	94953042
2445627	17255258	25	11	94919826	94919802	25	1	U1	snRNA	94919711	94919835	Tmem92	94782703	94777217	Col1a1	94936224	94953042
2138513	17255312	25	11	94958839	94958815	25	1	HY1	scRNA	94958778	94958896	Col1a1	94936224	94953042	Sgca	94976327	94962791
2160928	17255312	25	11	94958842	94958818	25	1	HY1	scRNA	94958778	94958896	Col1a1	94936224	94953042	Sgca	94976327	94962791
685625	17255312	25	11	94958887	94958863	25	1	HY1	scRNA	94958778	94958896	Col1a1	94936224	94953042	Sgca	94976327	94962791
2503107	17255312	25	11	94958845	94958821	25	1	HY1	scRNA	94958778	94958896	Col1a1	94936224	94953042	Sgca	94976327	94962791
2071747	17255495	25	11	96032865	96032841	25	1	U3	snRNA	96032678	96032891	Gip	96024545	96030831	Snf8	96034885	96047430
604060	17255495	25					2	U3	snRNA
999510	17255495	25					2	U3	snRNA
2501573	17255485	25	11	95921159	95921135	25	1	U1	snRNA	95921106	95921226	B4galnt2	95914891	95865943	Igf2bp1	96005940	95957163
10722	17255485	25	11	95921163	95921139	25	1	U1	snRNA	95921106	95921226	B4galnt2	95914891	95865943	Igf2bp1	96005940	95957163
955664	17255485	25	11	95921158	95921134	25	1	U1	snRNA	95921106	95921226	B4galnt2	95914891	95865943	Igf2bp1	96005940	95957163
143538	17255495	25					2	U3	snRNA
296348	17255485	25	11	95921155	95921131	25	1	U1	snRNA	95921106	95921226	B4galnt2	95914891	95865943	Igf2bp1	96005940	95957163
2375701	17255485	25	11	95921151	95921127	25	1	U1	snRNA	95921106	95921226	B4galnt2	95914891	95865943	Igf2bp1	96005940	95957163
872201	17255485	25	11	95921165	95921141	25	1	U1	snRNA	95921106	95921226	B4galnt2	95914891	95865943	Igf2bp1	96005940	95957163
2111173	17255485	25	11	95921152	95921128	25	1	U1	snRNA	95921106	95921226	B4galnt2	95914891	95865943	Igf2bp1	96005940	95957163
772821	17255485	25	11	95921167	95921143	25	1	U1	snRNA	95921106	95921226	B4galnt2	95914891	95865943	Igf2bp1	96005940	95957163
1629141	17255495	25					2	U3	snRNA
2507726	17255485	25	11	95921153	95921129	25	1	U1	snRNA	95921106	95921226	B4galnt2	95914891	95865943	Igf2bp1	96005940	95957163
898225	17255495	25	11	96032774	96032750	25	1	U3	snRNA	96032678	96032891	Gip	96024545	96030831	Snf8	96034885	96047430
2425624	17255495	25					2	U3	snRNA
1881314	17255485	25	11	95921181	95921157	25	1	U1	snRNA	95921106	95921226	B4galnt2	95914891	95865943	Igf2bp1	96005940	95957163
2318186	17255495	25	11	96032803	96032779	25	1	U3	snRNA	96032678	96032891	Gip	96024545	96030831	Snf8	96034885	96047430
2233970	17255485	25	11	95921154	95921130	25	1	U1	snRNA	95921106	95921226	B4galnt2	95914891	95865943	Igf2bp1	96005940	95957163
757381	17255485	25	11	95921157	95921133	25	1	U1	snRNA	95921106	95921226	B4galnt2	95914891	95865943	Igf2bp1	96005940	95957163
1998657	17255485	25	11	95921150	95921126	25	1	U1	snRNA	95921106	95921226	B4galnt2	95914891	95865943	Igf2bp1	96005940	95957163
567533	17255485	25	11	95921166	95921142	25	1	U1	snRNA	95921106	95921226	B4galnt2	95914891	95865943	Igf2bp1	96005940	95957163
404020	17255495	25					2	U3	snRNA
1268307	17255495	25	11	96032843	96032819	25	1	U3	snRNA	96032678	96032891	Gip	96024545	96030831	Snf8	96034885	96047430
1325173	17255485	25	11	95921180	95921156	25	1	U1	snRNA	95921106	95921226	B4galnt2	95914891	95865943	Igf2bp1	96005940	95957163
2294927	17255485	25	11	95921164	95921140	25	1	U1	snRNA	95921106	95921226	B4galnt2	95914891	95865943	Igf2bp1	96005940	95957163
1808982	17255904	25	11	97893686	97893662	25	1	B3A	SINE/B2	97893591	97893802	Fbxo47	97884154	97853826	Plxdc1	97986444	97923238
1272899	17255904	25	11	97893704	97893680	25	1	B3A	SINE/B2	97893591	97893802	Fbxo47	97884154	97853826	Plxdc1	97986444	97923238
1237707	17255904	25	11	97893695	97893671	25	1	B3A	SINE/B2	97893591	97893802	Fbxo47	97884154	97853826	Plxdc1	97986444	97923238
262221	17255904	25	11	97893696	97893672	25	1	B3A	SINE/B2	97893591	97893802	Fbxo47	97884154	97853826	Plxdc1	97986444	97923238
2498428	17255904	25	11	97893772	97893748	25	1	B3A	SINE/B2	97893591	97893802	Fbxo47	97884154	97853826	Plxdc1	97986444	97923238
2554451	17255904	25	11	97893683	97893659	25	1	B3A	SINE/B2	97893591	97893802	Fbxo47	97884154	97853826	Plxdc1	97986444	97923238
1597810	17255904	25	11	97893687	97893663	25	1	B3A	SINE/B2	97893591	97893802	Fbxo47	97884154	97853826	Plxdc1	97986444	97923238
956353	17255904	25	11	97893690	97893666	25	1	B3A	SINE/B2	97893591	97893802	Fbxo47	97884154	97853826	Plxdc1	97986444	97923238
30684	17255904	25	11	97893685	97893661	25	1	B3A	SINE/B2	97893591	97893802	Fbxo47	97884154	97853826	Plxdc1	97986444	97923238
1468299	17255904	25	11	97893691	97893667	25	1	B3A	SINE/B2	97893591	97893802	Fbxo47	97884154	97853826	Plxdc1	97986444	97923238
355419	17255904	25	11	97893693	97893669	25	1	B3A	SINE/B2	97893591	97893802	Fbxo47	97884154	97853826	Plxdc1	97986444	97923238
76556	17255904	25	11	97893692	97893668	25	1	B3A	SINE/B2	97893591	97893802	Fbxo47	97884154	97853826	Plxdc1	97986444	97923238
1365412	17255904	25	11	97893642	97893618	25	1	B3A	SINE/B2	97893591	97893802	Fbxo47	97884154	97853826	Plxdc1	97986444	97923238
1331830	17255904	25	11	97893688	97893664	25	1	B3A	SINE/B2	97893591	97893802	Fbxo47	97884154	97853826	Plxdc1	97986444	97923238
409604	17255904	25	11	97893665	97893641	25	1	B3A	SINE/B2	97893591	97893802	Fbxo47	97884154	97853826	Plxdc1	97986444	97923238
1101450	17257733	25	11	107827647	107827623	25	1	MLT1N2	LTR/ERVL-MaLR	107827585	107827748	Cacng4	107794557	107732357	Cacng5	107915055	107874605
2462523	17257733	25	11	107827517	107827493	25	1	7SK	RNA	107827374	107827565	Cacng4	107794557	107732357	Cacng5	107915055	107874605
1502240	17257733	25	11	107827434	107827410	25	1	7SK	RNA	107827374	107827565	Cacng4	107794557	107732357	Cacng5	107915055	107874605
378661	17257733	25	11	107827411	107827387	25	1	7SK	RNA	107827374	107827565	Cacng4	107794557	107732357	Cacng5	107915055	107874605
560796	17257733	25	11	107827550	107827526	25	1	7SK	RNA	107827374	107827565	Cacng4	107794557	107732357	Cacng5	107915055	107874605
739298	17257733	25	11	107827522	107827498	25	1	7SK	RNA	107827374	107827565	Cacng4	107794557	107732357	Cacng5	107915055	107874605
1333189	17257733	25	11	107827518	107827494	25	1	7SK	RNA	107827374	107827565	Cacng4	107794557	107732357	Cacng5	107915055	107874605
49335	17257733	25	11	107827643	107827619	25	1	MLT1N2	LTR/ERVL-MaLR	107827585	107827748	Cacng4	107794557	107732357	Cacng5	107915055	107874605
1054325	17257733	25	11	107827506	107827482	25	1	7SK	RNA	107827374	107827565	Cacng4	107794557	107732357	Cacng5	107915055	107874605
244625	17257733	25	11	107827403	107827379	25	1	7SK	RNA	107827374	107827565	Cacng4	107794557	107732357	Cacng5	107915055	107874605
2152675	17257733	25	11	107827614	107827590	25	1	MLT1N2	LTR/ERVL-MaLR	107827585	107827748	Cacng4	107794557	107732357	Cacng5	107915055	107874605
967369	17259550	25	11	121030908	121030884	25	1	U3	snRNA	121030859	121030985	Csnk1d	120991330	120961749	Cd7	121039418	121036747
1941994	17259550	25	11	121030935	121030911	25	1	U3	snRNA	121030859	121030985	Csnk1d	120991330	120961749	Cd7	121039418	121036747
549493	17259550	25	11	121030954	121030930	25	1	U3	snRNA	121030859	121030985	Csnk1d	120991330	120961749	Cd7	121039418	121036747
2291003	17259550	25	11	121030953	121030929	25	1	U3	snRNA	121030859	121030985	Csnk1d	120991330	120961749	Cd7	121039418	121036747
22726	17259550	25	11	121030939	121030915	25	1	U3	snRNA	121030859	121030985	Csnk1d	120991330	120961749	Cd7	121039418	121036747
981041	17259550	25	11	121030966	121030942	25	1	U3	snRNA	121030859	121030985	Csnk1d	120991330	120961749	Cd7	121039418	121036747
1252713	17259550	25	11	121030965	121030941	25	1	U3	snRNA	121030859	121030985	Csnk1d	120991330	120961749	Cd7	121039418	121036747
84969	17259550	25	11	121030934	121030910	25	1	U3	snRNA	121030859	121030985	Csnk1d	120991330	120961749	Cd7	121039418	121036747
1062659	17259550	25	11	121030951	121030927	25	1	U3	snRNA	121030859	121030985	Csnk1d	120991330	120961749	Cd7	121039418	121036747
1180894	17260697	25	11	12054253	12054277	25	1	U1	snRNA	12054303	12054170	Grb10	12038683	11930508	Cobl	12464960	12236608
2312295	17260697	25	11	12054220	12054244	25	1	U1	snRNA	12054303	12054170	Grb10	12038683	11930508	Cobl	12464960	12236608
2224107	17260697	25	11	12054201	12054225	25	1	U1	snRNA	12054303	12054170	Grb10	12038683	11930508	Cobl	12464960	12236608
117720	17260697	25	11	12054208	12054232	25	1	U1	snRNA	12054303	12054170	Grb10	12038683	11930508	Cobl	12464960	12236608
458962	17260697	25	11	12054198	12054222	25	1	U1	snRNA	12054303	12054170	Grb10	12038683	11930508	Cobl	12464960	12236608
1810849	17260697	25	11	12054203	12054227	25	1	U1	snRNA	12054303	12054170	Grb10	12038683	11930508	Cobl	12464960	12236608
1386100	17260697	25	11	12054256	12054280	25	1	U1	snRNA	12054303	12054170	Grb10	12038683	11930508	Cobl	12464960	12236608
1108710	17260697	25	11	12054257	12054281	25	1	U1	snRNA	12054303	12054170	Grb10	12038683	11930508	Cobl	12464960	12236608
592093	17260697	25	11	12054209	12054233	25	1	U1	snRNA	12054303	12054170	Grb10	12038683	11930508	Cobl	12464960	12236608
1918087	17260697	25	11	12054269	12054293	25	1	U1	snRNA	12054303	12054170	Grb10	12038683	11930508	Cobl	12464960	12236608
2040863	17260697	25	11	12054200	12054224	25	1	U1	snRNA	12054303	12054170	Grb10	12038683	11930508	Cobl	12464960	12236608
2205581	17260697	25	11	12054204	12054228	25	1	U1	snRNA	12054303	12054170	Grb10	12038683	11930508	Cobl	12464960	12236608
2385608	17260697	25	11	12054217	12054241	25	1	U1	snRNA	12054303	12054170	Grb10	12038683	11930508	Cobl	12464960	12236608
1377807	17261029	25	11	23063204	23063228	25	1	5S	rRNA	23063229	23063144	Fam161a	23007531	23030788	Xpo1	23256041	23298249
1151027	17261029	25	11	23063202	23063226	25	1	5S	rRNA	23063229	23063144	Fam161a	23007531	23030788	Xpo1	23256041	23298249
1139874	17261029	25	11	23063166	23063190	25	1	5S	rRNA	23063229	23063144	Fam161a	23007531	23030788	Xpo1	23256041	23298249
1972329	17261029	25	11	23063167	23063191	25	1	5S	rRNA	23063229	23063144	Fam161a	23007531	23030788	Xpo1	23256041	23298249
2232165	17261029	25	11	23063205	23063229	25	1	5S	rRNA	23063229	23063144	Fam161a	23007531	23030788	Xpo1	23256041	23298249
2553279	17261029	25	11	23063196	23063220	25	1	5S	rRNA	23063229	23063144	Fam161a	23007531	23030788	Xpo1	23256041	23298249
401818	17261029	25	11	23063170	23063194	25	1	5S	rRNA	23063229	23063144	Fam161a	23007531	23030788	Xpo1	23256041	23298249
2345799	17261029	25	11	23063200	23063224	25	1	5S	rRNA	23063229	23063144	Fam161a	23007531	23030788	Xpo1	23256041	23298249
2517025	17261029	25	11	23063169	23063193	25	1	5S	rRNA	23063229	23063144	Fam161a	23007531	23030788	Xpo1	23256041	23298249
1206935	17261029	25	11	23063203	23063227	25	1	5S	rRNA	23063229	23063144	Fam161a	23007531	23030788	Xpo1	23256041	23298249
572939	17261029	25	11	23063195	23063219	25	1	5S	rRNA	23063229	23063144	Fam161a	23007531	23030788	Xpo1	23256041	23298249
1712376	17261029	25	11	23063171	23063195	25	1	5S	rRNA	23063229	23063144	Fam161a	23007531	23030788	Xpo1	23256041	23298249
2310679	17261029	25	11	23063194	23063218	25	1	5S	rRNA	23063229	23063144	Fam161a	23007531	23030788	Xpo1	23256041	23298249
1141175	17260806	25	11	18802386	18802410	25	1	U1	snRNA	18802421	18802257	Etaa1	17953875	17938756	Meis1	19018958	18880430
2338416	17260806	25	11	18802332	18802356	25	1	U1	snRNA	18802421	18802257	Etaa1	17953875	17938756	Meis1	19018958	18880430
199238	17260806	25	11	18802333	18802357	25	1	U1	snRNA	18802421	18802257	Etaa1	17953875	17938756	Meis1	19018958	18880430
1238479	17260806	25	11	18802380	18802404	25	1	U1	snRNA	18802421	18802257	Etaa1	17953875	17938756	Meis1	19018958	18880430
1564728	17260806	25	11	18802345	18802369	25	1	U1	snRNA	18802421	18802257	Etaa1	17953875	17938756	Meis1	19018958	18880430
2487146	17260806	25					2	U1	snRNA
772663	17260806	25	11	18802390	18802414	25	1	U1	snRNA	18802421	18802257	Etaa1	17953875	17938756	Meis1	19018958	18880430
2296979	17260806	25	11	18802387	18802411	25	1	U1	snRNA	18802421	18802257	Etaa1	17953875	17938756	Meis1	19018958	18880430
2043622	17260806	25	11	18802334	18802358	25	1	U1	snRNA	18802421	18802257	Etaa1	17953875	17938756	Meis1	19018958	18880430
1068530	17260742	25					2	MT2C_Mm	LTR/ERVL
2584878	17260742	25	11	16645479	16645503	25	1	MT2C_Mm	LTR/ERVL	16645675	16645407	Sec61g	16508484	16500530	Egfr	16752203	16918158
1913483	17260742	25	11	16645482	16645506	25	1	MT2C_Mm	LTR/ERVL	16645675	16645407	Sec61g	16508484	16500530	Egfr	16752203	16918158
2297949	17260742	25	11	16645478	16645502	25	1	MT2C_Mm	LTR/ERVL	16645675	16645407	Sec61g	16508484	16500530	Egfr	16752203	16918158
212821	17260742	25	11	16645483	16645507	25	1	MT2C_Mm	LTR/ERVL	16645675	16645407	Sec61g	16508484	16500530	Egfr	16752203	16918158
2049619	17260742	25	11	16645485	16645509	25	1	MT2C_Mm	LTR/ERVL	16645675	16645407	Sec61g	16508484	16500530	Egfr	16752203	16918158
2589439	17260742	25	11	16645484	16645508	25	1	MT2C_Mm	LTR/ERVL	16645675	16645407	Sec61g	16508484	16500530	Egfr	16752203	16918158
1690558	17260742	25	11	16645481	16645505	25	1	MT2C_Mm	LTR/ERVL	16645675	16645407	Sec61g	16508484	16500530	Egfr	16752203	16918158
596095	17261169	25	11	24553994	24554018	25	1	U6	snRNA	24554051	24553987	Bcl11a	24078056	24174123	5730522E02Rik	26210763	25602763
371179	17261169	25	11	24553989	24554013	25	1	U6	snRNA	24554051	24553987	Bcl11a	24078056	24174123	5730522E02Rik	26210763	25602763
655951	17261169	25	11	24553988	24554012	25	1	U6	snRNA	24554051	24553987	Bcl11a	24078056	24174123	5730522E02Rik	26210763	25602763
579169	17261169	25	11	24554004	24554028	25	1	U6	snRNA	24554051	24553987	Bcl11a	24078056	24174123	5730522E02Rik	26210763	25602763
1189268	17261169	25	11	24553995	24554019	25	1	U6	snRNA	24554051	24553987	Bcl11a	24078056	24174123	5730522E02Rik	26210763	25602763
2412750	17261169	25	11	24553987	24554011	25	1	U6	snRNA	24554051	24553987	Bcl11a	24078056	24174123	5730522E02Rik	26210763	25602763
2566766	17261169	25	11	24554003	24554027	25	1	U6	snRNA	24554051	24553987	Bcl11a	24078056	24174123	5730522E02Rik	26210763	25602763
779250	17261169	25	11	24553999	24554023	25	1	U6	snRNA	24554051	24553987	Bcl11a	24078056	24174123	5730522E02Rik	26210763	25602763
1339057	17261169	25	11	24553996	24554020	25	1	U6	snRNA	24554051	24553987	Bcl11a	24078056	24174123	5730522E02Rik	26210763	25602763
397206	17261169	25	11	24554000	24554024	25	1	U6	snRNA	24554051	24553987	Bcl11a	24078056	24174123	5730522E02Rik	26210763	25602763
2230051	17261169	25	11	24553998	24554022	25	1	U6	snRNA	24554051	24553987	Bcl11a	24078056	24174123	5730522E02Rik	26210763	25602763
1371877	17260912	25	11	21197940	21197964	25	1	7SK	RNA	21197986	21197806	Peli1	21091291	21150323	Vps54	21239281	21321136
678314	17260912	25	11	21197919	21197943	25	1	7SK	RNA	21197986	21197806	Peli1	21091291	21150323	Vps54	21239281	21321136
1808068	17260912	25	11	21197833	21197857	25	1	7SK	RNA	21197986	21197806	Peli1	21091291	21150323	Vps54	21239281	21321136
2167477	17260912	25	11	21197917	21197941	25	1	7SK	RNA	21197986	21197806	Peli1	21091291	21150323	Vps54	21239281	21321136
1838172	17260912	25	11	21197848	21197872	25	1	7SK	RNA	21197986	21197806	Peli1	21091291	21150323	Vps54	21239281	21321136
2419476	17260912	25	11	21197888	21197912	25	1	7SK	RNA	21197986	21197806	Peli1	21091291	21150323	Vps54	21239281	21321136
1240707	17260912	25	11	21197944	21197968	25	1	7SK	RNA	21197986	21197806	Peli1	21091291	21150323	Vps54	21239281	21321136
1514634	17260912	25	11	21197836	21197860	25	1	7SK	RNA	21197986	21197806	Peli1	21091291	21150323	Vps54	21239281	21321136
934350	17260912	25	11	21197829	21197853	25	1	7SK	RNA	21197986	21197806	Peli1	21091291	21150323	Vps54	21239281	21321136
2287788	17260912	25	11	21197918	21197942	25	1	7SK	RNA	21197986	21197806	Peli1	21091291	21150323	Vps54	21239281	21321136
637203	17260912	25	11	21197867	21197891	25	1	7SK	RNA	21197986	21197806	Peli1	21091291	21150323	Vps54	21239281	21321136
58995	17260912	25	11	21197834	21197858	25	1	7SK	RNA	21197986	21197806	Peli1	21091291	21150323	Vps54	21239281	21321136
1054740	17260912	25	11	21197847	21197871	25	1	7SK	RNA	21197986	21197806	Peli1	21091291	21150323	Vps54	21239281	21321136
1595947	17260912	25	11	21197914	21197938	25	1	7SK	RNA	21197986	21197806	Peli1	21091291	21150323	Vps54	21239281	21321136
2321383	17260912	25	11	21197846	21197870	25	1	7SK	RNA	21197986	21197806	Peli1	21091291	21150323	Vps54	21239281	21321136
504028	17260912	25	11	21197939	21197963	25	1	7SK	RNA	21197986	21197806	Peli1	21091291	21150323	Vps54	21239281	21321136
268594	17260912	25	11	21197828	21197852	25	1	7SK	RNA	21197986	21197806	Peli1	21091291	21150323	Vps54	21239281	21321136
98622	17260912	25	11	21197841	21197865	25	1	7SK	RNA	21197986	21197806	Peli1	21091291	21150323	Vps54	21239281	21321136
1653797	17261120	25	11	23777019	23777043	25	1	U1	snRNA	23777047	23776902	Rel	23770970	23741514	Papolg	23895253	23862646
1076433	17261120	25	11	23776971	23776995	25	1	U1	snRNA	23777047	23776902	Rel	23770970	23741514	Papolg	23895253	23862646
2425909	17261120	25	11	23776950	23776974	25	1	U1	snRNA	23777047	23776902	Rel	23770970	23741514	Papolg	23895253	23862646
645936	17261120	25	11	23776981	23777005	25	1	U1	snRNA	23777047	23776902	Rel	23770970	23741514	Papolg	23895253	23862646
634439	17261120	25	11	23776924	23776948	25	1	U1	snRNA	23777047	23776902	Rel	23770970	23741514	Papolg	23895253	23862646
2015154	17261120	25	11	23777022	23777046	25	1	U1	snRNA	23777047	23776902	Rel	23770970	23741514	Papolg	23895253	23862646
1117270	17261120	25	11	23777021	23777045	25	1	U1	snRNA	23777047	23776902	Rel	23770970	23741514	Papolg	23895253	23862646
410845	17261120	25	11	23776952	23776976	25	1	U1	snRNA	23777047	23776902	Rel	23770970	23741514	Papolg	23895253	23862646
665910	17261120	25	11	23777020	23777044	25	1	U1	snRNA	23777047	23776902	Rel	23770970	23741514	Papolg	23895253	23862646
2253424	17261120	25	11	23776951	23776975	25	1	U1	snRNA	23777047	23776902	Rel	23770970	23741514	Papolg	23895253	23862646
1871545	17261120	25	11	23776968	23776992	25	1	U1	snRNA	23777047	23776902	Rel	23770970	23741514	Papolg	23895253	23862646
437058	17261120	25	11	23776948	23776972	25	1	U1	snRNA	23777047	23776902	Rel	23770970	23741514	Papolg	23895253	23862646
849048	17261120	25	11	23776980	23777004	25	1	U1	snRNA	23777047	23776902	Rel	23770970	23741514	Papolg	23895253	23862646
400639	17261120	25	11	23777016	23777040	25	1	U1	snRNA	23777047	23776902	Rel	23770970	23741514	Papolg	23895253	23862646
1021354	17261120	25	11	23776977	23777001	25	1	U1	snRNA	23777047	23776902	Rel	23770970	23741514	Papolg	23895253	23862646
218460	17261120	25	11	23776953	23776977	25	1	U1	snRNA	23777047	23776902	Rel	23770970	23741514	Papolg	23895253	23862646
519506	17261120	25	11	23776946	23776970	25	1	U1	snRNA	23777047	23776902	Rel	23770970	23741514	Papolg	23895253	23862646
2117134	17261120	25	11	23776970	23776994	25	1	U1	snRNA	23777047	23776902	Rel	23770970	23741514	Papolg	23895253	23862646
1041366	17261120	25	11	23776969	23776993	25	1	U1	snRNA	23777047	23776902	Rel	23770970	23741514	Papolg	23895253	23862646
36961	17261120	25	11	23777017	23777041	25	1	U1	snRNA	23777047	23776902	Rel	23770970	23741514	Papolg	23895253	23862646
1675076	17261120	25	11	23776949	23776973	25	1	U1	snRNA	23777047	23776902	Rel	23770970	23741514	Papolg	23895253	23862646
1300487	17261120	25	11	23776976	23777000	25	1	U1	snRNA	23777047	23776902	Rel	23770970	23741514	Papolg	23895253	23862646
445240	17260837	25	11	19693168	19693192	25	1	L1Md_F2	LINE/L1	19697398	19693156	Gm16140	19009128	19011183	Spred2	19924375	20024026
1786737	17260853	25	11	20194649	20194673	25	1	U6	snRNA	20194734	20194633	Actr2	20112913	20062304	Rab1	20201432	20226856
2355376	17260837	25	11	19693177	19693201	25	1	L1Md_F2	LINE/L1	19697398	19693156	Gm16140	19009128	19011183	Spred2	19924375	20024026
1854492	17260837	25	11	19693178	19693202	25	1	L1Md_F2	LINE/L1	19697398	19693156	Gm16140	19009128	19011183	Spred2	19924375	20024026
2584581	17260853	25	11	20194636	20194660	25	1	U6	snRNA	20194734	20194633	Actr2	20112913	20062304	Rab1	20201432	20226856
1898505	17260837	25	11	19693171	19693195	25	1	L1Md_F2	LINE/L1	19697398	19693156	Gm16140	19009128	19011183	Spred2	19924375	20024026
2303252	17260853	25	11	20194645	20194669	25	1	U6	snRNA	20194734	20194633	Actr2	20112913	20062304	Rab1	20201432	20226856
1385890	17260837	25	11	19693173	19693197	25	1	L1Md_F2	LINE/L1	19697398	19693156	Gm16140	19009128	19011183	Spred2	19924375	20024026
1759115	17260853	25	11	20194642	20194666	25	1	U6	snRNA	20194734	20194633	Actr2	20112913	20062304	Rab1	20201432	20226856
897431	17260837	25	11	19693169	19693193	25	1	L1Md_F2	LINE/L1	19697398	19693156	Gm16140	19009128	19011183	Spred2	19924375	20024026
577254	17260837	25	11	19693268	19693292	25	1	L1Md_F2	LINE/L1	19697398	19693156	Gm16140	19009128	19011183	Spred2	19924375	20024026
163196	17260853	25	11	20194640	20194664	25	1	U6	snRNA	20194734	20194633	Actr2	20112913	20062304	Rab1	20201432	20226856
1764516	17260853	25	11	20194643	20194667	25	1	U6	snRNA	20194734	20194633	Actr2	20112913	20062304	Rab1	20201432	20226856
1156105	17260853	25	11	20194651	20194675	25	1	U6	snRNA	20194734	20194633	Actr2	20112913	20062304	Rab1	20201432	20226856
1596209	17260837	25	11	19693166	19693190	25	1	L1Md_F2	LINE/L1	19697398	19693156	Gm16140	19009128	19011183	Spred2	19924375	20024026
3110	17260853	25	11	20194650	20194674	25	1	U6	snRNA	20194734	20194633	Actr2	20112913	20062304	Rab1	20201432	20226856
1570472	17260853	25	11	20194641	20194665	25	1	U6	snRNA	20194734	20194633	Actr2	20112913	20062304	Rab1	20201432	20226856
2089842	17260837	25	11	19693272	19693296	25	1	L1Md_F2	LINE/L1	19697398	19693156	Gm16140	19009128	19011183	Spred2	19924375	20024026
2371568	17260853	25	11	20194654	20194678	25	1	U6	snRNA	20194734	20194633	Actr2	20112913	20062304	Rab1	20201432	20226856
1515713	17261205	25	11	26337568	26337592	25	1	U1	snRNA	26337703	26337540	5730522E02Rik	26210763	25602763	Fancl	26386135	26471876
73943	17261205	25	11	26337609	26337633	25	1	U1	snRNA	26337703	26337540	5730522E02Rik	26210763	25602763	Fancl	26386135	26471876
399645	17261205	25	11	26337613	26337637	25	1	U1	snRNA	26337703	26337540	5730522E02Rik	26210763	25602763	Fancl	26386135	26471876
1600879	17261205	25	11	26337673	26337697	25	1	U1	snRNA	26337703	26337540	5730522E02Rik	26210763	25602763	Fancl	26386135	26471876
2549461	17261205	25	11	26337652	26337676	25	1	U1	snRNA	26337703	26337540	5730522E02Rik	26210763	25602763	Fancl	26386135	26471876
515568	17261205	25	11	26337611	26337635	25	1	U1	snRNA	26337703	26337540	5730522E02Rik	26210763	25602763	Fancl	26386135	26471876
446584	17261205	25	11	26337608	26337632	25	1	U1	snRNA	26337703	26337540	5730522E02Rik	26210763	25602763	Fancl	26386135	26471876
1096187	17261205	25	11	26337607	26337631	25	1	U1	snRNA	26337703	26337540	5730522E02Rik	26210763	25602763	Fancl	26386135	26471876
986316	17261205	25	11	26337610	26337634	25	1	U1	snRNA	26337703	26337540	5730522E02Rik	26210763	25602763	Fancl	26386135	26471876
807113	17261205	25	11	26337606	26337630	25	1	U1	snRNA	26337703	26337540	5730522E02Rik	26210763	25602763	Fancl	26386135	26471876
2188828	17261205	25	11	26337612	26337636	25	1	U1	snRNA	26337703	26337540	5730522E02Rik	26210763	25602763	Fancl	26386135	26471876
4994	17261205	25	11	26337672	26337696	25	1	U1	snRNA	26337703	26337540	5730522E02Rik	26210763	25602763	Fancl	26386135	26471876
2011544	17261876	25	11	41035011	41035035	25	1	U1	snRNA	41035111	41034967	Ccng1	40755311	40748552	Gabrg2	42000857	41910195
280672	17261876	25	11	41035062	41035086	25	1	U1	snRNA	41035111	41034967	Ccng1	40755311	40748552	Gabrg2	42000857	41910195
443146	17261876	25	11	41034983	41035007	25	1	U1	snRNA	41035111	41034967	Ccng1	40755311	40748552	Gabrg2	42000857	41910195
870495	17261876	25	11	41035050	41035074	25	1	U1	snRNA	41035111	41034967	Ccng1	40755311	40748552	Gabrg2	42000857	41910195
898624	17261876	25	11	41034971	41034995	25	1	U1	snRNA	41035111	41034967	Ccng1	40755311	40748552	Gabrg2	42000857	41910195
997191	17261876	25	11	41034980	41035004	25	1	U1	snRNA	41035111	41034967	Ccng1	40755311	40748552	Gabrg2	42000857	41910195
2083061	17261876	25	11	41034977	41035001	25	1	U1	snRNA	41035111	41034967	Ccng1	40755311	40748552	Gabrg2	42000857	41910195
1175805	17261876	25	11	41035053	41035077	25	1	U1	snRNA	41035111	41034967	Ccng1	40755311	40748552	Gabrg2	42000857	41910195
2503651	17261876	25	11	41034982	41035006	25	1	U1	snRNA	41035111	41034967	Ccng1	40755311	40748552	Gabrg2	42000857	41910195
2196120	17261876	25	11	41034968	41034992	25	1	U1	snRNA	41035111	41034967	Ccng1	40755311	40748552	Gabrg2	42000857	41910195
2199561	17261876	25	11	41034979	41035003	25	1	U1	snRNA	41035111	41034967	Ccng1	40755311	40748552	Gabrg2	42000857	41910195
1260941	17261876	25	11	41034976	41035000	25	1	U1	snRNA	41035111	41034967	Ccng1	40755311	40748552	Gabrg2	42000857	41910195
1981939	17261876	25	11	41034978	41035002	25	1	U1	snRNA	41035111	41034967	Ccng1	40755311	40748552	Gabrg2	42000857	41910195
168624	17261876	25	11	41034974	41034998	25	1	U1	snRNA	41035111	41034967	Ccng1	40755311	40748552	Gabrg2	42000857	41910195
315585	17261876	25	11	41035061	41035085	25	1	U1	snRNA	41035111	41034967	Ccng1	40755311	40748552	Gabrg2	42000857	41910195
1384923	17261876	25	11	41034981	41035005	25	1	U1	snRNA	41035111	41034967	Ccng1	40755311	40748552	Gabrg2	42000857	41910195
485976	17261876	25	11	41034970	41034994	25	1	U1	snRNA	41035111	41034967	Ccng1	40755311	40748552	Gabrg2	42000857	41910195
1424168	17261876	25	11	41034969	41034993	25	1	U1	snRNA	41035111	41034967	Ccng1	40755311	40748552	Gabrg2	42000857	41910195
892894	17261876	25	11	41034984	41035008	25	1	U1	snRNA	41035111	41034967	Ccng1	40755311	40748552	Gabrg2	42000857	41910195
224804	17261876	25	11	41034972	41034996	25	1	U1	snRNA	41035111	41034967	Ccng1	40755311	40748552	Gabrg2	42000857	41910195
584201	17261876	25	11	41035054	41035078	25	1	U1	snRNA	41035111	41034967	Ccng1	40755311	40748552	Gabrg2	42000857	41910195
353052	17261876	25	11	41035049	41035073	25	1	U1	snRNA	41035111	41034967	Ccng1	40755311	40748552	Gabrg2	42000857	41910195
65403	17262379	25	11	50511039	50511063	25	1	7SK	RNA	50511173	50510941	Rufy1	50431125	50389286	Adamts2	50602084	50807573
1172298	17262379	25	11	50510966	50510990	25	1	7SK	RNA	50511173	50510941	Rufy1	50431125	50389286	Adamts2	50602084	50807573
1325924	17262379	25	11	50511113	50511137	25	1	7SK	RNA	50511173	50510941	Rufy1	50431125	50389286	Adamts2	50602084	50807573
244869	17262379	25	11	50510988	50511012	25	1	7SK	RNA	50511173	50510941	Rufy1	50431125	50389286	Adamts2	50602084	50807573
2223611	17262379	25	11	50511124	50511148	25	1	7SK	RNA	50511173	50510941	Rufy1	50431125	50389286	Adamts2	50602084	50807573
911433	17262379	25	11	50511034	50511058	25	1	7SK	RNA	50511173	50510941	Rufy1	50431125	50389286	Adamts2	50602084	50807573
522836	17262379	25	11	50511036	50511060	25	1	7SK	RNA	50511173	50510941	Rufy1	50431125	50389286	Adamts2	50602084	50807573
698970	17262379	25	11	50510991	50511015	25	1	7SK	RNA	50511173	50510941	Rufy1	50431125	50389286	Adamts2	50602084	50807573
1751289	17262379	25	11	50511035	50511059	25	1	7SK	RNA	50511173	50510941	Rufy1	50431125	50389286	Adamts2	50602084	50807573
2456233	17262379	25	11	50510967	50510991	25	1	7SK	RNA	50511173	50510941	Rufy1	50431125	50389286	Adamts2	50602084	50807573
1174634	17262379	25	11	50511121	50511145	25	1	7SK	RNA	50511173	50510941	Rufy1	50431125	50389286	Adamts2	50602084	50807573
562885	17262379	25	11	50511115	50511139	25	1	7SK	RNA	50511173	50510941	Rufy1	50431125	50389286	Adamts2	50602084	50807573
834825	17262379	25	11	50511125	50511149	25	1	7SK	RNA	50511173	50510941	Rufy1	50431125	50389286	Adamts2	50602084	50807573
2228883	17262379	25	11	50511120	50511144	25	1	7SK	RNA	50511173	50510941	Rufy1	50431125	50389286	Adamts2	50602084	50807573
1582037	17262379	25	11	50511123	50511147	25	1	7SK	RNA	50511173	50510941	Rufy1	50431125	50389286	Adamts2	50602084	50807573
2074454	17262379	25	11	50511126	50511150	25	1	7SK	RNA	50511173	50510941	Rufy1	50431125	50389286	Adamts2	50602084	50807573
392813	17262379	25	11	50511122	50511146	25	1	7SK	RNA	50511173	50510941	Rufy1	50431125	50389286	Adamts2	50602084	50807573
1265018	17262379	25	11	50511119	50511143	25	1	7SK	RNA	50511173	50510941	Rufy1	50431125	50389286	Adamts2	50602084	50807573
2555964	17263140	25	11	58372247	58372271	25	1	U13	snRNA	58372273	58372189	Sh3bp5l	58330724	58347728	Lypd8	58379043	58390728
880238	17263140	25	11	58372201	58372225	25	1	U13	snRNA	58372273	58372189	Sh3bp5l	58330724	58347728	Lypd8	58379043	58390728
1256756	17263140	25	11	58372224	58372248	25	1	U13	snRNA	58372273	58372189	Sh3bp5l	58330724	58347728	Lypd8	58379043	58390728
1071314	17263140	25	11	58372245	58372269	25	1	U13	snRNA	58372273	58372189	Sh3bp5l	58330724	58347728	Lypd8	58379043	58390728
2449392	17263140	25	11	58372228	58372252	25	1	U13	snRNA	58372273	58372189	Sh3bp5l	58330724	58347728	Lypd8	58379043	58390728
1627549	17263140	25	11	58372244	58372268	25	1	U13	snRNA	58372273	58372189	Sh3bp5l	58330724	58347728	Lypd8	58379043	58390728
1056541	17263140	25	11	58372220	58372244	25	1	U13	snRNA	58372273	58372189	Sh3bp5l	58330724	58347728	Lypd8	58379043	58390728
573301	17263140	25	11	58372243	58372267	25	1	U13	snRNA	58372273	58372189	Sh3bp5l	58330724	58347728	Lypd8	58379043	58390728
311880	17263140	25	11	58372229	58372253	25	1	U13	snRNA	58372273	58372189	Sh3bp5l	58330724	58347728	Lypd8	58379043	58390728
1717597	17263140	25	11	58372240	58372264	25	1	U13	snRNA	58372273	58372189	Sh3bp5l	58330724	58347728	Lypd8	58379043	58390728
74236	17263140	25	11	58372200	58372224	25	1	U13	snRNA	58372273	58372189	Sh3bp5l	58330724	58347728	Lypd8	58379043	58390728
729290	17263140	25	11	58372199	58372223	25	1	U13	snRNA	58372273	58372189	Sh3bp5l	58330724	58347728	Lypd8	58379043	58390728
1517031	17263140	25	11	58372202	58372226	25	1	U13	snRNA	58372273	58372189	Sh3bp5l	58330724	58347728	Lypd8	58379043	58390728
2096563	17263140	25	11	58372225	58372249	25	1	U13	snRNA	58372273	58372189	Sh3bp5l	58330724	58347728	Lypd8	58379043	58390728
2036719	17263140	25	11	58372230	58372254	25	1	U13	snRNA	58372273	58372189	Sh3bp5l	58330724	58347728	Lypd8	58379043	58390728
1873542	17263140	25	11	58372195	58372219	25	1	U13	snRNA	58372273	58372189	Sh3bp5l	58330724	58347728	Lypd8	58379043	58390728
2477523	17263140	25	11	58372242	58372266	25	1	U13	snRNA	58372273	58372189	Sh3bp5l	58330724	58347728	Lypd8	58379043	58390728
989302	17263140	25	11	58372234	58372258	25	1	U13	snRNA	58372273	58372189	Sh3bp5l	58330724	58347728	Lypd8	58379043	58390728
244357	17263140	25	11	58372246	58372270	25	1	U13	snRNA	58372273	58372189	Sh3bp5l	58330724	58347728	Lypd8	58379043	58390728
593096	17263140	25	11	58372241	58372265	25	1	U13	snRNA	58372273	58372189	Sh3bp5l	58330724	58347728	Lypd8	58379043	58390728
1834076	17263140	25	11	58372231	58372255	25	1	U13	snRNA	58372273	58372189	Sh3bp5l	58330724	58347728	Lypd8	58379043	58390728
2167895	17266771	25	11	82596139	82596163	25	1	U6	snRNA	82596179	82596073	Tmem132e	82388900	82446332	Cct6b	82764321	82719250
2578801	17266771	25	11	82596136	82596160	25	1	U6	snRNA	82596179	82596073	Tmem132e	82388900	82446332	Cct6b	82764321	82719250
994855	17266771	25	11	82596134	82596158	25	1	U6	snRNA	82596179	82596073	Tmem132e	82388900	82446332	Cct6b	82764321	82719250
1318216	17266771	25	11	82596138	82596162	25	1	U6	snRNA	82596179	82596073	Tmem132e	82388900	82446332	Cct6b	82764321	82719250
3637	17266771	25	11	82596140	82596164	25	1	U6	snRNA	82596179	82596073	Tmem132e	82388900	82446332	Cct6b	82764321	82719250
2456939	17266771	25	11	82596135	82596159	25	1	U6	snRNA	82596179	82596073	Tmem132e	82388900	82446332	Cct6b	82764321	82719250
675028	17266771	25	11	82596137	82596161	25	1	U6	snRNA	82596179	82596073	Tmem132e	82388900	82446332	Cct6b	82764321	82719250
1384118	17266617	25					2	RLTR25B	LTR/ERVK
2051352	17266617	25					2	RLTR25B	LTR/ERVK
918251	17266617	25	11	79768775	79768799	25	1	RLTR25B	LTR/ERVK	79769584	79768457	Rab11fip4	79591212	79698023	Utp6	79962390	79932321
1258262	17266617	25	11	79768770	79768794	25	1	RLTR25B	LTR/ERVK	79769584	79768457	Rab11fip4	79591212	79698023	Utp6	79962390	79932321
873004	17266617	25	11	79768771	79768795	25	1	RLTR25B	LTR/ERVK	79769584	79768457	Rab11fip4	79591212	79698023	Utp6	79962390	79932321
1964438	17266617	25					2	RLTR25B	LTR/ERVK
237848	17266617	25					2	RLTR25B	LTR/ERVK
447791	17266771	25					2	U6	snRNA
168915	17266771	25					2	U6	snRNA
1598413	17267302	25	11	86437384	86437408	25	1	U6	snRNA	86437415	86437311	Med13	86357602	86267033	Rnft1	86484657	86499025
472842	17267302	25	11	86437382	86437406	25	1	U6	snRNA	86437415	86437311	Med13	86357602	86267033	Rnft1	86484657	86499025
2295238	17267302	25	11	86437376	86437400	25	1	U6	snRNA	86437415	86437311	Med13	86357602	86267033	Rnft1	86484657	86499025
1245348	17267302	25	11	86437385	86437409	25	1	U6	snRNA	86437415	86437311	Med13	86357602	86267033	Rnft1	86484657	86499025
818223	17267302	25	11	86437388	86437412	25	1	U6	snRNA	86437415	86437311	Med13	86357602	86267033	Rnft1	86484657	86499025
384602	17267302	25	11	86437387	86437411	25	1	U6	snRNA	86437415	86437311	Med13	86357602	86267033	Rnft1	86484657	86499025
1491433	17267302	25	11	86437389	86437413	25	1	U6	snRNA	86437415	86437311	Med13	86357602	86267033	Rnft1	86484657	86499025
2433392	17267302	25	11	86437386	86437410	25	1	U6	snRNA	86437415	86437311	Med13	86357602	86267033	Rnft1	86484657	86499025
1653513	17267302	25	11	86437375	86437399	25	1	U6	snRNA	86437415	86437311	Med13	86357602	86267033	Rnft1	86484657	86499025
1184597	17267302	25	11	86437377	86437401	25	1	U6	snRNA	86437415	86437311	Med13	86357602	86267033	Rnft1	86484657	86499025
1062640	17267172	25	11	85297678	85297702	25	1	7SK	RNA	85297746	85297636	Appbp2	85235130	85187262	Ppm1d	85311244	85347066
1608481	17267172	25	11	85297513	85297537	25	1	7SK	RNA	85297608	85297501	Appbp2	85235130	85187262	Ppm1d	85311244	85347066
2429079	17267172	25	11	85297514	85297538	25	1	7SK	RNA	85297608	85297501	Appbp2	85235130	85187262	Ppm1d	85311244	85347066
2071051	17267172	25	11	85297547	85297571	25	1	7SK	RNA	85297608	85297501	Appbp2	85235130	85187262	Ppm1d	85311244	85347066
372166	17267172	25	11	85297515	85297539	25	1	7SK	RNA	85297608	85297501	Appbp2	85235130	85187262	Ppm1d	85311244	85347066
1139476	17267172	25	11	85297516	85297540	25	1	7SK	RNA	85297608	85297501	Appbp2	85235130	85187262	Ppm1d	85311244	85347066
2235635	17267172	25	11	85297525	85297549	25	1	7SK	RNA	85297608	85297501	Appbp2	85235130	85187262	Ppm1d	85311244	85347066
1578265	17267172	25	11	85297578	85297602	25	1	7SK	RNA	85297608	85297501	Appbp2	85235130	85187262	Ppm1d	85311244	85347066
527367	17267172	25	11	85297550	85297574	25	1	7SK	RNA	85297608	85297501	Appbp2	85235130	85187262	Ppm1d	85311244	85347066
15796	17267172	25	11	85297511	85297535	25	1	7SK	RNA	85297608	85297501	Appbp2	85235130	85187262	Ppm1d	85311244	85347066
565489	17267172	25	11	85297512	85297536	25	1	7SK	RNA	85297608	85297501	Appbp2	85235130	85187262	Ppm1d	85311244	85347066
644917	17267172	25	11	85297577	85297601	25	1	7SK	RNA	85297608	85297501	Appbp2	85235130	85187262	Ppm1d	85311244	85347066
60394	17267172	25	11	85297552	85297576	25	1	7SK	RNA	85297608	85297501	Appbp2	85235130	85187262	Ppm1d	85311244	85347066
1233435	17267172	25	11	85297546	85297570	25	1	7SK	RNA	85297608	85297501	Appbp2	85235130	85187262	Ppm1d	85311244	85347066
1971268	17267172	25	11	85297660	85297684	25	1	7SK	RNA	85297746	85297636	Appbp2	85235130	85187262	Ppm1d	85311244	85347066
967954	17267172	25	11	85297548	85297572	25	1	7SK	RNA	85297608	85297501	Appbp2	85235130	85187262	Ppm1d	85311244	85347066
2196300	17267172	25	11	85297549	85297573	25	1	7SK	RNA	85297608	85297501	Appbp2	85235130	85187262	Ppm1d	85311244	85347066
1126932	17267172	25	11	85297510	85297534	25	1	7SK	RNA	85297608	85297501	Appbp2	85235130	85187262	Ppm1d	85311244	85347066
408818	17267172	25	11	85297517	85297541	25	1	7SK	RNA	85297608	85297501	Appbp2	85235130	85187262	Ppm1d	85311244	85347066
760609	17267172	25	11	85297581	85297605	25	1	7SK	RNA	85297608	85297501	Appbp2	85235130	85187262	Ppm1d	85311244	85347066
2416262	17550474	25					2	MMVL30-int	LTR/ERV1
562462	17267418	25					2	MMVL30-int	LTR/ERV1
1079508	17267418	25					2	MMVL30-int	LTR/ERV1
787738	17267418	25					2	MMVL30-int	LTR/ERV1
1563052	17550474	25					2	MMVL30-int	LTR/ERV1
840141	17267418	25					2	MMVL30-int	LTR/ERV1
331390	17267418	25					2	MMVL30-int	LTR/ERV1
500462	17267418	25					2	MMVL30-int	LTR/ERV1
532890	17550474	25					2	MMVL30-int	LTR/ERV1
504846	17267418	25					2	MMVL30-int	LTR/ERV1
2547346	17550474	25	11	86813775	86813799	25	1	MMVL30-int	LTR/ERV1	86815876	86812241	Dhx40	86807696	86768846	Ypel2	86993707	86936425
609892	17267418	25					2	MMVL30-int	LTR/ERV1
359342	17267418	25	11	86813903	86813927	25	1	MMVL30-int	LTR/ERV1	86815876	86812241	Dhx40	86807696	86768846	Ypel2	86993707	86936425
1005923	17550474	25					2	MMVL30-int	LTR/ERV1
2091691	17267418	25					2	MMVL30-int	LTR/ERV1
1044446	17267418	25					2	MMVL30-int	LTR/ERV1
1916509	17267418	25					2	MMVL30-int	LTR/ERV1
2514219	17267418	25					2	MMVL30-int	LTR/ERV1
2130008	17267418	25					2	MMVL30-int	LTR/ERV1
647516	17267700	25	11	90185082	90185106	25	1	5S	rRNA	90185127	90185037	Tmem100	90030348	90036508	Mmd	90187684	90278589
1116609	17267700	25	11	90185083	90185107	25	1	5S	rRNA	90185127	90185037	Tmem100	90030348	90036508	Mmd	90187684	90278589
473329	17267700	25	11	90185079	90185103	25	1	5S	rRNA	90185127	90185037	Tmem100	90030348	90036508	Mmd	90187684	90278589
2162591	17267700	25	11	90185081	90185105	25	1	5S	rRNA	90185127	90185037	Tmem100	90030348	90036508	Mmd	90187684	90278589
1912962	17267700	25	11	90185078	90185102	25	1	5S	rRNA	90185127	90185037	Tmem100	90030348	90036508	Mmd	90187684	90278589
1480714	17267700	25	11	90185080	90185104	25	1	5S	rRNA	90185127	90185037	Tmem100	90030348	90036508	Mmd	90187684	90278589
1574597	17267700	25	11	90185091	90185115	25	1	5S	rRNA	90185127	90185037	Tmem100	90030348	90036508	Mmd	90187684	90278589
801882	17267700	25	11	90185076	90185100	25	1	5S	rRNA	90185127	90185037	Tmem100	90030348	90036508	Mmd	90187684	90278589
1114391	17267700	25	11	90185095	90185119	25	1	5S	rRNA	90185127	90185037	Tmem100	90030348	90036508	Mmd	90187684	90278589
304162	17267700	25	11	90185073	90185097	25	1	5S	rRNA	90185127	90185037	Tmem100	90030348	90036508	Mmd	90187684	90278589
1791256	17267700	25	11	90185093	90185117	25	1	5S	rRNA	90185127	90185037	Tmem100	90030348	90036508	Mmd	90187684	90278589
2012252	17267700	25	11	90185096	90185120	25	1	5S	rRNA	90185127	90185037	Tmem100	90030348	90036508	Mmd	90187684	90278589
1151107	17267700	25	11	90185090	90185114	25	1	5S	rRNA	90185127	90185037	Tmem100	90030348	90036508	Mmd	90187684	90278589
2317500	17267700	25	11	90185075	90185099	25	1	5S	rRNA	90185127	90185037	Tmem100	90030348	90036508	Mmd	90187684	90278589
913568	17267700	25	11	90185084	90185108	25	1	5S	rRNA	90185127	90185037	Tmem100	90030348	90036508	Mmd	90187684	90278589
1559128	17267700	25	11	90185094	90185118	25	1	5S	rRNA	90185127	90185037	Tmem100	90030348	90036508	Mmd	90187684	90278589
1089384	17267700	25	11	90185092	90185116	25	1	5S	rRNA	90185127	90185037	Tmem100	90030348	90036508	Mmd	90187684	90278589
1537935	17267700	25	11	90185089	90185113	25	1	5S	rRNA	90185127	90185037	Tmem100	90030348	90036508	Mmd	90187684	90278589
1390593	17267700	25	11	90185085	90185109	25	1	5S	rRNA	90185127	90185037	Tmem100	90030348	90036508	Mmd	90187684	90278589
1517609	17267700	25	11	90185077	90185101	25	1	5S	rRNA	90185127	90185037	Tmem100	90030348	90036508	Mmd	90187684	90278589
2367625	17267700	25	11	90185072	90185096	25	1	5S	rRNA	90185127	90185037	Tmem100	90030348	90036508	Mmd	90187684	90278589
2515772	17267700	25	11	90185086	90185110	25	1	5S	rRNA	90185127	90185037	Tmem100	90030348	90036508	Mmd	90187684	90278589
1304349	17267773	25					2	Lx5b	LINE/L1
639206	17267773	25	11	92024380	92024404	25	1	Lx5b	LINE/L1	92024425	92024169	Kif2b	91577609	91575315	Car10	93098028	93601749
51275	17267773	25	11	92024372	92024396	25	1	Lx5b	LINE/L1	92024425	92024169	Kif2b	91577609	91575315	Car10	93098028	93601749
964788	17267773	25	11	92024381	92024405	25	1	Lx5b	LINE/L1	92024425	92024169	Kif2b	91577609	91575315	Car10	93098028	93601749
2589617	17267773	25	11	92024385	92024409	25	1	Lx5b	LINE/L1	92024425	92024169	Kif2b	91577609	91575315	Car10	93098028	93601749
1038372	17267773	25	11	92024383	92024407	25	1	Lx5b	LINE/L1	92024425	92024169	Kif2b	91577609	91575315	Car10	93098028	93601749
2440813	17267773	25	11	92024384	92024408	25	1	Lx5b	LINE/L1	92024425	92024169	Kif2b	91577609	91575315	Car10	93098028	93601749
2261089	17267773	25	11	92024369	92024393	25	1	Lx5b	LINE/L1	92024425	92024169	Kif2b	91577609	91575315	Car10	93098028	93601749
1821253	17267773	25	11	92024371	92024395	25	1	Lx5b	LINE/L1	92024425	92024169	Kif2b	91577609	91575315	Car10	93098028	93601749
522114	17268299	25	11	96083703	96083727	25	1	U2	snRNA	96083856	96083677	Atp5g1	96075670	96068852	Calcoco2	96111964	96099326
1056796	17268299	25	11	96083801	96083825	25	1	U2	snRNA	96083856	96083677	Atp5g1	96075670	96068852	Calcoco2	96111964	96099326
178555	17268299	25	11	96083701	96083725	25	1	U2	snRNA	96083856	96083677	Atp5g1	96075670	96068852	Calcoco2	96111964	96099326
621789	17268299	25	11	96083717	96083741	25	1	U2	snRNA	96083856	96083677	Atp5g1	96075670	96068852	Calcoco2	96111964	96099326
400945	17268299	25	11	96083720	96083744	25	1	U2	snRNA	96083856	96083677	Atp5g1	96075670	96068852	Calcoco2	96111964	96099326
1942580	17268299	25	11	96083716	96083740	25	1	U2	snRNA	96083856	96083677	Atp5g1	96075670	96068852	Calcoco2	96111964	96099326
2552685	17268299	25	11	96083722	96083746	25	1	U2	snRNA	96083856	96083677	Atp5g1	96075670	96068852	Calcoco2	96111964	96099326
1916072	17268299	25	11	96083721	96083745	25	1	U2	snRNA	96083856	96083677	Atp5g1	96075670	96068852	Calcoco2	96111964	96099326
2292072	17268299	25	11	96083700	96083724	25	1	U2	snRNA	96083856	96083677	Atp5g1	96075670	96068852	Calcoco2	96111964	96099326
1563466	17268299	25	11	96083704	96083728	25	1	U2	snRNA	96083856	96083677	Atp5g1	96075670	96068852	Calcoco2	96111964	96099326
1932158	17269868	25					2	U2	snRNA
2465335	17269868	25	11	101397675	101397699	25	1	U2	snRNA	101397768	101397671	G6pc	101367561	101377903	RP23-124N11.3	101424796	101406692
2008349	17269868	25	11	101397698	101397722	25	1	U2	snRNA	101397768	101397671	G6pc	101367561	101377903	RP23-124N11.3	101424796	101406692
1508656	17269868	25	11	101397699	101397723	25	1	U2	snRNA	101397768	101397671	G6pc	101367561	101377903	RP23-124N11.3	101424796	101406692
2281047	17269868	25	11	101397690	101397714	25	1	U2	snRNA	101397768	101397671	G6pc	101367561	101377903	RP23-124N11.3	101424796	101406692
1783569	17269868	25	11	101397679	101397703	25	1	U2	snRNA	101397768	101397671	G6pc	101367561	101377903	RP23-124N11.3	101424796	101406692
2240528	17269868	25	11	101397694	101397718	25	1	U2	snRNA	101397768	101397671	G6pc	101367561	101377903	RP23-124N11.3	101424796	101406692
1710124	17269868	25	11	101397684	101397708	25	1	U2	snRNA	101397768	101397671	G6pc	101367561	101377903	RP23-124N11.3	101424796	101406692
973428	17269868	25					2	U2	snRNA
776769	17269868	25	11	101397695	101397719	25	1	U2	snRNA	101397768	101397671	G6pc	101367561	101377903	RP23-124N11.3	101424796	101406692
2040859	17269868	25	11	101397691	101397715	25	1	U2	snRNA	101397768	101397671	G6pc	101367561	101377903	RP23-124N11.3	101424796	101406692
2173947	17269868	25	11	101397737	101397761	25	1	U2	snRNA	101397768	101397671	G6pc	101367561	101377903	RP23-124N11.3	101424796	101406692
732905	17269868	25	11	101397701	101397725	25	1	U2	snRNA	101397768	101397671	G6pc	101367561	101377903	RP23-124N11.3	101424796	101406692
138350	17269868	25	11	101397696	101397720	25	1	U2	snRNA	101397768	101397671	G6pc	101367561	101377903	RP23-124N11.3	101424796	101406692
362497	17269868	25	11	101397697	101397721	25	1	U2	snRNA	101397768	101397671	G6pc	101367561	101377903	RP23-124N11.3	101424796	101406692
2250789	17269868	25	11	101397735	101397759	25	1	U2	snRNA	101397768	101397671	G6pc	101367561	101377903	RP23-124N11.3	101424796	101406692
1229406	17269868	25	11	101397692	101397716	25	1	U2	snRNA	101397768	101397671	G6pc	101367561	101377903	RP23-124N11.3	101424796	101406692
376970	17271201	25	11	109067060	109067084	25	1	U6	snRNA	109067090	109066984	Axin2	108920349	108950783	E030025P04Rik	109144369	109139291
1978609	17271201	25	11	109067063	109067087	25	1	U6	snRNA	109067090	109066984	Axin2	108920349	108950783	E030025P04Rik	109144369	109139291
2398479	17271201	25	11	109067062	109067086	25	1	U6	snRNA	109067090	109066984	Axin2	108920349	108950783	E030025P04Rik	109144369	109139291
395238	17271201	25	11	109067066	109067090	25	1	U6	snRNA	109067090	109066984	Axin2	108920349	108950783	E030025P04Rik	109144369	109139291
610710	17271201	25	11	109067061	109067085	25	1	U6	snRNA	109067090	109066984	Axin2	108920349	108950783	E030025P04Rik	109144369	109139291
628681	17272337	25	11	116326625	116326649	25	1	5S	rRNA	116326713	116326601	Exoc7	116307233	116288001	Foxj1	116335399	116330704
788596	17272337	25	11	116326675	116326699	25	1	5S	rRNA	116326713	116326601	Exoc7	116307233	116288001	Foxj1	116335399	116330704
2443911	17272337	25	11	116326680	116326704	25	1	5S	rRNA	116326713	116326601	Exoc7	116307233	116288001	Foxj1	116335399	116330704
947686	17272337	25	11	116326678	116326702	25	1	5S	rRNA	116326713	116326601	Exoc7	116307233	116288001	Foxj1	116335399	116330704
2544972	17272337	25	11	116326671	116326695	25	1	5S	rRNA	116326713	116326601	Exoc7	116307233	116288001	Foxj1	116335399	116330704
1040688	17272337	25	11	116326672	116326696	25	1	5S	rRNA	116326713	116326601	Exoc7	116307233	116288001	Foxj1	116335399	116330704
327044	17272337	25	11	116326669	116326693	25	1	5S	rRNA	116326713	116326601	Exoc7	116307233	116288001	Foxj1	116335399	116330704
162643	17272337	25	11	116326679	116326703	25	1	5S	rRNA	116326713	116326601	Exoc7	116307233	116288001	Foxj1	116335399	116330704
1413346	17272337	25	11	116326670	116326694	25	1	5S	rRNA	116326713	116326601	Exoc7	116307233	116288001	Foxj1	116335399	116330704
1886761	17272337	25	11	116326606	116326630	25	1	5S	rRNA	116326713	116326601	Exoc7	116307233	116288001	Foxj1	116335399	116330704
1346203	17272337	25	11	116326673	116326697	25	1	5S	rRNA	116326713	116326601	Exoc7	116307233	116288001	Foxj1	116335399	116330704
579038	17272337	25	11	116326674	116326698	25	1	5S	rRNA	116326713	116326601	Exoc7	116307233	116288001	Foxj1	116335399	116330704
1600508	17272337	25	11	116326683	116326707	25	1	5S	rRNA	116326713	116326601	Exoc7	116307233	116288001	Foxj1	116335399	116330704
130117	17272337	25	11	116326676	116326700	25	1	5S	rRNA	116326713	116326601	Exoc7	116307233	116288001	Foxj1	116335399	116330704
1618011	17272337	25	11	116326682	116326706	25	1	5S	rRNA	116326713	116326601	Exoc7	116307233	116288001	Foxj1	116335399	116330704
850044	17273562	25					2	RLTR10-int	LTR/ERVK
2002629	17273562	25					2	RLTR10-int	LTR/ERVK
471894	17273562	25	11	121882340	121882364	25	1	RLTR10-int	LTR/ERVK	121882573	121882125	Ptchd3	121830247	121843423	Gm12588	121925329	121905775
16922	17273562	25					2	RLTR10-int	LTR/ERVK
556484	17273562	25					2	RLTR10-int	LTR/ERVK
2458650	17273562	25					2	RLTR10-int	LTR/ERVK
2384674	17273562	25					2	RLTR10-int	LTR/ERVK
1103416	17273562	25					2	RLTR10-int	LTR/ERVK
702084	17273858	25	12	5843738	5843714	25	1	5S	rRNA	5843712	5843800	2810032G03Rik	5375870	5416630	Apob	7977648	8016835
1512230	17273858	25	12	5843776	5843752	25	1	5S	rRNA	5843712	5843800	2810032G03Rik	5375870	5416630	Apob	7977648	8016835
536265	17273858	25	12	5843752	5843728	25	1	5S	rRNA	5843712	5843800	2810032G03Rik	5375870	5416630	Apob	7977648	8016835
2058559	17273858	25	12	5843750	5843726	25	1	5S	rRNA	5843712	5843800	2810032G03Rik	5375870	5416630	Apob	7977648	8016835
224613	17273858	25	12	5843743	5843719	25	1	5S	rRNA	5843712	5843800	2810032G03Rik	5375870	5416630	Apob	7977648	8016835
1506131	17273858	25	12	5843747	5843723	25	1	5S	rRNA	5843712	5843800	2810032G03Rik	5375870	5416630	Apob	7977648	8016835
582456	17273858	25	12	5843749	5843725	25	1	5S	rRNA	5843712	5843800	2810032G03Rik	5375870	5416630	Apob	7977648	8016835
1868935	17274394	25	12	20241970	20241946	25	1	MurSatRep1	Unknown	20240985	20242099	Gm3993	20071882	20072217	Gm10479	20415938	20433699
2391771	17274394	25	12	20244065	20244041	25	1	MurSatRep1	Unknown	20243615	20245092	Gm3993	20071882	20072217	Gm10479	20415938	20433699
1665828	17274394	25					2	MurSatRep1	Unknown
61007	17274394	25	12	20241968	20241944	25	1	MurSatRep1	Unknown	20240985	20242099	Gm3993	20071882	20072217	Gm10479	20415938	20433699
100981	17274394	25	12	20241969	20241945	25	1	MurSatRep1	Unknown	20240985	20242099	Gm3993	20071882	20072217	Gm10479	20415938	20433699
17001	17274097	25	12	12106788	12106764	25	1	5S	rRNA	12106737	12106826	Rad51ap2	11456079	11462928	Fam49a	12262139	12376359
2020720	17274097	25	12	12106786	12106762	25	1	5S	rRNA	12106737	12106826	Rad51ap2	11456079	11462928	Fam49a	12262139	12376359
182016	17274097	25	12	12106867	12106843	25	1	AmnSINE1	SINE/Deu	12106827	12106903	Rad51ap2	11456079	11462928	Fam49a	12262139	12376359
1185731	17274097	25	12	12106763	12106739	25	1	5S	rRNA	12106737	12106826	Rad51ap2	11456079	11462928	Fam49a	12262139	12376359
753847	17274097	25	12	12106812	12106788	25	1	5S	rRNA	12106737	12106826	Rad51ap2	11456079	11462928	Fam49a	12262139	12376359
2523927	17274097	25	12	12106818	12106794	25	1	5S	rRNA	12106737	12106826	Rad51ap2	11456079	11462928	Fam49a	12262139	12376359
1636719	17274097	25	12	12106768	12106744	25	1	5S	rRNA	12106737	12106826	Rad51ap2	11456079	11462928	Fam49a	12262139	12376359
2559697	17274097	25	12	12106803	12106779	25	1	5S	rRNA	12106737	12106826	Rad51ap2	11456079	11462928	Fam49a	12262139	12376359
322474	17274097	25	12	12106815	12106791	25	1	5S	rRNA	12106737	12106826	Rad51ap2	11456079	11462928	Fam49a	12262139	12376359
1550096	17274097	25	12	12106785	12106761	25	1	5S	rRNA	12106737	12106826	Rad51ap2	11456079	11462928	Fam49a	12262139	12376359
2280412	17274097	25	12	12106813	12106789	25	1	5S	rRNA	12106737	12106826	Rad51ap2	11456079	11462928	Fam49a	12262139	12376359
498182	17274097	25	12	12106814	12106790	25	1	5S	rRNA	12106737	12106826	Rad51ap2	11456079	11462928	Fam49a	12262139	12376359
2178691	17549992	25	12	14506613	14506589	25	1	U6	snRNA	14506587	14506692	Gm9847	14494561	14495157	Trib2	15816877	15791727
835402	17274186	25	12	14506624	14506600	25	1	U6	snRNA	14506587	14506692	Gm9847	14494561	14495157	Trib2	15816877	15791727
702694	17274188	25	12	14878577	14878553	25	1	U6	snRNA	14878498	14878598	Gm9847	14494561	14495157	Trib2	15816877	15791727
1528732	17274188	25					2	U6	snRNA
2063657	17549992	25	12	14506612	14506588	25	1	U6	snRNA	14506587	14506692	Gm9847	14494561	14495157	Trib2	15816877	15791727
1428014	17274188	25					2	U6	snRNA
1375721	17549992	25	12	14506614	14506590	25	1	U6	snRNA	14506587	14506692	Gm9847	14494561	14495157	Trib2	15816877	15791727
979879	17274188	25					2	U6	snRNA
211894	17549992	25					2	U6	snRNA
374281	17549992	25	12	14506611	14506587	25	1	U6	snRNA	14506587	14506692	Gm9847	14494561	14495157	Trib2	15816877	15791727
1897575	17274188	25	12	14878576	14878552	25	1	U6	snRNA	14878498	14878598	Gm9847	14494561	14495157	Trib2	15816877	15791727
1652686	17274186	25	12	14506623	14506599	25	1	U6	snRNA	14506587	14506692	Gm9847	14494561	14495157	Trib2	15816877	15791727
687268	17274188	25					2	U6	snRNA
2523337	17274188	25					2	U6	snRNA
126292	17274188	25					2	U6	snRNA
2156196	17274394	25					2	MurSatRep1	Unknown
68638	17274394	25					2	MurSatRep1	Unknown
402340	17274394	25					2	MurSatRep1	Unknown
1740374	17274394	25					2	MurSatRep1	Unknown
1301584	17274394	25					2	MurSatRep1	Unknown
585986	17274394	25	12	20244227	20244203	25	1	MurSatRep1	Unknown	20243615	20245092	Gm3993	20071882	20072217	Gm10479	20415938	20433699
866424	17274394	25					2	MMSAT4	Satellite
1646050	17274615	25	12	25687868	25687844	25	1	5S	rRNA	25687802	25687889	Id2	25096092	25093801	Rnf144a	26415256	26306797
2437200	17274615	25	12	25687842	25687818	25	1	5S	rRNA	25687802	25687889	Id2	25096092	25093801	Rnf144a	26415256	26306797
541430	17274615	25	12	25687838	25687814	25	1	5S	rRNA	25687802	25687889	Id2	25096092	25093801	Rnf144a	26415256	26306797
2468132	17274615	25	12	25687869	25687845	25	1	5S	rRNA	25687802	25687889	Id2	25096092	25093801	Rnf144a	26415256	26306797
794535	17274615	25	12	25687840	25687816	25	1	5S	rRNA	25687802	25687889	Id2	25096092	25093801	Rnf144a	26415256	26306797
1383858	17274615	25	12	25687889	25687865	25	1	5S	rRNA	25687802	25687889	Id2	25096092	25093801	Rnf144a	26415256	26306797
1295684	17274615	25	12	25687884	25687860	25	1	5S	rRNA	25687802	25687889	Id2	25096092	25093801	Rnf144a	26415256	26306797
287837	17274615	25	12	25687887	25687863	25	1	5S	rRNA	25687802	25687889	Id2	25096092	25093801	Rnf144a	26415256	26306797
852366	17274615	25	12	25687888	25687864	25	1	5S	rRNA	25687802	25687889	Id2	25096092	25093801	Rnf144a	26415256	26306797
164246	17274615	25	12	25687841	25687817	25	1	5S	rRNA	25687802	25687889	Id2	25096092	25093801	Rnf144a	26415256	26306797
1507636	17274615	25	12	25687837	25687813	25	1	5S	rRNA	25687802	25687889	Id2	25096092	25093801	Rnf144a	26415256	26306797
1822991	17274615	25	12	25687839	25687815	25	1	5S	rRNA	25687802	25687889	Id2	25096092	25093801	Rnf144a	26415256	26306797
1541506	17275301	25	12	45984436	45984412	25	1	U17	snRNA	45984344	45984546	Stxbp6	45074493	44852488	Nova1	46818775	46694517
2238569	17275301	25	12	45984498	45984474	25	1	U17	snRNA	45984344	45984546	Stxbp6	45074493	44852488	Nova1	46818775	46694517
212555	17275301	25	12	45984435	45984411	25	1	U17	snRNA	45984344	45984546	Stxbp6	45074493	44852488	Nova1	46818775	46694517
1500640	17275296	25	12	45359736	45359712	25	1	5S	rRNA	45359701	45359783	Stxbp6	45074493	44852488	Nova1	46818775	46694517
1091207	17275301	25	12	45984430	45984406	25	1	U17	snRNA	45984344	45984546	Stxbp6	45074493	44852488	Nova1	46818775	46694517
999444	17275296	25	12	45359726	45359702	25	1	5S	rRNA	45359701	45359783	Stxbp6	45074493	44852488	Nova1	46818775	46694517
787825	17275301	25	12	45984382	45984358	25	1	U17	snRNA	45984344	45984546	Stxbp6	45074493	44852488	Nova1	46818775	46694517
1883285	17275296	25	12	45359731	45359707	25	1	5S	rRNA	45359701	45359783	Stxbp6	45074493	44852488	Nova1	46818775	46694517
1194508	17275296	25	12	45359725	45359701	25	1	5S	rRNA	45359701	45359783	Stxbp6	45074493	44852488	Nova1	46818775	46694517
1284941	17275296	25	12	45359766	45359742	25	1	5S	rRNA	45359701	45359783	Stxbp6	45074493	44852488	Nova1	46818775	46694517
2543879	17275296	25	12	45359737	45359713	25	1	5S	rRNA	45359701	45359783	Stxbp6	45074493	44852488	Nova1	46818775	46694517
2272747	17275301	25	12	45984406	45984382	25	1	U17	snRNA	45984344	45984546	Stxbp6	45074493	44852488	Nova1	46818775	46694517
1939283	17275301	25	12	45984384	45984360	25	1	U17	snRNA	45984344	45984546	Stxbp6	45074493	44852488	Nova1	46818775	46694517
2457858	17275301	25	12	45984383	45984359	25	1	U17	snRNA	45984344	45984546	Stxbp6	45074493	44852488	Nova1	46818775	46694517
2195411	17275296	25	12	45359734	45359710	25	1	5S	rRNA	45359701	45359783	Stxbp6	45074493	44852488	Nova1	46818775	46694517
1187789	17275301	25	12	45984429	45984405	25	1	U17	snRNA	45984344	45984546	Stxbp6	45074493	44852488	Nova1	46818775	46694517
385084	17275301	25	12	45984376	45984352	25	1	U17	snRNA	45984344	45984546	Stxbp6	45074493	44852488	Nova1	46818775	46694517
2469452	17275296	25	12	45359735	45359711	25	1	5S	rRNA	45359701	45359783	Stxbp6	45074493	44852488	Nova1	46818775	46694517
112893	17275301	25	12	45984385	45984361	25	1	U17	snRNA	45984344	45984546	Stxbp6	45074493	44852488	Nova1	46818775	46694517
309811	17275296	25	12	45359727	45359703	25	1	5S	rRNA	45359701	45359783	Stxbp6	45074493	44852488	Nova1	46818775	46694517
2263011	17275296	25	12	45359732	45359708	25	1	5S	rRNA	45359701	45359783	Stxbp6	45074493	44852488	Nova1	46818775	46694517
2502076	17275232	25	12	43743104	43743080	25	1	L1_Mus2	LINE/L1	43741204	43743632	Lrrn3	41485751	41451673	Dnajb9	44210068	44205897
1266345	17275232	25	12	43743130	43743106	25	1	L1_Mus2	LINE/L1	43741204	43743632	Lrrn3	41485751	41451673	Dnajb9	44210068	44205897
631694	17275232	25	12	43743126	43743102	25	1	L1_Mus2	LINE/L1	43741204	43743632	Lrrn3	41485751	41451673	Dnajb9	44210068	44205897
971529	17275232	25	12	43743128	43743104	25	1	L1_Mus2	LINE/L1	43741204	43743632	Lrrn3	41485751	41451673	Dnajb9	44210068	44205897
2384594	17275232	25	12	43743106	43743082	25	1	L1_Mus2	LINE/L1	43741204	43743632	Lrrn3	41485751	41451673	Dnajb9	44210068	44205897
2587674	17275232	25	12	43743108	43743084	25	1	L1_Mus2	LINE/L1	43741204	43743632	Lrrn3	41485751	41451673	Dnajb9	44210068	44205897
2208227	17275232	25	12	43743115	43743091	25	1	L1_Mus2	LINE/L1	43741204	43743632	Lrrn3	41485751	41451673	Dnajb9	44210068	44205897
2031294	17275232	25	12	43743136	43743112	25	1	L1_Mus2	LINE/L1	43741204	43743632	Lrrn3	41485751	41451673	Dnajb9	44210068	44205897
1432565	17275232	25	12	43743129	43743105	25	1	L1_Mus2	LINE/L1	43741204	43743632	Lrrn3	41485751	41451673	Dnajb9	44210068	44205897
232382	17275232	25	12	43743105	43743081	25	1	L1_Mus2	LINE/L1	43741204	43743632	Lrrn3	41485751	41451673	Dnajb9	44210068	44205897
1369986	17275232	25	12	43743114	43743090	25	1	L1_Mus2	LINE/L1	43741204	43743632	Lrrn3	41485751	41451673	Dnajb9	44210068	44205897
29940	17275232	25	12	43743131	43743107	25	1	L1_Mus2	LINE/L1	43741204	43743632	Lrrn3	41485751	41451673	Dnajb9	44210068	44205897
326043	17275232	25	12	43743107	43743083	25	1	L1_Mus2	LINE/L1	43741204	43743632	Lrrn3	41485751	41451673	Dnajb9	44210068	44205897
2017032	17275232	25	12	43743109	43743085	25	1	L1_Mus2	LINE/L1	43741204	43743632	Lrrn3	41485751	41451673	Dnajb9	44210068	44205897
160075	17275232	25	12	43743125	43743101	25	1	L1_Mus2	LINE/L1	43741204	43743632	Lrrn3	41485751	41451673	Dnajb9	44210068	44205897
391214	17275232	25	12	43743127	43743103	25	1	L1_Mus2	LINE/L1	43741204	43743632	Lrrn3	41485751	41451673	Dnajb9	44210068	44205897
154537	17275232	25	12	43743122	43743098	25	1	L1_Mus2	LINE/L1	43741204	43743632	Lrrn3	41485751	41451673	Dnajb9	44210068	44205897
1980934	17275232	25	12	43743113	43743089	25	1	L1_Mus2	LINE/L1	43741204	43743632	Lrrn3	41485751	41451673	Dnajb9	44210068	44205897
391570	17275232	25	12	43743112	43743088	25	1	L1_Mus2	LINE/L1	43741204	43743632	Lrrn3	41485751	41451673	Dnajb9	44210068	44205897
1985297	17275232	25	12	43743132	43743108	25	1	L1_Mus2	LINE/L1	43741204	43743632	Lrrn3	41485751	41451673	Dnajb9	44210068	44205897
1745154	17275754	25	12	60735581	60735557	25	1	U6	snRNA	60735498	60735602	Fbxo33	59219725	59200655	Lrfn5	61523150	61857928
2009593	17275774	25					2	U6	snRNA
2331667	17275770	25	12	61920645	61920621	25	1	U6	snRNA	61920577	61920678	Lrfn5	61523150	61857928	Spanxn4	62687822	62688244
2557999	17275774	25	12	63609964	63609940	25	1	U6	snRNA	63609869	63609974	Spanxn4	62687822	62688244	Fscb	64474898	64471333
641349	17275754	25	12	60735580	60735556	25	1	U6	snRNA	60735498	60735602	Fbxo33	59219725	59200655	Lrfn5	61523150	61857928
314839	17275754	25	12	60735577	60735553	25	1	U6	snRNA	60735498	60735602	Fbxo33	59219725	59200655	Lrfn5	61523150	61857928
457011	17275774	25	12	63609971	63609947	25	1	U6	snRNA	63609869	63609974	Spanxn4	62687822	62688244	Fscb	64474898	64471333
2061168	17275770	25	12	61920647	61920623	25	1	U6	snRNA	61920577	61920678	Lrfn5	61523150	61857928	Spanxn4	62687822	62688244
637084	17275754	25	12	60735578	60735554	25	1	U6	snRNA	60735498	60735602	Fbxo33	59219725	59200655	Lrfn5	61523150	61857928
509173	17275770	25	12	61920639	61920615	25	1	U6	snRNA	61920577	61920678	Lrfn5	61523150	61857928	Spanxn4	62687822	62688244
2093868	17275774	25	12	63609968	63609944	25	1	U6	snRNA	63609869	63609974	Spanxn4	62687822	62688244	Fscb	64474898	64471333
1343508	17275770	25	12	61920637	61920613	25	1	U6	snRNA	61920577	61920678	Lrfn5	61523150	61857928	Spanxn4	62687822	62688244
2237695	17275770	25	12	61920649	61920625	25	1	U6	snRNA	61920577	61920678	Lrfn5	61523150	61857928	Spanxn4	62687822	62688244
1810823	17275754	25	12	60735585	60735561	25	1	U6	snRNA	60735498	60735602	Fbxo33	59219725	59200655	Lrfn5	61523150	61857928
1889512	17275770	25	12	61920638	61920614	25	1	U6	snRNA	61920577	61920678	Lrfn5	61523150	61857928	Spanxn4	62687822	62688244
1684806	17275774	25	12	63609969	63609945	25	1	U6	snRNA	63609869	63609974	Spanxn4	62687822	62688244	Fscb	64474898	64471333
82037	17275774	25					2	U6	snRNA
1411892	17275770	25	12	61920641	61920617	25	1	U6	snRNA	61920577	61920678	Lrfn5	61523150	61857928	Spanxn4	62687822	62688244
2413206	17275770	25	12	61920643	61920619	25	1	U6	snRNA	61920577	61920678	Lrfn5	61523150	61857928	Spanxn4	62687822	62688244
47671	17275754	25	12	60735582	60735558	25	1	U6	snRNA	60735498	60735602	Fbxo33	59219725	59200655	Lrfn5	61523150	61857928
2298023	17275754	25	12	60735583	60735559	25	1	U6	snRNA	60735498	60735602	Fbxo33	59219725	59200655	Lrfn5	61523150	61857928
[truncated: 9,643 more rows]
