# Supplementary material for: Microarray analysis reveals global modulation of endogenous retroelement transcription by microbes
Source: Retrovirology. 2014 Jul 25;11:59. doi: 10.1186/1742-4690-11-59 (PMC4222864; doi:10.1186/1742-4690-11-59)
Supplement: Supplementary file 2 — Additional file 2: Archive of mouse annotation files. Probe annotation files (csv format), as defined in the Methods, for the following Affymetrix platforms: mg_u74a, mg_u74a_v2, mg_b74b, mg_u74b_v2, mg_b74c, mg_u74c_v2, moe_430a, moe_430b, ht_mg_430a, mogene_1_0_st, mogene_2_0, mouse430_v2, mouse430a_v2. Shortened platform names correspond to identifiers used within the ‘oligo’ Bioconductor R package. Column identifiers are pid – probe id, probeset – Affymetrix probeset, plen – probe length, sid – target chromosome, sstart – start position of probe on sid, send – end position of probe on sid, nident – identity within the region sstart to send, numhits – number of hits recorded by BLASTn, repeat – RepBase-defined repeat, repclass – RepBase-defined repeat class, rstart – start position of repetitive element, rend – end position of repetitive element, 5id – symbol of nearest 5′ protein coding gene, 5start – start position of 5id, 5stop – end position of 5id, 3id – symbol of nearest 3′ protein coding gene, 3start – start position of 3id, 3stop – end position of 3id. (ZIP 846 KB) [file 12977_2014_3913_MOESM2_ESM.zip › mouse/affy_mouse430a_v2.csv]

pid	probeset	plen	sid	sstart	send	nident	numhits	repeat	repclass	rstart	rend	5id	5start	5stop	3id	3start	3stop
1264	1434614_at	25					2	RLTR45	LTR/ERVK
1284	AFFX-18SRNAMur/X00686_5_at	25	17	39846946	39846970	25	1	SSU-rRNA_Hsa	rRNA	39846353	39848201	Gm9041	39640957	39645666	Gm21946	39953353	39955244
4342	AFFX-18SRNAMur/X00686_M_at	25	17	39847303	39847327	25	1	SSU-rRNA_Hsa	rRNA	39846353	39848201	Gm9041	39640957	39645666	Gm21946	39953353	39955244
4220	1430457_at	25	1	130437342	130437366	25	1	MLT2B2	LTR/ERVL	130437331	130437605	Daf2	130423009	130388537	Cd55	130462744	130439027
8320	1425976_x_at	25	8	42079514	42079490	25	1	L1Md_A	LINE/L1	42081197	42075037	Frg1	41417118	41397457	Triml1	43141486	43129807
12843	1425961_at	25	2	103384179	103384155	25	1	Lx4A	LINE/L1	103384705	103384007	Ehf	103303278	103263433	Elf5	103411688	103450989
5796	1449609_at	25	4	125966132	125966156	25	1	MT2A	LTR/ERVL	125965768	125966238	Grik3	125490700	125714173	Csf3r	126024550	126044440
5811	1427438_at	25	18	39154548	39154572	25	1	L1MD	LINE/L1	39154067	39155339	Fgf1	38929404	38838673	Nr3c1	39491301	39410545
4100	1421185_at	25					2	RMER17A-int	LTR/ERVK
12742	1443326_at	25	13	79509520	79509544	25	1	MERV1_I-int	LTR/ERV1	79508237	79512797	Nr2f1	78199757	78188973	Arrdc3	80883384	80896035
11269	1424515_at	25	17	45441068	45441092	25	1	MERVL_2A-int	LTR/ERVL	45440193	45442030	Cdc5l	45433707	45391892	Spats1	45474938	45448937
11238	1432050_at	25	17	55563327	55563351	25	1	RMER19C	LTR/ERVK	55562836	55563509	St6gal2	55445382	55514581	Vmn2r118	55624672	55592341
8663	1449609_at	25	4	125965859	125965883	25	1	MT2A	LTR/ERVL	125965768	125966238	Grik3	125490700	125714173	Csf3r	126024550	126044440
11561	1457379_at	25	16	17353619	17353595	25	1	B3A	SINE/B2	17353652	17353473	Serpind1	17331371	17343575	Snap29	17406003	17430826
11554	1431048_at	25	14	45422250	45422274	25	1	RMER1B	Other	45421980	45422829	Gnpnat1	45388802	45376334	Fermt2	45530118	45458792
11004	1424515_at	25	17	45441399	45441423	25	1	MERVL_2A-int	LTR/ERVL	45440193	45442030	Cdc5l	45433707	45391892	Spats1	45474938	45448937
11153	1437952_at	25					2	MERVL-int	LTR/ERVL
14482	1452426_x_at	25	4	133096097	133096121	25	1	RLTR4_Mm	LTR/ERV1	133095957	133096443	Ahdc1	133011260	133078110	Wasf2	133130505	133199756
17233	1457833_at	25	18	35631337	35631361	25	1	RLTR30D2_MM	LTR/ERV1	35631325	35631791	Slc23a1	35627244	35614604	Mzb1	35649367	35647266
17260	1424564_at	25	2	172469413	172469437	25	1	B4A	SINE/B4	172469331	172469572	Gcnt7	172458596	172450313	Fam209	172472520	172474331
15907	1420105_at	25					2	RMER17C	LTR/ERVK
16060	AFFX-18SRNAMur/X00686_5_at	25	17	39846523	39846547	24	1	SSU-rRNA_Hsa	rRNA	39846353	39848201	Gm9041	39640957	39645666	Gm21946	39953353	39955244
17479	1455382_at	25	5	44236301	44236325	25	1	MTE2b	LTR/ERVL-MaLR	44236196	44236503	Tapt1	44226606	44175164	Ldb2	44799707	44472133
23192	1424564_at	25	2	172469645	172469669	25	1	PB1D10	SINE/Alu	172469591	172469699	Gcnt7	172458596	172450313	Fam209	172472520	172474331
23010	1427513_at	25	8	114154648	114154672	25	1	B4A	SINE/B4	114154499	114154773	Nudt7	114133557	114152312	Vat1l	114205612	114374071
23305	1436172_at	25	6	3333550	3333526	25	1	RLTR46B	LTR/ERVK	3333740	3333361				Samd9l	3399571	3372260
23108	1441433_at	25					2	IAP-d-int	LTR/ERVK
25945	1449220_at	25	6	48764521	48764497	25	1	ERVB4_1C-LTR_Mm	LTR/ERVK	48764867	48764363	Gimap5	48746197	48754210	Gimap3	48766519	48765089
24302	1427740_a_at	25	4	89236282	89236258	25	1	Lx9	LINE/L1	89237177	89235755	Mtap	89137122	89181081	Cdkn2a	89294653	89274473
24879	1418802_at	25	7	143037320	143037296	25	1	ORR1D2	LTR/ERVL-MaLR	143037562	143037213	Tspan32	143005046	143019644	Cd81	143052739	143067934
26113	1451699_at	25					2	IAP-d-int	LTR/ERVK
21677	1415708_at	25	11	3640298	3640274	25	1	MLT1K	LTR/ERVL-MaLR	3640325	3639749	Smtn	3540612	3517523	Morc2a	3649494	3690477
21580	1421185_at	25					2	RMER17A-int	LTR/ERVK
27657	1425961_at	25	2	103384132	103384108	25	1	Lx4A	LINE/L1	103384705	103384007	Ehf	103303278	103263433	Elf5	103411688	103450989
27616	AFFX-18SRNAMur/X00686_5_at	25					2	SSU-rRNA_Hsa	rRNA
28663	1420001_at	25	7	34854990	34854966	25	1	RMER1B	Other	34855258	34854657	Chst8	34812711	34674468	Pepd	34912379	35044710
30564	1419237_at	25					2	RLTR49	LTR/ERVK
30677	1449972_s_at	25	17	17088861	17088885	25	1	MurSatRep1	Unknown	17088770	17089499	Zfp960	17064113	17089628	Zfp97	17121415	17146831
31980	1456182_x_at	25	8	123426132	123426108	25	1	RLTR4_Mm	LTR/ERV1	123426326	123425804	Tubb3	123411424	123422015	Def8	123442986	123463270
31982	1433438_x_at	25	8	123426132	123426108	25	1	RLTR4_Mm	LTR/ERV1	123426326	123425804	Tubb3	123411424	123422015	Def8	123442986	123463270
32073	1418802_at	25	7	143037339	143037315	25	1	ORR1D2	LTR/ERVL-MaLR	143037562	143037213	Tspan32	143005046	143019644	Cd81	143052739	143067934
33298	1424516_at	25	17	45441987	45442011	25	1	MERVL_2A-int	LTR/ERVL	45440193	45442030	Cdc5l	45433707	45391892	Spats1	45474938	45448937
36492	1426060_at	25					2	L1Md_F3	LINE/L1
37404	1419658_at	25	17	36108699	36108675	25	1	RLTR9F	LTR/ERVK	36108905	36108474	H2-Bl	36084249	36080189	Gm7030	36129425	36109719
34980	1443326_at	25	13	79509503	79509527	25	1	MERV1_I-int	LTR/ERV1	79508237	79512797	Nr2f1	78199757	78188973	Arrdc3	80883384	80896035
34947	1433954_at	25	11	86209186	86209210	25	1	RLTR41C	LTR/ERV1	86209158	86209606	Brip1	86201193	86058138	Ints2	86257575	86210681
39525	1427513_at	25	8	114154860	114154884	25	1	B4	SINE/B4	114154854	114154913	Nudt7	114133557	114152312	Vat1l	114205612	114374071
43483	1443427_at	25	12	26829875	26829851	25	1	L1_Mus3	LINE/L1	26830084	26829324	Cmpk2	26469204	26479835	Sox11	27342709	27340697
44815	1443427_at	25					2	L1_Mus3	LINE/L1
43370	1443326_at	25					2	MERV1_I-int	LTR/ERV1
46388	1439483_at	25	5	23692731	23692707	25	1	MuRRS4-int	LTR/ERV1	23694352	23692350	Srpk2	23616571	23503356	Pus7	23783711	23740648
49204	1452068_at	25					2	RLTR5_Mm	LTR/ERV1
49419	1443473_at	25	4	139162185	139162161	25	1	MTB_Mm-int	LTR/ERVL-MaLR	139162985	139161567	Minos1	139131113	139101814	Capzb	139192899	139291818
48126	AFFX-18SRNAMur/X00686_3_at	25					2	SSU-rRNA_Hsa	rRNA
51990	AFFX-18SRNAMur/X00686_3_at	25	17	39848010	39848034	24	1	SSU-rRNA_Hsa	rRNA	39846353	39848201	Gm9041	39640957	39645666	Gm21946	39953353	39955244
50689	AFFX-18SRNAMur/X00686_5_at	25					2	SSU-rRNA_Hsa	rRNA
46688	1443473_at	25					2	MTC-int	LTR/ERVL-MaLR
50800	AFFX-18SRNAMur/X00686_M_at	25	17	39847177	39847201	25	1	SSU-rRNA_Hsa	rRNA	39846353	39848201	Gm9041	39640957	39645666	Gm21946	39953353	39955244
51069	1424564_at	25	2	172469427	172469451	25	1	B4A	SINE/B4	172469331	172469572	Gcnt7	172458596	172450313	Fam209	172472520	172474331
52663	1427513_at	25	8	114154667	114154691	25	1	B4A	SINE/B4	114154499	114154773	Nudt7	114133557	114152312	Vat1l	114205612	114374071
54992	1448292_at	25	1	166431895	166431871	25	1	Lx2	LINE/L1	166432497	166430817	Pogk	166409863	166384622	Gm4846	166497588	166483613
53841	1434615_x_at	25	4	8123804	8123828	25	1	RLTR45-int	LTR/ERVK	8123326	8123961	Tox	6991557	6686353	Car8	8239041	8143367
53842	1434614_at	25	4	8123804	8123828	25	1	RLTR45-int	LTR/ERVK	8123326	8123961	Tox	6991557	6686353	Car8	8239041	8143367
55480	1455892_x_at	25					2	MuLV-int	LTR/ERV1
58426	1436172_at	25					2	RLTR46B	LTR/ERVK
58425	1455581_x_at	25					2	RLTR46B	LTR/ERVK
59519	1420001_at	25	7	34854950	34854926	25	1	RMER1B	Other	34855258	34854657	Chst8	34812711	34674468	Pepd	34912379	35044710
56916	1419237_at	25	7	6966675	6966699	25	1	URR1A	DNA/hAT-Charlie	6966671	6966748	Usp29	6961160	6963769	Aurkc	6995443	7002945
59317	1419658_at	25	17	36097023	36096999	25	1	RLTR9B	LTR/ERVK	36097133	36096812	H2-Bl	36084249	36080189	Gm7030	36129425	36109719
56539	1449609_at	25	4	125965977	125966001	25	1	MT2A	LTR/ERVL	125965768	125966238	Grik3	125490700	125714173	Csf3r	126024550	126044440
56591	1425113_x_at	25					2	IAPLTR4	LTR/ERVK
61283	1456182_x_at	25	8	123426216	123426192	25	1	RLTR4_Mm	LTR/ERV1	123426326	123425804	Tubb3	123411424	123422015	Def8	123442986	123463270
62608	1427795_s_at	25	5	33947188	33947164	25	1	RLTR46	LTR/ERVK	33947287	33946970	Nelfa	33936413	33896936	Gm1673	33983437	33985013
61387	1427740_a_at	25					2	Lx9	LINE/L1
64411	AFFX-18SRNAMur/X00686_M_at	25	6	3201498	3201522	25	1	SSU-rRNA_Hsa	rRNA	3200779	3201677				Samd9l	3399571	3372260
65534	1434614_at	25	4	8123802	8123826	25	1	RLTR45-int	LTR/ERVK	8123326	8123961	Tox	6991557	6686353	Car8	8239041	8143367
65533	1434615_x_at	25	4	8123802	8123826	25	1	RLTR45-int	LTR/ERVK	8123326	8123961	Tox	6991557	6686353	Car8	8239041	8143367
62784	1443473_at	25	4	139162072	139162048	25	1	MTB_Mm-int	LTR/ERVL-MaLR	139162985	139161567	Minos1	139131113	139101814	Capzb	139192899	139291818
64143	1431048_at	25					2	RMER1B	Other
65778	1439483_at	25	5	23692686	23692662	25	1	MuRRS4-int	LTR/ERV1	23694352	23692350	Srpk2	23616571	23503356	Pus7	23783711	23740648
66904	1433438_x_at	25	8	123426322	123426298	25	1	RLTR4_Mm	LTR/ERV1	123426326	123425804	Tubb3	123411424	123422015	Def8	123442986	123463270
66980	1451699_at	25	12	20661457	20661481	25	1	IAP-d-int	LTR/ERVK	20659924	20661493	Gm10479	20415938	20433699	1700030C10Rik	20815727	20814257
67032	1427740_a_at	25	4	89236293	89236269	25	1	Lx9	LINE/L1	89237177	89235755	Mtap	89137122	89181081	Cdkn2a	89294653	89274473
67051	1430457_at	25	1	130388586	130388610	25	1	MLT2B2	LTR/ERVL	130388417	130388659	Daf2	130423009	130388537	Cd55	130462744	130439027
71054	1455892_x_at	25					2	RLTR4_MM-int	LTR/ERV1
72514	1448292_at	25	1	166431718	166431694	25	1	Lx2	LINE/L1	166432497	166430817	Pogk	166409863	166384622	Gm4846	166497588	166483613
70124	1425297_at	25	13	74480411	74480387	25	1	MurSatRep1	Unknown	74481141	74480304	Gm10116	74406396	74407317	Zfp825	74482943	74480517
70123	1451654_x_at	25	13	74480411	74480387	25	1	MurSatRep1	Unknown	74481141	74480304	Gm10116	74406396	74407317	Zfp825	74482943	74480517
71639	1449609_at	25	4	125965931	125965955	25	1	MT2A	LTR/ERVL	125965768	125966238	Grik3	125490700	125714173	Csf3r	126024550	126044440
68717	1448292_at	25	1	166431833	166431809	25	1	Lx2	LINE/L1	166432497	166430817	Pogk	166409863	166384622	Gm4846	166497588	166483613
75541	AFFX-18SRNAMur/X00686_M_at	25					2	SSU-rRNA_Hsa	rRNA
72790	1452426_x_at	25					2	RLTR4_Mm	LTR/ERV1
75707	1457833_at	25	18	35631253	35631277	25	1	MT2B1	LTR/ERVL	35631051	35631318	Slc23a1	35627244	35614604	Mzb1	35649367	35647266
77314	1443427_at	25	12	26830013	26829989	25	1	L1_Mus3	LINE/L1	26830084	26829324	Cmpk2	26469204	26479835	Sox11	27342709	27340697
78738	1443473_at	25					2	MTB_Mm-int	LTR/ERVL-MaLR
78887	1457833_at	25	18	35631223	35631247	25	1	MT2B1	LTR/ERVL	35631051	35631318	Slc23a1	35627244	35614604	Mzb1	35649367	35647266
79037	AFFX-18SRNAMur/X00686_3_at	25	17	39847904	39847928	24	1	SSU-rRNA_Hsa	rRNA	39846353	39848201	Gm9041	39640957	39645666	Gm21946	39953353	39955244
79012	1441433_at	25					2	IAP-d-int	LTR/ERVK
84273	1424516_at	25	17	45441974	45441998	25	1	MERVL_2A-int	LTR/ERVL	45440193	45442030	Cdc5l	45433707	45391892	Spats1	45474938	45448937
84607	1434615_x_at	25	4	8123810	8123834	25	1	RLTR45-int	LTR/ERVK	8123326	8123961	Tox	6991557	6686353	Car8	8239041	8143367
84608	1434614_at	25	4	8123810	8123834	25	1	RLTR45-int	LTR/ERVK	8123326	8123961	Tox	6991557	6686353	Car8	8239041	8143367
83273	1424516_at	25	17	45441977	45442001	25	1	MERVL_2A-int	LTR/ERVL	45440193	45442030	Cdc5l	45433707	45391892	Spats1	45474938	45448937
83376	1448292_at	25	1	166431690	166431666	25	1	Lx2	LINE/L1	166432497	166430817	Pogk	166409863	166384622	Gm4846	166497588	166483613
90471	AFFX-18SRNAMur/X00686_M_at	25	17	39847443	39847467	24	1	SSU-rRNA_Hsa	rRNA	39846353	39848201	Gm9041	39640957	39645666	Gm21946	39953353	39955244
90263	1427740_a_at	25	4	89236065	89236041	25	1	Lx9	LINE/L1	89237177	89235755	Mtap	89137122	89181081	Cdkn2a	89294653	89274473
87703	1420001_at	25	7	34855030	34855006	25	1	RMER1B	Other	34855258	34854657	Chst8	34812711	34674468	Pepd	34912379	35044710
87523	1419658_at	25					2	RLTR9F	LTR/ERVK
85772	1451699_at	25	12	20661448	20661472	25	1	IAP-d-int	LTR/ERVK	20659924	20661493	Gm10479	20415938	20433699	1700030C10Rik	20815727	20814257
89066	1415708_at	25	11	3640113	3640089	25	1	MLT1K	LTR/ERVL-MaLR	3640325	3639749	Smtn	3540612	3517523	Morc2a	3649494	3690477
88979	1449972_s_at	25	17	17089162	17089186	25	1	MurSatRep1	Unknown	17088770	17089499	Zfp960	17064113	17089628	Zfp97	17121415	17146831
86217	1421185_at	25					2	RMER17A-int	LTR/ERVK
86245	1425961_at	25					2	Lx4A	LINE/L1
88814	1457841_at	25					2	LTRIS2	LTR/ERV1
92062	AFFX-18SRNAMur/X00686_3_at	25	17	39847896	39847919	24	1	SSU-rRNA_Hsa	rRNA	39846353	39848201	Gm9041	39640957	39645666	Gm21946	39953353	39955244
93371	1443326_at	25	13	79509331	79509355	25	1	MERV1_I-int	LTR/ERV1	79508237	79512797	Nr2f1	78199757	78188973	Arrdc3	80883384	80896035
93483	1442975_at	25	5	108282447	108282471	25	1	B3	SINE/B2	108282336	108282489	Dr1	108268897	108280526	Pigg	108312609	108349355
94839	1449609_at	25	4	125950265	125950289	25	1	L3b	LINE/CR1	125950257	125950357	Grik3	125490700	125714173	Csf3r	126024550	126044440
99241	AFFX-18SRNAMur/X00686_5_at	25	17	39846817	39846841	25	1	SSU-rRNA_Hsa	rRNA	39846353	39848201	Gm9041	39640957	39645666	Gm21946	39953353	39955244
97944	1439251_at	25	5	108684105	108684081	25	1	MTE-int	LTR/ERVL-MaLR	108684168	108683897	Slc26a1	108675569	108669878	Fgfrl1	108694229	108706950
96450	1424515_at	25	17	45441369	45441393	25	1	MERVL_2A-int	LTR/ERVL	45440193	45442030	Cdc5l	45433707	45391892	Spats1	45474938	45448937
100419	1451699_at	25	12	20661459	20661483	25	1	IAP-d-int	LTR/ERVK	20659924	20661493	Gm10479	20415938	20433699	1700030C10Rik	20815727	20814257
98940	1428042_at	25					2	Lx2B2	LINE/L1
97734	1441433_at	25					2	IAP-d-int	LTR/ERVK
97498	1430457_at	25	1	130437556	130437580	25	1	MLT2B2	LTR/ERVL	130437331	130437605	Daf2	130423009	130388537	Cd55	130462744	130439027
100900	1451699_at	25					2	IAP-d-int	LTR/ERVK
100962	1428042_at	25					2	Lx3C	LINE/L1
100904	1427438_at	25	18	39154761	39154785	25	1	L1MD	LINE/L1	39154067	39155339	Fgf1	38929404	38838673	Nr3c1	39491301	39410545
99370	1420105_at	25					2	RMER17C	LTR/ERVK
102061	1421185_at	25					2	RMER17A-int	LTR/ERVK
103247	1424515_at	25	17	45441115	45441139	25	1	MERVL_2A-int	LTR/ERVL	45440193	45442030	Cdc5l	45433707	45391892	Spats1	45474938	45448937
104813	1427740_a_at	25	4	89236269	89236245	25	1	Lx9	LINE/L1	89237177	89235755	Mtap	89137122	89181081	Cdkn2a	89294653	89274473
104879	1420105_at	25	13	62894942	62894966	25	1	RMER17C	LTR/ERVK	62894700	62895074	Fbp1	62888282	62864753	2010111I01Rik	63014934	63326096
106229	1425976_x_at	25					2	L1Md_T	LINE/L1
106298	1420001_at	25					2	RMER1B	Other
106578	1425976_x_at	25	8	42079517	42079493	25	1	L1Md_A	LINE/L1	42081197	42075037	Frg1	41417118	41397457	Triml1	43141486	43129807
106582	1439251_at	25	5	108684249	108684225	25	1	MTC	LTR/ERVL-MaLR	108684540	108684173	Slc26a1	108675569	108669878	Fgfrl1	108694229	108706950
106445	1421498_a_at	25	X	7412466	7412442	25	1	RMER4B	LTR/ERVK	7412661	7412415	Usp27x	7375830	7371276	Ppp1r3f	7605381	7557296
106797	1425976_x_at	25	8	42079518	42079494	25	1	L1Md_A	LINE/L1	42081197	42075037	Frg1	41417118	41397457	Triml1	43141486	43129807
108313	1459220_at	25	3	57240949	57240925	25	1	RLTR13D5	LTR/ERVK	57241922	57240899	F830104G03Rik	56890593	56889978	Tm4sf1	57301919	57285611
109176	1427740_a_at	25	4	89236196	89236172	25	1	Lx9	LINE/L1	89237177	89235755	Mtap	89137122	89181081	Cdkn2a	89294653	89274473
109204	1457833_at	25	18	35631478	35631502	25	1	RLTR30D2_MM	LTR/ERV1	35631325	35631791	Slc23a1	35627244	35614604	Mzb1	35649367	35647266
112278	1428042_at	25					2	Lx2B2	LINE/L1
112004	1425976_x_at	25					2	L1Md_T	LINE/L1
115259	1459220_at	25	3	57240881	57240857	25	1	RLTR19-int	LTR/ERVK	57240898	57240411	F830104G03Rik	56890593	56889978	Tm4sf1	57301919	57285611
111008	1459220_at	25	3	57240806	57240782	25	1	RLTR19-int	LTR/ERVK	57240898	57240411	F830104G03Rik	56890593	56889978	Tm4sf1	57301919	57285611
107997	1448073_at	25	2	91025935	91025959	25	1	PB1D10	SINE/Alu	91025897	91025984	Celf1	90940382	91019497	Rapsn	91035620	91045729
116390	1451654_x_at	25	13	74480621	74480597	25	1	MMSAT4	Satellite	74481149	74480431	Zfp825	74482943	74480517	Erap1	74639872	74691875
115655	1425297_at	25	13	74480621	74480597	25	1	MMSAT4	Satellite	74481149	74480431	Zfp825	74482943	74480517	Erap1	74639872	74691875
115472	1428042_at	25	10	87826498	87826474	25	1	Lx2B2	LINE/L1	87826834	87826426	Pah	87521795	87584136	Igf1	87858265	87937042
115509	1420105_at	25	13	62894946	62894970	25	1	RMER17C	LTR/ERVK	62894700	62895074	Fbp1	62888282	62864753	2010111I01Rik	63014934	63326096
113756	1421498_a_at	25	X	7412441	7412417	25	1	RMER4B	LTR/ERVK	7412661	7412415	Usp27x	7375830	7371276	Ppp1r3f	7605381	7557296
113703	1418802_at	25	7	143037356	143037332	25	1	ORR1D2	LTR/ERVL-MaLR	143037562	143037213	Tspan32	143005046	143019644	Cd81	143052739	143067934
116687	1457841_at	25	6	79034391	79034415	25	1	RLTR1B-int	LTR/ERV1	79034236	79034463	Reg3g	78468872	78466269	Gm20594	79818031	79818364
113567	1443473_at	25	4	139162332	139162308	25	1	MTB_Mm-int	LTR/ERVL-MaLR	139162985	139161567	Minos1	139131113	139101814	Capzb	139192899	139291818
116947	1459220_at	25					2	RLTR13D5	LTR/ERVK
117081	1420105_at	25					2	RMER17C	LTR/ERVK
118038	1425961_at	25					2	Lx4A	LINE/L1
117952	1442378_x_at	25	6	79034611	79034635	25	1	LTRIS2	LTR/ERV1	79034467	79035014	Reg3g	78468872	78466269	Gm20594	79818031	79818364
117951	1457841_at	25	6	79034611	79034635	25	1	LTRIS2	LTR/ERV1	79034467	79035014	Reg3g	78468872	78466269	Gm20594	79818031	79818364
119530	1433438_x_at	25	8	123426263	123426239	25	1	RLTR4_Mm	LTR/ERV1	123426326	123425804	Tubb3	123411424	123422015	Def8	123442986	123463270
118521	1449972_s_at	25	17	17089495	17089519	25	1	MMSAT4	Satellite	17089383	17089605	Zfp960	17064113	17089628	Zfp97	17121415	17146831
119670	1424515_at	25	17	45441493	45441517	25	1	MERVL_2A-int	LTR/ERVL	45440193	45442030	Cdc5l	45433707	45391892	Spats1	45474938	45448937
119532	1455892_x_at	25	8	123426263	123426239	25	1	RLTR4_Mm	LTR/ERV1	123426326	123425804	Tubb3	123411424	123422015	Def8	123442986	123463270
119531	1456182_x_at	25	8	123426263	123426239	25	1	RLTR4_Mm	LTR/ERV1	123426326	123425804	Tubb3	123411424	123422015	Def8	123442986	123463270
118365	1425976_x_at	25	8	42079463	42079439	24	1	L1Md_A	LINE/L1	42081197	42075037	Frg1	41417118	41397457	Triml1	43141486	43129807
118317	1457841_at	25	6	79034610	79034634	25	1	LTRIS2	LTR/ERV1	79034467	79035014	Reg3g	78468872	78466269	Gm20594	79818031	79818364
119956	1427513_at	25	8	114154369	114154393	25	1	B4	SINE/B4	114154273	114154417	Nudt7	114133557	114152312	Vat1l	114205612	114374071
125879	1443427_at	25	12	26829912	26829888	25	1	L1_Mus3	LINE/L1	26830084	26829324	Cmpk2	26469204	26479835	Sox11	27342709	27340697
121331	1443473_at	25	4	139162202	139162178	25	1	MTB_Mm-int	LTR/ERVL-MaLR	139162985	139161567	Minos1	139131113	139101814	Capzb	139192899	139291818
125433	1443326_at	25	13	79509609	79509633	25	1	MERV1_I-int	LTR/ERV1	79508237	79512797	Nr2f1	78199757	78188973	Arrdc3	80883384	80896035
125657	1448073_at	25	2	91025768	91025792	25	1	B3	SINE/B2	91025679	91025866	Celf1	90940382	91019497	Rapsn	91035620	91045729
128465	1427795_s_at	25					2	MMERVK10C-int	LTR/ERVK
127207	1427438_at	25	18	39154800	39154824	25	1	L1MD	LINE/L1	39154067	39155339	Fgf1	38929404	38838673	Nr3c1	39491301	39410545
128340	1457841_at	25					2	LTRIS2	LTR/ERV1
128294	1452426_x_at	25					2	RLTR4_Mm	LTR/ERV1
128339	1442378_x_at	25					2	LTRIS2	LTR/ERV1
128650	1430457_at	25	1	130388519	130388543	25	1	MLT2B2	LTR/ERVL	130388417	130388659	Daf2	130423009	130388537	Daf2	130423009	130388537
129696	1452068_at	25					2	RLTR5_Mm	LTR/ERV1
129889	1431048_at	25	14	45422548	45422572	25	1	RMER1B	Other	45421980	45422829	Gnpnat1	45388802	45376334	Fermt2	45530118	45458792
129739	AFFX-18SRNAMur/X00686_5_at	25					2	SSU-rRNA_Hsa	rRNA
131702	1436172_at	25					2	RLTR46B	LTR/ERVK
131701	1455581_x_at	25					2	RLTR46B	LTR/ERVK
134633	1427438_at	25	18	39154720	39154744	25	1	L1MD	LINE/L1	39154067	39155339	Fgf1	38929404	38838673	Nr3c1	39491301	39410545
134595	1418802_at	25					2	MT2A	LTR/ERVL
136036	1433954_at	25	11	86209337	86209361	25	1	RLTR41C	LTR/ERV1	86209158	86209606	Brip1	86201193	86058138	Ints2	86257575	86210681
136066	1418802_at	25	7	143037378	143037354	25	1	ORR1D2	LTR/ERVL-MaLR	143037562	143037213	Tspan32	143005046	143019644	Cd81	143052739	143067934
138910	1425297_at	25	13	74447320	74447296	25	1	MurSatRep1	Unknown	74447328	74447106	Gm10116	74406396	74407317	Zfp825	74482943	74480517
138909	1451654_x_at	25	13	74447320	74447296	25	1	MurSatRep1	Unknown	74447328	74447106	Gm10116	74406396	74407317	Zfp825	74482943	74480517
138519	1432050_at	25	17	55563392	55563416	25	1	RMER19C	LTR/ERVK	55562836	55563509	St6gal2	55445382	55514581	Vmn2r118	55624672	55592341
138647	1457379_at	25	16	17353604	17353580	25	1	B3A	SINE/B2	17353652	17353473	Serpind1	17331371	17343575	Snap29	17406003	17430826
142947	1449609_at	25	4	125966087	125966111	25	1	MT2A	LTR/ERVL	125965768	125966238	Grik3	125490700	125714173	Csf3r	126024550	126044440
142993	1426061_x_at	25					2	L1Md_F3	LINE/L1
140527	1449220_at	25					2	ERVB4_1C-LTR_Mm	LTR/ERVK
143192	1433954_at	25	11	86209281	86209305	25	1	RLTR41C	LTR/ERV1	86209158	86209606	Brip1	86201193	86058138	Ints2	86257575	86210681
143417	1434615_x_at	25					2	ERVB4_2-LTR_MM	LTR/ERVK
142829	AFFX-18SRNAMur/X00686_5_at	25	17	39846827	39846851	25	1	SSU-rRNA_Hsa	rRNA	39846353	39848201	Gm9041	39640957	39645666	Gm21946	39953353	39955244
144323	1455382_at	25	5	44236339	44236363	25	1	MTE2b	LTR/ERVL-MaLR	44236196	44236503	Tapt1	44226606	44175164	Ldb2	44799707	44472133
144369	1457833_at	25	18	35631385	35631409	25	1	RLTR30D2_MM	LTR/ERV1	35631325	35631791	Slc23a1	35627244	35614604	Mzb1	35649367	35647266
144908	1439251_at	25	5	108684137	108684113	25	1	MTE-int	LTR/ERVL-MaLR	108684168	108683897	Slc26a1	108675569	108669878	Fgfrl1	108694229	108706950
147577	1451699_at	25					2	IAP-d-int	LTR/ERVK
147824	1425113_x_at	25					2	IAPEY4_I-int	LTR/ERVK
148989	1459220_at	25					2	RLTR19-int	LTR/ERVK
149024	1426074_at	25	13	12831474	12831498	25	1	IAPLTR3-int	LTR/ERVK	12829105	12831628	Prl2c3	12800078	12790822	Prl2c2	13005383	12996132
151664	1425976_x_at	25	8	42079515	42079491	25	1	L1Md_A	LINE/L1	42081197	42075037	Frg1	41417118	41397457	Triml1	43141486	43129807
155078	1452426_x_at	25					2	RLTR4_Mm	LTR/ERV1
150631	1424516_at	25	17	45441971	45441995	25	1	MERVL_2A-int	LTR/ERVL	45440193	45442030	Cdc5l	45433707	45391892	Spats1	45474938	45448937
153167	1433438_x_at	25	8	123426408	123426384	25	1	MuLV-int	LTR/ERV1	123433974	123426364	Tubb3	123411424	123422015	Def8	123442986	123463270
153262	1420169_at	25	14	123044478	123044454	25	1	MTEa	LTR/ERVL-MaLR	123044719	123044404	Tmtc4	122984035	122918971	Nalcn	123627144	123276641
152201	1449972_s_at	25	17	17089565	17089589	25	1	MMSAT4	Satellite	17089383	17089605	Zfp960	17064113	17089628	Zfp97	17121415	17146831
156469	1431048_at	25					2	RMER1B	Other
156540	1425976_x_at	25					2	L1Md_A	LINE/L1
157635	AFFX-18SRNAMur/X00686_M_at	25	17	39847183	39847207	25	1	SSU-rRNA_Hsa	rRNA	39846353	39848201	Gm9041	39640957	39645666	Gm21946	39953353	39955244
159330	1451699_at	25					2	RLTR10D	LTR/ERVK
161879	1425297_at	25	13	74447314	74447290	25	1	MurSatRep1	Unknown	74447328	74447106	Gm10116	74406396	74407317	Zfp825	74482943	74480517
161880	1451654_x_at	25	13	74447314	74447290	25	1	MurSatRep1	Unknown	74447328	74447106	Gm10116	74406396	74407317	Zfp825	74482943	74480517
163816	1452068_at	25					2	RLTR5_Mm	LTR/ERV1
163716	1420105_at	25					2	RMER17C	LTR/ERVK
168272	1443326_at	25	13	79509561	79509585	25	1	MERV1_I-int	LTR/ERV1	79508237	79512797	Nr2f1	78199757	78188973	Arrdc3	80883384	80896035
166837	1425961_at	25					2	Lx4A	LINE/L1
169237	1442378_x_at	25					2	RLTR1B-int	LTR/ERV1
169734	1455892_x_at	25					2	RLTR4_MM-int	LTR/ERV1
170814	1439251_at	25	5	108684093	108684069	25	1	MTE-int	LTR/ERVL-MaLR	108684168	108683897	Slc26a1	108675569	108669878	Fgfrl1	108694229	108706950
170882	1424564_at	25	2	172469371	172469395	25	1	B4A	SINE/B4	172469331	172469572	Gcnt7	172458596	172450313	Fam209	172472520	172474331
171128	1425297_at	25	13	74480582	74480558	25	1	MMSAT4	Satellite	74481149	74480431	Zfp825	74482943	74480517	Erap1	74639872	74691875
171129	1451654_x_at	25	13	74480582	74480558	25	1	MMSAT4	Satellite	74481149	74480431	Zfp825	74482943	74480517	Erap1	74639872	74691875
172713	1420169_at	25	14	123044625	123044601	25	1	MTEa	LTR/ERVL-MaLR	123044719	123044404	Tmtc4	122984035	122918971	Nalcn	123627144	123276641
173672	1455382_at	25	5	44236306	44236330	25	1	MTE2b	LTR/ERVL-MaLR	44236196	44236503	Tapt1	44226606	44175164	Ldb2	44799707	44472133
173898	1421185_at	25					2	RMER17A-int	LTR/ERVK
177892	1421498_a_at	25	X	7412354	7412330	25	1	RMER4B	LTR/ERVK	7412359	7412109	Usp27x	7375830	7371276	Ppp1r3f	7605381	7557296
175173	1443473_at	25	4	139162061	139162037	25	1	MTB_Mm-int	LTR/ERVL-MaLR	139162985	139161567	Minos1	139131113	139101814	Capzb	139192899	139291818
177995	1421185_at	25	15	100328548	100328572	25	1	RMER17A-int	LTR/ERVK	100327709	100328719	Mettl7a1	100304817	100314348	Mettl7a3	100334929	100340341
176945	1426060_at	25	18	88263235	88263211	25	1	L1Md_F3	LINE/L1	88269112	88262972	Gm5096	87756286	87758143	Socs6	88927481	88665224
181525	1436172_at	25	6	3333552	3333528	25	1	RLTR46B	LTR/ERVK	3333740	3333361				Samd9l	3399571	3372260
181526	1455581_x_at	25	6	3333552	3333528	25	1	RLTR46B	LTR/ERVK	3333740	3333361				Samd9l	3399571	3372260
180896	1455581_x_at	25					2	RLTR46B	LTR/ERVK
178365	1443427_at	25	12	26829746	26829722	25	1	L1_Mus3	LINE/L1	26830084	26829324	Cmpk2	26469204	26479835	Sox11	27342709	27340697
181106	1452068_at	25					2	RLTR5_Mm	LTR/ERV1
178114	1427740_a_at	25	4	89236144	89236120	25	1	Lx9	LINE/L1	89237177	89235755	Mtap	89137122	89181081	Cdkn2a	89294653	89274473
178192	1418802_at	25	7	143044540	143044516	25	1	MT2A	LTR/ERVL	143044941	143044421	Tspan32	143005046	143019644	Cd81	143052739	143067934
181368	AFFX-18SRNAMur/X00686_5_at	25	17	39846717	39846741	25	1	SSU-rRNA_Hsa	rRNA	39846353	39848201	Gm9041	39640957	39645666	Gm21946	39953353	39955244
178515	1419237_at	25	7	6966778	6966802	25	1	RLTR49	LTR/ERVK	6966756	6967010	Usp29	6961160	6963769	Aurkc	6995443	7002945
185214	1437952_at	25					2	MERVL_2A-int	LTR/ERVL
186909	1457379_at	25	16	17353543	17353519	25	1	B3A	SINE/B2	17353652	17353473	Serpind1	17331371	17343575	Snap29	17406003	17430826
188521	1432050_at	25	17	55558384	55558408	25	1	RLTR20B1	LTR/ERVK	55558383	55558466	St6gal2	55445382	55514581	Vmn2r118	55624672	55592341
188555	1426061_x_at	25					2	L1Md_F3	LINE/L1
188554	1426060_at	25					2	L1Md_F3	LINE/L1
191140	1455581_x_at	25					2	IAPEY4_LTR	LTR/ERVK
192767	1443427_at	25	12	26829864	26829840	25	1	L1_Mus3	LINE/L1	26830084	26829324	Cmpk2	26469204	26479835	Sox11	27342709	27340697
190129	AFFX-18SRNAMur/X00686_M_at	25	17	39847193	39847217	25	1	SSU-rRNA_Hsa	rRNA	39846353	39848201	Gm9041	39640957	39645666	Gm21946	39953353	39955244
194344	1455892_x_at	25					2	RLTR4_MM-int	LTR/ERV1
194557	1456182_x_at	25	8	123426318	123426294	25	1	RLTR4_Mm	LTR/ERV1	123426326	123425804	Tubb3	123411424	123422015	Def8	123442986	123463270
194556	1433438_x_at	25	8	123426318	123426294	25	1	RLTR4_Mm	LTR/ERV1	123426326	123425804	Tubb3	123411424	123422015	Def8	123442986	123463270
195460	AFFX-18SRNAMur/X00686_M_at	25	17	39847259	39847283	25	1	SSU-rRNA_Hsa	rRNA	39846353	39848201	Gm9041	39640957	39645666	Gm21946	39953353	39955244
195455	AFFX-18SRNAMur/X00686_5_at	25	17	39846809	39846833	25	1	SSU-rRNA_Hsa	rRNA	39846353	39848201	Gm9041	39640957	39645666	Gm21946	39953353	39955244
195642	AFFX-18SRNAMur/X00686_M_at	25	10	82955349	82955326	24	1	SSU-rRNA_Hsa	rRNA	82955391	82955117	Gm4799	82954344	82955000	Chst11	82985498	83195900
191426	1432050_at	25					2	RMER19C	LTR/ERVK
195505	1427513_at	25	8	114154682	114154706	25	1	B4A	SINE/B4	114154499	114154773	Nudt7	114133557	114152312	Vat1l	114205612	114374071
193101	1452426_x_at	25					2	RLTR4_Mm	LTR/ERV1
192938	1419658_at	25	17	36108648	36108624	25	1	RLTR9F	LTR/ERVK	36108905	36108474	H2-Bl	36084249	36080189	Gm7030	36129425	36109719
196921	1426074_at	25					2	IAPLTR3-int	LTR/ERVK
196927	1455581_x_at	25	19	5010192	5010168	25	1	RLTR46B	LTR/ERVK	5010302	5009935	Npas4	4989971	4984355	Slc29a2	5024006	5031971
196928	1436172_at	25	19	5010192	5010168	25	1	RLTR46B	LTR/ERVK	5010302	5009935	Npas4	4989971	4984355	Slc29a2	5024006	5031971
197107	1437952_at	25	14	57417729	57417705	25	1	MERVL_2A-int	LTR/ERVL	57419177	57417436	Cryl1	57398483	57275034	Ift88	57424062	57517936
197610	AFFX-18SRNAMur/X00686_3_at	25	17	39847884	39847908	25	1	SSU-rRNA_Hsa	rRNA	39846353	39848201	Gm9041	39640957	39645666	Gm21946	39953353	39955244
197632	1457841_at	25					2	LTRIS2	LTR/ERV1
197633	1442378_x_at	25					2	LTRIS2	LTR/ERV1
197451	AFFX-18SRNAMur/X00686_5_at	25					2	SSU-rRNA_Hsa	rRNA
198704	1448292_at	25	1	166431853	166431829	25	1	Lx2	LINE/L1	166432497	166430817	Pogk	166409863	166384622	Gm4846	166497588	166483613
198803	1433438_x_at	25	8	123426468	123426444	25	1	MuLV-int	LTR/ERV1	123433974	123426364	Tubb3	123411424	123422015	Def8	123442986	123463270
198798	AFFX-18SRNAMur/X00686_M_at	25	17	39847199	39847223	25	1	SSU-rRNA_Hsa	rRNA	39846353	39848201	Gm9041	39640957	39645666	Gm21946	39953353	39955244
201980	1426074_at	25					2	IAPLTR3-int	LTR/ERVK
200162	AFFX-18SRNAMur/X00686_3_at	25	17	39847860	39847884	25	1	SSU-rRNA_Hsa	rRNA	39846353	39848201	Gm9041	39640957	39645666	Gm21946	39953353	39955244
201405	1442378_x_at	25					2	LTRIS2	LTR/ERV1
201404	1457841_at	25					2	LTRIS2	LTR/ERV1
202913	1420169_at	25	14	123044457	123044433	24	1	MTEa	LTR/ERVL-MaLR	123044719	123044404	Tmtc4	122984035	122918971	Nalcn	123627144	123276641
201927	1421498_a_at	25	X	7412490	7412466	25	1	RMER4B	LTR/ERVK	7412661	7412415	Usp27x	7375830	7371276	Ppp1r3f	7605381	7557296
200418	1431048_at	25	14	45422285	45422309	25	1	RMER1B	Other	45421980	45422829	Gnpnat1	45388802	45376334	Fermt2	45530118	45458792
203026	1427795_s_at	25					2	MMERVK10C-int	LTR/ERVK
199048	1455892_x_at	25					2	RLTR4_MM-int	LTR/ERV1
202820	1457841_at	25					2	LTRIS2	LTR/ERV1
206230	1456182_x_at	25	8	123426317	123426293	25	1	RLTR4_Mm	LTR/ERV1	123426326	123425804	Tubb3	123411424	123422015	Def8	123442986	123463270
207494	1425976_x_at	25					2	L1Md_F2	LINE/L1
207630	1431048_at	25	14	45422246	45422270	25	1	RMER1B	Other	45421980	45422829	Gnpnat1	45388802	45376334	Fermt2	45530118	45458792
207694	1424515_at	25	17	45441248	45441272	25	1	MERVL_2A-int	LTR/ERVL	45440193	45442030	Cdc5l	45433707	45391892	Spats1	45474938	45448937
208964	AFFX-18SRNAMur/X00686_3_at	25					2	SSU-rRNA_Hsa	rRNA
209304	1427438_at	25	18	39154936	39154960	25	1	L1MD	LINE/L1	39154067	39155339	Fgf1	38929404	38838673	Nr3c1	39491301	39410545
209252	1455892_x_at	25					2	RLTR4_MM-int	LTR/ERV1
210577	1457833_at	25	18	35631189	35631213	25	1	MT2B1	LTR/ERVL	35631051	35631318	Slc23a1	35627244	35614604	Mzb1	35649367	35647266
212003	1443473_at	25	4	139162231	139162207	25	1	MTB_Mm-int	LTR/ERVL-MaLR	139162985	139161567	Minos1	139131113	139101814	Capzb	139192899	139291818
211579	1451699_at	25					2	IAP-d-int	LTR/ERVK
211607	1448073_at	25	2	91025819	91025843	25	1	B3	SINE/B2	91025679	91025866	Celf1	90940382	91019497	Rapsn	91035620	91045729
216376	1421498_a_at	25	X	7412462	7412438	25	1	RMER4B	LTR/ERVK	7412661	7412415	Usp27x	7375830	7371276	Ppp1r3f	7605381	7557296
213522	1443326_at	25					2	MERV1_I-int	LTR/ERV1
213619	1425113_x_at	25					2	IAPLTR4	LTR/ERVK
216003	1441433_at	25					2	IAP-d-int	LTR/ERVK
219334	AFFX-18SRNAMur/X00686_M_at	25	17	39847335	39847359	25	1	SSU-rRNA_Hsa	rRNA	39846353	39848201	Gm9041	39640957	39645666	Gm21946	39953353	39955244
216182	1433438_x_at	25	8	123426467	123426443	25	1	MuLV-int	LTR/ERV1	123433974	123426364	Tubb3	123411424	123422015	Def8	123442986	123463270
219412	1455581_x_at	25					2	RLTR46B	LTR/ERVK
214892	1427795_s_at	25	5	33947264	33947240	25	1	RLTR46	LTR/ERVK	33947287	33946970	Nelfa	33936413	33896936	Gm1673	33983437	33985013
217572	1420001_at	25	7	34854893	34854869	25	1	RMER1B	Other	34855258	34854657	Chst8	34812711	34674468	Pepd	34912379	35044710
217452	1455892_x_at	25					2	RLTR4_MM-int	LTR/ERV1
215061	1421498_a_at	25	X	7412447	7412423	25	1	RMER4B	LTR/ERVK	7412661	7412415	Usp27x	7375830	7371276	Ppp1r3f	7605381	7557296
217878	AFFX-18SRNAMur/X00686_M_at	25					2	SSU-rRNA_Hsa	rRNA
220484	1452426_x_at	25					2	RLTR4_Mm	LTR/ERV1
221010	1433954_at	25					2	RLTR41C	LTR/ERV1
223432	1452426_x_at	25					2	RLTR4_Mm	LTR/ERV1
223486	1455382_at	25	5	44236352	44236376	25	1	MTE2b	LTR/ERVL-MaLR	44236196	44236503	Tapt1	44226606	44175164	Ldb2	44799707	44472133
223792	AFFX-18SRNAMur/X00686_3_at	25					2	SSU-rRNA_Hsa	rRNA
225428	1459220_at	25					2	RLTR19-int	LTR/ERVK
226469	1442975_at	25					2	B3	SINE/B2
225002	1455382_at	25	5	44236213	44236237	25	1	MTE2b	LTR/ERVL-MaLR	44236196	44236503	Tapt1	44226606	44175164	Ldb2	44799707	44472133
225135	1448073_at	25	2	91025944	91025968	25	1	PB1D10	SINE/Alu	91025897	91025984	Celf1	90940382	91019497	Rapsn	91035620	91045729
225374	1427740_a_at	25	4	89236160	89236136	25	1	Lx9	LINE/L1	89237177	89235755	Mtap	89137122	89181081	Cdkn2a	89294653	89274473
226835	AFFX-18SRNAMur/X00686_3_at	25	17	39848024	39848048	25	1	SSU-rRNA_Hsa	rRNA	39846353	39848201	Gm9041	39640957	39645666	Gm21946	39953353	39955244
226898	1448073_at	25	2	91025702	91025726	25	1	B3	SINE/B2	91025679	91025866	Celf1	90940382	91019497	Rapsn	91035620	91045729
228106	1436172_at	25					2	RLTR46B	LTR/ERVK
228123	1442378_x_at	25	6	79034364	79034388	25	1	RLTR1B-int	LTR/ERV1	79034236	79034463	Reg3g	78468872	78466269	Gm20594	79818031	79818364
230623	1426060_at	25	18	88263236	88263212	25	1	L1Md_F3	LINE/L1	88269112	88262972	Gm5096	87756286	87758143	Socs6	88927481	88665224
230622	1426061_x_at	25	18	88263236	88263212	25	1	L1Md_F3	LINE/L1	88269112	88262972	Gm5096	87756286	87758143	Socs6	88927481	88665224
232581	1427795_s_at	25	5	33947197	33947173	25	1	RLTR46	LTR/ERVK	33947287	33946970	Nelfa	33936413	33896936	Gm1673	33983437	33985013
232560	1455892_x_at	25					2	RLTR4_MM-int	LTR/ERV1
232572	1433438_x_at	25	8	123426430	123426406	25	1	MuLV-int	LTR/ERV1	123433974	123426364	Tubb3	123411424	123422015	Def8	123442986	123463270
231303	1448073_at	25	2	91025957	91025981	25	1	PB1D10	SINE/Alu	91025897	91025984	Celf1	90940382	91019497	Rapsn	91035620	91045729
233576	1449972_s_at	25	17	17089509	17089533	25	1	MMSAT4	Satellite	17089383	17089605	Zfp960	17064113	17089628	Zfp97	17121415	17146831
230782	AFFX-18SRNAMur/X00686_5_at	25	17	39846575	39846599	25	1	SSU-rRNA_Hsa	rRNA	39846353	39848201	Gm9041	39640957	39645666	Gm21946	39953353	39955244
229270	1449972_s_at	25	17	17040876	17040900	25	1	MurSatRep1	Unknown	17040876	17040904	BC002059	16972910	16973770	Zfp960	17064113	17089628
228383	1457379_at	25	16	17353515	17353491	25	1	B3A	SINE/B2	17353652	17353473	Serpind1	17331371	17343575	Snap29	17406003	17430826
234152	1442975_at	25	5	108282376	108282400	25	1	B3	SINE/B2	108282336	108282489	Dr1	108268897	108280526	Pigg	108312609	108349355
235220	1443326_at	25	13	79509464	79509488	25	1	MERV1_I-int	LTR/ERV1	79508237	79512797	Nr2f1	78199757	78188973	Arrdc3	80883384	80896035
235415	1420169_at	25	14	123044636	123044612	25	1	MTEa	LTR/ERVL-MaLR	123044719	123044404	Tmtc4	122984035	122918971	Nalcn	123627144	123276641
238252	1452426_x_at	25					2	RLTR4_Mm	LTR/ERV1
238259	1428042_at	25	10	87826531	87826507	25	1	Lx2B2	LINE/L1	87826834	87826426	Pah	87521795	87584136	Igf1	87858265	87937042
239499	1424515_at	25	17	45441511	45441535	25	1	MERVL_2A-int	LTR/ERVL	45440193	45442030	Cdc5l	45433707	45391892	Spats1	45474938	45448937
243942	1427740_a_at	25	4	89236107	89236083	25	1	Lx9	LINE/L1	89237177	89235755	Mtap	89137122	89181081	Cdkn2a	89294653	89274473
245483	1428042_at	25					2	Lx2B2	LINE/L1
248259	1415708_at	25	11	3640087	3640063	25	1	MLT1K	LTR/ERVL-MaLR	3640325	3639749	Smtn	3540612	3517523	Morc2a	3649494	3690477
248487	AFFX-18SRNAMur/X00686_3_at	25					2	SSU-rRNA_Hsa	rRNA
248707	1439251_at	25	5	108683983	108683959	25	1	MTE-int	LTR/ERVL-MaLR	108684168	108683897	Slc26a1	108675569	108669878	Fgfrl1	108694229	108706950
251358	1424516_at	25					2	MERVL_2A-int	LTR/ERVL
251272	1439483_at	25	5	23692838	23692814	25	1	MuRRS4-int	LTR/ERV1	23694352	23692350	Srpk2	23616571	23503356	Pus7	23783711	23740648
254684	1442975_at	25	5	108282529	108282553	25	1	RSINE1	SINE/B4	108282479	108282570	Dr1	108268897	108280526	Pigg	108312609	108349355
255794	1431048_at	25	14	45422612	45422636	25	1	RMER1B	Other	45421980	45422829	Gnpnat1	45388802	45376334	Fermt2	45530118	45458792
257597	1421498_a_at	25	X	7412237	7412213	25	1	RMER4B	LTR/ERVK	7412359	7412109	Usp27x	7375830	7371276	Ppp1r3f	7605381	7557296
257624	1419237_at	25					2	RLTR49	LTR/ERVK
260415	1425113_x_at	25					2	IAPEY4_I-int	LTR/ERVK
260383	1449609_at	25	4	125966155	125966179	25	1	MT2A	LTR/ERVL	125965768	125966238	Grik3	125490700	125714173	Csf3r	126024550	126044440
261342	1424515_at	25	17	45441015	45441039	25	1	MERVL_2A-int	LTR/ERVL	45440193	45442030	Cdc5l	45433707	45391892	Spats1	45474938	45448937
261345	1427513_at	25	8	114154635	114154659	25	1	B4A	SINE/B4	114154499	114154773	Nudt7	114133557	114152312	Vat1l	114205612	114374071
261816	1421185_at	25	15	100328337	100328361	25	1	RMER17A-int	LTR/ERVK	100327709	100328719	Mettl7a1	100304817	100314348	Mettl7a3	100334929	100340341
261934	1426074_at	25					2	IAPLTR3-int	LTR/ERVK
263268	1431048_at	25	14	45422488	45422512	25	1	RMER1B	Other	45421980	45422829	Gnpnat1	45388802	45376334	Fermt2	45530118	45458792
263129	1442378_x_at	25					2	RLTR1B-int	LTR/ERV1
263431	1451699_at	25	12	20661454	20661478	25	1	IAP-d-int	LTR/ERVK	20659924	20661493	Gm10479	20415938	20433699	1700030C10Rik	20815727	20814257
264856	1415708_at	25	11	3640232	3640208	25	1	MLT1K	LTR/ERVL-MaLR	3640325	3639749	Smtn	3540612	3517523	Morc2a	3649494	3690477
264980	1455382_at	25	5	44236222	44236246	25	1	MTE2b	LTR/ERVL-MaLR	44236196	44236503	Tapt1	44226606	44175164	Ldb2	44799707	44472133
266444	1428042_at	25	10	87826513	87826489	25	1	Lx2B2	LINE/L1	87826834	87826426	Pah	87521795	87584136	Igf1	87858265	87937042
267298	1431048_at	25					2	RMER1B	Other
267757	1439483_at	25	5	23692824	23692800	25	1	MuRRS4-int	LTR/ERV1	23694352	23692350	Srpk2	23616571	23503356	Pus7	23783711	23740648
267803	1425297_at	25	13	74480424	74480400	25	1	MurSatRep1	Unknown	74481141	74480304	Gm10116	74406396	74407317	Zfp825	74482943	74480517
267804	1451654_x_at	25	13	74480424	74480400	25	1	MurSatRep1	Unknown	74481141	74480304	Gm10116	74406396	74407317	Zfp825	74482943	74480517
270276	1427438_at	25	18	39154610	39154634	25	1	L1MD	LINE/L1	39154067	39155339	Fgf1	38929404	38838673	Nr3c1	39491301	39410545
268900	1433438_x_at	25	8	123426415	123426391	25	1	MuLV-int	LTR/ERV1	123433974	123426364	Tubb3	123411424	123422015	Def8	123442986	123463270
270179	1434614_at	25	4	8123803	8123827	25	1	RLTR45-int	LTR/ERVK	8123326	8123961	Tox	6991557	6686353	Car8	8239041	8143367
272140	1421498_a_at	25	X	7412227	7412203	25	1	RMER4B	LTR/ERVK	7412359	7412109	Usp27x	7375830	7371276	Ppp1r3f	7605381	7557296
269099	1432050_at	25	17	55563307	55563331	25	1	RMER19C	LTR/ERVK	55562836	55563509	St6gal2	55445382	55514581	Vmn2r118	55624672	55592341
268737	1443473_at	25	4	139162320	139162296	25	1	MTB_Mm-int	LTR/ERVL-MaLR	139162985	139161567	Minos1	139131113	139101814	Capzb	139192899	139291818
271870	1443326_at	25					2	MERV1_I-int	LTR/ERV1
273416	1426074_at	25					2	IAPLTR3-int	LTR/ERVK
273444	1449220_at	25	6	48764863	48764839	25	1	ERVB4_1C-LTR_Mm	LTR/ERVK	48764867	48764363	Gimap5	48746197	48754210	Gimap3	48766519	48765089
274953	1443473_at	25	4	139162181	139162157	25	1	MTB_Mm-int	LTR/ERVL-MaLR	139162985	139161567	Minos1	139131113	139101814	Capzb	139192899	139291818
277533	1448073_at	25	2	91025692	91025716	25	1	B3	SINE/B2	91025679	91025866	Celf1	90940382	91019497	Rapsn	91035620	91045729
276489	1449609_at	25	4	125966119	125966143	25	1	MT2A	LTR/ERVL	125965768	125966238	Grik3	125490700	125714173	Csf3r	126024550	126044440
276562	1420001_at	25					2	RMER1B	Other
278068	1434615_x_at	25					2	RLTR45	LTR/ERVK
278069	1434614_at	25					2	RLTR45	LTR/ERVK
281823	1439483_at	25	5	23692635	23692611	25	1	MuRRS4-int	LTR/ERV1	23694352	23692350	Srpk2	23616571	23503356	Pus7	23783711	23740648
279470	AFFX-18SRNAMur/X00686_3_at	25					2	SSU-rRNA_Hsa	rRNA
279036	1434615_x_at	25					2	RLTR45-int	LTR/ERVK
279037	1434614_at	25					2	RLTR45-int	LTR/ERVK
282042	1436172_at	25					2	RLTR46B	LTR/ERVK
285449	1443427_at	25	12	26829968	26829944	25	1	L1_Mus3	LINE/L1	26830084	26829324	Cmpk2	26469204	26479835	Sox11	27342709	27340697
287921	1421185_at	25	15	100328325	100328349	25	1	RMER17A-int	LTR/ERVK	100327709	100328719	Mettl7a1	100304817	100314348	Mettl7a3	100334929	100340341
289498	1421498_a_at	25	X	7412476	7412452	25	1	RMER4B	LTR/ERVK	7412661	7412415	Usp27x	7375830	7371276	Ppp1r3f	7605381	7557296
290947	1457379_at	25	16	17353568	17353544	25	1	B3A	SINE/B2	17353652	17353473	Serpind1	17331371	17343575	Snap29	17406003	17430826
291331	1448292_at	25	1	166431678	166431654	25	1	Lx2	LINE/L1	166432497	166430817	Pogk	166409863	166384622	Gm4846	166497588	166483613
291230	1448292_at	25	1	166431662	166431639	24	1	Lx2	LINE/L1	166432497	166430817	Pogk	166409863	166384622	Gm4846	166497588	166483613
292555	1455892_x_at	25					2	RLTR4_MM-int	LTR/ERV1
296521	AFFX-18SRNAMur/X00686_M_at	25	17	39847121	39847145	25	1	SSU-rRNA_Hsa	rRNA	39846353	39848201	Gm9041	39640957	39645666	Gm21946	39953353	39955244
295518	1415708_at	25	11	3640146	3640122	25	1	MLT1K	LTR/ERVL-MaLR	3640325	3639749	Smtn	3540612	3517523	Morc2a	3649494	3690477
295291	1442975_at	25	5	108282438	108282462	25	1	B3	SINE/B2	108282336	108282489	Dr1	108268897	108280526	Pigg	108312609	108349355
297029	1452426_x_at	25					2	RLTR4_Mm	LTR/ERV1
296747	1448292_at	25	1	166431876	166431852	25	1	Lx2	LINE/L1	166432497	166430817	Pogk	166409863	166384622	Gm4846	166497588	166483613
298097	1427795_s_at	25					2	MMERVK10C-int	LTR/ERVK
302511	1443326_at	25	13	79509662	79509686	25	1	MERV1_I-int	LTR/ERV1	79508237	79512797	Nr2f1	78199757	78188973	Arrdc3	80883384	80896035
305496	1428042_at	25	10	87826545	87826521	25	1	Lx2B2	LINE/L1	87826834	87826426	Pah	87521795	87584136	Igf1	87858265	87937042
305678	1419237_at	25	7	6966908	6966932	25	1	RLTR49	LTR/ERVK	6966756	6967010	Usp29	6961160	6963769	Aurkc	6995443	7002945
308393	1424516_at	25					2	MERVL_2A-int	LTR/ERVL
309818	1424516_at	25	17	45441965	45441989	25	1	MERVL_2A-int	LTR/ERVL	45440193	45442030	Cdc5l	45433707	45391892	Spats1	45474938	45448937
309662	AFFX-18SRNAMur/X00686_3_at	25					2	SSU-rRNA_Hsa	rRNA
310012	1449220_at	25					2	ERVB4_1C-LTR_Mm	LTR/ERVK
308665	1449972_s_at	25	17	17088785	17088809	25	1	MurSatRep1	Unknown	17088770	17089499	Zfp960	17064113	17089628	Zfp97	17121415	17146831
312911	1439483_at	25	5	23692570	23692546	25	1	MuRRS4-int	LTR/ERV1	23694352	23692350	Srpk2	23616571	23503356	Pus7	23783711	23740648
317545	1425113_x_at	25					2	IAPEY4_I-int	LTR/ERVK
318717	AFFX-18SRNAMur/X00686_3_at	25	17	39847854	39847878	25	1	SSU-rRNA_Hsa	rRNA	39846353	39848201	Gm9041	39640957	39645666	Gm21946	39953353	39955244
318449	1457379_at	25					2	ID_B1	SINE/B4
321627	1457379_at	25	16	17353499	17353475	25	1	B3A	SINE/B2	17353652	17353473	Serpind1	17331371	17343575	Snap29	17406003	17430826
318577	AFFX-18SRNAMur/X00686_5_at	25					2	SSU-rRNA_Hsa	rRNA
324284	1424515_at	25	17	45441389	45441413	25	1	MERVL_2A-int	LTR/ERVL	45440193	45442030	Cdc5l	45433707	45391892	Spats1	45474938	45448937
324924	1451654_x_at	25	13	74447318	74447294	25	1	MurSatRep1	Unknown	74447328	74447106	Gm10116	74406396	74407317	Zfp825	74482943	74480517
324923	1425297_at	25	13	74447318	74447294	25	1	MurSatRep1	Unknown	74447328	74447106	Gm10116	74406396	74407317	Zfp825	74482943	74480517
325948	1449972_s_at	25	17	17088863	17088887	25	1	MurSatRep1	Unknown	17088770	17089499	Zfp960	17064113	17089628	Zfp97	17121415	17146831
330316	1433954_at	25	11	86209385	86209409	25	1	RLTR41C	LTR/ERV1	86209158	86209606	Brip1	86201193	86058138	Ints2	86257575	86210681
328863	1437952_at	25	14	57417707	57417683	25	1	MERVL_2A-int	LTR/ERVL	57419177	57417436	Cryl1	57398483	57275034	Ift88	57424062	57517936
327822	1426074_at	25					2	IAPLTR3-int	LTR/ERVK
330616	1427438_at	25	18	39154564	39154588	25	1	L1MD	LINE/L1	39154067	39155339	Fgf1	38929404	38838673	Nr3c1	39491301	39410545
331695	1425113_x_at	25					2	IAPLTR4	LTR/ERVK
329343	1424515_at	25	17	45441050	45441074	25	1	MERVL_2A-int	LTR/ERVL	45440193	45442030	Cdc5l	45433707	45391892	Spats1	45474938	45448937
329318	1443427_at	25	12	26829793	26829769	25	1	L1_Mus3	LINE/L1	26830084	26829324	Cmpk2	26469204	26479835	Sox11	27342709	27340697
333274	1443427_at	25	12	26829836	26829812	25	1	L1_Mus3	LINE/L1	26830084	26829324	Cmpk2	26469204	26479835	Sox11	27342709	27340697
333264	1455581_x_at	25					2	RLTR46B	LTR/ERVK
333263	1436172_at	25					2	RLTR46B	LTR/ERVK
330783	1456182_x_at	25	8	123426129	123426105	25	1	RLTR4_Mm	LTR/ERV1	123426326	123425804	Tubb3	123411424	123422015	Def8	123442986	123463270
330787	1426074_at	25	13	12831276	12831300	25	1	IAPLTR3-int	LTR/ERVK	12829105	12831628	Prl2c3	12800078	12790822	Prl2c2	13005383	12996132
332221	1433438_x_at	25	8	123426462	123426438	25	1	MuLV-int	LTR/ERV1	123433974	123426364	Tubb3	123411424	123422015	Def8	123442986	123463270
335194	1452068_at	25					2	RLTR5_Mm	LTR/ERV1
336126	1433954_at	25	11	86209305	86209329	25	1	RLTR41C	LTR/ERV1	86209158	86209606	Brip1	86201193	86058138	Ints2	86257575	86210681
337565	1419658_at	25					2	RLTR9B	LTR/ERVK
337745	1420169_at	25	14	123044615	123044591	25	1	MTEa	LTR/ERVL-MaLR	123044719	123044404	Tmtc4	122984035	122918971	Nalcn	123627144	123276641
340965	1449972_s_at	25	17	17088796	17088820	25	1	MurSatRep1	Unknown	17088770	17089499	Zfp960	17064113	17089628	Zfp97	17121415	17146831
341052	1426074_at	25	13	12831029	12831053	25	1	IAPLTR3-int	LTR/ERVK	12829105	12831628	Prl2c3	12800078	12790822	Prl2c2	13005383	12996132
345493	1434614_at	25					2	RLTR45	LTR/ERVK
345492	1434615_x_at	25					2	RLTR45	LTR/ERVK
346540	1449609_at	25	4	125965997	125966021	25	1	MT2A	LTR/ERVL	125965768	125966238	Grik3	125490700	125714173	Csf3r	126024550	126044440
346792	1439483_at	25	5	23692412	23692388	25	1	MuRRS4-int	LTR/ERV1	23694352	23692350	Srpk2	23616571	23503356	Pus7	23783711	23740648
346670	1419658_at	25					2	RLTR9F	LTR/ERVK
348100	AFFX-18SRNAMur/X00686_M_at	25	17	39847293	39847317	25	1	SSU-rRNA_Hsa	rRNA	39846353	39848201	Gm9041	39640957	39645666	Gm21946	39953353	39955244
350915	1419237_at	25	7	6966900	6966924	25	1	RLTR49	LTR/ERVK	6966756	6967010	Usp29	6961160	6963769	Aurkc	6995443	7002945
350805	1437952_at	25					2	MERVL_2A-int	LTR/ERVL
351176	1420001_at	25	16	16104779	16104803	24	1	RMER1B	Other	16104330	16104975	2310008H04Rik	16146851	15889227	Pkp2	16213318	16272712
351331	1418802_at	25					2	MT2A	LTR/ERVL
352723	1430457_at	25	1	130437415	130437439	25	1	MLT2B2	LTR/ERVL	130437331	130437605	Daf2	130423009	130388537	Cd55	130462744	130439027
352638	1425961_at	25					2	Lx4A	LINE/L1
355740	1420169_at	25	14	123044442	123044418	25	1	MTEa	LTR/ERVL-MaLR	123044719	123044404	Tmtc4	122984035	122918971	Nalcn	123627144	123276641
355696	AFFX-18SRNAMur/X00686_3_at	25					2	SSU-rRNA_Hsa	rRNA
356542	1427438_at	25	18	39154588	39154612	25	1	L1MD	LINE/L1	39154067	39155339	Fgf1	38929404	38838673	Nr3c1	39491301	39410545
358026	1427795_s_at	25					2	MMERVK10C-int	LTR/ERVK
361284	1442378_x_at	25					2	LTRIS2	LTR/ERV1
358165	1424516_at	25	17	45441983	45442007	25	1	MERVL_2A-int	LTR/ERVL	45440193	45442030	Cdc5l	45433707	45391892	Spats1	45474938	45448937
360011	1439483_at	25	5	23692671	23692647	25	1	MuRRS4-int	LTR/ERV1	23694352	23692350	Srpk2	23616571	23503356	Pus7	23783711	23740648
364175	1420001_at	25	7	34854908	34854884	25	1	RMER1B	Other	34855258	34854657	Chst8	34812711	34674468	Pepd	34912379	35044710
363816	1457379_at	25	16	17353631	17353607	25	1	B3A	SINE/B2	17353652	17353473	Serpind1	17331371	17343575	Snap29	17406003	17430826
364105	1434615_x_at	25					2	RLTR45	LTR/ERVK
364106	1434614_at	25					2	RLTR45	LTR/ERVK
362877	1455892_x_at	25					2	RLTR4_MM-int	LTR/ERV1
364237	1432050_at	25	17	55563301	55563325	25	1	RMER19C	LTR/ERVK	55562836	55563509	St6gal2	55445382	55514581	Vmn2r118	55624672	55592341
365423	1424564_at	25	2	172469356	172469380	25	1	B4A	SINE/B4	172469331	172469572	Gcnt7	172458596	172450313	Fam209	172472520	172474331
365465	AFFX-18SRNAMur/X00686_5_at	25	17	39846497	39846521	25	1	SSU-rRNA_Hsa	rRNA	39846353	39848201	Gm9041	39640957	39645666	Gm21946	39953353	39955244
365763	1420001_at	25					2	RMER1B	Other
367114	1459220_at	25	3	57240702	57240678	25	1	RLTR19-int	LTR/ERVK	57240898	57240411	F830104G03Rik	56890593	56889978	Tm4sf1	57301919	57285611
371676	1457833_at	25					2	RLTR30D2_MM	LTR/ERV1
372734	1418802_at	25	7	143044610	143044586	25	1	MT2A	LTR/ERVL	143044941	143044421	Tspan32	143005046	143019644	Cd81	143052739	143067934
373005	1415708_at	25	11	3640215	3640191	25	1	MLT1K	LTR/ERVL-MaLR	3640325	3639749	Smtn	3540612	3517523	Morc2a	3649494	3690477
374450	1426074_at	25	13	12831470	12831494	25	1	IAPLTR3-int	LTR/ERVK	12829105	12831628	Prl2c3	12800078	12790822	Prl2c2	13005383	12996132
376126	1415708_at	25	11	3640269	3640245	25	1	MLT1K	LTR/ERVL-MaLR	3640325	3639749	Smtn	3540612	3517523	Morc2a	3649494	3690477
377010	1434615_x_at	25	4	8123807	8123831	25	1	RLTR45-int	LTR/ERVK	8123326	8123961	Tox	6991557	6686353	Car8	8239041	8143367
377009	1434614_at	25	4	8123807	8123831	25	1	RLTR45-int	LTR/ERVK	8123326	8123961	Tox	6991557	6686353	Car8	8239041	8143367
377007	1452426_x_at	25					2	RLTR4_Mm	LTR/ERV1
375886	1420169_at	25	14	123044493	123044469	25	1	MTEa	LTR/ERVL-MaLR	123044719	123044404	Tmtc4	122984035	122918971	Nalcn	123627144	123276641
375866	1427740_a_at	25	4	89236075	89236051	25	1	Lx9	LINE/L1	89237177	89235755	Mtap	89137122	89181081	Cdkn2a	89294653	89274473
378953	1430457_at	25	1	130437479	130437503	25	1	MLT2B2	LTR/ERVL	130437331	130437605	Daf2	130423009	130388537	Cd55	130462744	130439027
380628	1427513_at	25	8	114154598	114154622	25	1	B4A	SINE/B4	114154499	114154773	Nudt7	114133557	114152312	Vat1l	114205612	114374071
381441	1424564_at	25	2	172469604	172469628	25	1	PB1D10	SINE/Alu	172469591	172469699	Gcnt7	172458596	172450313	Fam209	172472520	172474331
384842	1442378_x_at	25					2	RLTR1B-int	LTR/ERV1
384841	1457841_at	25					2	RLTR1B-int	LTR/ERV1
381904	1428042_at	25					2	Lx3C	LINE/L1
384957	1419658_at	25					2	RLTR9B	LTR/ERVK
385778	1437952_at	25	14	57417722	57417698	25	1	MERVL_2A-int	LTR/ERVL	57419177	57417436	Cryl1	57398483	57275034	Ift88	57424062	57517936
386228	1457833_at	25	18	35631268	35631292	25	1	MT2B1	LTR/ERVL	35631051	35631318	Slc23a1	35627244	35614604	Mzb1	35649367	35647266
386173	1433954_at	25	11	86209503	86209527	25	1	RLTR41C	LTR/ERV1	86209158	86209606	Brip1	86201193	86058138	Ints2	86257575	86210681
388923	1455581_x_at	25					2	MMERVK10C-int	LTR/ERVK
390425	1441433_at	25					2	IAP-d-int	LTR/ERVK
391666	1431048_at	25	14	45422560	45422584	25	1	RMER1B	Other	45421980	45422829	Gnpnat1	45388802	45376334	Fermt2	45530118	45458792
391719	1434614_at	25	4	8123806	8123830	25	1	RLTR45-int	LTR/ERVK	8123326	8123961	Tox	6991557	6686353	Car8	8239041	8143367
391770	1426060_at	25					2	L1Md_F3	LINE/L1
391771	1426061_x_at	25					2	L1Md_F3	LINE/L1
393513	AFFX-18SRNAMur/X00686_M_at	25	17	39847203	39847227	25	1	SSU-rRNA_Hsa	rRNA	39846353	39848201	Gm9041	39640957	39645666	Gm21946	39953353	39955244
395205	AFFX-18SRNAMur/X00686_3_at	25					2	SSU-rRNA_Hsa	rRNA
396233	1432050_at	25					2	RMER19C	LTR/ERVK
397509	1425113_x_at	25					2	IAPLTR3-int	LTR/ERVK
394910	1448292_at	25	1	166431746	166431722	25	1	Lx2	LINE/L1	166432497	166430817	Pogk	166409863	166384622	Gm4846	166497588	166483613
395003	1427438_at	25	18	39154984	39155008	25	1	L1MD	LINE/L1	39154067	39155339	Fgf1	38929404	38838673	Nr3c1	39491301	39410545
396499	1442975_at	25	5	108282485	108282509	25	1	RSINE1	SINE/B4	108282479	108282570	Dr1	108268897	108280526	Pigg	108312609	108349355
400659	1437952_at	25	14	57417617	57417593	25	1	MERVL_2A-int	LTR/ERVL	57419177	57417436	Cryl1	57398483	57275034	Ift88	57424062	57517936
399667	1420105_at	25	13	62894904	62894928	25	1	RMER17C	LTR/ERVK	62894700	62895074	Fbp1	62888282	62864753	2010111I01Rik	63014934	63326096
403393	1425113_x_at	25					2	IAPLTR4	LTR/ERVK
405054	1448073_at	25	2	91025775	91025799	25	1	B3	SINE/B2	91025679	91025866	Celf1	90940382	91019497	Rapsn	91035620	91045729
405063	1452068_at	25					2	RLTR5_Mm	LTR/ERV1
405163	AFFX-18SRNAMur/X00686_5_at	25	17	39846743	39846767	25	1	SSU-rRNA_Hsa	rRNA	39846353	39848201	Gm9041	39640957	39645666	Gm21946	39953353	39955244
408163	1448292_at	25	1	166431757	166431733	25	1	Lx2	LINE/L1	166432497	166430817	Pogk	166409863	166384622	Gm4846	166497588	166483613
408236	1441433_at	25					2	IAP-d-int	LTR/ERVK
408379	1427795_s_at	25					2	MMERVK10C-int	LTR/ERVK
410774	1459220_at	25	3	57240668	57240644	24	1	RLTR19-int	LTR/ERVK	57240898	57240411	F830104G03Rik	56890593	56889978	Tm4sf1	57301919	57285611
406571	1418802_at	25	7	143044518	143044495	24	1	MT2A	LTR/ERVL	143044941	143044421	Tspan32	143005046	143019644	Cd81	143052739	143067934
414103	1420169_at	25	14	123044506	123044482	25	1	MTEa	LTR/ERVL-MaLR	123044719	123044404	Tmtc4	122984035	122918971	Nalcn	123627144	123276641
415312	AFFX-18SRNAMur/X00686_M_at	25	17	39847561	39847585	25	1	SSU-rRNA_Hsa	rRNA	39846353	39848201	Gm9041	39640957	39645666	Gm21946	39953353	39955244
415380	1441433_at	25					2	RLTR10D	LTR/ERVK
415369	1455382_at	25	5	44236198	44236222	25	1	MTE2b	LTR/ERVL-MaLR	44236196	44236503	Tapt1	44226606	44175164	Ldb2	44799707	44472133
423045	1457833_at	25					2	MT2B1	LTR/ERVL
421424	1442975_at	25					2	B3	SINE/B2
421397	1424515_at	25	17	45441084	45441108	25	1	MERVL_2A-int	LTR/ERVL	45440193	45442030	Cdc5l	45433707	45391892	Spats1	45474938	45448937
421401	AFFX-18SRNAMur/X00686_5_at	25					2	SSU-rRNA_Hsa	rRNA
421256	1426060_at	25					2	L1Md_F3	LINE/L1
421255	1426061_x_at	25					2	L1Md_F3	LINE/L1
424364	1457833_at	25	18	35631156	35631180	25	1	MT2B1	LTR/ERVL	35631051	35631318	Slc23a1	35627244	35614604	Mzb1	35649367	35647266
422471	1451699_at	25					2	IAP-d-int	LTR/ERVK
422755	1439251_at	25	5	108684045	108684021	25	1	MTE-int	LTR/ERVL-MaLR	108684168	108683897	Slc26a1	108675569	108669878	Fgfrl1	108694229	108706950
428749	1420105_at	25					2	RMER17C	LTR/ERVK
430399	1449220_at	25	6	48764765	48764741	25	1	ERVB4_1C-LTR_Mm	LTR/ERVK	48764867	48764363	Gimap5	48746197	48754210	Gimap3	48766519	48765089
432991	1436172_at	25					2	RLTR46B	LTR/ERVK
432990	1455581_x_at	25					2	RLTR46B	LTR/ERVK
435885	AFFX-18SRNAMur/X00686_M_at	25	17	39847299	39847323	25	1	SSU-rRNA_Hsa	rRNA	39846353	39848201	Gm9041	39640957	39645666	Gm21946	39953353	39955244
431845	1427795_s_at	25					2	RLTR46A	LTR/ERVK
434231	1426060_at	25					2	L1Md_F3	LINE/L1
434230	1426061_x_at	25					2	L1Md_F3	LINE/L1
434094	AFFX-18SRNAMur/X00686_3_at	25	17	39848129	39848153	25	1	SSU-rRNA_Hsa	rRNA	39846353	39848201	Gm9041	39640957	39645666	Gm21946	39953353	39955244
434796	1428042_at	25					2	Lx2B2	LINE/L1
435721	AFFX-18SRNAMur/X00686_M_at	25	6	3201514	3201538	25	1	SSU-rRNA_Hsa	rRNA	3200779	3201677				Samd9l	3399571	3372260
437674	1420105_at	25	13	62894902	62894926	25	1	RMER17C	LTR/ERVK	62894700	62895074	Fbp1	62888282	62864753	2010111I01Rik	63014934	63326096
437324	1425976_x_at	25					2	L1Md_F2	LINE/L1
438865	AFFX-18SRNAMur/X00686_5_at	25	17	39846513	39846537	24	1	SSU-rRNA_Hsa	rRNA	39846353	39848201	Gm9041	39640957	39645666	Gm21946	39953353	39955244
440076	1421185_at	25	15	100328574	100328598	25	1	RMER17A-int	LTR/ERVK	100327709	100328719	Mettl7a1	100304817	100314348	Mettl7a3	100334929	100340341
439937	1426060_at	25					2	L1Md_F3	LINE/L1
439936	1426061_x_at	25					2	L1Md_F3	LINE/L1
441951	1443326_at	25	13	79509317	79509341	25	1	MERV1_I-int	LTR/ERV1	79508237	79512797	Nr2f1	78199757	78188973	Arrdc3	80883384	80896035
443511	1452068_at	25					2	RLTR5_Mm	LTR/ERV1
444434	1456182_x_at	25	8	123426201	123426177	25	1	RLTR4_Mm	LTR/ERV1	123426326	123425804	Tubb3	123411424	123422015	Def8	123442986	123463270
444586	1443427_at	25	12	26829952	26829928	25	1	L1_Mus3	LINE/L1	26830084	26829324	Cmpk2	26469204	26479835	Sox11	27342709	27340697
445843	1442975_at	25	5	108282423	108282447	25	1	B3	SINE/B2	108282336	108282489	Dr1	108268897	108280526	Pigg	108312609	108349355
446353	1433954_at	25	11	86209323	86209347	25	1	RLTR41C	LTR/ERV1	86209158	86209606	Brip1	86201193	86058138	Ints2	86257575	86210681
444820	1425113_x_at	25					2	IAPLTR4	LTR/ERVK
445825	1418802_at	25	7	143033707	143033683	25	1	MT2A	LTR/ERVL	143033843	143033544	Tspan32	143005046	143019644	Cd81	143052739	143067934
447510	1415708_at	25	11	3640249	3640225	25	1	MLT1K	LTR/ERVL-MaLR	3640325	3639749	Smtn	3540612	3517523	Morc2a	3649494	3690477
449182	1448073_at	25	2	91025897	91025921	25	1	PB1D10	SINE/Alu	91025897	91025984	Celf1	90940382	91019497	Rapsn	91035620	91045729
445947	1456182_x_at	25	8	123426314	123426290	25	1	RLTR4_Mm	LTR/ERV1	123426326	123425804	Tubb3	123411424	123422015	Def8	123442986	123463270
445984	1439251_at	25	5	108684151	108684127	25	1	MTE-int	LTR/ERVL-MaLR	108684168	108683897	Slc26a1	108675569	108669878	Fgfrl1	108694229	108706950
447430	1457841_at	25					2	RLTR1B-int	LTR/ERV1
447429	1442378_x_at	25					2	RLTR1B-int	LTR/ERV1
447426	1442975_at	25	5	108282386	108282410	25	1	B3	SINE/B2	108282336	108282489	Dr1	108268897	108280526	Pigg	108312609	108349355
451856	1421498_a_at	25	X	7412210	7412186	25	1	RMER4B	LTR/ERVK	7412359	7412109	Usp27x	7375830	7371276	Ppp1r3f	7605381	7557296
452015	1433954_at	25	11	86209491	86209515	25	1	RLTR41C	LTR/ERV1	86209158	86209606	Brip1	86201193	86058138	Ints2	86257575	86210681
452252	1449220_at	25					2	ERVB4_1C-LTR_Mm	LTR/ERVK
452310	1452426_x_at	25					2	RLTR4_Mm	LTR/ERV1
453372	1424564_at	25	2	172469459	172469483	25	1	B4A	SINE/B4	172469331	172469572	Gcnt7	172458596	172450313	Fam209	172472520	172474331
453701	1449220_at	25	12	20830626	20830602	25	1	ERVB4_1B-LTR_MM	LTR/ERVK	20830698	20830193	1700030C10Rik	20815727	20814257	Zfp125	20900867	20899822
454578	1433954_at	25	11	86209403	86209427	25	1	RLTR41C	LTR/ERV1	86209158	86209606	Brip1	86201193	86058138	Ints2	86257575	86210681
453835	1427795_s_at	25					2	RLTR46	LTR/ERVK
454770	1457379_at	25	16	17353586	17353562	25	1	B3A	SINE/B2	17353652	17353473	Serpind1	17331371	17343575	Snap29	17406003	17430826
455033	1451699_at	25	12	20661451	20661475	25	1	IAP-d-int	LTR/ERVK	20659924	20661493	Gm10479	20415938	20433699	1700030C10Rik	20815727	20814257
456236	1455581_x_at	25					2	RLTR46B	LTR/ERVK
456209	AFFX-18SRNAMur/X00686_3_at	25					2	SSU-rRNA_Hsa	rRNA
459009	1449609_at	25	4	125965882	125965906	25	1	MT2A	LTR/ERVL	125965768	125966238	Grik3	125490700	125714173	Csf3r	126024550	126044440
456752	AFFX-18SRNAMur/X00686_3_at	25					2	SSU-rRNA_Hsa	rRNA
459346	1427795_s_at	25	5	33947192	33947168	25	1	RLTR46	LTR/ERVK	33947287	33946970	Nelfa	33936413	33896936	Gm1673	33983437	33985013
457676	AFFX-18SRNAMur/X00686_5_at	25	17	39846883	39846907	25	1	SSU-rRNA_Hsa	rRNA	39846353	39848201	Gm9041	39640957	39645666	Gm21946	39953353	39955244
457709	1451654_x_at	25	13	74480595	74480571	25	1	MMSAT4	Satellite	74481149	74480431	Zfp825	74482943	74480517	Erap1	74639872	74691875
457708	1425297_at	25	13	74480595	74480571	25	1	MMSAT4	Satellite	74481149	74480431	Zfp825	74482943	74480517	Erap1	74639872	74691875
463520	1426074_at	25					2	IAPLTR3-int	LTR/ERVK
462552	1427438_at	25	18	39154967	39154991	25	1	L1MD	LINE/L1	39154067	39155339	Fgf1	38929404	38838673	Nr3c1	39491301	39410545
464080	AFFX-18SRNAMur/X00686_3_at	25					2	SSU-rRNA_Hsa	rRNA
464838	1442378_x_at	25	6	79034379	79034403	25	1	RLTR1B-int	LTR/ERV1	79034236	79034463	Reg3g	78468872	78466269	Gm20594	79818031	79818364
464839	1457841_at	25	6	79034379	79034403	25	1	RLTR1B-int	LTR/ERV1	79034236	79034463	Reg3g	78468872	78466269	Gm20594	79818031	79818364
466648	1455382_at	25	5	44236241	44236265	25	1	MTE2b	LTR/ERVL-MaLR	44236196	44236503	Tapt1	44226606	44175164	Ldb2	44799707	44472133
467842	AFFX-18SRNAMur/X00686_5_at	25	17	39846656	39846680	25	1	SSU-rRNA_Hsa	rRNA	39846353	39848201	Gm9041	39640957	39645666	Gm21946	39953353	39955244
469612	1439483_at	25	5	23692383	23692359	25	1	MuRRS4-int	LTR/ERV1	23694352	23692350	Srpk2	23616571	23503356	Pus7	23783711	23740648
470751	1426061_x_at	25					2	L1Md_F3	LINE/L1
470752	1426060_at	25					2	L1Md_F3	LINE/L1
472699	1456182_x_at	25	8	123426177	123426153	25	1	RLTR4_Mm	LTR/ERV1	123426326	123425804	Tubb3	123411424	123422015	Def8	123442986	123463270
472707	1430457_at	25	1	130437397	130437421	25	1	MLT2B2	LTR/ERVL	130437331	130437605	Daf2	130423009	130388537	Cd55	130462744	130439027
472716	1441433_at	25					2	IAP-d-int	LTR/ERVK
472441	1449220_at	25	6	48764532	48764508	25	1	ERVB4_1C-LTR_Mm	LTR/ERVK	48764867	48764363	Gimap5	48746197	48754210	Gimap3	48766519	48765089
472333	1436172_at	25	6	3333551	3333527	25	1	RLTR46B	LTR/ERVK	3333740	3333361				Samd9l	3399571	3372260
473712	1425961_at	25	2	103384171	103384147	25	1	Lx4A	LINE/L1	103384705	103384007	Ehf	103303278	103263433	Elf5	103411688	103450989
474251	1436172_at	25					2	RLTR46B	LTR/ERVK
474206	1419237_at	25	7	6966685	6966709	25	1	URR1A	DNA/hAT-Charlie	6966671	6966748	Usp29	6961160	6963769	Aurkc	6995443	7002945
478426	1425297_at	25	13	74480588	74480564	25	1	MMSAT4	Satellite	74481149	74480431	Zfp825	74482943	74480517	Erap1	74639872	74691875
478425	1451654_x_at	25	13	74480588	74480564	25	1	MMSAT4	Satellite	74481149	74480431	Zfp825	74482943	74480517	Erap1	74639872	74691875
475298	1455382_at	25	5	44236208	44236232	25	1	MTE2b	LTR/ERVL-MaLR	44236196	44236503	Tapt1	44226606	44175164	Ldb2	44799707	44472133
478279	1441433_at	25	17	28542177	28542153	25	1	IAP-d-int	LTR/ERVK	28543219	28541758	Armc12	28530860	28538954	Clpsl2	28549489	28552618
478314	1427513_at	25	8	114154526	114154550	25	1	B4A	SINE/B4	114154499	114154773	Nudt7	114133557	114152312	Vat1l	114205612	114374071
479592	1425961_at	25					2	Lx4A	LINE/L1
479927	1426074_at	25					2	IAPLTR3-int	LTR/ERVK
481476	1420105_at	25	13	62894898	62894922	25	1	RMER17C	LTR/ERVK	62894700	62895074	Fbp1	62888282	62864753	2010111I01Rik	63014934	63326096
482666	1419237_at	25					2	RLTR49	LTR/ERVK
486025	1443473_at	25	4	139162241	139162217	25	1	MTB_Mm-int	LTR/ERVL-MaLR	139162985	139161567	Minos1	139131113	139101814	Capzb	139192899	139291818
485965	1433954_at	25	11	86209239	86209263	25	1	RLTR41C	LTR/ERV1	86209158	86209606	Brip1	86201193	86058138	Ints2	86257575	86210681
488317	AFFX-18SRNAMur/X00686_5_at	25					2	SSU-rRNA_Hsa	rRNA
488447	1426061_x_at	25					2	L1Md_F3	LINE/L1
484141	1433438_x_at	25	8	123426455	123426431	25	1	MuLV-int	LTR/ERV1	123433974	123426364	Tubb3	123411424	123422015	Def8	123442986	123463270
486994	1427740_a_at	25	4	89236181	89236157	25	1	Lx9	LINE/L1	89237177	89235755	Mtap	89137122	89181081	Cdkn2a	89294653	89274473
484449	1415708_at	25	11	3640321	3640297	25	1	MLT1K	LTR/ERVL-MaLR	3640325	3639749	Smtn	3540612	3517523	Morc2a	3649494	3690477
488727	AFFX-18SRNAMur/X00686_M_at	25	17	39847173	39847197	25	1	SSU-rRNA_Hsa	rRNA	39846353	39848201	Gm9041	39640957	39645666	Gm21946	39953353	39955244
485503	1425113_x_at	25	10	79413352	79413328	25	1	IAPEY4_I-int	LTR/ERVK	79416675	79413253	Vmn2r82	79356576	79397198	Vmn2r83	79468943	79492154
485440	1459220_at	25	3	57241021	57240997	25	1	RLTR13D5	LTR/ERVK	57241922	57240899	F830104G03Rik	56890593	56889978	Tm4sf1	57301919	57285611
490070	1425976_x_at	25	8	42079513	42079489	25	1	L1Md_A	LINE/L1	42081197	42075037	Frg1	41417118	41397457	Triml1	43141486	43129807
491747	1439251_at	25	5	108684058	108684034	25	1	MTE-int	LTR/ERVL-MaLR	108684168	108683897	Slc26a1	108675569	108669878	Fgfrl1	108694229	108706950
495743	1437952_at	25	14	57417418	57417394	25	1	MT2B1	LTR/ERVL	57417435	57417360	Cryl1	57398483	57275034	Ift88	57424062	57517936
494532	1421185_at	25	15	100328624	100328648	25	1	RMER17A-int	LTR/ERVK	100327709	100328719	Mettl7a1	100304817	100314348	Mettl7a3	100334929	100340341
494737	1425113_x_at	25					2	IAPLTR4	LTR/ERVK
494684	1452068_at	25	15	75413973	75413997	25	1	RLTR5_Mm	LTR/ERV1	75413495	75414137	Ly6f	75268421	75272234	9030619P08Rik	75431829	75427607
494637	1432050_at	25					2	RLTR20B1	LTR/ERVK
494656	1430457_at	25	1	130388549	130388573	25	1	MLT2B2	LTR/ERVL	130388417	130388659	Daf2	130423009	130388537	Cd55	130462744	130439027
497407	1439251_at	25	5	108684216	108684192	25	1	MTC	LTR/ERVL-MaLR	108684540	108684173	Slc26a1	108675569	108669878	Fgfrl1	108694229	108706950
498827	1426060_at	25					2	L1Md_F3	LINE/L1
498826	1426061_x_at	25					2	L1Md_F3	LINE/L1
498737	1432050_at	25	17	55563427	55563451	25	1	RMER19C	LTR/ERVK	55562836	55563509	St6gal2	55445382	55514581	Vmn2r118	55624672	55592341
501813	1420105_at	25	13	62895021	62895045	25	1	RMER17C	LTR/ERVK	62894700	62895074	Fbp1	62888282	62864753	2010111I01Rik	63014934	63326096
502048	1441433_at	25					2	IAP-d-int	LTR/ERVK
499223	1449609_at	25	4	125966143	125966167	25	1	MT2A	LTR/ERVL	125965768	125966238	Grik3	125490700	125714173	Csf3r	126024550	126044440
501467	1419658_at	25	17	36029902	36029878	25	1	B2_Mm1t	SINE/B2	36029913	36029782	H2-T23	36032855	36029773	H2-T22	36042747	36037128
500084	1434615_x_at	25					2	ERVB4_2-LTR_MM	LTR/ERVK
500416	1427438_at	25	18	39154815	39154839	25	1	L1MD	LINE/L1	39154067	39155339	Fgf1	38929404	38838673	Nr3c1	39491301	39410545
503511	1424564_at	25	2	172469536	172469560	25	1	B4A	SINE/B4	172469331	172469572	Gcnt7	172458596	172450313	Fam209	172472520	172474331
503508	1431048_at	25	14	45422627	45422651	25	1	RMER1B	Other	45421980	45422829	Gnpnat1	45388802	45376334	Fermt2	45530118	45458792
502958	AFFX-18SRNAMur/X00686_3_at	25					2	SSU-rRNA_Hsa	rRNA
504447	1425297_at	25	13	74447324	74447300	25	1	MurSatRep1	Unknown	74447328	74447106	Gm10116	74406396	74407317	Zfp825	74482943	74480517
504448	1451654_x_at	25	13	74447324	74447300	25	1	MurSatRep1	Unknown	74447328	74447106	Gm10116	74406396	74407317	Zfp825	74482943	74480517
504687	1457833_at	25					2	RLTR30D2_MM	LTR/ERV1
505909	1437952_at	25					2	MERVL_2A-int	LTR/ERVL
505875	1439251_at	25	5	108684030	108684006	25	1	MTE-int	LTR/ERVL-MaLR	108684168	108683897	Slc26a1	108675569	108669878	Fgfrl1	108694229	108706950
506229	1430457_at	25	1	130437357	130437381	25	1	MLT2B2	LTR/ERVL	130437331	130437605	Daf2	130423009	130388537	Cd55	130462744	130439027
507400	1426060_at	25					2	L1Md_F3	LINE/L1
507399	1426061_x_at	25					2	L1Md_F3	LINE/L1
507598	1434615_x_at	25					2	ERVB4_2-LTR_MM	LTR/ERVK
507768	1427513_at	25	8	114154885	114154908	24	1	B4	SINE/B4	114154854	114154913	Nudt7	114133557	114152312	Vat1l	114205612	114374071
