# Supplementary material for: Microarray analysis reveals global modulation of endogenous retroelement transcription by microbes
Source: Retrovirology. 2014 Jul 25;11:59. doi: 10.1186/1742-4690-11-59 (PMC4222864; doi:10.1186/1742-4690-11-59)
Supplement: Supplementary file 2 — Additional file 2: Archive of mouse annotation files. Probe annotation files (csv format), as defined in the Methods, for the following Affymetrix platforms: mg_u74a, mg_u74a_v2, mg_b74b, mg_u74b_v2, mg_b74c, mg_u74c_v2, moe_430a, moe_430b, ht_mg_430a, mogene_1_0_st, mogene_2_0, mouse430_v2, mouse430a_v2. Shortened platform names correspond to identifiers used within the ‘oligo’ Bioconductor R package. Column identifiers are pid – probe id, probeset – Affymetrix probeset, plen – probe length, sid – target chromosome, sstart – start position of probe on sid, send – end position of probe on sid, nident – identity within the region sstart to send, numhits – number of hits recorded by BLASTn, repeat – RepBase-defined repeat, repclass – RepBase-defined repeat class, rstart – start position of repetitive element, rend – end position of repetitive element, 5id – symbol of nearest 5′ protein coding gene, 5start – start position of 5id, 5stop – end position of 5id, 3id – symbol of nearest 3′ protein coding gene, 3start – start position of 3id, 3stop – end position of 3id. (ZIP 846 KB) [file 12977_2014_3913_MOESM2_ESM.zip › mouse/affy_mouse430_v2.csv]

pid	probeset	plen	sid	sstart	send	nident	numhits	repeat	repclass	rstart	rend	5id	5start	5stop	3id	3start	3stop
1079	1426074_at	25					2	IAPLTR3-int	LTR/ERVK
1295	1459164_at	25	6	134015231	134015207	25	1	L1_Mur3	LINE/L1	134015522	134014952	Kap	133853667	133849855	Etv6	134035700	134270158
1183	1443451_at	25	18	7826534	7826558	25	1	MuRRS-int	LTR/ERV1	7825066	7831687	Mpp7	7626863	7347962	Wac	7868832	7973547
1136	1435819_at	25	4	109402330	109402306	25	1	RCHARR1	DNA/hAT-Charlie	109402388	109402221	Eps15	109280268	109387817	Ttc39a	109406623	109444745
1181	1455892_x_at	25					2	RLTR4_MM-int	LTR/ERV1
1645	1446740_at	25	7	134392174	134392198	25	1	L1MD1	LINE/L1	134392051	134392235	D7Ertd443e	134385661	134266262	Dock1	134670687	135173639
1403	1458192_at	25	1	58512436	58512460	25	1	RMER16-int	LTR/ERVK	58512361	58514437	Orc2	58505109	58462771	Fam126b	58586323	58522806
1838	1443404_s_at	25	13	118280865	118280889	25	1	L1MB8	LINE/L1	118280520	118280961	Hcn1	117602480	117976802	Mrps30	118387252	118380110
1835	1432507_at	25	11	63187923	63187947	25	1	Lx4B	LINE/L1	63187835	63188381	Pmp22	63128982	63159547	Hs3st3b1	63922290	63885792
1889	1440592_at	25	16	38489908	38489884	25	1	RLTR13D3A1	LTR/ERVK	38490221	38489447	Cd80	38458933	38486933	Timmdc1	38522663	38498347
1880	1446753_at	25					2	L1_Mus3	LINE/L1
3207	1454358_at	25	12	24795972	24795948	25	1	RLTR9B	LTR/ERVK	24796185	24795778	Rrm2	24708241	24714146	Mboat2	24831599	24960301
3666	1458442_at	25	7	26213571	26213595	25	1	RLTR26_Mus	LTR/ERVK	26213117	26213738	Cyp2b9	26173411	26210661	Vmn1r184	26266831	26267775
1595	1430034_at	25	11	23005917	23005941	25	1	RLTR18B	LTR/ERVK	23005559	23006031	Cct4	22990519	23003780	Fam161a	23007531	23030788
1579	1458790_at	25	12	95972640	95972664	25	1	L1_Mus3	LINE/L1	95971676	95972913	Flrt2	95692226	95785215	1700019M22Rik	96047222	96046621
13492	1432690_at	25	2	53879178	53879202	25	1	MLT1D	LTR/ERVL-MaLR	53878836	53879290	Arl6ip6	53191726	53219220	Rprm	54085552	54084093
13491	1457079_at	25	13	62555125	62555101	25	1	MuRRS4-int	LTR/ERV1	62555569	62552911	Zfp934	62520544	62517500	6720489N17Rik	62607499	62605190
13451	1425976_x_at	25	8	42079514	42079490	25	1	L1Md_A	LINE/L1	42081197	42075037	Frg1	41417118	41397457	Triml1	43141486	43129807
3370	1458754_at	25	X	169463201	169463177	25	1	RMER5	LTR/ERV1	169463606	169463147	Hccs	169320372	169250193	Mid1	169685199	170005736
5777	1421185_at	25					2	RMER17A-int	LTR/ERVK
5666	1432111_at	25	16	50653775	50653799	25	1	Lx6	LINE/L1	50653158	50654502	Ccdc54	50591154	50589859	5330426P16Rik	50732743	50727966
5538	1459077_at	25	15	82696891	82696915	25	1	MMERGLN-int	LTR/ERV1	82696603	82697209	Cyp2d37-ps	82690499	82689134	Cyp2d40	82764183	82759835
11461	1454328_at	25	2	141176051	141176075	25	1	MLTR14	LTR/ERV1	141175927	141176367	Flrt3	140671469	140650914	Kif16b	142901531	142617474
11448	1454129_at	25	13	101293059	101293083	25	1	URR1A	DNA/hAT-Charlie	101292956	101293175	Slc30a5	100833427	100802649	Pik3r1	101768217	101680761
7168	AFFX-18SRNAMur/X00686_M_at	25	17	39847303	39847327	25	1	SSU-rRNA_Hsa	rRNA	39846353	39848201	Gm9041	39640957	39645666	Gm21946	39953353	39955244
5385	1446134_at	25	15	67158183	67158207	25	1	B4A	SINE/B4	67158125	67158404	St3gal1	67113992	67102875	Zfat	68258856	68083766
7356	1434614_at	25					2	RLTR45	LTR/ERVK
9438	1432893_at	25	1	87454126	87454102	25	1	MLT1J	LTR/ERVL-MaLR	87454242	87453777	Kcnj13	87394729	87386363	3110079O15Rik	87470264	87475459
9511	1445964_at	25	2	101228678	101228654	25	1	Lx8	LINE/L1	101228813	101228357	Gm10800	98667301	98666547	B230118H07Rik	101649532	101560781
11579	1441600_at	25	12	25386552	25386576	25	1	RMER20B	LTR/ERVK	25386415	25386666	Id2	25096092	25093801	Rnf144a	26415256	26306797
13409	1440756_at	25	7	28167523	28167499	25	1	MTD-int	LTR/ERVL-MaLR	28167745	28167449	9530053A07Rik	28129466	28164811	Fbl	28169748	28179269
13382	1445926_at	25					2	Lx5	LINE/L1
11276	1445961_at	25					2	Lx2	LINE/L1
11835	1432111_at	25	16	50653616	50653640	25	1	Lx6	LINE/L1	50653158	50654502	Ccdc54	50591154	50589859	5330426P16Rik	50732743	50727966
11897	1432743_at	25	6	139576302	139576278	25	1	ORR1F	LTR/ERVL-MaLR	139576544	139576191	Rergl	139501909	139493182	Pik3c2g	139621888	139969284
9156	1437655_at	25	12	116402686	116402662	25	1	RLTR6-int	LTR/ERV1	116405073	116402645	Esyt2	116281222	116373096	Ncapg2	116405402	116463531
13257	1443295_at	25					2	RLTR9E	LTR/ERVK
3772	1433335_at	25	7	68316586	68316610	25	1	Lx5c	LINE/L1	68316497	68316757	Pgpep1l	68264233	68236608	Gm5334	68618456	68620005
5271	1445619_at	25					2	Lx5c	LINE/L1
7773	1447299_at	25	7	43759140	43759116	25	1	MYSERV6-int	LTR/ERVK	43759297	43758943	Klk13	43712567	43726758	Klk12	43768897	43773576
13909	1444616_x_at	25	13	21740102	21740078	25	1	RLTR50B	LTR/ERVK	21740452	21739915	Hist1h4j	21735062	21735837	Hist1h4k	21750505	21750194
9288	1446052_at	25	X	46147729	46147705	25	1	L1_Mus4	LINE/L1	46148057	46147237	1110059M19Rik	45090904	45092791	Actrt1	46329007	46330345
9225	1453745_at	25	5	23854632	23854656	25	1	RLTR48B	LTR/ERV1	23854494	23854749	Tomm7	23844161	23838944	Fam126a	24030690	23915276
11779	1436072_at	25	19	61115462	61115438	25	1	ORR1B1-int	LTR/ERVL-MaLR	61116061	61115275	Grk5	60889749	61092553	Gm7102	61176309	61174686
11816	1455038_at	25	2	156831109	156831085	25	1	RLTR1A2_MM	LTR/ERV1	156831132	156830632	Myl9	156775420	156781658	Tgif2	156840077	156855570
9905	1429895_at	25	X	36815070	36815046	25	1	RMER5	LTR/ERV1	36815167	36814743	Slc25a5	36795651	36798807	C330007P06Rik	36874111	36823737
9903	1431317_at	25	12	22992471	22992447	25	1	MurSatRep1	Unknown	22992481	22991475	Gm17391	22623087	22622752	Gm10330	23780265	23778912
11397	1447170_at	25	3	12836433	12836409	25	1	MYSERV-int	LTR/ERVK	12836891	12835972	Snx16	10440124	10417819	Ralyl	13776848	14182287
7814	1444388_at	25	7	125443542	125443518	25	1	B4A	SINE/B4	125443601	125443406	4930571K23Rik	125368861	125371013	Kdm8	125444676	125462265
7793	1430457_at	25	1	130437342	130437366	25	1	MLT2B2	LTR/ERVL	130437331	130437605	Daf2	130423009	130388537	Cd55	130462744	130439027
9776	1449609_at	25	4	125966132	125966156	25	1	MT2A	LTR/ERVL	125965768	125966238	Grik3	125490700	125714173	Csf3r	126024550	126044440
9741	1431317_at	25					2	MurSatRep1	Unknown
4000	1445307_at	25	5	132148307	132148283	25	1	RMER5	LTR/ERV1	132148578	132148148	Gm20382	131488482	131486204	AUTS2	132541823	132541515
5165	1431632_at	25	19	11299288	11299312	25	1	MMERVK9E_I-int	LTR/ERVK	11298862	11299623	Ms4a5	11283813	11273866	Ms4a7	11336146	11321039
5166	1431633_x_at	25	19	11299288	11299312	25	1	MMERVK9E_I-int	LTR/ERVK	11298862	11299623	Ms4a5	11283813	11273866	Ms4a7	11336146	11321039
3983	1443140_at	25	14	53811079	53811103	25	1	MT2A	LTR/ERVL	53810941	53811308	B230359F08Rik	53795360	53797832	Dad1	54254104	54235479
13979	1436072_at	25	19	61115343	61115319	25	1	ORR1B1-int	LTR/ERVL-MaLR	61116061	61115275	Grk5	60889749	61092553	Gm7102	61176309	61174686
23976	1425961_at	25	2	103384179	103384155	25	1	Lx4A	LINE/L1	103384705	103384007	Ehf	103303278	103263433	Elf5	103411688	103450989
17397	1459312_at	25	7	42098677	42098653	25	1	Lx5c	LINE/L1	42099028	42097223	Vmn2r59	42058981	42011792	Vmn2r60	42116471	42195776
17433	1447302_at	25					2	MLTR11A	LTR/ERVK
23858	1446019_at	25					2	ORR1A2	LTR/ERVL-MaLR
17572	1440753_at	25	4	8608954	8608978	25	1	B3	SINE/B2	8608856	8609026	Rab2a	8535644	8607778	Chd7	8690406	8867659
17611	1432493_at	25	14	80581692	80581668	25	1	L1MEf	LINE/L1	80581705	80581359	Olfm4	80000302	80021930	Pcdh17	84443563	84537060
23384	1458751_at	25	7	5640921	5640897	25	1	L1_Mur3	LINE/L1	5641402	5640226	Vmn1r61	5611313	5610411	Vmn1r62	5674604	5676595
19397	1432885_at	25					2	MMERVK10C-int	LTR/ERVK
19408	1457880_at	25	5	99208220	99208196	25	1	L2b	LINE/L2	99208398	99208163	Prkg2	99037351	98929773	Rasgef1b	99252927	99217426
19381	1424515_at	25	17	45441068	45441092	25	1	MERVL_2A-int	LTR/ERVL	45440193	45442030	Cdc5l	45433707	45391892	Spats1	45474938	45448937
19368	1431879_at	25					2	MMERVK9C_I-int	LTR/ERVK
15459	1434067_at	25					2	RLTR21	LTR/ERVK
23492	1442346_at	25	14	74752303	74752279	25	1	RSINE1	SINE/B4	74752388	74752242	Esd	74732297	74750765	Lrch1	74947877	74754674
19176	1441497_at	25					2	MT2B1	LTR/ERVL
19244	1430516_at	25	7	30140216	30140240	25	1	L1ME1	LINE/L1	30140212	30140699	Zfp382	30121942	30134665	Zfp146	30169727	30161274
19230	1457657_at	25	1	183299524	183299500	25	1	RLTR33	LTR/ERVK	183299589	183299135	Aida	183297060	183324501	Mia3	183369529	183326725
19647	1428375_at	25	10	94674107	94674083	25	1	LTR72_RN	LTR/ERV1	94674167	94673738	Tmcc3	94311949	94590956	Ccdc41	94688790	94790336
19579	1449609_at	25	4	125965859	125965883	25	1	MT2A	LTR/ERVL	125965768	125966238	Grik3	125490700	125714173	Csf3r	126024550	126044440
19634	1432050_at	25	17	55563327	55563351	25	1	RMER19C	LTR/ERVK	55562836	55563509	St6gal2	55445382	55514581	Vmn2r118	55624672	55592341
23750	1458848_at	25	7	70218187	70218211	25	1	Lx5b	LINE/L1	70217808	70218264	Arrdc4	68749241	68737045	Nr2f2	70366735	70351946
21138	1443326_at	25	13	79509520	79509544	25	1	MERV1_I-int	LTR/ERV1	79508237	79512797	Nr2f1	78199757	78188973	Arrdc3	80883384	80896035
25605	1433141_at	25	14	71845459	71845483	25	1	Lx6	LINE/L1	71844987	71845616	Gfra2	70890130	70979838	Fndc3a	72710003	72537946
27200	1431499_at	25	12	83121465	83121441	25	1	MER47B	DNA/TcMar-Tigger	83121622	83121270	Gm10006	82618025	82618992	Dpf3	83487716	83213745
27095	1454484_at	25	12	106159834	106159858	25	1	RLTR12H	LTR/ERVK	106159628	106160201	Vrk1	106010263	106077410	3110018I06Rik	107488632	107489636
17156	1453575_at	25	13	106912819	106912795	25	1	B1F	SINE/Alu	106912882	106912733	Lrrc70	106847267	106833860	Dimt1	106947129	106960224
21432	1446762_at	25	18	79191738	79191714	24	1	Lx5b	LINE/L1	79192633	79191174	Setbp1	79109391	78750380	Pard6g	80046895	80119640
17869	1431633_x_at	25	19	11299508	11299532	25	1	MMERVK9E_I-int	LTR/ERVK	11298862	11299623	Ms4a5	11283813	11273866	Ms4a7	11336146	11321039
17868	1431632_at	25	19	11299508	11299532	25	1	MMERVK9E_I-int	LTR/ERVK	11298862	11299623	Ms4a5	11283813	11273866	Ms4a7	11336146	11321039
21661	1453745_at	25					2	RLTR48B	LTR/ERV1
21660	1445678_at	25	8	4612701	4612725	25	1	RLTR13D3A1	LTR/ERVK	4612603	4612915	Cers4	4493026	4525757	Zfp958	4625840	4629380
21591	1458902_at	25	19	9865176	9865152	25	1	RLTR24B_MM	LTR/ERV1	9865291	9864879	Scgb2a2	9847616	9852046	Incenp	9899533	9872297
21601	1457657_at	25	13	3372935	3372911	24	1	RLTR33	LTR/ERVK	3373109	3372499	Gm16505	3361029	3361533	Gdi2	3538075	3566261
25570	1431048_at	25	14	45422250	45422274	25	1	RMER1B	Other	45421980	45422829	Gnpnat1	45388802	45376334	Fermt2	45530118	45458792
17123	1445084_at	25	12	36009760	36009784	25	1	MYSERV16_I-int	LTR/ERVK	36009322	36009995	Agr2	35992907	36004087	Tspan13	36042500	36014557
19797	1437952_at	25					2	MERVL-int	LTR/ERVL
19697	1457657_at	25					2	RLTR33	LTR/ERVK
19066	1424515_at	25	17	45441399	45441423	25	1	MERVL_2A-int	LTR/ERVL	45440193	45442030	Cdc5l	45433707	45391892	Spats1	45474938	45448937
25076	1457772_at	25	1	171320673	171320649	25	1	RLTR31B2	LTR/ERVK	171320704	171320606	Ufc1	171295024	171288563	Dedd	171329145	171342331
21779	1458754_at	25					2	Lx9	LINE/L1
15766	1439886_at	25					2	RLTR13D2	LTR/ERVK
15837	1441859_x_at	25	15	24757619	24757595	25	1	L1_Mur2	LINE/L1	24758010	24757281	Cdh18	22549022	23474418	9230109A22Rik	25149159	25137530
21778	1446762_at	25	18	79191322	79191298	25	1	Lx5b	LINE/L1	79192633	79191174	Setbp1	79109391	78750380	Pard6g	80046895	80119640
27497	1457379_at	25	16	17353619	17353595	25	1	B3A	SINE/B2	17353652	17353473	Serpind1	17331371	17343575	Snap29	17406003	17430826
27409	1443107_at	25	15	95898707	95898731	25	1	MTD	LTR/ERVL-MaLR	95898646	95899041	Gm17546	95830072	95824459	Arid2	96287518	96404992
29528	1445448_at	25	11	45661424	45661448	25	1	MTE2b	LTR/ERVL-MaLR	45661298	45661654	Ebf1	44617317	45008091	Clint1	45852051	45910625
29563	1452426_x_at	25	4	133096097	133096121	25	1	RLTR4_Mm	LTR/ERV1	133095957	133096443	Ahdc1	133011260	133078110	Wasf2	133130505	133199756
29253	1444203_at	25	7	106501233	106501209	25	1	ORR1A2	LTR/ERVL-MaLR	106501427	106501118	Gm4759	106441073	106421550	Gm1966	106604035	106601243
29178	1432320_at	25	13	67560806	67560830	25	1	B3	SINE/B2	67560741	67560924	Zfp748	67553138	67538641	AA987161	67609707	67589443
27614	1457787_at	25	6	147089634	147089610	25	1	Lx8	LINE/L1	147089714	147089315	Mansc4	147087032	147075060	Klhl42	147091379	147112778
27610	1431979_at	25	14	76515113	76515089	25	1	B4	SINE/B4	76515125	76514953	Tsc22d1	76414961	76507765	Serp2	76556687	76532814
28031	1454468_at	25	16	42510425	42510449	25	1	L1MC3	LINE/L1	42509818	42510825	Gap43	42340651	42248442	Zbtb20	42875881	43642602
29099	AFFX-18SRNAMur/X00686_5_at	25	17	39846523	39846547	24	1	SSU-rRNA_Hsa	rRNA	39846353	39848201	Gm9041	39640957	39645666	Gm21946	39953353	39955244
28043	1458288_at	25	7	27885733	27885757	25	1	RLTR14_RN	LTR/ERV1	27885414	27885768	Zfp607	27862557	27879567	1700049G17Rik	27929460	27907392
31652	1438124_at	25	17	18615614	18615638	25	1	ERVB4_1-I_MM	LTR/ERVK	18615532	18615950	Vmn2r96	18581727	18598157	Vmn2r97	18914322	18948071
29642	1456857_at	25	10	107189369	107189345	25	1	MMERVK10C-int	LTR/ERVK	107195532	107188945	Acss3	107123668	106936164	Lin7a	107271843	107425143
27962	1432695_at	25	3	124399205	124399229	25	1	MusHAL1	LINE/L1	124398382	124399673	Tram1l1	124321037	124323260	1700006A11Rik	124426039	124400990
27777	1427438_at	25	18	39154548	39154572	25	1	L1MD	LINE/L1	39154067	39155339	Fgf1	38929404	38838673	Nr3c1	39491301	39410545
33403	1424564_at	25	2	172469413	172469437	25	1	B4A	SINE/B4	172469331	172469572	Gcnt7	172458596	172450313	Fam209	172472520	172474331
31232	1440631_at	25	11	96950338	96950362	25	1	MTE-int	LTR/ERVL-MaLR	96950226	96950525	Pnpo	96943986	96937825	Sp2	96982959	96953340
31238	1445633_at	25					2	L1VL4	LINE/L1
33238	1457833_at	25	18	35631337	35631361	25	1	RLTR30D2_MM	LTR/ERV1	35631325	35631791	Slc23a1	35627244	35614604	Mzb1	35649367	35647266
33289	1428748_at	25	19	61122832	61122808	25	1	MurSatRep1	Unknown	61122931	61122414	Grk5	60889749	61092553	Gm7102	61176309	61174686
35509	1431481_at	25	2	85073931	85073907	25	1	MLT1A0	LTR/ERVL-MaLR	85074029	85073715	Tnks1bp1	85048022	85073048	Aplnr	85136360	85139922
35472	1432493_at	25	14	80581681	80581657	25	1	L1MEf	LINE/L1	80581705	80581359	Olfm4	80000302	80021930	Pcdh17	84443563	84537060
33157	1444167_at	25	19	47489667	47489643	25	1	RCHARR1	DNA/hAT-Charlie	47489801	47489137	Sh3pxd2a	47464411	47260174	Obfc1	47537507	47501033
31891	1420105_at	25					2	RMER17C	LTR/ERVK
29968	1428375_at	25	10	94673896	94673872	25	1	LTR72_RN	LTR/ERV1	94674167	94673738	Tmcc3	94311949	94590956	Ccdc41	94688790	94790336
29872	1458030_at	25	11	52514074	52514098	25	1	ORR1D1	LTR/ERVL-MaLR	52514033	52514383	9530068E07Rik	52396428	52408728	Fstl4	52764634	53188538
33577	1454484_at	25	12	106159736	106159760	25	1	RLTR12H	LTR/ERVK	106159628	106160201	Vrk1	106010263	106077410	3110018I06Rik	107488632	107489636
33601	1459563_x_at	25	7	3419685	3419709	25	1	ZP3AR	Satellite	3419179	3419719	Cacng8	3390683	3415648	Cacng6	3424195	3435667
33602	1447005_at	25	7	3419685	3419709	25	1	ZP3AR	Satellite	3419179	3419719	Cacng8	3390683	3415648	Cacng6	3424195	3435667
31811	1458030_at	25					2	ORR1D1	LTR/ERVL-MaLR
35367	1445756_at	25					2	RSINE1	SINE/B4
31420	1444250_at	25	3	30830241	30830265	25	1	RLTR13D3A1	LTR/ERVK	30829904	30830769	AC158135.1	30793560	30793138	Gpr160	30855950	30897192
33831	1447800_x_at	25					2	Lx2	LINE/L1
33918	1441367_a_at	25	6	117884113	117884137	25	1	Lx8	LINE/L1	117883674	117884365	Zfp239	117862100	117873291	Hnrnpf	117900324	117925622
31397	1445069_at	25	X	150980470	150980494	25	1	L1M3	LINE/L1	150980461	150980790	Maged2	150814345	150806370	Gnl3l	151017322	150983141
31381	1430501_at	25	15	18698099	18698075	25	1	RLTR21	LTR/ERVK	18698709	18696978	Cdh9	16778101	16857094	Cdh10	18818947	19014236
37558	1444213_at	25	7	111119427	111119403	25	1	Charlie14a	DNA/hAT-Charlie	111119734	111119325	Eif4g2	111083030	111067985	Galnt18	111779977	111471661
37612	1447471_at	25	8	70014730	70014706	25	1	RMER19B	LTR/ERVK	70014893	70014113	Gatad2a	69996379	69907069	Mau2	70042734	70016123
37505	1457495_at	25	9	46927258	46927282	25	1	Charlie1	DNA/hAT-Charlie	46926628	46927489	4931429L15Rik	46319986	46303361	Gm4791	46998931	47003338
31584	1460158_at	25	17	9411652	9411628	25	1	RMER20B	LTR/ERVK	9411830	9411387	1700010I14Rik	8988333	9008319	Gm17728	9422060	9422458
36042	1455382_at	25	5	44236301	44236325	25	1	MTE2b	LTR/ERVL-MaLR	44236196	44236503	Tapt1	44226606	44175164	Ldb2	44799707	44472133
37365	1458745_at	25	18	20789166	20789190	25	1	B3	SINE/B2	20789150	20789363	B4galt6	20746404	20684599	Trappc8	20896078	20817224
37347	1440631_at	25	11	96950464	96950488	24	1	MTE-int	LTR/ERVL-MaLR	96950226	96950525	Pnpo	96943986	96937825	Sp2	96982959	96953340
37437	1441419_at	25					2	L1_Mus4	LINE/L1
39380	1457103_at	25	6	42033235	42033259	25	1	Lx2B2	LINE/L1	42032589	42033412	Sval3	41968140	41973090	Sva	42038394	42042851
39100	1454413_at	25	3	128700981	128701005	25	1	B1_Mur1	SINE/Alu	128700905	128701050	Gm10650	128038694	128040661	Pitx2	129199878	129219591
38048	1447527_at	25	8	46754530	46754554	25	1	RLTR42-int	LTR/ERVK	46754443	46754756	Irf2	46739745	46847458	Enpp6	46986925	47094895
41167	1415708_at	25	11	3640298	3640274	25	1	MLT1K	LTR/ERVL-MaLR	3640325	3639749	Smtn	3540612	3517523	Morc2a	3649494	3690477
43915	1443136_at	25					2	IAPEY5_LTR	LTR/ERVK
43771	1427513_at	25	8	114154648	114154672	25	1	B4A	SINE/B4	114154499	114154773	Nudt7	114133557	114152312	Vat1l	114205612	114374071
45329	1453661_at	25	3	8926750	8926774	25	1	ID_B1	SINE/B4	8926721	8926860	Mrps28	8923918	8802146	Tpd52	9004723	8928626
43210	1447527_at	25	8	46754548	46754572	25	1	RLTR42-int	LTR/ERVK	46754443	46754756	Irf2	46739745	46847458	Enpp6	46986925	47094895
41930	1440529_at	25	2	179010282	179010306	25	1	MLT1K	LTR/ERVL-MaLR	179010224	179010411	Cdh26	178430531	178487366	Cdh4	179442431	179899373
40026	1439911_at	25	15	32795582	32795606	25	1	RLTR13D2	LTR/ERVK	32795402	32796109	Sema5a	32244813	32696341	Sdc2	32920723	33034730
39992	1438124_at	25	17	18615735	18615759	25	1	ERVB4_1-I_MM	LTR/ERVK	18615532	18615950	Vmn2r96	18581727	18598157	Vmn2r97	18914322	18948071
45511	1439621_at	25	14	119110476	119110500	25	1	Lx9	LINE/L1	119109813	119110665	Uggt2	119099430	118985039	Hs6st3	119138415	119869594
45481	1424564_at	25	2	172469645	172469669	25	1	PB1D10	SINE/Alu	172469591	172469699	Gcnt7	172458596	172450313	Fam209	172472520	172474331
43977	1431954_x_at	25					2	IAPLTR3	LTR/ERVK
47289	1441433_at	25					2	IAP-d-int	LTR/ERVK
45421	1457496_at	25	2	156609750	156609726	25	1	B4A	SINE/B4	156609858	156609616	Aar2	156547584	156568972	Dlgap4	156613705	156764363
43609	1454457_at	25	17	13254929	13254953	25	1	B3	SINE/B2	13254884	13255083	Smok2b	13228852	13237189	Tcp10c	13354572	13377223
47211	1456594_at	25					2	ERVB4_2-I_MM	LTR/ERVK
47262	1433184_at	25	6	119029697	119029673	25	1	HAL1	LINE/L1	119030076	119029111	Cacna1c	118780324	118592319	Dcp1b	119175252	119221614
43493	1444859_at	25	7	93731737	93731761	25	1	MLT1A	LTR/ERVL-MaLR	93731709	93731769	Gm9934	93081027	93052081	Gm9966	95958215	95961613
45884	1444077_at	25	16	37107639	37107615	25	1	L1MC4	LINE/L1	37108287	37107453	Polq	37011786	37095417	Stxbp5l	37384962	37114942
41268	1458953_at	25	5	97552715	97552739	25	1	RLTR11D	LTR/ERVK	97552397	97552803	Gk2	97457008	97455161	Antxr2	98030733	97882783
41349	1421185_at	25					2	RMER17A-int	LTR/ERVK
49461	1446885_at	25	6	133877124	133877100	25	1	B3A	SINE/B2	133877251	133877082	Kap	133853667	133849855	Etv6	134035700	134270158
45998	1436172_at	25	6	3333550	3333526	25	1	RLTR46B	LTR/ERVK	3333740	3333361				Samd9l	3399571	3372260
47454	1442895_at	25	7	7100712	7100688	25	1	Lx7	LINE/L1	7101053	7100620	Aurkc	6995443	7002945	Zfp954	7121445	7114690
49935	1418802_at	25	7	143037320	143037296	25	1	ORR1D2	LTR/ERVL-MaLR	143037562	143037213	Tspan32	143005046	143019644	Cd81	143052739	143067934
49904	1445756_at	25	12	107807341	107807365	25	1	RSINE1	SINE/B4	107807219	107807381	3110018I06Rik	107488632	107489636	Bcl11b	108003602	107910403
41415	1458751_at	25	7	5641383	5641359	25	1	L1_Mur3	LINE/L1	5641402	5640226	Vmn1r61	5611313	5610411	Vmn1r62	5674604	5676595
47677	1427740_a_at	25	4	89236282	89236258	25	1	Lx9	LINE/L1	89237177	89235755	Mtap	89137122	89181081	Cdkn2a	89294653	89274473
47732	1458728_at	25	18	79135519	79135543	25	1	RLTR31B2	LTR/ERVK	79135182	79135581	Setbp1	79109391	78750380	Pard6g	80046895	80119640
49229	1431317_at	25					2	MurSatRep1	Unknown
51572	AFFX-18SRNAMur/X00686_5_at	25					2	SSU-rRNA_Hsa	rRNA
49688	1453303_at	25	19	3387928	3387952	25	1	RSINE1	SINE/B4	3387798	3387958	Cpt1a	3323301	3385732	Mtl5	3388857	3407823
49585	1449220_at	25	6	48764521	48764497	25	1	ERVB4_1C-LTR_Mm	LTR/ERVK	48764867	48764363	Gimap5	48746197	48754210	Gimap3	48766519	48765089
49867	1431979_at	25	14	76515059	76515035	25	1	B4	SINE/B4	76515125	76514953	Tsc22d1	76414961	76507765	Serp2	76556687	76532814
51446	1445366_at	25	1	88814402	88814426	25	1	MamRep1151	LTR?	88814136	88814450	Arl4c	88702221	88673125	Sh3bp4	89070415	89155068
51176	1459285_at	25	5	143426091	143426115	25	1	RLTR19	LTR/ERVK	143426057	143426518	Kdelr2	143403820	143421900	Daglb	143464493	143504442
51138	1445964_at	25	2	101228655	101228631	25	1	Lx8	LINE/L1	101228813	101228357	Gm10800	98667301	98666547	B230118H07Rik	101649532	101560781
42042	1454468_at	25	16	42510435	42510459	25	1	L1MC3	LINE/L1	42509818	42510825	Gap43	42340651	42248442	Zbtb20	42875881	43642602
47910	1441980_at	25	3	132841499	132841523	25	1	MTE2b	LTR/ERVL-MaLR	132841190	132841549	Tbck	132684144	132838506	Npnt	132950291	132881745
51633	1457880_at	25	5	99208336	99208312	25	1	L2b	LINE/L2	99208398	99208163	Prkg2	99037351	98929773	Rasgef1b	99252927	99217426
51653	1444855_at	25	9	44491528	44491552	25	1	ID_B1	SINE/B4	44491503	44491606	Gm9830	44464243	44464602	Bcl9l	44499136	44510388
51703	1446052_at	25	X	46147814	46147790	25	1	L1_Mus4	LINE/L1	46148057	46147237	1110059M19Rik	45090904	45092791	Actrt1	46329007	46330345
51793	1441691_at	25					2	ERVB5_1-I_MM	LTR/ERVK
52070	1445385_at	25					2	RMER19B	LTR/ERVK
53120	1451699_at	25					2	IAP-d-int	LTR/ERVK
53117	1440202_at	25	13	74507097	74507073	25	1	ORR1A4	LTR/ERVL-MaLR	74507112	74506761	Zfp825	74482943	74480517	Erap1	74639872	74691875
53601	1445554_at	25	4	156311848	156311872	25	1	MYSERV6-int	LTR/ERVK	156311591	156313380	Samd11	156255338	156246973	Vmn2r-ps159	156331103	156339496
53410	1439886_at	25					2	RLTR13D2	LTR/ERVK
53428	1425961_at	25	2	103384132	103384108	25	1	Lx4A	LINE/L1	103384705	103384007	Ehf	103303278	103263433	Elf5	103411688	103450989
56102	1432324_at	25	14	103979714	103979690	25	1	Lx3B	LINE/L1	103980460	103979656	Ednrb	103844173	103814625	Pou4f1	104467991	104462320
57132	1454457_at	25	17	13254914	13254938	25	1	B3	SINE/B2	13254884	13255083	Smok2b	13228852	13237189	Tcp10c	13354572	13377223
57228	1445820_at	25	4	31368167	31368143	25	1	Lx9	LINE/L1	31368248	31367727	Epha7	28813131	28967499	Map3k7	31964097	32023467
55218	1454081_at	25	13	95708556	95708580	25	1	L1MB7	LINE/L1	95708522	95709338	F2rl2	95696853	95702739	Sv2c	96132577	95959443
57306	1420001_at	25	7	34854990	34854966	25	1	RMER1B	Other	34855258	34854657	Chst8	34812711	34674468	Pepd	34912379	35044710
53992	1454358_at	25	12	24796001	24795977	25	1	RLTR9B	LTR/ERVK	24796185	24795778	Rrm2	24708241	24714146	Mboat2	24831599	24960301
53970	1447170_at	25	3	12836418	12836394	25	1	MYSERV-int	LTR/ERVK	12836891	12835972	Snx16	10440124	10417819	Ralyl	13776848	14182287
57389	1458966_at	25	7	116551125	116551149	25	1	Lx7	LINE/L1	116549677	116552303	Nucb2	116504369	116540554	Xylt1	117380979	117667751
55618	1431588_at	25	12	4521909	4521933	25	1	Charlie1a	DNA/hAT-Charlie	4520782	4522188	Ncoa1	4477182	4247363	Gm3625	4592927	4592826
55752	1433163_at	25	11	16959607	16959631	25	1	Lx3A	LINE/L1	16959141	16960048	Fbxo48	16951375	16954772	Plek	17052381	16971206
55725	1447722_at	25	2	30671983	30672007	25	1	RSINE1	SINE/B4	30671965	30672122	Cstad	30595040	30608943	1700001O22Rik	30803661	30794769
57661	1441619_at	25					2	B4A	SINE/B4
59131	1453309_at	25	6	127211844	127211868	25	1	MT2A	LTR/ERVL	127211763	127212229	Ccnd2	127151048	127125779	Gm4968	127233756	127234619
59167	1431666_at	25	12	99693154	99693130	25	1	MTD	LTR/ERVL-MaLR	99693414	99693069	Foxn3	99450111	99194980	Efcab11	99883442	99717531
55164	1431456_at	25	18	78480197	78480221	25	1	L1M2	LINE/L1	78479355	78480374	Gm6133	78349754	78350701	Setbp1	79109391	78750380
55436	1446124_at	25	7	110677377	110677401	25	1	HAL1M8	LINE/L1	110677284	110677845	Adm	110627669	110629819	B430319F04Rik	110769345	110766677
62102	1418802_at	25	7	143037339	143037315	25	1	ORR1D2	LTR/ERVL-MaLR	143037562	143037213	Tspan32	143005046	143019644	Cd81	143052739	143067934
59427	1446578_at	25	13	97542091	97542067	25	1	L1MB2	LINE/L1	97542245	97541675	Enc1	97241105	97253039	Gm10260	97760588	97760130
59333	1457880_at	25	5	99208346	99208322	25	1	L2b	LINE/L2	99208398	99208163	Prkg2	99037351	98929773	Rasgef1b	99252927	99217426
59853	1446578_at	25	13	97542290	97542266	25	1	MTEa	LTR/ERVL-MaLR	97542600	97542246	Enc1	97241105	97253039	Gm10260	97760588	97760130
61890	1453658_at	25	17	7399672	7399648	25	1	RMER12B	LTR/ERVK	7400123	7399326	Gm9992	7385305	7363712	Fndc1	7827302	7738569
62011	1446019_at	25					2	ORR1A2-int	LTR/ERVL-MaLR
61834	1424516_at	25	17	45441987	45442011	25	1	MERVL_2A-int	LTR/ERVL	45440193	45442030	Cdc5l	45433707	45391892	Spats1	45474938	45448937
59763	1430501_at	25	15	18698268	18698244	25	1	RLTR21	LTR/ERVK	18698709	18696978	Cdh9	16778101	16857094	Cdh10	18818947	19014236
59980	1419237_at	25					2	RLTR49	LTR/ERVK
63302	1432710_at	25	15	5489988	5490012	25	1	MTD	LTR/ERVL-MaLR	5489965	5490255	Ptger4	5244187	5206661	Dab2	6299788	6440712
61723	1444369_at	25	1	60780741	60780765	25	1	MLT1L	LTR/ERVL-MaLR	60780705	60781112	Cd28	60716800	60773359	Ctla4	60887000	60915832
61701	1447124_at	25	1	93858213	93858237	25	1	RLTR13D3A1	LTR/ERVK	93857634	93858594	D2hgdh	93825240	93852348	Gal3st2	93861344	93876494
61710	1449972_s_at	25	17	17088861	17088885	25	1	MurSatRep1	Unknown	17088770	17089499	Zfp960	17064113	17089628	Zfp97	17121415	17146831
63880	1443553_at	25	17	51863155	51863179	25	1	L1MC4a	LINE/L1	51863003	51863196	Satb1	51833290	51736187	Kcnh8	52602763	52979033
65401	1453661_at	25	3	8926745	8926769	25	1	ID_B1	SINE/B4	8926721	8926860	Mrps28	8923918	8802146	Tpd52	9004723	8928626
65289	1457643_x_at	25	3	45280527	45280503	25	1	ORR1D1	LTR/ERVL-MaLR	45280724	45280385	D3Ertd751e	41742611	41759389	Pcdh10	45378398	45434566
67461	1445019_at	25	1	173607484	173607508	25	1	URR1A	DNA/hAT-Charlie	173607364	173607554	Pydc4	173599274	173566284	Pyhin1	173630859	173647928
67390	1443693_at	25	3	92843618	92843594	25	1	RMER13B	LTR/ERVK	92843930	92843547	Kprp	92827247	92823074	Lce1l	92851286	92849949
67451	1444580_at	25	4	114331227	114331204	24	1	MLT1A1	LTR/ERVL-MaLR	114331477	114331127	Skint11	114163384	114245028	Trabd2b	114406724	114615098
67366	1443852_at	25	11	104673431	104673455	25	1	PB1D9	SINE/Alu	104673391	104673505	Itgb3	104608000	104670476	Gm11639	104685707	104753962
67784	1453938_at	25	2	30641957	30641981	24	1	RMER15	LTR/ERVL	30641893	30642425	Cstad	30595040	30608943	1700001O22Rik	30803661	30794769
67678	1441600_at	25	12	25386167	25386191	25	1	RMER20B	LTR/ERVK	25386117	25386379	Id2	25096092	25093801	Rnf144a	26415256	26306797
68037	1433438_x_at	25	8	123426132	123426108	25	1	RLTR4_Mm	LTR/ERV1	123426326	123425804	Tubb3	123411424	123422015	Def8	123442986	123463270
68036	1456182_x_at	25	8	123426132	123426108	25	1	RLTR4_Mm	LTR/ERV1	123426326	123425804	Tubb3	123411424	123422015	Def8	123442986	123463270
68034	1441691_at	25	17	36318259	36318283	25	1	ERVB5_1-I_MM	LTR/ERVK	36317605	36318403	H2-M10.2	36286490	36284227	H2-M10.1	36326155	36322858
68052	1458790_at	25	12	95972772	95972796	25	1	L1_Mus3	LINE/L1	95971676	95972913	Flrt2	95692226	95785215	1700019M22Rik	96047222	96046621
69585	1443326_at	25	13	79509503	79509527	25	1	MERV1_I-int	LTR/ERV1	79508237	79512797	Nr2f1	78199757	78188973	Arrdc3	80883384	80896035
69586	1443514_at	25	X	105307662	105307638	25	1	L1_Mur3	LINE/L1	105308038	105306921	Magee1	105120396	105123909	Cypt2	105499772	105500639
70138	1458478_at	25	8	104711558	104711582	25	1	ERVB2_1A-I_MM	LTR/ERVK	104711436	104711725	Fam96b	104641965	104639839	Ces2a	104734003	104741634
69390	1429895_at	25	X	36815099	36815075	25	1	RMER5	LTR/ERV1	36815167	36814743	Slc25a5	36795651	36798807	C330007P06Rik	36874111	36823737
71762	1457495_at	25	9	46926966	46926990	25	1	Charlie1	DNA/hAT-Charlie	46926628	46927489	4931429L15Rik	46319986	46303361	Gm4791	46998931	47003338
71766	1444369_at	25	1	60780795	60780819	25	1	MLT1L	LTR/ERVL-MaLR	60780705	60781112	Cd28	60716800	60773359	Ctla4	60887000	60915832
71756	1444388_at	25	7	125443111	125443087	25	1	RMER10B	LTR/ERVL	125443405	125442984	4930571K23Rik	125368861	125371013	Kdm8	125444676	125462265
71285	1441821_at	25	11	96763841	96763817	25	1	ID_B1	SINE/B4	96763991	96763798	Skap1	96464593	96759130	Snx11	96777559	96767555
69498	1438124_at	25					2	ERVB4_1-I_MM	LTR/ERVK
65814	1447722_at	25	2	30672090	30672114	25	1	RSINE1	SINE/B4	30671965	30672122	Cstad	30595040	30608943	1700001O22Rik	30803661	30794769
73203	1456708_at	25	4	125888439	125888415	25	1	RCHARR1	DNA/hAT-Charlie	125888708	125887741	Grik3	125490700	125714173	Csf3r	126024550	126044440
73202	1453387_at	25	12	3803809	3803785	25	1	B1F2	SINE/Alu	3803867	3803740	Dtnb	3572381	3781796	Dnmt3a	3806007	3914443
73951	1458442_at	25					2	RLTR26_Mus	LTR/ERVK
71642	1433954_at	25	11	86209186	86209210	25	1	RLTR41C	LTR/ERV1	86209158	86209606	Brip1	86201193	86058138	Ints2	86257575	86210681
71462	1440631_at	25	11	96950705	96950729	25	1	MTEb	LTR/ERVL-MaLR	96950627	96950806	Pnpo	96943986	96937825	Sp2	96982959	96953340
71406	1444830_at	25	10	122405202	122405178	25	1	RMER1C	Other	122405353	122404618	Tmem5	122097371	122078114	Avpr1a	122448499	122453453
71444	1419658_at	25	17	36108699	36108675	25	1	RLTR9F	LTR/ERVK	36108905	36108474	H2-Bl	36084249	36080189	Gm7030	36129425	36109719
71829	1443553_at	25	17	51862817	51862841	25	1	RSINE1	SINE/B4	51862796	51862927	Satb1	51833290	51736187	Kcnh8	52602763	52979033
73998	1442895_at	25	7	7100658	7100634	25	1	Lx7	LINE/L1	7101053	7100620	Aurkc	6995443	7002945	Zfp954	7121445	7114690
73573	1432695_at	25	3	124399264	124399288	25	1	MusHAL1	LINE/L1	124398382	124399673	Tram1l1	124321037	124323260	1700006A11Rik	124426039	124400990
73575	1457545_at	25	5	28480624	28480648	25	1	L1MA8	LINE/L1	28480330	28480678	Shh	28467101	28456815	Rnf32	29195992	29225524
73551	1447243_at	25					2	RLTR1A2_MM	LTR/ERV1
73710	1426060_at	25					2	L1Md_F3	LINE/L1
76073	1455038_at	25					2	RLTR1A2_MM	LTR/ERV1
77188	1442981_at	25	7	36684442	36684466	25	1	MTD	LTR/ERVL-MaLR	36684400	36684539	E130304I02Rik	35802593	35803027	Tshz3	36698118	36773545
77628	1447800_x_at	25					2	Lx2	LINE/L1
75630	1447302_at	25					2	MLTR11A	LTR/ERVK
76003	1431859_at	25	16	12629512	12629488	25	1	Lx10	LINE/L1	12629709	12629124	Shisa9	11984113	12270902	Gm6327	12761420	12760011
75871	1446890_at	25	7	21211431	21211407	25	1	RSINE1	SINE/B4	21211447	21211326	Vmn1r123	21162185	21163108	Vmn1r124	21260617	21259694
77734	1460489_at	25	6	81894286	81894262	25	1	RMER15	LTR/ERVL	81894367	81894115	Lrrtm4	80018877	80810143	Gcfc2	81923669	81959915
78079	1444855_at	25	9	44491775	44491799	25	1	PB1D7	SINE/Alu	44491766	44491841	Gm9830	44464243	44464602	Bcl9l	44499136	44510388
77986	1445174_at	25	9	105633285	105633261	25	1	L1_Mur2	LINE/L1	105633722	105633039	Atp2c1	105521257	105403539	Pik3r4	105642995	105687655
79207	1427513_at	25	8	114154860	114154884	25	1	B4	SINE/B4	114154854	114154913	Nudt7	114133557	114152312	Vat1l	114205612	114374071
79570	1444567_at	25	13	58149613	58149637	25	1	MLT1B	LTR/ERVL-MaLR	58149451	58149733	Hnrnpa0	58128556	58125879	Idnk	58157649	58164693
81398	1432493_at	25	14	80581597	80581573	25	1	L1MEf	LINE/L1	80581705	80581359	Olfm4	80000302	80021930	Pcdh17	84443563	84537060
80041	1431859_at	25	16	12629670	12629646	25	1	Lx10	LINE/L1	12629709	12629124	Shisa9	11984113	12270902	Gm6327	12761420	12760011
80073	1433163_at	25	11	16959736	16959760	25	1	Lx3A	LINE/L1	16959141	16960048	Fbxo48	16951375	16954772	Plek	17052381	16971206
79814	1444203_at	25	7	106501142	106501118	25	1	ORR1A2	LTR/ERVL-MaLR	106501427	106501118	Gm4759	106441073	106421550	Gm1966	106604035	106601243
79916	1441497_at	25					2	MT2B1	LTR/ERVL
81233	1447607_at	25	8	37221863	37221886	24	1	RLTR27	LTR/ERVK	37221711	37222021	AI429214	36993575	36995531	Sgcz	38661508	37522298
81223	1458751_at	25	7	5641069	5641045	25	1	L1_Mur3	LINE/L1	5641402	5640226	Vmn1r61	5611313	5610411	Vmn1r62	5674604	5676595
83636	1443427_at	25	12	26829875	26829851	25	1	L1_Mus3	LINE/L1	26830084	26829324	Cmpk2	26469204	26479835	Sox11	27342709	27340697
82073	1459637_at	25	14	67585780	67585756	25	1	ID_B1	SINE/B4	67585924	67585701	Gm6878	67314711	67304888	Cdca2	67715841	67676331
83534	1453636_at	25	19	36355326	36355350	25	1	L1MC1	LINE/L1	36354310	36355535	Ankrd1	36119844	36111965	Pcgf5	36379067	36456192
83242	1443326_at	25					2	MERV1_I-int	LTR/ERV1
83658	1432690_at	25	2	53878934	53878958	25	1	MLT1D	LTR/ERVL-MaLR	53878836	53879290	Arl6ip6	53191726	53219220	Rprm	54085552	54084093
81785	1458848_at	25	7	70218075	70218099	25	1	Lx5b	LINE/L1	70217808	70218264	Arrdc4	68749241	68737045	Nr2f2	70366735	70351946
81793	1443140_at	25	14	53811416	53811440	25	1	L1M2	LINE/L1	53811317	53812360	B230359F08Rik	53795360	53797832	Dad1	54254104	54235479
83864	1447607_at	25	8	37221860	37221884	25	1	RLTR27	LTR/ERVK	37221711	37222021	AI429214	36993575	36995531	Sgcz	38661508	37522298
83402	1433163_at	25	11	16959813	16959837	25	1	Lx3A	LINE/L1	16959141	16960048	Fbxo48	16951375	16954772	Plek	17052381	16971206
84064	1443965_at	25	1	175578142	175578166	25	1	Lx5b	LINE/L1	175577643	175578253	Rgs7	175491130	175059736	Fh1	175625635	175600374
85748	1454468_at	25	16	42510724	42510748	25	1	L1MC3	LINE/L1	42509818	42510825	Gap43	42340651	42248442	Zbtb20	42875881	43642602
85466	1432166_at	25	2	168152681	168152657	25	1	MLTR14	LTR/ERV1	168152974	168152522	Pard6b	168081004	168101203	Adnp	168207112	168180986
85551	1443427_at	25					2	L1_Mus3	LINE/L1
85581	1430174_at	25	2	5018883	5018859	25	1	Lx8	LINE/L1	5018910	5018583	Mcm10	5012791	4989714	Optn	5064051	5020642
85447	1457616_at	25	10	82180905	82180929	25	1	ORR1C2-int	LTR/ERVL-MaLR	82180798	82181395	AU041133	82138253	82152011	Zfp938	82241280	82224850
83956	AFFX-18SRNAMur/X00686_5_at	25	17	39846946	39846970	25	1	SSU-rRNA_Hsa	rRNA	39846353	39848201	Gm9041	39640957	39645666	Gm21946	39953353	39955244
84046	1447299_at	25	7	43759125	43759101	25	1	MYSERV6-int	LTR/ERVK	43759297	43758943	Klk13	43712567	43726758	Klk12	43768897	43773576
87414	1447471_at	25	8	70014587	70014563	25	1	RMER19B	LTR/ERVK	70014893	70014113	Gatad2a	69996379	69907069	Mau2	70042734	70016123
87749	1458302_at	25	2	131252638	131252662	25	1	RLTR28	LTR/ERVL	131252482	131252679	Mavs	131234063	131248025	Pank2	131262495	131299188
87759	1458751_at	25	7	5641365	5641341	25	1	L1_Mur3	LINE/L1	5641402	5640226	Vmn1r61	5611313	5610411	Vmn1r62	5674604	5676595
87714	1439483_at	25	5	23692731	23692707	25	1	MuRRS4-int	LTR/ERV1	23694352	23692350	Srpk2	23616571	23503356	Pus7	23783711	23740648
87698	1429277_at	25	17	34506776	34506752	25	1	ORR1D2	LTR/ERVL-MaLR	34506993	34506709	Btnl4	34475937	34469042	Btnl6	34517352	34507804
85810	1454457_at	25	17	13254962	13254986	25	1	B3	SINE/B2	13254884	13255083	Smok2b	13228852	13237189	Tcp10c	13354572	13377223
85768	1454171_x_at	25					2	IAPLTR4	LTR/ERVK
89326	1457496_at	25	2	156609407	156609383	25	1	B4A	SINE/B4	156609490	156609272	Aar2	156547584	156568972	Dlgap4	156613705	156764363
87799	1457643_x_at	25	3	45280616	45280592	24	1	ORR1D1	LTR/ERVL-MaLR	45280724	45280385	D3Ertd751e	41742611	41759389	Pcdh10	45378398	45434566
89724	1445789_at	25	6	125253304	125253280	25	1	ORR1D2	LTR/ERVL-MaLR	125253507	125253127	Cd27	125237010	125232622	Tuba3a	125286042	125278274
89600	1432111_at	25	16	50653576	50653600	25	1	Lx6	LINE/L1	50653158	50654502	Ccdc54	50591154	50589859	5330426P16Rik	50732743	50727966
89940	1440756_at	25	7	28167619	28167595	25	1	MTD-int	LTR/ERVL-MaLR	28167745	28167449	9530053A07Rik	28129466	28164811	Fbl	28169748	28179269
89913	1444449_at	25	6	121272558	121272534	25	1	ORR1E	LTR/ERVL-MaLR	121272647	121272318	Usp18	121245906	121270916	Slc6a13	121300227	121337733
91225	1443473_at	25					2	MTC-int	LTR/ERVL-MaLR
91632	1432389_at	25	15	91604292	91604316	25	1	Lx7	LINE/L1	91603691	91604667	Slc2a13	91573261	91267696	Lrrk2	91673175	91816120
91714	1440628_at	25	7	59328718	59328694	25	1	B3	SINE/B2	59328828	59328619	Ube3a	59228752	59306727	Snrpn	60140219	59982495
91788	1443965_at	25	1	175577951	175577975	25	1	Lx5b	LINE/L1	175577643	175578253	Rgs7	175491130	175059736	Fh1	175625635	175600374
91957	1445022_at	25	18	66991397	66991373	25	1	B3A	SINE/B2	66991429	66991225	Mc4r	66860472	66857715	Gnal	67088336	67226792
93258	1446350_at	25	18	62678814	62678838	25	1	Lx7	LINE/L1	62678744	62679492	Gm17732	62662108	62662928	2700046A07Rik	62756347	62751675
93984	1441367_a_at	25	6	117884099	117884123	25	1	Lx8	LINE/L1	117883674	117884365	Zfp239	117862100	117873291	Hnrnpf	117900324	117925622
93981	1443473_at	25	4	139162185	139162161	25	1	MTB_Mm-int	LTR/ERVL-MaLR	139162985	139161567	Minos1	139131113	139101814	Capzb	139192899	139291818
95215	1432389_at	25	15	91604278	91604302	25	1	Lx7	LINE/L1	91603691	91604667	Slc2a13	91573261	91267696	Lrrk2	91673175	91816120
95583	1458953_at	25	5	97552822	97552846	25	1	MTD	LTR/ERVL-MaLR	97552805	97553034	Gk2	97457008	97455161	Antxr2	98030733	97882783
95585	1446134_at	25	15	67158222	67158246	25	1	B4A	SINE/B4	67158125	67158404	St3gal1	67113992	67102875	Zfat	68258856	68083766
95540	1457787_at	25	6	147089577	147089553	25	1	Lx8	LINE/L1	147089714	147089315	Mansc4	147087032	147075060	Klhl42	147091379	147112778
95381	AFFX-18SRNAMur/X00686_3_at	25					2	SSU-rRNA_Hsa	rRNA
93307	1440753_at	25	4	8608960	8608984	25	1	B3	SINE/B2	8608856	8609026	Rab2a	8535644	8607778	Chd7	8690406	8867659
93331	1453661_at	25	3	8926784	8926808	25	1	ID_B1	SINE/B4	8926721	8926860	Mrps28	8923918	8802146	Tpd52	9004723	8928626
93346	1452068_at	25					2	RLTR5_Mm	LTR/ERV1
95674	AFFX-18SRNAMur/X00686_M_at	25	17	39847177	39847201	25	1	SSU-rRNA_Hsa	rRNA	39846353	39848201	Gm9041	39640957	39645666	Gm21946	39953353	39955244
95619	1445055_at	25	8	57727228	57727252	25	1	B1_Mur4	SINE/Alu	57727188	57727316	Galnt7	57653032	57523828	Galntl6	58911627	57776225
97386	1446709_at	25	10	39254921	39254945	25	1	ORR1F	LTR/ERVL-MaLR	39254736	39255087	Wisp3	39163794	39150971	Fyn	39368855	39565381
97344	1445580_at	25	15	34395581	34395557	25	1	MERV1_I-int	LTR/ERV1	34396714	34393820	9430069I07Rik	34356421	34349176	Rpl30	34443640	34440505
95960	1436072_at	25	19	61115148	61115124	25	1	ORR1B1	LTR/ERVL-MaLR	61115267	61114938	Grk5	60889749	61092553	Gm7102	61176309	61174686
97908	AFFX-18SRNAMur/X00686_5_at	25					2	SSU-rRNA_Hsa	rRNA
96163	1445583_x_at	25	3	49138392	49138416	25	1	ERVB4_1C-LTR_Mm	LTR/ERVK	49138115	49138628	1700018B24Rik	48609101	48605732	Pcdh18	49757316	49743296
99304	1431879_at	25					2	MMERVK9C_I-int	LTR/ERVK
99305	1424564_at	25	2	172469427	172469451	25	1	B4A	SINE/B4	172469331	172469572	Gcnt7	172458596	172450313	Fam209	172472520	172474331
99731	AFFX-18SRNAMur/X00686_3_at	25	17	39848010	39848034	24	1	SSU-rRNA_Hsa	rRNA	39846353	39848201	Gm9041	39640957	39645666	Gm21946	39953353	39955244
101449	1457772_at	25	1	171321118	171321094	25	1	MYSERV-int	LTR/ERVK	171321520	171320847	Ufc1	171295024	171288563	Dedd	171329145	171342331
102122	1443404_s_at	25	13	118280747	118280771	25	1	L1MB8	LINE/L1	118280520	118280961	Hcn1	117602480	117976802	Mrps30	118387252	118380110
102073	1431456_at	25	18	78480445	78480469	25	1	MTE2a	LTR/ERVL-MaLR	78480427	78480762	Gm6133	78349754	78350701	Setbp1	79109391	78750380
101766	1460151_at	25					2	MMERVK9C_I-int	LTR/ERVK
101894	1443895_at	25	18	3366508	3366532	25	1	ERVB4_2-I_MM	LTR/ERVK	3365977	3368856	Crem	3337748	3266048	Cul2	3382988	3436377
101907	1441747_at	25	7	34399850	34399874	25	1	RLTR33	LTR/ERVK	34399336	34400071	Lsm14a	34389540	34344646	Kctd15	34655509	34639014
101949	1458030_at	25	11	52513803	52513827	25	1	ORR1D2	LTR/ERVL-MaLR	52513581	52513941	9530068E07Rik	52396428	52408728	Fstl4	52764634	53188538
101993	1432885_at	25	3	10221492	10221468	25	1	IAPEY3-int	LTR/ERVK	10221938	10221252	Fabp4	10208576	10204347	Fabp12	10301183	10244209
103447	1433297_at	25	9	107243017	107242993	25	1	ORR1D1	LTR/ERVL-MaLR	107243272	107242917	Dock3	107231909	106892834	Mapkapk3	107289877	107254927
103485	1427513_at	25	8	114154667	114154691	25	1	B4A	SINE/B4	114154499	114154773	Nudt7	114133557	114152312	Vat1l	114205612	114374071
103644	1459519_at	25	19	60627155	60627131	25	1	MTEb-int	LTR/ERVL-MaLR	60627445	60626891	Cacul1	60581023	60524696	Nanos1	60755987	60759913
104043	1431632_at	25					2	MMERVK9C_I-int	LTR/ERVK
104077	1458001_at	25	12	119363414	119363390	25	1	MIRb	SINE/MIR	119363559	119363367	Gm6768	119260934	119264272	Macc1	119443410	119466934
104092	1456857_at	25					2	MMERVK10C-int	LTR/ERVK
104096	1453552_at	25	9	50489315	50489291	25	1	L1MB7	LINE/L1	50489398	50488808	Rpl10-ps3	50344981	50344240	1600029D21Rik	50494525	50505639
105675	1441821_at	25	11	96763844	96763820	25	1	ID_B1	SINE/B4	96763991	96763798	Skap1	96464593	96759130	Snx11	96777559	96767555
105372	1434068_s_at	25					2	RLTR21	LTR/ERVK
105929	1441393_at	25	2	131215049	131215073	25	1	B4	SINE/B4	131214825	131215103	Ap5s1	131207078	131213514	Mavs	131234063	131248025
105335	1453701_at	25					2	Lx3_Mus	LINE/L1
106185	1441661_at	25	X	76107060	76107036	25	1	L1MB1	LINE/L1	76107199	76107017	Pls3	75875182	75785654	Gm4937	76264304	76267738
107244	1459312_at	25	7	42098917	42098893	25	1	Lx5c	LINE/L1	42099028	42097223	Vmn2r59	42058981	42011792	Vmn2r60	42116471	42195776
107635	1442564_at	25	X	12780778	12780754	25	1	Lx4A	LINE/L1	12780889	12780625	Med14	12762073	12675369	Usp9x	13071498	13173328
107644	1455892_x_at	25					2	MuLV-int	LTR/ERV1
107552	1448292_at	25	1	166431895	166431871	25	1	Lx2	LINE/L1	166432497	166430817	Pogk	166409863	166384622	Gm4846	166497588	166483613
107315	1457103_at	25	6	42033306	42033330	25	1	Lx2B2	LINE/L1	42032589	42033412	Sval3	41968140	41973090	Sva	42038394	42042851
106048	1453701_at	25					2	Lx3_Mus	LINE/L1
109896	1445633_at	25					2	L1VL4	LINE/L1
108041	1449609_at	25	4	125965977	125966001	25	1	MT2A	LTR/ERVL	125965768	125966238	Grik3	125490700	125714173	Csf3r	126024550	126044440
108038	1425113_x_at	25					2	IAPLTR4	LTR/ERVK
109816	1439471_at	25	8	121841445	121841469	25	1	B3	SINE/B2	121841424	121841623	Klhdc4	121829569	121796313	Slc7a5	121907694	121881150
109845	1436072_at	25	19	61115450	61115426	25	1	ORR1B1-int	LTR/ERVL-MaLR	61116061	61115275	Grk5	60889749	61092553	Gm7102	61176309	61174686
111396	1460489_at	25	6	81894282	81894258	25	1	RMER15	LTR/ERVL	81894367	81894115	Lrrtm4	80018877	80810143	Gcfc2	81923669	81959915
109366	1432690_at	25	2	53879124	53879148	25	1	MLT1D	LTR/ERVL-MaLR	53878836	53879290	Arl6ip6	53191726	53219220	Rprm	54085552	54084093
109757	1432743_at	25	6	139576330	139576306	25	1	ORR1F	LTR/ERVL-MaLR	139576544	139576191	Rergl	139501909	139493182	Pik3c2g	139621888	139969284
111956	1443451_at	25					2	MuRRS-int	LTR/ERV1
109325	1458751_at	25					2	ORR1A4-int	LTR/ERVL-MaLR
113840	1432564_at	25					2	RLTR10-int	LTR/ERVK
113811	1431979_at	25	14	76515011	76514987	25	1	B4	SINE/B4	76515125	76514953	Tsc22d1	76414961	76507765	Serp2	76556687	76532814
113807	1454457_at	25	17	13254891	13254915	25	1	B3	SINE/B2	13254884	13255083	Smok2b	13228852	13237189	Tcp10c	13354572	13377223
107885	1459312_at	25	7	42098720	42098696	25	1	Lx5c	LINE/L1	42099028	42097223	Vmn2r59	42058981	42011792	Vmn2r60	42116471	42195776
113955	1432324_at	25					2	Lx3B	LINE/L1
113926	1445055_at	25	8	57727248	57727272	25	1	B1_Mur4	SINE/Alu	57727188	57727316	Galnt7	57653032	57523828	Galntl6	58911627	57776225
110136	1456708_at	25	4	125888278	125888254	25	1	RCHARR1	DNA/hAT-Charlie	125888708	125887741	Grik3	125490700	125714173	Csf3r	126024550	126044440
113999	1420001_at	25	7	34854950	34854926	25	1	RMER1B	Other	34855258	34854657	Chst8	34812711	34674468	Pepd	34912379	35044710
111241	1445678_at	25					2	RLTR13D3A1	LTR/ERVK
110182	1419237_at	25	7	6966675	6966699	25	1	URR1A	DNA/hAT-Charlie	6966671	6966748	Usp29	6961160	6963769	Aurkc	6995443	7002945
112145	1436172_at	25					2	RLTR46B	LTR/ERVK
112144	1455581_x_at	25					2	RLTR46B	LTR/ERVK
111981	1444449_at	25	6	121272349	121272325	25	1	ORR1E	LTR/ERVL-MaLR	121272647	121272318	Usp18	121245906	121270916	Slc6a13	121300227	121337733
113324	1431456_at	25	18	78480431	78480455	25	1	MTE2a	LTR/ERVL-MaLR	78480427	78480762	Gm6133	78349754	78350701	Setbp1	79109391	78750380
113486	1440592_at	25	16	38489639	38489615	25	1	RLTR13D3A1	LTR/ERVK	38490221	38489447	Cd80	38458933	38486933	Timmdc1	38522663	38498347
113524	1419658_at	25	17	36097023	36096999	25	1	RLTR9B	LTR/ERVK	36097133	36096812	H2-Bl	36084249	36080189	Gm7030	36129425	36109719
115248	1446631_at	25	2	129375236	129375260	25	1	MTC-int	LTR/ERVL-MaLR	129374407	129375558	Il1b	129371139	129364570	F830045P16Rik	129536602	129458359
115242	1446261_at	25	1	111572534	111572510	25	1	Lx2	LINE/L1	111572993	111572430	Cdh19	110977372	110889195	Dsel	111864909	111858702
115445	1437441_at	25	17	33984819	33984843	25	1	MERVL_2A-int	LTR/ERVL	33984465	33985290	Vps52	33955812	33966984	H2-K1	34000333	33996017
113603	1459312_at	25					2	Lx5c	LINE/L1
113746	1446716_at	25					2	RLTR17	LTR/ERVK
115627	1459513_at	25					2	MuRRS-int	LTR/ERV1
115524	1453575_at	25	13	106912854	106912830	25	1	B1F	SINE/Alu	106912882	106912733	Lrrc70	106847267	106833860	Dimt1	106947129	106960224
115742	1433361_at	25					2	MMERVK10C-int	LTR/ERVK
115734	1433116_at	25	18	77746369	77746393	25	1	ORR1D1-int	LTR/ERVL-MaLR	77746041	77746736	8030462N17Rik	77714010	77633281	Haus1	77767780	77757567
116084	1444830_at	25	10	122404920	122404896	25	1	RMER1C	Other	122405353	122404618	Tmem5	122097371	122078114	Avpr1a	122448499	122453453
116034	1459164_at	25	6	134015217	134015193	25	1	L1_Mur3	LINE/L1	134015522	134014952	Kap	133853667	133849855	Etv6	134035700	134270158
116072	1453701_at	25					2	Lx3_Mus	LINE/L1
116134	1458966_at	25	7	116551312	116551336	25	1	Lx7	LINE/L1	116549677	116552303	Nucb2	116504369	116540554	Xylt1	117380979	117667751
117288	1459164_at	25	6	134015481	134015457	25	1	L1_Mur3	LINE/L1	134015522	134014952	Kap	133853667	133849855	Etv6	134035700	134270158
117387	1430239_at	25	8	25302745	25302721	25	1	ORR1F	LTR/ERVL-MaLR	25302829	25302606	Tacc1	25201449	25154552	Fgfr1	25513654	25575714
117506	1447243_at	25					2	RLTR1A2_MM	LTR/ERV1
117850	1443451_at	25	18	7826813	7826837	25	1	MuRRS-int	LTR/ERV1	7825066	7831687	Mpp7	7626863	7347962	Wac	7868832	7973547
117940	1444567_at	25	13	58149485	58149509	25	1	MLT1B	LTR/ERVL-MaLR	58149451	58149733	Hnrnpa0	58128556	58125879	Idnk	58157649	58164693
117909	1439162_at	25	2	72988034	72988058	25	1	RLTR11B	LTR/ERVK	72987825	72988306	Gm11084	72986716	72971548	Ola1	73218924	73092801
117674	1445633_at	25					2	L1VL4	LINE/L1
117633	1427740_a_at	25					2	Lx9	LINE/L1
117708	1447163_x_at	25	12	95787268	95787292	25	1	L1_Mus2	LINE/L1	95786840	95787408	Flrt2	95692226	95785215	1700019M22Rik	96047222	96046621
118124	1443140_at	25	14	53811195	53811219	25	1	MT2A	LTR/ERVL	53810941	53811308	B230359F08Rik	53795360	53797832	Dad1	54254104	54235479
119420	1445195_at	25	7	14688343	14688367	25	1	L1_Mus3	LINE/L1	14688260	14688524	Gm4745	14659708	14665995	Obox2	15354037	15398545
119352	1429895_at	25	X	36814935	36814911	25	1	RMER5	LTR/ERV1	36815167	36814743	Slc25a5	36795651	36798807	C330007P06Rik	36874111	36823737
118051	1433323_at	25	16	71250371	71250395	25	1	RMER1A	Other	71250119	71251017	4930423O20Rik	70382385	70381819	Robo1	72663149	73046095
118089	1444929_at	25	18	11746904	11746928	25	1	RLTR27	LTR/ERVK	11746883	11747175	Rbbp8	11633276	11743207	Cables1	11839220	11945627
119704	1444721_at	25	7	20149926	20149902	25	1	L1Md_F2	LINE/L1	20150152	20148899	Vmn1r93	20139088	20138123	Vmn1r94	20168377	20167460
120047	1457643_x_at	25	3	45280618	45280594	24	1	ORR1D1	LTR/ERVL-MaLR	45280724	45280385	D3Ertd751e	41742611	41759389	Pcdh10	45378398	45434566
121317	1458549_at	25	7	142290847	142290871	25	1	ERVB4_1C-LTR_Mm	LTR/ERVK	142290588	142291092	Gm10013	142280939	142280268	Krtap5-1	142297069	142296334
121391	1442630_at	25	15	75881367	75881343	25	1	ORR1A4-int	LTR/ERVL-MaLR	75881750	75881283	Gsdmd	75862339	75867404	Naprt1	75894481	75890964
120223	1427795_s_at	25	5	33947188	33947164	25	1	RLTR46	LTR/ERVK	33947287	33946970	Nelfa	33936413	33896936	Gm1673	33983437	33985013
121281	1458478_at	25	8	104711490	104711514	25	1	ERVB2_1A-I_MM	LTR/ERVK	104711436	104711725	Fam96b	104641965	104639839	Ces2a	104734003	104741634
121703	1456182_x_at	25	8	123426216	123426192	25	1	RLTR4_Mm	LTR/ERV1	123426326	123425804	Tubb3	123411424	123422015	Def8	123442986	123463270
121793	1457495_at	25	9	46927189	46927213	25	1	Charlie1	DNA/hAT-Charlie	46926628	46927489	4931429L15Rik	46319986	46303361	Gm4791	46998931	47003338
122024	1433317_at	25	5	121504324	121504348	25	1	RMER21A	LTR/ERV1	121504141	121504771	Adam1b	121502980	121500097	Adam1a	121521695	121518576
122043	1442990_at	25	9	95332266	95332290	25	1	ID4	SINE/ID	95332242	95332318	Slc9a9	94669909	95230445	Chst2	95407270	95400929
122212	1435640_x_at	25					2	MMVL30-int	LTR/ERV1
125910	1445658_at	25	11	97615608	97615584	25	1	RMER15	LTR/ERVL	97615792	97615254	Srcin1	97575226	97509340	E130012A19Rik	97629716	97627393
125843	1446885_at	25	6	133877155	133877131	25	1	B3A	SINE/B2	133877251	133877082	Kap	133853667	133849855	Etv6	134035700	134270158
125881	1445658_at	25	11	97615668	97615644	25	1	RMER15	LTR/ERVL	97615792	97615254	Srcin1	97575226	97509340	E130012A19Rik	97629716	97627393
121812	1446716_at	25	16	13705185	13705209	25	1	RLTR17	LTR/ERVK	13704756	13705251	3110001I22Rik	13671929	13678405	Pla2g10	13730983	13715057
123609	1443473_at	25	4	139162072	139162048	25	1	MTB_Mm-int	LTR/ERVL-MaLR	139162985	139161567	Minos1	139131113	139101814	Capzb	139192899	139291818
123611	1434067_at	25					2	RLTR21	LTR/ERVK
123746	1432157_at	25	17	21800626	21800602	25	1	RLTR13D3A1	LTR/ERVK	21801081	21800439	Zfp229	21730795	21769342	Zfp820	21845759	21816876
125446	1460489_at	25	6	81894139	81894115	25	1	RMER15	LTR/ERVL	81894367	81894115	Lrrtm4	80018877	80810143	Gcfc2	81923669	81959915
125455	1431048_at	25					2	RMER1B	Other
127455	1453552_at	25	9	50489099	50489075	25	1	L1MB7	LINE/L1	50489398	50488808	Rpl10-ps3	50344981	50344240	1600029D21Rik	50494525	50505639
121939	1454171_x_at	25	19	8033521	8033545	25	1	IAPEY4_I-int	LTR/ERVK	8030708	8033793	Slc22a27	7966027	7864388	Slc22a28	8131982	8062209
121911	1458348_at	25	17	81024475	81024451	24	1	MLTR14	LTR/ERV1	81024659	81024183	Tmem178	80944632	81001816	Thumpd2	81065085	81026327
125268	1433323_at	25					2	RMER1A	Other
126204	1431666_at	25	12	99693166	99693142	25	1	MTD	LTR/ERVL-MaLR	99693414	99693069	Foxn3	99450111	99194980	Efcab11	99883442	99717531
127397	1458704_at	25	8	72559377	72559401	25	1	ERVB5_2-LTR_MM	LTR/ERVK	72558956	72559409	Med26	72548310	72494558	Smim7	72571088	72565188
127376	AFFX-18SRNAMur/X00686_M_at	25	6	3201498	3201522	25	1	SSU-rRNA_Hsa	rRNA	3200779	3201677				Samd9l	3399571	3372260
123323	1441747_at	25					2	RLTR33	LTR/ERVK
128014	1427740_a_at	25	4	89236293	89236269	25	1	Lx9	LINE/L1	89237177	89235755	Mtap	89137122	89181081	Cdkn2a	89294653	89274473
126225	1430921_at	25	7	49122594	49122570	25	1	L1MA4	LINE/L1	49122626	49122271	E2f8	48881596	48866429	Nav2	49246189	49610087
126232	1439483_at	25	5	23692686	23692662	25	1	MuRRS4-int	LTR/ERV1	23694352	23692350	Srpk2	23616571	23503356	Pus7	23783711	23740648
127288	1459285_at	25	5	143426297	143426321	25	1	RLTR19	LTR/ERVK	143426057	143426518	Kdelr2	143403820	143421900	Daglb	143464493	143504442
127714	1433438_x_at	25	8	123426322	123426298	25	1	RLTR4_Mm	LTR/ERV1	123426326	123425804	Tubb3	123411424	123422015	Def8	123442986	123463270
127832	1456594_at	25					2	ERVB4_2-I_MM	LTR/ERVK
128220	1440529_at	25	2	179010343	179010367	25	1	MLT1K	LTR/ERVL-MaLR	179010224	179010411	Cdh26	178430531	178487366	Cdh4	179442431	179899373
127597	1456594_at	25					2	ERVB4_2-I_MM	LTR/ERVK
128243	1434614_at	25	4	8123802	8123826	25	1	RLTR45-int	LTR/ERVK	8123326	8123961	Tox	6991557	6686353	Car8	8239041	8143367
128244	1434615_x_at	25	4	8123802	8123826	25	1	RLTR45-int	LTR/ERVK	8123326	8123961	Tox	6991557	6686353	Car8	8239041	8143367
129637	1445385_at	25	7	29762190	29762166	25	1	RMER19B	LTR/ERVK	29762544	29762022	Catsperg2	29727015	29697219	Zfp84	29768552	29779821
129618	1430457_at	25	1	130388586	130388610	25	1	MLT2B2	LTR/ERVL	130388417	130388659	Daf2	130423009	130388537	Cd55	130462744	130439027
129967	1453309_at	25	6	127211868	127211892	25	1	MT2A	LTR/ERVL	127211763	127212229	Ccnd2	127151048	127125779	Gm4968	127233756	127234619
129983	1428375_at	25	10	94674167	94674143	25	1	LTR72_RN	LTR/ERV1	94674167	94673738	Tmcc3	94311949	94590956	Ccdc41	94688790	94790336
131628	1445721_at	25	15	36728977	36729001	25	1	RMER17C-int	LTR/ERVK	36726713	36729149	Pabpc1	36608973	36595661	Ywhaz	36794547	36770770
130205	1447050_at	25	3	41974142	41974166	25	1	Lx3_Mus	LINE/L1	41972890	41976003	D3Ertd751e	41742611	41759389	Pcdh10	45378398	45434566
131718	1459111_at	25	5	25501233	25501257	25	1	B1_Mur1	SINE/Alu	25501142	25501285	Mll3	25498783	25271798	Cct8l1	25516067	25518021
131442	1444893_at	25	8	89832798	89832774	25	1	RMER19C	LTR/ERVK	89832965	89832341	Gm5356	89187560	89186943	Tox3	90348343	90247040
131354	1433163_at	25	11	16959794	16959818	25	1	Lx3A	LINE/L1	16959141	16960048	Fbxo48	16951375	16954772	Plek	17052381	16971206
131415	1443852_at	25	11	104673439	104673463	25	1	PB1D9	SINE/Alu	104673391	104673505	Itgb3	104608000	104670476	Gm11639	104685707	104753962
131436	1431979_at	25	14	76515089	76515065	25	1	B4	SINE/B4	76515125	76514953	Tsc22d1	76414961	76507765	Serp2	76556687	76532814
131432	1451699_at	25	12	20661457	20661481	25	1	IAP-d-int	LTR/ERVK	20659924	20661493	Gm10479	20415938	20433699	1700030C10Rik	20815727	20814257
131476	1444859_at	25	7	93732049	93732073	25	1	L1MCb	LINE/L1	93731853	93732219	Gm9934	93081027	93052081	Gm9966	95958215	95961613
132225	1440628_at	25	7	59328784	59328760	25	1	B3	SINE/B2	59328828	59328619	Ube3a	59228752	59306727	Snrpn	60140219	59982495
132223	1457079_at	25	13	62555130	62555106	25	1	MuRRS4-int	LTR/ERV1	62555569	62552911	Zfp934	62520544	62517500	6720489N17Rik	62607499	62605190
134218	1446996_at	25					2	RMER17B	LTR/ERVK
133943	1458072_at	25					2	RLTR48C	LTR/ERV1
133863	1431859_at	25	16	12629578	12629554	25	1	Lx10	LINE/L1	12629709	12629124	Shisa9	11984113	12270902	Gm6327	12761420	12760011
133913	1431990_at	25					2	RLTR19	LTR/ERVK
135342	1443177_at	25	12	116280184	116280160	25	1	B3A	SINE/B2	116280211	116280078	Gm11027	116275386	116275612	Esyt2	116281222	116373096
134119	1445662_x_at	25	13	67926346	67926322	25	1	MER89	LTR/ERV1	67926780	67926298	BC048507	67863326	67863923	Mtrr	68582121	68560780
134078	1459586_at	25					2	Lx2	LINE/L1
134089	1439844_at	25	15	81243043	81243019	25	1	L1MB3	LINE/L1	81243361	81242725	Mchr1	81235499	81238963	Slc25a17	81360765	81318921
132096	1441980_at	25	3	132841358	132841382	25	1	MTE2b	LTR/ERVL-MaLR	132841190	132841549	Tbck	132684144	132838506	Npnt	132950291	132881745
135497	1432324_at	25					2	Lx3B	LINE/L1
133626	1455038_at	25	2	156831028	156831004	25	1	RLTR1A2_MM	LTR/ERV1	156831132	156830632	Myl9	156775420	156781658	Tgif2	156840077	156855570
133606	1440628_at	25	7	59328762	59328738	25	1	B3	SINE/B2	59328828	59328619	Ube3a	59228752	59306727	Snrpn	60140219	59982495
138066	1419793_at	25	5	45193134	45193110	24	1	Lx4A	LINE/L1	45193499	45192608	4930435H24Rik	45169564	45155011	Qdpr	45450235	45434032
137622	1448292_at	25	1	166431718	166431694	25	1	Lx2	LINE/L1	166432497	166430817	Pogk	166409863	166384622	Gm4846	166497588	166483613
135706	1447050_at	25	2	144919680	144919656	25	1	Lx3_Mus	LINE/L1	144919881	144919652	Scp2d1	144823666	144824415	Slc24a3	145167754	145642166
133825	1445721_at	25					2	RMER17C-int	LTR/ERVK
133788	1448292_at	25	1	166431833	166431809	25	1	Lx2	LINE/L1	166432497	166430817	Pogk	166409863	166384622	Gm4846	166497588	166483613
139878	1459519_at	25	19	60627420	60627396	25	1	MTEb-int	LTR/ERVL-MaLR	60627445	60626891	Cacul1	60581023	60524696	Nanos1	60755987	60759913
139955	1459285_at	25	5	143426170	143426194	25	1	RLTR19	LTR/ERVK	143426057	143426518	Kdelr2	143403820	143421900	Daglb	143464493	143504442
137500	1446890_at	25					2	RSINE1	SINE/B4
137833	1442469_at	25	5	116033541	116033565	25	1	MTC-int	LTR/ERVL-MaLR	116032796	116033912	Prkab1	116024508	116013586	Tmem233	116083244	116038755
139401	1458848_at	25	7	70217934	70217958	25	1	Lx5b	LINE/L1	70217808	70218264	Arrdc4	68749241	68737045	Nr2f2	70366735	70351946
139432	1441497_at	25					2	MT2B1	LTR/ERVL
139423	1455892_x_at	25					2	RLTR4_MM-int	LTR/ERV1
138037	1449609_at	25	4	125965931	125965955	25	1	MT2A	LTR/ERVL	125965768	125966238	Grik3	125490700	125714173	Csf3r	126024550	126044440
139360	1444929_at	25	18	11747127	11747151	25	1	RLTR27	LTR/ERVK	11746883	11747175	Rbbp8	11633276	11743207	Cables1	11839220	11945627
141422	1430501_at	25					2	RLTR21	LTR/ERVK
141425	1459164_at	25	6	134015195	134015171	25	1	L1_Mur3	LINE/L1	134015522	134014952	Kap	133853667	133849855	Etv6	134035700	134270158
139636	1458902_at	25	19	9865083	9865059	25	1	RLTR24B_MM	LTR/ERV1	9865291	9864879	Scgb2a2	9847616	9852046	Incenp	9899533	9872297
139696	1434067_at	25					2	RLTR21	LTR/ERVK
137907	1458953_at	25	5	97552602	97552626	25	1	RLTR11D	LTR/ERVK	97552397	97552803	Gk2	97457008	97455161	Antxr2	98030733	97882783
139528	1425297_at	25	13	74480411	74480387	25	1	MurSatRep1	Unknown	74481141	74480304	Gm10116	74406396	74407317	Zfp825	74482943	74480517
139525	1432111_at	25	16	50653747	50653771	25	1	Lx6	LINE/L1	50653158	50654502	Ccdc54	50591154	50589859	5330426P16Rik	50732743	50727966
139527	1451654_x_at	25	13	74480411	74480387	25	1	MurSatRep1	Unknown	74481141	74480304	Gm10116	74406396	74407317	Zfp825	74482943	74480517
141354	1432111_at	25	16	50653651	50653675	25	1	Lx6	LINE/L1	50653158	50654502	Ccdc54	50591154	50589859	5330426P16Rik	50732743	50727966
141379	1439471_at	25	8	121841595	121841619	25	1	B3	SINE/B2	121841424	121841623	Klhdc4	121829569	121796313	Slc7a5	121907694	121881150
142110	1444925_at	25	X	94060105	94060129	25	1	B3A	SINE/B2	94060031	94060186	AU015836	93968659	93975470	Zfx	94123702	94074631
142156	1442394_at	25	14	77814207	77814183	25	1	Charlie4a	DNA/hAT-Charlie	77814284	77813916	Gm1587	77798864	77794823	Dnajc15	77874917	77826217
142018	1432076_at	25	7	82939205	82939181	25	1	MTE2b	LTR/ERVL-MaLR	82939362	82939022	Mex3b	82867333	82871563	A530021J07Rik	83148644	83155922
141959	1445055_at	25	8	57727214	57727238	25	1	B1_Mur4	SINE/Alu	57727188	57727316	Galnt7	57653032	57523828	Galntl6	58911627	57776225
141923	1447172_at	25	X	19810877	19810901	25	1	L1M5	LINE/L1	19810799	19810995	BC049702	19481319	19479420	Chst7	20059560	20097521
141926	1419793_at	25					2	Lx4A	LINE/L1
142266	1443852_at	25	11	104673436	104673460	25	1	PB1D9	SINE/Alu	104673391	104673505	Itgb3	104608000	104670476	Gm11639	104685707	104753962
143452	1433317_at	25	5	121504380	121504404	25	1	RMER21A	LTR/ERV1	121504141	121504771	Adam1b	121502980	121500097	Adam1a	121521695	121518576
143579	1445926_at	25	3	111138485	111138509	25	1	Lx5	LINE/L1	111138205	111138647	Prmt6	110250998	110246112	Amy2a5	113258837	113249176
143622	1458478_at	25					2	ERVB2_1A-I_MM	LTR/ERVK
143639	1442564_at	25	X	12780741	12780717	25	1	Lx4A	LINE/L1	12780889	12780625	Med14	12762073	12675369	Usp9x	13071498	13173328
143861	1445087_at	25	17	61666471	61666447	25	1	RMER6C	LTR/ERVK	61666484	61665970	Nudt12	59013372	58999618	Efna5	62881317	62604184
144074	1431633_x_at	25					2	RLTR9E	LTR/ERVK
145371	1457103_at	25	6	42033040	42033064	25	1	Lx2B2	LINE/L1	42032589	42033412	Sval3	41968140	41973090	Sva	42038394	42042851
145305	1459513_at	25					2	MuRRS-int	LTR/ERV1
145336	1457833_at	25	18	35631253	35631277	25	1	MT2B1	LTR/ERVL	35631051	35631318	Slc23a1	35627244	35614604	Mzb1	35649367	35647266
144231	1444567_at	25	13	58149499	58149523	25	1	MLT1B	LTR/ERVL-MaLR	58149451	58149733	Hnrnpa0	58128556	58125879	Idnk	58157649	58164693
146240	1445721_at	25					2	RMER17C-int	LTR/ERVK
147923	1445069_at	25	X	150980541	150980565	25	1	L1M3	LINE/L1	150980461	150980790	Maged2	150814345	150806370	Gnl3l	151017322	150983141
148004	1443427_at	25	12	26830013	26829989	25	1	L1_Mus3	LINE/L1	26830084	26829324	Cmpk2	26469204	26479835	Sox11	27342709	27340697
149385	1431576_at	25	13	23281731	23281755	25	1	RMER16B	LTR/ERVK	23281724	23282107	Vmn1r223	23249238	23250323	Zfp322a	23369208	23353103
154012	AFFX-18SRNAMur/X00686_3_at	25	17	39847904	39847928	24	1	SSU-rRNA_Hsa	rRNA	39846353	39848201	Gm9041	39640957	39645666	Gm21946	39953353	39955244
153997	1459280_at	25	1	143949506	143949482	25	1	LTR16C	LTR/ERVL	143949841	143949427	Uchl5	143777278	143807466	Rgs2	144004161	143999338
146169	1441939_x_at	25	16	94010986	94011010	24	1	PB1D9	SINE/Alu	94010955	94011072	Cldn14	94008837	93919031	Sim2	94085260	94127032
151469	1432743_at	25	6	139576346	139576322	25	1	ORR1F	LTR/ERVL-MaLR	139576544	139576191	Rergl	139501909	139493182	Pik3c2g	139621888	139969284
151512	1457833_at	25	18	35631223	35631247	25	1	MT2B1	LTR/ERVL	35631051	35631318	Slc23a1	35627244	35614604	Mzb1	35649367	35647266
147745	1432564_at	25	16	80000204	80000228	25	1	RLTR10-int	LTR/ERVK	79999237	80001302	Tmprss15	79091097	78953008	Ncam2	81200697	81624285
147713	1443446_at	25	10	57476369	57476393	25	1	L1MB2	LINE/L1	57476219	57476432	Gm9956	56745134	56748254	Hsf2	57486385	57513133
148165	1447243_at	25					2	RLTR1A2_MM	LTR/ERV1
149923	1431879_at	25					2	ETnERV2-int	LTR/ERVK
149998	1442981_at	25	7	36684126	36684150	25	1	Lx8b	LINE/L1	36684097	36684343	E130304I02Rik	35802593	35803027	Tshz3	36698118	36773545
149966	1456708_at	25	4	125888370	125888346	25	1	RCHARR1	DNA/hAT-Charlie	125888708	125887741	Grik3	125490700	125714173	Csf3r	126024550	126044440
147586	1445721_at	25	15	36728687	36728711	25	1	RMER17C-int	LTR/ERVK	36726713	36729149	Pabpc1	36608973	36595661	Ywhaz	36794547	36770770
153697	1458302_at	25	2	131252692	131252716	25	1	RLTR9A3	LTR/ERVK	131252680	131252999	Mavs	131234063	131248025	Pank2	131262495	131299188
151972	1443473_at	25					2	MTB_Mm-int	LTR/ERVL-MaLR
151927	1446124_at	25	7	110677320	110677344	25	1	HAL1M8	LINE/L1	110677284	110677845	Adm	110627669	110629819	B430319F04Rik	110769345	110766677
147705	1432893_at	25	1	87454104	87454080	25	1	MLT1J	LTR/ERVL-MaLR	87454242	87453777	Kcnj13	87394729	87386363	3110079O15Rik	87470264	87475459
153362	1429676_at	25					2	MMERVK10D3_I-int	LTR/ERVK
153385	1441433_at	25					2	IAP-d-int	LTR/ERVK
146091	AFFX-18SRNAMur/X00686_M_at	25					2	SSU-rRNA_Hsa	rRNA
149725	1430239_at	25	8	25303072	25303048	25	1	B3A	SINE/B2	25303180	25302973	Tacc1	25201449	25154552	Fgfr1	25513654	25575714
147458	1444369_at	25	1	60781038	60781062	25	1	MLT1L	LTR/ERVL-MaLR	60780705	60781112	Cd28	60716800	60773359	Ctla4	60887000	60915832
149707	1446980_at	25	9	114478443	114478467	25	1	RMER1B	Other	114478138	114478605	Tmppe	114401095	114411200	Ccr4	114496544	114490316
149619	1445457_at	25	4	135754270	135754294	25	1	RMER4B	LTR/ERVK	135754042	135754552	Il22ra1	135728172	135752140	Myom3	135759715	135815564
149565	1459637_at	25	14	67585910	67585886	25	1	ID_B1	SINE/B4	67585924	67585701	Gm6878	67314711	67304888	Cdca2	67715841	67676331
151862	1431481_at	25	2	85073918	85073894	25	1	MLT1A0	LTR/ERVL-MaLR	85074029	85073715	Tnks1bp1	85048022	85073048	Aplnr	85136360	85139922
154110	1442346_at	25	14	74752338	74752314	25	1	RSINE1	SINE/B4	74752388	74752242	Esd	74732297	74750765	Lrch1	74947877	74754674
152026	1459280_at	25	1	143949666	143949642	25	1	LTR16C	LTR/ERVL	143949841	143949427	Uchl5	143777278	143807466	Rgs2	144004161	143999338
150123	1445721_at	25					2	RMER17C-int	LTR/ERVK
151758	1446885_at	25	6	133877178	133877154	25	1	B3A	SINE/B2	133877251	133877082	Kap	133853667	133849855	Etv6	134035700	134270158
152239	1452426_x_at	25					2	RLTR4_Mm	LTR/ERV1
153313	1445385_at	25	7	29762073	29762049	25	1	RMER19B	LTR/ERVK	29762544	29762022	Catsperg2	29727015	29697219	Zfp84	29768552	29779821
155632	1446709_at	25	10	39254887	39254911	25	1	ORR1F	LTR/ERVL-MaLR	39254736	39255087	Wisp3	39163794	39150971	Fyn	39368855	39565381
155513	1435846_x_at	25					2	RLTR13D3A1	LTR/ERVK
155989	1447302_at	25	X	13492506	13492530	25	1	MLTR11A	LTR/ERVK	13492491	13492871	Nyx	13466110	13489313	Cask	13851367	13517080
157359	1444580_at	25	4	114329999	114329975	25	1	RMER19B	LTR/ERVK	114330647	114329815	Skint11	114163384	114245028	Trabd2b	114406724	114615098
157402	1442469_at	25	5	116033511	116033535	25	1	MTC-int	LTR/ERVL-MaLR	116032796	116033912	Prkab1	116024508	116013586	Tmem233	116083244	116038755
157474	1458072_at	25					2	RLTR48A	LTR/ERV1
157544	1445795_at	25	19	3848890	3848866	25	1	MIR	SINE/MIR	3848931	3848782	Suv420h1	3767421	3818303	Chka	3851773	3894369
157554	1445366_at	25	1	88814567	88814591	25	1	L1MEg	LINE/L1	88814475	88814726	Arl4c	88702221	88673125	Sh3bp4	89070415	89155068
158252	1447172_at	25	X	19811066	19811090	25	1	B1_Mur1	SINE/Alu	19811021	19811124	BC049702	19481319	19479420	Chst7	20059560	20097521
158233	1447124_at	25					2	RLTR13D3A1	LTR/ERVK
157888	1444855_at	25	9	44491801	44491825	25	1	PB1D7	SINE/Alu	44491766	44491841	Gm9830	44464243	44464602	Bcl9l	44499136	44510388
157940	1458288_at	25	7	27885692	27885716	25	1	RLTR14_RN	LTR/ERV1	27885414	27885768	Zfp607	27862557	27879567	1700049G17Rik	27929460	27907392
159400	1424516_at	25	17	45441977	45442001	25	1	MERVL_2A-int	LTR/ERVL	45440193	45442030	Cdc5l	45433707	45391892	Spats1	45474938	45448937
159406	1446350_at	25					2	Lx7	LINE/L1
161697	1447722_at	25	2	30672098	30672122	25	1	RSINE1	SINE/B4	30671965	30672122	Cstad	30595040	30608943	1700001O22Rik	30803661	30794769
161346	1432653_at	25	X	105242178	105242154	25	1	L1M2	LINE/L1	105242204	105241715	Magee1	105120396	105123909	Cypt2	105499772	105500639
160269	1444929_at	25					2	RLTR27	LTR/ERVK
159489	1445554_at	25	4	156311946	156311970	25	1	MYSERV6-int	LTR/ERVK	156311591	156313380	Samd11	156255338	156246973	Vmn2r-ps159	156331103	156339496
161870	1424516_at	25	17	45441974	45441998	25	1	MERVL_2A-int	LTR/ERVL	45440193	45442030	Cdc5l	45433707	45391892	Spats1	45474938	45448937
160134	1460158_at	25	17	9411592	9411568	25	1	RMER20B	LTR/ERVK	9411830	9411387	1700010I14Rik	8988333	9008319	Gm17728	9422060	9422458
159720	1433228_at	25	13	34968089	34968113	25	1	MTD	LTR/ERVL-MaLR	34967920	34968320	Eci3	34963810	34946614	Eci2	35027094	34977748
161468	1457657_at	25					2	RLTR33	LTR/ERVK
161445	1447163_x_at	25					2	L1_Mus2	LINE/L1
163818	1442990_at	25	9	95332698	95332722	25	1	HAL1ME	LINE/L1	95332325	95332795	Slc9a9	94669909	95230445	Chst2	95407270	95400929
161560	1448292_at	25	1	166431690	166431666	25	1	Lx2	LINE/L1	166432497	166430817	Pogk	166409863	166384622	Gm4846	166497588	166483613
163427	1443446_at	25	10	57476452	57476476	25	1	ID_B1	SINE/B4	57476433	57476572	Gm9956	56745134	56748254	Hsf2	57486385	57513133
163442	1430921_at	25	7	49122579	49122555	25	1	L1MA4	LINE/L1	49122626	49122271	E2f8	48881596	48866429	Nav2	49246189	49610087
163404	1434614_at	25	4	8123810	8123834	25	1	RLTR45-int	LTR/ERVK	8123326	8123961	Tox	6991557	6686353	Car8	8239041	8143367
163405	1434615_x_at	25	4	8123810	8123834	25	1	RLTR45-int	LTR/ERVK	8123326	8123961	Tox	6991557	6686353	Car8	8239041	8143367
159944	1457495_at	25	9	46927031	46927055	25	1	Charlie1	DNA/hAT-Charlie	46926628	46927489	4931429L15Rik	46319986	46303361	Gm4791	46998931	47003338
159970	1455386_at	25	15	12195943	12195967	25	1	B1_Mur3	SINE/Alu	12195880	12196017	Zfr	12117831	12185683	Mtmr12	12205028	12272240
160041	1439162_at	25	2	72988241	72988265	25	1	RLTR11B	LTR/ERVK	72987825	72988306	Gm11084	72986716	72971548	Ola1	73218924	73092801
162189	1445580_at	25	15	34395470	34395446	25	1	MERV1_I-int	LTR/ERV1	34396714	34393820	9430069I07Rik	34356421	34349176	Rpl30	34443640	34440505
163614	1433323_at	25	16	71250417	71250441	25	1	RMER1A	Other	71250119	71251017	4930423O20Rik	70382385	70381819	Robo1	72663149	73046095
162310	1441600_at	25	12	25386624	25386648	25	1	RMER20B	LTR/ERVK	25386415	25386666	Id2	25096092	25093801	Rnf144a	26415256	26306797
166021	1439471_at	25	8	121841558	121841582	25	1	B3	SINE/B2	121841424	121841623	Klhdc4	121829569	121796313	Slc7a5	121907694	121881150
164107	1421185_at	25					2	RMER17A-int	LTR/ERVK
164237	1431481_at	25	2	85074119	85074095	25	1	MLT-int	LTR/ERVL-MaLR	85075048	85074067	Tnks1bp1	85048022	85073048	Aplnr	85136360	85139922
161873	1445820_at	25	4	31368153	31368129	25	1	Lx9	LINE/L1	31368248	31367727	Epha7	28813131	28967499	Map3k7	31964097	32023467
159762	1447170_at	25	3	12836534	12836510	25	1	MYSERV-int	LTR/ERVK	12836891	12835972	Snx16	10440124	10417819	Ralyl	13776848	14182287
165955	1419658_at	25					2	RLTR9F	LTR/ERVK
165841	1437766_at	25	X	95960564	95960540	25	1	RLTR21	LTR/ERVK	95961532	95960377	Las1l	95956962	95935335	Msn	96096042	96168552
165822	1459164_at	25	6	134015380	134015356	25	1	L1_Mur3	LINE/L1	134015522	134014952	Kap	133853667	133849855	Etv6	134035700	134270158
165861	1430079_at	25	12	111942645	111942621	25	1	B3A	SINE/B2	111942739	111942593	Ppp1r13b	111908055	111828458	2010107E04Rik	111966977	111961376
165702	1443965_at	25	1	175578095	175578119	25	1	Lx5b	LINE/L1	175577643	175578253	Rgs7	175491130	175059736	Fh1	175625635	175600374
165700	1425961_at	25					2	Lx4A	LINE/L1
165678	1447365_at	25	19	38312031	38312055	25	1	MLTR13	LTR/ERVK	38311117	38312295	Lgi1	38264782	38308939	Slc35g1	38395980	38405607
167870	1447451_at	25	15	10725168	10725192	25	1	B3	SINE/B2	10725116	10725290	Rai14	10714631	10568979	C1qtnf3	10952332	10980150
167446	1432564_at	25	16	80000375	80000399	25	1	RLTR10-int	LTR/ERVK	79999237	80001302	Tmprss15	79091097	78953008	Ncam2	81200697	81624285
166129	1458751_at	25	7	5641190	5641166	25	1	L1_Mur3	LINE/L1	5641402	5640226	Vmn1r61	5611313	5610411	Vmn1r62	5674604	5676595
165481	1431317_at	25					2	MurSatRep1	Unknown
165566	1451699_at	25	12	20661448	20661472	25	1	IAP-d-int	LTR/ERVK	20659924	20661493	Gm10479	20415938	20433699	1700030C10Rik	20815727	20814257
168065	1445961_at	25	17	53288695	53288671	25	1	Lx2	LINE/L1	53288809	53286207	Kcnh8	52602763	52979033	Efhb	53463321	53398889
168015	1449609_at	25	4	125950265	125950289	25	1	L3b	LINE/CR1	125950257	125950357	Grik3	125490700	125714173	Csf3r	126024550	126044440
168232	1449972_s_at	25	17	17089162	17089186	25	1	MurSatRep1	Unknown	17088770	17089499	Zfp960	17064113	17089628	Zfp97	17121415	17146831
168244	1445662_x_at	25	13	67926494	67926470	25	1	MER89	LTR/ERV1	67926780	67926298	BC048507	67863326	67863923	Mtrr	68582121	68560780
168211	1446753_at	25	3	3810744	3810720	25	1	L1_Mus3	LINE/L1	3811032	3810407	Hnf4g	3508030	3659775	Gm8775	4211716	4212228
168326	1443451_at	25					2	MuRRS-int	LTR/ERV1
169546	1419793_at	25	5	45192967	45192943	25	1	Lx4A	LINE/L1	45193499	45192608	4930435H24Rik	45169564	45155011	Qdpr	45450235	45434032
169746	1457841_at	25					2	LTRIS2	LTR/ERV1
169790	1439961_x_at	25					2	IAPLTR2b	LTR/ERVK
169954	1444925_at	25	X	94060108	94060132	25	1	B3A	SINE/B2	94060031	94060186	AU015836	93968659	93975470	Zfx	94123702	94074631
171580	1446019_at	25	9	51970516	51970540	25	1	ORR1A2	LTR/ERVL-MaLR	51970354	51970665	Fdx1	51963533	51943307	Rdx	52047150	52088737
172047	1427740_a_at	25	4	89236065	89236041	25	1	Lx9	LINE/L1	89237177	89235755	Mtap	89137122	89181081	Cdkn2a	89294653	89274473
172119	1445366_at	25	1	88814588	88814612	25	1	L1MEg	LINE/L1	88814475	88814726	Arl4c	88702221	88673125	Sh3bp4	89070415	89155068
171896	1431106_a_at	25	19	8033151	8033175	25	1	IAPEY4_I-int	LTR/ERVK	8030708	8033793	Slc22a27	7966027	7864388	Slc22a28	8131982	8062209
173601	AFFX-18SRNAMur/X00686_M_at	25	17	39847443	39847467	24	1	SSU-rRNA_Hsa	rRNA	39846353	39848201	Gm9041	39640957	39645666	Gm21946	39953353	39955244
171695	1432341_at	25	15	46325780	46325804	25	1	MMERGLN-int	LTR/ERV1	46325040	46326061	Kcnv1	45114934	45106284	4930548G14Rik	46625456	46625773
174200	1431176_at	25					2	RMER19B	LTR/ERVK
174126	1441869_x_at	25	5	132439381	132439357	25	1	B3	SINE/B2	132439464	132439258	Gm20382	131488482	131486204	AUTS2	132541823	132541515
171494	1459207_at	25	4	72211845	72211821	25	1	B3	SINE/B2	72211915	72211725	Tle1	72200919	72117142	Aldoart1	72852634	72850583
173842	1431666_at	25					2	MTD	LTR/ERVL-MaLR
173937	1434615_x_at	25	4	8123804	8123828	25	1	RLTR45-int	LTR/ERVK	8123326	8123961	Tox	6991557	6686353	Car8	8239041	8143367
173936	1434614_at	25	4	8123804	8123828	25	1	RLTR45-int	LTR/ERVK	8123326	8123961	Tox	6991557	6686353	Car8	8239041	8143367
174008	1435819_at	25	4	109402669	109402645	25	1	RCHARR1	DNA/hAT-Charlie	109402843	109402633	Eps15	109280268	109387817	Ttc39a	109406623	109444745
170092	1415708_at	25	11	3640113	3640089	25	1	MLT1K	LTR/ERVL-MaLR	3640325	3639749	Smtn	3540612	3517523	Morc2a	3649494	3690477
175458	1430914_at	25	14	54349969	54349945	25	1	RLTR44-int	LTR/ERVK	54350486	54349819	Olfr49	54282925	54281896	Oxa1l	54360841	54369669
175361	1451699_at	25					2	IAP-d-int	LTR/ERVK
179480	1441747_at	25					2	RLTR33	LTR/ERVK
175648	1453636_at	25	19	36355720	36355744	25	1	B4	SINE/B4	36355538	36355779	Ankrd1	36119844	36111965	Pcgf5	36379067	36456192
176231	1456750_at	25	5	146188842	146188818	25	1	MLTR14	LTR/ERV1	146189042	146188607	1700001J03Rik	146185304	146182450	Rnf6	146221555	146209192
176153	1441278_at	25	8	95821578	95821602	25	1	RMER5	LTR/ERV1	95821344	95821767	Cnot1	95807462	95719451	Gm10094	95825354	95826133
175882	1445580_at	25					2	MERV1_I-int	LTR/ERV1
176120	1459505_at	25	2	28440110	28440134	25	1	B4A	SINE/B4	28440108	28440385	Olfm1	28192992	28230736	Ppp1r26	28446800	28455508
176078	1443326_at	25	13	79509331	79509355	25	1	MERV1_I-int	LTR/ERV1	79508237	79512797	Nr2f1	78199757	78188973	Arrdc3	80883384	80896035
175781	AFFX-18SRNAMur/X00686_3_at	25	17	39847896	39847919	24	1	SSU-rRNA_Hsa	rRNA	39846353	39848201	Gm9041	39640957	39645666	Gm21946	39953353	39955244
179745	1434818_at	25					2	RLTR21	LTR/ERVK
177545	1443295_at	25	6	122918988	122919012	25	1	RLTR9E	LTR/ERVK	122918878	122919291	Gm5316	122900405	122900136	Clec4a1	122921848	122934619
177562	1441393_at	25	2	131214983	131215007	25	1	B4	SINE/B4	131214825	131215103	Ap5s1	131207078	131213514	Mavs	131234063	131248025
179784	1444580_at	25	4	114330085	114330061	25	1	RMER19B	LTR/ERVK	114330647	114329815	Skint11	114163384	114245028	Trabd2b	114406724	114615098
178321	1445022_at	25					2	L1VL4	LINE/L1
177780	1432966_at	25	7	40474646	40474670	25	1	RMER5	LTR/ERV1	40474348	40474853	Gm2058	39588931	39589717	Vstm2b	40899278	40929968
177889	1453387_at	25	12	3803438	3803414	25	1	L1MB4	LINE/L1	3803739	3803387	Dtnb	3572381	3781796	Dnmt3a	3806007	3914443
179366	1444567_at	25	13	58149624	58149648	25	1	MLT1B	LTR/ERVL-MaLR	58149451	58149733	Hnrnpa0	58128556	58125879	Idnk	58157649	58164693
181374	1430441_at	25	4	146201816	146201792	25	1	Lx2B2	LINE/L1	146202834	146201786	Zfp600	146156824	146198755	Gm13251	146449023	146470292
177956	1447050_at	25	2	144919556	144919532	25	1	Lx3_Mus	LINE/L1	144919603	144917934	Scp2d1	144823666	144824415	Slc24a3	145167754	145642166
180065	1458865_at	25	X	90793412	90793388	25	1	L1_Mur3	LINE/L1	90794126	90792224	4930415L06Rik	89932852	89930098	Gm44	90892142	90893134
179879	1445580_at	25	15	34395483	34395459	25	1	MERV1_I-int	LTR/ERV1	34396714	34393820	9430069I07Rik	34356421	34349176	Rpl30	34443640	34440505
178055	1454171_x_at	25					2	IAPLTR4	LTR/ERVK
180229	1446961_at	25					2	Lx	LINE/L1
180042	1442975_at	25	5	108282447	108282471	25	1	B3	SINE/B2	108282336	108282489	Dr1	108268897	108280526	Pigg	108312609	108349355
182089	1453309_at	25	6	127211962	127211986	25	1	MT2A	LTR/ERVL	127211763	127212229	Ccnd2	127151048	127125779	Gm4968	127233756	127234619
182086	1439162_at	25	2	72988209	72988234	25	1	RLTR11B	LTR/ERVK	72987825	72988306	Gm11084	72986716	72971548	Ola1	73218924	73092801
182205	1430276_at	25	6	149199459	149199435	25	1	RLTR48C	LTR/ERV1	149199508	149199039	Amn1	149188712	149157147	2810474O19Rik	149309414	149335658
182183	1441774_at	25	7	88494548	88494572	25	1	RCHARR1	DNA/hAT-Charlie	88494393	88495160	Rab38	88430273	88491466	Tmem135	89404222	89139723
182226	1445619_at	25	1	106846573	106846597	25	1	Lx5c	LINE/L1	106845769	106846934	Vps4b	106796728	106764071	Serpinb5	106861173	106883348
182249	1445006_at	25	13	42004850	42004874	25	1	ORR1C1	LTR/ERVL-MaLR	42004660	42005019	Adtrp	41847684	41763148	Hivep1	42052021	42185026
183968	1460158_at	25	17	9411607	9411583	25	1	RMER20B	LTR/ERVK	9411830	9411387	1700010I14Rik	8988333	9008319	Gm17728	9422060	9422458
183915	1432166_at	25	2	168152796	168152772	25	1	MLTR14	LTR/ERV1	168152974	168152522	Pard6b	168081004	168101203	Adnp	168207112	168180986
184154	1445580_at	25	15	34395539	34395515	25	1	MERV1_I-int	LTR/ERV1	34396714	34393820	9430069I07Rik	34356421	34349176	Rpl30	34443640	34440505
184013	1432157_at	25					2	RLTR13D3A1	LTR/ERVK
183703	1447124_at	25					2	RLTR13D3A1	LTR/ERVK
183688	1442564_at	25					2	Lx4A	LINE/L1
183735	1442394_at	25	14	77814423	77814399	25	1	MIRb	SINE/MIR	77814424	77814320	Gm1587	77798864	77794823	Dnajc15	77874917	77826217
185459	1431633_x_at	25					2	MMERVK9E_I-int	LTR/ERVK
185460	1431632_at	25					2	MMERVK9E_I-int	LTR/ERVK
185473	1445789_at	25	6	125253582	125253558	25	1	MTEa	LTR/ERVL-MaLR	125253600	125253508	Cd27	125237010	125232622	Tuba3a	125286042	125278274
183472	1433141_at	25	14	71845403	71845427	25	1	Lx6	LINE/L1	71844987	71845616	Gfra2	70890130	70979838	Fndc3a	72710003	72537946
183501	1459989_at	25	5	15037772	15037796	25	1	ORR1A1	LTR/ERVL-MaLR	15037651	15037997	Gm17019	15032998	15028950	Gm21847	15516489	15656679
184216	1453850_at	25	19	21294031	21294007	25	1	RMER6A	LTR/ERVK	21294637	21293953	Zfand5	21272278	21282289	Gda	21473445	21391307
184265	1424515_at	25	17	45441369	45441393	25	1	MERVL_2A-int	LTR/ERVL	45440193	45442030	Cdc5l	45433707	45391892	Spats1	45474938	45448937
186309	1453387_at	25	12	3803701	3803677	25	1	L1MB4	LINE/L1	3803739	3803387	Dtnb	3572381	3781796	Dnmt3a	3806007	3914443
186241	1441433_at	25					2	IAP-d-int	LTR/ERVK
186276	1433297_at	25	9	107243240	107243216	25	1	ORR1D1	LTR/ERVL-MaLR	107243272	107242917	Dock3	107231909	106892834	Mapkapk3	107289877	107254927
188134	1435819_at	25	4	109402375	109402351	25	1	RCHARR1	DNA/hAT-Charlie	109402388	109402221	Eps15	109280268	109387817	Ttc39a	109406623	109444745
187524	1444830_at	25					2	RMER1C	Other
186010	1430457_at	25	1	130437556	130437580	25	1	MLT2B2	LTR/ERVL	130437331	130437605	Daf2	130423009	130388537	Cd55	130462744	130439027
189748	1458288_at	25	7	27885709	27885733	25	1	RLTR14_RN	LTR/ERV1	27885414	27885768	Zfp607	27862557	27879567	1700049G17Rik	27929460	27907392
187924	1428042_at	25					2	Lx2B2	LINE/L1
188043	1445795_at	25	19	3848545	3848521	25	1	MTD	LTR/ERVL-MaLR	3848740	3848397	Suv420h1	3767421	3818303	Chka	3851773	3894369
191484	1453387_at	25	12	3803768	3803744	25	1	B1F2	SINE/Alu	3803867	3803740	Dtnb	3572381	3781796	Dnmt3a	3806007	3914443
188247	1458966_at	25	7	116551095	116551119	25	1	Lx7	LINE/L1	116549677	116552303	Nucb2	116504369	116540554	Xylt1	117380979	117667751
191669	1431106_a_at	25	19	8019707	8019731	25	1	IAPLTR3-int	LTR/ERVK	8019682	8024503	Slc22a27	7966027	7864388	Slc22a28	8131982	8062209
191775	1433049_at	25	18	72158520	72158544	25	1	Lx8b	LINE/L1	72158486	72158872	Dcc	72351069	71258738	Mex3c	73573044	73592575
189634	1445820_at	25					2	Lx9	LINE/L1
190016	1458848_at	25	7	70217831	70217855	25	1	Lx5b	LINE/L1	70217808	70218264	Arrdc4	68749241	68737045	Nr2f2	70366735	70351946
191931	1431954_x_at	25					2	IAPLTR3	LTR/ERVK
191561	1441286_at	25	14	53430780	53430804	25	1	RMER19B	LTR/ERVK	53430597	53430886	Trav13n-3	53337122	53337638	B230359F08Rik	53795360	53797832
191522	1420105_at	25					2	RMER17C	LTR/ERVK
190296	1451699_at	25	12	20661459	20661483	25	1	IAP-d-int	LTR/ERVK	20659924	20661493	Gm10479	20415938	20433699	1700030C10Rik	20815727	20814257
190338	1439251_at	25	5	108684105	108684081	25	1	MTE-int	LTR/ERVL-MaLR	108684168	108683897	Slc26a1	108675569	108669878	Fgfrl1	108694229	108706950
190337	AFFX-18SRNAMur/X00686_5_at	25	17	39846817	39846841	25	1	SSU-rRNA_Hsa	rRNA	39846353	39848201	Gm9041	39640957	39645666	Gm21946	39953353	39955244
190179	1444250_at	25	3	30830082	30830106	25	1	RLTR13D3A1	LTR/ERVK	30829904	30830769	AC158135.1	30793560	30793138	Gpr160	30855950	30897192
193570	1454358_at	25	10	47355960	47355936	25	1	Lx9	LINE/L1	47356170	47355714	Hace1	45577829	45712345	Grik2	49788766	49099460
193524	1447170_at	25	3	12836622	12836598	25	1	MYSERV-int	LTR/ERVK	12836891	12835972	Snx16	10440124	10417819	Ralyl	13776848	14182287
193539	1428748_at	25	19	61122563	61122539	25	1	MurSatRep1	Unknown	61122931	61122414	Grk5	60889749	61092553	Gm7102	61176309	61174686
193530	1441774_at	25	7	88494641	88494665	25	1	RCHARR1	DNA/hAT-Charlie	88494393	88495160	Rab38	88430273	88491466	Tmem135	89404222	89139723
193583	1446134_at	25	15	67158299	67158323	25	1	B4A	SINE/B4	67158125	67158404	St3gal1	67113992	67102875	Zfat	68258856	68083766
193945	1445385_at	25	7	29761913	29761889	25	1	MurERV4_19-int	LTR/ERVK	29762002	29761482	Catsperg2	29727015	29697219	Zfp84	29768552	29779821
193999	1444830_at	25	10	122405017	122404993	25	1	RMER1C	Other	122405353	122404618	Tmem5	122097371	122078114	Avpr1a	122448499	122453453
194002	1432093_at	25	2	155097942	155097918	25	1	RLTR9B2	LTR/ERVK	155098110	155097701	Ahcy	155074497	155059310	Itch	155133509	155226855
193911	1443553_at	25	17	51862892	51862916	25	1	RSINE1	SINE/B4	51862796	51862927	Satb1	51833290	51736187	Kcnh8	52602763	52979033
194181	1428042_at	25					2	Lx3C	LINE/L1
194137	1455038_at	25	2	156831014	156830990	25	1	RLTR1A2_MM	LTR/ERV1	156831132	156830632	Myl9	156775420	156781658	Tgif2	156840077	156855570
194382	1435819_at	25	4	109402540	109402516	25	1	B3	SINE/B2	109402615	109402410	Eps15	109280268	109387817	Ttc39a	109406623	109444745
195757	1443514_at	25					2	L1_Mur3	LINE/L1
195830	1446709_at	25	10	39254951	39254975	25	1	ORR1F	LTR/ERVL-MaLR	39254736	39255087	Wisp3	39163794	39150971	Fyn	39368855	39565381
196287	1443693_at	25	3	92843431	92843407	25	1	RMER5	LTR/ERV1	92843472	92843018	Kprp	92827247	92823074	Lce1l	92851286	92849949
196285	1430501_at	25	15	18697818	18697794	25	1	RLTR21	LTR/ERVK	18698709	18696978	Cdh9	16778101	16857094	Cdh10	18818947	19014236
196219	1432507_at	25	11	63188067	63188091	25	1	Lx4B	LINE/L1	63187835	63188381	Pmp22	63128982	63159547	Hs3st3b1	63922290	63885792
196335	1433317_at	25	5	121504156	121504180	25	1	RMER21A	LTR/ERV1	121504141	121504771	Adam1b	121502980	121500097	Adam1a	121521695	121518576
197567	1442230_at	25	2	38458307	38458283	25	1	L1ME1	LINE/L1	38458693	38458127	Lhx2	38339281	38369733	Nek6	38511643	38588041
197574	1445069_at	25	X	150980490	150980514	25	1	L1M3	LINE/L1	150980461	150980790	Maged2	150814345	150806370	Gnl3l	151017322	150983141
197857	1427438_at	25	18	39154761	39154785	25	1	L1MD	LINE/L1	39154067	39155339	Fgf1	38929404	38838673	Nr3c1	39491301	39410545
197840	1421185_at	25					2	RMER17A-int	LTR/ERVK
197837	1447050_at	25					2	Lx3_Mus	LINE/L1
197694	1424515_at	25	17	45441115	45441139	25	1	MERVL_2A-int	LTR/ERVL	45440193	45442030	Cdc5l	45433707	45391892	Spats1	45474938	45448937
197970	1434067_at	25	11	83226347	83226371	25	1	RLTR21	LTR/ERVK	83225526	83226607	Slfn3	83191330	83215154	Pex12	83302586	83294642
198220	1445662_x_at	25	13	67926339	67926315	25	1	MER89	LTR/ERV1	67926780	67926298	BC048507	67863326	67863923	Mtrr	68582121	68560780
198209	1455038_at	25	2	156831243	156831219	25	1	MMERGLN-int	LTR/ERV1	156834847	156831133	Myl9	156775420	156781658	Tgif2	156840077	156855570
197469	1445559_at	25	9	22463653	22463629	25	1	MERVL_2A-int	LTR/ERVL	22464786	22463368	Gm17545	22454290	22462062	Bbs9	22475715	22888280
199589	1458348_at	25	17	81024485	81024461	24	1	MLTR14	LTR/ERV1	81024659	81024183	Tmem178	80944632	81001816	Thumpd2	81065085	81026327
199604	1441821_at	25	11	96763852	96763828	25	1	ID_B1	SINE/B4	96763991	96763798	Skap1	96464593	96759130	Snx11	96777559	96767555
199508	1453519_at	25	15	96193459	96193435	25	1	RMER19B	LTR/ERVK	96193938	96193108	Gm17546	95830072	95824459	Arid2	96287518	96404992
200390	1427740_a_at	25	4	89236269	89236245	25	1	Lx9	LINE/L1	89237177	89235755	Mtap	89137122	89181081	Cdkn2a	89294653	89274473
200152	1447299_at	25	7	43759186	43759162	25	1	MYSERV6-int	LTR/ERVK	43759297	43758943	Klk13	43712567	43726758	Klk12	43768897	43773576
198035	1446753_at	25					2	L1_Mus3	LINE/L1
200124	1445926_at	25	3	111138416	111138440	25	1	Lx5	LINE/L1	111138205	111138647	Prmt6	110250998	110246112	Amy2a5	113258837	113249176
201785	1454468_at	25	16	42510736	42510760	25	1	L1MC3	LINE/L1	42509818	42510825	Gap43	42340651	42248442	Zbtb20	42875881	43642602
201787	1437441_at	25	17	33984939	33984963	25	1	MERVL_2A-int	LTR/ERVL	33984465	33985290	Vps52	33955812	33966984	H2-K1	34000333	33996017
201788	1430239_at	25	8	25303018	25302994	25	1	B3A	SINE/B2	25303180	25302973	Tacc1	25201449	25154552	Fgfr1	25513654	25575714
201802	1441494_at	25	14	73301700	73301676	25	1	L1M5	LINE/L1	73301803	73301597	Lpar6	73237891	73240358	Itm2b	73385271	73362231
201744	1441286_at	25	14	53431046	53431070	25	1	RLTR9D	LTR/ERVK	53430887	53431262	Trav13n-3	53337122	53337638	B230359F08Rik	53795360	53797832
201759	1457103_at	25	6	42033155	42033179	25	1	Lx2B2	LINE/L1	42032589	42033412	Sval3	41968140	41973090	Sva	42038394	42042851
202122	1445678_at	25	8	4612730	4612754	25	1	RLTR13D3A1	LTR/ERVK	4612603	4612915	Cers4	4493026	4525757	Zfp958	4625840	4629380
201961	1460151_at	25					2	MMERVK9C_I-int	LTR/ERVK
206043	1442973_at	25	18	79149953	79149929	25	1	Lx6	LINE/L1	79150052	79149554	Setbp1	79109391	78750380	Pard6g	80046895	80119640
203734	1445662_x_at	25	13	67926341	67926317	25	1	MER89	LTR/ERV1	67926780	67926298	BC048507	67863326	67863923	Mtrr	68582121	68560780
203526	1444859_at	25	7	93732019	93732043	25	1	L1MCb	LINE/L1	93731853	93732219	Gm9934	93081027	93052081	Gm9966	95958215	95961613
203463	1439844_at	25	15	81242911	81242887	25	1	L1MB3	LINE/L1	81243361	81242725	Mchr1	81235499	81238963	Slc25a17	81360765	81318921
205583	1459513_at	25					2	MuRRS-int	LTR/ERV1
205580	1425976_x_at	25					2	L1Md_T	LINE/L1
203923	1420001_at	25					2	RMER1B	Other
205878	1430079_at	25	12	111942732	111942708	25	1	B3A	SINE/B2	111942739	111942593	Ppp1r13b	111908055	111828458	2010107E04Rik	111966977	111961376
204043	1447607_at	25					2	RLTR27	LTR/ERVK
202181	1458865_at	25	X	90793541	90793517	25	1	L1_Mur3	LINE/L1	90794126	90792224	4930415L06Rik	89932852	89930098	Gm44	90892142	90893134
202157	1458790_at	25	12	95973002	95973026	25	1	L1_Mus3	LINE/L1	95972959	95973398	Flrt2	95692226	95785215	1700019M22Rik	96047222	96046621
205719	1447472_at	25	17	8231674	8231698	25	1	RMER19A	LTR/ERVK	8231271	8231956	Fgfr1op	8165501	8196804	Ccr6	8236043	8257127
205678	1446052_at	25					2	L1_Mus3	LINE/L1
206340	1439251_at	25	5	108684249	108684225	25	1	MTC	LTR/ERVL-MaLR	108684540	108684173	Slc26a1	108675569	108669878	Fgfrl1	108694229	108706950
205519	1445174_at	25	9	105633252	105633228	25	1	L1_Mur2	LINE/L1	105633722	105633039	Atp2c1	105521257	105403539	Pik3r4	105642995	105687655
205531	1444250_at	25	3	30830244	30830268	25	1	RLTR13D3A1	LTR/ERVK	30829904	30830769	AC158135.1	30793560	30793138	Gpr160	30855950	30897192
205551	1435640_x_at	25					2	MMVL30-int	LTR/ERV1
203746	1445195_at	25					2	L1_Mus3	LINE/L1
203760	1445087_at	25	17	61666374	61666350	25	1	RMER6C	LTR/ERVK	61666484	61665970	Nudt12	59013372	58999618	Efna5	62881317	62604184
207482	1446052_at	25					2	L1Md_F2	LINE/L1
207520	1447299_at	25	7	43759254	43759230	25	1	MYSERV6-int	LTR/ERVK	43759297	43758943	Klk13	43712567	43726758	Klk12	43768897	43773576
204084	1431632_at	25	19	11299450	11299474	25	1	MMERVK9E_I-int	LTR/ERVK	11298862	11299623	Ms4a5	11283813	11273866	Ms4a7	11336146	11321039
204090	1442564_at	25	X	12780755	12780731	25	1	Lx4A	LINE/L1	12780889	12780625	Med14	12762073	12675369	Usp9x	13071498	13173328
204083	1431633_x_at	25	19	11299450	11299474	25	1	MMERVK9E_I-int	LTR/ERVK	11298862	11299623	Ms4a5	11283813	11273866	Ms4a7	11336146	11321039
207600	1442723_at	25	2	167580441	167580417	25	1	B4A	SINE/B4	167580585	167580323	Snai1	167538195	167542814	Ube2v1	167632095	167607638
208020	1445926_at	25					2	Lx5c	LINE/L1
207850	1427740_a_at	25	4	89236196	89236172	25	1	Lx9	LINE/L1	89237177	89235755	Mtap	89137122	89181081	Cdkn2a	89294653	89274473
207840	1431879_at	25					2	MMERVK9C_I-int	LTR/ERVK
207761	1425976_x_at	25	8	42079517	42079493	25	1	L1Md_A	LINE/L1	42081197	42075037	Frg1	41417118	41397457	Triml1	43141486	43129807
208151	1448073_at	25	2	91025935	91025959	25	1	PB1D10	SINE/Alu	91025897	91025984	Celf1	90940382	91019497	Rapsn	91035620	91045729
208272	1457833_at	25	18	35631478	35631502	25	1	RLTR30D2_MM	LTR/ERV1	35631325	35631791	Slc23a1	35627244	35614604	Mzb1	35649367	35647266
210326	1440756_at	25	7	28167601	28167577	25	1	MTD-int	LTR/ERVL-MaLR	28167745	28167449	9530053A07Rik	28129466	28164811	Fbl	28169748	28179269
209447	1457616_at	25	10	82180858	82180882	25	1	ORR1C2-int	LTR/ERVL-MaLR	82180798	82181395	AU041133	82138253	82152011	Zfp938	82241280	82224850
209431	1432157_at	25					2	RLTR13D3A1	LTR/ERVK
210175	1453387_at	25	12	3803908	3803884	25	1	L1MB4	LINE/L1	3803957	3803868	Dtnb	3572381	3781796	Dnmt3a	3806007	3914443
212036	1421498_a_at	25	X	7412466	7412442	25	1	RMER4B	LTR/ERVK	7412661	7412415	Usp27x	7375830	7371276	Ppp1r3f	7605381	7557296
211904	1454328_at	25	2	141176175	141176199	25	1	MLTR14	LTR/ERV1	141175927	141176367	Flrt3	140671469	140650914	Kif16b	142901531	142617474
211936	1459220_at	25	3	57240949	57240925	25	1	RLTR13D5	LTR/ERVK	57241922	57240899	F830104G03Rik	56890593	56889978	Tm4sf1	57301919	57285611
212091	1435822_at	25	X	104511876	104511900	25	1	L1MA6	LINE/L1	104511557	104512196	Uprt	104482818	104507490	Zdhhc15	104671064	104536969
210084	1420105_at	25	13	62894942	62894966	25	1	RMER17C	LTR/ERVK	62894700	62895074	Fbp1	62888282	62864753	2010111I01Rik	63014934	63326096
211686	1443140_at	25	14	53811458	53811482	25	1	L1M2	LINE/L1	53811317	53812360	B230359F08Rik	53795360	53797832	Dad1	54254104	54235479
211750	1443177_at	25	12	116280157	116280133	25	1	B3A	SINE/B2	116280211	116280078	Gm11027	116275386	116275612	Esyt2	116281222	116373096
209482	1456522_at	25	6	71356204	71356180	25	1	L1M2	LINE/L1	71356281	71356089	Cd8b1	71322836	71337477	Cd8a	71373427	71379171
213512	1431499_at	25	12	83121352	83121328	25	1	MER47B	DNA/TcMar-Tigger	83121622	83121270	Gm10006	82618025	82618992	Dpf3	83487716	83213745
213509	1430034_at	25	11	23005977	23006001	25	1	RLTR18B	LTR/ERVK	23005559	23006031	Cct4	22990519	23003780	Fam161a	23007531	23030788
213522	1443610_at	25					2	RLTR30D_RN	LTR/ERV1
215596	1441278_at	25					2	RMER5	LTR/ERV1
213858	1456594_at	25					2	ERVB4_2-I_MM	LTR/ERVK
214225	1443553_at	25	17	51862815	51862839	25	1	RSINE1	SINE/B4	51862796	51862927	Satb1	51833290	51736187	Kcnh8	52602763	52979033
214037	1459220_at	25	3	57240806	57240782	25	1	RLTR19-int	LTR/ERVK	57240898	57240411	F830104G03Rik	56890593	56889978	Tm4sf1	57301919	57285611
214020	1431481_at	25	2	85074176	85074152	25	1	MLT-int	LTR/ERVL-MaLR	85075048	85074067	Tnks1bp1	85048022	85073048	Aplnr	85136360	85139922
215789	1442346_at	25	14	74752357	74752333	25	1	RSINE1	SINE/B4	74752388	74752242	Esd	74732297	74750765	Lrch1	74947877	74754674
215819	1441859_x_at	25	5	115690118	115690094	25	1	L1_Mur3	LINE/L1	115690688	115689418	Ccdc64	115731621	115648175	Cit	115845278	116008947
217672	1447365_at	25	19	38312021	38312045	25	1	MLTR13	LTR/ERVK	38311117	38312295	Lgi1	38264782	38308939	Slc35g1	38395980	38405607
216176	1436072_at	25					2	ORR1B1	LTR/ERVL-MaLR
213785	1432695_at	25	3	124399394	124399418	25	1	MusHAL1	LINE/L1	124398382	124399673	Tram1l1	124321037	124323260	1700006A11Rik	124426039	124400990
217833	1428042_at	25					2	Lx2B2	LINE/L1
217867	1425976_x_at	25					2	L1Md_T	LINE/L1
217505	1443446_at	25	10	57476304	57476328	25	1	L1MB2	LINE/L1	57476219	57476432	Gm9956	56745134	56748254	Hsf2	57486385	57513133
217466	1443553_at	25	17	51862797	51862821	25	1	RSINE1	SINE/B4	51862796	51862927	Satb1	51833290	51736187	Kcnh8	52602763	52979033
218409	1418802_at	25	7	143037356	143037332	25	1	ORR1D2	LTR/ERVL-MaLR	143037562	143037213	Tspan32	143005046	143019644	Cd81	143052739	143067934
218403	1443473_at	25	4	139162332	139162308	25	1	MTB_Mm-int	LTR/ERVL-MaLR	139162985	139161567	Minos1	139131113	139101814	Capzb	139192899	139291818
217975	1434067_at	25					2	RLTR21	LTR/ERVK
219692	1430441_at	25					2	Lx2B2	LINE/L1
219694	1421498_a_at	25	X	7412441	7412417	25	1	RMER4B	LTR/ERVK	7412661	7412415	Usp27x	7375830	7371276	Ppp1r3f	7605381	7557296
219463	1432166_at	25	2	168152952	168152928	25	1	MLTR14	LTR/ERV1	168152974	168152522	Pard6b	168081004	168101203	Adnp	168207112	168180986
219814	1454358_at	25	12	24795941	24795917	25	1	RLTR9B	LTR/ERVK	24796185	24795778	Rrm2	24708241	24714146	Mboat2	24831599	24960301
219824	1445069_at	25	X	150980614	150980638	25	1	L1M3	LINE/L1	150980461	150980790	Maged2	150814345	150806370	Gnl3l	151017322	150983141
220323	1429277_at	25	17	34506856	34506832	25	1	ORR1D2	LTR/ERVL-MaLR	34506993	34506709	Btnl4	34475937	34469042	Btnl6	34517352	34507804
221491	1453701_at	25	15	18357914	18357890	25	1	Lx3_Mus	LINE/L1	18358124	18357433	Cdh9	16778101	16857094	Cdh10	18818947	19014236
220330	1455038_at	25					2	RLTR1A2_MM	LTR/ERV1
222014	1441869_x_at	25	5	132439321	132439297	25	1	B3	SINE/B2	132439464	132439258	Gm20382	131488482	131486204	AUTS2	132541823	132541515
222229	1446980_at	25	9	114478414	114478438	25	1	RMER1B	Other	114478138	114478605	Tmppe	114401095	114411200	Ccr4	114496544	114490316
222143	1459220_at	25	3	57240881	57240857	25	1	RLTR19-int	LTR/ERVK	57240898	57240411	F830104G03Rik	56890593	56889978	Tm4sf1	57301919	57285611
221811	1441393_at	25	2	131214894	131214917	24	1	B4	SINE/B4	131214825	131215103	Ap5s1	131207078	131213514	Mavs	131234063	131248025
225456	1432695_at	25					2	L1VL2	LINE/L1
224434	1432653_at	25	X	105241968	105241944	25	1	L1M2	LINE/L1	105242204	105241715	Magee1	105120396	105123909	Cypt2	105499772	105500639
224392	1447163_x_at	25					2	L1_Mus2	LINE/L1
223721	1457496_at	25	2	156609417	156609393	25	1	B4A	SINE/B4	156609490	156609272	Aar2	156547584	156568972	Dlgap4	156613705	156764363
224298	1445619_at	25	1	106846576	106846600	25	1	Lx5c	LINE/L1	106845769	106846934	Vps4b	106796728	106764071	Serpinb5	106861173	106883348
224190	1458442_at	25					2	RLTR26_Mus	LTR/ERVK
222386	1445658_at	25	11	97615547	97615523	25	1	RMER15	LTR/ERVL	97615792	97615254	Srcin1	97575226	97509340	E130012A19Rik	97629716	97627393
223776	1451654_x_at	25	13	74480621	74480597	25	1	MMSAT4	Satellite	74481149	74480431	Zfp825	74482943	74480517	Erap1	74639872	74691875
223775	1425297_at	25	13	74480621	74480597	25	1	MMSAT4	Satellite	74481149	74480431	Zfp825	74482943	74480517	Erap1	74639872	74691875
223595	1443693_at	25	3	92843367	92843343	25	1	RMER5	LTR/ERV1	92843472	92843018	Kprp	92827247	92823074	Lce1l	92851286	92849949
223549	1442346_at	25	14	74752282	74752258	25	1	RSINE1	SINE/B4	74752388	74752242	Esd	74732297	74750765	Lrch1	74947877	74754674
223507	1445006_at	25	13	42004918	42004942	25	1	ORR1C1	LTR/ERVL-MaLR	42004660	42005019	Adtrp	41847684	41763148	Hivep1	42052021	42185026
223501	1453636_at	25	19	36355631	36355655	25	1	B4	SINE/B4	36355538	36355779	Ankrd1	36119844	36111965	Pcgf5	36379067	36456192
223874	1437766_at	25	X	95960608	95960584	25	1	RLTR21	LTR/ERVK	95961532	95960377	Las1l	95956962	95935335	Msn	96096042	96168552
223907	1428042_at	25	10	87826498	87826474	25	1	Lx2B2	LINE/L1	87826834	87826426	Pah	87521795	87584136	Igf1	87858265	87937042
223926	1458001_at	25	12	119363457	119363433	25	1	MIRb	SINE/MIR	119363559	119363367	Gm6768	119260934	119264272	Macc1	119443410	119466934
226122	1443514_at	25	X	105307570	105307546	25	1	L1_Mur3	LINE/L1	105308038	105306921	Magee1	105120396	105123909	Cypt2	105499772	105500639
227540	1431979_at	25	14	76514793	76514769	25	1	Charlie4a	DNA/hAT-Charlie	76514828	76514400	Tsc22d1	76414961	76507765	Serp2	76556687	76532814
227484	1425961_at	25					2	Lx4A	LINE/L1
225956	1442230_at	25	2	38458363	38458339	25	1	L1ME1	LINE/L1	38458693	38458127	Lhx2	38339281	38369733	Nek6	38511643	38588041
226015	1420105_at	25	13	62894946	62894970	25	1	RMER17C	LTR/ERVK	62894700	62895074	Fbp1	62888282	62864753	2010111I01Rik	63014934	63326096
228004	1433163_at	25					2	Lx3A	LINE/L1
229868	1432324_at	25	14	103979876	103979852	25	1	Lx3B	LINE/L1	103980460	103979656	Ednrb	103844173	103814625	Pou4f1	104467991	104462320
226445	1420105_at	25					2	RMER17C	LTR/ERVK
230134	1457103_at	25	6	42033140	42033164	25	1	Lx2B2	LINE/L1	42032589	42033412	Sval3	41968140	41973090	Sva	42038394	42042851
229935	1429277_at	25	17	34487223	34487199	25	1	ORR1D2	LTR/ERVL-MaLR	34487239	34486961	Btnl4	34475937	34469042	Btnl6	34517352	34507804
229944	1441419_at	25					2	L1_Mus3	LINE/L1
227835	1459220_at	25					2	RLTR13D5	LTR/ERVK
228373	1436061_at	25					2	RLTR19C	LTR/ERVK
228401	1430441_at	25	4	146201893	146201869	25	1	Lx2B2	LINE/L1	146202834	146201786	Zfp600	146156824	146198755	Gm13251	146449023	146470292
230041	1449972_s_at	25	17	17089495	17089519	25	1	MMSAT4	Satellite	17089383	17089605	Zfp960	17064113	17089628	Zfp97	17121415	17146831
229544	1425976_x_at	25	8	42079463	42079439	24	1	L1Md_A	LINE/L1	42081197	42075037	Frg1	41417118	41397457	Triml1	43141486	43129807
229488	1441419_at	25					2	L1_Mus3	LINE/L1
229484	1441849_at	25	14	29841664	29841688	25	1	MIRb	SINE/MIR	29841591	29841718	Lrtm1	29018208	29033642	Selk	29968308	29975074
227558	1446753_at	25	3	3810856	3810832	25	1	L1_Mus3	LINE/L1	3811032	3810407	Hnf4g	3508030	3659775	Gm8775	4211716	4212228
228263	1442378_x_at	25	6	79034611	79034635	25	1	LTRIS2	LTR/ERV1	79034467	79035014	Reg3g	78468872	78466269	Gm20594	79818031	79818364
228264	1457841_at	25	6	79034611	79034635	25	1	LTRIS2	LTR/ERV1	79034467	79035014	Reg3g	78468872	78466269	Gm20594	79818031	79818364
230353	1436061_at	25	7	104237917	104237893	25	1	RLTR19C	LTR/ERVK	104238246	104237761	Trim6	104218793	104235152	Trim34a	104244457	104340693
230327	1446253_at	25	19	59349443	59349467	25	1	MRLTR33	LTR/ERVK	59349205	59349682	Rps12-ps3	59322290	59322783	Emx2	59458372	59465357
228217	1441747_at	25	7	34399913	34399937	25	1	RLTR33	LTR/ERVK	34399336	34400071	Lsm14a	34389540	34344646	Kctd15	34655509	34639014
228237	1447451_at	25	15	10725360	10725384	25	1	Lx8	LINE/L1	10725291	10725417	Rai14	10714631	10568979	C1qtnf3	10952332	10980150
229737	1457841_at	25	6	79034610	79034634	25	1	LTRIS2	LTR/ERV1	79034467	79035014	Reg3g	78468872	78466269	Gm20594	79818031	79818364
231770	1446740_at	25	7	134392079	134392103	25	1	L1MD1	LINE/L1	134392051	134392235	D7Ertd443e	134385661	134266262	Dock1	134670687	135173639
231723	1444250_at	25	3	30830360	30830384	25	1	RLTR13D3A1	LTR/ERVK	30829904	30830769	AC158135.1	30793560	30793138	Gpr160	30855950	30897192
232170	1427513_at	25	8	114154369	114154393	25	1	B4	SINE/B4	114154273	114154417	Nudt7	114133557	114152312	Vat1l	114205612	114374071
231882	1440386_at	25	9	62080415	62080391	25	1	MLT1J	LTR/ERVL-MaLR	62080682	62080327	Glce	62070606	62057248	Spesp1	62282179	62270729
231897	1431934_at	25	8	80512105	80512081	25	1	RMER4B	LTR/ERVK	80512134	80512004	Gypa	80494045	80510785	Frem3	80611080	80695356
231547	1459586_at	25	18	79430668	79430644	25	1	L1_Mus4	LINE/L1	79431054	79430478	Setbp1	79109391	78750380	Pard6g	80046895	80119640
232199	1437441_at	25	17	33984968	33984992	25	1	MERVL_2A-int	LTR/ERVL	33984465	33985290	Vps52	33955812	33966984	H2-K1	34000333	33996017
232071	1425976_x_at	25	8	42079518	42079494	25	1	L1Md_A	LINE/L1	42081197	42075037	Frg1	41417118	41397457	Triml1	43141486	43129807
232034	1457786_at	25	7	55778369	55778393	25	1	RLTR14-int	LTR/ERV1	55775661	55778640	Siglech	55768178	55778925	Tubgcp5	55794148	55831447
232368	1435640_x_at	25					2	MMVL30-int	LTR/ERV1
232303	1458478_at	25	8	104711810	104711834	25	1	ERVB2_1A-I_MM	LTR/ERVK	104711713	104713569	Fam96b	104641965	104639839	Ces2a	104734003	104741634
233500	1424515_at	25	17	45441493	45441517	25	1	MERVL_2A-int	LTR/ERVL	45440193	45442030	Cdc5l	45433707	45391892	Spats1	45474938	45448937
233647	1433438_x_at	25	8	123426263	123426239	25	1	RLTR4_Mm	LTR/ERV1	123426326	123425804	Tubb3	123411424	123422015	Def8	123442986	123463270
233646	1455892_x_at	25	8	123426263	123426239	25	1	RLTR4_Mm	LTR/ERV1	123426326	123425804	Tubb3	123411424	123422015	Def8	123442986	123463270
233648	1456182_x_at	25	8	123426263	123426239	25	1	RLTR4_Mm	LTR/ERV1	123426326	123425804	Tubb3	123411424	123422015	Def8	123442986	123463270
233813	1435640_x_at	25					2	MMVL30-int	LTR/ERV1
233826	1459164_at	25	6	134015296	134015272	25	1	L1_Mur3	LINE/L1	134015522	134014952	Kap	133853667	133849855	Etv6	134035700	134270158
233806	1443451_at	25	18	7826644	7826668	25	1	MuRRS-int	LTR/ERV1	7825066	7831687	Mpp7	7626863	7347962	Wac	7868832	7973547
234041	1443404_s_at	25	13	118280638	118280662	25	1	L1MB8	LINE/L1	118280520	118280961	Hcn1	117602480	117976802	Mrps30	118387252	118380110
234007	1455648_at	25	17	22286798	22286774	25	1	MMSAT4	Satellite	22288522	22286643	Gm4944	22225614	22197265	Zfp944	22361400	22337989
235695	1443693_at	25	3	92843649	92843625	25	1	RMER13B	LTR/ERVK	92843930	92843547	Kprp	92827247	92823074	Lce1l	92851286	92849949
236040	1443473_at	25	4	139162202	139162178	25	1	MTB_Mm-int	LTR/ERVL-MaLR	139162985	139161567	Minos1	139131113	139101814	Capzb	139192899	139291818
235934	1442394_at	25	14	77814181	77814157	25	1	Charlie4a	DNA/hAT-Charlie	77814284	77813916	Gm1587	77798864	77794823	Dnajc15	77874917	77826217
234308	1442564_at	25					2	Lx4A	LINE/L1
234314	1447527_at	25	8	46754668	46754692	25	1	RLTR42-int	LTR/ERVK	46754443	46754756	Irf2	46739745	46847458	Enpp6	46986925	47094895
237756	1444721_at	25					2	L1Md_F2	LINE/L1
236121	1419793_at	25	10	63693101	63693077	25	1	Lx4A	LINE/L1	63693669	63692730	Ctnna3	63430098	65003667	Gm10118	63927434	63924866
233915	1432166_at	25	2	168152760	168152736	25	1	MLTR14	LTR/ERV1	168152974	168152522	Pard6b	168081004	168101203	Adnp	168207112	168180986
233911	1457657_at	25	13	3372738	3372714	24	1	RLTR33	LTR/ERVK	3373109	3372499	Gm16505	3361029	3361533	Gdi2	3538075	3566261
236196	1441849_at	25	14	29841666	29841690	25	1	MIRb	SINE/MIR	29841591	29841718	Lrtm1	29018208	29033642	Selk	29968308	29975074
236211	1445174_at	25					2	L1_Mur2	LINE/L1
236258	1445019_at	25	1	173607739	173607763	25	1	Lx7	LINE/L1	173607683	173608641	Pydc4	173599274	173566284	Pyhin1	173630859	173647928
236247	1445174_at	25	9	105633065	105633041	25	1	L1_Mur2	LINE/L1	105633722	105633039	Atp2c1	105521257	105403539	Pik3r4	105642995	105687655
238037	1432564_at	25					2	RLTR10-int	LTR/ERVK
236467	1432111_at	25	16	50653762	50653786	25	1	Lx6	LINE/L1	50653158	50654502	Ccdc54	50591154	50589859	5330426P16Rik	50732743	50727966
236412	1453850_at	25					2	RMER6A	LTR/ERVK
237970	1445022_at	25	1	4649344	4649320	25	1	MusHAL1	LINE/L1	4649707	4648205	Sox17	4496413	4490928	Mrpl15	4785739	4773206
237982	1446578_at	25	13	97541892	97541868	25	1	L1MB2	LINE/L1	97542245	97541675	Enc1	97241105	97253039	Gm10260	97760588	97760130
238138	1440628_at	25	7	59328802	59328778	25	1	B3	SINE/B2	59328828	59328619	Ube3a	59228752	59306727	Snrpn	60140219	59982495
237530	1433317_at	25	5	121504273	121504297	25	1	RMER21A	LTR/ERV1	121504141	121504771	Adam1b	121502980	121500097	Adam1a	121521695	121518576
239625	1439911_at	25					2	RLTR13D2	LTR/ERVK
238303	1442990_at	25	9	95332279	95332303	25	1	ID4	SINE/ID	95332242	95332318	Slc9a9	94669909	95230445	Chst2	95407270	95400929
239919	1459285_at	25	5	143426314	143426338	25	1	RLTR19	LTR/ERVK	143426057	143426518	Kdelr2	143403820	143421900	Daglb	143464493	143504442
239578	1445820_at	25	4	31368219	31368195	25	1	Lx9	LINE/L1	31368248	31367727	Epha7	28813131	28967499	Map3k7	31964097	32023467
241944	1454328_at	25	2	141175931	141175955	25	1	MLTR14	LTR/ERV1	141175927	141176367	Flrt3	140671469	140650914	Kif16b	142901531	142617474
240454	1440628_at	25	7	59328603	59328579	25	1	L1M2	LINE/L1	59328618	59328370	Ube3a	59228752	59306727	Snrpn	60140219	59982495
240478	1457787_at	25	6	147089369	147089345	25	1	Lx8	LINE/L1	147089714	147089315	Mansc4	147087032	147075060	Klhl42	147091379	147112778
243808	1445022_at	25	18	66991354	66991330	25	1	B3A	SINE/B2	66991429	66991225	Mc4r	66860472	66857715	Gnal	67088336	67226792
242175	1446753_at	25					2	L1_Mus3	LINE/L1
240344	1436061_at	25	7	104293523	104293499	25	1	RLTR19C	LTR/ERVK	104293840	104293343	Trim5	104288094	104263386	Trim12a	104315466	104299894
240332	1430034_at	25					2	RLTR18B	LTR/ERVK
241886	1441661_at	25	X	76106992	76106968	25	1	B3A	SINE/B2	76107005	76106811	Pls3	75875182	75785654	Gm4937	76264304	76267738
240210	1458192_at	25	1	58512206	58512230	25	1	MMERVK9E_I-int	LTR/ERVK	58512000	58512354	Orc2	58505109	58462771	Fam126b	58586323	58522806
240304	1445006_at	25	13	42004856	42004880	25	1	ORR1C1	LTR/ERVL-MaLR	42004660	42005019	Adtrp	41847684	41763148	Hivep1	42052021	42185026
244013	1458848_at	25	7	70218109	70218133	25	1	Lx5b	LINE/L1	70217808	70218264	Arrdc4	68749241	68737045	Nr2f2	70366735	70351946
243835	1445750_at	25	X	61700423	61700399	25	1	BGLII_B2	LTR/ERVK	61700578	61700340	Cdr1	61185558	61183246	Ldoc1	61709614	61710949
244171	1445448_at	25	11	45661411	45661435	25	1	MTE2b	LTR/ERVL-MaLR	45661298	45661654	Ebf1	44617317	45008091	Clint1	45852051	45910625
244177	1440386_at	25	9	62080541	62080517	25	1	MLT1J	LTR/ERVL-MaLR	62080682	62080327	Glce	62070606	62057248	Spesp1	62282179	62270729
241545	1432966_at	25	7	40474708	40474732	25	1	RMER5	LTR/ERV1	40474348	40474853	Gm2058	39588931	39589717	Vstm2b	40899278	40929968
242428	1446836_at	25	12	75610967	75610943	25	1	MTD	LTR/ERVL-MaLR	75611021	75610633	Ppp2r5e	75596200	75450883	Wdr89	75669537	75630594
245805	1443427_at	25	12	26829912	26829888	25	1	L1_Mus3	LINE/L1	26830084	26829324	Cmpk2	26469204	26479835	Sox11	27342709	27340697
242052	1458966_at	25	7	116551301	116551325	25	1	Lx7	LINE/L1	116549677	116552303	Nucb2	116504369	116540554	Xylt1	117380979	117667751
242346	1448073_at	25	2	91025768	91025792	25	1	B3	SINE/B2	91025679	91025866	Celf1	90940382	91019497	Rapsn	91035620	91045729
244301	1431176_at	25	3	10394823	10394847	25	1	RMER19B	LTR/ERVK	10394435	10395269	Chmp4c	10366907	10391005	Snx16	10440124	10417819
244271	1452426_x_at	25					2	RLTR4_Mm	LTR/ERV1
245511	1439844_at	25	15	81243133	81243109	25	1	L1MB3	LINE/L1	81243361	81242725	Mchr1	81235499	81238963	Slc25a17	81360765	81318921
242305	1458902_at	25	19	9865052	9865028	25	1	RLTR24B_MM	LTR/ERV1	9865291	9864879	Scgb2a2	9847616	9852046	Incenp	9899533	9872297
242267	1433297_at	25	9	107242985	107242961	25	1	ORR1D1	LTR/ERVL-MaLR	107243272	107242917	Dock3	107231909	106892834	Mapkapk3	107289877	107254927
242274	1431979_at	25	14	76514825	76514801	25	1	Charlie4a	DNA/hAT-Charlie	76514828	76514400	Tsc22d1	76414961	76507765	Serp2	76556687	76532814
242272	1442913_at	25	3	118540305	118540329	25	1	L1MC3	LINE/L1	118540260	118540487	Snx7	117868936	117781497	Dpyd	118562129	119432918
246075	1458036_at	25	5	104901895	104901919	25	1	L1_Mus3	LINE/L1	104901397	104902272	Zfp951	104828957	104814343	Abcg3	104982718	104935057
246086	1433323_at	25	16	71250688	71250712	25	1	RMER1A	Other	71250119	71251017	4930423O20Rik	70382385	70381819	Robo1	72663149	73046095
246179	1443451_at	25					2	MuRRS-int	LTR/ERV1
246286	1445084_at	25	12	36009650	36009674	25	1	MYSERV16_I-int	LTR/ERVK	36009322	36009995	Agr2	35992907	36004087	Tspan13	36042500	36014557
246407	1456522_at	25	6	71356379	71356355	25	1	RSINE1	SINE/B4	71356473	71356324	Cd8b1	71322836	71337477	Cd8a	71373427	71379171
246398	1446261_at	25	1	111572872	111572848	25	1	Lx2	LINE/L1	111572993	111572430	Cdh19	110977372	110889195	Dsel	111864909	111858702
246389	1458728_at	25	18	79135446	79135470	25	1	RLTR31B2	LTR/ERVK	79135182	79135581	Setbp1	79109391	78750380	Pard6g	80046895	80119640
247894	1459077_at	25	15	82697112	82697136	25	1	MMERGLN-int	LTR/ERV1	82696603	82697209	Cyp2d37-ps	82690499	82689134	Cyp2d40	82764183	82759835
247926	1432564_at	25	16	80000374	80000398	25	1	RLTR10-int	LTR/ERVK	79999237	80001302	Tmprss15	79091097	78953008	Ncam2	81200697	81624285
248345	1431106_a_at	25	19	8033202	8033226	25	1	IAPEY4_I-int	LTR/ERVK	8030708	8033793	Slc22a27	7966027	7864388	Slc22a28	8131982	8062209
247746	1446980_at	25	9	114478144	114478168	24	1	RMER1B	Other	114478138	114478605	Tmppe	114401095	114411200	Ccr4	114496544	114490316
247680	1427438_at	25	18	39154800	39154824	25	1	L1MD	LINE/L1	39154067	39155339	Fgf1	38929404	38838673	Nr3c1	39491301	39410545
249685	1442913_at	25	3	118540456	118540480	25	1	L1MC3	LINE/L1	118540260	118540487	Snx7	117868936	117781497	Dpyd	118562129	119432918
249754	1441869_x_at	25	5	132439320	132439296	25	1	B3	SINE/B2	132439464	132439258	Gm20382	131488482	131486204	AUTS2	132541823	132541515
248067	1454171_x_at	25	19	8033515	8033539	25	1	IAPEY4_I-int	LTR/ERVK	8030708	8033793	Slc22a27	7966027	7864388	Slc22a28	8131982	8062209
248137	1442378_x_at	25					2	LTRIS2	LTR/ERV1
248138	1457841_at	25					2	LTRIS2	LTR/ERV1
248080	1432743_at	25	6	139575980	139575956	25	1	L1MA6	LINE/L1	139576068	139575458	Rergl	139501909	139493182	Pik3c2g	139621888	139969284
249784	1444203_at	25	7	106501169	106501145	25	1	ORR1A2	LTR/ERVL-MaLR	106501427	106501118	Gm4759	106441073	106421550	Gm1966	106604035	106601243
248446	1458848_at	25	7	70218005	70218029	25	1	Lx5b	LINE/L1	70217808	70218264	Arrdc4	68749241	68737045	Nr2f2	70366735	70351946
248369	1457841_at	25	6	79034391	79034415	25	1	RLTR1B-int	LTR/ERV1	79034236	79034463	Reg3g	78468872	78466269	Gm20594	79818031	79818364
248417	1433116_at	25					2	MuRRS4-int	LTR/ERV1
249546	1441286_at	25	14	53430835	53430859	25	1	RMER19B	LTR/ERVK	53430597	53430886	Trav13n-3	53337122	53337638	B230359F08Rik	53795360	53797832
248482	1427795_s_at	25					2	MMERVK10C-int	LTR/ERVK
249509	1430457_at	25	1	130388519	130388543	25	1	MLT2B2	LTR/ERVL	130388417	130388659	Daf2	130423009	130388537	Daf2	130423009	130388537
250295	1431499_at	25	12	83121414	83121390	24	1	MER47B	DNA/TcMar-Tigger	83121622	83121270	Gm10006	82618025	82618992	Dpf3	83487716	83213745
250275	1446961_at	25	X	98099322	98099346	25	1	Lx2	LINE/L1	98099162	98099436	Eda2r	97377216	97333840	Ar	98149721	98323215
249968	1431576_at	25	13	23281977	23282001	25	1	RMER16B	LTR/ERVK	23281724	23282107	Vmn1r223	23249238	23250323	Zfp322a	23369208	23353103
250238	1431048_at	25	14	45422548	45422572	25	1	RMER1B	Other	45421980	45422829	Gnpnat1	45388802	45376334	Fermt2	45530118	45458792
251771	1446631_at	25	2	129375214	129375238	25	1	MTC-int	LTR/ERVL-MaLR	129374407	129375558	Il1b	129371139	129364570	F830045P16Rik	129536602	129458359
251722	1452068_at	25					2	RLTR5_Mm	LTR/ERV1
249617	1458902_at	25	19	9865017	9864993	25	1	RLTR24B_MM	LTR/ERV1	9865291	9864879	Scgb2a2	9847616	9852046	Incenp	9899533	9872297
250497	1433317_at	25	5	121504525	121504549	25	1	RMER21A	LTR/ERV1	121504141	121504771	Adam1b	121502980	121500097	Adam1a	121521695	121518576
251561	1441774_at	25	7	88494511	88494535	25	1	RCHARR1	DNA/hAT-Charlie	88494393	88495160	Rab38	88430273	88491466	Tmem135	89404222	89139723
251558	1435822_at	25	X	104511823	104511847	25	1	L1MA6	LINE/L1	104511557	104512196	Uprt	104482818	104507490	Zdhhc15	104671064	104536969
253552	1443895_at	25	18	3366489	3366513	25	1	ERVB4_2-I_MM	LTR/ERVK	3365977	3368856	Crem	3337748	3266048	Cul2	3382988	3436377
253569	1445069_at	25	X	150980635	150980659	25	1	L1M3	LINE/L1	150980461	150980790	Maged2	150814345	150806370	Gnl3l	151017322	150983141
253850	1432341_at	25					2	MMERGLN-int	LTR/ERV1
251937	AFFX-18SRNAMur/X00686_5_at	25					2	SSU-rRNA_Hsa	rRNA
252331	1447472_at	25	17	8231676	8231700	25	1	RMER19A	LTR/ERVK	8231271	8231956	Fgfr1op	8165501	8196804	Ccr6	8236043	8257127
252084	1441980_at	25	3	132841423	132841447	25	1	MTE2b	LTR/ERVL-MaLR	132841190	132841549	Tbck	132684144	132838506	Npnt	132950291	132881745
254135	1446714_x_at	25	17	12565831	12565807	25	1	ETnERV-int	LTR/ERVK	12566194	12564897	Slc22a3	12507704	12419972	Slc22a2	12584189	12628465
254400	1431879_at	25	4	49478923	49478899	25	1	MMERVK9C_I-int	LTR/ERVK	49480719	49478524	Acnat1	49473912	49447105	Baat	49506557	49489422
255822	1458302_at	25					2	RLTR28	LTR/ERVL
257834	1432885_at	25					2	IAPEY3-int	LTR/ERVK
257862	1459164_at	25	6	134015206	134015182	25	1	L1_Mur3	LINE/L1	134015522	134014952	Kap	133853667	133849855	Etv6	134035700	134270158
257875	1442988_at	25					2	RMER19A	LTR/ERVK
257529	1458953_at	25	5	97552885	97552909	25	1	MTD	LTR/ERVL-MaLR	97552805	97553034	Gk2	97457008	97455161	Antxr2	98030733	97882783
255987	1454358_at	25	12	24796249	24796225	25	1	Lx9	LINE/L1	24796630	24796192	Rrm2	24708241	24714146	Mboat2	24831599	24960301
255766	1447607_at	25					2	RLTR27	LTR/ERVK
255669	1444077_at	25	16	37107623	37107599	25	1	L1MC4	LINE/L1	37108287	37107453	Polq	37011786	37095417	Stxbp5l	37384962	37114942
255657	1432320_at	25	13	67560822	67560846	25	1	B3	SINE/B2	67560741	67560924	Zfp748	67553138	67538641	AA987161	67609707	67589443
255630	1436172_at	25					2	RLTR46B	LTR/ERVK
255631	1455581_x_at	25					2	RLTR46B	LTR/ERVK
255592	1443326_at	25	13	79509609	79509633	25	1	MERV1_I-int	LTR/ERV1	79508237	79512797	Nr2f1	78199757	78188973	Arrdc3	80883384	80896035
256500	1432885_at	25					2	IAPEY3C_LTR	LTR/ERVK
258166	1460489_at	25	6	81894207	81894183	25	1	RMER15	LTR/ERVL	81894367	81894115	Lrrtm4	80018877	80810143	Gcfc2	81923669	81959915
257715	1445820_at	25					2	Lx9	LINE/L1
257712	1443553_at	25	17	51862854	51862878	25	1	RSINE1	SINE/B4	51862796	51862927	Satb1	51833290	51736187	Kcnh8	52602763	52979033
258268	1446052_at	25	X	46147827	46147803	25	1	L1_Mus4	LINE/L1	46148057	46147237	1110059M19Rik	45090904	45092791	Actrt1	46329007	46330345
258499	1447170_at	25	3	12836392	12836368	25	1	MYSERV-int	LTR/ERVK	12836891	12835972	Snx16	10440124	10417819	Ralyl	13776848	14182287
258477	1440529_at	25	2	179009998	179010022	25	1	MTEa	LTR/ERVL-MaLR	179009835	179010198	Cdh26	178430531	178487366	Cdh4	179442431	179899373
259774	1441661_at	25	X	76106928	76106904	25	1	B3A	SINE/B2	76107005	76106811	Pls3	75875182	75785654	Gm4937	76264304	76267738
259834	1459505_at	25	2	28439982	28440006	25	1	RSINE1	SINE/B4	28439960	28440092	Olfm1	28192992	28230736	Ppp1r26	28446800	28455508
259639	1457787_at	25	6	147089594	147089570	25	1	Lx8	LINE/L1	147089714	147089315	Mansc4	147087032	147075060	Klhl42	147091379	147112778
259706	1442630_at	25	15	75881657	75881633	25	1	ORR1A4-int	LTR/ERVL-MaLR	75881750	75881283	Gsdmd	75862339	75867404	Naprt1	75894481	75890964
260516	1431317_at	25					2	MurSatRep1	Unknown
260501	1432743_at	25	6	139576517	139576493	25	1	ORR1F	LTR/ERVL-MaLR	139576544	139576191	Rergl	139501909	139493182	Pik3c2g	139621888	139969284
260476	1418802_at	25					2	MT2A	LTR/ERVL
261927	1446261_at	25	1	111572571	111572547	25	1	Lx2	LINE/L1	111572993	111572430	Cdh19	110977372	110889195	Dsel	111864909	111858702
261532	1427438_at	25	18	39154720	39154744	25	1	L1MD	LINE/L1	39154067	39155339	Fgf1	38929404	38838673	Nr3c1	39491301	39410545
261581	1446019_at	25	9	51970052	51970076	25	1	ORR1A2-int	LTR/ERVL-MaLR	51968557	51970353	Fdx1	51963533	51943307	Rdx	52047150	52088737
261989	1446124_at	25	7	110677526	110677550	25	1	HAL1M8	LINE/L1	110677284	110677845	Adm	110627669	110629819	B430319F04Rik	110769345	110766677
261993	1457643_x_at	25	3	45280619	45280595	24	1	ORR1D1	LTR/ERVL-MaLR	45280724	45280385	D3Ertd751e	41742611	41759389	Pcdh10	45378398	45434566
261969	1431588_at	25	12	4521849	4521873	25	1	Charlie1a	DNA/hAT-Charlie	4520782	4522188	Ncoa1	4477182	4247363	Gm3625	4592927	4592826
262366	1432324_at	25					2	Lx3B	LINE/L1
263726	1453938_at	25	2	30642134	30642158	25	1	RMER15	LTR/ERVL	30641893	30642425	Cstad	30595040	30608943	1700001O22Rik	30803661	30794769
264210	1440386_at	25	9	62080526	62080502	25	1	MLT1J	LTR/ERVL-MaLR	62080682	62080327	Glce	62070606	62057248	Spesp1	62282179	62270729
263815	1430239_at	25	8	25303099	25303075	25	1	B3A	SINE/B2	25303180	25302973	Tacc1	25201449	25154552	Fgfr1	25513654	25575714
263768	1442723_at	25					2	B4A	SINE/B4
262276	1429766_at	25	8	123043431	123043455	25	1	B3A	SINE/B2	123043406	123043562	Ankrd11	122974793	122883337	Spg7	123062942	123097760
263548	1459513_at	25					2	MuRRS-int	LTR/ERV1
264328	1435640_x_at	25					2	MMVL30-int	LTR/ERV1
264008	1453303_at	25	19	3387620	3387644	25	1	ID_B1	SINE/B4	3387473	3387687	Cpt1a	3323301	3385732	Mtl5	3388857	3407823
264094	1433954_at	25	11	86209337	86209361	25	1	RLTR41C	LTR/ERV1	86209158	86209606	Brip1	86201193	86058138	Ints2	86257575	86210681
264108	1419793_at	25	5	45193142	45193118	24	1	Lx4A	LINE/L1	45193499	45192608	4930435H24Rik	45169564	45155011	Qdpr	45450235	45434032
266153	1430921_at	25	7	49122445	49122421	25	1	L1MA4	LINE/L1	49122626	49122271	E2f8	48881596	48866429	Nav2	49246189	49610087
265552	1418802_at	25	7	143037378	143037354	25	1	ORR1D2	LTR/ERVL-MaLR	143037562	143037213	Tspan32	143005046	143019644	Cd81	143052739	143067934
262434	1446740_at	25	7	134392182	134392206	25	1	L1MD1	LINE/L1	134392051	134392235	D7Ertd443e	134385661	134266262	Dock1	134670687	135173639
266286	1443136_at	25					2	IAPEY5_LTR	LTR/ERVK
266481	1460489_at	25	6	81894308	81894284	25	1	RMER15	LTR/ERVL	81894367	81894115	Lrrtm4	80018877	80810143	Gcfc2	81923669	81959915
266110	1433361_at	25	2	116532693	116532717	24	1	MMERVK10C-int	LTR/ERVK	116532692	116532860	Meis2	116065839	115863064	Tmco5	116878691	116892494
266404	1435822_at	25	X	104511973	104511997	25	1	L1MA6	LINE/L1	104511557	104512196	Uprt	104482818	104507490	Zdhhc15	104671064	104536969
267737	1442895_at	25	7	7100708	7100684	25	1	Lx7	LINE/L1	7101053	7100620	Aurkc	6995443	7002945	Zfp954	7121445	7114690
267649	1453309_at	25	6	127211974	127211998	25	1	MT2A	LTR/ERVL	127211763	127212229	Ccnd2	127151048	127125779	Gm4968	127233756	127234619
267625	1460151_at	25	1	13621561	13621537	25	1	MMERVK9C_I-int	LTR/ERVK	13621966	13621066	Tram1	13589864	13564702	Lactb2	13660546	13624845
268361	1432050_at	25	17	55563392	55563416	25	1	RMER19C	LTR/ERVK	55562836	55563509	St6gal2	55445382	55514581	Vmn2r118	55624672	55592341
268408	1447451_at	25	15	10725184	10725208	25	1	B3	SINE/B2	10725116	10725290	Rai14	10714631	10568979	C1qtnf3	10952332	10980150
268435	1451654_x_at	25	13	74447320	74447296	25	1	MurSatRep1	Unknown	74447328	74447106	Gm10116	74406396	74407317	Zfp825	74482943	74480517
268436	1425297_at	25	13	74447320	74447296	25	1	MurSatRep1	Unknown	74447328	74447106	Gm10116	74406396	74407317	Zfp825	74482943	74480517
268434	1458966_at	25	7	116551338	116551362	25	1	Lx7	LINE/L1	116549677	116552303	Nucb2	116504369	116540554	Xylt1	117380979	117667751
270311	1457545_at	25	5	28480587	28480611	25	1	L1MA8	LINE/L1	28480330	28480678	Shh	28467101	28456815	Rnf32	29195992	29225524
270274	1458115_at	25	8	61922599	61922623	25	1	LTR53-int	LTR/ERVL	61922466	61922653	Palld	61902690	61513246	Ddx60	61928087	62037701
269936	1446253_at	25	19	59349485	59349509	25	1	MRLTR33	LTR/ERVK	59349205	59349682	Rps12-ps3	59322290	59322783	Emx2	59458372	59465357
270378	1458790_at	25					2	L1_Mus3	LINE/L1
267916	1443451_at	25					2	MuRRS-int	LTR/ERV1
271876	1429277_at	25	17	34487203	34487179	25	1	ORR1D2	LTR/ERVL-MaLR	34487239	34486961	Btnl4	34475937	34469042	Btnl6	34517352	34507804
272264	1449220_at	25					2	ERVB4_1C-LTR_Mm	LTR/ERVK
272364	1459519_at	25	19	60627184	60627160	25	1	MTEb-int	LTR/ERVL-MaLR	60627445	60626891	Cacul1	60581023	60524696	Nanos1	60755987	60759913
272077	1447365_at	25	19	38311843	38311867	25	1	MLTR13	LTR/ERVK	38311117	38312295	Lgi1	38264782	38308939	Slc35g1	38395980	38405607
272088	1445789_at	25	6	125253748	125253724	25	1	MTEa-int	LTR/ERVL-MaLR	125253774	125253603	Cd27	125237010	125232622	Tuba3a	125286042	125278274
273700	1459285_at	25	5	143425880	143425904	25	1	BC1_Mm	scRNA	143425837	143425934	Kdelr2	143403820	143421900	Daglb	143464493	143504442
273891	1459513_at	25					2	MuRRS-int	LTR/ERV1
273857	1432320_at	25					2	B3	SINE/B2
275727	1443514_at	25	X	105307445	105307421	25	1	L1_Mur3	LINE/L1	105308038	105306921	Magee1	105120396	105123909	Cypt2	105499772	105500639
277696	1445019_at	25	1	173607890	173607914	25	1	Lx7	LINE/L1	173607683	173608641	Pydc4	173599274	173566284	Pyhin1	173630859	173647928
277724	1441367_a_at	25	6	117884126	117884150	25	1	Lx8	LINE/L1	117883674	117884365	Zfp239	117862100	117873291	Hnrnpf	117900324	117925622
275835	1445174_at	25					2	L1_Mur2	LINE/L1
276007	1442723_at	25	2	167580470	167580446	25	1	B4A	SINE/B4	167580585	167580323	Snai1	167538195	167542814	Ube2v1	167632095	167607638
276546	1426061_x_at	25					2	L1Md_F3	LINE/L1
276413	1459435_at	25	5	76906648	76906624	25	1	RLTR23	LTR/ERV1	76906748	76906320	Aasdh	76905514	76873659	Ppat	76951578	76913249
276464	1457379_at	25	16	17353604	17353580	25	1	B3A	SINE/B2	17353652	17353473	Serpind1	17331371	17343575	Snap29	17406003	17430826
277676	1447299_at	25	7	43759102	43759078	25	1	MYSERV6-int	LTR/ERVK	43759297	43758943	Klk13	43712567	43726758	Klk12	43768897	43773576
277684	1449609_at	25	4	125966087	125966111	25	1	MT2A	LTR/ERVL	125965768	125966238	Grik3	125490700	125714173	Csf3r	126024550	126044440
278377	AFFX-18SRNAMur/X00686_5_at	25	17	39846827	39846851	25	1	SSU-rRNA_Hsa	rRNA	39846353	39848201	Gm9041	39640957	39645666	Gm21946	39953353	39955244
278378	1458848_at	25	7	70217989	70218013	25	1	Lx5b	LINE/L1	70217808	70218264	Arrdc4	68749241	68737045	Nr2f2	70366735	70351946
277914	1447800_x_at	25					2	Lx2	LINE/L1
279659	1445006_at	25	13	42004910	42004934	25	1	ORR1C1	LTR/ERVL-MaLR	42004660	42005019	Adtrp	41847684	41763148	Hivep1	42052021	42185026
275955	1454476_at	25	14	24447840	24447864	25	1	Lx5	LINE/L1	24447491	24447878	E330034G19Rik	24293214	24309966	Polr3a	24487046	24448694
277850	1444855_at	25	9	44491673	44491697	25	1	B1F	SINE/Alu	44491607	44491733	Gm9830	44464243	44464602	Bcl9l	44499136	44510388
277839	1442938_at	25	12	95236596	95236620	25	1	B4	SINE/B4	95236519	95236788	Gm9726	93929102	93927004	Flrt2	95692226	95785215
279713	1446890_at	25	7	21211432	21211408	25	1	RSINE1	SINE/B4	21211447	21211326	Vmn1r123	21162185	21163108	Vmn1r124	21260617	21259694
278200	1434615_x_at	25					2	ERVB4_2-LTR_MM	LTR/ERVK
278266	1432743_at	25	6	139576400	139576376	25	1	ORR1F	LTR/ERVL-MaLR	139576544	139576191	Rergl	139501909	139493182	Pik3c2g	139621888	139969284
279959	1433954_at	25	11	86209281	86209305	25	1	RLTR41C	LTR/ERV1	86209158	86209606	Brip1	86201193	86058138	Ints2	86257575	86210681
280051	1439251_at	25	5	108684137	108684113	25	1	MTE-int	LTR/ERVL-MaLR	108684168	108683897	Slc26a1	108675569	108669878	Fgfrl1	108694229	108706950
280118	1457495_at	25					2	Charlie1	DNA/hAT-Charlie
280132	1455382_at	25	5	44236339	44236363	25	1	MTE2b	LTR/ERVL-MaLR	44236196	44236503	Tapt1	44226606	44175164	Ldb2	44799707	44472133
281724	1459077_at	25					2	MMERGLN-int	LTR/ERV1
281712	1445069_at	25	X	150980485	150980509	25	1	L1M3	LINE/L1	150980461	150980790	Maged2	150814345	150806370	Gnl3l	151017322	150983141
280420	1444449_at	25	6	121272229	121272205	25	1	B3	SINE/B2	121272240	121272035	Usp18	121245906	121270916	Slc6a13	121300227	121337733
280493	1445789_at	25	6	125253597	125253573	25	1	MTEa	LTR/ERVL-MaLR	125253600	125253508	Cd27	125237010	125232622	Tuba3a	125286042	125278274
280338	1457833_at	25	18	35631385	35631409	25	1	RLTR30D2_MM	LTR/ERV1	35631325	35631791	Slc23a1	35627244	35614604	Mzb1	35649367	35647266
280316	1443610_at	25	5	76138023	76137999	25	1	RLTR30D_RN	LTR/ERV1	76138374	76137917	Kdr	75978458	75932827	Srd5a3	76140271	76155504
280554	1458754_at	25	X	169463213	169463189	25	1	RMER5	LTR/ERV1	169463606	169463147	Hccs	169320372	169250193	Mid1	169685199	170005736
282011	1433049_at	25	18	72158240	72158264	25	1	L1_Mus3	LINE/L1	72158108	72158485	Dcc	72351069	71258738	Mex3c	73573044	73592575
282080	1457616_at	25	10	82180822	82180846	25	1	ORR1C2-int	LTR/ERVL-MaLR	82180798	82181395	AU041133	82138253	82152011	Zfp938	82241280	82224850
281850	1443446_at	25	10	57476272	57476296	25	1	L1MB2	LINE/L1	57476219	57476432	Gm9956	56745134	56748254	Hsf2	57486385	57513133
281839	1441176_at	25	7	51612286	51612310	25	1	ORR1A2	LTR/ERVL-MaLR	51612242	51612564	Ano5	51511029	51598709	Slc17a6	51621830	51671125
283948	1444369_at	25	1	60780917	60780941	25	1	MLT1L	LTR/ERVL-MaLR	60780705	60781112	Cd28	60716800	60773359	Ctla4	60887000	60915832
283923	1460158_at	25	1	121539912	121539888	25	1	RMER20B	LTR/ERVK	121540151	121539706	Htr5b	121528465	121509842	Ddx18	121567989	121553835
283939	1451699_at	25					2	IAP-d-int	LTR/ERVK
284008	1439844_at	25	15	81243246	81243222	25	1	L1MB3	LINE/L1	81243361	81242725	Mchr1	81235499	81238963	Slc25a17	81360765	81318921
282144	1458036_at	25					2	L1_Mus3	LINE/L1
282117	1445457_at	25	4	135754083	135754107	25	1	RMER4B	LTR/ERVK	135754042	135754552	Il22ra1	135728172	135752140	Myom3	135759715	135815564
282546	1444203_at	25	7	106501154	106501130	25	1	ORR1A2	LTR/ERVL-MaLR	106501427	106501118	Gm4759	106441073	106421550	Gm1966	106604035	106601243
282386	1431588_at	25	12	4521951	4521975	25	1	Charlie1a	DNA/hAT-Charlie	4520782	4522188	Ncoa1	4477182	4247363	Gm3625	4592927	4592826
283861	1458902_at	25	19	9865106	9865082	25	1	RLTR24B_MM	LTR/ERV1	9865291	9864879	Scgb2a2	9847616	9852046	Incenp	9899533	9872297
284058	1431499_at	25	12	83121517	83121493	25	1	MER47B	DNA/TcMar-Tigger	83121622	83121270	Gm10006	82618025	82618992	Dpf3	83487716	83213745
283658	1445820_at	25	4	31368006	31367982	25	1	Lx9	LINE/L1	31368248	31367727	Epha7	28813131	28967499	Map3k7	31964097	32023467
283646	1460151_at	25					2	MMERVK9C_I-int	LTR/ERVK
284355	1435846_x_at	25	5	129722343	129722367	25	1	RLTR13D3A1	LTR/ERVK	129721769	129722665	Mrps17	129715497	129718875	Gbas	129725063	129758327
285832	1445580_at	25	15	34395497	34395473	25	1	MERV1_I-int	LTR/ERV1	34396714	34393820	9430069I07Rik	34356421	34349176	Rpl30	34443640	34440505
285575	1431605_at	25	1	6230210	6230234	25	1	B4	SINE/B4	6230169	6230399	4732440D04Rik	6215292	6213293	Fam150a	6359331	6394731
286105	1432966_at	25	7	40474575	40474599	25	1	RMER5	LTR/ERV1	40474348	40474853	Gm2058	39588931	39589717	Vstm2b	40899278	40929968
287701	1455386_at	25	15	12195946	12195970	25	1	B1_Mur3	SINE/Alu	12195880	12196017	Zfr	12117831	12185683	Mtmr12	12205028	12272240
287651	1459989_at	25					2	ORR1A1	LTR/ERVL-MaLR
286473	1426074_at	25	13	12831474	12831498	25	1	IAPLTR3-int	LTR/ERVK	12829105	12831628	Prl2c3	12800078	12790822	Prl2c2	13005383	12996132
286474	1459563_x_at	25	7	3419602	3419626	25	1	ZP3AR	Satellite	3419179	3419719	Cacng8	3390683	3415648	Cacng6	3424195	3435667
286553	1425113_x_at	25					2	IAPEY4_I-int	LTR/ERVK
286387	1443553_at	25	17	51863074	51863098	25	1	L1MC4a	LINE/L1	51863003	51863196	Satb1	51833290	51736187	Kcnh8	52602763	52979033
287868	1445087_at	25	17	61666430	61666406	25	1	RMER6C	LTR/ERVK	61666484	61665970	Nudt12	59013372	58999618	Efna5	62881317	62604184
286242	1446134_at	25	15	67158153	67158177	25	1	B4A	SINE/B4	67158125	67158404	St3gal1	67113992	67102875	Zfat	68258856	68083766
287759	1431934_at	25					2	RodERV21-int	LTR/ERV1
287979	1433361_at	25					2	MMERVK10C-int	LTR/ERVK
288208	1430174_at	25	2	5018525	5018501	25	1	L1MC	LINE/L1	5018564	5018437	Mcm10	5012791	4989714	Optn	5064051	5020642
288082	1455648_at	25	17	22067405	22067381	25	1	MMSAT4	Satellite	22068524	22067327	Gm7052	22040539	22039028	Zfp947	22166190	22144359
288087	1443514_at	25	X	105307524	105307500	25	1	L1_Mur3	LINE/L1	105308038	105306921	Magee1	105120396	105123909	Cypt2	105499772	105500639
288470	1432389_at	25	15	91604156	91604180	25	1	Lx7	LINE/L1	91603691	91604667	Slc2a13	91573261	91267696	Lrrk2	91673175	91816120
289863	1459220_at	25					2	RLTR19-int	LTR/ERVK
290346	1459312_at	25	7	42098583	42098559	25	1	Lx5c	LINE/L1	42099028	42097223	Vmn2r59	42058981	42011792	Vmn2r60	42116471	42195776
290279	1435640_x_at	25					2	MMVL30-int	LTR/ERV1
290320	1432690_at	25	2	53879080	53879104	25	1	MLT1D	LTR/ERVL-MaLR	53878836	53879290	Arl6ip6	53191726	53219220	Rprm	54085552	54084093
290362	1447299_at	25	7	43759191	43759167	25	1	MYSERV6-int	LTR/ERVK	43759297	43758943	Klk13	43712567	43726758	Klk12	43768897	43773576
291662	1440592_at	25	16	38489912	38489888	25	1	RLTR13D3A1	LTR/ERVK	38490221	38489447	Cd80	38458933	38486933	Timmdc1	38522663	38498347
291663	1445559_at	25	9	22463466	22463442	25	1	MERVL_2A-int	LTR/ERVL	22464786	22463368	Gm17545	22454290	22462062	Bbs9	22475715	22888280
292133	1431934_at	25	8	80512228	80512204	25	1	RodERV21-int	LTR/ERV1	80513297	80512195	Gypa	80494045	80510785	Frem3	80611080	80695356
290169	1432710_at	25	15	5490016	5490040	25	1	MTD	LTR/ERVL-MaLR	5489965	5490255	Ptger4	5244187	5206661	Dab2	6299788	6440712
292288	1443852_at	25	11	104673400	104673424	25	1	PB1D9	SINE/Alu	104673391	104673505	Itgb3	104608000	104670476	Gm11639	104685707	104753962
291608	1459519_at	25	19	60627016	60626992	25	1	MTEb-int	LTR/ERVL-MaLR	60627445	60626891	Cacul1	60581023	60524696	Nanos1	60755987	60759913
290458	1458072_at	25					2	RLTR48A	LTR/ERV1
290469	1442988_at	25	8	126812714	126812690	25	1	RMER19A	LTR/ERVK	126813236	126812622	Irf2bp2	126593436	126588296	Tomm20	126945921	126930664
289746	1447243_at	25					2	RLTR1A2_MM	LTR/ERV1
291940	1434068_s_at	25					2	RLTR21	LTR/ERVK
291932	1443514_at	25	X	105307676	105307652	25	1	L1_Mur3	LINE/L1	105308038	105306921	Magee1	105120396	105123909	Cypt2	105499772	105500639
292576	1444683_at	25	2	71736356	71736332	25	1	B3	SINE/B2	71736526	71736310	Gm1631	71719417	71730966	Itga6	71745616	71858416
292497	1434068_s_at	25	11	83226033	83226057	25	1	RLTR21	LTR/ERVK	83225526	83226607	Slfn3	83191330	83215154	Pex12	83302586	83294642
293881	1424516_at	25	17	45441971	45441995	25	1	MERVL_2A-int	LTR/ERVL	45440193	45442030	Cdc5l	45433707	45391892	Spats1	45474938	45448937
294052	1457772_at	25	1	171320975	171320951	25	1	MYSERV-int	LTR/ERVK	171321520	171320847	Ufc1	171295024	171288563	Dedd	171329145	171342331
292245	1446052_at	25	X	46147824	46147800	25	1	L1_Mus4	LINE/L1	46148057	46147237	1110059M19Rik	45090904	45092791	Actrt1	46329007	46330345
293772	1445174_at	25					2	L1_Mur2	LINE/L1
294140	1459312_at	25	7	42098735	42098711	25	1	Lx5c	LINE/L1	42099028	42097223	Vmn2r59	42058981	42011792	Vmn2r60	42116471	42195776
294435	1455038_at	25					2	MMERGLN-int	LTR/ERV1
295755	1447471_at	25	8	70014676	70014652	25	1	RMER19B	LTR/ERVK	70014893	70014113	Gatad2a	69996379	69907069	Mau2	70042734	70016123
294526	1433184_at	25	6	119029950	119029926	25	1	HAL1	LINE/L1	119030076	119029111	Cacna1c	118780324	118592319	Dcp1b	119175252	119221614
297763	1425976_x_at	25	8	42079515	42079491	25	1	L1Md_A	LINE/L1	42081197	42075037	Frg1	41417118	41397457	Triml1	43141486	43129807
297766	1455648_at	25	17	22199957	22199933	25	1	MMSAT4	Satellite	22201430	22199571	Gm4944	22225614	22197265	Zfp944	22361400	22337989
296300	1447451_at	25	15	10725076	10725100	25	1	Lx8	LINE/L1	10724681	10725115	Rai14	10714631	10568979	C1qtnf3	10952332	10980150
296051	1446714_x_at	25					2	MMETn-int	LTR/ERVK
298004	1449972_s_at	25	17	17089565	17089589	25	1	MMSAT4	Satellite	17089383	17089605	Zfp960	17064113	17089628	Zfp97	17121415	17146831
298474	1442913_at	25	3	118540165	118540189	25	1	L1MB7	LINE/L1	118539865	118540194	Snx7	117868936	117781497	Dpyd	118562129	119432918
298394	1439911_at	25	15	32795421	32795445	25	1	RLTR13D2	LTR/ERVK	32795402	32796109	Sema5a	32244813	32696341	Sdc2	32920723	33034730
298483	1445307_at	25	5	132148231	132148207	25	1	RMER5	LTR/ERV1	132148578	132148148	Gm20382	131488482	131486204	AUTS2	132541823	132541515
298519	1442723_at	25	2	167580182	167580158	25	1	MIR	SINE/MIR	167580263	167580138	Snai1	167538195	167542814	Ube2v1	167632095	167607638
298576	1433438_x_at	25	8	123426408	123426384	25	1	MuLV-int	LTR/ERV1	123433974	123426364	Tubb3	123411424	123422015	Def8	123442986	123463270
298370	1442990_at	25	9	95332668	95332692	25	1	HAL1ME	LINE/L1	95332325	95332795	Slc9a9	94669909	95230445	Chst2	95407270	95400929
298336	1441774_at	25	7	88494692	88494716	25	1	RCHARR1	DNA/hAT-Charlie	88494393	88495160	Rab38	88430273	88491466	Tmem135	89404222	89139723
299899	1459207_at	25	4	72211816	72211792	25	1	B3	SINE/B2	72211915	72211725	Tle1	72200919	72117142	Aldoart1	72852634	72850583
301741	1443610_at	25	5	76138363	76138339	25	1	RLTR30D_RN	LTR/ERV1	76138374	76137917	Kdr	75978458	75932827	Srd5a3	76140271	76155504
300153	1454171_x_at	25					2	IAPLTR4	LTR/ERVK
300185	1446836_at	25	12	75611002	75610978	25	1	MTD	LTR/ERVL-MaLR	75611021	75610633	Ppp2r5e	75596200	75450883	Wdr89	75669537	75630594
300129	1458192_at	25					2	RMER16-int	LTR/ERVK
301930	1431605_at	25	1	6230324	6230348	25	1	B4	SINE/B4	6230169	6230399	4732440D04Rik	6215292	6213293	Fam150a	6359331	6394731
301810	1454129_at	25	13	101292929	101292953	25	1	L2c	LINE/L2	101292889	101292955	Slc30a5	100833427	100802649	Pik3r1	101768217	101680761
300003	1445019_at	25					2	Lx7	LINE/L1
299886	1454081_at	25	13	95708743	95708767	25	1	L1MB7	LINE/L1	95708522	95709338	F2rl2	95696853	95702739	Sv2c	96132577	95959443
300306	1455386_at	25	15	12195945	12195969	25	1	B1_Mur3	SINE/Alu	12195880	12196017	Zfr	12117831	12185683	Mtmr12	12205028	12272240
300394	1428499_at	25	X	152295351	152295327	25	1	L2a	LINE/L2	152295397	152294823	Kdm5c	152233020	152274535	Tspyl2	152342425	152336852
302436	1435822_at	25	X	104511941	104511965	25	1	L1MA6	LINE/L1	104511557	104512196	Uprt	104482818	104507490	Zdhhc15	104671064	104536969
300501	1443295_at	25	6	122919006	122919030	25	1	RLTR9E	LTR/ERVK	122918878	122919291	Gm5316	122900405	122900136	Clec4a1	122921848	122934619
300586	1439621_at	25	14	119110389	119110413	25	1	Lx9	LINE/L1	119109813	119110665	Uggt2	119099430	118985039	Hs6st3	119138415	119869594
304155	1452426_x_at	25					2	RLTR4_Mm	LTR/ERV1
304205	1441691_at	25	17	36318307	36318331	25	1	ERVB5_1-I_MM	LTR/ERVK	36317605	36318403	H2-M10.2	36286490	36284227	H2-M10.1	36326155	36322858
303841	1425976_x_at	25					2	L1Md_A	LINE/L1
304392	1439621_at	25	14	119110352	119110376	25	1	Lx9	LINE/L1	119109813	119110665	Uggt2	119099430	118985039	Hs6st3	119138415	119869594
305779	1446709_at	25	10	39254984	39255008	25	1	ORR1F	LTR/ERVL-MaLR	39254736	39255087	Wisp3	39163794	39150971	Fyn	39368855	39565381
305726	AFFX-18SRNAMur/X00686_M_at	25	17	39847183	39847207	25	1	SSU-rRNA_Hsa	rRNA	39846353	39848201	Gm9041	39640957	39645666	Gm21946	39953353	39955244
303993	1457496_at	25	2	156609718	156609694	25	1	B4A	SINE/B4	156609858	156609616	Aar2	156547584	156568972	Dlgap4	156613705	156764363
304538	1439844_at	25	15	81242990	81242966	25	1	L1MB3	LINE/L1	81243361	81242725	Mchr1	81235499	81238963	Slc25a17	81360765	81318921
305831	1420169_at	25	14	123044478	123044454	25	1	MTEa	LTR/ERVL-MaLR	123044719	123044404	Tmtc4	122984035	122918971	Nalcn	123627144	123276641
304460	1440756_at	25	7	28167508	28167484	25	1	MTD-int	LTR/ERVL-MaLR	28167745	28167449	9530053A07Rik	28129466	28164811	Fbl	28169748	28179269
305973	1446885_at	25	6	133877172	133877148	25	1	B3A	SINE/B2	133877251	133877082	Kap	133853667	133849855	Etv6	134035700	134270158
306022	1454171_x_at	25					2	IAPLTR4	LTR/ERVK
306159	1458288_at	25	7	27885703	27885727	25	1	RLTR14_RN	LTR/ERV1	27885414	27885768	Zfp607	27862557	27879567	1700049G17Rik	27929460	27907392
306325	1432093_at	25	2	155098144	155098120	25	1	B2_Mm2	SINE/B2	155098199	155098111	Ahcy	155074497	155059310	Itch	155133509	155226855
306375	1458966_at	25	7	116551267	116551291	25	1	Lx7	LINE/L1	116549677	116552303	Nucb2	116504369	116540554	Xylt1	117380979	117667751
306499	1442630_at	25	15	75881646	75881622	25	1	ORR1A4-int	LTR/ERVL-MaLR	75881750	75881283	Gsdmd	75862339	75867404	Naprt1	75894481	75890964
306561	1431048_at	25					2	RMER1B	Other
307675	1457079_at	25					2	MuRRS4-int	LTR/ERV1
307897	1447365_at	25	19	38311819	38311843	25	1	MLTR13	LTR/ERVK	38311117	38312295	Lgi1	38264782	38308939	Slc35g1	38395980	38405607
307834	1442450_at	25	2	155040663	155040639	25	1	ID_B1	SINE/B4	155040702	155040503	Gm14226	155018266	155027104	Ahcy	155074497	155059310
307925	1459285_at	25					2	RLTR19	LTR/ERVK
308061	1432564_at	25					2	RLTR10-int	LTR/ERVK
308522	1447472_at	25	17	8231878	8231902	25	1	RMER19A	LTR/ERVK	8231271	8231956	Fgfr1op	8165501	8196804	Ccr6	8236043	8257127
308590	1444167_at	25	19	47489318	47489294	25	1	RCHARR1	DNA/hAT-Charlie	47489801	47489137	Sh3pxd2a	47464411	47260174	Obfc1	47537507	47501033
310351	1451699_at	25					2	RLTR10D	LTR/ERVK
310166	1454476_at	25					2	Lx5	LINE/L1
310331	1453745_at	25	5	23854697	23854721	25	1	RLTR48B	LTR/ERV1	23854494	23854749	Tomm7	23844161	23838944	Fam126a	24030690	23915276
309950	1445559_at	25	9	22463481	22463457	25	1	MERVL_2A-int	LTR/ERVL	22464786	22463368	Gm17545	22454290	22462062	Bbs9	22475715	22888280
311953	1458549_at	25					2	ERVB4_1C-LTR_Mm	LTR/ERVK
311870	1432653_at	25	X	105241914	105241890	25	1	L1M2	LINE/L1	105242204	105241715	Magee1	105120396	105123909	Cypt2	105499772	105500639
311778	1453658_at	25	17	7399980	7399956	25	1	RMER12B	LTR/ERVK	7400123	7399326	Gm9992	7385305	7363712	Fndc1	7827302	7738569
312155	1430921_at	25	7	49122609	49122585	25	1	L1MA4	LINE/L1	49122626	49122271	E2f8	48881596	48866429	Nav2	49246189	49610087
310579	1444567_at	25	13	58149547	58149571	25	1	MLT1B	LTR/ERVL-MaLR	58149451	58149733	Hnrnpa0	58128556	58125879	Idnk	58157649	58164693
312052	1445662_x_at	25	13	67926340	67926316	25	1	MER89	LTR/ERV1	67926780	67926298	BC048507	67863326	67863923	Mtrr	68582121	68560780
312386	1441821_at	25	11	96763851	96763827	25	1	ID_B1	SINE/B4	96763991	96763798	Skap1	96464593	96759130	Snx11	96777559	96767555
314612	1444167_at	25	19	47489651	47489627	25	1	RCHARR1	DNA/hAT-Charlie	47489801	47489137	Sh3pxd2a	47464411	47260174	Obfc1	47537507	47501033
313935	1458030_at	25	11	52513901	52513925	25	1	ORR1D2	LTR/ERVL-MaLR	52513581	52513941	9530068E07Rik	52396428	52408728	Fstl4	52764634	53188538
313945	1444683_at	25	2	71736260	71736236	25	1	B3A	SINE/B2	71736291	71736192	Gm1631	71719417	71730966	Itga6	71745616	71858416
313893	1445140_at	25	1	155552796	155552772	25	1	RMER12	LTR/ERVK	155552951	155552193	Xpr1	155417415	155275701	Acbd6	155558120	155687233
316195	1442564_at	25	X	12780772	12780748	25	1	Lx4A	LINE/L1	12780889	12780625	Med14	12762073	12675369	Usp9x	13071498	13173328
314095	1425297_at	25	13	74447314	74447290	25	1	MurSatRep1	Unknown	74447328	74447106	Gm10116	74406396	74407317	Zfp825	74482943	74480517
314094	1451654_x_at	25	13	74447314	74447290	25	1	MurSatRep1	Unknown	74447328	74447106	Gm10116	74406396	74407317	Zfp825	74482943	74480517
314058	1428499_at	25	X	152295337	152295313	25	1	L2a	LINE/L2	152295397	152294823	Kdm5c	152233020	152274535	Tspyl2	152342425	152336852
314183	1430441_at	25	4	147063677	147063653	25	1	Lx2B2	LINE/L1	147063762	147063632	Rex2	147021850	147060794	Gm13139	147132038	147180579
314167	1457643_x_at	25	3	45280608	45280584	24	1	ORR1D1	LTR/ERVL-MaLR	45280724	45280385	D3Ertd751e	41742611	41759389	Pcdh10	45378398	45434566
316133	1455386_at	25	15	12195942	12195966	25	1	B1_Mur3	SINE/Alu	12195880	12196017	Zfr	12117831	12185683	Mtmr12	12205028	12272240
314519	1445055_at	25	8	57727216	57727240	25	1	B1_Mur4	SINE/Alu	57727188	57727316	Galnt7	57653032	57523828	Galntl6	58911627	57776225
313975	1441497_at	25	17	33983137	33983161	25	1	RMER19A	LTR/ERVK	33982878	33983183	Vps52	33955812	33966984	H2-K1	34000333	33996017
315691	1457787_at	25					2	Lx8	LINE/L1
314318	1458953_at	25	5	97552810	97552834	25	1	MTD	LTR/ERVL-MaLR	97552805	97553034	Gk2	97457008	97455161	Antxr2	98030733	97882783
318144	1445619_at	25					2	Lx5c	LINE/L1
317875	1445554_at	25	4	156312102	156312126	25	1	MYSERV6-int	LTR/ERVK	156311591	156313380	Samd11	156255338	156246973	Vmn2r-ps159	156331103	156339496
318373	1454468_at	25	16	42510473	42510497	25	1	L1MC3	LINE/L1	42509818	42510825	Gap43	42340651	42248442	Zbtb20	42875881	43642602
318603	1447163_x_at	25					2	L1_Mus2	LINE/L1
318177	1420105_at	25					2	RMER17C	LTR/ERVK
318481	1431879_at	25					2	MMERVK9C_I-int	LTR/ERVK
319702	1447800_x_at	25					2	Lx2	LINE/L1
319841	1452068_at	25					2	RLTR5_Mm	LTR/ERV1
319790	1446996_at	25	10	126742795	126742771	25	1	RMER17B	LTR/ERVK	126743451	126742526	Lrig3	125966219	126015359	Xrcc6bp1	126901371	126868430
320156	1439471_at	25	8	121841563	121841587	25	1	B3	SINE/B2	121841424	121841623	Klhdc4	121829569	121796313	Slc7a5	121907694	121881150
320283	1445084_at	25	12	36009637	36009661	25	1	MYSERV16_I-int	LTR/ERVK	36009322	36009995	Agr2	35992907	36004087	Tspan13	36042500	36014557
320393	1429277_at	25	17	34506763	34506739	25	1	ORR1D2	LTR/ERVL-MaLR	34506993	34506709	Btnl4	34475937	34469042	Btnl6	34517352	34507804
320413	1457079_at	25					2	MuRRS4-int	LTR/ERV1
321724	1444683_at	25	2	71736459	71736435	25	1	B3	SINE/B2	71736526	71736310	Gm1631	71719417	71730966	Itga6	71745616	71858416
320557	1442973_at	25	18	79149889	79149865	25	1	Lx6	LINE/L1	79150052	79149554	Setbp1	79109391	78750380	Pard6g	80046895	80119640
323660	1444616_x_at	25					2	RLTR50B	LTR/ERVK
323672	1436061_at	25	7	104293757	104293733	25	1	RLTR19C	LTR/ERVK	104293840	104293343	Trim5	104288094	104263386	Trim12a	104315466	104299894
323817	1457495_at	25	9	46926894	46926918	25	1	Charlie1	DNA/hAT-Charlie	46926628	46927489	4931429L15Rik	46319986	46303361	Gm4791	46998931	47003338
324032	1445385_at	25					2	RMER19B	LTR/ERVK
323926	1428748_at	25	19	61122919	61122895	25	1	MurSatRep1	Unknown	61122931	61122414	Grk5	60889749	61092553	Gm7102	61176309	61174686
323917	1445583_x_at	25					2	ERVB4_1C-LTR_Mm	LTR/ERVK
324173	1445633_at	25					2	L1VL4	LINE/L1
325685	1443107_at	25	15	95898877	95898901	25	1	MTD	LTR/ERVL-MaLR	95898646	95899041	Gm17546	95830072	95824459	Arid2	96287518	96404992
325687	1446762_at	25	18	79191595	79191571	25	1	Lx5b	LINE/L1	79192633	79191174	Setbp1	79109391	78750380	Pard6g	80046895	80119640
324383	1453658_at	25	17	7399778	7399754	25	1	RMER12B	LTR/ERVK	7400123	7399326	Gm9992	7385305	7363712	Fndc1	7827302	7738569
326005	1430174_at	25	2	5018815	5018791	25	1	Lx8	LINE/L1	5018910	5018583	Mcm10	5012791	4989714	Optn	5064051	5020642
325777	1441661_at	25	X	76106945	76106921	25	1	B3A	SINE/B2	76107005	76106811	Pls3	75875182	75785654	Gm4937	76264304	76267738
326491	1459586_at	25	8	97276683	97276659	25	1	Lx2	LINE/L1	97277444	97274586	Got2	95888547	95864134	Cdh8	99416471	99024471
327787	1454468_at	25	16	42510502	42510526	25	1	L1MC3	LINE/L1	42509818	42510825	Gap43	42340651	42248442	Zbtb20	42875881	43642602
326230	1459586_at	25					2	Lx2	LINE/L1
327951	1453387_at	25	12	3803686	3803662	25	1	L1MB4	LINE/L1	3803739	3803387	Dtnb	3572381	3781796	Dnmt3a	3806007	3914443
328621	1420001_at	25	7	34855030	34855006	25	1	RMER1B	Other	34855258	34854657	Chst8	34812711	34674468	Pepd	34912379	35044710
328586	1443326_at	25	13	79509561	79509585	25	1	MERV1_I-int	LTR/ERV1	79508237	79512797	Nr2f1	78199757	78188973	Arrdc3	80883384	80896035
325814	1425961_at	25					2	Lx4A	LINE/L1
326648	1458549_at	25					2	ERVB4_1C-LTR_Mm	LTR/ERVK
328160	1459207_at	25	4	72211828	72211804	25	1	B3	SINE/B2	72211915	72211725	Tle1	72200919	72117142	Aldoart1	72852634	72850583
326339	1447124_at	25	1	93858007	93858031	25	1	RLTR13D3A1	LTR/ERVK	93857634	93858594	D2hgdh	93825240	93852348	Gal3st2	93861344	93876494
326362	1433116_at	25	18	77746503	77746527	25	1	ORR1D1-int	LTR/ERVL-MaLR	77746041	77746736	8030462N17Rik	77714010	77633281	Haus1	77767780	77757567
326060	1447124_at	25					2	RLTR13D3A1	LTR/ERVK
327910	1441494_at	25	14	73301491	73301467	25	1	RSINE1	SINE/B4	73301582	73301447	Lpar6	73237891	73240358	Itm2b	73385271	73362231
328395	1442378_x_at	25					2	RLTR1B-int	LTR/ERV1
330005	1445366_at	25	1	88814550	88814574	25	1	L1MEg	LINE/L1	88814475	88814726	Arl4c	88702221	88673125	Sh3bp4	89070415	89155068
326574	1458745_at	25					2	B3	SINE/B2
330530	1443929_at	25	1	80191687	80191711	25	1	RMER16_Mm	LTR/ERVK	80191614	80192157	Serpine2	79858696	79794197	Fam124b	80218473	80198706
331821	1444369_at	25	1	60780758	60780782	25	1	MLT1L	LTR/ERVL-MaLR	60780705	60781112	Cd28	60716800	60773359	Ctla4	60887000	60915832
331684	1443514_at	25	X	105307732	105307708	25	1	L1_Mur3	LINE/L1	105308038	105306921	Magee1	105120396	105123909	Cypt2	105499772	105500639
331713	1445448_at	25	11	45661548	45661572	25	1	MTE2b	LTR/ERVL-MaLR	45661298	45661654	Ebf1	44617317	45008091	Clint1	45852051	45910625
331687	1458001_at	25	12	119363519	119363495	25	1	MIRb	SINE/MIR	119363559	119363367	Gm6768	119260934	119264272	Macc1	119443410	119466934
331896	1442450_at	25	2	155040599	155040575	25	1	ID_B1	SINE/B4	155040702	155040503	Gm14226	155018266	155027104	Ahcy	155074497	155059310
332447	1442938_at	25	12	95236522	95236546	25	1	B4	SINE/B4	95236519	95236788	Gm9726	93929102	93927004	Flrt2	95692226	95785215
332479	1455892_x_at	25					2	RLTR4_MM-int	LTR/ERV1
332230	1431481_at	25	2	85074132	85074108	25	1	MLT-int	LTR/ERVL-MaLR	85075048	85074067	Tnks1bp1	85048022	85073048	Aplnr	85136360	85139922
333681	1441176_at	25	7	51612277	51612301	25	1	ORR1A2	LTR/ERVL-MaLR	51612242	51612564	Ano5	51511029	51598709	Slc17a6	51621830	51671125
332340	1445633_at	25					2	L1VL4	LINE/L1
332277	1432710_at	25	15	5489971	5489995	25	1	MTD	LTR/ERVL-MaLR	5489965	5490255	Ptger4	5244187	5206661	Dab2	6299788	6440712
332563	1454457_at	25	17	13254997	13255021	25	1	B3	SINE/B2	13254884	13255083	Smok2b	13228852	13237189	Tcp10c	13354572	13377223
332625	1453636_at	25	19	36355230	36355254	25	1	L1MC1	LINE/L1	36354310	36355535	Ankrd1	36119844	36111965	Pcgf5	36379067	36456192
333931	1443177_at	25	12	116280114	116280090	25	1	B3A	SINE/B2	116280211	116280078	Gm11027	116275386	116275612	Esyt2	116281222	116373096
333872	1441939_x_at	25	16	94011024	94011048	25	1	PB1D9	SINE/Alu	94010955	94011072	Cldn14	94008837	93919031	Sim2	94085260	94127032
334016	1432507_at	25	11	63187855	63187879	25	1	Lx4B	LINE/L1	63187835	63188381	Pmp22	63128982	63159547	Hs3st3b1	63922290	63885792
334414	1424564_at	25	2	172469371	172469395	25	1	B4A	SINE/B4	172469331	172469572	Gcnt7	172458596	172450313	Fam209	172472520	172474331
335828	1439251_at	25	5	108684093	108684069	25	1	MTE-int	LTR/ERVL-MaLR	108684168	108683897	Slc26a1	108675569	108669878	Fgfrl1	108694229	108706950
334310	1447800_x_at	25	15	16362228	16362252	24	1	Lx2	LINE/L1	16360897	16363012	Cdh6	13173639	13034200	Cdh9	16778101	16857094
334515	1444213_at	25	7	111119641	111119617	25	1	Charlie14a	DNA/hAT-Charlie	111119734	111119325	Eif4g2	111083030	111067985	Galnt18	111779977	111471661
335747	1443610_at	25	5	76138336	76138312	25	1	RLTR30D_RN	LTR/ERV1	76138374	76137917	Kdr	75978458	75932827	Srd5a3	76140271	76155504
335753	1445756_at	25	12	107807122	107807146	25	1	B4A	SINE/B4	107807008	107807205	3110018I06Rik	107488632	107489636	Bcl11b	108003602	107910403
335906	1458885_at	25	14	108026360	108026384	25	1	ORR1B1	LTR/ERVL-MaLR	108026026	108026407	Trim52	106106198	106109280	Slitrk1	108914239	108909991
336057	1445006_at	25	13	42004901	42004925	25	1	ORR1C1	LTR/ERVL-MaLR	42004660	42005019	Adtrp	41847684	41763148	Hivep1	42052021	42185026
336317	1459505_at	25	2	28440151	28440175	25	1	B4A	SINE/B4	28440108	28440385	Olfm1	28192992	28230736	Ppp1r26	28446800	28455508
336519	1458745_at	25	18	20788988	20789012	25	1	ID_B1	SINE/B4	20788973	20789110	B4galt6	20746404	20684599	Trappc8	20896078	20817224
336477	1447005_at	25	7	3419681	3419705	25	1	ZP3AR	Satellite	3419179	3419719	Cacng8	3390683	3415648	Cacng6	3424195	3435667
337844	1441286_at	25					2	RMER19B	LTR/ERVK
336225	1431954_x_at	25					2	IAPLTR3	LTR/ERVK
336199	1420169_at	25	14	123044625	123044601	25	1	MTEa	LTR/ERVL-MaLR	123044719	123044404	Tmtc4	122984035	122918971	Nalcn	123627144	123276641
336640	1432893_at	25	1	87454202	87454178	25	1	MLT1J	LTR/ERVL-MaLR	87454242	87453777	Kcnj13	87394729	87386363	3110079O15Rik	87470264	87475459
338553	1419658_at	25	17	36108648	36108624	25	1	RLTR9F	LTR/ERVK	36108905	36108474	H2-Bl	36084249	36080189	Gm7030	36129425	36109719
338288	1455382_at	25	5	44236306	44236330	25	1	MTE2b	LTR/ERVL-MaLR	44236196	44236503	Tapt1	44226606	44175164	Ldb2	44799707	44472133
338132	1447607_at	25					2	RLTR27	LTR/ERVK
339805	1443929_at	25	1	80191739	80191763	25	1	RMER16_Mm	LTR/ERVK	80191614	80192157	Serpine2	79858696	79794197	Fam124b	80218473	80198706
339828	1447163_x_at	25	12	95787021	95787045	25	1	L1_Mus2	LINE/L1	95786840	95787408	Flrt2	95692226	95785215	1700019M22Rik	96047222	96046621
339824	1432743_at	25	6	139576500	139576476	25	1	ORR1F	LTR/ERVL-MaLR	139576544	139576191	Rergl	139501909	139493182	Pik3c2g	139621888	139969284
340532	1435822_at	25	X	104511992	104512016	25	1	L1MA6	LINE/L1	104511557	104512196	Uprt	104482818	104507490	Zdhhc15	104671064	104536969
340172	1442913_at	25	3	118539988	118540012	25	1	L1MB7	LINE/L1	118539865	118540194	Snx7	117868936	117781497	Dpyd	118562129	119432918
340086	1440756_at	25	7	28167661	28167637	25	1	MTD-int	LTR/ERVL-MaLR	28167745	28167449	9530053A07Rik	28129466	28164811	Fbl	28169748	28179269
340070	1446350_at	25					2	Lx7	LINE/L1
340072	1451654_x_at	25	13	74480582	74480558	25	1	MMSAT4	Satellite	74481149	74480431	Zfp825	74482943	74480517	Erap1	74639872	74691875
340073	1425297_at	25	13	74480582	74480558	25	1	MMSAT4	Satellite	74481149	74480431	Zfp825	74482943	74480517	Erap1	74639872	74691875
340206	1458790_at	25	12	95973021	95973045	25	1	L1_Mus3	LINE/L1	95972959	95973398	Flrt2	95692226	95785215	1700019M22Rik	96047222	96046621
339732	1421185_at	25					2	RMER17A-int	LTR/ERVK
340606	1442990_at	25	9	95332622	95332646	25	1	HAL1ME	LINE/L1	95332325	95332795	Slc9a9	94669909	95230445	Chst2	95407270	95400929
341792	1458704_at	25	8	72559254	72559278	25	1	ERVB5_2-LTR_MM	LTR/ERVK	72558956	72559409	Med26	72548310	72494558	Smim7	72571088	72565188
341857	1445174_at	25					2	L1_Mur2	LINE/L1
340292	1446350_at	25	18	62678539	62678563	25	1	Lx7	LINE/L1	62677735	62678692	Gm17732	62662108	62662928	2700046A07Rik	62756347	62751675
343807	1447172_at	25	X	19811077	19811101	25	1	B1_Mur1	SINE/Alu	19811021	19811124	BC049702	19481319	19479420	Chst7	20059560	20097521
341749	1445789_at	25	6	125253233	125253209	25	1	ORR1D2	LTR/ERVL-MaLR	125253507	125253127	Cd27	125237010	125232622	Tuba3a	125286042	125278274
341728	1454328_at	25	2	141176299	141176323	25	1	MLTR14	LTR/ERV1	141175927	141176367	Flrt3	140671469	140650914	Kif16b	142901531	142617474
342068	1433116_at	25	18	77746695	77746719	25	1	ORR1D1-int	LTR/ERVL-MaLR	77746041	77746736	8030462N17Rik	77714010	77633281	Haus1	77767780	77757567
342507	1434067_at	25					2	RLTR21	LTR/ERVK
344366	1426060_at	25	18	88263235	88263211	25	1	L1Md_F3	LINE/L1	88269112	88262972	Gm5096	87756286	87758143	Socs6	88927481	88665224
343954	1439471_at	25	8	121841485	121841509	25	1	B3	SINE/B2	121841424	121841623	Klhdc4	121829569	121796313	Slc7a5	121907694	121881150
343936	1443473_at	25	4	139162061	139162037	25	1	MTB_Mm-int	LTR/ERVL-MaLR	139162985	139161567	Minos1	139131113	139101814	Capzb	139192899	139291818
344463	1460158_at	25	17	9411775	9411751	25	1	RMER20B	LTR/ERVK	9411830	9411387	1700010I14Rik	8988333	9008319	Gm17728	9422060	9422458
344441	1445619_at	25					2	Lx5c	LINE/L1
342427	1432157_at	25					2	RLTR13D3A1	LTR/ERVK
342117	1454413_at	25	3	128700992	128701016	25	1	B1_Mur1	SINE/Alu	128700905	128701050	Gm10650	128038694	128040661	Pitx2	129199878	129219591
342178	1444213_at	25	7	111119553	111119529	25	1	Charlie14a	DNA/hAT-Charlie	111119734	111119325	Eif4g2	111083030	111067985	Galnt18	111779977	111471661
342235	1458478_at	25	8	104711950	104711974	25	1	ERVB2_1A-I_MM	LTR/ERVK	104711713	104713569	Fam96b	104641965	104639839	Ces2a	104734003	104741634
342191	1444859_at	25	7	93732182	93732206	25	1	L1MCb	LINE/L1	93731853	93732219	Gm9934	93081027	93052081	Gm9966	95958215	95961613
344513	1431456_at	25	18	78480209	78480233	25	1	L1M2	LINE/L1	78479355	78480374	Gm6133	78349754	78350701	Setbp1	79109391	78750380
346026	1442981_at	25	7	36684487	36684511	25	1	MTD	LTR/ERVL-MaLR	36684400	36684539	E130304I02Rik	35802593	35803027	Tshz3	36698118	36773545
346104	1446714_x_at	25	6	85870801	85870777	25	1	MMETn-int	LTR/ERVK	85870944	85869886	Cml2	85869158	85865422	1700019G17Rik	85904884	85899051
346049	1457495_at	25					2	Charlie1	DNA/hAT-Charlie
345891	1421498_a_at	25	X	7412354	7412330	25	1	RMER4B	LTR/ERVK	7412359	7412109	Usp27x	7375830	7371276	Ppp1r3f	7605381	7557296
345924	1436061_at	25	7	104237868	104237844	25	1	RLTR19C	LTR/ERVK	104238246	104237761	Trim6	104218793	104235152	Trim34a	104244457	104340693
345988	1433297_at	25	9	107243086	107243062	25	1	ORR1D1	LTR/ERVL-MaLR	107243272	107242917	Dock3	107231909	106892834	Mapkapk3	107289877	107254927
346250	1431879_at	25					2	MMERVK9C_I-int	LTR/ERVK
346359	1447836_x_at	25	13	52124046	52124070	25	1	RMER15	LTR/ERVL	52123969	52124275	Gadd45g	51846678	51848468	Diras2	52530836	52504375
346364	1441849_at	25	14	29841604	29841628	25	1	MIRb	SINE/MIR	29841591	29841718	Lrtm1	29018208	29033642	Selk	29968308	29975074
346432	1444893_at	25	8	89832622	89832598	25	1	RMER19C	LTR/ERVK	89832965	89832341	Gm5356	89187560	89186943	Tox3	90348343	90247040
346440	1454129_at	25	13	101292913	101292937	25	1	L2c	LINE/L2	101292889	101292955	Slc30a5	100833427	100802649	Pik3r1	101768217	101680761
346496	1432320_at	25	13	67560782	67560806	25	1	B3	SINE/B2	67560741	67560924	Zfp748	67553138	67538641	AA987161	67609707	67589443
347763	1421185_at	25	15	100328548	100328572	25	1	RMER17A-int	LTR/ERVK	100327709	100328719	Mettl7a1	100304817	100314348	Mettl7a3	100334929	100340341
347713	1444830_at	25	10	122404990	122404966	25	1	RMER1C	Other	122405353	122404618	Tmem5	122097371	122078114	Avpr1a	122448499	122453453
348283	1458030_at	25	11	52514077	52514101	25	1	ORR1D1	LTR/ERVL-MaLR	52514033	52514383	9530068E07Rik	52396428	52408728	Fstl4	52764634	53188538
346610	1444388_at	25	7	125443574	125443550	25	1	B4A	SINE/B4	125443601	125443406	4930571K23Rik	125368861	125371013	Kdm8	125444676	125462265
348001	1418802_at	25	7	143044540	143044516	25	1	MT2A	LTR/ERVL	143044941	143044421	Tspan32	143005046	143019644	Cd81	143052739	143067934
348177	1446709_at	25	10	39255035	39255059	25	1	ORR1F	LTR/ERVL-MaLR	39254736	39255087	Wisp3	39163794	39150971	Fyn	39368855	39565381
348211	1453745_at	25	5	23854576	23854600	25	1	RLTR48B	LTR/ERV1	23854494	23854749	Tomm7	23844161	23838944	Fam126a	24030690	23915276
348151	1427740_a_at	25	4	89236144	89236120	25	1	Lx9	LINE/L1	89237177	89235755	Mtap	89137122	89181081	Cdkn2a	89294653	89274473
348060	1445662_x_at	25					2	MER89	LTR/ERV1
348401	1453519_at	25					2	RMER19B	LTR/ERVK
348348	1445559_at	25					2	MERVL_2A-int	LTR/ERVL
348436	1443427_at	25	12	26829746	26829722	25	1	L1_Mus3	LINE/L1	26830084	26829324	Cmpk2	26469204	26479835	Sox11	27342709	27340697
348695	1455386_at	25	15	12195954	12195978	25	1	B1_Mur3	SINE/Alu	12195880	12196017	Zfr	12117831	12185683	Mtmr12	12205028	12272240
350323	1444203_at	25	7	106501353	106501329	25	1	ORR1A2	LTR/ERVL-MaLR	106501427	106501118	Gm4759	106441073	106421550	Gm1966	106604035	106601243
349851	1419237_at	25	7	6966778	6966802	25	1	RLTR49	LTR/ERVK	6966756	6967010	Usp29	6961160	6963769	Aurkc	6995443	7002945
349882	1443965_at	25	1	175577942	175577966	25	1	Lx5b	LINE/L1	175577643	175578253	Rgs7	175491130	175059736	Fh1	175625635	175600374
349887	1443965_at	25	1	175578050	175578074	25	1	Lx5b	LINE/L1	175577643	175578253	Rgs7	175491130	175059736	Fh1	175625635	175600374
350005	1458288_at	25	7	27885721	27885745	25	1	RLTR14_RN	LTR/ERV1	27885414	27885768	Zfp607	27862557	27879567	1700049G17Rik	27929460	27907392
349954	1457079_at	25	13	62555170	62555146	25	1	MuRRS4-int	LTR/ERV1	62555569	62552911	Zfp934	62520544	62517500	6720489N17Rik	62607499	62605190
350639	1437441_at	25	17	33985227	33985251	24	1	MERVL_2A-int	LTR/ERVL	33984465	33985290	Vps52	33955812	33966984	H2-K1	34000333	33996017
350644	1429676_at	25					2	IAP-d-int	LTR/ERVK
350656	1442630_at	25					2	ORR1A4-int	LTR/ERVL-MaLR
350548	1457643_x_at	25	3	45280504	45280480	25	1	ORR1D1	LTR/ERVL-MaLR	45280724	45280385	D3Ertd751e	41742611	41759389	Pcdh10	45378398	45434566
350612	1440753_at	25	4	8608977	8609001	25	1	B3	SINE/B2	8608856	8609026	Rab2a	8535644	8607778	Chd7	8690406	8867659
350564	1442913_at	25	3	118540318	118540342	25	1	L1MC3	LINE/L1	118540260	118540487	Snx7	117868936	117781497	Dpyd	118562129	119432918
352611	1433116_at	25					2	MuRRS4-int	LTR/ERV1
354501	1446261_at	25					2	Lx2	LINE/L1
354502	AFFX-18SRNAMur/X00686_5_at	25	17	39846717	39846741	25	1	SSU-rRNA_Hsa	rRNA	39846353	39848201	Gm9041	39640957	39645666	Gm21946	39953353	39955244
354490	1453850_at	25	19	21294073	21294049	25	1	RMER6A	LTR/ERVK	21294637	21293953	Zfand5	21272278	21282289	Gda	21473445	21391307
354530	1432885_at	25					2	IAPEY3-int	LTR/ERVK
352111	1433116_at	25	18	77746350	77746374	25	1	ORR1D1-int	LTR/ERVL-MaLR	77746041	77746736	8030462N17Rik	77714010	77633281	Haus1	77767780	77757567
352103	1445795_at	25	19	3848706	3848682	25	1	MTD	LTR/ERVL-MaLR	3848740	3848397	Suv420h1	3767421	3818303	Chka	3851773	3894369
352165	1456708_at	25	4	125888387	125888363	25	1	RCHARR1	DNA/hAT-Charlie	125888708	125887741	Grik3	125490700	125714173	Csf3r	126024550	126044440
352164	1453519_at	25					2	RMER19B	LTR/ERVK
353999	1455581_x_at	25					2	RLTR46B	LTR/ERVK
356009	1458728_at	25	18	79135468	79135492	25	1	RLTR31B2	LTR/ERVK	79135182	79135581	Setbp1	79109391	78750380	Pard6g	80046895	80119640
352651	1445678_at	25					2	RLTR13D3A1	LTR/ERVK
351938	1442973_at	25	18	79149799	79149775	25	1	Lx6	LINE/L1	79150052	79149554	Setbp1	79109391	78750380	Pard6g	80046895	80119640
351932	1440386_at	25	9	62080631	62080607	25	1	MLT1J	LTR/ERVL-MaLR	62080682	62080327	Glce	62070606	62057248	Spesp1	62282179	62270729
355827	1452068_at	25					2	RLTR5_Mm	LTR/ERV1
356464	1458953_at	25					2	BGLII_Mur	LTR/ERVK
356462	1419793_at	25	5	45192754	45192730	25	1	Lx4A	LINE/L1	45193499	45192608	4930435H24Rik	45169564	45155011	Qdpr	45450235	45434032
356518	1442981_at	25	7	36684406	36684430	25	1	MTD	LTR/ERVL-MaLR	36684400	36684539	E130304I02Rik	35802593	35803027	Tshz3	36698118	36773545
355877	1445457_at	25	4	135754103	135754127	25	1	RMER4B	LTR/ERVK	135754042	135754552	Il22ra1	135728172	135752140	Myom3	135759715	135815564
356087	1444855_at	25	9	44491503	44491527	25	1	ID_B1	SINE/B4	44491503	44491606	Gm9830	44464243	44464602	Bcl9l	44499136	44510388
354112	1445662_x_at	25					2	MER89	LTR/ERV1
353760	1441619_at	25	7	30036552	30036528	25	1	B4A	SINE/B4	30036730	30036447	Zfp568	29983955	30028282	Zfp14	30044734	30038053
356551	1458902_at	25	19	9864979	9864955	25	1	RLTR24B_MM	LTR/ERV1	9865291	9864879	Scgb2a2	9847616	9852046	Incenp	9899533	9872297
356175	1444580_at	25	4	114330057	114330033	25	1	RMER19B	LTR/ERVK	114330647	114329815	Skint11	114163384	114245028	Trabd2b	114406724	114615098
357973	1459586_at	25					2	Lx2	LINE/L1
354264	1436172_at	25	6	3333552	3333528	25	1	RLTR46B	LTR/ERVK	3333740	3333361				Samd9l	3399571	3372260
354263	1455581_x_at	25	6	3333552	3333528	25	1	RLTR46B	LTR/ERVK	3333740	3333361				Samd9l	3399571	3372260
354322	1428375_at	25	10	94674091	94674067	25	1	LTR72_RN	LTR/ERV1	94674167	94673738	Tmcc3	94311949	94590956	Ccdc41	94688790	94790336
357720	1443136_at	25	10	51533746	51533770	25	1	IAPEY5_LTR	LTR/ERVK	51533592	51533831	Lilrb4	51480640	51496613	Fam162b	51590480	51585420
356334	1446019_at	25	9	51970458	51970482	25	1	ORR1A2	LTR/ERVL-MaLR	51970354	51970665	Fdx1	51963533	51943307	Rdx	52047150	52088737
356291	1445195_at	25	7	15050397	15050421	25	1	L1_Mus3	LINE/L1	15050351	15050618	Gm4745	14659708	14665995	Obox2	15354037	15398545
358064	1445559_at	25	9	22463445	22463421	25	1	MERVL_2A-int	LTR/ERVL	22464786	22463368	Gm17545	22454290	22462062	Bbs9	22475715	22888280
358570	1442938_at	25	12	95236614	95236638	25	1	B4	SINE/B4	95236519	95236788	Gm9726	93929102	93927004	Flrt2	95692226	95785215
359927	1444567_at	25	13	58149638	58149662	25	1	MLT1B	LTR/ERVL-MaLR	58149451	58149733	Hnrnpa0	58128556	58125879	Idnk	58157649	58164693
359826	1459586_at	25					2	L1_Mus3	LINE/L1
360401	1447472_at	25	17	8231661	8231685	25	1	RMER19A	LTR/ERVK	8231271	8231956	Fgfr1op	8165501	8196804	Ccr6	8236043	8257127
360448	1437766_at	25	X	95960949	95960925	25	1	RLTR21	LTR/ERVK	95961532	95960377	Las1l	95956962	95935335	Msn	96096042	96168552
360138	1446890_at	25	7	21211428	21211404	25	1	RSINE1	SINE/B4	21211447	21211326	Vmn1r123	21162185	21163108	Vmn1r124	21260617	21259694
360559	1441661_at	25	X	76106870	76106846	25	1	B3A	SINE/B2	76107005	76106811	Pls3	75875182	75785654	Gm4937	76264304	76267738
361934	1447607_at	25					2	RLTR27	LTR/ERVK
361841	1440628_at	25	7	59328589	59328565	25	1	L1M2	LINE/L1	59328618	59328370	Ube3a	59228752	59306727	Snrpn	60140219	59982495
361837	1445019_at	25	1	173607824	173607848	25	1	Lx7	LINE/L1	173607683	173608641	Pydc4	173599274	173566284	Pyhin1	173630859	173647928
361817	1445633_at	25	4	147409087	147409111	25	1	L1VL4	LINE/L1	147408515	147410160	Gm13145	147361303	147391004	Gm13152	147492417	147513486
362474	1441691_at	25					2	ERVB5_1-I_MM	LTR/ERVK
362312	1458001_at	25	12	119363445	119363421	25	1	MIRb	SINE/MIR	119363559	119363367	Gm6768	119260934	119264272	Macc1	119443410	119466934
362696	1441859_x_at	25	5	115690181	115690157	25	1	L1_Mur3	LINE/L1	115690688	115689418	Ccdc64	115731621	115648175	Cit	115845278	116008947
364288	1454434_at	25	5	134931378	134931402	25	1	MRLTR33	LTR/ERVK	134931322	134931634	Cldn13	134915526	134914249	Wbscr27	134932368	134942637
364197	1457379_at	25	16	17353543	17353519	25	1	B3A	SINE/B2	17353652	17353473	Serpind1	17331371	17343575	Snap29	17406003	17430826
368350	1456857_at	25	5	114812946	114812922	25	1	RLTR10E	LTR/ERVK	114813010	114812750	Gm20499	114823460	114809036	2610524H06Rik	114823468	114821935
365846	1447471_at	25	8	70014606	70014582	25	1	RMER19B	LTR/ERVK	70014893	70014113	Gatad2a	69996379	69907069	Mau2	70042734	70016123
364629	1443107_at	25	15	95898984	95899008	25	1	MTD	LTR/ERVL-MaLR	95898646	95899041	Gm17546	95830072	95824459	Arid2	96287518	96404992
366294	1458302_at	25	2	131252552	131252576	25	1	RLTR28	LTR/ERVL	131252482	131252679	Mavs	131234063	131248025	Pank2	131262495	131299188
367755	1447005_at	25	7	3419678	3419702	25	1	ZP3AR	Satellite	3419179	3419719	Cacng8	3390683	3415648	Cacng6	3424195	3435667
367771	1431666_at	25					2	MTD	LTR/ERVL-MaLR
366731	1433361_at	25					2	MMERVK10C-int	LTR/ERVK
367861	1432050_at	25	17	55558384	55558408	25	1	RLTR20B1	LTR/ERVK	55558383	55558466	St6gal2	55445382	55514581	Vmn2r118	55624672	55592341
368565	1445457_at	25	4	135754303	135754327	25	1	RMER4B	LTR/ERVK	135754042	135754552	Il22ra1	135728172	135752140	Myom3	135759715	135815564
368235	1459207_at	25	4	72211901	72211877	25	1	B3	SINE/B2	72211915	72211725	Tle1	72200919	72117142	Aldoart1	72852634	72850583
366619	1445961_at	25	17	53288568	53288544	25	1	Lx2	LINE/L1	53288809	53286207	Kcnh8	52602763	52979033	Efhb	53463321	53398889
367991	1458115_at	25	8	61922554	61922578	25	1	LTR53-int	LTR/ERVL	61922466	61922653	Palld	61902690	61513246	Ddx60	61928087	62037701
367919	1454328_at	25	2	141176003	141176027	25	1	MLTR14	LTR/ERV1	141175927	141176367	Flrt3	140671469	140650914	Kif16b	142901531	142617474
366287	1454484_at	25	12	106159774	106159798	25	1	RLTR12H	LTR/ERVK	106159628	106160201	Vrk1	106010263	106077410	3110018I06Rik	107488632	107489636
368079	1454476_at	25	14	24447727	24447751	25	1	Lx5	LINE/L1	24447491	24447878	E330034G19Rik	24293214	24309966	Polr3a	24487046	24448694
368184	1445448_at	25	11	45661541	45661565	25	1	MTE2b	LTR/ERVL-MaLR	45661298	45661654	Ebf1	44617317	45008091	Clint1	45852051	45910625
368123	1429895_at	25					2	RMER5	LTR/ERV1
369906	1447299_at	25	7	43759155	43759131	25	1	MYSERV6-int	LTR/ERVK	43759297	43758943	Klk13	43712567	43726758	Klk12	43768897	43773576
369927	1459280_at	25	1	143949651	143949627	25	1	LTR16C	LTR/ERVL	143949841	143949427	Uchl5	143777278	143807466	Rgs2	144004161	143999338
369983	1426060_at	25					2	L1Md_F3	LINE/L1
369984	1426061_x_at	25					2	L1Md_F3	LINE/L1
370211	1441367_a_at	25	6	117884272	117884296	25	1	Lx8	LINE/L1	117883674	117884365	Zfp239	117862100	117873291	Hnrnpf	117900324	117925622
370235	1431632_at	25					2	MMERVK9E_I-int	LTR/ERVK
370236	1431633_x_at	25					2	MMERVK9E_I-int	LTR/ERVK
371960	1446716_at	25	16	13705107	13705131	25	1	RLTR17	LTR/ERVK	13704756	13705251	3110001I22Rik	13671929	13678405	Pla2g10	13730983	13715057
371955	1432076_at	25	7	82939128	82939104	25	1	MTE2b	LTR/ERVL-MaLR	82939362	82939022	Mex3b	82867333	82871563	A530021J07Rik	83148644	83155922
370523	1429895_at	25	X	36815002	36814978	25	1	RMER5	LTR/ERV1	36815167	36814743	Slc25a5	36795651	36798807	C330007P06Rik	36874111	36823737
370682	1429895_at	25	X	36815049	36815025	25	1	RMER5	LTR/ERV1	36815167	36814743	Slc25a5	36795651	36798807	C330007P06Rik	36874111	36823737
372201	1446762_at	25	18	79191477	79191453	25	1	Lx5b	LINE/L1	79192633	79191174	Setbp1	79109391	78750380	Pard6g	80046895	80119640
371825	1431954_x_at	25					2	IAPLTR3	LTR/ERVK
371888	1455581_x_at	25					2	IAPEY4_LTR	LTR/ERVK
372401	1454171_x_at	25					2	IAPLTR4	LTR/ERVK
372413	1458478_at	25	8	104711771	104711795	25	1	ERVB2_1A-I_MM	LTR/ERVK	104711713	104713569	Fam96b	104641965	104639839	Ces2a	104734003	104741634
372386	1432966_at	25	7	40474633	40474657	25	1	RMER5	LTR/ERV1	40474348	40474853	Gm2058	39588931	39589717	Vstm2b	40899278	40929968
372384	1442938_at	25	12	95236746	95236770	25	1	B4	SINE/B4	95236519	95236788	Gm9726	93929102	93927004	Flrt2	95692226	95785215
372325	1432111_at	25	16	50653679	50653703	25	1	Lx6	LINE/L1	50653158	50654502	Ccdc54	50591154	50589859	5330426P16Rik	50732743	50727966
372247	1458902_at	25	19	9865148	9865124	25	1	RLTR24B_MM	LTR/ERV1	9865291	9864879	Scgb2a2	9847616	9852046	Incenp	9899533	9872297
372239	1444830_at	25	10	122405216	122405192	25	1	RMER1C	Other	122405353	122404618	Tmem5	122097371	122078114	Avpr1a	122448499	122453453
372030	1441939_x_at	25	16	94011016	94011040	25	1	PB1D9	SINE/Alu	94010955	94011072	Cldn14	94008837	93919031	Sim2	94085260	94127032
372681	1442895_at	25	7	7100855	7100831	25	1	Lx7	LINE/L1	7101053	7100620	Aurkc	6995443	7002945	Zfp954	7121445	7114690
372684	1435846_x_at	25	11	115926701	115926725	25	1	RLTR13D3A1	LTR/ERVK	115926048	115927000	Smim6	115912017	115913920	Sap30bp	115933282	115966725
373907	1431632_at	25	19	11299410	11299434	25	1	MMERVK9E_I-int	LTR/ERVK	11298862	11299623	Ms4a5	11283813	11273866	Ms4a7	11336146	11321039
373768	1432050_at	25					2	RMER19C	LTR/ERVK
373816	1446836_at	25	12	75610901	75610877	25	1	MTD	LTR/ERVL-MaLR	75611021	75610633	Ppp2r5e	75596200	75450883	Wdr89	75669537	75630594
372607	1432324_at	25					2	Lx3B	LINE/L1
373939	1441367_a_at	25	6	117884519	117884543	25	1	ORR1D1	LTR/ERVL-MaLR	117884369	117884640	Zfp239	117862100	117873291	Hnrnpf	117900324	117925622
373984	1444250_at	25					2	RLTR13D3A1	LTR/ERVK
373981	1444855_at	25	9	44491391	44491415	25	1	PB1	SINE/Alu	44491366	44491489	Gm9830	44464243	44464602	Bcl9l	44499136	44510388
374278	1442394_at	25	14	77814176	77814152	25	1	Charlie4a	DNA/hAT-Charlie	77814284	77813916	Gm1587	77798864	77794823	Dnajc15	77874917	77826217
374536	1445583_x_at	25	3	49138388	49138412	25	1	ERVB4_1C-LTR_Mm	LTR/ERVK	49138115	49138628	1700018B24Rik	48609101	48605732	Pcdh18	49757316	49743296
374102	1443177_at	25	12	116280129	116280105	25	1	B3A	SINE/B2	116280211	116280078	Gm11027	116275386	116275612	Esyt2	116281222	116373096
374736	1447302_at	25	X	13492690	13492714	25	1	MLTR11A	LTR/ERVK	13492491	13492871	Nyx	13466110	13489313	Cask	13851367	13517080
375872	1442981_at	25	7	36684482	36684506	25	1	MTD	LTR/ERVL-MaLR	36684400	36684539	E130304I02Rik	35802593	35803027	Tshz3	36698118	36773545
376419	1446253_at	25					2	MRLTR33	LTR/ERVK
376382	1456708_at	25	4	125888412	125888388	25	1	RCHARR1	DNA/hAT-Charlie	125888708	125887741	Grik3	125490700	125714173	Csf3r	126024550	126044440
376740	1432710_at	25	15	5490040	5490064	25	1	MTD	LTR/ERVL-MaLR	5489965	5490255	Ptger4	5244187	5206661	Dab2	6299788	6440712
377835	1429676_at	25					2	IAP-d-int	LTR/ERVK
376257	1443427_at	25	12	26829864	26829840	25	1	L1_Mus3	LINE/L1	26830084	26829324	Cmpk2	26469204	26479835	Sox11	27342709	27340697
381817	1433163_at	25	11	16959800	16959824	25	1	Lx3A	LINE/L1	16959141	16960048	Fbxo48	16951375	16954772	Plek	17052381	16971206
381777	1442630_at	25	15	75881632	75881608	25	1	ORR1A4-int	LTR/ERVL-MaLR	75881750	75881283	Gsdmd	75862339	75867404	Naprt1	75894481	75890964
379973	AFFX-18SRNAMur/X00686_M_at	25	17	39847259	39847283	25	1	SSU-rRNA_Hsa	rRNA	39846353	39848201	Gm9041	39640957	39645666	Gm21946	39953353	39955244
380569	1452426_x_at	25					2	RLTR4_Mm	LTR/ERV1
378498	1447471_at	25	8	70014670	70014646	25	1	RMER19B	LTR/ERVK	70014893	70014113	Gatad2a	69996379	69907069	Mau2	70042734	70016123
382455	1441494_at	25	14	73301686	73301662	25	1	L1M5	LINE/L1	73301803	73301597	Lpar6	73237891	73240358	Itm2b	73385271	73362231
379899	1458754_at	25	X	169463482	169463458	25	1	RMER5	LTR/ERV1	169463606	169463147	Hccs	169320372	169250193	Mid1	169685199	170005736
382090	1453519_at	25	15	96193428	96193404	25	1	RMER19B	LTR/ERVK	96193938	96193108	Gm17546	95830072	95824459	Arid2	96287518	96404992
382157	1455892_x_at	25					2	RLTR4_MM-int	LTR/ERV1
382084	1454484_at	25	12	106159703	106159727	25	1	RLTR12H	LTR/ERVK	106159628	106160201	Vrk1	106010263	106077410	3110018I06Rik	107488632	107489636
378059	1446714_x_at	25	6	85870786	85870762	25	1	MMETn-int	LTR/ERVK	85870944	85869886	Cml2	85869158	85865422	1700019G17Rik	85904884	85899051
377849	1441278_at	25	8	95821547	95821571	25	1	RMER5	LTR/ERV1	95821344	95821767	Cnot1	95807462	95719451	Gm10094	95825354	95826133
377928	1453575_at	25	13	106912801	106912777	25	1	B1F	SINE/Alu	106912882	106912733	Lrrc70	106847267	106833860	Dimt1	106947129	106960224
379775	1459989_at	25					2	RLTR19	LTR/ERVK
378409	1442988_at	25	8	126812873	126812849	25	1	RMER19A	LTR/ERVK	126813236	126812622	Irf2bp2	126593436	126588296	Tomm20	126945921	126930664
382045	1447527_at	25	8	46754644	46754668	25	1	RLTR42-int	LTR/ERVK	46754443	46754756	Irf2	46739745	46847458	Enpp6	46986925	47094895
380373	1427513_at	25	8	114154682	114154706	25	1	B4A	SINE/B4	114154499	114154773	Nudt7	114133557	114152312	Vat1l	114205612	114374071
382681	AFFX-18SRNAMur/X00686_M_at	25	10	82955349	82955326	24	1	SSU-rRNA_Hsa	rRNA	82955391	82955117	Gm4799	82954344	82955000	Chst11	82985498	83195900
376706	1453309_at	25	6	127211993	127212017	25	1	MT2A	LTR/ERVL	127211763	127212229	Ccnd2	127151048	127125779	Gm4968	127233756	127234619
378700	AFFX-18SRNAMur/X00686_5_at	25	17	39846809	39846833	25	1	SSU-rRNA_Hsa	rRNA	39846353	39848201	Gm9041	39640957	39645666	Gm21946	39953353	39955244
382633	1429676_at	25	10	38063113	38063137	25	1	RLTR10D2	LTR/ERVK	38063046	38063402	5930403N24Rik	37139558	37141679	Rfpl4b	38821779	38820541
384158	1439961_x_at	25					2	IAPLTR2b	LTR/ERVK
384223	1431990_at	25					2	RLTR19	LTR/ERVK
384546	1445385_at	25	7	29761842	29761818	25	1	MurERV4_19-int	LTR/ERVK	29762002	29761482	Catsperg2	29727015	29697219	Zfp84	29768552	29779821
384516	1455386_at	25	15	12195912	12195935	24	1	B1_Mur3	SINE/Alu	12195880	12196017	Zfr	12117831	12185683	Mtmr12	12205028	12272240
384462	1446253_at	25	19	59349296	59349320	25	1	MRLTR33	LTR/ERVK	59349205	59349682	Rps12-ps3	59322290	59322783	Emx2	59458372	59465357
384414	1436172_at	25	19	5010192	5010168	25	1	RLTR46B	LTR/ERVK	5010302	5009935	Npas4	4989971	4984355	Slc29a2	5024006	5031971
384415	1455581_x_at	25	19	5010192	5010168	25	1	RLTR46B	LTR/ERVK	5010302	5009935	Npas4	4989971	4984355	Slc29a2	5024006	5031971
385792	1448292_at	25	1	166431853	166431829	25	1	Lx2	LINE/L1	166432497	166430817	Pogk	166409863	166384622	Gm4846	166497588	166483613
384735	1457841_at	25					2	LTRIS2	LTR/ERV1
384736	1442378_x_at	25					2	LTRIS2	LTR/ERV1
386424	1437952_at	25					2	MERVL_2A-int	LTR/ERVL
386222	AFFX-18SRNAMur/X00686_5_at	25					2	SSU-rRNA_Hsa	rRNA
386269	1458549_at	25	7	142290855	142290879	25	1	ERVB4_1C-LTR_Mm	LTR/ERVK	142290588	142291092	Gm10013	142280939	142280268	Krtap5-1	142297069	142296334
386296	1447836_x_at	25	13	52124030	52124054	25	1	RMER15	LTR/ERVL	52123969	52124275	Gadd45g	51846678	51848468	Diras2	52530836	52504375
386490	1437952_at	25	14	57417729	57417705	25	1	MERVL_2A-int	LTR/ERVL	57419177	57417436	Cryl1	57398483	57275034	Ift88	57424062	57517936
386518	1445140_at	25	1	155552992	155552968	25	1	MTD	LTR/ERVL-MaLR	155553033	155552952	Xpr1	155417415	155275701	Acbd6	155558120	155687233
388469	1446716_at	25					2	RLTR17	LTR/ERVK
388468	1442895_at	25	7	7100648	7100624	25	1	Lx7	LINE/L1	7101053	7100620	Aurkc	6995443	7002945	Zfp954	7121445	7114690
388450	1459077_at	25	15	82696817	82696841	25	1	MMERGLN-int	LTR/ERV1	82696603	82697209	Cyp2d37-ps	82690499	82689134	Cyp2d40	82764183	82759835
388427	1459563_x_at	25	7	3419548	3419572	25	1	ZP3AR	Satellite	3419179	3419719	Cacng8	3390683	3415648	Cacng6	3424195	3435667
387845	1433438_x_at	25	8	123426468	123426444	25	1	MuLV-int	LTR/ERV1	123433974	123426364	Tubb3	123411424	123422015	Def8	123442986	123463270
387869	AFFX-18SRNAMur/X00686_3_at	25	17	39847884	39847908	25	1	SSU-rRNA_Hsa	rRNA	39846353	39848201	Gm9041	39640957	39645666	Gm21946	39953353	39955244
387873	AFFX-18SRNAMur/X00686_M_at	25	17	39847199	39847223	25	1	SSU-rRNA_Hsa	rRNA	39846353	39848201	Gm9041	39640957	39645666	Gm21946	39953353	39955244
388049	1446714_x_at	25	6	85870694	85870670	25	1	MMETn-int	LTR/ERVK	85870944	85869886	Cml2	85869158	85865422	1700019G17Rik	85904884	85899051
388008	1432690_at	25	2	53879192	53879216	25	1	MLT1D	LTR/ERVL-MaLR	53878836	53879290	Arl6ip6	53191726	53219220	Rprm	54085552	54084093
388537	1433438_x_at	25	8	123426318	123426294	25	1	RLTR4_Mm	LTR/ERV1	123426326	123425804	Tubb3	123411424	123422015	Def8	123442986	123463270
388538	1456182_x_at	25	8	123426318	123426294	25	1	RLTR4_Mm	LTR/ERV1	123426326	123425804	Tubb3	123411424	123422015	Def8	123442986	123463270
388573	AFFX-18SRNAMur/X00686_3_at	25	17	39847860	39847884	25	1	SSU-rRNA_Hsa	rRNA	39846353	39848201	Gm9041	39640957	39645666	Gm21946	39953353	39955244
388501	1445619_at	25	12	101601674	101601650	24	1	L1_Mus3	LINE/L1	101601846	101595815	Catsperb	101404673	101626009	Tc2n	101718523	101645443
388522	1430914_at	25	14	54349959	54349935	25	1	RLTR44-int	LTR/ERVK	54350486	54349819	Olfr49	54282925	54281896	Oxa1l	54360841	54369669
388211	1446253_at	25	19	59349257	59349281	25	1	MRLTR33	LTR/ERVK	59349205	59349682	Rps12-ps3	59322290	59322783	Emx2	59458372	59465357
393819	1426074_at	25					2	IAPLTR3-int	LTR/ERVK
392732	1439961_x_at	25					2	IAPLTR2b	LTR/ERVK
390495	1431048_at	25	14	45422285	45422309	25	1	RMER1B	Other	45421980	45422829	Gnpnat1	45388802	45376334	Fermt2	45530118	45458792
394178	1421498_a_at	25	X	7412490	7412466	25	1	RMER4B	LTR/ERVK	7412661	7412415	Usp27x	7375830	7371276	Ppp1r3f	7605381	7557296
394502	1458288_at	25					2	RLTR14_RN	LTR/ERV1
394393	AFFX-18SRNAMur/X00686_M_at	25	17	39847193	39847217	25	1	SSU-rRNA_Hsa	rRNA	39846353	39848201	Gm9041	39640957	39645666	Gm21946	39953353	39955244
392007	1454567_at	25	10	43832722	43832746	25	1	RLTR26B_MM	LTR/ERVK	43832707	43833280	F930017D23Rik	43593427	43630916	Qrsl1	43901745	43874188
390082	1441774_at	25	7	88494656	88494680	25	1	RCHARR1	DNA/hAT-Charlie	88494393	88495160	Rab38	88430273	88491466	Tmem135	89404222	89139723
390022	1440753_at	25	4	8609144	8609168	25	1	B2_Mm2	SINE/B2	8609027	8609208	Rab2a	8535644	8607778	Chd7	8690406	8867659
394036	1444721_at	25	7	20150009	20149985	25	1	L1Md_F2	LINE/L1	20150152	20148899	Vmn1r93	20139088	20138123	Vmn1r94	20168377	20167460
392073	1443693_at	25	3	92843641	92843617	25	1	RMER13B	LTR/ERVK	92843930	92843547	Kprp	92827247	92823074	Lce1l	92851286	92849949
394603	1459513_at	25					2	MuRRS-int	LTR/ERV1
394572	1420169_at	25	14	123044457	123044433	24	1	MTEa	LTR/ERVL-MaLR	123044719	123044404	Tmtc4	122984035	122918971	Nalcn	123627144	123276641
395895	1459435_at	25	5	76906482	76906458	25	1	RLTR23	LTR/ERV1	76906748	76906320	Aasdh	76905514	76873659	Ppat	76951578	76913249
391819	1446019_at	25					2	ORR1A2-int	LTR/ERVL-MaLR
391886	1455892_x_at	25					2	RLTR4_MM-int	LTR/ERV1
391856	1432166_at	25	2	168152699	168152675	25	1	MLTR14	LTR/ERV1	168152974	168152522	Pard6b	168081004	168101203	Adnp	168207112	168180986
391845	1459989_at	25					2	RLTR19	LTR/ERVK
392334	1441278_at	25	8	95821659	95821683	25	1	RMER5	LTR/ERV1	95821344	95821767	Cnot1	95807462	95719451	Gm10094	95825354	95826133
393966	1445662_x_at	25	13	67926493	67926469	25	1	MER89	LTR/ERV1	67926780	67926298	BC048507	67863326	67863923	Mtrr	68582121	68560780
393975	1457841_at	25					2	LTRIS2	LTR/ERV1
390362	1444580_at	25					2	RMER19B	LTR/ERVK
390393	1445756_at	25	12	107807086	107807110	25	1	B4A	SINE/B4	107807008	107807205	3110018I06Rik	107488632	107489636	Bcl11b	108003602	107910403
390333	1446961_at	25					2	Lx2	LINE/L1
394649	1431954_x_at	25					2	IAPLTR3-int	LTR/ERVK
392265	1442378_x_at	25					2	LTRIS2	LTR/ERV1
392264	1457841_at	25					2	LTRIS2	LTR/ERV1
390698	1457772_at	25	1	171321133	171321109	25	1	MYSERV-int	LTR/ERVK	171321520	171320847	Ufc1	171295024	171288563	Dedd	171329145	171342331
395966	1444250_at	25					2	RLTR13D3A1	LTR/ERVK
396152	1427795_s_at	25					2	MMERVK10C-int	LTR/ERVK
396451	1439886_at	25	3	19900889	19900913	25	1	RLTR13D2	LTR/ERVK	19900135	19901148	4632415L05Rik	19894886	19895962	Cp	19957054	20009145
396551	1441393_at	25					2	B4A	SINE/B4
397815	1445583_x_at	25	3	49138387	49138411	25	1	ERVB4_1C-LTR_Mm	LTR/ERVK	49138115	49138628	1700018B24Rik	48609101	48605732	Pcdh18	49757316	49743296
396743	1441176_at	25	7	51612266	51612290	25	1	ORR1A2	LTR/ERVL-MaLR	51612242	51612564	Ano5	51511029	51598709	Slc17a6	51621830	51671125
398060	1446019_at	25	9	51970210	51970234	25	1	ORR1A2-int	LTR/ERVL-MaLR	51968557	51970353	Fdx1	51963533	51943307	Rdx	52047150	52088737
398197	1441619_at	25	7	30036518	30036494	25	1	B4A	SINE/B4	30036730	30036447	Zfp568	29983955	30028282	Zfp14	30044734	30038053
397884	1430516_at	25	7	30140474	30140498	25	1	L1ME1	LINE/L1	30140212	30140699	Zfp382	30121942	30134665	Zfp146	30169727	30161274
398332	1432111_at	25	16	50653601	50653625	25	1	Lx6	LINE/L1	50653158	50654502	Ccdc54	50591154	50589859	5330426P16Rik	50732743	50727966
398275	1440753_at	25	4	8608984	8609008	25	1	B3	SINE/B2	8608856	8609026	Rab2a	8535644	8607778	Chd7	8690406	8867659
398503	1444929_at	25					2	RLTR27	LTR/ERVK
398654	1443514_at	25	X	105307668	105307644	25	1	L1_Mur3	LINE/L1	105308038	105306921	Magee1	105120396	105123909	Cypt2	105499772	105500639
398742	1443895_at	25					2	RLTR45-int	LTR/ERVK
400707	1445055_at	25	8	57727211	57727235	25	1	B1_Mur4	SINE/Alu	57727188	57727316	Galnt7	57653032	57523828	Galntl6	58911627	57776225
400646	1458790_at	25					2	L1_Mus3	LINE/L1
400288	1444925_at	25	X	94060391	94060415	25	1	RSINE1	SINE/B4	94060347	94060515	AU015836	93968659	93975470	Zfx	94123702	94074631
400268	1454328_at	25	2	141176189	141176213	25	1	MLTR14	LTR/ERV1	141175927	141176367	Flrt3	140671469	140650914	Kif16b	142901531	142617474
400507	1458751_at	25					2	L1_Mur3	LINE/L1
404524	1425976_x_at	25					2	L1Md_F2	LINE/L1
404462	1454567_at	25	10	43833244	43833268	25	1	RLTR26B_MM	LTR/ERVK	43832707	43833280	F930017D23Rik	43593427	43630916	Qrsl1	43901745	43874188
402773	1440592_at	25	16	38489903	38489879	25	1	RLTR13D3A1	LTR/ERVK	38490221	38489447	Cd80	38458933	38486933	Timmdc1	38522663	38498347
406223	1439162_at	25	2	72988174	72988198	25	1	RLTR11B	LTR/ERVK	72987825	72988306	Gm11084	72986716	72971548	Ola1	73218924	73092801
404791	1424515_at	25	17	45441248	45441272	25	1	MERVL_2A-int	LTR/ERVL	45440193	45442030	Cdc5l	45433707	45391892	Spats1	45474938	45448937
404757	AFFX-18SRNAMur/X00686_3_at	25					2	SSU-rRNA_Hsa	rRNA
406625	1445583_x_at	25					2	ERVB4_1C-LTR_Mm	LTR/ERVK
402491	1443929_at	25					2	RMER16_Mm	LTR/ERVK
402479	1433141_at	25					2	Lx6	LINE/L1
408015	1447607_at	25	7	38712337	38712360	24	1	RLTR27	LTR/ERVK	38712167	38712473	Gm5591	38528193	38518139	Gm21276	38770304	38762406
404364	1447172_at	25					2	L1M5	LINE/L1
404286	1447836_x_at	25	13	52124095	52124119	25	1	RMER15	LTR/ERVL	52123969	52124275	Gadd45g	51846678	51848468	Diras2	52530836	52504375
404265	1440592_at	25					2	RLTR13D3A1	LTR/ERVK
404273	1447124_at	25					2	RLTR13D3A1	LTR/ERVK
404322	1447302_at	25	X	13492746	13492770	25	1	MLTR11A	LTR/ERVK	13492491	13492871	Nyx	13466110	13489313	Cask	13851367	13517080
407962	1433228_at	25	13	34968261	34968285	24	1	MTD	LTR/ERVL-MaLR	34967920	34968320	Eci3	34963810	34946614	Eci2	35027094	34977748
403859	1431990_at	25	5	103230495	103230471	25	1	MTE2b	LTR/ERVL-MaLR	103230545	103230357	Mapk10	103211334	102907948	Ptpn13	103425192	103598359
402430	1431954_x_at	25	12	24427904	24427928	25	1	IAPLTR3	LTR/ERVK	24427857	24428178	Gm9312	24252181	24251846	Gm16372	24493656	24493207
403991	1447836_x_at	25	13	52124045	52124069	25	1	RMER15	LTR/ERVL	52123969	52124275	Gadd45g	51846678	51848468	Diras2	52530836	52504375
402607	1456182_x_at	25	8	123426317	123426293	25	1	RLTR4_Mm	LTR/ERV1	123426326	123425804	Tubb3	123411424	123422015	Def8	123442986	123463270
406721	1458902_at	25	19	9865198	9865174	25	1	RLTR24B_MM	LTR/ERV1	9865291	9864879	Scgb2a2	9847616	9852046	Incenp	9899533	9872297
404644	1431048_at	25	14	45422246	45422270	25	1	RMER1B	Other	45421980	45422829	Gnpnat1	45388802	45376334	Fermt2	45530118	45458792
408226	1455892_x_at	25					2	RLTR4_MM-int	LTR/ERV1
408237	1455038_at	25					2	RLTR1A2_MM	LTR/ERV1
409839	1445022_at	25	18	66991291	66991267	25	1	B3A	SINE/B2	66991429	66991225	Mc4r	66860472	66857715	Gnal	67088336	67226792
408723	1444388_at	25	7	125443445	125443421	25	1	B4A	SINE/B4	125443601	125443406	4930571K23Rik	125368861	125371013	Kdm8	125444676	125462265
410289	1447163_x_at	25					2	L1_Mus2	LINE/L1
410551	1454567_at	25					2	RLTR26B_MM	LTR/ERVK
410589	1427438_at	25	18	39154936	39154960	25	1	L1MD	LINE/L1	39154067	39155339	Fgf1	38929404	38838673	Nr3c1	39491301	39410545
410519	1434067_at	25					2	RLTR21	LTR/ERVK
412145	1445580_at	25	15	34395652	34395628	25	1	MERV1_I-int	LTR/ERV1	34396714	34393820	9430069I07Rik	34356421	34349176	Rpl30	34443640	34440505
412190	1457833_at	25	18	35631189	35631213	25	1	MT2B1	LTR/ERVL	35631051	35631318	Slc23a1	35627244	35614604	Mzb1	35649367	35647266
411920	1430276_at	25	6	149199636	149199612	25	1	Lx4A	LINE/L1	149200038	149199526	Amn1	149188712	149157147	2810474O19Rik	149309414	149335658
412375	1451699_at	25					2	IAP-d-int	LTR/ERVK
412246	1444213_at	25	7	111119436	111119412	25	1	Charlie14a	DNA/hAT-Charlie	111119734	111119325	Eif4g2	111083030	111067985	Galnt18	111779977	111471661
412429	1448073_at	25	2	91025819	91025843	25	1	B3	SINE/B2	91025679	91025866	Celf1	90940382	91019497	Rapsn	91035620	91045729
412783	1447527_at	25	8	46754627	46754651	25	1	RLTR42-int	LTR/ERVK	46754443	46754756	Irf2	46739745	46847458	Enpp6	46986925	47094895
413848	1445140_at	25	1	155552798	155552774	25	1	RMER12	LTR/ERVK	155552951	155552193	Xpr1	155417415	155275701	Acbd6	155558120	155687233
413979	1441691_at	25	11	20428261	20428285	25	1	ERVB5_1-I_MM	LTR/ERVK	20424949	20428364	Slc1a4	20332713	20302180	Sertad2	20543253	20653021
414168	1432710_at	25					2	MTD	LTR/ERVL-MaLR
414764	1443473_at	25	4	139162231	139162207	25	1	MTB_Mm-int	LTR/ERVL-MaLR	139162985	139161567	Minos1	139131113	139101814	Capzb	139192899	139291818
416522	1425113_x_at	25					2	IAPLTR4	LTR/ERVK
416536	1444830_at	25	10	122405151	122405127	25	1	RMER1C	Other	122405353	122404618	Tmem5	122097371	122078114	Avpr1a	122448499	122453453
416190	1432111_at	25	16	50653932	50653956	25	1	Lx6	LINE/L1	50653158	50654502	Ccdc54	50591154	50589859	5330426P16Rik	50732743	50727966
416081	1443610_at	25	5	76138338	76138314	25	1	RLTR30D_RN	LTR/ERV1	76138374	76137917	Kdr	75978458	75932827	Srd5a3	76140271	76155504
416446	1433049_at	25	12	63664627	63664651	24	1	L1_Mus2	LINE/L1	63664579	63664802	Spanxn4	62687822	62688244	Fscb	64474898	64471333
420408	1441433_at	25					2	IAP-d-int	LTR/ERVK
420597	1434067_at	25	11	83226275	83226299	25	1	RLTR21	LTR/ERVK	83225526	83226607	Slfn3	83191330	83215154	Pex12	83302586	83294642
422034	1430501_at	25	15	18698124	18698100	25	1	RLTR21	LTR/ERVK	18698709	18696978	Cdh9	16778101	16857094	Cdh10	18818947	19014236
420274	1453658_at	25					2	RMER12B	LTR/ERVK
418408	1431666_at	25	12	99693148	99693124	25	1	MTD	LTR/ERVL-MaLR	99693414	99693069	Foxn3	99450111	99194980	Efcab11	99883442	99717531
418467	1443326_at	25					2	MERV1_I-int	LTR/ERV1
418201	1428748_at	25	19	61122846	61122822	25	1	MurSatRep1	Unknown	61122931	61122414	Grk5	60889749	61092553	Gm7102	61176309	61174686
422168	1421498_a_at	25	X	7412462	7412438	25	1	RMER4B	LTR/ERVK	7412661	7412415	Usp27x	7375830	7371276	Ppp1r3f	7605381	7557296
422350	1453658_at	25	17	7400028	7400003	25	1	RMER12B	LTR/ERVK	7400123	7399326	Gm9992	7385305	7363712	Fndc1	7827302	7738569
422374	1432690_at	25	2	53878948	53878972	25	1	MLT1D	LTR/ERVL-MaLR	53878836	53879290	Arl6ip6	53191726	53219220	Rprm	54085552	54084093
422368	1430914_at	25					2	RLTR44A	LTR/ERVK
416738	1443965_at	25	1	175578147	175578171	25	1	Lx5b	LINE/L1	175577643	175578253	Rgs7	175491130	175059736	Fh1	175625635	175600374
416744	1447836_x_at	25	13	52124044	52124068	25	1	RMER15	LTR/ERVL	52123969	52124275	Gadd45g	51846678	51848468	Diras2	52530836	52504375
420824	1445795_at	25	19	3848693	3848669	25	1	MTD	LTR/ERVL-MaLR	3848740	3848397	Suv420h1	3767421	3818303	Chka	3851773	3894369
420815	1433438_x_at	25	8	123426467	123426443	25	1	MuLV-int	LTR/ERV1	123433974	123426364	Tubb3	123411424	123422015	Def8	123442986	123463270
420642	1447800_x_at	25	15	16362232	16362256	24	1	Lx2	LINE/L1	16360897	16363012	Cdh6	13173639	13034200	Cdh9	16778101	16857094
420664	1447163_x_at	25					2	L1_Mus2	LINE/L1
420180	1427795_s_at	25	5	33947264	33947240	25	1	RLTR46	LTR/ERVK	33947287	33946970	Nelfa	33936413	33896936	Gm1673	33983437	33985013
420206	1444929_at	25	18	11746912	11746936	25	1	RLTR27	LTR/ERVK	11746883	11747175	Rbbp8	11633276	11743207	Cables1	11839220	11945627
418830	1421498_a_at	25	X	7412447	7412423	25	1	RMER4B	LTR/ERVK	7412661	7412415	Usp27x	7375830	7371276	Ppp1r3f	7605381	7557296
420381	1454434_at	25	5	134930963	134930987	25	1	RLTR49	LTR/ERVK	134930937	134931061	Cldn13	134915526	134914249	Wbscr27	134932368	134942637
422610	1420001_at	25	7	34854893	34854869	25	1	RMER1B	Other	34855258	34854657	Chst8	34812711	34674468	Pepd	34912379	35044710
422572	1445195_at	25	7	14688347	14688371	25	1	L1_Mus3	LINE/L1	14688260	14688524	Gm4745	14659708	14665995	Obox2	15354037	15398545
422729	1439911_at	25					2	RLTR13D2	LTR/ERVK
424008	1457103_at	25	6	42033172	42033196	25	1	Lx2B2	LINE/L1	42032589	42033412	Sval3	41968140	41973090	Sva	42038394	42042851
424195	1445926_at	25	3	111138388	111138412	25	1	Lx5	LINE/L1	111138205	111138647	Prmt6	110250998	110246112	Amy2a5	113258837	113249176
424152	AFFX-18SRNAMur/X00686_M_at	25					2	SSU-rRNA_Hsa	rRNA
424088	1457496_at	25	2	156609432	156609408	25	1	B4A	SINE/B4	156609490	156609272	Aar2	156547584	156568972	Dlgap4	156613705	156764363
424699	1445795_at	25	19	3848872	3848848	25	1	MIR	SINE/MIR	3848931	3848782	Suv420h1	3767421	3818303	Chka	3851773	3894369
424337	1455892_x_at	25					2	RLTR4_MM-int	LTR/ERV1
424482	1458302_at	25	2	131252655	131252679	25	1	RLTR28	LTR/ERVL	131252482	131252679	Mavs	131234063	131248025	Pank2	131262495	131299188
424777	1457616_at	25	10	82180872	82180896	25	1	ORR1C2-int	LTR/ERVL-MaLR	82180798	82181395	AU041133	82138253	82152011	Zfp938	82241280	82224850
425885	1458953_at	25					2	RLTR11D	LTR/ERVK
426432	1445022_at	25	18	66991337	66991313	25	1	B3A	SINE/B2	66991429	66991225	Mc4r	66860472	66857715	Gnal	67088336	67226792
426548	1460151_at	25					2	MMERVK9C_I-int	LTR/ERVK
426637	1446836_at	25	12	75610858	75610834	25	1	MTD	LTR/ERVL-MaLR	75611021	75610633	Ppp2r5e	75596200	75450883	Wdr89	75669537	75630594
426582	AFFX-18SRNAMur/X00686_M_at	25	17	39847335	39847359	25	1	SSU-rRNA_Hsa	rRNA	39846353	39848201	Gm9041	39640957	39645666	Gm21946	39953353	39955244
426571	1454328_at	25	2	141176017	141176041	25	1	MLTR14	LTR/ERV1	141175927	141176367	Flrt3	140671469	140650914	Kif16b	142901531	142617474
426692	1431499_at	25	12	83121582	83121558	25	1	MER47B	DNA/TcMar-Tigger	83121622	83121270	Gm10006	82618025	82618992	Dpf3	83487716	83213745
426833	1456522_at	25	6	71356019	71355995	25	1	ID_B1	SINE/B4	71356086	71355944	Cd8b1	71322836	71337477	Cd8a	71373427	71379171
428094	1441939_x_at	25	16	94011027	94011051	25	1	PB1D9	SINE/Alu	94010955	94011072	Cldn14	94008837	93919031	Sim2	94085260	94127032
428192	1430921_at	25	7	49122788	49122764	25	1	B3A	SINE/B2	49122819	49122627	E2f8	48881596	48866429	Nav2	49246189	49610087
428184	1459285_at	25	5	143426330	143426354	25	1	RLTR19	LTR/ERVK	143426057	143426518	Kdelr2	143403820	143421900	Daglb	143464493	143504442
430122	1454567_at	25	10	43832986	43833010	25	1	RLTR26B_MM	LTR/ERVK	43832707	43833280	F930017D23Rik	43593427	43630916	Qrsl1	43901745	43874188
428519	1440592_at	25	16	38489894	38489870	25	1	RLTR13D3A1	LTR/ERVK	38490221	38489447	Cd80	38458933	38486933	Timmdc1	38522663	38498347
428805	1444077_at	25	16	37107859	37107835	25	1	L1MC4	LINE/L1	37108287	37107453	Polq	37011786	37095417	Stxbp5l	37384962	37114942
429948	1452426_x_at	25					2	RLTR4_Mm	LTR/ERV1
430483	1437766_at	25	X	95960990	95960966	25	1	RLTR21	LTR/ERVK	95961532	95960377	Las1l	95956962	95935335	Msn	96096042	96168552
430504	1460158_at	25	17	9411816	9411792	25	1	RMER20B	LTR/ERVK	9411830	9411387	1700010I14Rik	8988333	9008319	Gm17728	9422060	9422458
430295	1444893_at	25	8	89832703	89832679	25	1	RMER19C	LTR/ERVK	89832965	89832341	Gm5356	89187560	89186943	Tox3	90348343	90247040
430448	1432893_at	25	1	87453971	87453947	25	1	MLT1J	LTR/ERVL-MaLR	87454242	87453777	Kcnj13	87394729	87386363	3110079O15Rik	87470264	87475459
430386	1456708_at	25	4	125888027	125888003	25	1	RCHARR1	DNA/hAT-Charlie	125888708	125887741	Grik3	125490700	125714173	Csf3r	126024550	126044440
433886	1456750_at	25	5	138569961	138569937	25	1	RMER19B2	LTR/ERVK	138570360	138569758	1700123K08Rik	138564694	138561840	Zfp68	138619761	138604616
430623	1433954_at	25					2	RLTR41C	LTR/ERV1
434275	1458302_at	25	2	131252815	131252839	25	1	RLTR9A3	LTR/ERVK	131252680	131252999	Mavs	131234063	131248025	Pank2	131262495	131299188
434359	1440753_at	25	4	8608930	8608954	25	1	B3	SINE/B2	8608856	8609026	Rab2a	8535644	8607778	Chd7	8690406	8867659
434094	1431456_at	25	18	78480568	78480592	25	1	MTE2a	LTR/ERVL-MaLR	78480427	78480762	Gm6133	78349754	78350701	Setbp1	79109391	78750380
434164	AFFX-18SRNAMur/X00686_3_at	25					2	SSU-rRNA_Hsa	rRNA
432589	1443177_at	25	12	116280144	116280120	25	1	B3A	SINE/B2	116280211	116280078	Gm11027	116275386	116275612	Esyt2	116281222	116373096
432574	1441600_at	25	12	25386131	25386155	25	1	RMER20B	LTR/ERVK	25386117	25386379	Id2	25096092	25093801	Rnf144a	26415256	26306797
432006	1452426_x_at	25					2	RLTR4_Mm	LTR/ERV1
434654	1446836_at	25	12	75610818	75610794	25	1	MTD	LTR/ERVL-MaLR	75611021	75610633	Ppp2r5e	75596200	75450883	Wdr89	75669537	75630594
434468	1443136_at	25					2	IAPEY5_I-int	LTR/ERVK
434392	1455382_at	25	5	44236352	44236376	25	1	MTE2b	LTR/ERVL-MaLR	44236196	44236503	Tapt1	44226606	44175164	Ldb2	44799707	44472133
432145	1444167_at	25	19	47489562	47489538	25	1	RCHARR1	DNA/hAT-Charlie	47489801	47489137	Sh3pxd2a	47464411	47260174	Obfc1	47537507	47501033
434035	1440631_at	25	11	96950628	96950652	25	1	MTEb	LTR/ERVL-MaLR	96950627	96950806	Pnpo	96943986	96937825	Sp2	96982959	96953340
433992	1430501_at	25	15	18697876	18697852	25	1	RLTR21	LTR/ERVK	18698709	18696978	Cdh9	16778101	16857094	Cdh10	18818947	19014236
434762	1444369_at	25	1	60780816	60780840	25	1	MLT1L	LTR/ERVL-MaLR	60780705	60781112	Cd28	60716800	60773359	Ctla4	60887000	60915832
432785	1431633_x_at	25	19	11299409	11299433	25	1	MMERVK9E_I-int	LTR/ERVK	11298862	11299623	Ms4a5	11283813	11273866	Ms4a7	11336146	11321039
431900	1432966_at	25	7	40474605	40474629	25	1	RMER5	LTR/ERV1	40474348	40474853	Gm2058	39588931	39589717	Vstm2b	40899278	40929968
436104	1433163_at	25	11	16959684	16959708	25	1	Lx3A	LINE/L1	16959141	16960048	Fbxo48	16951375	16954772	Plek	17052381	16971206
432698	1444893_at	25	8	89832509	89832485	25	1	RMER19C	LTR/ERVK	89832965	89832341	Gm5356	89187560	89186943	Tox3	90348343	90247040
434563	1431632_at	25					2	MMERVK9E_I-int	LTR/ERVK
434564	1431633_x_at	25					2	MMERVK9E_I-int	LTR/ERVK
435934	1447170_at	25	3	12836377	12836353	25	1	MYSERV-int	LTR/ERVK	12836891	12835972	Snx16	10440124	10417819	Ralyl	13776848	14182287
435927	1432076_at	25	7	82939144	82939120	25	1	MTE2b	LTR/ERVL-MaLR	82939362	82939022	Mex3b	82867333	82871563	A530021J07Rik	83148644	83155922
435929	1430501_at	25	15	18698115	18698091	25	1	RLTR21	LTR/ERVK	18698709	18696978	Cdh9	16778101	16857094	Cdh10	18818947	19014236
435928	1453745_at	25	5	23854679	23854703	25	1	RLTR48B	LTR/ERV1	23854494	23854749	Tomm7	23844161	23838944	Fam126a	24030690	23915276
432268	1453519_at	25					2	RMER19B	LTR/ERVK
436509	1455382_at	25	5	44236213	44236237	25	1	MTE2b	LTR/ERVL-MaLR	44236196	44236503	Tapt1	44226606	44175164	Ldb2	44799707	44472133
436444	1441393_at	25	2	131214994	131215018	25	1	B4	SINE/B4	131214825	131215103	Ap5s1	131207078	131213514	Mavs	131234063	131248025
436397	1433323_at	25	16	71250600	71250624	25	1	RMER1A	Other	71250119	71251017	4930423O20Rik	70382385	70381819	Robo1	72663149	73046095
436851	1444830_at	25	10	122404905	122404881	25	1	RMER1C	Other	122405353	122404618	Tmem5	122097371	122078114	Avpr1a	122448499	122453453
438596	1458704_at	25	8	72559262	72559286	25	1	ERVB5_2-LTR_MM	LTR/ERVK	72558956	72559409	Med26	72548310	72494558	Smim7	72571088	72565188
438005	1446961_at	25					2	L1VL4	LINE/L1
438031	1453661_at	25	3	8926787	8926811	25	1	ID_B1	SINE/B4	8926721	8926860	Mrps28	8923918	8802146	Tpd52	9004723	8928626
438149	1445658_at	25	11	97615492	97615468	25	1	RMER15	LTR/ERVL	97615792	97615254	Srcin1	97575226	97509340	E130012A19Rik	97629716	97627393
438824	1456708_at	25	4	125888431	125888407	25	1	RCHARR1	DNA/hAT-Charlie	125888708	125887741	Grik3	125490700	125714173	Csf3r	126024550	126044440
438825	1458745_at	25	18	20789188	20789212	25	1	B3	SINE/B2	20789150	20789363	B4galt6	20746404	20684599	Trappc8	20896078	20817224
439930	1446890_at	25	7	21211429	21211405	25	1	RSINE1	SINE/B4	21211447	21211326	Vmn1r123	21162185	21163108	Vmn1r124	21260617	21259694
440308	1427740_a_at	25	4	89236160	89236136	25	1	Lx9	LINE/L1	89237177	89235755	Mtap	89137122	89181081	Cdkn2a	89294653	89274473
440002	1442975_at	25					2	B3	SINE/B2
440086	1448073_at	25	2	91025944	91025968	25	1	PB1D10	SINE/Alu	91025897	91025984	Celf1	90940382	91019497	Rapsn	91035620	91045729
440295	1440386_at	25	9	62080596	62080572	25	1	MLT1J	LTR/ERVL-MaLR	62080682	62080327	Glce	62070606	62057248	Spesp1	62282179	62270729
440165	1455038_at	25	2	156831290	156831266	25	1	MMERGLN-int	LTR/ERV1	156834847	156831133	Myl9	156775420	156781658	Tgif2	156840077	156855570
440535	1442630_at	25	15	75881382	75881358	25	1	ORR1A4-int	LTR/ERVL-MaLR	75881750	75881283	Gsdmd	75862339	75867404	Naprt1	75894481	75890964
440641	1459220_at	25					2	RLTR19-int	LTR/ERVK
440637	1448073_at	25	2	91025702	91025726	25	1	B3	SINE/B2	91025679	91025866	Celf1	90940382	91019497	Rapsn	91035620	91045729
442158	1447172_at	25	X	19811097	19811121	25	1	B1_Mur1	SINE/Alu	19811021	19811124	BC049702	19481319	19479420	Chst7	20059560	20097521
442143	1430914_at	25	14	54350038	54350014	24	1	RLTR44-int	LTR/ERVK	54350486	54349819	Olfr49	54282925	54281896	Oxa1l	54360841	54369669
442322	1431317_at	25					2	MurSatRep1	Unknown
442287	1458192_at	25	1	58512363	58512387	25	1	RMER16-int	LTR/ERVK	58512361	58514437	Orc2	58505109	58462771	Fam126b	58586323	58522806
442234	1459637_at	25	14	67585889	67585865	25	1	ID_B1	SINE/B4	67585924	67585701	Gm6878	67314711	67304888	Cdca2	67715841	67676331
442418	1458115_at	25	8	61922584	61922608	25	1	LTR53-int	LTR/ERVL	61922466	61922653	Palld	61902690	61513246	Ddx60	61928087	62037701
442477	1459989_at	25					2	RLTR19	LTR/ERVK
442447	1443929_at	25					2	RMER16_Mm	LTR/ERVK
442575	1441747_at	25	7	34399924	34399948	25	1	RLTR33	LTR/ERVK	34399336	34400071	Lsm14a	34389540	34344646	Kctd15	34655509	34639014
442825	1446762_at	25	18	79191373	79191349	25	1	Lx5b	LINE/L1	79192633	79191174	Setbp1	79109391	78750380	Pard6g	80046895	80119640
442817	1454567_at	25	10	43833097	43833121	25	1	RLTR26B_MM	LTR/ERVK	43832707	43833280	F930017D23Rik	43593427	43630916	Qrsl1	43901745	43874188
442865	1437655_at	25	12	116402420	116402396	25	1	RLTR6C_Mm	LTR/ERV1	116402644	116402312	Esyt2	116281222	116373096	Ncapg2	116405402	116463531
442856	1458115_at	25	8	61922718	61922742	25	1	LTR53-int	LTR/ERVL	61922716	61922788	Palld	61902690	61513246	Ddx60	61928087	62037701
445986	1446019_at	25					2	ORR1A2	LTR/ERVL-MaLR
443921	1436172_at	25					2	RLTR46B	LTR/ERVK
443969	1436072_at	25					2	ORR1B1-int	LTR/ERVL-MaLR
444778	1457379_at	25	16	17353515	17353491	25	1	B3A	SINE/B2	17353652	17353473	Serpind1	17331371	17343575	Snap29	17406003	17430826
444763	1455648_at	25	17	22287059	22287035	25	1	MMSAT4	Satellite	22288522	22286643	Gm4944	22225614	22197265	Zfp944	22361400	22337989
444071	1458728_at	25	18	79135482	79135506	25	1	RLTR31B2	LTR/ERVK	79135182	79135581	Setbp1	79109391	78750380	Pard6g	80046895	80119640
444873	1453575_at	25	13	106912797	106912773	25	1	B1F	SINE/Alu	106912882	106912733	Lrrc70	106847267	106833860	Dimt1	106947129	106960224
442812	1432690_at	25	2	53879240	53879264	25	1	MLT1D	LTR/ERVL-MaLR	53878836	53879290	Arl6ip6	53191726	53219220	Rprm	54085552	54084093
446101	1457657_at	25					2	RLTR33	LTR/ERVK
446037	1442938_at	25	12	95236731	95236755	25	1	B4	SINE/B4	95236519	95236788	Gm9726	93929102	93927004	Flrt2	95692226	95785215
448441	AFFX-18SRNAMur/X00686_5_at	25	17	39846575	39846599	25	1	SSU-rRNA_Hsa	rRNA	39846353	39848201	Gm9041	39640957	39645666	Gm21946	39953353	39955244
448563	1442450_at	25	2	155040587	155040563	25	1	ID_B1	SINE/B4	155040702	155040503	Gm14226	155018266	155027104	Ahcy	155074497	155059310
444709	1429277_at	25	17	34506791	34506767	25	1	ORR1D2	LTR/ERVL-MaLR	34506993	34506709	Btnl4	34475937	34469042	Btnl6	34517352	34507804
444442	1446124_at	25	7	110677662	110677686	25	1	HAL1M8	LINE/L1	110677284	110677845	Adm	110627669	110629819	B430319F04Rik	110769345	110766677
444456	1433184_at	25	6	119029629	119029605	25	1	HAL1	LINE/L1	119030076	119029111	Cacna1c	118780324	118592319	Dcp1b	119175252	119221614
446652	1439911_at	25					2	RLTR13D5	LTR/ERVK
446806	1426061_x_at	25	18	88263236	88263212	25	1	L1Md_F3	LINE/L1	88269112	88262972	Gm5096	87756286	87758143	Socs6	88927481	88665224
446807	1426060_at	25	18	88263236	88263212	25	1	L1Md_F3	LINE/L1	88269112	88262972	Gm5096	87756286	87758143	Socs6	88927481	88665224
446794	1454413_at	25	3	128701211	128701235	25	1	L1MC	LINE/L1	128701164	128701672	Gm10650	128038694	128040661	Pitx2	129199878	129219591
444523	1454081_at	25	13	95708770	95708794	25	1	L1MB7	LINE/L1	95708522	95709338	F2rl2	95696853	95702739	Sv2c	96132577	95959443
444567	1433297_at	25	9	107243105	107243081	25	1	ORR1D1	LTR/ERVL-MaLR	107243272	107242917	Dock3	107231909	106892834	Mapkapk3	107289877	107254927
447982	AFFX-18SRNAMur/X00686_3_at	25	17	39848024	39848048	25	1	SSU-rRNA_Hsa	rRNA	39846353	39848201	Gm9041	39640957	39645666	Gm21946	39953353	39955244
444171	1442378_x_at	25	6	79034364	79034388	25	1	RLTR1B-int	LTR/ERV1	79034236	79034463	Reg3g	78468872	78466269	Gm20594	79818031	79818364
444351	1449972_s_at	25	17	17040876	17040900	25	1	MurSatRep1	Unknown	17040876	17040904	BC002059	16972910	16973770	Zfp960	17064113	17089628
448680	1447365_at	25	19	38312130	38312154	25	1	MLTR13	LTR/ERVK	38311117	38312295	Lgi1	38264782	38308939	Slc35g1	38395980	38405607
446832	1446753_at	25					2	L1_Mus3	LINE/L1
448762	1458348_at	25	17	81024482	81024458	24	1	MLTR14	LTR/ERV1	81024659	81024183	Tmem178	80944632	81001816	Thumpd2	81065085	81026327
450118	1448073_at	25	2	91025957	91025981	25	1	PB1D10	SINE/Alu	91025897	91025984	Celf1	90940382	91019497	Rapsn	91035620	91045729
450098	1439886_at	25					2	RLTR13D2	LTR/ERVK
450097	1439911_at	25	15	32795881	32795905	25	1	RLTR13D2	LTR/ERVK	32795402	32796109	Sema5a	32244813	32696341	Sdc2	32920723	33034730
450074	1431588_at	25	12	4521826	4521850	25	1	Charlie1a	DNA/hAT-Charlie	4520782	4522188	Ncoa1	4477182	4247363	Gm3625	4592927	4592826
450446	1454468_at	25	16	42510492	42510516	25	1	L1MC3	LINE/L1	42509818	42510825	Gap43	42340651	42248442	Zbtb20	42875881	43642602
450620	1446261_at	25	1	111572505	111572481	25	1	Lx2	LINE/L1	111572993	111572430	Cdh19	110977372	110889195	Dsel	111864909	111858702
450597	1453701_at	25	15	18357903	18357879	25	1	Lx3_Mus	LINE/L1	18358124	18357433	Cdh9	16778101	16857094	Cdh10	18818947	19014236
450565	1453303_at	25	19	3387567	3387591	25	1	ID_B1	SINE/B4	3387473	3387687	Cpt1a	3323301	3385732	Mtl5	3388857	3407823
452189	1429676_at	25	10	38063276	38063300	25	1	RLTR10D2	LTR/ERVK	38063046	38063402	5930403N24Rik	37139558	37141679	Rfpl4b	38821779	38820541
452217	1455892_x_at	25					2	RLTR4_MM-int	LTR/ERV1
450665	1440202_at	25	13	74576646	74576622	25	1	ORR1A4-int	LTR/ERVL-MaLR	74577739	74576580	Zfp825	74482943	74480517	Erap1	74639872	74691875
452274	1442981_at	25					2	Lx8b	LINE/L1
451992	1458348_at	25	17	81024492	81024468	25	1	MLTR14	LTR/ERV1	81024659	81024183	Tmem178	80944632	81001816	Thumpd2	81065085	81026327
452100	1442394_at	25	14	77814244	77814220	25	1	Charlie4a	DNA/hAT-Charlie	77814284	77813916	Gm1587	77798864	77794823	Dnajc15	77874917	77826217
452548	1454484_at	25	12	106159984	106160008	25	1	RLTR12H	LTR/ERVK	106159628	106160201	Vrk1	106010263	106077410	3110018I06Rik	107488632	107489636
452899	1445069_at	25	X	150980511	150980535	25	1	L1M3	LINE/L1	150980461	150980790	Maged2	150814345	150806370	Gnl3l	151017322	150983141
452583	1427795_s_at	25	5	33947197	33947173	25	1	RLTR46	LTR/ERVK	33947287	33946970	Nelfa	33936413	33896936	Gm1673	33983437	33985013
452569	1431588_at	25	12	4521924	4521948	25	1	Charlie1a	DNA/hAT-Charlie	4520782	4522188	Ncoa1	4477182	4247363	Gm3625	4592927	4592826
452647	1458885_at	25	14	108026493	108026517	25	1	Lx10	LINE/L1	108026408	108026820	Trim52	106106198	106109280	Slitrk1	108914239	108909991
454211	1433438_x_at	25	8	123426430	123426406	25	1	MuLV-int	LTR/ERV1	123433974	123426364	Tubb3	123411424	123422015	Def8	123442986	123463270
454178	1459563_x_at	25	7	3419672	3419696	25	1	ZP3AR	Satellite	3419179	3419719	Cacng8	3390683	3415648	Cacng6	3424195	3435667
454177	1447005_at	25	7	3419672	3419696	25	1	ZP3AR	Satellite	3419179	3419719	Cacng8	3390683	3415648	Cacng6	3424195	3435667
454618	1442975_at	25	5	108282376	108282400	25	1	B3	SINE/B2	108282336	108282489	Dr1	108268897	108280526	Pigg	108312609	108349355
454772	1445019_at	25	1	173607419	173607443	25	1	URR1A	DNA/hAT-Charlie	173607364	173607554	Pydc4	173599274	173566284	Pyhin1	173630859	173647928
456129	1449972_s_at	25	17	17089509	17089533	25	1	MMSAT4	Satellite	17089383	17089605	Zfp960	17064113	17089628	Zfp97	17121415	17146831
456702	1443852_at	25	11	104673437	104673461	25	1	PB1D9	SINE/Alu	104673391	104673505	Itgb3	104608000	104670476	Gm11639	104685707	104753962
456739	1458302_at	25	2	131252708	131252732	25	1	RLTR9A3	LTR/ERVK	131252680	131252999	Mavs	131234063	131248025	Pank2	131262495	131299188
456316	1444388_at	25	7	125443589	125443565	25	1	B4A	SINE/B4	125443601	125443406	4930571K23Rik	125368861	125371013	Kdm8	125444676	125462265
458835	1447722_at	25	2	30672096	30672120	25	1	RSINE1	SINE/B4	30671965	30672122	Cstad	30595040	30608943	1700001O22Rik	30803661	30794769
458268	1444859_at	25	7	93732172	93732196	25	1	L1MCb	LINE/L1	93731853	93732219	Gm9934	93081027	93052081	Gm9966	95958215	95961613
456490	1445069_at	25	X	150980306	150980330	25	1	B3	SINE/B2	150980178	150980388	Maged2	150814345	150806370	Gnl3l	151017322	150983141
456535	1443326_at	25	13	79509464	79509488	25	1	MERV1_I-int	LTR/ERV1	79508237	79512797	Nr2f1	78199757	78188973	Arrdc3	80883384	80896035
458700	1447170_at	25	3	12836338	12836314	25	1	MYSERV-int	LTR/ERVK	12836891	12835972	Snx16	10440124	10417819	Ralyl	13776848	14182287
458768	1445554_at	25	4	156311932	156311956	25	1	MYSERV6-int	LTR/ERVK	156311591	156313380	Samd11	156255338	156246973	Vmn2r-ps159	156331103	156339496
460071	1445195_at	25					2	L1_Mus3	LINE/L1
459994	1431879_at	25	4	49479156	49479132	25	1	MMERVK9C_I-int	LTR/ERVK	49480719	49478524	Acnat1	49473912	49447105	Baat	49506557	49489422
459986	1433317_at	25	5	121504250	121504274	25	1	RMER21A	LTR/ERV1	121504141	121504771	Adam1b	121502980	121500097	Adam1a	121521695	121518576
460694	1453552_at	25	9	50489049	50489025	25	1	L1MB7	LINE/L1	50489398	50488808	Rpl10-ps3	50344981	50344240	1600029D21Rik	50494525	50505639
458298	1420169_at	25	14	123044636	123044612	25	1	MTEa	LTR/ERVL-MaLR	123044719	123044404	Tmtc4	122984035	122918971	Nalcn	123627144	123276641
460880	1454328_at	25	2	141176068	141176092	25	1	MLTR14	LTR/ERV1	141175927	141176367	Flrt3	140671469	140650914	Kif16b	142901531	142617474
456646	1445559_at	25	9	22463528	22463504	25	1	MERVL_2A-int	LTR/ERVL	22464786	22463368	Gm17545	22454290	22462062	Bbs9	22475715	22888280
462053	1442394_at	25	14	77814170	77814146	25	1	Charlie4a	DNA/hAT-Charlie	77814284	77813916	Gm1587	77798864	77794823	Dnajc15	77874917	77826217
460910	1444567_at	25	13	58149570	58149594	25	1	MLT1B	LTR/ERVL-MaLR	58149451	58149733	Hnrnpa0	58128556	58125879	Idnk	58157649	58164693
458666	1458885_at	25	14	108026326	108026350	25	1	ORR1B1	LTR/ERVL-MaLR	108026026	108026407	Trim52	106106198	106109280	Slitrk1	108914239	108909991
462797	1428042_at	25	10	87826531	87826507	25	1	Lx2B2	LINE/L1	87826834	87826426	Pah	87521795	87584136	Igf1	87858265	87937042
462790	1459519_at	25	19	60627131	60627107	25	1	MTEb-int	LTR/ERVL-MaLR	60627445	60626891	Cacul1	60581023	60524696	Nanos1	60755987	60759913
462583	1456750_at	25					2	MLTR14	LTR/ERV1
462509	1442564_at	25	X	12780716	12780692	25	1	Lx4A	LINE/L1	12780889	12780625	Med14	12762073	12675369	Usp9x	13071498	13173328
462673	1432507_at	25	11	63188120	63188144	25	1	Lx4B	LINE/L1	63187835	63188381	Pmp22	63128982	63159547	Hs3st3b1	63922290	63885792
464217	1433184_at	25	6	119029556	119029532	25	1	HAL1	LINE/L1	119030076	119029111	Cacna1c	118780324	118592319	Dcp1b	119175252	119221614
462828	1430174_at	25	2	5018716	5018692	25	1	Lx8	LINE/L1	5018910	5018583	Mcm10	5012791	4989714	Optn	5064051	5020642
464515	1454476_at	25	14	24447385	24447409	25	1	ID_B1	SINE/B4	24447236	24447442	E330034G19Rik	24293214	24309966	Polr3a	24487046	24448694
464889	1447451_at	25	15	10725261	10725285	25	1	B3	SINE/B2	10725116	10725290	Rai14	10714631	10568979	C1qtnf3	10952332	10980150
464725	1445756_at	25	12	107807241	107807265	25	1	RSINE1	SINE/B4	107807219	107807381	3110018I06Rik	107488632	107489636	Bcl11b	108003602	107910403
464754	1453658_at	25	17	7399959	7399935	25	1	RMER12B	LTR/ERVK	7400123	7399326	Gm9992	7385305	7363712	Fndc1	7827302	7738569
464758	1454081_at	25	13	95708666	95708690	25	1	L1MB7	LINE/L1	95708522	95709338	F2rl2	95696853	95702739	Sv2c	96132577	95959443
464401	1432389_at	25	15	91604399	91604423	25	1	Lx7	LINE/L1	91603691	91604667	Slc2a13	91573261	91267696	Lrrk2	91673175	91816120
466092	1445658_at	25	11	97615629	97615605	25	1	RMER15	LTR/ERVL	97615792	97615254	Srcin1	97575226	97509340	E130012A19Rik	97629716	97627393
465998	1452426_x_at	25					2	RLTR4_Mm	LTR/ERV1
465990	1444683_at	25	2	71736246	71736222	25	1	B3A	SINE/B2	71736291	71736192	Gm1631	71719417	71730966	Itga6	71745616	71858416
465967	1431176_at	25					2	RMER19B	LTR/ERVK
466577	1444167_at	25	19	47489348	47489324	25	1	RCHARR1	DNA/hAT-Charlie	47489801	47489137	Sh3pxd2a	47464411	47260174	Obfc1	47537507	47501033
466463	1431481_at	25	2	85074025	85074001	25	1	MLT1A0	LTR/ERVL-MaLR	85074029	85073715	Tnks1bp1	85048022	85073048	Aplnr	85136360	85139922
466788	1443693_at	25	3	92843624	92843600	25	1	RMER13B	LTR/ERVK	92843930	92843547	Kprp	92827247	92823074	Lce1l	92851286	92849949
466809	1453701_at	25	15	18357762	18357738	25	1	Lx3_Mus	LINE/L1	18358124	18357433	Cdh9	16778101	16857094	Cdh10	18818947	19014236
466342	1424515_at	25	17	45441511	45441535	25	1	MERVL_2A-int	LTR/ERVL	45440193	45442030	Cdc5l	45433707	45391892	Spats1	45474938	45448937
466404	1444369_at	25	1	60781014	60781038	25	1	MLT1L	LTR/ERVL-MaLR	60780705	60781112	Cd28	60716800	60773359	Ctla4	60887000	60915832
468166	1459505_at	25	2	28440281	28440305	25	1	B4A	SINE/B4	28440108	28440385	Olfm1	28192992	28230736	Ppp1r26	28446800	28455508
466639	1458478_at	25	8	104711940	104711964	25	1	ERVB2_1A-I_MM	LTR/ERVK	104711713	104713569	Fam96b	104641965	104639839	Ces2a	104734003	104741634
468092	1452426_x_at	25					2	RLTR4_Mm	LTR/ERV1
468379	1433141_at	25	14	71845351	71845375	25	1	Lx6	LINE/L1	71844987	71845616	Gfra2	70890130	70979838	Fndc3a	72710003	72537946
468433	1454468_at	25	16	42510376	42510400	25	1	L1MC3	LINE/L1	42509818	42510825	Gap43	42340651	42248442	Zbtb20	42875881	43642602
468573	1454567_at	25	10	43832897	43832921	25	1	RLTR26B_MM	LTR/ERVK	43832707	43833280	F930017D23Rik	43593427	43630916	Qrsl1	43901745	43874188
468841	1430516_at	25	7	30140454	30140478	25	1	L1ME1	LINE/L1	30140212	30140699	Zfp382	30121942	30134665	Zfp146	30169727	30161274
472314	1459586_at	25	8	97276503	97276479	25	1	Lx2	LINE/L1	97277444	97274586	Got2	95888547	95864134	Cdh8	99416471	99024471
470141	1431106_a_at	25	19	8033186	8033210	25	1	IAPEY4_I-int	LTR/ERVK	8030708	8033793	Slc22a27	7966027	7864388	Slc22a28	8131982	8062209
473986	1441774_at	25	7	88494525	88494549	25	1	RCHARR1	DNA/hAT-Charlie	88494393	88495160	Rab38	88430273	88491466	Tmem135	89404222	89139723
470899	1458288_at	25	7	27885731	27885755	25	1	RLTR14_RN	LTR/ERV1	27885414	27885768	Zfp607	27862557	27879567	1700049G17Rik	27929460	27907392
470890	1445022_at	25	14	89109019	89108995	25	1	L1VL4	LINE/L1	89111176	89108556	Pcdh20	88471396	88464747	Gm10110	89898466	89896223
470859	1431106_a_at	25	19	8033139	8033163	25	1	IAPEY4_I-int	LTR/ERVK	8030708	8033793	Slc22a27	7966027	7864388	Slc22a28	8131982	8062209
470697	1443295_at	25					2	Lx5	LINE/L1
470678	1446740_at	25	7	134392158	134392182	25	1	L1MD1	LINE/L1	134392051	134392235	D7Ertd443e	134385661	134266262	Dock1	134670687	135173639
472021	1433335_at	25	7	68316612	68316636	25	1	Lx5c	LINE/L1	68316497	68316757	Pgpep1l	68264233	68236608	Gm5334	68618456	68620005
472045	1432695_at	25	3	124399201	124399225	25	1	MusHAL1	LINE/L1	124398382	124399673	Tram1l1	124321037	124323260	1700006A11Rik	124426039	124400990
470826	1459989_at	25					2	RLTR19	LTR/ERVK
472389	1457787_at	25	6	147089648	147089624	25	1	Lx8	LINE/L1	147089714	147089315	Mansc4	147087032	147075060	Klhl42	147091379	147112778
472443	1431605_at	25	1	6230554	6230578	25	1	B3	SINE/B2	6230459	6230651	4732440D04Rik	6215292	6213293	Fam150a	6359331	6394731
474617	1447302_at	25					2	MLTR11A	LTR/ERVK
474811	1459077_at	25	15	82696940	82696964	25	1	MMERGLN-int	LTR/ERV1	82696603	82697209	Cyp2d37-ps	82690499	82689134	Cyp2d40	82764183	82759835
474855	1443295_at	25					2	L1_Mur2	LINE/L1
474685	1441176_at	25	7	51612285	51612309	25	1	ORR1A2	LTR/ERVL-MaLR	51612242	51612564	Ano5	51511029	51598709	Slc17a6	51621830	51671125
475974	1458885_at	25	14	108026037	108026061	25	1	ORR1B1	LTR/ERVL-MaLR	108026026	108026407	Trim52	106106198	106109280	Slitrk1	108914239	108909991
476175	1455648_at	25	17	22286990	22286966	25	1	MMSAT4	Satellite	22288522	22286643	Gm4944	22225614	22197265	Zfp944	22361400	22337989
476231	1457545_at	25	5	28480696	28480720	25	1	ORR1D2	LTR/ERVL-MaLR	28480679	28481028	Shh	28467101	28456815	Rnf32	29195992	29225524
476186	1457772_at	25	1	171321094	171321070	25	1	MYSERV-int	LTR/ERVK	171321520	171320847	Ufc1	171295024	171288563	Dedd	171329145	171342331
476228	1440756_at	25	7	28167563	28167539	25	1	MTD-int	LTR/ERVL-MaLR	28167745	28167449	9530053A07Rik	28129466	28164811	Fbl	28169748	28179269
476087	1427740_a_at	25	4	89236107	89236083	25	1	Lx9	LINE/L1	89237177	89235755	Mtap	89137122	89181081	Cdkn2a	89294653	89274473
476397	1453387_at	25	12	3803661	3803637	25	1	L1MB4	LINE/L1	3803739	3803387	Dtnb	3572381	3781796	Dnmt3a	3806007	3914443
476437	1445307_at	25	5	132148192	132148168	25	1	RMER5	LTR/ERV1	132148578	132148148	Gm20382	131488482	131486204	AUTS2	132541823	132541515
476371	1457495_at	25	9	46926876	46926900	25	1	Charlie1	DNA/hAT-Charlie	46926628	46927489	4931429L15Rik	46319986	46303361	Gm4791	46998931	47003338
476342	1458953_at	25	5	97552545	97552569	25	1	RLTR11D	LTR/ERVK	97552397	97552803	Gk2	97457008	97455161	Antxr2	98030733	97882783
476350	1431499_at	25	12	83119567	83119543	25	1	L1MC5	LINE/L1	83119774	83119150	Gm10006	82618025	82618992	Dpf3	83487716	83213745
476288	1460151_at	25	1	13621458	13621434	25	1	MMERVK9C_I-int	LTR/ERVK	13621966	13621066	Tram1	13589864	13564702	Lactb2	13660546	13624845
476920	1447163_x_at	25					2	L1_Mus2	LINE/L1
476833	1443895_at	25					2	ERVB4_2-I_MM	LTR/ERVK
478136	1440529_at	25	2	179010265	179010289	25	1	MLT1K	LTR/ERVL-MaLR	179010224	179010411	Cdh26	178430531	178487366	Cdh4	179442431	179899373
478069	1441619_at	25	7	30036490	30036466	25	1	B4A	SINE/B4	30036730	30036447	Zfp568	29983955	30028282	Zfp14	30044734	30038053
478016	1444580_at	25	4	114331265	114331241	25	1	MLT1A1	LTR/ERVL-MaLR	114331477	114331127	Skint11	114163384	114245028	Trabd2b	114406724	114615098
478008	1443295_at	25					2	L1_Mur2	LINE/L1
478036	1446890_at	25	7	21211433	21211409	25	1	RSINE1	SINE/B4	21211447	21211326	Vmn1r123	21162185	21163108	Vmn1r124	21260617	21259694
478232	1445307_at	25	5	132148401	132148377	25	1	RMER5	LTR/ERV1	132148578	132148148	Gm20382	131488482	131486204	AUTS2	132541823	132541515
478222	1434068_s_at	25	11	83226203	83226227	25	1	RLTR21	LTR/ERVK	83225526	83226607	Slfn3	83191330	83215154	Pex12	83302586	83294642
478201	1441494_at	25	14	73301555	73301531	25	1	RSINE1	SINE/B4	73301582	73301447	Lpar6	73237891	73240358	Itm2b	73385271	73362231
478810	1453938_at	25	2	30642076	30642100	25	1	RMER15	LTR/ERVL	30641893	30642425	Cstad	30595040	30608943	1700001O22Rik	30803661	30794769
478832	1441859_x_at	25	5	115690128	115690104	25	1	L1_Mur3	LINE/L1	115690688	115689418	Ccdc64	115731621	115648175	Cit	115845278	116008947
480005	1445174_at	25					2	Lx5	LINE/L1
480149	1433361_at	25	4	130371548	130371572	25	1	MMERVK10C-int	LTR/ERVK	130371422	130371692	Snrnp40	130360132	130390026	Nkain1	130574173	130531602
480529	1447451_at	25					2	B3	SINE/B2
480565	1453701_at	25	15	18357775	18357751	25	1	Lx3_Mus	LINE/L1	18358124	18357433	Cdh9	16778101	16857094	Cdh10	18818947	19014236
480819	1428042_at	25					2	Lx2B2	LINE/L1
482037	1446350_at	25	18	62678849	62678873	25	1	Lx7	LINE/L1	62678744	62679492	Gm17732	62662108	62662928	2700046A07Rik	62756347	62751675
481998	1456708_at	25	4	125888126	125888102	24	1	RCHARR1	DNA/hAT-Charlie	125888708	125887741	Grik3	125490700	125714173	Csf3r	126024550	126044440
480918	1443140_at	25	14	53811012	53811036	25	1	MT2A	LTR/ERVL	53810941	53811308	B230359F08Rik	53795360	53797832	Dad1	54254104	54235479
482164	1454434_at	25	5	134931403	134931427	25	1	MRLTR33	LTR/ERVK	134931322	134931634	Cldn13	134915526	134914249	Wbscr27	134932368	134942637
482132	1440202_at	25	13	74576825	74576801	25	1	ORR1A4-int	LTR/ERVL-MaLR	74577739	74576580	Zfp825	74482943	74480517	Erap1	74639872	74691875
482461	1439621_at	25	14	119110380	119110404	25	1	Lx9	LINE/L1	119109813	119110665	Uggt2	119099430	118985039	Hs6st3	119138415	119869594
482609	1453552_at	25	9	50489129	50489105	25	1	L1MB7	LINE/L1	50489398	50488808	Rpl10-ps3	50344981	50344240	1600029D21Rik	50494525	50505639
482590	1454434_at	25	5	134931002	134931026	25	1	RLTR49	LTR/ERVK	134930937	134931061	Cldn13	134915526	134914249	Wbscr27	134932368	134942637
484614	1458790_at	25					2	Lx	LINE/L1
488070	1441774_at	25	7	88494736	88494760	25	1	RCHARR1	DNA/hAT-Charlie	88494393	88495160	Rab38	88430273	88491466	Tmem135	89404222	89139723
486913	1445554_at	25					2	MYSERV6-int	LTR/ERVK
486075	1460489_at	25	6	81894366	81894342	25	1	RMER15	LTR/ERVL	81894367	81894115	Lrrtm4	80018877	80810143	Gcfc2	81923669	81959915
486079	1459164_at	25	6	134015417	134015393	25	1	L1_Mur3	LINE/L1	134015522	134014952	Kap	133853667	133849855	Etv6	134035700	134270158
486535	1443852_at	25	11	104673434	104673458	25	1	PB1D9	SINE/Alu	104673391	104673505	Itgb3	104608000	104670476	Gm11639	104685707	104753962
484152	1433049_at	25	18	72158573	72158597	25	1	Lx8b	LINE/L1	72158486	72158872	Dcc	72351069	71258738	Mex3c	73573044	73592575
483984	1415708_at	25	11	3640087	3640063	25	1	MLT1K	LTR/ERVL-MaLR	3640325	3639749	Smtn	3540612	3517523	Morc2a	3649494	3690477
483971	1447243_at	25	17	46356755	46356779	25	1	RLTR1A2_MM	LTR/ERV1	46356723	46357222	Abcc10	46328352	46303221	Zfp318	46383731	46420920
484479	1439251_at	25	5	108683983	108683959	25	1	MTE-int	LTR/ERVL-MaLR	108684168	108683897	Slc26a1	108675569	108669878	Fgfrl1	108694229	108706950
484472	1456594_at	25					2	ERVB4_2-I_MM	LTR/ERVK
486172	1437441_at	25	17	33984935	33984959	25	1	MERVL_2A-int	LTR/ERVL	33984465	33985290	Vps52	33955812	33966984	H2-K1	34000333	33996017
486471	1437766_at	25	X	95960577	95960553	25	1	RLTR21	LTR/ERVK	95961532	95960377	Las1l	95956962	95935335	Msn	96096042	96168552
486260	1430441_at	25	4	147063854	147063830	25	1	Lx2B2	LINE/L1	147064854	147063808	Rex2	147021850	147060794	Gm13139	147132038	147180579
486824	1430914_at	25					2	RLTR44A	LTR/ERVK
486785	1433116_at	25	18	77746553	77746577	25	1	ORR1D1-int	LTR/ERVL-MaLR	77746041	77746736	8030462N17Rik	77714010	77633281	Haus1	77767780	77757567
488137	1443693_at	25	3	92843453	92843429	25	1	RMER5	LTR/ERV1	92843472	92843018	Kprp	92827247	92823074	Lce1l	92851286	92849949
488431	1424516_at	25					2	MERVL_2A-int	LTR/ERVL
488859	1443140_at	25	14	53811438	53811462	25	1	L1M2	LINE/L1	53811317	53812360	B230359F08Rik	53795360	53797832	Dad1	54254104	54235479
488927	1442346_at	25	14	74752340	74752316	25	1	RSINE1	SINE/B4	74752388	74752242	Esd	74732297	74750765	Lrch1	74947877	74754674
490021	1445087_at	25	17	61666342	61666318	25	1	RMER6C	LTR/ERVK	61666484	61665970	Nudt12	59013372	58999618	Efna5	62881317	62604184
490009	1444721_at	25	7	20149976	20149952	25	1	L1Md_F2	LINE/L1	20150152	20148899	Vmn1r93	20139088	20138123	Vmn1r94	20168377	20167460
490494	1439483_at	25	5	23692838	23692814	25	1	MuRRS4-int	LTR/ERV1	23694352	23692350	Srpk2	23616571	23503356	Pus7	23783711	23740648
490368	1444077_at	25	16	37107501	37107477	25	1	L1MC4	LINE/L1	37108287	37107453	Polq	37011786	37095417	Stxbp5l	37384962	37114942
492043	1438124_at	25	17	18615497	18615521	25	1	RLTR50A	LTR/ERVK	18615154	18615531	Vmn2r96	18581727	18598157	Vmn2r97	18914322	18948071
490843	1446019_at	25	9	51970511	51970535	25	1	ORR1A2	LTR/ERVL-MaLR	51970354	51970665	Fdx1	51963533	51943307	Rdx	52047150	52088737
492382	1432076_at	25	7	82939307	82939283	25	1	MTE2b	LTR/ERVL-MaLR	82939362	82939022	Mex3b	82867333	82871563	A530021J07Rik	83148644	83155922
492053	1458754_at	25	X	169463125	169463101	25	1	Lx9	LINE/L1	169463143	169463024	Hccs	169320372	169250193	Mid1	169685199	170005736
492620	1445195_at	25	7	15050351	15050375	25	1	L1_Mus3	LINE/L1	15050351	15050618	Gm4745	14659708	14665995	Obox2	15354037	15398545
494189	1459435_at	25	5	76906627	76906603	25	1	RLTR23	LTR/ERV1	76906748	76906320	Aasdh	76905514	76873659	Ppat	76951578	76913249
494094	1453552_at	25	9	50489114	50489090	25	1	L1MB7	LINE/L1	50489398	50488808	Rpl10-ps3	50344981	50344240	1600029D21Rik	50494525	50505639
494101	1458865_at	25	X	90793449	90793425	25	1	L1_Mur3	LINE/L1	90794126	90792224	4930415L06Rik	89932852	89930098	Gm44	90892142	90893134
494287	1445174_at	25	9	105633289	105633265	25	1	L1_Mur2	LINE/L1	105633722	105633039	Atp2c1	105521257	105403539	Pik3r4	105642995	105687655
494328	1441619_at	25	7	30036659	30036635	25	1	B4A	SINE/B4	30036730	30036447	Zfp568	29983955	30028282	Zfp14	30044734	30038053
494365	1458728_at	25	18	79135330	79135354	25	1	RLTR31B2	LTR/ERVK	79135182	79135581	Setbp1	79109391	78750380	Pard6g	80046895	80119640
494379	1454129_at	25	13	101293264	101293288	25	1	L2c	LINE/L2	101293176	101293349	Slc30a5	100833427	100802649	Pik3r1	101768217	101680761
496062	1442895_at	25	7	7100694	7100670	25	1	Lx7	LINE/L1	7101053	7100620	Aurkc	6995443	7002945	Zfp954	7121445	7114690
494978	1443404_s_at	25	13	118280689	118280713	25	1	L1MB8	LINE/L1	118280520	118280961	Hcn1	117602480	117976802	Mrps30	118387252	118380110
496405	1431048_at	25	14	45422612	45422636	25	1	RMER1B	Other	45421980	45422829	Gnpnat1	45388802	45376334	Fermt2	45530118	45458792
496188	1447472_at	25	17	8231835	8231859	25	1	RMER19A	LTR/ERVK	8231271	8231956	Fgfr1op	8165501	8196804	Ccr6	8236043	8257127
496374	1443895_at	25	18	3366458	3366482	25	1	ERVB4_2-I_MM	LTR/ERVK	3365977	3368856	Crem	3337748	3266048	Cul2	3382988	3436377
496346	1441176_at	25	7	51612576	51612600	25	1	HAL1	LINE/L1	51612565	51612894	Ano5	51511029	51598709	Slc17a6	51621830	51671125
496083	1442975_at	25	5	108282529	108282553	25	1	RSINE1	SINE/B4	108282479	108282570	Dr1	108268897	108280526	Pigg	108312609	108349355
496780	1430921_at	25	7	49122554	49122530	25	1	L1MA4	LINE/L1	49122626	49122271	E2f8	48881596	48866429	Nav2	49246189	49610087
496534	1454567_at	25	10	43832923	43832947	25	1	RLTR26B_MM	LTR/ERVK	43832707	43833280	F930017D23Rik	43593427	43630916	Qrsl1	43901745	43874188
496901	1458704_at	25					2	ERVB5_2-LTR_MM	LTR/ERVK
494874	1445366_at	25	1	88814343	88814367	25	1	MamRep1151	LTR?	88814136	88814450	Arl4c	88702221	88673125	Sh3bp4	89070415	89155068
496594	1445385_at	25	7	29761993	29761969	25	1	MurERV4_19-int	LTR/ERVK	29762002	29761482	Catsperg2	29727015	29697219	Zfp84	29768552	29779821
498532	1434068_s_at	25					2	RLTR21	LTR/ERVK
498571	1443404_s_at	25	13	118280760	118280784	25	1	L1MB8	LINE/L1	118280520	118280961	Hcn1	117602480	117976802	Mrps30	118387252	118380110
496711	1460151_at	25	1	13621807	13621783	25	1	MMERVK9C_I-int	LTR/ERVK	13621966	13621066	Tram1	13589864	13564702	Lactb2	13660546	13624845
498236	1433049_at	25	18	72158486	72158510	25	1	Lx8b	LINE/L1	72158486	72158872	Dcc	72351069	71258738	Mex3c	73573044	73592575
498186	1458478_at	25					2	ERVB2_1A-I_MM	LTR/ERVK
498844	1432157_at	25					2	RLTR13D3A1	LTR/ERVK
498792	1443895_at	25					2	ERVB4_2-I_MM	LTR/ERVK
498871	1432653_at	25	X	105242122	105242098	25	1	L1M2	LINE/L1	105242204	105241715	Magee1	105120396	105123909	Cypt2	105499772	105500639
498971	1444213_at	25	7	111119661	111119637	25	1	Charlie14a	DNA/hAT-Charlie	111119734	111119325	Eif4g2	111083030	111067985	Galnt18	111779977	111471661
500003	1445195_at	25	7	15050459	15050483	25	1	L1_Mus3	LINE/L1	15050351	15050618	Gm4745	14659708	14665995	Obox2	15354037	15398545
498613	1458001_at	25	12	119363401	119363377	25	1	MIRb	SINE/MIR	119363559	119363367	Gm6768	119260934	119264272	Macc1	119443410	119466934
498675	1458754_at	25					2	Lx9	LINE/L1
500274	1431317_at	25					2	MurSatRep1	Unknown
500182	1443446_at	25	10	57476483	57476507	25	1	ID_B1	SINE/B4	57476433	57476572	Gm9956	56745134	56748254	Hsf2	57486385	57513133
500161	1433141_at	25	14	71845287	71845311	24	1	Lx6	LINE/L1	71844987	71845616	Gfra2	70890130	70979838	Fndc3a	72710003	72537946
500538	1453745_at	25	5	23854598	23854622	25	1	RLTR48B	LTR/ERV1	23854494	23854749	Tomm7	23844161	23838944	Fam126a	24030690	23915276
502585	1443140_at	25					2	MT2A	LTR/ERVL
500958	1441691_at	25					2	ERVB5_2-LTR_MM	LTR/ERVK
500956	1444369_at	25	1	60780974	60780998	25	1	MLT1L	LTR/ERVL-MaLR	60780705	60781112	Cd28	60716800	60773359	Ctla4	60887000	60915832
500693	1421498_a_at	25	X	7412237	7412213	25	1	RMER4B	LTR/ERVK	7412359	7412109	Usp27x	7375830	7371276	Ppp1r3f	7605381	7557296
500617	1459586_at	25					2	L1_Mur2	LINE/L1
500812	1446261_at	25	1	111572459	111572435	25	1	Lx2	LINE/L1	111572993	111572430	Cdh19	110977372	110889195	Dsel	111864909	111858702
500811	1432893_at	25	1	87454069	87454045	25	1	MLT1J	LTR/ERVL-MaLR	87454242	87453777	Kcnj13	87394729	87386363	3110079O15Rik	87470264	87475459
500799	1434818_at	25	10	105583759	105583783	25	1	RLTR21	LTR/ERVK	105583385	105583908	Tmtc2	105574451	105187663	Mettl25	105841380	105763189
502639	1419237_at	25					2	RLTR49	LTR/ERVK
504087	1457786_at	25	7	55778552	55778576	25	1	RLTR14-int	LTR/ERV1	55775661	55778640	Siglech	55768178	55778925	Tubgcp5	55794148	55831447
502321	1458302_at	25	2	131252753	131252777	25	1	RLTR9A3	LTR/ERVK	131252680	131252999	Mavs	131234063	131248025	Pank2	131262495	131299188
502316	1459989_at	25					2	RLTR19	LTR/ERVK
502290	1435822_at	25	X	104511671	104511695	25	1	L1MA6	LINE/L1	104511557	104512196	Uprt	104482818	104507490	Zdhhc15	104671064	104536969
504168	1432493_at	25	14	80581645	80581621	25	1	L1MEf	LINE/L1	80581705	80581359	Olfm4	80000302	80021930	Pcdh17	84443563	84537060
504583	1442913_at	25	3	118540292	118540316	25	1	L1MC3	LINE/L1	118540260	118540487	Snx7	117868936	117781497	Dpyd	118562129	119432918
504409	1441869_x_at	25	5	132439322	132439298	25	1	B3	SINE/B2	132439464	132439258	Gm20382	131488482	131486204	AUTS2	132541823	132541515
502859	1453552_at	25	9	50489346	50489322	25	1	L1MB7	LINE/L1	50489398	50488808	Rpl10-ps3	50344981	50344240	1600029D21Rik	50494525	50505639
504900	1445448_at	25	11	45661466	45661490	25	1	MTE2b	LTR/ERVL-MaLR	45661298	45661654	Ebf1	44617317	45008091	Clint1	45852051	45910625
504472	1433049_at	25	18	72158536	72158560	25	1	Lx8b	LINE/L1	72158486	72158872	Dcc	72351069	71258738	Mex3c	73573044	73592575
504731	1443553_at	25	17	51862852	51862876	25	1	RSINE1	SINE/B4	51862796	51862927	Satb1	51833290	51736187	Kcnh8	52602763	52979033
504684	1444449_at	25	6	121272396	121272372	25	1	ORR1E	LTR/ERVL-MaLR	121272647	121272318	Usp18	121245906	121270916	Slc6a13	121300227	121337733
504707	1460489_at	25	6	81894165	81894141	25	1	RMER15	LTR/ERVL	81894367	81894115	Lrrtm4	80018877	80810143	Gcfc2	81923669	81959915
506061	1446996_at	25	10	126742629	126742605	25	1	RMER17B	LTR/ERVK	126743451	126742526	Lrig3	125966219	126015359	Xrcc6bp1	126901371	126868430
506158	1432493_at	25	14	80581614	80581590	25	1	L1MEf	LINE/L1	80581705	80581359	Olfm4	80000302	80021930	Pcdh17	84443563	84537060
506194	1431317_at	25					2	MurSatRep1	Unknown
506206	1445087_at	25	17	61666792	61666768	25	1	RMER6-int	LTR/ERVK	61667761	61666550	Nudt12	59013372	58999618	Efna5	62881317	62604184
506888	1433184_at	25	6	119029570	119029546	25	1	HAL1	LINE/L1	119030076	119029111	Cacna1c	118780324	118592319	Dcp1b	119175252	119221614
506924	1425113_x_at	25					2	IAPEY4_I-int	LTR/ERVK
506859	1427513_at	25	8	114154635	114154659	25	1	B4A	SINE/B4	114154499	114154773	Nudt7	114133557	114152312	Vat1l	114205612	114374071
508037	1424515_at	25	17	45441015	45441039	25	1	MERVL_2A-int	LTR/ERVL	45440193	45442030	Cdc5l	45433707	45391892	Spats1	45474938	45448937
508127	1430516_at	25	7	30140334	30140358	25	1	L1ME1	LINE/L1	30140212	30140699	Zfp382	30121942	30134665	Zfp146	30169727	30161274
508746	1446052_at	25	X	46147834	46147810	25	1	L1_Mus4	LINE/L1	46148057	46147237	1110059M19Rik	45090904	45092791	Actrt1	46329007	46330345
508664	1432111_at	25					2	Lx6	LINE/L1
508938	1443852_at	25	11	104673397	104673421	25	1	PB1D9	SINE/Alu	104673391	104673505	Itgb3	104608000	104670476	Gm11639	104685707	104753962
508844	1442938_at	25	12	95236635	95236659	25	1	B4	SINE/B4	95236519	95236788	Gm9726	93929102	93927004	Flrt2	95692226	95785215
508399	1442990_at	25	9	95332760	95332784	25	1	HAL1ME	LINE/L1	95332325	95332795	Slc9a9	94669909	95230445	Chst2	95407270	95400929
510699	1431048_at	25	14	45422488	45422512	25	1	RMER1B	Other	45421980	45422829	Gnpnat1	45388802	45376334	Fermt2	45530118	45458792
508205	1432493_at	25	14	80581610	80581586	25	1	L1MEf	LINE/L1	80581705	80581359	Olfm4	80000302	80021930	Pcdh17	84443563	84537060
508230	1457772_at	25	1	171321012	171320988	25	1	MYSERV-int	LTR/ERVK	171321520	171320847	Ufc1	171295024	171288563	Dedd	171329145	171342331
510460	1449609_at	25	4	125966155	125966179	25	1	MT2A	LTR/ERVL	125965768	125966238	Grik3	125490700	125714173	Csf3r	126024550	126044440
510541	1455648_at	25	17	22067572	22067548	25	1	MMSAT4	Satellite	22068524	22067327	Gm7052	22040539	22039028	Zfp947	22166190	22144359
510760	1441600_at	25	12	25386464	25386488	25	1	RMER20B	LTR/ERVK	25386415	25386666	Id2	25096092	25093801	Rnf144a	26415256	26306797
510033	1445174_at	25					2	L1_Mur2	LINE/L1
510049	1432653_at	25	X	105242147	105242123	25	1	L1M2	LINE/L1	105242204	105241715	Magee1	105120396	105123909	Cypt2	105499772	105500639
510104	1439961_x_at	25					2	IAPLTR2b	LTR/ERVK
510173	1458072_at	25					2	RLTR48A	LTR/ERV1
510210	1431576_at	25	13	23281884	23281908	25	1	RMER16B	LTR/ERVK	23281724	23282107	Vmn1r223	23249238	23250323	Zfp322a	23369208	23353103
510311	1431456_at	25	18	78480135	78480159	25	1	L1M2	LINE/L1	78479355	78480374	Gm6133	78349754	78350701	Setbp1	79109391	78750380
512122	1442378_x_at	25					2	RLTR1B-int	LTR/ERV1
512112	1426074_at	25					2	IAPLTR3-int	LTR/ERVK
512248	1459280_at	25	1	143949568	143949544	25	1	LTR16C	LTR/ERVL	143949841	143949427	Uchl5	143777278	143807466	Rgs2	144004161	143999338
512233	1432695_at	25					2	MusHAL1	LINE/L1
512205	1421185_at	25	15	100328337	100328361	25	1	RMER17A-int	LTR/ERVK	100327709	100328719	Mettl7a1	100304817	100314348	Mettl7a3	100334929	100340341
513015	1430921_at	25	7	49122536	49122512	25	1	L1MA4	LINE/L1	49122626	49122271	E2f8	48881596	48866429	Nav2	49246189	49610087
512525	1456522_at	25	6	71356189	71356165	25	1	L1M2	LINE/L1	71356281	71356089	Cd8b1	71322836	71337477	Cd8a	71373427	71379171
512346	1432695_at	25					2	MusHAL1	LINE/L1
512370	1457545_at	25	5	28480648	28480672	25	1	L1MA8	LINE/L1	28480330	28480678	Shh	28467101	28456815	Rnf32	29195992	29225524
512403	1455648_at	25	17	22287066	22287042	25	1	MMSAT4	Satellite	22288522	22286643	Gm4944	22225614	22197265	Zfp944	22361400	22337989
514307	1432320_at	25	13	67560791	67560815	25	1	B3	SINE/B2	67560741	67560924	Zfp748	67553138	67538641	AA987161	67609707	67589443
514317	1446762_at	25	18	79191580	79191556	25	1	Lx5b	LINE/L1	79192633	79191174	Setbp1	79109391	78750380	Pard6g	80046895	80119640
514408	1444567_at	25	13	58149582	58149606	25	1	MLT1B	LTR/ERVL-MaLR	58149451	58149733	Hnrnpa0	58128556	58125879	Idnk	58157649	58164693
514405	1432341_at	25	15	46325657	46325681	25	1	MMERGLN-int	LTR/ERV1	46325040	46326061	Kcnv1	45114934	45106284	4930548G14Rik	46625456	46625773
514476	1455386_at	25	15	12195940	12195964	25	1	B1_Mur3	SINE/Alu	12195880	12196017	Zfr	12117831	12185683	Mtmr12	12205028	12272240
514532	1431605_at	25	1	6230291	6230315	25	1	B4	SINE/B4	6230169	6230399	4732440D04Rik	6215292	6213293	Fam150a	6359331	6394731
514707	1433163_at	25	11	16959738	16959762	25	1	Lx3A	LINE/L1	16959141	16960048	Fbxo48	16951375	16954772	Plek	17052381	16971206
[truncated: 1,802 more rows]
