# Supplementary material for: Microarray analysis reveals global modulation of endogenous retroelement transcription by microbes
Source: Retrovirology. 2014 Jul 25;11:59. doi: 10.1186/1742-4690-11-59 (PMC4222864; doi:10.1186/1742-4690-11-59)
Supplement: Supplementary file 3 — Additional file 3: Archive of human annotation files. Probe annotation files (csv format), as defined in the Methods, for the following Affymetrix platforms: hg_u95a, hg_u95a_v2, hg_u95b, hg_u95c, hg_u95e, hu6800, hg_u133a, hg_u133a_v2, hg_u133b, hg_u133_plus_v2, hg_u219, hg_focus, hugene_1_0_st, and hugene_2_0_st. Shortened platform names correspond to identifiers used within the ‘oligo’ Bioconductor R package. Column identifiers are pid – probe id, probeset – Affymetrix probeset, plen – probe length, sid – target chromosome, sstart – start position of probe on sid, send – end position of probe on sid, nident – identity within the region sstart to send, numhits – number of hits recorded by BLASTn, repeat – RepBase-defined repeat, repclass – RepBase-defined repeat class, rstart – start position of repetitive element, rend – end position of repetitive element, 5id – symbol of nearest 5′ protein coding gene, 5start – start position of 5id, 5stop – end position of 5id, 3id – symbol of nearest 3′ protein coding gene, 3start – start position of 3id, 3stop – end position of 3id. (ZIP 3 MB) [file 12977_2014_3913_MOESM3_ESM.zip]

Archive with 20 entries (19 files):
- human/
- human/affy_hg_focus.csv
- human/affy_hg_u133a.csv
- human/affy_hg_u133a_v2.csv
- human/affy_hg_u133b.csv
- human/affy_hg_u133_plus_v2.csv
- human/affy_hg_u219.csv
- human/affy_hg_u95a.csv
- human/affy_hg_u95a_v2.csv
- human/affy_hg_u95b.csv
- human/affy_hg_u95c.csv
- human/affy_hg_u95d.csv
- human/affy_hg_u95e.csv
- human/affy_ht_hg_u133a.csv
- human/affy_ht_hg_u133_plus_pm.csv
- human/affy_hu6800.csv
- human/affy_hugene_1_0_st.csv
- human/affy_hugene_1_1_st.csv
- human/affy_hugene_2_0_st.csv
- human/affy_hugene_2_1_st.csv
