# Supplementary material for: Microarray analysis reveals global modulation of endogenous retroelement transcription by microbes
Source: Retrovirology. 2014 Jul 25;11:59. doi: 10.1186/1742-4690-11-59 (PMC4222864; doi:10.1186/1742-4690-11-59)
Supplement: Supplementary file 3 — Additional file 3: Archive of human annotation files. Probe annotation files (csv format), as defined in the Methods, for the following Affymetrix platforms: hg_u95a, hg_u95a_v2, hg_u95b, hg_u95c, hg_u95e, hu6800, hg_u133a, hg_u133a_v2, hg_u133b, hg_u133_plus_v2, hg_u219, hg_focus, hugene_1_0_st, and hugene_2_0_st. Shortened platform names correspond to identifiers used within the ‘oligo’ Bioconductor R package. Column identifiers are pid – probe id, probeset – Affymetrix probeset, plen – probe length, sid – target chromosome, sstart – start position of probe on sid, send – end position of probe on sid, nident – identity within the region sstart to send, numhits – number of hits recorded by BLASTn, repeat – RepBase-defined repeat, repclass – RepBase-defined repeat class, rstart – start position of repetitive element, rend – end position of repetitive element, 5id – symbol of nearest 5′ protein coding gene, 5start – start position of 5id, 5stop – end position of 5id, 3id – symbol of nearest 3′ protein coding gene, 3start – start position of 3id, 3stop – end position of 3id. (ZIP 3 MB) [file 12977_2014_3913_MOESM3_ESM.zip › human/affy_hg_focus.csv]

pid	probeset	plen	sid	sstart	send	nident	numhits	repeat	repclass	rstart	rend	5id	5start	5stop	3id	3start	3stop
1593	220331_at	25	14	100193362	100193386	25	1	L2c	LINE/L2	100193347	100193643	CYP46A1	100150641	100193638	EML1	100204030	100408397
1570	AFFX-HUMRGE/M10098_M_at	25	16	33963345	33963369	25	1	SSU-rRNA_Hsa	rRNA	33962497	33964361	RP11-812E19.9	33647696	33647044	CTD-2144E22.5	34256507	34257278
765	219712_s_at	25	17	3511777	3511753	25	1	Tigger7	DNA/TcMar-Tigger	3511992	3511533	TRPV1	3500392	3468738	CTNS	3539762	3564836
7887	210800_at	25	X	100575642	100575618	25	1	L1MA3	LINE/L1	100576144	100574819	TAF7L	100548059	100523241	TIMM8A	100604184	100600649
7032	220452_x_at	25					2	LTR5B	LTR/ERVK
7827	AFFX-HUMRGE/M10098_5_at	25					2	SSU-rRNA_Hsa	rRNA
7053	207524_at	25	7	116863315	116863339	25	1	L2c	LINE/L2	116863004	116863396	AC106873.4	116607526	116605900	WNT2	116963343	116916685
3257	AFFX-HUMRGE/M10098_M_at	25	GL000220.1	110015	110039	25	1	SSU-rRNA_Hsa	rRNA	109078	110946
14155	AFFX-HUMRGE/M10098_M_at	25					2	SSU-rRNA_Hsa	rRNA
15107	AFFX-HUMRGE/M10098_M_at	25					2	SSU-rRNA_Hsa	rRNA
19530	221117_at	25					2	L1P4a	LINE/L1
16840	AFFX-HUMRGE/M10098_5_at	25	21	9827453	9827477	25	1	SSU-rRNA_Hsa	rRNA	9827005	9827581				TPTE	11029719	10906201
16628	220452_x_at	25					2	LTR5A	LTR/ERVK
18782	221117_at	25	4	69625524	69625500	24	1	L1P4a	LINE/L1	69626106	69625172	UGT2B15	69536346	69512348	UGT2B10	69681711	69696914
24016	207953_at	25	1	24033086	24033111	25	1	AluSx1	SINE/Alu	24033006	24033140	RPL11	24018269	24022915	TCEB3	24069645	24088549
24071	221116_at	25	4	69625352	69625328	25	1	L1P4a	LINE/L1	69626106	69625172	UGT2B15	69536346	69512348	UGT2B10	69681711	69696914
17578	AFFX-HUMRGE/M10098_M_at	25					2	SSU-rRNA_Hsa	rRNA
22948	220452_x_at	25					2	LTR5A	LTR/ERVK
26489	220331_at	25	14	100193472	100193496	25	1	L2c	LINE/L2	100193347	100193643	CYP46A1	100150641	100193638	EML1	100204030	100408397
32834	220331_at	25	14	100193475	100193499	25	1	L2c	LINE/L2	100193347	100193643	CYP46A1	100150641	100193638	EML1	100204030	100408397
30118	207524_at	25	7	116863416	116863440	25	1	UCON86	LINE/L2	116863404	116863545	AC106873.4	116607526	116605900	WNT2	116963343	116916685
30045	207953_at	25	1	24032951	24032975	25	1	AluJr	SINE/Alu	24032837	24033005	RPL11	24018269	24022915	TCEB3	24069645	24088549
29206	221117_at	25	4	69625604	69625580	25	1	L1P4a	LINE/L1	69626106	69625172	UGT2B15	69536346	69512348	UGT2B10	69681711	69696914
35785	AFFX-HUMRGE/M10098_5_at	25					2	SSU-rRNA_Hsa	rRNA
39350	221200_at	25	14	70282226	70282250	24	1	HERVK3-int	LTR/ERVK	70282218	70282315	SLC10A1	70264006	70242134	SMOC1	70320848	70499083
40225	210800_at	25	X	100576034	100576010	25	1	L1MA3	LINE/L1	100576144	100574819	TAF7L	100548059	100523241	TIMM8A	100604184	100600649
44694	210800_at	25					2	L1M1	LINE/L1
48285	AFFX-HUMRGE/M10098_M_at	25					2	SSU-rRNA_Hsa	rRNA
49905	221380_at	25	8	144171155	144171180	25	1	L1MEf	LINE/L1	144170622	144171595	RP11-520P18.5	144161874	144164418	LY6H	144242128	144239331
45647	221116_at	25	4	69625261	69625237	25	1	L1P4a	LINE/L1	69626106	69625172	UGT2B15	69536346	69512348	UGT2B10	69681711	69696914
49735	221116_at	25	4	69625417	69625394	24	1	L1P4a	LINE/L1	69626106	69625172	UGT2B15	69536346	69512348	UGT2B10	69681711	69696914
47281	AFFX-HUMRGE/M10098_5_at	25	21	9827162	9827186	25	1	SSU-rRNA_Hsa	rRNA	9827005	9827581				TPTE	11029719	10906201
49783	207524_at	25	7	116863490	116863514	25	1	UCON86	LINE/L2	116863404	116863545	AC106873.4	116607526	116605900	WNT2	116963343	116916685
46551	AFFX-HUMRGE/M10098_5_at	25	21	9827174	9827198	25	1	SSU-rRNA_Hsa	rRNA	9827005	9827581				TPTE	11029719	10906201
45506	208388_at	25	15	72110472	72110496	25	1	L1ME3	LINE/L1	72110030	72110543	CT62	71407833	71402583	MYO9A	72410918	72114632
50731	207524_at	25	7	116863262	116863286	25	1	L2c	LINE/L2	116863004	116863396	AC106873.4	116607526	116605900	WNT2	116963343	116916685
51857	210800_at	25					2	L1MA3	LINE/L1
52598	AFFX-HUMRGE/M10098_5_at	25					2	SSU-rRNA_Hsa	rRNA
54614	207953_at	25	1	24033085	24033110	25	1	AluSx1	SINE/Alu	24033006	24033140	RPL11	24018269	24022915	TCEB3	24069645	24088549
56206	221380_at	25	8	144171288	144171312	25	1	L1MEf	LINE/L1	144170622	144171595	RP11-520P18.5	144161874	144164418	LY6H	144242128	144239331
55348	AFFX-HUMRGE/M10098_5_at	25	21	9827330	9827354	25	1	SSU-rRNA_Hsa	rRNA	9827005	9827581				TPTE	11029719	10906201
57248	210800_at	25	X	100575989	100575965	25	1	L1MA3	LINE/L1	100576144	100574819	TAF7L	100548059	100523241	TIMM8A	100604184	100600649
56216	219712_s_at	25	17	3511862	3511838	25	1	Tigger7	DNA/TcMar-Tigger	3511992	3511533	TRPV1	3500392	3468738	CTNS	3539762	3564836
56407	207953_at	25	1	24032955	24032979	25	1	AluJr	SINE/Alu	24032837	24033005	RPL11	24018269	24022915	TCEB3	24069645	24088549
56365	221380_at	25	8	144171489	144171513	25	1	L1MEf	LINE/L1	144170622	144171595	RP11-520P18.5	144161874	144164418	LY6H	144242128	144239331
58205	219712_s_at	25	17	3511835	3511811	25	1	Tigger7	DNA/TcMar-Tigger	3511992	3511533	TRPV1	3500392	3468738	CTNS	3539762	3564836
57884	221380_at	25	8	144171000	144171024	25	1	L1MEf	LINE/L1	144170622	144171595	RP11-520P18.5	144161874	144164418	LY6H	144242128	144239331
61559	221380_at	25	8	144171014	144171038	25	1	L1MEf	LINE/L1	144170622	144171595	RP11-520P18.5	144161874	144164418	LY6H	144242128	144239331
59850	221200_at	25	14	70282350	70282374	25	1	LTR3A	LTR/ERVK	70282319	70282740	SLC10A1	70264006	70242134	SMOC1	70320848	70499083
64472	221380_at	25	8	144171097	144171121	25	1	L1MEf	LINE/L1	144170622	144171595	RP11-520P18.5	144161874	144164418	LY6H	144242128	144239331
66783	AFFX-HUMRGE/M10098_5_at	25	21	9827018	9827042	25	1	SSU-rRNA_Hsa	rRNA	9827005	9827581				TPTE	11029719	10906201
66758	219712_s_at	25	17	3511844	3511820	25	1	Tigger7	DNA/TcMar-Tigger	3511992	3511533	TRPV1	3500392	3468738	CTNS	3539762	3564836
67014	220331_at	25	14	100193555	100193579	25	1	L2c	LINE/L2	100193347	100193643	CYP46A1	100150641	100193638	EML1	100204030	100408397
67662	221200_at	25					2	LTR3A	LTR/ERVK
67122	207524_at	25	7	116863302	116863326	25	1	L2c	LINE/L2	116863004	116863396	AC106873.4	116607526	116605900	WNT2	116963343	116916685
67953	207524_at	25	7	116863635	116863659	25	1	L2c	LINE/L2	116863555	116863961	AC106873.4	116607526	116605900	WNT2	116963343	116916685
68710	AFFX-HUMRGE/M10098_5_at	25	21	9827285	9827309	25	1	SSU-rRNA_Hsa	rRNA	9827005	9827581				TPTE	11029719	10906201
75765	AFFX-HUMRGE/M10098_M_at	25	GL000220.1	110171	110195	25	1	SSU-rRNA_Hsa	rRNA	109078	110946
74829	AFFX-HUMRGE/M10098_M_at	25	GL000220.1	109910	109934	25	1	SSU-rRNA_Hsa	rRNA	109078	110946
75073	207953_at	25	1	24032958	24032982	25	1	AluJr	SINE/Alu	24032837	24033005	RPL11	24018269	24022915	TCEB3	24069645	24088549
75081	208388_at	25	15	72110100	72110124	25	1	L1ME3	LINE/L1	72110030	72110543	CT62	71407833	71402583	MYO9A	72410918	72114632
75232	AFFX-HUMRGE/M10098_M_at	25	16	33963338	33963362	25	1	SSU-rRNA_Hsa	rRNA	33962497	33964361	RP11-812E19.9	33647696	33647044	CTD-2144E22.5	34256507	34257278
75988	AFFX-HUMRGE/M10098_M_at	25	16	33963121	33963145	25	1	SSU-rRNA_Hsa	rRNA	33962497	33964361	RP11-812E19.9	33647696	33647044	CTD-2144E22.5	34256507	34257278
72439	AFFX-HUMRGE/M10098_5_at	25					2	SSU-rRNA_Hsa	rRNA
73345	220331_at	25	1	48555835	48555859	25	1	L2b	LINE/L2	48555567	48555874	TRABD2B	48462567	48231308	AL109659.1	48569306	48569878
77756	220331_at	25	14	100193540	100193564	25	1	L2c	LINE/L2	100193347	100193643	CYP46A1	100150641	100193638	EML1	100204030	100408397
77907	208388_at	25	15	72110333	72110357	25	1	L1ME3	LINE/L1	72110030	72110543	CT62	71407833	71402583	MYO9A	72410918	72114632
77838	AFFX-HUMRGE/M10098_M_at	25	GL000220.1	109835	109859	25	1	SSU-rRNA_Hsa	rRNA	109078	110946
77832	AFFX-HUMRGE/M10098_5_at	25	21	9827390	9827414	25	1	SSU-rRNA_Hsa	rRNA	9827005	9827581				TPTE	11029719	10906201
78458	221200_at	25	14	70282274	70282298	25	1	HERVK3-int	LTR/ERVK	70282218	70282315	SLC10A1	70264006	70242134	SMOC1	70320848	70499083
80480	221116_at	25	4	69625369	69625345	25	1	L1P4a	LINE/L1	69626106	69625172	UGT2B15	69536346	69512348	UGT2B10	69681711	69696914
79333	219712_s_at	25	17	3511836	3511812	25	1	Tigger7	DNA/TcMar-Tigger	3511992	3511533	TRPV1	3500392	3468738	CTNS	3539762	3564836
81249	AFFX-HUMRGE/M10098_M_at	25					2	SSU-rRNA_Hsa	rRNA
82402	221200_at	25					2	LTR3A	LTR/ERVK
82290	210800_at	25					2	L1MA3	LINE/L1
83267	207524_at	25	7	116863567	116863591	25	1	L2c	LINE/L2	116863555	116863961	AC106873.4	116607526	116605900	WNT2	116963343	116916685
85790	219712_s_at	25	17	3511842	3511818	25	1	Tigger7	DNA/TcMar-Tigger	3511992	3511533	TRPV1	3500392	3468738	CTNS	3539762	3564836
85776	AFFX-HUMRGE/M10098_5_at	25	21	9827060	9827084	25	1	SSU-rRNA_Hsa	rRNA	9827005	9827581				TPTE	11029719	10906201
85969	220452_x_at	25					2	LTR5A	LTR/ERVK
85868	AFFX-HUMRGE/M10098_M_at	25	GL000220.1	109739	109763	25	1	SSU-rRNA_Hsa	rRNA	109078	110946
88632	221380_at	25	8	144171043	144171067	25	1	L1MEf	LINE/L1	144170622	144171595	RP11-520P18.5	144161874	144164418	LY6H	144242128	144239331
89351	221117_at	25	4	69625537	69625513	25	1	L1P4a	LINE/L1	69626106	69625172	UGT2B15	69536346	69512348	UGT2B10	69681711	69696914
91014	220452_x_at	25					2	LTR5A	LTR/ERVK
93020	210800_at	25					2	L1M1	LINE/L1
96720	208388_at	25	15	72110270	72110294	25	1	L1ME3	LINE/L1	72110030	72110543	CT62	71407833	71402583	MYO9A	72410918	72114632
99169	221116_at	25					2	L1P4a	LINE/L1
104647	208388_at	25	15	72110135	72110159	25	1	L1ME3	LINE/L1	72110030	72110543	CT62	71407833	71402583	MYO9A	72410918	72114632
105547	220452_x_at	25					2	LTR5B	LTR/ERVK
106604	221200_at	25					2	LTR3A	LTR/ERVK
104780	221200_at	25	14	70282339	70282363	25	1	LTR3A	LTR/ERVK	70282319	70282740	SLC10A1	70264006	70242134	SMOC1	70320848	70499083
108192	AFFX-HUMRGE/M10098_5_at	25					2	SSU-rRNA_Hsa	rRNA
109102	221117_at	25					2	L1P4a	LINE/L1
109260	AFFX-HUMRGE/M10098_M_at	25	GL000220.1	110048	110072	25	1	SSU-rRNA_Hsa	rRNA	109078	110946
110163	221116_at	25	4	69625276	69625252	25	1	L1P4a	LINE/L1	69626106	69625172	UGT2B15	69536346	69512348	UGT2B10	69681711	69696914
110153	207953_at	25	1	24033082	24033107	25	1	AluSx1	SINE/Alu	24033006	24033140	RPL11	24018269	24022915	TCEB3	24069645	24088549
112886	221380_at	25	8	144171196	144171220	25	1	L1MEf	LINE/L1	144170622	144171595	RP11-520P18.5	144161874	144164418	LY6H	144242128	144239331
114508	207953_at	25	1	24032967	24032991	25	1	AluJr	SINE/Alu	24032837	24033005	RPL11	24018269	24022915	TCEB3	24069645	24088549
116071	221200_at	25					2	LTR3A	LTR/ERVK
117890	220452_x_at	25					2	LTR5A	LTR/ERVK
122672	221116_at	25					2	L1P4a	LINE/L1
123642	208388_at	25					2	L1ME3	LINE/L1
126809	220331_at	25	14	100193489	100193513	25	1	L2c	LINE/L2	100193347	100193643	CYP46A1	100150641	100193638	EML1	100204030	100408397
127115	207524_at	25					2	L2c	LINE/L2
125336	210800_at	25					2	L1MA4	LINE/L1
127731	210800_at	25					2	L1MA3	LINE/L1
130513	219712_s_at	25	17	3511775	3511751	25	1	Tigger7	DNA/TcMar-Tigger	3511992	3511533	TRPV1	3500392	3468738	CTNS	3539762	3564836
132555	207524_at	25	7	116863466	116863490	25	1	UCON86	LINE/L2	116863404	116863545	AC106873.4	116607526	116605900	WNT2	116963343	116916685
133971	219712_s_at	25	17	3511839	3511815	25	1	Tigger7	DNA/TcMar-Tigger	3511992	3511533	TRPV1	3500392	3468738	CTNS	3539762	3564836
133379	AFFX-HUMRGE/M10098_M_at	25	GL000220.1	110036	110060	25	1	SSU-rRNA_Hsa	rRNA	109078	110946
135929	207953_at	25					2	AluJr	SINE/Alu
135771	220331_at	25	14	100193498	100193522	25	1	L2c	LINE/L2	100193347	100193643	CYP46A1	100150641	100193638	EML1	100204030	100408397
136666	219712_s_at	25	17	3511860	3511836	25	1	Tigger7	DNA/TcMar-Tigger	3511992	3511533	TRPV1	3500392	3468738	CTNS	3539762	3564836
140248	221117_at	25					2	L1P4a	LINE/L1
142279	AFFX-HUMRGE/M10098_5_at	25					2	SSU-rRNA_Hsa	rRNA
142354	208388_at	25	15	72110036	72110060	25	1	L1ME3	LINE/L1	72110030	72110543	CT62	71407833	71402583	MYO9A	72410918	72114632
143046	208388_at	25	15	72110118	72110142	24	1	L1ME3	LINE/L1	72110030	72110543	CT62	71407833	71402583	MYO9A	72410918	72114632
145151	219712_s_at	25					2	Tigger7	DNA/TcMar-Tigger
150113	221116_at	25	4	69625392	69625369	24	1	L1P4a	LINE/L1	69626106	69625172	UGT2B15	69536346	69512348	UGT2B10	69681711	69696914
151193	221117_at	25	4	69625607	69625583	25	1	L1P4a	LINE/L1	69626106	69625172	UGT2B15	69536346	69512348	UGT2B10	69681711	69696914
154006	221116_at	25	4	69625330	69625306	24	1	L1P4a	LINE/L1	69626106	69625172	UGT2B15	69536346	69512348	UGT2B10	69681711	69696914
152319	208388_at	25	15	72110287	72110311	24	1	L1ME3	LINE/L1	72110030	72110543	CT62	71407833	71402583	MYO9A	72410918	72114632
152093	AFFX-HUMRGE/M10098_5_at	25	21	9827474	9827498	25	1	SSU-rRNA_Hsa	rRNA	9827005	9827581				TPTE	11029719	10906201
153927	221200_at	25	14	70282191	70282215	25	1	HERVK3-int	LTR/ERVK	70281484	70282221	SLC10A1	70264006	70242134	SMOC1	70320848	70499083
155737	221117_at	25	4	69625539	69625515	25	1	L1P4a	LINE/L1	69626106	69625172	UGT2B15	69536346	69512348	UGT2B10	69681711	69696914
159061	208388_at	25	15	72110423	72110447	25	1	L1ME3	LINE/L1	72110030	72110543	CT62	71407833	71402583	MYO9A	72410918	72114632
161001	207953_at	25					2	AluJr	SINE/Alu
161914	AFFX-HUMRGE/M10098_M_at	25					2	SSU-rRNA_Hsa	rRNA
160313	AFFX-HUMRGE/M10098_M_at	25					2	SSU-rRNA_Hsa	rRNA
163576	AFFX-HUMRGE/M10098_5_at	25	GL000220.1	109367	109391	25	1	SSU-rRNA_Hsa	rRNA	109078	110946
163040	221380_at	25	8	144171079	144171103	25	1	L1MEf	LINE/L1	144170622	144171595	RP11-520P18.5	144161874	144164418	LY6H	144242128	144239331
166247	208388_at	25	15	72110073	72110097	25	1	L1ME3	LINE/L1	72110030	72110543	CT62	71407833	71402583	MYO9A	72410918	72114632
166233	221380_at	25	8	144171112	144171136	25	1	L1MEf	LINE/L1	144170622	144171595	RP11-520P18.5	144161874	144164418	LY6H	144242128	144239331
170830	AFFX-HUMRGE/M10098_M_at	25					2	SSU-rRNA_Hsa	rRNA
172718	AFFX-HUMRGE/M10098_5_at	25	21	9827372	9827396	25	1	SSU-rRNA_Hsa	rRNA	9827005	9827581				TPTE	11029719	10906201
173458	210800_at	25					2	L1MA3	LINE/L1
174440	AFFX-HUMRGE/M10098_5_at	25	21	9827132	9827156	25	1	SSU-rRNA_Hsa	rRNA	9827005	9827581				TPTE	11029719	10906201
177400	219712_s_at	25	17	3511774	3511750	25	1	Tigger7	DNA/TcMar-Tigger	3511992	3511533	TRPV1	3500392	3468738	CTNS	3539762	3564836
176996	207524_at	25	7	116863279	116863303	25	1	L2c	LINE/L2	116863004	116863396	AC106873.4	116607526	116605900	WNT2	116963343	116916685
179817	220452_x_at	25	22	17540889	17540913	25	1	LTR5A	LTR/ERVK	17540024	17541058	GAB4	17489112	17442826	IL17RA	17565844	17596583
180555	221380_at	25	8	144171125	144171149	25	1	L1MEf	LINE/L1	144170622	144171595	RP11-520P18.5	144161874	144164418	LY6H	144242128	144239331
182560	AFFX-HUMRGE/M10098_5_at	25					2	SSU-rRNA_Hsa	rRNA
186839	220331_at	25	14	100193549	100193573	25	1	L2c	LINE/L2	100193347	100193643	CYP46A1	100150641	100193638	EML1	100204030	100408397
186307	220452_x_at	25	4	122318185	122318209	24	1	LTR5A	LTR/ERVK	122317709	122318709	QRFPR	122302214	122250467	ANXA5	122618268	122589110
186233	AFFX-HUMRGE/M10098_M_at	25	GL000220.1	109892	109916	25	1	SSU-rRNA_Hsa	rRNA	109078	110946
187258	AFFX-HUMRGE/M10098_M_at	25					2	SSU-rRNA_Hsa	rRNA
187255	221117_at	25	4	69625593	69625569	25	1	L1P4a	LINE/L1	69626106	69625172	UGT2B15	69536346	69512348	UGT2B10	69681711	69696914
189641	210800_at	25					2	L1MA5	LINE/L1
191546	AFFX-HUMRGE/M10098_5_at	25	16	33962714	33962738	25	1	SSU-rRNA_Hsa	rRNA	33962497	33964361	RP11-812E19.9	33647696	33647044	CTD-2144E22.5	34256507	34257278
198712	221116_at	25	4	69625454	69625430	24	1	L1P4a	LINE/L1	69626106	69625172	UGT2B15	69536346	69512348	UGT2B10	69681711	69696914
