# Supplementary material for: Microarray analysis reveals global modulation of endogenous retroelement transcription by microbes
Source: Retrovirology. 2014 Jul 25;11:59. doi: 10.1186/1742-4690-11-59 (PMC4222864; doi:10.1186/1742-4690-11-59)
Supplement: Supplementary file 3 — Additional file 3: Archive of human annotation files. Probe annotation files (csv format), as defined in the Methods, for the following Affymetrix platforms: hg_u95a, hg_u95a_v2, hg_u95b, hg_u95c, hg_u95e, hu6800, hg_u133a, hg_u133a_v2, hg_u133b, hg_u133_plus_v2, hg_u219, hg_focus, hugene_1_0_st, and hugene_2_0_st. Shortened platform names correspond to identifiers used within the ‘oligo’ Bioconductor R package. Column identifiers are pid – probe id, probeset – Affymetrix probeset, plen – probe length, sid – target chromosome, sstart – start position of probe on sid, send – end position of probe on sid, nident – identity within the region sstart to send, numhits – number of hits recorded by BLASTn, repeat – RepBase-defined repeat, repclass – RepBase-defined repeat class, rstart – start position of repetitive element, rend – end position of repetitive element, 5id – symbol of nearest 5′ protein coding gene, 5start – start position of 5id, 5stop – end position of 5id, 3id – symbol of nearest 3′ protein coding gene, 3start – start position of 3id, 3stop – end position of 3id. (ZIP 3 MB) [file 12977_2014_3913_MOESM3_ESM.zip › human/affy_hg_u133a.csv]

pid	probeset	plen	sid	sstart	send	nident	numhits	repeat	repclass	rstart	rend	5id	5start	5stop	3id	3start	3stop
1304	215944_at	25					2	HSMAR1	DNA/TcMar-Mariner
1285	216527_at	25	6	30269073	30269049	25	1	L1PA15	LINE/L1	30269160	30269027	TRIM26	30181204	30152232	TRIM39	30294256	30311506
1270	216209_at	25	12	126443397	126443373	25	1	MLT1J	LTR/ERVL-MaLR	126443514	126443254	TMEM132B	125671382	126146917	TMEM132C	128751948	129192460
2303	AFFX-HUMRGE/M10098_M_at	25	GL000220.1	110015	110039	25	1	SSU-rRNA_Hsa	rRNA	109078	110946
2456	212957_s_at	25	X	62646999	62646975	25	1	LTR46-int	LTR/ERV1	62647932	62646749	SPIN4	62571223	62567107	ARHGEF9	63005426	62854847
10843	219139_s_at	25					2	MER67B	LTR/ERV1
6674	214712_at	25	16	29418130	29418154	25	1	MER101-int	LTR/ERV1	29418050	29418281	CTB-134H23.2	29049923	29064047	BOLA2B	30205627	29454551
11147	220305_at	25	20	3854748	3854772	25	1	L1ME3A	LINE/L1	3854476	3854999	MAVS	3827487	3849280	PANK2	3869486	3907605
12430	220837_at	25	5	600463	600439	25	1	L1PA16	LINE/L1	600920	600410	SLC9A3	524447	473425	CEP72	612387	667283
12482	220452_x_at	25					2	LTR5B	LTR/ERVK
12500	207524_at	25	7	116863315	116863339	25	1	L2c	LINE/L2	116863004	116863396	AC106873.4	116607526	116605900	WNT2	116963343	116916685
6577	220305_at	25	20	3854832	3854856	25	1	L1ME3A	LINE/L1	3854476	3854999	MAVS	3827487	3849280	PANK2	3869486	3907605
9296	216150_at	25					2	MLT1D	LTR/ERVL-MaLR
12680	215738_at	25	13	46870988	46870964	25	1	MLT1D	LTR/ERVL-MaLR	46871004	46870544	LRRC63	46786083	46851501	KIAA0226L	47012325	46916139
8131	222184_at	25					2	LTR5A	LTR/ERVK
14047	210800_at	25	X	100575642	100575618	25	1	L1MA3	LINE/L1	100576144	100574819	TAF7L	100548059	100523241	TIMM8A	100604184	100600649
15064	217623_at	25	16	46736323	46736299	25	1	L1MC5a	LINE/L1	46736356	46736238	ORC6	46723555	46732306	MYLK3	46824319	46740891
15203	214712_at	25					2	MER101-int	LTR/ERV1
15508	216966_at	25	X	45615750	45615774	25	1	L1MA9	LINE/L1	45615742	45615958	CXorf36	45060146	45007619	KRBOX4	46306292	46356857
15569	215202_at	25	22	24023473	24023449	25	1	L1M2b	LINE/L1	24023853	24023383	C22orf43	23974508	23950639	RGL4	24030323	24041363
19673	215738_at	25					2	MLT1D	LTR/ERVL-MaLR
16775	AFFX-HUMRGE/M10098_5_at	25					2	SSU-rRNA_Hsa	rRNA
16716	216151_at	25	20	42098251	42098227	25	1	L1MC5	LINE/L1	42098415	42098132	SRSF6	42086568	42092245	L3MBTL1	42136320	42179590
16751	214712_at	25					2	MER101-int	LTR/ERV1
18369	211614_at	25	Y	23200514	23200490	25	1	HERVH-int	LTR/ERV1	23201907	23200101	RPS4Y2	22918050	22942918	CYorf17	23548246	23544840
18376	215202_at	25	22	24023458	24023434	24	1	L1M2b	LINE/L1	24023853	24023383	C22orf43	23974508	23950639	RGL4	24030323	24041363
19401	220609_at	25	5	177044858	177044834	25	1	L1MCa	LINE/L1	177045142	177044559	B4GALT7	177027101	177037348	FAM153A	177210399	177134982
16796	215467_x_at	25	1	182806698	182806674	25	1	L1M2	LINE/L1	182807046	182806649	NPL	182758428	182799519	DHX9	182808504	182856886
21172	215944_at	25	1	83440042	83440018	25	1	HSMAR1	DNA/TcMar-Mariner	83440969	83439676	LPHN2	81771845	82458120	TTLL7	84464833	84330711
19444	216319_at	25					2	L1PA13	LINE/L1
18067	215064_at	25	11	121181832	121181856	24	1	L2c	LINE/L2	121181734	121181913	SC5D	121163162	121179403	SORL1	121322912	121504402
22496	211614_at	25	Y	23200481	23200457	25	1	HERVH-int	LTR/ERV1	23201907	23200101	RPS4Y2	22918050	22942918	CYorf17	23548246	23544840
23948	216151_at	25	20	42098299	42098275	25	1	L1MC5	LINE/L1	42098415	42098132	SRSF6	42086568	42092245	L3MBTL1	42136320	42179590
23955	216874_at	25	2	145909817	145909841	24	1	HSMAR1	DNA/TcMar-Mariner	145908848	145910124	ZEB2	145282147	145145568	ACVR2A	148602086	148688393
17862	222340_at	25	3	126011865	126011841	25	1	L2a	LINE/L2	126011870	126011643	ALDH1L1	125916837	125822412	KLF15	126076285	126061478
24029	216528_at	25	5	131844450	131844474	25	1	L1M4	LINE/L1	131844314	131845106	IRF1	131826490	131817301	IL5	131892530	131877136
28154	220204_s_at	25	1	39994806	39994830	25	1	MIRb	SINE/MIR	39994694	39994858	BMP8A	39957318	39991607	PABPC4	40042462	40026488
27900	214696_at	25	17	1615326	1615302	25	1	L1ME4a	LINE/L1	1615571	1615192	TLCD2	1613732	1611064	WDR81	1619817	1641893
28348	221054_s_at	25					2	MER41B	LTR/ERV1
27037	220204_s_at	25	1	39994799	39994823	25	1	MIRb	SINE/MIR	39994694	39994858	BMP8A	39957318	39991607	PABPC4	40042462	40026488
35013	AFFX-r2-Hs28SrRNA-M_at	25	GL000220.1	116229	116253	25	1	LSU-rRNA_Hsa	rRNA	114239	118417
29772	217137_x_at	25					2	L1PA10	LINE/L1
30647	215978_x_at	25					2	AluY	SINE/Alu
32280	AFFX-HUMRGE/M10098_M_at	25					2	SSU-rRNA_Hsa	rRNA
32641	216229_x_at	25					2	L1M4	LINE/L1
33797	220305_at	25	20	3854804	3854828	25	1	L1ME3A	LINE/L1	3854476	3854999	MAVS	3827487	3849280	PANK2	3869486	3907605
35292	AFFX-HUMRGE/M10098_M_at	25					2	SSU-rRNA_Hsa	rRNA
35253	AFFX-HUMRGE/M10098_M_at	25					2	SSU-rRNA_Hsa	rRNA
36587	215202_at	25	22	24023568	24023544	25	1	L1M2b	LINE/L1	24023853	24023383	C22orf43	23974508	23950639	RGL4	24030323	24041363
37948	216157_at	25	17	42027322	42027346	24	1	MLT1H1	LTR/ERVL-MaLR	42027137	42027499	PPY	42019836	42018172	PYY	42081837	42030106
38417	222184_at	25	8	12029082	12029106	25	1	LTR5A	LTR/ERVK	12028635	12029655	USP17L2	11996586	11994677	FAM86B1	12051642	12039605
39467	220452_x_at	25					2	LTR5A	LTR/ERVK
40712	221117_at	25					2	L1P4a	LINE/L1
40927	214712_at	25					2	MER101-int	LTR/ERV1
41119	AFFX-HUMRGE/M10098_M_at	25	GL000220.1	109739	109763	25	1	SSU-rRNA_Hsa	rRNA	109078	110946
40807	214823_at	25	6	27325813	27325789	25	1	MIR3	SINE/MIR	27325905	27325738	POM121L2	27279949	27253682	ZNF391	27342394	27371683
42626	220893_at	25	5	60506467	60506443	24	1	HAL1M8	LINE/L1	60507062	60506297	SMIM15	60458301	60453536	ZSWIM6	60628100	60841997
48391	220915_s_at	25	GL000195.1	29467	29443	25	1	LTR43	LTR/ERV1	29648	29165				AC011043.1	74342	43717
42379	216187_x_at	25	14	104133181	104133157	25	1	AluSx1	SINE/Alu	104133415	104133102	APOPT1	104029299	104073860	XRCC3	104181841	104163946
50601	219139_s_at	25					2	MER67B	LTR/ERV1
50949	220837_at	25					2	L1PA16	LINE/L1
50739	216792_at	25	19	36619610	36619634	25	1	LTR10B	LTR/ERV1	36619380	36619667	TBCB	36605191	36616849	CAPNS1	36630477	36641255
52663	220452_x_at	25					2	LTR5A	LTR/ERVK
52621	216209_at	25	12	126443293	126443269	25	1	MLT1J	LTR/ERVL-MaLR	126443514	126443254	TMEM132B	125671382	126146917	TMEM132C	128751948	129192460
55346	207953_at	25	1	24033086	24033111	25	1	AluSx1	SINE/Alu	24033006	24033140	RPL11	24018269	24022915	TCEB3	24069645	24088549
55379	216874_at	25	2	145909907	145909931	25	1	HSMAR1	DNA/TcMar-Mariner	145908848	145910124	ZEB2	145282147	145145568	ACVR2A	148602086	148688393
55463	221117_at	25	4	69625524	69625500	24	1	L1P4a	LINE/L1	69626106	69625172	UGT2B15	69536346	69512348	UGT2B10	69681711	69696914
57752	222139_at	25	7	134866489	134866513	25	1	HERV1_LTRd	LTR/ERV1	134866219	134866749	TMEM140	134832824	134850650	WDR91	134896316	134868590
54950	220730_at	25	16	89301874	89301898	25	1	L1MEf	LINE/L1	89301867	89302074	ZNF778	89284118	89295363	ANKRD11	89556969	89334038
54981	216874_at	25	2	145909637	145909661	24	1	HSMAR1	DNA/TcMar-Mariner	145908848	145910124	ZEB2	145282147	145145568	ACVR2A	148602086	148688393
56596	214823_at	25	6	27325850	27325826	25	1	MIR3	SINE/MIR	27325905	27325738	POM121L2	27279949	27253682	ZNF391	27342394	27371683
56338	221116_at	25	4	69625352	69625328	25	1	L1P4a	LINE/L1	69626106	69625172	UGT2B15	69536346	69512348	UGT2B10	69681711	69696914
59805	206519_x_at	25	19	52021193	52021169	25	1	L1MEg	LINE/L1	52021582	52020670	SIGLEC12	52005043	51994611	SIGLEC6	52035110	52022779
61205	220331_at	25	14	100193472	100193496	25	1	L2c	LINE/L2	100193347	100193643	CYP46A1	100150641	100193638	EML1	100204030	100408397
55154	216527_at	25					2	AluSz6	SINE/Alu
62552	222312_s_at	25	1	85618493	85618469	25	1	L2a	LINE/L2	85618538	85618300	MCOLN3	85514182	85483765	SYDE2	85666729	85622556
61181	217137_x_at	25					2	L1PA5	LINE/L1
63744	216459_x_at	25					2	AluSq2	SINE/Alu
65355	AFFX-HUMRGE/M10098_M_at	25	16	33963345	33963369	25	1	SSU-rRNA_Hsa	rRNA	33962497	33964361	RP11-812E19.9	33647696	33647044	CTD-2144E22.5	34256507	34257278
63598	216528_at	25	5	131844515	131844539	25	1	L1M4	LINE/L1	131844314	131845106	IRF1	131826490	131817301	IL5	131892530	131877136
65152	214110_s_at	25	2	91806004	91805980	25	1	MLT1H1	LTR/ERVL-MaLR	91806248	91805740	RP11-685N3.1	90538397	90537839	TEKT4	95537178	95542574
66420	220609_at	25	5	177044668	177044644	25	1	L1MCa	LINE/L1	177045142	177044559	B4GALT7	177027101	177037348	FAM153A	177210399	177134982
66435	211614_at	25	Y	23200603	23200579	25	1	HERVH-int	LTR/ERV1	23201907	23200101	RPS4Y2	22918050	22942918	CYorf17	23548246	23544840
67658	AFFX-HUMRGE/M10098_5_at	25	21	9827453	9827477	25	1	SSU-rRNA_Hsa	rRNA	9827005	9827581				TPTE	11029719	10906201
68128	221117_at	25	4	69625604	69625580	25	1	L1P4a	LINE/L1	69626106	69625172	UGT2B15	69536346	69512348	UGT2B10	69681711	69696914
68306	217679_x_at	25					2	AluSx1	SINE/Alu
69704	221174_at	25					2	Tigger3	DNA/TcMar-Tigger
69759	212957_s_at	25	X	62646737	62646713	25	1	LTR46	LTR/ERV1	62646748	62646649	SPIN4	62571223	62567107	ARHGEF9	63005426	62854847
71102	207953_at	25	1	24032951	24032975	25	1	AluJr	SINE/Alu	24032837	24033005	RPL11	24018269	24022915	TCEB3	24069645	24088549
70639	216157_at	25	17	42027272	42027296	25	1	MLT1H1	LTR/ERVL-MaLR	42027137	42027499	PPY	42019836	42018172	PYY	42081837	42030106
73636	207524_at	25	7	116863416	116863440	25	1	UCON86	LINE/L2	116863404	116863545	AC106873.4	116607526	116605900	WNT2	116963343	116916685
72594	220915_s_at	25					2	LTR43	LTR/ERV1
79114	220331_at	25	14	100193475	100193499	25	1	L2c	LINE/L2	100193347	100193643	CYP46A1	100150641	100193638	EML1	100204030	100408397
79704	220893_at	25	5	60506557	60506533	25	1	HAL1M8	LINE/L1	60507062	60506297	SMIM15	60458301	60453536	ZSWIM6	60628100	60841997
79626	220893_at	25	5	60506523	60506499	25	1	HAL1M8	LINE/L1	60507062	60506297	SMIM15	60458301	60453536	ZSWIM6	60628100	60841997
83415	216771_at	25	18	2517758	2517734	25	1	LTR84b	LTR/ERVL	2518249	2517552	ADCYAP1	904944	912173	METTL4	2571508	2537524
86366	220730_at	25	16	89301912	89301936	25	1	L1MEf	LINE/L1	89301867	89302074	ZNF778	89284118	89295363	ANKRD11	89556969	89334038
84952	216319_at	25					2	L1PA13	LINE/L1
82231	206519_x_at	25	19	52021240	52021216	25	1	L1MEg	LINE/L1	52021582	52020670	SIGLEC12	52005043	51994611	SIGLEC6	52035110	52022779
82270	215467_x_at	25					2	L1M2	LINE/L1
84787	220893_at	25	5	60506641	60506617	25	1	HAL1M8	LINE/L1	60507062	60506297	SMIM15	60458301	60453536	ZSWIM6	60628100	60841997
84822	217137_x_at	25	15	39145543	39145567	25	1	L1PA5	LINE/L1	39144733	39145850	C15orf53	38988799	38992239	C15orf54	39542885	39547046
84835	AFFX-HUMRGE/M10098_5_at	25					2	SSU-rRNA_Hsa	rRNA
85154	206519_x_at	25	19	52021336	52021312	25	1	L1MEg	LINE/L1	52021582	52020670	SIGLEC12	52005043	51994611	SIGLEC6	52035110	52022779
82521	216229_x_at	25					2	AluY	SINE/Alu
82559	222340_at	25	3	126011813	126011789	25	1	L2a	LINE/L2	126011870	126011643	ALDH1L1	125916837	125822412	KLF15	126076285	126061478
88166	216459_x_at	25					2	AluSx1	SINE/Alu
87937	222139_at	25	7	134866387	134866411	25	1	HERV1_LTRd	LTR/ERV1	134866219	134866749	TMEM140	134832824	134850650	WDR91	134896316	134868590
87868	220893_at	25	5	60506794	60506770	25	1	HAL1M8	LINE/L1	60507062	60506297	SMIM15	60458301	60453536	ZSWIM6	60628100	60841997
87629	215467_x_at	25	1	182806898	182806874	25	1	L1M2	LINE/L1	182807046	182806649	NPL	182758428	182799519	DHX9	182808504	182856886
82402	216028_at	25	11	43880939	43880963	25	1	MIR	SINE/MIR	43880884	43881019	HSD17B12	43577986	43878167	ALKBH3	43902361	43941816
89433	217137_x_at	25					2	L1PA5	LINE/L1
89587	216771_at	25	18	2517690	2517666	25	1	LTR84b	LTR/ERVL	2518249	2517552	ADCYAP1	904944	912173	METTL4	2571508	2537524
90698	220893_at	25	5	60506497	60506473	25	1	HAL1M8	LINE/L1	60507062	60506297	SMIM15	60458301	60453536	ZSWIM6	60628100	60841997
89321	216966_at	25	X	45615891	45615915	25	1	L1MA9	LINE/L1	45615742	45615958	CXorf36	45060146	45007619	KRBOX4	46306292	46356857
89096	220915_s_at	25	GL000195.1	29556	29532	25	1	LTR43	LTR/ERV1	29648	29165				AC011043.1	74342	43717
92022	220893_at	25	5	60506719	60506695	25	1	HAL1M8	LINE/L1	60507062	60506297	SMIM15	60458301	60453536	ZSWIM6	60628100	60841997
91919	216789_at	25	17	48361988	48362012	25	1	L2	LINE/L2	48361136	48362025	TMEM92	48348767	48358844	XYLT2	48423453	48440499
89688	215467_x_at	25					2	L1M2	LINE/L1
92463	207550_at	25	1	43819711	43819735	25	1	MIR	SINE/MIR	43819571	43819794	MPL	43803478	43818443	CDC20	43824626	43828874
93467	215944_at	25					2	HSMAR1	DNA/TcMar-Mariner
93600	216771_at	25	18	2517416	2517392	25	1	AluSx	SINE/Alu	2517549	2517242	ADCYAP1	904944	912173	METTL4	2571508	2537524
92507	216319_at	25					2	L1PA13	LINE/L1
97836	220837_at	25	5	600675	600651	24	1	L1PA16	LINE/L1	600920	600410	SLC9A3	524447	473425	CEP72	612387	667283
96610	216874_at	25	2	145909858	145909882	25	1	HSMAR1	DNA/TcMar-Mariner	145908848	145910124	ZEB2	145282147	145145568	ACVR2A	148602086	148688393
94745	221174_at	25	10	92455703	92455679	25	1	L1MA9	LINE/L1	92455712	92453219	KIF20B	91461367	91534700	HTR7	92617671	92500578
96384	216771_at	25	18	2517590	2517566	25	1	LTR84b	LTR/ERVL	2518249	2517552	ADCYAP1	904944	912173	METTL4	2571508	2537524
96392	216792_at	25					2	AluSx3	SINE/Alu
97557	210800_at	25	X	100576034	100576010	25	1	L1MA3	LINE/L1	100576144	100574819	TAF7L	100548059	100523241	TIMM8A	100604184	100600649
96807	220730_at	25	16	89301952	89301976	25	1	L1MEf	LINE/L1	89301867	89302074	ZNF778	89284118	89295363	ANKRD11	89556969	89334038
95133	222139_at	25	7	134866170	134866194	25	1	HERV15-int	LTR/ERV1	134865310	134866218	TMEM140	134832824	134850650	WDR91	134896316	134868590
99267	214110_s_at	25					2	MLT1H1	LTR/ERVL-MaLR
99057	215944_at	25	1	83440093	83440069	25	1	HSMAR1	DNA/TcMar-Mariner	83440969	83439676	LPHN2	81771845	82458120	TTLL7	84464833	84330711
99670	214696_at	25	17	1615315	1615291	25	1	L1ME4a	LINE/L1	1615571	1615192	TLCD2	1613732	1611064	WDR81	1619817	1641893
99321	217137_x_at	25					2	L1PA5	LINE/L1
95030	221174_at	25	10	92456083	92456059	24	1	Tigger3	DNA/TcMar-Tigger	92456101	92455962	KIF20B	91461367	91534700	HTR7	92617671	92500578
99523	222139_at	25	7	134866185	134866209	25	1	HERV15-int	LTR/ERV1	134865310	134866218	TMEM140	134832824	134850650	WDR91	134896316	134868590
93905	222340_at	25	3	126011748	126011724	25	1	L2a	LINE/L2	126011870	126011643	ALDH1L1	125916837	125822412	KLF15	126076285	126061478
102099	216157_at	25	17	42027383	42027407	25	1	MLT1H1	LTR/ERVL-MaLR	42027137	42027499	PPY	42019836	42018172	PYY	42081837	42030106
100451	216459_x_at	25					2	Tigger1	DNA/TcMar-Tigger
101996	212957_s_at	25	X	62646808	62646784	25	1	LTR46-int	LTR/ERV1	62647932	62646749	SPIN4	62571223	62567107	ARHGEF9	63005426	62854847
102270	211614_at	25	Y	23200542	23200518	25	1	HERVH-int	LTR/ERV1	23201907	23200101	RPS4Y2	22918050	22942918	CYorf17	23548246	23544840
103248	216319_at	25					2	L1PA13	LINE/L1
103649	216157_at	25					2	MLT1H1	LTR/ERVL-MaLR
103765	206519_x_at	25	19	52021513	52021489	24	1	L1MEg	LINE/L1	52021582	52020670	SIGLEC12	52005043	51994611	SIGLEC6	52035110	52022779
105004	207550_at	25	1	43819752	43819776	25	1	MIR	SINE/MIR	43819571	43819794	MPL	43803478	43818443	CDC20	43824626	43828874
106367	215467_x_at	25	1	182806505	182806481	25	1	AluSx	SINE/Alu	182806648	182806339	NPL	182758428	182799519	DHX9	182808504	182856886
106278	221174_at	25	10	92456017	92455993	25	1	Tigger3	DNA/TcMar-Tigger	92456101	92455962	KIF20B	91461367	91534700	HTR7	92617671	92500578
105096	215467_x_at	25	1	182806424	182806400	25	1	AluSx	SINE/Alu	182806648	182806339	NPL	182758428	182799519	DHX9	182808504	182856886
105216	221174_at	25	10	92455806	92455782	25	1	Tigger3c	DNA/TcMar-Tigger	92455953	92455717	KIF20B	91461367	91534700	HTR7	92617671	92500578
108110	216792_at	25	19	36619469	36619493	25	1	LTR10B	LTR/ERV1	36619380	36619667	TBCB	36605191	36616849	CAPNS1	36630477	36641255
109099	216319_at	25					2	L1PREC2	LINE/L1
110481	206519_x_at	25	19	52021484	52021460	25	1	L1MEg	LINE/L1	52021582	52020670	SIGLEC12	52005043	51994611	SIGLEC6	52035110	52022779
110652	221116_at	25	4	69625261	69625237	25	1	L1P4a	LINE/L1	69626106	69625172	UGT2B15	69536346	69512348	UGT2B10	69681711	69696914
110580	216527_at	25	6	30268639	30268615	25	1	L1PA15	LINE/L1	30268729	30265851	TRIM26	30181204	30152232	TRIM39	30294256	30311506
110835	210800_at	25					2	L1M1	LINE/L1
112149	221174_at	25	10	92455762	92455738	25	1	Tigger3c	DNA/TcMar-Tigger	92455953	92455717	KIF20B	91461367	91534700	HTR7	92617671	92500578
112016	216229_x_at	25					2	L1M4b	LINE/L1
113689	AFFX-HUMRGE/M10098_5_at	25	21	9827174	9827198	25	1	SSU-rRNA_Hsa	rRNA	9827005	9827581				TPTE	11029719	10906201
110707	215202_at	25	22	24023590	24023566	25	1	L1M2b	LINE/L1	24023853	24023383	C22orf43	23974508	23950639	RGL4	24030323	24041363
110767	208388_at	25	15	72110472	72110496	25	1	L1ME3	LINE/L1	72110030	72110543	CT62	71407833	71402583	MYO9A	72410918	72114632
112329	216187_x_at	25					2	AluSx1	SINE/Alu
116479	215978_x_at	25					2	AluSg	SINE/Alu
117533	AFFX-HUMRGE/M10098_5_at	25	21	9827162	9827186	25	1	SSU-rRNA_Hsa	rRNA	9827005	9827581				TPTE	11029719	10906201
118058	216319_at	25	6	132241583	132241607	25	1	L1PA13	LINE/L1	132240460	132242189	ENPP1	132129156	132216295	CTGF	132272513	132269316
119508	207524_at	25	7	116863490	116863514	25	1	UCON86	LINE/L2	116863404	116863545	AC106873.4	116607526	116605900	WNT2	116963343	116916685
120579	216157_at	25					2	MLT1H1	LTR/ERVL-MaLR
120746	217623_at	25	16	46736520	46736496	25	1	L1MC5a	LINE/L1	46736520	46736376	ORC6	46723555	46732306	MYLK3	46824319	46740891
122005	221116_at	25	4	69625417	69625394	24	1	L1P4a	LINE/L1	69626106	69625172	UGT2B15	69536346	69512348	UGT2B10	69681711	69696914
120503	216187_x_at	25					2	AluSq2	SINE/Alu
121933	221714_s_at	25	16	21808208	21808184	25	1	LTR52	LTR/ERVL	21808286	21808120	OTOA	21689835	21772050	61E3.4	30265831	21845890
122262	207524_at	25	7	116863262	116863286	25	1	L2c	LINE/L2	116863004	116863396	AC106873.4	116607526	116605900	WNT2	116963343	116916685
124727	219139_s_at	25	1	16795484	16795460	25	1	MER67B	LTR/ERV1	16796020	16795388	NECAP2	16767167	16786573	AL355149.2	16865561	16866070
123411	221380_at	25	8	144171155	144171180	25	1	L1MEf	LINE/L1	144170622	144171595	RP11-520P18.5	144161874	144164418	LY6H	144242128	144239331
125179	216527_at	25					2	L1PA15	LINE/L1
123594	216151_at	25	20	42098186	42098162	25	1	L1MC5	LINE/L1	42098415	42098132	SRSF6	42086568	42092245	L3MBTL1	42136320	42179590
126065	216789_at	25	17	48361952	48361976	25	1	L2	LINE/L2	48361136	48362025	TMEM92	48348767	48358844	XYLT2	48423453	48440499
126625	215064_at	25	11	121181745	121181769	25	1	L2c	LINE/L2	121181734	121181913	SC5D	121163162	121179403	SORL1	121322912	121504402
126666	210800_at	25					2	L1MA3	LINE/L1
127696	215202_at	25	22	24023537	24023513	25	1	L1M2b	LINE/L1	24023853	24023383	C22orf43	23974508	23950639	RGL4	24030323	24041363
129148	207953_at	25	1	24032955	24032979	25	1	AluJr	SINE/Alu	24032837	24033005	RPL11	24018269	24022915	TCEB3	24069645	24088549
130905	215202_at	25	22	24023518	24023494	25	1	L1M2b	LINE/L1	24023853	24023383	C22orf43	23974508	23950639	RGL4	24030323	24041363
130946	216771_at	25	18	2517725	2517701	25	1	LTR84b	LTR/ERVL	2518249	2517552	ADCYAP1	904944	912173	METTL4	2571508	2537524
132053	211614_at	25	Y	23200398	23200374	25	1	HERVH-int	LTR/ERV1	23201907	23200101	RPS4Y2	22918050	22942918	CYorf17	23548246	23544840
133388	207953_at	25	1	24033085	24033110	25	1	AluSx1	SINE/Alu	24033006	24033140	RPL11	24018269	24022915	TCEB3	24069645	24088549
133327	212957_s_at	25	X	62646723	62646699	25	1	LTR46	LTR/ERV1	62646748	62646649	SPIN4	62571223	62567107	ARHGEF9	63005426	62854847
134615	AFFX-HUMRGE/M10098_M_at	25					2	SSU-rRNA_Hsa	rRNA
136697	216187_x_at	25					2	AluSx1	SINE/Alu
137648	214712_at	25					2	MER101-int	LTR/ERV1
137892	AFFX-r2-Hs28SrRNA-M_at	25					2	LSU-rRNA_Hsa	rRNA
137893	221380_at	25	8	144171288	144171312	25	1	L1MEf	LINE/L1	144170622	144171595	RP11-520P18.5	144161874	144164418	LY6H	144242128	144239331
138898	221380_at	25	8	144171489	144171513	25	1	L1MEf	LINE/L1	144170622	144171595	RP11-520P18.5	144161874	144164418	LY6H	144242128	144239331
138912	219712_s_at	25	17	3511862	3511838	25	1	Tigger7	DNA/TcMar-Tigger	3511992	3511533	TRPV1	3500392	3468738	CTNS	3539762	3564836
141814	210800_at	25	X	100575989	100575965	25	1	L1MA3	LINE/L1	100576144	100574819	TAF7L	100548059	100523241	TIMM8A	100604184	100600649
142307	215467_x_at	25	1	182806777	182806753	25	1	L1M2	LINE/L1	182807046	182806649	NPL	182758428	182799519	DHX9	182808504	182856886
143232	222184_at	25					2	LTR5A	LTR/ERVK
143777	219712_s_at	25	17	3511835	3511811	25	1	Tigger7	DNA/TcMar-Tigger	3511992	3511533	TRPV1	3500392	3468738	CTNS	3539762	3564836
144618	220305_at	25	15	36861744	36861768	25	1	L1ME3	LINE/L1	36861260	36861774	ATPBD4	35838394	35509546	C15orf41	36871812	37102449
146243	221200_at	25	14	70282350	70282374	25	1	LTR3A	LTR/ERVK	70282319	70282740	SLC10A1	70264006	70242134	SMOC1	70320848	70499083
146079	216527_at	25	6	30269127	30269103	25	1	L1PA15	LINE/L1	30269160	30269027	TRIM26	30181204	30152232	TRIM39	30294256	30311506
145971	AFFX-HUMRGE/M10098_5_at	25					2	SSU-rRNA_Hsa	rRNA
150336	214110_s_at	25					2	MLT1H1	LTR/ERVL-MaLR
154586	216157_at	25	17	42027287	42027311	25	1	MLT1H1	LTR/ERVL-MaLR	42027137	42027499	PPY	42019836	42018172	PYY	42081837	42030106
153573	216771_at	25	18	2517686	2517662	25	1	LTR84b	LTR/ERVL	2518249	2517552	ADCYAP1	904944	912173	METTL4	2571508	2537524
153337	215738_at	25					2	MLT1D	LTR/ERVL-MaLR
155085	221380_at	25	8	144171014	144171038	25	1	L1MEf	LINE/L1	144170622	144171595	RP11-520P18.5	144161874	144164418	LY6H	144242128	144239331
151864	217679_x_at	25					2	AluSx1	SINE/Alu
152182	215944_at	25					2	HSMAR1	DNA/TcMar-Mariner
156058	216528_at	25	5	131844488	131844512	25	1	L1M4	LINE/L1	131844314	131845106	IRF1	131826490	131817301	IL5	131892530	131877136
156087	214110_s_at	25	2	91806057	91806033	25	1	MLT1H1	LTR/ERVL-MaLR	91806248	91805740	RP11-685N3.1	90538397	90537839	TEKT4	95537178	95542574
156407	216732_at	25	9	90792870	90792846	25	1	MER41G	LTR/ERV1	90792938	90792705	CDK20	90589668	90581356	SPIN1	91003334	91093609
156622	216319_at	25	6	132241465	132241489	25	1	L1PA13	LINE/L1	132240460	132242189	ENPP1	132129156	132216295	CTGF	132272513	132269316
158013	213557_at	25	17	37723532	37723556	25	1	L2a	LINE/L2	37723521	37723794	CDK12	37617764	37721160	NEUROD2	37766030	37759789
160247	221380_at	25	8	144171097	144171121	25	1	L1MEf	LINE/L1	144170622	144171595	RP11-520P18.5	144161874	144164418	LY6H	144242128	144239331
159139	221714_s_at	25	16	21807999	21807975	25	1	LTR52	LTR/ERVL	21808078	21807865	OTOA	21689835	21772050	61E3.4	30265831	21845890
159133	219139_s_at	25	1	16795518	16795494	25	1	MER67B	LTR/ERV1	16796020	16795388	NECAP2	16767167	16786573	AL355149.2	16865561	16866070
160481	207550_at	25	1	43819904	43819928	25	1	L2c	LINE/L2	43819892	43819960	MPL	43803478	43818443	CDC20	43824626	43828874
160426	222184_at	25	8	12029434	12029458	25	1	LTR5A	LTR/ERVK	12028635	12029655	USP17L2	11996586	11994677	FAM86B1	12051642	12039605
163218	220730_at	25	16	89301987	89302011	25	1	L1MEf	LINE/L1	89301867	89302074	ZNF778	89284118	89295363	ANKRD11	89556969	89334038
160853	216150_at	25	20	42100052	42100076	25	1	MLT1D	LTR/ERVL-MaLR	42099863	42100315	SRSF6	42086568	42092245	L3MBTL1	42136320	42179590
160844	219139_s_at	25					2	MER67B	LTR/ERV1
164601	216157_at	25	17	42027343	42027367	25	1	MLT1H1	LTR/ERVL-MaLR	42027137	42027499	PPY	42019836	42018172	PYY	42081837	42030106
165107	207524_at	25	7	116863302	116863326	25	1	L2c	LINE/L2	116863004	116863396	AC106873.4	116607526	116605900	WNT2	116963343	116916685
165133	220331_at	25	14	100193555	100193579	25	1	L2c	LINE/L2	100193347	100193643	CYP46A1	100150641	100193638	EML1	100204030	100408397
164719	AFFX-HUMRGE/M10098_5_at	25	21	9827018	9827042	25	1	SSU-rRNA_Hsa	rRNA	9827005	9827581				TPTE	11029719	10906201
164776	219712_s_at	25	17	3511844	3511820	25	1	Tigger7	DNA/TcMar-Tigger	3511992	3511533	TRPV1	3500392	3468738	CTNS	3539762	3564836
167917	AFFX-HUMRGE/M10098_5_at	25	21	9827330	9827354	25	1	SSU-rRNA_Hsa	rRNA	9827005	9827581				TPTE	11029719	10906201
167795	220915_s_at	25	GL000195.1	29594	29570	25	1	LTR43	LTR/ERV1	29648	29165				AC011043.1	74342	43717
169015	207524_at	25	7	116863635	116863659	25	1	L2c	LINE/L2	116863555	116863961	AC106873.4	116607526	116605900	WNT2	116963343	116916685
169110	216151_at	25					2	AluJb	SINE/Alu
167600	215738_at	25	13	46870669	46870645	25	1	MLT1D	LTR/ERVL-MaLR	46871004	46870544	LRRC63	46786083	46851501	KIAA0226L	47012325	46916139
167612	214110_s_at	25					2	MLT1H1	LTR/ERVL-MaLR
169202	207550_at	25	1	43820004	43820028	25	1	L2c	LINE/L2	43819930	43820136	MPL	43803478	43818443	CDC20	43824626	43828874
167495	215064_at	25	11	121181473	121181497	25	1	MLT1A1	LTR/ERVL-MaLR	121181469	121181668	SC5D	121163162	121179403	SORL1	121322912	121504402
168983	217679_x_at	25	1	12258792	12258768	25	1	AluYf1	SINE/Alu	12259049	12258744	TNFRSF1B	12227060	12269285	VPS13D	12290124	12572099
168989	216229_x_at	25					2	L1M4	LINE/L1
166340	221200_at	25					2	LTR3A	LTR/ERVK
168800	217679_x_at	25					2	AluSx1	SINE/Alu
169411	215064_at	25	11	121181554	121181578	25	1	MLT1A1	LTR/ERVL-MaLR	121181469	121181668	SC5D	121163162	121179403	SORL1	121322912	121504402
170214	AFFX-HUMRGE/M10098_5_at	25	21	9827285	9827309	25	1	SSU-rRNA_Hsa	rRNA	9827005	9827581				TPTE	11029719	10906201
173462	219712_s_at	25	17	3511777	3511753	25	1	Tigger7	DNA/TcMar-Tigger	3511992	3511533	TRPV1	3500392	3468738	CTNS	3539762	3564836
173361	216028_at	25					2	MLT1D	LTR/ERVL-MaLR
174539	216789_at	25	17	48362327	48362351	25	1	AluJo	SINE/Alu	48362119	48362468	TMEM92	48348767	48358844	XYLT2	48423453	48440499
175088	222184_at	25					2	LTR5A	LTR/ERVK
176324	216527_at	25	6	30269089	30269065	25	1	L1PA15	LINE/L1	30269160	30269027	TRIM26	30181204	30152232	TRIM39	30294256	30311506
177357	AFFX-r2-Hs28SrRNA-M_at	25	GL000220.1	115226	115250	25	1	LSU-rRNA_Hsa	rRNA	114239	118417
178901	216789_at	25	17	48361879	48361903	25	1	L2	LINE/L2	48361136	48362025	TMEM92	48348767	48358844	XYLT2	48423453	48440499
178808	211614_at	25	Y	23200567	23200543	25	1	HERVH-int	LTR/ERV1	23201907	23200101	RPS4Y2	22918050	22942918	CYorf17	23548246	23544840
178844	213557_at	25	17	37723565	37723589	25	1	L2a	LINE/L2	37723521	37723794	CDK12	37617764	37721160	NEUROD2	37766030	37759789
179375	213557_at	25	17	37723728	37723752	25	1	L2a	LINE/L2	37723521	37723794	CDK12	37617764	37721160	NEUROD2	37766030	37759789
181942	AFFX-HUMRGE/M10098_M_at	25	GL000220.1	109910	109934	25	1	SSU-rRNA_Hsa	rRNA	109078	110946
180519	215978_x_at	25					2	AluYc	SINE/Alu
180456	AFFX-HUMRGE/M10098_5_at	25					2	SSU-rRNA_Hsa	rRNA
180725	220204_s_at	25	1	39994772	39994796	25	1	MIRb	SINE/MIR	39994694	39994858	BMP8A	39957318	39991607	PABPC4	40042462	40026488
181861	216106_at	25	15	81283544	81283520	25	1	MLT1J	LTR/ERVL-MaLR	81283676	81283277	MESDC2	81282219	81239667	MESDC1	81293295	81296342
182052	211614_at	25					2	HERVH-int	LTR/ERV1
183684	220331_at	25	1	48555835	48555859	25	1	L2b	LINE/L2	48555567	48555874	TRABD2B	48462567	48231308	AL109659.1	48569306	48569878
183401	216792_at	25	19	36619531	36619555	25	1	LTR10B	LTR/ERV1	36619380	36619667	TBCB	36605191	36616849	CAPNS1	36630477	36641255
183413	216209_at	25	12	126443378	126443354	25	1	MLT1J	LTR/ERVL-MaLR	126443514	126443254	TMEM132B	125671382	126146917	TMEM132C	128751948	129192460
183346	221714_s_at	25	16	21808004	21807980	25	1	LTR52	LTR/ERVL	21808078	21807865	OTOA	21689835	21772050	61E3.4	30265831	21845890
184631	222340_at	25	3	126011700	126011676	25	1	L2a	LINE/L2	126011870	126011643	ALDH1L1	125916837	125822412	KLF15	126076285	126061478
184872	216732_at	25	9	90792805	90792781	25	1	MER41G	LTR/ERV1	90792938	90792705	CDK20	90589668	90581356	SPIN1	91003334	91093609
185098	220609_at	25	5	177044811	177044787	25	1	L1MCa	LINE/L1	177045142	177044559	B4GALT7	177027101	177037348	FAM153A	177210399	177134982
188691	AFFX-HUMRGE/M10098_M_at	25	GL000220.1	110171	110195	25	1	SSU-rRNA_Hsa	rRNA	109078	110946
188692	216789_at	25	17	48362315	48362339	25	1	AluJo	SINE/Alu	48362119	48362468	TMEM92	48348767	48358844	XYLT2	48423453	48440499
188713	AFFX-r2-Hs28SrRNA-M_at	25	5	71146856	71146880	25	1	LSU-rRNA_Hsa	rRNA	71146745	71146942	CARTPT	71014990	71016875	MAP1B	71403061	71505395
189079	207953_at	25	1	24032958	24032982	25	1	AluJr	SINE/Alu	24032837	24033005	RPL11	24018269	24022915	TCEB3	24069645	24088549
186152	208388_at	25	15	72110100	72110124	25	1	L1ME3	LINE/L1	72110030	72110543	CT62	71407833	71402583	MYO9A	72410918	72114632
189285	222340_at	25	3	126011754	126011730	25	1	L2a	LINE/L2	126011870	126011643	ALDH1L1	125916837	125822412	KLF15	126076285	126061478
190149	AFFX-HUMRGE/M10098_M_at	25	16	33963338	33963362	25	1	SSU-rRNA_Hsa	rRNA	33962497	33964361	RP11-812E19.9	33647696	33647044	CTD-2144E22.5	34256507	34257278
190279	217679_x_at	25					2	AluYf1	SINE/Alu
191934	AFFX-HUMRGE/M10098_M_at	25	GL000220.1	109835	109859	25	1	SSU-rRNA_Hsa	rRNA	109078	110946
193280	220331_at	25	14	100193540	100193564	25	1	L2c	LINE/L2	100193347	100193643	CYP46A1	100150641	100193638	EML1	100204030	100408397
193259	AFFX-HUMRGE/M10098_5_at	25	21	9827390	9827414	25	1	SSU-rRNA_Hsa	rRNA	9827005	9827581				TPTE	11029719	10906201
196098	212957_s_at	25	X	62646862	62646838	25	1	LTR46-int	LTR/ERV1	62647932	62646749	SPIN4	62571223	62567107	ARHGEF9	63005426	62854847
196041	221200_at	25	14	70282274	70282298	25	1	HERVK3-int	LTR/ERVK	70282218	70282315	SLC10A1	70264006	70242134	SMOC1	70320848	70499083
196315	219712_s_at	25	17	3511836	3511812	25	1	Tigger7	DNA/TcMar-Tigger	3511992	3511533	TRPV1	3500392	3468738	CTNS	3539762	3564836
197234	208388_at	25	15	72110333	72110357	25	1	L1ME3	LINE/L1	72110030	72110543	CT62	71407833	71402583	MYO9A	72410918	72114632
197364	222312_s_at	25	1	85618396	85618372	25	1	L2a	LINE/L2	85618538	85618300	MCOLN3	85514182	85483765	SYDE2	85666729	85622556
197450	216150_at	25					2	MLT1D	LTR/ERVL-MaLR
197286	222139_at	25	7	134866396	134866420	25	1	HERV1_LTRd	LTR/ERV1	134866219	134866749	TMEM140	134832824	134850650	WDR91	134896316	134868590
198668	221116_at	25	4	69625369	69625345	25	1	L1P4a	LINE/L1	69626106	69625172	UGT2B15	69536346	69512348	UGT2B10	69681711	69696914
197699	221380_at	25	8	144171000	144171024	25	1	L1MEf	LINE/L1	144170622	144171595	RP11-520P18.5	144161874	144164418	LY6H	144242128	144239331
200254	216157_at	25	17	42027137	42027161	25	1	MLT1H1	LTR/ERVL-MaLR	42027137	42027499	PPY	42019836	42018172	PYY	42081837	42030106
200251	AFFX-HUMRGE/M10098_M_at	25					2	SSU-rRNA_Hsa	rRNA
201971	216187_x_at	25					2	AluSx1	SINE/Alu
202035	214110_s_at	25					2	MLT1H1	LTR/ERVL-MaLR
203382	216966_at	25	X	45615622	45615646	25	1	MIRc	SINE/MIR	45615607	45615741	CXorf36	45060146	45007619	KRBOX4	46306292	46356857
203563	214110_s_at	25					2	MLT1H1	LTR/ERVL-MaLR
203479	220305_at	25	20	3854899	3854923	25	1	L1ME3A	LINE/L1	3854476	3854999	MAVS	3827487	3849280	PANK2	3869486	3907605
203620	217137_x_at	25					2	L1PA5	LINE/L1
204635	221200_at	25					2	LTR3A	LTR/ERVK
204779	220609_at	25	5	177044805	177044781	25	1	L1MCa	LINE/L1	177045142	177044559	B4GALT7	177027101	177037348	FAM153A	177210399	177134982
205888	214110_s_at	25					2	MLT1H1	LTR/ERVL-MaLR
207861	220204_s_at	25	1	39994803	39994827	25	1	MIRb	SINE/MIR	39994694	39994858	BMP8A	39957318	39991607	PABPC4	40042462	40026488
209218	220204_s_at	25	1	39994782	39994806	25	1	MIRb	SINE/MIR	39994694	39994858	BMP8A	39957318	39991607	PABPC4	40042462	40026488
210086	222184_at	25					2	LTR5A	LTR/ERVK
208825	216528_at	25					2	L1M4	LINE/L1
208815	207524_at	25	7	116863567	116863591	25	1	L2c	LINE/L2	116863555	116863961	AC106873.4	116607526	116605900	WNT2	116963343	116916685
211563	216528_at	25	5	131844433	131844457	25	1	L1M4	LINE/L1	131844314	131845106	IRF1	131826490	131817301	IL5	131892530	131877136
210612	AFFX-r2-Hs28SrRNA-M_at	25	19	36066705	36066729	25	1	LSU-rRNA_Hsa	rRNA	36066691	36066749	ATP4A	36054560	36040945	HAUS5	36103646	36116251
210561	AFFX-HUMRGE/M10098_5_at	25	21	9827060	9827084	25	1	SSU-rRNA_Hsa	rRNA	9827005	9827581				TPTE	11029719	10906201
211682	215978_x_at	25	2	225308057	225308033	25	1	AluY	SINE/Alu	225308239	225307948	FAM124B	225266802	225243415	CUL3	225450110	225334867
213000	219712_s_at	25	17	3511842	3511818	25	1	Tigger7	DNA/TcMar-Tigger	3511992	3511533	TRPV1	3500392	3468738	CTNS	3539762	3564836
211994	216459_x_at	25					2	AluSq	SINE/Alu
212016	220452_x_at	25					2	LTR5A	LTR/ERVK
216250	222184_at	25					2	LTR5A	LTR/ERVK
216364	222184_at	25					2	LTR5A	LTR/ERVK
217683	AFFX-HUMRGE/M10098_M_at	25	16	33963121	33963145	25	1	SSU-rRNA_Hsa	rRNA	33962497	33964361	RP11-812E19.9	33647696	33647044	CTD-2144E22.5	34256507	34257278
217685	221714_s_at	25	16	21808170	21808146	25	1	LTR52	LTR/ERVL	21808286	21808120	OTOA	21689835	21772050	61E3.4	30265831	21845890
217684	AFFX-r2-Hs18SrRNA-M_x_at	25	16	33963121	33963145	25	1	SSU-rRNA_Hsa	rRNA	33962497	33964361	RP11-812E19.9	33647696	33647044	CTD-2144E22.5	34256507	34257278
221541	214712_at	25	16	29418146	29418170	25	1	MER101-int	LTR/ERV1	29418050	29418281	CTB-134H23.2	29049923	29064047	BOLA2B	30205627	29454551
222898	215064_at	25	11	121181849	121181872	24	1	L2c	LINE/L2	121181734	121181913	SC5D	121163162	121179403	SORL1	121322912	121504402
223032	221380_at	25	8	144171043	144171067	25	1	L1MEf	LINE/L1	144170622	144171595	RP11-520P18.5	144161874	144164418	LY6H	144242128	144239331
222098	216732_at	25	9	90792876	90792852	25	1	MER41G	LTR/ERV1	90792938	90792705	CDK20	90589668	90581356	SPIN1	91003334	91093609
221704	221117_at	25	4	69625537	69625513	25	1	L1P4a	LINE/L1	69626106	69625172	UGT2B15	69536346	69512348	UGT2B10	69681711	69696914
221689	216459_x_at	25	6	30835295	30835271	25	1	Tigger1	DNA/TcMar-Tigger	30835947	30835195	IER3	30712331	30710976	DDR1	30844198	30867933
223378	216966_at	25	X	45615607	45615631	25	1	MIRc	SINE/MIR	45615607	45615741	CXorf36	45060146	45007619	KRBOX4	46306292	46356857
224749	207550_at	25	1	43819645	43819669	25	1	MIR	SINE/MIR	43819571	43819794	MPL	43803478	43818443	CDC20	43824626	43828874
224910	220452_x_at	25					2	LTR5A	LTR/ERVK
224782	221714_s_at	25	16	21808064	21808040	25	1	LTR52	LTR/ERVL	21808078	21807865	OTOA	21689835	21772050	61E3.4	30265831	21845890
226098	210800_at	25					2	L1MA3	LINE/L1
226278	222139_at	25	7	134866299	134866323	25	1	HERV1_LTRd	LTR/ERV1	134866219	134866749	TMEM140	134832824	134850650	WDR91	134896316	134868590
227397	216771_at	25	18	2517837	2517813	25	1	LTR84b	LTR/ERVL	2518249	2517552	ADCYAP1	904944	912173	METTL4	2571508	2537524
227410	215467_x_at	25					2	L1MA4A	LINE/L1
227321	216874_at	25					2	HSMAR1	DNA/TcMar-Mariner
227431	222312_s_at	25	1	85618487	85618463	25	1	L2a	LINE/L2	85618538	85618300	MCOLN3	85514182	85483765	SYDE2	85666729	85622556
229010	220837_at	25	5	600469	600445	25	1	L1PA16	LINE/L1	600920	600410	SLC9A3	524447	473425	CEP72	612387	667283
227167	AFFX-r2-Hs18SrRNA-M_x_at	25	GL000220.1	110013	110037	25	1	SSU-rRNA_Hsa	rRNA	109078	110946
231451	210800_at	25					2	L1M1	LINE/L1
232975	216789_at	25	17	48361941	48361965	25	1	L2	LINE/L2	48361136	48362025	TMEM92	48348767	48358844	XYLT2	48423453	48440499
233126	216157_at	25	17	42027179	42027203	25	1	MLT1H1	LTR/ERVL-MaLR	42027137	42027499	PPY	42019836	42018172	PYY	42081837	42030106
234430	215978_x_at	25					2	AluY	SINE/Alu
237522	217679_x_at	25					2	AluSx1	SINE/Alu
239034	215944_at	25	1	83440032	83440008	25	1	HSMAR1	DNA/TcMar-Mariner	83440969	83439676	LPHN2	81771845	82458120	TTLL7	84464833	84330711
239974	216732_at	25	9	90792863	90792839	25	1	MER41G	LTR/ERV1	90792938	90792705	CDK20	90589668	90581356	SPIN1	91003334	91093609
241628	215064_at	25	11	121181523	121181547	25	1	MLT1A1	LTR/ERVL-MaLR	121181469	121181668	SC5D	121163162	121179403	SORL1	121322912	121504402
239172	211614_at	25	Y	23200588	23200564	25	1	HERVH-int	LTR/ERV1	23201907	23200101	RPS4Y2	22918050	22942918	CYorf17	23548246	23544840
241777	216319_at	25					2	L1PA13	LINE/L1
241721	216028_at	25					2	MLT1D	LTR/ERVL-MaLR
243180	216732_at	25	9	90792799	90792775	25	1	MER41G	LTR/ERV1	90792938	90792705	CDK20	90589668	90581356	SPIN1	91003334	91093609
243025	208388_at	25	15	72110270	72110294	25	1	L1ME3	LINE/L1	72110030	72110543	CT62	71407833	71402583	MYO9A	72410918	72114632
244373	216106_at	25	15	81283262	81283238	25	1	L1ME3G	LINE/L1	81283268	81283133	MESDC2	81282219	81239667	MESDC1	81293295	81296342
243381	220893_at	25	5	60506487	60506463	25	1	HAL1M8	LINE/L1	60507062	60506297	SMIM15	60458301	60453536	ZSWIM6	60628100	60841997
245754	216187_x_at	25	14	104133318	104133294	25	1	AluSx1	SINE/Alu	104133415	104133102	APOPT1	104029299	104073860	XRCC3	104181841	104163946
245957	220915_s_at	25	GL000195.1	29323	29299	25	1	LTR43	LTR/ERV1	29648	29165				AC011043.1	74342	43717
247338	216428_x_at	25	19	55056380	55056404	25	1	LTR7B	LTR/ERV1	55056198	55056406	KIR3DX1	55043909	55057053	LILRA2	55084387	55099027
247721	221116_at	25					2	L1P4a	LINE/L1
250231	216150_at	25	20	42100151	42100175	25	1	MLT1D	LTR/ERVL-MaLR	42099863	42100315	SRSF6	42086568	42092245	L3MBTL1	42136320	42179590
250210	217137_x_at	25					2	L1PA5	LINE/L1
251349	220837_at	25	5	600557	600533	25	1	L1PA16	LINE/L1	600920	600410	SLC9A3	524447	473425	CEP72	612387	667283
252010	216528_at	25	5	131844593	131844617	25	1	L1M4	LINE/L1	131844314	131845106	IRF1	131826490	131817301	IL5	131892530	131877136
253396	216874_at	25	2	145909645	145909669	24	1	HSMAR1	DNA/TcMar-Mariner	145908848	145910124	ZEB2	145282147	145145568	ACVR2A	148602086	148688393
257063	220609_at	25	5	177044782	177044758	25	1	L1MCa	LINE/L1	177045142	177044559	B4GALT7	177027101	177037348	FAM153A	177210399	177134982
257402	216151_at	25	20	42098396	42098372	25	1	L1MC5	LINE/L1	42098415	42098132	SRSF6	42086568	42092245	L3MBTL1	42136320	42179590
257206	220609_at	25	5	177044873	177044849	25	1	L1MCa	LINE/L1	177045142	177044559	B4GALT7	177027101	177037348	FAM153A	177210399	177134982
257721	216528_at	25	5	131844333	131844357	25	1	L1M4	LINE/L1	131844314	131845106	IRF1	131826490	131817301	IL5	131892530	131877136
260537	206519_x_at	25	19	52021472	52021448	25	1	L1MEg	LINE/L1	52021582	52020670	SIGLEC12	52005043	51994611	SIGLEC6	52035110	52022779
260591	220893_at	25	5	60506810	60506786	25	1	HAL1M8	LINE/L1	60507062	60506297	SMIM15	60458301	60453536	ZSWIM6	60628100	60841997
258643	216319_at	25	6	132241402	132241426	25	1	L1PA13	LINE/L1	132240460	132242189	ENPP1	132129156	132216295	CTGF	132272513	132269316
261676	216966_at	25	X	45615705	45615729	25	1	MIRc	SINE/MIR	45615607	45615741	CXorf36	45060146	45007619	KRBOX4	46306292	46356857
262750	216106_at	25	15	81283574	81283550	25	1	MLT1J	LTR/ERVL-MaLR	81283676	81283277	MESDC2	81282219	81239667	MESDC1	81293295	81296342
261885	208388_at	25	15	72110135	72110159	25	1	L1ME3	LINE/L1	72110030	72110543	CT62	71407833	71402583	MYO9A	72410918	72114632
263019	216527_at	25	6	30268725	30268701	25	1	L1PA15	LINE/L1	30268729	30265851	TRIM26	30181204	30152232	TRIM39	30294256	30311506
262891	220837_at	25	5	600678	600654	24	1	L1PA16	LINE/L1	600920	600410	SLC9A3	524447	473425	CEP72	612387	667283
264749	220452_x_at	25					2	LTR5B	LTR/ERVK
266117	221200_at	25					2	LTR3A	LTR/ERVK
266263	221200_at	25	14	70282339	70282363	25	1	LTR3A	LTR/ERVK	70282319	70282740	SLC10A1	70264006	70242134	SMOC1	70320848	70499083
267261	217679_x_at	25	8	23044835	23044811	25	1	MER101-int	LTR/ERV1	23044839	23044722	TNFRSF10D	23021543	22993101	TNFRSF10A	23082639	23047965
267638	215738_at	25	13	46870632	46870608	25	1	MLT1D	LTR/ERVL-MaLR	46871004	46870544	LRRC63	46786083	46851501	KIAA0226L	47012325	46916139
267242	215738_at	25	13	46871145	46871121	25	1	MIRb	SINE/MIR	46871184	46871049	LRRC63	46786083	46851501	KIAA0226L	47012325	46916139
267414	222139_at	25	7	134866621	134866645	25	1	HERV1_LTRd	LTR/ERV1	134866219	134866749	TMEM140	134832824	134850650	WDR91	134896316	134868590
271742	220837_at	25	5	600704	600680	25	1	L1PA16	LINE/L1	600920	600410	SLC9A3	524447	473425	CEP72	612387	667283
271690	216209_at	25	12	126443499	126443475	25	1	MLT1J	LTR/ERVL-MaLR	126443514	126443254	TMEM132B	125671382	126146917	TMEM132C	128751948	129192460
271974	AFFX-HUMRGE/M10098_5_at	25					2	SSU-rRNA_Hsa	rRNA
273228	221117_at	25					2	L1P4a	LINE/L1
274328	AFFX-HUMRGE/M10098_M_at	25	GL000220.1	110048	110072	25	1	SSU-rRNA_Hsa	rRNA	109078	110946
275736	216187_x_at	25	14	104133333	104133309	25	1	AluSx1	SINE/Alu	104133415	104133102	APOPT1	104029299	104073860	XRCC3	104181841	104163946
274561	216459_x_at	25					2	AluSq10	SINE/Alu
277143	222340_at	25	3	126011744	126011720	25	1	L2a	LINE/L2	126011870	126011643	ALDH1L1	125916837	125822412	KLF15	126076285	126061478
275915	207953_at	25	1	24033082	24033107	25	1	AluSx1	SINE/Alu	24033006	24033140	RPL11	24018269	24022915	TCEB3	24069645	24088549
277305	221116_at	25	4	69625276	69625252	25	1	L1P4a	LINE/L1	69626106	69625172	UGT2B15	69536346	69512348	UGT2B10	69681711	69696914
279036	216732_at	25	9	90792865	90792841	25	1	MER41G	LTR/ERV1	90792938	90792705	CDK20	90589668	90581356	SPIN1	91003334	91093609
278539	215978_x_at	25					2	AluY	SINE/Alu
280487	219139_s_at	25	1	16795932	16795908	25	1	MER67B	LTR/ERV1	16796020	16795388	NECAP2	16767167	16786573	AL355149.2	16865561	16866070
282782	215064_at	25	11	121181815	121181839	25	1	L2c	LINE/L2	121181734	121181913	SC5D	121163162	121179403	SORL1	121322912	121504402
281664	216428_x_at	25	19	55056462	55056486	25	1	LTR7B	LTR/ERV1	55056433	55056738	KIR3DX1	55043909	55057053	LILRA2	55084387	55099027
284135	216229_x_at	25	6	29869930	29869954	25	1	L1M4	LINE/L1	29868731	29870052	HLA-G	29794744	29798902	HLA-A	29909037	29913661
284242	221380_at	25	8	144171196	144171220	25	1	L1MEf	LINE/L1	144170622	144171595	RP11-520P18.5	144161874	144164418	LY6H	144242128	144239331
285622	215944_at	25	1	83439857	83439833	25	1	HSMAR1	DNA/TcMar-Mariner	83440969	83439676	LPHN2	81771845	82458120	TTLL7	84464833	84330711
284781	216229_x_at	25					2	AluY	SINE/Alu
287110	207953_at	25	1	24032967	24032991	25	1	AluJr	SINE/Alu	24032837	24033005	RPL11	24018269	24022915	TCEB3	24069645	24088549
286018	214696_at	25	17	1615376	1615352	25	1	L1ME4a	LINE/L1	1615571	1615192	TLCD2	1613732	1611064	WDR81	1619817	1641893
288969	216966_at	25	X	45615828	45615852	25	1	L1MA9	LINE/L1	45615742	45615958	CXorf36	45060146	45007619	KRBOX4	46306292	46356857
288849	220204_s_at	25	1	39994790	39994814	25	1	MIRb	SINE/MIR	39994694	39994858	BMP8A	39957318	39991607	PABPC4	40042462	40026488
288836	214696_at	25	17	1614911	1614887	25	1	L1ME4a	LINE/L1	1615145	1614832	TLCD2	1613732	1611064	WDR81	1619817	1641893
290355	221054_s_at	25					2	MER41B	LTR/ERV1
291329	221200_at	25					2	LTR3A	LTR/ERVK
292719	220204_s_at	25	1	39994779	39994803	25	1	MIRb	SINE/MIR	39994694	39994858	BMP8A	39957318	39991607	PABPC4	40042462	40026488
291691	215064_at	25					2	MLT1A1	LTR/ERVL-MaLR
293111	216229_x_at	25					2	AluSx3	SINE/Alu
293192	216106_at	25	15	81283434	81283410	25	1	MLT1J	LTR/ERVL-MaLR	81283676	81283277	MESDC2	81282219	81239667	MESDC1	81293295	81296342
294318	214110_s_at	25					2	MLT1H1	LTR/ERVL-MaLR
295892	220452_x_at	25					2	LTR5A	LTR/ERVK
296079	211614_at	25	Y	23200367	23200343	25	1	HERVH-int	LTR/ERV1	23201907	23200101	RPS4Y2	22918050	22942918	CYorf17	23548246	23544840
298402	216150_at	25	20	42100131	42100155	25	1	MLT1D	LTR/ERVL-MaLR	42099863	42100315	SRSF6	42086568	42092245	L3MBTL1	42136320	42179590
298624	220305_at	25	20	3854882	3854906	25	1	L1ME3A	LINE/L1	3854476	3854999	MAVS	3827487	3849280	PANK2	3869486	3907605
298855	220609_at	25					2	L1MCa	LINE/L1
298723	216966_at	25	X	45615681	45615705	25	1	MIRc	SINE/MIR	45615607	45615741	CXorf36	45060146	45007619	KRBOX4	46306292	46356857
299908	AFFX-r2-Hs18SrRNA-M_x_at	25	GL000229.1	19228	19252	25	1	SSU-rRNA_Hsa	rRNA	18171	19913
300145	216319_at	25					2	L1PA13	LINE/L1
300079	216229_x_at	25					2	L1MB8	LINE/L1
301298	219139_s_at	25	1	16795963	16795939	25	1	MER67B	LTR/ERV1	16796020	16795388	NECAP2	16767167	16786573	AL355149.2	16865561	16866070
301492	216966_at	25	X	45615672	45615696	25	1	MIRc	SINE/MIR	45615607	45615741	CXorf36	45060146	45007619	KRBOX4	46306292	46356857
301590	222139_at	25	7	134866543	134866567	25	1	HERV1_LTRd	LTR/ERV1	134866219	134866749	TMEM140	134832824	134850650	WDR91	134896316	134868590
304609	AFFX-r2-Hs28SrRNA-M_at	25					2	LSU-rRNA_Hsa	rRNA
305575	216150_at	25	20	42100183	42100207	25	1	MLT1D	LTR/ERVL-MaLR	42099863	42100315	SRSF6	42086568	42092245	L3MBTL1	42136320	42179590
304121	220305_at	25	20	3854843	3854867	25	1	L1ME3A	LINE/L1	3854476	3854999	MAVS	3827487	3849280	PANK2	3869486	3907605
303275	AFFX-r2-Hs18SrRNA-M_x_at	25					2	SSU-rRNA_Hsa	rRNA
308746	207550_at	25	1	43819921	43819945	25	1	L2c	LINE/L2	43819892	43819960	MPL	43803478	43818443	CDC20	43824626	43828874
308796	217623_at	25	16	46736493	46736469	25	1	L1MC5a	LINE/L1	46736520	46736376	ORC6	46723555	46732306	MYLK3	46824319	46740891
308982	221116_at	25					2	L1P4a	LINE/L1
310308	208388_at	25					2	L1ME3	LINE/L1
311553	214110_s_at	25	2	91806089	91806065	25	1	MLT1H1	LTR/ERVL-MaLR	91806248	91805740	RP11-685N3.1	90538397	90537839	TEKT4	95537178	95542574
311629	217623_at	25	16	46736347	46736323	25	1	L1MC5a	LINE/L1	46736356	46736238	ORC6	46723555	46732306	MYLK3	46824319	46740891
311173	207550_at	25	1	43819936	43819960	25	1	L2c	LINE/L2	43819930	43820136	MPL	43803478	43818443	CDC20	43824626	43828874
313206	206519_x_at	25	19	52021014	52020990	25	1	L1MEg	LINE/L1	52021582	52020670	SIGLEC12	52005043	51994611	SIGLEC6	52035110	52022779
312814	220915_s_at	25	GL000195.1	29490	29466	25	1	LTR43	LTR/ERV1	29648	29165				AC011043.1	74342	43717
313257	220609_at	25	5	177044849	177044825	25	1	L1MCa	LINE/L1	177045142	177044559	B4GALT7	177027101	177037348	FAM153A	177210399	177134982
314507	216528_at	25	5	131844370	131844394	25	1	L1M4	LINE/L1	131844314	131845106	IRF1	131826490	131817301	IL5	131892530	131877136
315761	214712_at	25					2	MER101-int	LTR/ERV1
315439	210800_at	25					2	L1MA4	LINE/L1
318443	220331_at	25	14	100193489	100193513	25	1	L2c	LINE/L2	100193347	100193643	CYP46A1	100150641	100193638	EML1	100204030	100408397
318492	216157_at	25	17	42027242	42027266	25	1	MLT1H1	LTR/ERVL-MaLR	42027137	42027499	PPY	42019836	42018172	PYY	42081837	42030106
318803	210800_at	25					2	L1MA3	LINE/L1
319812	222139_at	25	7	134866420	134866444	24	1	HERV1_LTRd	LTR/ERV1	134866219	134866749	TMEM140	134832824	134850650	WDR91	134896316	134868590
320046	206519_x_at	25	19	52021228	52021204	25	1	L1MEg	LINE/L1	52021582	52020670	SIGLEC12	52005043	51994611	SIGLEC6	52035110	52022779
321134	220204_s_at	25	1	39994750	39994774	25	1	MIRb	SINE/MIR	39994694	39994858	BMP8A	39957318	39991607	PABPC4	40042462	40026488
322603	216028_at	25					2	MIR	SINE/MIR
322558	216428_x_at	25	12	8647693	8647716	24	1	LTR7B	LTR/ERV1	8647504	8647922	CLEC6A	8608522	8630926	CLEC4D	8662071	8674962
322793	216792_at	25	19	36619592	36619616	25	1	LTR10B	LTR/ERV1	36619380	36619667	TBCB	36605191	36616849	CAPNS1	36630477	36641255
323139	213557_at	25	17	37723585	37723609	25	1	L2a	LINE/L2	37723521	37723794	CDK12	37617764	37721160	NEUROD2	37766030	37759789
322961	216527_at	25	6	30269106	30269082	25	1	L1PA15	LINE/L1	30269160	30269027	TRIM26	30181204	30152232	TRIM39	30294256	30311506
324423	216428_x_at	25	19	55056434	55056458	25	1	LTR7B	LTR/ERV1	55056433	55056738	KIR3DX1	55043909	55057053	LILRA2	55084387	55099027
325991	220305_at	25	20	3854703	3854727	25	1	L1ME3A	LINE/L1	3854476	3854999	MAVS	3827487	3849280	PANK2	3869486	3907605
325985	214696_at	25	17	1614882	1614858	25	1	L1ME4a	LINE/L1	1615145	1614832	TLCD2	1613732	1611064	WDR81	1619817	1641893
325395	221174_at	25	10	92456032	92456008	25	1	Tigger3	DNA/TcMar-Tigger	92456101	92455962	KIF20B	91461367	91534700	HTR7	92617671	92500578
327368	207524_at	25					2	L2c	LINE/L2
327445	219712_s_at	25	17	3511775	3511751	25	1	Tigger7	DNA/TcMar-Tigger	3511992	3511533	TRPV1	3500392	3468738	CTNS	3539762	3564836
330343	211614_at	25	Y	23200557	23200533	25	1	HERVH-int	LTR/ERV1	23201907	23200101	RPS4Y2	22918050	22942918	CYorf17	23548246	23544840
329848	216771_at	25	18	2517646	2517622	25	1	LTR84b	LTR/ERVL	2518249	2517552	ADCYAP1	904944	912173	METTL4	2571508	2537524
333078	219712_s_at	25	17	3511839	3511815	25	1	Tigger7	DNA/TcMar-Tigger	3511992	3511533	TRPV1	3500392	3468738	CTNS	3539762	3564836
332633	AFFX-r2-Hs28SrRNA-M_at	25	GL000220.1	115916	115940	25	1	LSU-rRNA_Hsa	rRNA	114239	118417
333960	207524_at	25	7	116863466	116863490	25	1	UCON86	LINE/L2	116863404	116863545	AC106873.4	116607526	116605900	WNT2	116963343	116916685
335918	AFFX-HUMRGE/M10098_M_at	25	GL000220.1	110036	110060	25	1	SSU-rRNA_Hsa	rRNA	109078	110946
337377	214712_at	25					2	MER101-int	LTR/ERV1
337218	221054_s_at	25					2	MER41B	LTR/ERV1
337281	AFFX-r2-Hs28SrRNA-M_at	25	GL000220.1	116156	116180	25	1	LSU-rRNA_Hsa	rRNA	114239	118417
338496	214110_s_at	25					2	MLT1H1	LTR/ERVL-MaLR
340041	221174_at	25	10	92455837	92455813	25	1	Tigger3c	DNA/TcMar-Tigger	92455953	92455717	KIF20B	91461367	91534700	HTR7	92617671	92500578
340221	220837_at	25	5	600594	600570	25	1	L1PA16	LINE/L1	600920	600410	SLC9A3	524447	473425	CEP72	612387	667283
341561	220331_at	25	14	100193498	100193522	25	1	L2c	LINE/L2	100193347	100193643	CYP46A1	100150641	100193638	EML1	100204030	100408397
341412	216028_at	25					2	MLT1D	LTR/ERVL-MaLR
344139	216771_at	25	18	2517737	2517713	25	1	LTR84b	LTR/ERVL	2518249	2517552	ADCYAP1	904944	912173	METTL4	2571508	2537524
341402	207953_at	25					2	AluJr	SINE/Alu
343033	219712_s_at	25	17	3511860	3511836	25	1	Tigger7	DNA/TcMar-Tigger	3511992	3511533	TRPV1	3500392	3468738	CTNS	3539762	3564836
345509	AFFX-r2-Hs28SrRNA-M_at	25	GL000220.1	115180	115204	25	1	LSU-rRNA_Hsa	rRNA	114239	118417
345546	214823_at	25	6	27325898	27325874	25	1	MIR3	SINE/MIR	27325905	27325738	POM121L2	27279949	27253682	ZNF391	27342394	27371683
346871	214712_at	25	16	29418095	29418119	25	1	MER101-int	LTR/ERV1	29418050	29418281	CTB-134H23.2	29049923	29064047	BOLA2B	30205627	29454551
347370	220204_s_at	25	1	39994792	39994816	25	1	MIRb	SINE/MIR	39994694	39994858	BMP8A	39957318	39991607	PABPC4	40042462	40026488
349788	221714_s_at	25	16	21808211	21808187	25	1	LTR52	LTR/ERVL	21808286	21808120	OTOA	21689835	21772050	61E3.4	30265831	21845890
351214	222312_s_at	25	1	85618345	85618321	25	1	L2a	LINE/L2	85618538	85618300	MCOLN3	85514182	85483765	SYDE2	85666729	85622556
351522	216789_at	25	17	48361967	48361991	25	1	L2	LINE/L2	48361136	48362025	TMEM92	48348767	48358844	XYLT2	48423453	48440499
354175	217623_at	25	16	46736316	46736292	25	1	L1MC5a	LINE/L1	46736356	46736238	ORC6	46723555	46732306	MYLK3	46824319	46740891
353957	214696_at	25	17	1615340	1615316	25	1	L1ME4a	LINE/L1	1615571	1615192	TLCD2	1613732	1611064	WDR81	1619817	1641893
354422	214696_at	25	17	1614971	1614947	25	1	L1ME4a	LINE/L1	1615145	1614832	TLCD2	1613732	1611064	WDR81	1619817	1641893
356856	216028_at	25					2	MLT1D	LTR/ERVL-MaLR
355778	215202_at	25	22	24023509	24023485	25	1	L1M2b	LINE/L1	24023853	24023383	C22orf43	23974508	23950639	RGL4	24030323	24041363
355876	221117_at	25					2	L1P4a	LINE/L1
358286	212957_s_at	25	X	62646528	62646504	25	1	LTR46	LTR/ERV1	62646558	62646433	SPIN4	62571223	62567107	ARHGEF9	63005426	62854847
358264	217137_x_at	25	15	39145547	39145571	25	1	L1PA5	LINE/L1	39144733	39145850	C15orf53	38988799	38992239	C15orf54	39542885	39547046
358308	216874_at	25	2	145909622	145909646	25	1	HSMAR1	DNA/TcMar-Mariner	145908848	145910124	ZEB2	145282147	145145568	ACVR2A	148602086	148688393
358668	208388_at	25	15	72110036	72110060	25	1	L1ME3	LINE/L1	72110030	72110543	CT62	71407833	71402583	MYO9A	72410918	72114632
358702	208388_at	25	15	72110118	72110142	24	1	L1ME3	LINE/L1	72110030	72110543	CT62	71407833	71402583	MYO9A	72410918	72114632
363995	216028_at	25	11	43881171	43881195	25	1	MLT1D	LTR/ERVL-MaLR	43881033	43881521	HSD17B12	43577986	43878167	ALKBH3	43902361	43941816
362644	AFFX-HUMRGE/M10098_5_at	25					2	SSU-rRNA_Hsa	rRNA
364215	219712_s_at	25					2	Tigger7	DNA/TcMar-Tigger
364356	216151_at	25	20	42098344	42098320	25	1	L1MC5	LINE/L1	42098415	42098132	SRSF6	42086568	42092245	L3MBTL1	42136320	42179590
365569	221174_at	25	10	92455749	92455725	25	1	Tigger3c	DNA/TcMar-Tigger	92455953	92455717	KIF20B	91461367	91534700	HTR7	92617671	92500578
371385	216187_x_at	25	14	104133670	104133646	25	1	AluSq2	SINE/Alu	104133743	104133449	APOPT1	104029299	104073860	XRCC3	104181841	104163946
369556	216527_at	25					2	AluSz6	SINE/Alu
371032	AFFX-r2-Hs18SrRNA-M_x_at	25					2	SSU-rRNA_Hsa	rRNA
369894	216459_x_at	25					2	Tigger1	DNA/TcMar-Tigger
373087	220331_at	25	14	100193362	100193386	25	1	L2c	LINE/L2	100193347	100193643	CYP46A1	100150641	100193638	EML1	100204030	100408397
370170	214696_at	25	17	1615098	1615074	25	1	L1ME4a	LINE/L1	1615145	1614832	TLCD2	1613732	1611064	WDR81	1619817	1641893
372510	216106_at	25	15	81283659	81283635	25	1	MLT1J	LTR/ERVL-MaLR	81283676	81283277	MESDC2	81282219	81239667	MESDC1	81293295	81296342
372835	216150_at	25	20	42100161	42100185	25	1	MLT1D	LTR/ERVL-MaLR	42099863	42100315	SRSF6	42086568	42092245	L3MBTL1	42136320	42179590
374301	AFFX-r2-Hs18SrRNA-M_x_at	25					2	SSU-rRNA_Hsa	rRNA
375742	219139_s_at	25	1	16795740	16795716	25	1	MER67B	LTR/ERV1	16796020	16795388	NECAP2	16767167	16786573	AL355149.2	16865561	16866070
378183	216874_at	25	2	145909901	145909925	25	1	HSMAR1	DNA/TcMar-Mariner	145908848	145910124	ZEB2	145282147	145145568	ACVR2A	148602086	148688393
379615	216150_at	25	20	42100111	42100135	25	1	MLT1D	LTR/ERVL-MaLR	42099863	42100315	SRSF6	42086568	42092245	L3MBTL1	42136320	42179590
378645	221117_at	25	4	69625607	69625583	25	1	L1P4a	LINE/L1	69626106	69625172	UGT2B15	69536346	69512348	UGT2B10	69681711	69696914
381247	214823_at	25	6	27325768	27325744	25	1	MIR3	SINE/MIR	27325905	27325738	POM121L2	27279949	27253682	ZNF391	27342394	27371683
381211	208388_at	25	15	72110287	72110311	24	1	L1ME3	LINE/L1	72110030	72110543	CT62	71407833	71402583	MYO9A	72410918	72114632
381122	215738_at	25	13	46870766	46870742	25	1	MLT1D	LTR/ERVL-MaLR	46871004	46870544	LRRC63	46786083	46851501	KIAA0226L	47012325	46916139
381125	217623_at	25	16	46736334	46736310	25	1	L1MC5a	LINE/L1	46736356	46736238	ORC6	46723555	46732306	MYLK3	46824319	46740891
381187	220915_s_at	25	3	75691833	75691857	24	1	LTR43	LTR/ERV1	75691522	75691997	CNTN3	74570291	74311719	FRG2C	75713481	75716371
383046	AFFX-HUMRGE/M10098_5_at	25	21	9827474	9827498	25	1	SSU-rRNA_Hsa	rRNA	9827005	9827581				TPTE	11029719	10906201
381478	216106_at	25	15	81283491	81283467	25	1	MLT1J	LTR/ERVL-MaLR	81283676	81283277	MESDC2	81282219	81239667	MESDC1	81293295	81296342
384229	219139_s_at	25	1	16795827	16795803	25	1	MER67B	LTR/ERV1	16796020	16795388	NECAP2	16767167	16786573	AL355149.2	16865561	16866070
385511	220730_at	25	16	89302112	89302136	25	1	L1MEf	LINE/L1	89302081	89302284	ZNF778	89284118	89295363	ANKRD11	89556969	89334038
386851	221116_at	25	4	69625330	69625306	24	1	L1P4a	LINE/L1	69626106	69625172	UGT2B15	69536346	69512348	UGT2B10	69681711	69696914
386798	220893_at	25	5	60506686	60506662	25	1	HAL1M8	LINE/L1	60507062	60506297	SMIM15	60458301	60453536	ZSWIM6	60628100	60841997
386745	216789_at	25	17	48362275	48362299	25	1	AluJo	SINE/Alu	48362119	48362468	TMEM92	48348767	48358844	XYLT2	48423453	48440499
386641	221116_at	25	4	69625392	69625369	24	1	L1P4a	LINE/L1	69626106	69625172	UGT2B15	69536346	69512348	UGT2B10	69681711	69696914
387229	221200_at	25	14	70282191	70282215	25	1	HERVK3-int	LTR/ERVK	70281484	70282221	SLC10A1	70264006	70242134	SMOC1	70320848	70499083
388200	219139_s_at	25					2	MER67B	LTR/ERV1
389689	221054_s_at	25					2	MER41B	LTR/ERV1
389942	215978_x_at	25					2	AluSx1	SINE/Alu
391030	216209_at	25	12	126443464	126443440	25	1	MLT1J	LTR/ERVL-MaLR	126443514	126443254	TMEM132B	125671382	126146917	TMEM132C	128751948	129192460
393961	221117_at	25	4	69625539	69625515	25	1	L1P4a	LINE/L1	69626106	69625172	UGT2B15	69536346	69512348	UGT2B10	69681711	69696914
394050	216209_at	25	12	126443480	126443456	25	1	MLT1J	LTR/ERVL-MaLR	126443514	126443254	TMEM132B	125671382	126146917	TMEM132C	128751948	129192460
392835	220837_at	25	5	600659	600635	25	1	L1PA16	LINE/L1	600920	600410	SLC9A3	524447	473425	CEP72	612387	667283
395245	221174_at	25	10	92455996	92455972	25	1	Tigger3	DNA/TcMar-Tigger	92456101	92455962	KIF20B	91461367	91534700	HTR7	92617671	92500578
398599	216771_at	25	18	2517699	2517675	25	1	LTR84b	LTR/ERVL	2518249	2517552	ADCYAP1	904944	912173	METTL4	2571508	2537524
394307	215202_at	25	22	24023531	24023507	25	1	L1M2b	LINE/L1	24023853	24023383	C22orf43	23974508	23950639	RGL4	24030323	24041363
399467	216459_x_at	25					2	AluSq	SINE/Alu
399589	217137_x_at	25	15	39145549	39145573	25	1	L1PA5	LINE/L1	39144733	39145850	C15orf53	38988799	38992239	C15orf54	39542885	39547046
401087	208388_at	25	15	72110423	72110447	25	1	L1ME3	LINE/L1	72110030	72110543	CT62	71407833	71402583	MYO9A	72410918	72114632
401546	217679_x_at	25					2	AluYf1	SINE/Alu
402330	217679_x_at	25					2	AluSx1	SINE/Alu
402323	215738_at	25	13	46871160	46871136	25	1	MIRb	SINE/MIR	46871184	46871049	LRRC63	46786083	46851501	KIAA0226L	47012325	46916139
402591	216151_at	25	20	42098262	42098238	24	1	L1MC5	LINE/L1	42098415	42098132	SRSF6	42086568	42092245	L3MBTL1	42136320	42179590
405146	207550_at	25	1	43819622	43819646	25	1	MIR	SINE/MIR	43819571	43819794	MPL	43803478	43818443	CDC20	43824626	43828874
405755	220915_s_at	25					2	LTR43	LTR/ERV1
406618	207953_at	25					2	AluJr	SINE/Alu
406668	216150_at	25	20	42100248	42100272	25	1	MLT1D	LTR/ERVL-MaLR	42099863	42100315	SRSF6	42086568	42092245	L3MBTL1	42136320	42179590
410092	214712_at	25					2	MER101-int	LTR/ERV1
410059	222184_at	25					2	LTR5A	LTR/ERVK
407978	216789_at	25	17	48361997	48362021	25	1	L2	LINE/L2	48361136	48362025	TMEM92	48348767	48358844	XYLT2	48423453	48440499
411485	221380_at	25	8	144171079	144171103	25	1	L1MEf	LINE/L1	144170622	144171595	RP11-520P18.5	144161874	144164418	LY6H	144242128	144239331
408643	AFFX-HUMRGE/M10098_M_at	25					2	SSU-rRNA_Hsa	rRNA
408627	222184_at	25					2	LTR5A	LTR/ERVK
409409	216528_at	25	5	131844508	131844532	25	1	L1M4	LINE/L1	131844314	131845106	IRF1	131826490	131817301	IL5	131892530	131877136
408090	213557_at	25					2	L2a	LINE/L2
408028	AFFX-HUMRGE/M10098_M_at	25					2	SSU-rRNA_Hsa	rRNA
409516	214696_at	25	17	1615231	1615207	25	1	L1ME4a	LINE/L1	1615571	1615192	TLCD2	1613732	1611064	WDR81	1619817	1641893
412290	217679_x_at	25					2	AluSx1	SINE/Alu
413966	216209_at	25	12	126443444	126443420	25	1	MLT1J	LTR/ERVL-MaLR	126443514	126443254	TMEM132B	125671382	126146917	TMEM132C	128751948	129192460
415340	221054_s_at	25	14	96145943	96145967	25	1	MER41B	LTR/ERV1	96145632	96146252	GLRX5	95999840	96011061	TCL1B	96152754	96158980
415520	213557_at	25	17	37723696	37723720	25	1	L2a	LINE/L2	37723521	37723794	CDK12	37617764	37721160	NEUROD2	37766030	37759789
416555	208388_at	25	15	72110073	72110097	25	1	L1ME3	LINE/L1	72110030	72110543	CT62	71407833	71402583	MYO9A	72410918	72114632
416654	AFFX-HUMRGE/M10098_5_at	25	GL000220.1	109367	109391	25	1	SSU-rRNA_Hsa	rRNA	109078	110946
418437	217623_at	25	16	46736503	46736479	25	1	L1MC5a	LINE/L1	46736520	46736376	ORC6	46723555	46732306	MYLK3	46824319	46740891
418438	216028_at	25	11	43881079	43881103	25	1	MLT1D	LTR/ERVL-MaLR	43881033	43881521	HSD17B12	43577986	43878167	ALKBH3	43902361	43941816
418484	217623_at	25	16	46736439	46736415	25	1	L1MC5a	LINE/L1	46736520	46736376	ORC6	46723555	46732306	MYLK3	46824319	46740891
421027	221380_at	25	8	144171112	144171136	25	1	L1MEf	LINE/L1	144170622	144171595	RP11-520P18.5	144161874	144164418	LY6H	144242128	144239331
421132	212957_s_at	25	X	62646990	62646966	25	1	LTR46-int	LTR/ERV1	62647932	62646749	SPIN4	62571223	62567107	ARHGEF9	63005426	62854847
425253	216151_at	25	20	42098171	42098147	25	1	L1MC5	LINE/L1	42098415	42098132	SRSF6	42086568	42092245	L3MBTL1	42136320	42179590
421141	216792_at	25	19	36619553	36619577	25	1	LTR10B	LTR/ERV1	36619380	36619667	TBCB	36605191	36616849	CAPNS1	36630477	36641255
419907	222340_at	25	3	126011696	126011672	25	1	L2a	LINE/L2	126011870	126011643	ALDH1L1	125916837	125822412	KLF15	126076285	126061478
425306	220204_s_at	25	1	39994770	39994794	25	1	MIRb	SINE/MIR	39994694	39994858	BMP8A	39957318	39991607	PABPC4	40042462	40026488
423917	216150_at	25	20	42100133	42100157	25	1	MLT1D	LTR/ERVL-MaLR	42099863	42100315	SRSF6	42086568	42092245	L3MBTL1	42136320	42179590
423967	216187_x_at	25					2	AluSx1	SINE/Alu
424062	215978_x_at	25					2	AluSx	SINE/Alu
422512	222184_at	25					2	LTR5A	LTR/ERVK
426556	212957_s_at	25	X	62646545	62646521	25	1	LTR46	LTR/ERV1	62646558	62646433	SPIN4	62571223	62567107	ARHGEF9	63005426	62854847
426811	222340_at	25	3	126011821	126011797	25	1	L2a	LINE/L2	126011870	126011643	ALDH1L1	125916837	125822412	KLF15	126076285	126061478
427165	216732_at	25	9	90792906	90792882	25	1	MER41G	LTR/ERV1	90792938	90792705	CDK20	90589668	90581356	SPIN1	91003334	91093609
428339	222340_at	25	3	126011762	126011738	25	1	L2a	LINE/L2	126011870	126011643	ALDH1L1	125916837	125822412	KLF15	126076285	126061478
429412	214696_at	25	17	1615108	1615084	25	1	L1ME4a	LINE/L1	1615145	1614832	TLCD2	1613732	1611064	WDR81	1619817	1641893
431074	213557_at	25	17	37723544	37723568	25	1	L2a	LINE/L2	37723521	37723794	CDK12	37617764	37721160	NEUROD2	37766030	37759789
432435	216209_at	25	12	126443352	126443329	24	1	MLT1J	LTR/ERVL-MaLR	126443514	126443254	TMEM132B	125671382	126146917	TMEM132C	128751948	129192460
432847	215467_x_at	25	1	182806755	182806731	25	1	L1M2	LINE/L1	182807046	182806649	NPL	182758428	182799519	DHX9	182808504	182856886
432279	221054_s_at	25					2	MER41B	LTR/ERV1
438188	AFFX-HUMRGE/M10098_M_at	25					2	SSU-rRNA_Hsa	rRNA
438212	AFFX-HUMRGE/M10098_5_at	25	21	9827372	9827396	25	1	SSU-rRNA_Hsa	rRNA	9827005	9827581				TPTE	11029719	10906201
437985	220730_at	25	16	89301968	89301992	25	1	L1MEf	LINE/L1	89301867	89302074	ZNF778	89284118	89295363	ANKRD11	89556969	89334038
438358	AFFX-r2-Hs18SrRNA-M_x_at	25	GL000220.1	109837	109861	25	1	SSU-rRNA_Hsa	rRNA	109078	110946
436992	AFFX-HUMRGE/M10098_5_at	25	21	9827132	9827156	25	1	SSU-rRNA_Hsa	rRNA	9827005	9827581				TPTE	11029719	10906201
436969	221054_s_at	25	14	96145710	96145734	25	1	MER41B	LTR/ERV1	96145632	96146252	GLRX5	95999840	96011061	TCL1B	96152754	96158980
436964	216789_at	25	17	48362305	48362329	25	1	AluJo	SINE/Alu	48362119	48362468	TMEM92	48348767	48358844	XYLT2	48423453	48440499
441316	215738_at	25	13	46871118	46871094	25	1	MIRb	SINE/MIR	46871184	46871049	LRRC63	46786083	46851501	KIAA0226L	47012325	46916139
441017	216874_at	25	2	145909613	145909637	25	1	HSMAR1	DNA/TcMar-Mariner	145908848	145910124	ZEB2	145282147	145145568	ACVR2A	148602086	148688393
441397	216028_at	25	11	43880909	43880933	25	1	MIR	SINE/MIR	43880884	43881019	HSD17B12	43577986	43878167	ALKBH3	43902361	43941816
442358	AFFX-r2-Hs28SrRNA-M_at	25	5	71146900	71146924	25	1	LSU-rRNA_Hsa	rRNA	71146745	71146942	CARTPT	71014990	71016875	MAP1B	71403061	71505395
442473	215944_at	25	1	83440053	83440029	25	1	HSMAR1	DNA/TcMar-Mariner	83440969	83439676	LPHN2	81771845	82458120	TTLL7	84464833	84330711
442824	216732_at	25	9	90792746	90792722	25	1	MER41G	LTR/ERV1	90792938	90792705	CDK20	90589668	90581356	SPIN1	91003334	91093609
445004	216771_at	25	18	2517808	2517784	24	1	LTR84b	LTR/ERVL	2518249	2517552	ADCYAP1	904944	912173	METTL4	2571508	2537524
448435	219712_s_at	25	17	3511774	3511750	25	1	Tigger7	DNA/TcMar-Tigger	3511992	3511533	TRPV1	3500392	3468738	CTNS	3539762	3564836
450769	AFFX-r2-Hs28SrRNA-M_at	25					2	LSU-rRNA_Hsa	rRNA
450740	216028_at	25	11	43881064	43881088	25	1	MLT1D	LTR/ERVL-MaLR	43881033	43881521	HSD17B12	43577986	43878167	ALKBH3	43902361	43941816
446780	212957_s_at	25	X	62646965	62646941	25	1	LTR46-int	LTR/ERV1	62647932	62646749	SPIN4	62571223	62567107	ARHGEF9	63005426	62854847
445229	207524_at	25	7	116863279	116863303	25	1	L2c	LINE/L2	116863004	116863396	AC106873.4	116607526	116605900	WNT2	116963343	116916685
443737	216792_at	25	19	9745451	9745475	25	1	LTR10B	LTR/ERV1	9745152	9745485	CTD-3116E22.4	9731967	9756572	ZNF562	9785776	9759330
443781	216106_at	25	15	81283673	81283649	25	1	MLT1J	LTR/ERVL-MaLR	81283676	81283277	MESDC2	81282219	81239667	MESDC1	81293295	81296342
449493	215202_at	25	22	24023099	24023075	25	1	AluSx	SINE/Alu	24023348	24023034	C22orf43	23974508	23950639	RGL4	24030323	24041363
449771	220915_s_at	25	GL000195.1	29416	29392	25	1	LTR43	LTR/ERV1	29648	29165				AC011043.1	74342	43717
445348	222139_at	25	7	134866639	134866663	25	1	HERV1_LTRd	LTR/ERV1	134866219	134866749	TMEM140	134832824	134850650	WDR91	134896316	134868590
448278	222312_s_at	25	1	85618435	85618411	25	1	L2a	LINE/L2	85618538	85618300	MCOLN3	85514182	85483765	SYDE2	85666729	85622556
449882	220452_x_at	25	22	17540889	17540913	25	1	LTR5A	LTR/ERVK	17540024	17541058	GAB4	17489112	17442826	IL17RA	17565844	17596583
448542	222340_at	25	3	126011864	126011840	25	1	L2a	LINE/L2	126011870	126011643	ALDH1L1	125916837	125822412	KLF15	126076285	126061478
449540	210800_at	25					2	L1MA3	LINE/L1
455484	220730_at	25	16	89301932	89301956	25	1	L1MEf	LINE/L1	89301867	89302074	ZNF778	89284118	89295363	ANKRD11	89556969	89334038
455413	214823_at	25	6	27325858	27325834	25	1	MIR3	SINE/MIR	27325905	27325738	POM121L2	27279949	27253682	ZNF391	27342394	27371683
456399	220837_at	25	5	600692	600668	25	1	L1PA16	LINE/L1	600920	600410	SLC9A3	524447	473425	CEP72	612387	667283
458195	AFFX-HUMRGE/M10098_5_at	25					2	SSU-rRNA_Hsa	rRNA
462116	221200_at	25	14	70282226	70282250	24	1	HERVK3-int	LTR/ERVK	70282218	70282315	SLC10A1	70264006	70242134	SMOC1	70320848	70499083
459333	221380_at	25	8	144171125	144171149	25	1	L1MEf	LINE/L1	144170622	144171595	RP11-520P18.5	144161874	144164418	LY6H	144242128	144239331
459355	222139_at	25					2	HERV1_LTRd	LTR/ERV1
457975	220609_at	25	5	177044845	177044821	25	1	L1MCa	LINE/L1	177045142	177044559	B4GALT7	177027101	177037348	FAM153A	177210399	177134982
459439	AFFX-r2-Hs18SrRNA-M_x_at	25	GL000220.1	110158	110182	25	1	SSU-rRNA_Hsa	rRNA	109078	110946
459361	216428_x_at	25	19	55056349	55056373	25	1	LTR7B	LTR/ERV1	55056198	55056406	KIR3DX1	55043909	55057053	LILRA2	55084387	55099027
462761	216874_at	25	2	145909756	145909780	25	1	HSMAR1	DNA/TcMar-Mariner	145908848	145910124	ZEB2	145282147	145145568	ACVR2A	148602086	148688393
458503	216428_x_at	25					2	LTR7B	LTR/ERV1
462682	221054_s_at	25					2	MER41B	LTR/ERV1
465338	AFFX-r2-Hs18SrRNA-M_x_at	25	16	33963367	33963391	25	1	SSU-rRNA_Hsa	rRNA	33962497	33964361	RP11-812E19.9	33647696	33647044	CTD-2144E22.5	34256507	34257278
461268	222340_at	25	3	126011736	126011712	25	1	L2a	LINE/L2	126011870	126011643	ALDH1L1	125916837	125822412	KLF15	126076285	126061478
462306	AFFX-HUMRGE/M10098_M_at	25					2	SSU-rRNA_Hsa	rRNA
456716	206519_x_at	25	19	52021051	52021027	25	1	L1MEg	LINE/L1	52021582	52020670	SIGLEC12	52005043	51994611	SIGLEC6	52035110	52022779
466398	216732_at	25	9	90792879	90792855	25	1	MER41G	LTR/ERV1	90792938	90792705	CDK20	90589668	90581356	SPIN1	91003334	91093609
466891	216428_x_at	25					2	LTR7B	LTR/ERV1
468450	215978_x_at	25					2	AluYg6	SINE/Alu
470975	216209_at	25	12	126443323	126443299	25	1	MLT1J	LTR/ERVL-MaLR	126443514	126443254	TMEM132B	125671382	126146917	TMEM132C	128751948	129192460
472387	216229_x_at	25	6	29869855	29869879	25	1	L1M4	LINE/L1	29868731	29870052	HLA-G	29794744	29798902	HLA-A	29909037	29913661
472372	216792_at	25	19	36619547	36619571	25	1	LTR10B	LTR/ERV1	36619380	36619667	TBCB	36605191	36616849	CAPNS1	36630477	36641255
472328	221117_at	25	4	69625593	69625569	25	1	L1P4a	LINE/L1	69626106	69625172	UGT2B15	69536346	69512348	UGT2B10	69681711	69696914
470797	220452_x_at	25	4	122318185	122318209	24	1	LTR5A	LTR/ERVK	122317709	122318709	QRFPR	122302214	122250467	ANXA5	122618268	122589110
473810	220837_at	25	5	600475	600451	25	1	L1PA16	LINE/L1	600920	600410	SLC9A3	524447	473425	CEP72	612387	667283
473758	216319_at	25	6	132241635	132241659	25	1	L1PA13	LINE/L1	132240460	132242189	ENPP1	132129156	132216295	CTGF	132272513	132269316
472427	216428_x_at	25					2	LTR7B	LTR/ERV1
472253	222312_s_at	25	1	85618423	85618399	25	1	L2a	LINE/L2	85618538	85618300	MCOLN3	85514182	85483765	SYDE2	85666729	85622556
470757	AFFX-r2-Hs18SrRNA-M_x_at	25	GL000220.1	109892	109916	25	1	SSU-rRNA_Hsa	rRNA	109078	110946
470756	AFFX-HUMRGE/M10098_M_at	25	GL000220.1	109892	109916	25	1	SSU-rRNA_Hsa	rRNA	109078	110946
471134	220331_at	25	14	100193549	100193573	25	1	L2c	LINE/L2	100193347	100193643	CYP46A1	100150641	100193638	EML1	100204030	100408397
472702	221714_s_at	25	16	21808263	21808239	25	1	LTR52	LTR/ERVL	21808286	21808120	OTOA	21689835	21772050	61E3.4	30265831	21845890
472762	217623_at	25	16	46736300	46736276	25	1	L1MC5a	LINE/L1	46736356	46736238	ORC6	46723555	46732306	MYLK3	46824319	46740891
473948	222312_s_at	25					2	L2a	LINE/L2
475242	221714_s_at	25	16	21808040	21808016	25	1	LTR52	LTR/ERVL	21808078	21807865	OTOA	21689835	21772050	61E3.4	30265831	21845890
473687	216106_at	25	15	81283403	81283379	25	1	MLT1J	LTR/ERVL-MaLR	81283676	81283277	MESDC2	81282219	81239667	MESDC1	81293295	81296342
474106	214823_at	25	6	27325803	27325779	25	1	MIR3	SINE/MIR	27325905	27325738	POM121L2	27279949	27253682	ZNF391	27342394	27371683
474048	216874_at	25	2	145909503	145909527	25	1	HSMAR1	DNA/TcMar-Mariner	145908848	145910124	ZEB2	145282147	145145568	ACVR2A	148602086	148688393
475120	214696_at	25	17	1615301	1615277	25	1	L1ME4a	LINE/L1	1615571	1615192	TLCD2	1613732	1611064	WDR81	1619817	1641893
476802	213557_at	25	17	37723622	37723646	25	1	L2a	LINE/L2	37723521	37723794	CDK12	37617764	37721160	NEUROD2	37766030	37759789
476529	216151_at	25	20	42098329	42098305	25	1	L1MC5	LINE/L1	42098415	42098132	SRSF6	42086568	42092245	L3MBTL1	42136320	42179590
477818	211614_at	25	Y	23200628	23200604	25	1	HERVH-int	LTR/ERV1	23201907	23200101	RPS4Y2	22918050	22942918	CYorf17	23548246	23544840
480986	216459_x_at	25	6	30835276	30835252	25	1	Tigger1	DNA/TcMar-Tigger	30835947	30835195	IER3	30712331	30710976	DDR1	30844198	30867933
482096	214823_at	25	6	27325827	27325803	25	1	MIR3	SINE/MIR	27325905	27325738	POM121L2	27279949	27253682	ZNF391	27342394	27371683
482212	210800_at	25					2	L1MA5	LINE/L1
482206	216527_at	25					2	L1PA15	LINE/L1
482399	216528_at	25	5	131844563	131844587	24	1	L1M4	LINE/L1	131844314	131845106	IRF1	131826490	131817301	IL5	131892530	131877136
483578	AFFX-HUMRGE/M10098_5_at	25	16	33962714	33962738	25	1	SSU-rRNA_Hsa	rRNA	33962497	33964361	RP11-812E19.9	33647696	33647044	CTD-2144E22.5	34256507	34257278
485160	AFFX-r2-Hs18SrRNA-M_x_at	25	GL000220.1	110045	110069	25	1	SSU-rRNA_Hsa	rRNA	109078	110946
486588	220204_s_at	25	1	39994775	39994799	25	1	MIRb	SINE/MIR	39994694	39994858	BMP8A	39957318	39991607	PABPC4	40042462	40026488
491229	214823_at	25	6	27325874	27325850	25	1	MIR3	SINE/MIR	27325905	27325738	POM121L2	27279949	27253682	ZNF391	27342394	27371683
495100	216106_at	25	15	81283388	81283364	25	1	MLT1J	LTR/ERVL-MaLR	81283676	81283277	MESDC2	81282219	81239667	MESDC1	81293295	81296342
496859	216229_x_at	25	6	29869973	29869997	25	1	L1M4	LINE/L1	29868731	29870052	HLA-G	29794744	29798902	HLA-A	29909037	29913661
496310	221714_s_at	25	16	21808053	21808029	25	1	LTR52	LTR/ERVL	21808078	21807865	OTOA	21689835	21772050	61E3.4	30265831	21845890
496335	216157_at	25	17	42027305	42027329	25	1	MLT1H1	LTR/ERVL-MaLR	42027137	42027499	PPY	42019836	42018172	PYY	42081837	42030106
498271	212957_s_at	25	X	62647014	62646990	25	1	LTR46-int	LTR/ERV1	62647932	62646749	SPIN4	62571223	62567107	ARHGEF9	63005426	62854847
499417	221116_at	25	4	69625454	69625430	24	1	L1P4a	LINE/L1	69626106	69625172	UGT2B15	69536346	69512348	UGT2B10	69681711	69696914
501211	216732_at	25	9	90792850	90792826	25	1	MER41G	LTR/ERV1	90792938	90792705	CDK20	90589668	90581356	SPIN1	91003334	91093609
503763	217679_x_at	25					2	AluSz	SINE/Alu
502282	220730_at	25	16	89302231	89302255	25	1	L1MEf	LINE/L1	89302081	89302284	ZNF778	89284118	89295363	ANKRD11	89556969	89334038
500662	216151_at	25	20	42098355	42098331	25	1	L1MC5	LINE/L1	42098415	42098132	SRSF6	42086568	42092245	L3MBTL1	42136320	42179590
504951	216150_at	25	20	42100126	42100150	25	1	MLT1D	LTR/ERVL-MaLR	42099863	42100315	SRSF6	42086568	42092245	L3MBTL1	42136320	42179590
502085	219139_s_at	25	1	16795562	16795538	25	1	MER67B	LTR/ERV1	16796020	16795388	NECAP2	16767167	16786573	AL355149.2	16865561	16866070
505411	217623_at	25	16	46736405	46736381	25	1	L1MC5a	LINE/L1	46736520	46736376	ORC6	46723555	46732306	MYLK3	46824319	46740891
505332	222312_s_at	25	1	85618428	85618404	25	1	L2a	LINE/L2	85618538	85618300	MCOLN3	85514182	85483765	SYDE2	85666729	85622556
