# Supplementary material for: Microarray analysis reveals global modulation of endogenous retroelement transcription by microbes
Source: Retrovirology. 2014 Jul 25;11:59. doi: 10.1186/1742-4690-11-59 (PMC4222864; doi:10.1186/1742-4690-11-59)
Supplement: Supplementary file 3 — Additional file 3: Archive of human annotation files. Probe annotation files (csv format), as defined in the Methods, for the following Affymetrix platforms: hg_u95a, hg_u95a_v2, hg_u95b, hg_u95c, hg_u95e, hu6800, hg_u133a, hg_u133a_v2, hg_u133b, hg_u133_plus_v2, hg_u219, hg_focus, hugene_1_0_st, and hugene_2_0_st. Shortened platform names correspond to identifiers used within the ‘oligo’ Bioconductor R package. Column identifiers are pid – probe id, probeset – Affymetrix probeset, plen – probe length, sid – target chromosome, sstart – start position of probe on sid, send – end position of probe on sid, nident – identity within the region sstart to send, numhits – number of hits recorded by BLASTn, repeat – RepBase-defined repeat, repclass – RepBase-defined repeat class, rstart – start position of repetitive element, rend – end position of repetitive element, 5id – symbol of nearest 5′ protein coding gene, 5start – start position of 5id, 5stop – end position of 5id, 3id – symbol of nearest 3′ protein coding gene, 3start – start position of 3id, 3stop – end position of 3id. (ZIP 3 MB) [file 12977_2014_3913_MOESM3_ESM.zip › human/affy_hg_u133a_v2.csv]

pid	probeset	plen	sid	sstart	send	nident	numhits	repeat	repclass	rstart	rend	5id	5start	5stop	3id	3start	3stop
2228	220609_at	25	5	177044858	177044834	25	1	L1MCa	LINE/L1	177045142	177044559	B4GALT7	177027101	177037348	FAM153A	177210399	177134982
1137	215944_at	25					2	HSMAR1	DNA/TcMar-Mariner
1284	212957_s_at	25	X	62646999	62646975	25	1	LTR46-int	LTR/ERV1	62647932	62646749	SPIN4	62571223	62567107	ARHGEF9	63005426	62854847
2334	217137_x_at	25					2	L1PA10	LINE/L1
11440	220305_at	25	20	3854748	3854772	25	1	L1ME3A	LINE/L1	3854476	3854999	MAVS	3827487	3849280	PANK2	3869486	3907605
11494	220837_at	25	5	600463	600439	25	1	L1PA16	LINE/L1	600920	600410	SLC9A3	524447	473425	CEP72	612387	667283
2659	216527_at	25	6	30269073	30269049	25	1	L1PA15	LINE/L1	30269160	30269027	TRIM26	30181204	30152232	TRIM39	30294256	30311506
12703	215738_at	25	13	46870988	46870964	25	1	MLT1D	LTR/ERVL-MaLR	46871004	46870544	LRRC63	46786083	46851501	KIAA0226L	47012325	46916139
12751	207524_at	25	7	116863315	116863339	25	1	L2c	LINE/L2	116863004	116863396	AC106873.4	116607526	116605900	WNT2	116963343	116916685
6961	214712_at	25	16	29418130	29418154	25	1	MER101-int	LTR/ERV1	29418050	29418281	CTB-134H23.2	29049923	29064047	BOLA2B	30205627	29454551
4276	AFFX-HUMRGE/M10098_M_at	25	GL000220.1	110015	110039	25	1	SSU-rRNA_Hsa	rRNA	109078	110946
14007	220452_x_at	25					2	LTR5B	LTR/ERVK
8660	216150_at	25					2	MLT1D	LTR/ERVL-MaLR
5834	220305_at	25	20	3854832	3854856	25	1	L1ME3A	LINE/L1	3854476	3854999	MAVS	3827487	3849280	PANK2	3869486	3907605
9669	AFFX-HUMRGE/M10098_5_at	25					2	SSU-rRNA_Hsa	rRNA
7275	222184_at	25					2	LTR5A	LTR/ERVK
11089	219139_s_at	25					2	MER67B	LTR/ERV1
14631	215202_at	25	22	24023473	24023449	25	1	L1M2b	LINE/L1	24023853	24023383	C22orf43	23974508	23950639	RGL4	24030323	24041363
14310	210800_at	25	X	100575642	100575618	25	1	L1MA3	LINE/L1	100576144	100574819	TAF7L	100548059	100523241	TIMM8A	100604184	100600649
15433	217623_at	25	16	46736323	46736299	25	1	L1MC5a	LINE/L1	46736356	46736238	ORC6	46723555	46732306	MYLK3	46824319	46740891
15490	214712_at	25					2	MER101-int	LTR/ERV1
15931	215064_at	25	11	121181832	121181856	24	1	L2c	LINE/L2	121181734	121181913	SC5D	121163162	121179403	SORL1	121322912	121504402
15848	216966_at	25	X	45615750	45615774	25	1	L1MA9	LINE/L1	45615742	45615958	CXorf36	45060146	45007619	KRBOX4	46306292	46356857
19937	215738_at	25					2	MLT1D	LTR/ERVL-MaLR
19785	215202_at	25	22	24023458	24023434	24	1	L1M2b	LINE/L1	24023853	24023383	C22orf43	23974508	23950639	RGL4	24030323	24041363
17360	214712_at	25					2	MER101-int	LTR/ERV1
18648	216319_at	25					2	L1PA13	LINE/L1
18687	211614_at	25	Y	23200514	23200490	25	1	HERVH-int	LTR/ERV1	23201907	23200101	RPS4Y2	22918050	22942918	CYorf17	23548246	23544840
21364	206519_x_at	25	19	52021193	52021169	25	1	L1MEg	LINE/L1	52021582	52020670	SIGLEC12	52005043	51994611	SIGLEC6	52035110	52022779
22979	211614_at	25	Y	23200481	23200457	25	1	HERVH-int	LTR/ERV1	23201907	23200101	RPS4Y2	22918050	22942918	CYorf17	23548246	23544840
17456	222340_at	25	3	126011865	126011841	25	1	L2a	LINE/L2	126011870	126011643	ALDH1L1	125916837	125822412	KLF15	126076285	126061478
18383	216151_at	25	20	42098251	42098227	25	1	L1MC5	LINE/L1	42098415	42098132	SRSF6	42086568	42092245	L3MBTL1	42136320	42179590
18467	215467_x_at	25	1	182806698	182806674	25	1	L1M2	LINE/L1	182807046	182806649	NPL	182758428	182799519	DHX9	182808504	182856886
23343	215944_at	25	1	83440042	83440018	25	1	HSMAR1	DNA/TcMar-Mariner	83440969	83439676	LPHN2	81771845	82458120	TTLL7	84464833	84330711
24348	216151_at	25	20	42098299	42098275	25	1	L1MC5	LINE/L1	42098415	42098132	SRSF6	42086568	42092245	L3MBTL1	42136320	42179590
24333	216874_at	25	2	145909817	145909841	24	1	HSMAR1	DNA/TcMar-Mariner	145908848	145910124	ZEB2	145282147	145145568	ACVR2A	148602086	148688393
26294	220204_s_at	25	1	39994799	39994823	25	1	MIRb	SINE/MIR	39994694	39994858	BMP8A	39957318	39991607	PABPC4	40042462	40026488
27327	214696_at	25	17	1615326	1615302	25	1	L1ME4a	LINE/L1	1615571	1615192	TLCD2	1613732	1611064	WDR81	1619817	1641893
27674	215202_at	25	22	24023568	24023544	25	1	L1M2b	LINE/L1	24023853	24023383	C22orf43	23974508	23950639	RGL4	24030323	24041363
27782	220204_s_at	25	1	39994806	39994830	25	1	MIRb	SINE/MIR	39994694	39994858	BMP8A	39957318	39991607	PABPC4	40042462	40026488
30278	221054_s_at	25					2	MER41B	LTR/ERV1
30138	215978_x_at	25					2	AluY	SINE/Alu
31482	216229_x_at	25					2	L1M4	LINE/L1
37448	AFFX-HUMRGE/M10098_M_at	25					2	SSU-rRNA_Hsa	rRNA
34683	220305_at	25	20	3854804	3854828	25	1	L1ME3A	LINE/L1	3854476	3854999	MAVS	3827487	3849280	PANK2	3869486	3907605
31960	AFFX-HUMRGE/M10098_M_at	25					2	SSU-rRNA_Hsa	rRNA
34913	216528_at	25	5	131844450	131844474	25	1	L1M4	LINE/L1	131844314	131845106	IRF1	131826490	131817301	IL5	131892530	131877136
37642	216157_at	25	17	42027322	42027346	24	1	MLT1H1	LTR/ERVL-MaLR	42027137	42027499	PPY	42019836	42018172	PYY	42081837	42030106
37961	AFFX-HUMRGE/M10098_M_at	25					2	SSU-rRNA_Hsa	rRNA
40280	220452_x_at	25					2	LTR5A	LTR/ERVK
40928	214823_at	25	6	27325813	27325789	25	1	MIR3	SINE/MIR	27325905	27325738	POM121L2	27279949	27253682	ZNF391	27342394	27371683
40624	214712_at	25					2	MER101-int	LTR/ERV1
43772	216187_x_at	25	14	104133181	104133157	25	1	AluSx1	SINE/Alu	104133415	104133102	APOPT1	104029299	104073860	XRCC3	104181841	104163946
40811	220893_at	25	5	60506467	60506443	24	1	HAL1M8	LINE/L1	60507062	60506297	SMIM15	60458301	60453536	ZSWIM6	60628100	60841997
44880	221117_at	25					2	L1P4a	LINE/L1
43507	216792_at	25	19	36619610	36619634	25	1	LTR10B	LTR/ERV1	36619380	36619667	TBCB	36605191	36616849	CAPNS1	36630477	36641255
48107	220915_s_at	25	GL000195.1	29467	29443	25	1	LTR43	LTR/ERV1	29648	29165				AC011043.1	74342	43717
49317	219139_s_at	25					2	MER67B	LTR/ERV1
50914	220837_at	25					2	L1PA16	LINE/L1
52574	220452_x_at	25					2	LTR5A	LTR/ERVK
53469	216209_at	25	12	126443293	126443269	25	1	MLT1J	LTR/ERVL-MaLR	126443514	126443254	TMEM132B	125671382	126146917	TMEM132C	128751948	129192460
54044	216874_at	25	2	145909637	145909661	24	1	HSMAR1	DNA/TcMar-Mariner	145908848	145910124	ZEB2	145282147	145145568	ACVR2A	148602086	148688393
53778	220730_at	25	16	89301874	89301898	25	1	L1MEf	LINE/L1	89301867	89302074	ZNF778	89284118	89295363	ANKRD11	89556969	89334038
55039	214823_at	25	6	27325850	27325826	25	1	MIR3	SINE/MIR	27325905	27325738	POM121L2	27279949	27253682	ZNF391	27342394	27371683
55004	216527_at	25					2	AluSz6	SINE/Alu
56429	221116_at	25	4	69625352	69625328	25	1	L1P4a	LINE/L1	69626106	69625172	UGT2B15	69536346	69512348	UGT2B10	69681711	69696914
56367	216874_at	25	2	145909907	145909931	25	1	HSMAR1	DNA/TcMar-Mariner	145908848	145910124	ZEB2	145282147	145145568	ACVR2A	148602086	148688393
56369	221117_at	25	4	69625524	69625500	24	1	L1P4a	LINE/L1	69626106	69625172	UGT2B15	69536346	69512348	UGT2B10	69681711	69696914
56419	207953_at	25	1	24033086	24033111	25	1	AluSx1	SINE/Alu	24033006	24033140	RPL11	24018269	24022915	TCEB3	24069645	24088549
56976	217679_x_at	25					2	AluSx1	SINE/Alu
58014	222139_at	25	7	134866489	134866513	25	1	HERV1_LTRd	LTR/ERV1	134866219	134866749	TMEM140	134832824	134850650	WDR91	134896316	134868590
59864	217137_x_at	25					2	L1PA5	LINE/L1
59961	220331_at	25	14	100193472	100193496	25	1	L2c	LINE/L2	100193347	100193643	CYP46A1	100150641	100193638	EML1	100204030	100408397
63856	216459_x_at	25					2	AluSq2	SINE/Alu
65343	214110_s_at	25	2	91806004	91805980	25	1	MLT1H1	LTR/ERVL-MaLR	91806248	91805740	RP11-685N3.1	90538397	90537839	TEKT4	95537178	95542574
65351	AFFX-HUMRGE/M10098_M_at	25	16	33963345	33963369	25	1	SSU-rRNA_Hsa	rRNA	33962497	33964361	RP11-812E19.9	33647696	33647044	CTD-2144E22.5	34256507	34257278
65255	216528_at	25	5	131844515	131844539	25	1	L1M4	LINE/L1	131844314	131845106	IRF1	131826490	131817301	IL5	131892530	131877136
62884	222312_s_at	25	1	85618493	85618469	25	1	L2a	LINE/L2	85618538	85618300	MCOLN3	85514182	85483765	SYDE2	85666729	85622556
65691	220609_at	25	5	177044668	177044644	25	1	L1MCa	LINE/L1	177045142	177044559	B4GALT7	177027101	177037348	FAM153A	177210399	177134982
66724	AFFX-HUMRGE/M10098_5_at	25	21	9827453	9827477	25	1	SSU-rRNA_Hsa	rRNA	9827005	9827581				TPTE	11029719	10906201
66682	211614_at	25	Y	23200603	23200579	25	1	HERVH-int	LTR/ERV1	23201907	23200101	RPS4Y2	22918050	22942918	CYorf17	23548246	23544840
68522	221117_at	25	4	69625604	69625580	25	1	L1P4a	LINE/L1	69626106	69625172	UGT2B15	69536346	69512348	UGT2B10	69681711	69696914
71409	216157_at	25	17	42027272	42027296	25	1	MLT1H1	LTR/ERVL-MaLR	42027137	42027499	PPY	42019836	42018172	PYY	42081837	42030106
69578	212957_s_at	25	X	62646737	62646713	25	1	LTR46	LTR/ERV1	62646748	62646649	SPIN4	62571223	62567107	ARHGEF9	63005426	62854847
69784	221174_at	25					2	Tigger3	DNA/TcMar-Tigger
78487	220331_at	25	14	100193475	100193499	25	1	L2c	LINE/L2	100193347	100193643	CYP46A1	100150641	100193638	EML1	100204030	100408397
73021	207524_at	25	7	116863416	116863440	25	1	UCON86	LINE/L2	116863404	116863545	AC106873.4	116607526	116605900	WNT2	116963343	116916685
72712	207953_at	25	1	24032951	24032975	25	1	AluJr	SINE/Alu	24032837	24033005	RPL11	24018269	24022915	TCEB3	24069645	24088549
72760	220915_s_at	25					2	LTR43	LTR/ERV1
80202	220893_at	25	5	60506523	60506499	25	1	HAL1M8	LINE/L1	60507062	60506297	SMIM15	60458301	60453536	ZSWIM6	60628100	60841997
80031	220893_at	25	5	60506557	60506533	25	1	HAL1M8	LINE/L1	60507062	60506297	SMIM15	60458301	60453536	ZSWIM6	60628100	60841997
81576	206519_x_at	25	19	52021240	52021216	25	1	L1MEg	LINE/L1	52021582	52020670	SIGLEC12	52005043	51994611	SIGLEC6	52035110	52022779
84864	220730_at	25	16	89301912	89301936	25	1	L1MEf	LINE/L1	89301867	89302074	ZNF778	89284118	89295363	ANKRD11	89556969	89334038
85675	AFFX-HUMRGE/M10098_5_at	25					2	SSU-rRNA_Hsa	rRNA
84462	216229_x_at	25					2	AluY	SINE/Alu
82864	215467_x_at	25					2	L1M2	LINE/L1
82872	222340_at	25	3	126011813	126011789	25	1	L2a	LINE/L2	126011870	126011643	ALDH1L1	125916837	125822412	KLF15	126076285	126061478
84382	216319_at	25					2	L1PA13	LINE/L1
83129	220893_at	25	5	60506641	60506617	25	1	HAL1M8	LINE/L1	60507062	60506297	SMIM15	60458301	60453536	ZSWIM6	60628100	60841997
82990	216771_at	25	18	2517758	2517734	25	1	LTR84b	LTR/ERVL	2518249	2517552	ADCYAP1	904944	912173	METTL4	2571508	2537524
84720	206519_x_at	25	19	52021336	52021312	25	1	L1MEg	LINE/L1	52021582	52020670	SIGLEC12	52005043	51994611	SIGLEC6	52035110	52022779
84240	217137_x_at	25	15	39145543	39145567	25	1	L1PA5	LINE/L1	39144733	39145850	C15orf53	38988799	38992239	C15orf54	39542885	39547046
87752	222139_at	25	7	134866387	134866411	25	1	HERV1_LTRd	LTR/ERV1	134866219	134866749	TMEM140	134832824	134850650	WDR91	134896316	134868590
81860	216028_at	25	11	43880939	43880963	25	1	MIR	SINE/MIR	43880884	43881019	HSD17B12	43577986	43878167	ALKBH3	43902361	43941816
87297	215467_x_at	25	1	182806898	182806874	25	1	L1M2	LINE/L1	182807046	182806649	NPL	182758428	182799519	DHX9	182808504	182856886
89009	220915_s_at	25	GL000195.1	29556	29532	25	1	LTR43	LTR/ERV1	29648	29165				AC011043.1	74342	43717
89004	216966_at	25	X	45615891	45615915	25	1	L1MA9	LINE/L1	45615742	45615958	CXorf36	45060146	45007619	KRBOX4	46306292	46356857
90566	220893_at	25	5	60506497	60506473	25	1	HAL1M8	LINE/L1	60507062	60506297	SMIM15	60458301	60453536	ZSWIM6	60628100	60841997
89130	216459_x_at	25					2	AluSx1	SINE/Alu
89301	215467_x_at	25					2	L1M2	LINE/L1
90094	217137_x_at	25					2	L1PA5	LINE/L1
89214	216771_at	25	18	2517690	2517666	25	1	LTR84b	LTR/ERVL	2518249	2517552	ADCYAP1	904944	912173	METTL4	2571508	2537524
90679	220893_at	25	5	60506719	60506695	25	1	HAL1M8	LINE/L1	60507062	60506297	SMIM15	60458301	60453536	ZSWIM6	60628100	60841997
92089	216789_at	25	17	48361988	48362012	25	1	L2	LINE/L2	48361136	48362025	TMEM92	48348767	48358844	XYLT2	48423453	48440499
93089	207550_at	25	1	43819711	43819735	25	1	MIR	SINE/MIR	43819571	43819794	MPL	43803478	43818443	CDC20	43824626	43828874
93006	215944_at	25					2	HSMAR1	DNA/TcMar-Mariner
93442	216319_at	25					2	L1PA13	LINE/L1
93508	216792_at	25					2	AluSx3	SINE/Alu
93290	220893_at	25	5	60506794	60506770	25	1	HAL1M8	LINE/L1	60507062	60506297	SMIM15	60458301	60453536	ZSWIM6	60628100	60841997
96479	216874_at	25	2	145909858	145909882	25	1	HSMAR1	DNA/TcMar-Mariner	145908848	145910124	ZEB2	145282147	145145568	ACVR2A	148602086	148688393
97560	220837_at	25	5	600675	600651	24	1	L1PA16	LINE/L1	600920	600410	SLC9A3	524447	473425	CEP72	612387	667283
94583	216771_at	25	18	2517416	2517392	25	1	AluSx	SINE/Alu	2517549	2517242	ADCYAP1	904944	912173	METTL4	2571508	2537524
95109	216771_at	25	18	2517590	2517566	25	1	LTR84b	LTR/ERVL	2518249	2517552	ADCYAP1	904944	912173	METTL4	2571508	2537524
95084	222340_at	25	3	126011748	126011724	25	1	L2a	LINE/L2	126011870	126011643	ALDH1L1	125916837	125822412	KLF15	126076285	126061478
97514	210800_at	25	X	100576034	100576010	25	1	L1MA3	LINE/L1	100576144	100574819	TAF7L	100548059	100523241	TIMM8A	100604184	100600649
97454	222139_at	25	7	134866170	134866194	25	1	HERV15-int	LTR/ERV1	134865310	134866218	TMEM140	134832824	134850650	WDR91	134896316	134868590
94812	221174_at	25	10	92456083	92456059	24	1	Tigger3	DNA/TcMar-Tigger	92456101	92455962	KIF20B	91461367	91534700	HTR7	92617671	92500578
98017	215944_at	25	1	83440093	83440069	25	1	HSMAR1	DNA/TcMar-Mariner	83440969	83439676	LPHN2	81771845	82458120	TTLL7	84464833	84330711
97972	217137_x_at	25					2	L1PA5	LINE/L1
98062	222139_at	25	7	134866185	134866209	25	1	HERV15-int	LTR/ERV1	134865310	134866218	TMEM140	134832824	134850650	WDR91	134896316	134868590
98041	220730_at	25	16	89301952	89301976	25	1	L1MEf	LINE/L1	89301867	89302074	ZNF778	89284118	89295363	ANKRD11	89556969	89334038
99491	214110_s_at	25					2	MLT1H1	LTR/ERVL-MaLR
94654	221174_at	25	10	92455703	92455679	25	1	L1MA9	LINE/L1	92455712	92453219	KIF20B	91461367	91534700	HTR7	92617671	92500578
98888	214696_at	25	17	1615315	1615291	25	1	L1ME4a	LINE/L1	1615571	1615192	TLCD2	1613732	1611064	WDR81	1619817	1641893
102121	216157_at	25	17	42027383	42027407	25	1	MLT1H1	LTR/ERVL-MaLR	42027137	42027499	PPY	42019836	42018172	PYY	42081837	42030106
100811	212957_s_at	25	X	62646808	62646784	25	1	LTR46-int	LTR/ERV1	62647932	62646749	SPIN4	62571223	62567107	ARHGEF9	63005426	62854847
100767	211614_at	25	Y	23200542	23200518	25	1	HERVH-int	LTR/ERV1	23201907	23200101	RPS4Y2	22918050	22942918	CYorf17	23548246	23544840
100831	216459_x_at	25					2	Tigger1	DNA/TcMar-Tigger
103707	206519_x_at	25	19	52021513	52021489	24	1	L1MEg	LINE/L1	52021582	52020670	SIGLEC12	52005043	51994611	SIGLEC6	52035110	52022779
105012	215467_x_at	25	1	182806424	182806400	25	1	AluSx	SINE/Alu	182806648	182806339	NPL	182758428	182799519	DHX9	182808504	182856886
105063	207550_at	25	1	43819752	43819776	25	1	MIR	SINE/MIR	43819571	43819794	MPL	43803478	43818443	CDC20	43824626	43828874
105157	221174_at	25	10	92455806	92455782	25	1	Tigger3c	DNA/TcMar-Tigger	92455953	92455717	KIF20B	91461367	91534700	HTR7	92617671	92500578
105356	221174_at	25	10	92456017	92455993	25	1	Tigger3	DNA/TcMar-Tigger	92456101	92455962	KIF20B	91461367	91534700	HTR7	92617671	92500578
105199	216157_at	25					2	MLT1H1	LTR/ERVL-MaLR
106707	215467_x_at	25	1	182806505	182806481	25	1	AluSx	SINE/Alu	182806648	182806339	NPL	182758428	182799519	DHX9	182808504	182856886
109545	206519_x_at	25	19	52021484	52021460	25	1	L1MEg	LINE/L1	52021582	52020670	SIGLEC12	52005043	51994611	SIGLEC6	52035110	52022779
109191	216319_at	25					2	L1PREC2	LINE/L1
112286	216792_at	25	19	36619469	36619493	25	1	LTR10B	LTR/ERV1	36619380	36619667	TBCB	36605191	36616849	CAPNS1	36630477	36641255
111045	221174_at	25	10	92455762	92455738	25	1	Tigger3c	DNA/TcMar-Tigger	92455953	92455717	KIF20B	91461367	91534700	HTR7	92617671	92500578
111092	216527_at	25	6	30268639	30268615	25	1	L1PA15	LINE/L1	30268729	30265851	TRIM26	30181204	30152232	TRIM39	30294256	30311506
112688	216229_x_at	25					2	L1M4b	LINE/L1
111020	221116_at	25	4	69625261	69625237	25	1	L1P4a	LINE/L1	69626106	69625172	UGT2B15	69536346	69512348	UGT2B10	69681711	69696914
110991	208388_at	25	15	72110472	72110496	25	1	L1ME3	LINE/L1	72110030	72110543	CT62	71407833	71402583	MYO9A	72410918	72114632
110939	216319_at	25					2	L1PA13	LINE/L1
110806	210800_at	25					2	L1M1	LINE/L1
114149	AFFX-HUMRGE/M10098_5_at	25	21	9827174	9827198	25	1	SSU-rRNA_Hsa	rRNA	9827005	9827581				TPTE	11029719	10906201
112551	216187_x_at	25					2	AluSx1	SINE/Alu
116836	AFFX-HUMRGE/M10098_5_at	25	21	9827162	9827186	25	1	SSU-rRNA_Hsa	rRNA	9827005	9827581				TPTE	11029719	10906201
116634	215978_x_at	25					2	AluSg	SINE/Alu
118377	216319_at	25	6	132241583	132241607	25	1	L1PA13	LINE/L1	132240460	132242189	ENPP1	132129156	132216295	CTGF	132272513	132269316
120913	207524_at	25	7	116863490	116863514	25	1	UCON86	LINE/L2	116863404	116863545	AC106873.4	116607526	116605900	WNT2	116963343	116916685
119736	215202_at	25	22	24023590	24023566	25	1	L1M2b	LINE/L1	24023853	24023383	C22orf43	23974508	23950639	RGL4	24030323	24041363
121267	221714_s_at	25	16	21808208	21808184	25	1	LTR52	LTR/ERVL	21808286	21808120	OTOA	21689835	21772050	61E3.4	30265831	21845890
122435	216157_at	25					2	MLT1H1	LTR/ERVL-MaLR
122267	216187_x_at	25					2	AluSq2	SINE/Alu
122319	221116_at	25	4	69625417	69625394	24	1	L1P4a	LINE/L1	69626106	69625172	UGT2B15	69536346	69512348	UGT2B10	69681711	69696914
122623	217623_at	25	16	46736520	46736496	25	1	L1MC5a	LINE/L1	46736520	46736376	ORC6	46723555	46732306	MYLK3	46824319	46740891
123816	221380_at	25	8	144171155	144171180	25	1	L1MEf	LINE/L1	144170622	144171595	RP11-520P18.5	144161874	144164418	LY6H	144242128	144239331
122838	219139_s_at	25	1	16795484	16795460	25	1	MER67B	LTR/ERV1	16796020	16795388	NECAP2	16767167	16786573	AL355149.2	16865561	16866070
122753	207524_at	25	7	116863262	116863286	25	1	L2c	LINE/L2	116863004	116863396	AC106873.4	116607526	116605900	WNT2	116963343	116916685
125572	216789_at	25	17	48361952	48361976	25	1	L2	LINE/L2	48361136	48362025	TMEM92	48348767	48358844	XYLT2	48423453	48440499
123733	216151_at	25	20	42098186	42098162	25	1	L1MC5	LINE/L1	42098415	42098132	SRSF6	42086568	42092245	L3MBTL1	42136320	42179590
126689	215064_at	25	11	121181745	121181769	25	1	L2c	LINE/L2	121181734	121181913	SC5D	121163162	121179403	SORL1	121322912	121504402
125372	216527_at	25					2	L1PA15	LINE/L1
128670	212957_s_at	25	X	62646723	62646699	25	1	LTR46	LTR/ERV1	62646748	62646649	SPIN4	62571223	62567107	ARHGEF9	63005426	62854847
129630	215202_at	25	22	24023518	24023494	25	1	L1M2b	LINE/L1	24023853	24023383	C22orf43	23974508	23950639	RGL4	24030323	24041363
127147	215202_at	25	22	24023537	24023513	25	1	L1M2b	LINE/L1	24023853	24023383	C22orf43	23974508	23950639	RGL4	24030323	24041363
127133	210800_at	25					2	L1MA3	LINE/L1
131168	216771_at	25	18	2517725	2517701	25	1	LTR84b	LTR/ERVL	2518249	2517552	ADCYAP1	904944	912173	METTL4	2571508	2537524
131250	211614_at	25	Y	23200398	23200374	25	1	HERVH-int	LTR/ERV1	23201907	23200101	RPS4Y2	22918050	22942918	CYorf17	23548246	23544840
132500	207953_at	25	1	24033085	24033110	25	1	AluSx1	SINE/Alu	24033006	24033140	RPL11	24018269	24022915	TCEB3	24069645	24088549
134220	AFFX-HUMRGE/M10098_M_at	25					2	SSU-rRNA_Hsa	rRNA
137128	221380_at	25	8	144171288	144171312	25	1	L1MEf	LINE/L1	144170622	144171595	RP11-520P18.5	144161874	144164418	LY6H	144242128	144239331
136902	216187_x_at	25					2	AluSx1	SINE/Alu
137503	214712_at	25					2	MER101-int	LTR/ERV1
138372	219712_s_at	25	17	3511862	3511838	25	1	Tigger7	DNA/TcMar-Tigger	3511992	3511533	TRPV1	3500392	3468738	CTNS	3539762	3564836
137346	221380_at	25	8	144171489	144171513	25	1	L1MEf	LINE/L1	144170622	144171595	RP11-520P18.5	144161874	144164418	LY6H	144242128	144239331
141587	207953_at	25	1	24032955	24032979	25	1	AluJr	SINE/Alu	24032837	24033005	RPL11	24018269	24022915	TCEB3	24069645	24088549
141915	210800_at	25	X	100575989	100575965	25	1	L1MA3	LINE/L1	100576144	100574819	TAF7L	100548059	100523241	TIMM8A	100604184	100600649
142874	222184_at	25					2	LTR5A	LTR/ERVK
144534	219712_s_at	25	17	3511835	3511811	25	1	Tigger7	DNA/TcMar-Tigger	3511992	3511533	TRPV1	3500392	3468738	CTNS	3539762	3564836
144538	220305_at	25	15	36861744	36861768	25	1	L1ME3	LINE/L1	36861260	36861774	ATPBD4	35838394	35509546	C15orf41	36871812	37102449
144688	216527_at	25	6	30269127	30269103	25	1	L1PA15	LINE/L1	30269160	30269027	TRIM26	30181204	30152232	TRIM39	30294256	30311506
144818	AFFX-HUMRGE/M10098_5_at	25					2	SSU-rRNA_Hsa	rRNA
147441	221200_at	25	14	70282350	70282374	25	1	LTR3A	LTR/ERVK	70282319	70282740	SLC10A1	70264006	70242134	SMOC1	70320848	70499083
149079	AFFX-HUMRGE/M10098_5_at	25	21	9827060	9827084	25	1	SSU-rRNA_Hsa	rRNA	9827005	9827581				TPTE	11029719	10906201
150705	214110_s_at	25					2	MLT1H1	LTR/ERVL-MaLR
151628	217679_x_at	25					2	AluSx1	SINE/Alu
154948	216528_at	25	5	131844488	131844512	25	1	L1M4	LINE/L1	131844314	131845106	IRF1	131826490	131817301	IL5	131892530	131877136
153441	216527_at	25	6	30269089	30269065	25	1	L1PA15	LINE/L1	30269160	30269027	TRIM26	30181204	30152232	TRIM39	30294256	30311506
154737	221380_at	25	8	144171014	144171038	25	1	L1MEf	LINE/L1	144170622	144171595	RP11-520P18.5	144161874	144164418	LY6H	144242128	144239331
155111	216771_at	25	18	2517686	2517662	25	1	LTR84b	LTR/ERVL	2518249	2517552	ADCYAP1	904944	912173	METTL4	2571508	2537524
153145	216157_at	25	17	42027287	42027311	25	1	MLT1H1	LTR/ERVL-MaLR	42027137	42027499	PPY	42019836	42018172	PYY	42081837	42030106
153136	215944_at	25					2	HSMAR1	DNA/TcMar-Mariner
156533	216732_at	25	9	90792870	90792846	25	1	MER41G	LTR/ERV1	90792938	90792705	CDK20	90589668	90581356	SPIN1	91003334	91093609
156563	216319_at	25	6	132241465	132241489	25	1	L1PA13	LINE/L1	132240460	132242189	ENPP1	132129156	132216295	CTGF	132272513	132269316
156345	215738_at	25					2	MLT1D	LTR/ERVL-MaLR
156584	214110_s_at	25	2	91806057	91806033	25	1	MLT1H1	LTR/ERVL-MaLR	91806248	91805740	RP11-685N3.1	90538397	90537839	TEKT4	95537178	95542574
157705	222184_at	25	8	12029434	12029458	25	1	LTR5A	LTR/ERVK	12028635	12029655	USP17L2	11996586	11994677	FAM86B1	12051642	12039605
157830	AFFX-HUMRGE/M10098_M_at	25	GL000220.1	110171	110195	25	1	SSU-rRNA_Hsa	rRNA	109078	110946
157932	215467_x_at	25	1	182806777	182806753	25	1	L1M2	LINE/L1	182807046	182806649	NPL	182758428	182799519	DHX9	182808504	182856886
157922	213557_at	25	17	37723532	37723556	25	1	L2a	LINE/L2	37723521	37723794	CDK12	37617764	37721160	NEUROD2	37766030	37759789
160337	219139_s_at	25					2	MER67B	LTR/ERV1
159152	219139_s_at	25	1	16795518	16795494	25	1	MER67B	LTR/ERV1	16796020	16795388	NECAP2	16767167	16786573	AL355149.2	16865561	16866070
159211	221714_s_at	25	16	21807999	21807975	25	1	LTR52	LTR/ERVL	21808078	21807865	OTOA	21689835	21772050	61E3.4	30265831	21845890
159360	221380_at	25	8	144171097	144171121	25	1	L1MEf	LINE/L1	144170622	144171595	RP11-520P18.5	144161874	144164418	LY6H	144242128	144239331
161818	216150_at	25	20	42100052	42100076	25	1	MLT1D	LTR/ERVL-MaLR	42099863	42100315	SRSF6	42086568	42092245	L3MBTL1	42136320	42179590
160438	207550_at	25	1	43819904	43819928	25	1	L2c	LINE/L2	43819892	43819960	MPL	43803478	43818443	CDC20	43824626	43828874
162111	216157_at	25	17	42027343	42027367	25	1	MLT1H1	LTR/ERVL-MaLR	42027137	42027499	PPY	42019836	42018172	PYY	42081837	42030106
163825	220331_at	25	14	100193555	100193579	25	1	L2c	LINE/L2	100193347	100193643	CYP46A1	100150641	100193638	EML1	100204030	100408397
164952	219712_s_at	25	17	3511844	3511820	25	1	Tigger7	DNA/TcMar-Tigger	3511992	3511533	TRPV1	3500392	3468738	CTNS	3539762	3564836
167700	216229_x_at	25					2	L1M4	LINE/L1
167678	215064_at	25	11	121181473	121181497	25	1	MLT1A1	LTR/ERVL-MaLR	121181469	121181668	SC5D	121163162	121179403	SORL1	121322912	121504402
163400	220730_at	25	16	89301987	89302011	25	1	L1MEf	LINE/L1	89301867	89302074	ZNF778	89284118	89295363	ANKRD11	89556969	89334038
167640	214110_s_at	25					2	MLT1H1	LTR/ERVL-MaLR
163583	AFFX-HUMRGE/M10098_5_at	25	21	9827018	9827042	25	1	SSU-rRNA_Hsa	rRNA	9827005	9827581				TPTE	11029719	10906201
166751	221200_at	25					2	LTR3A	LTR/ERVK
166642	207524_at	25	7	116863302	116863326	25	1	L2c	LINE/L2	116863004	116863396	AC106873.4	116607526	116605900	WNT2	116963343	116916685
169188	AFFX-HUMRGE/M10098_5_at	25	21	9827285	9827309	25	1	SSU-rRNA_Hsa	rRNA	9827005	9827581				TPTE	11029719	10906201
166543	215738_at	25	13	46870669	46870645	25	1	MLT1D	LTR/ERVL-MaLR	46871004	46870544	LRRC63	46786083	46851501	KIAA0226L	47012325	46916139
168161	207524_at	25	7	116863635	116863659	25	1	L2c	LINE/L2	116863555	116863961	AC106873.4	116607526	116605900	WNT2	116963343	116916685
168037	220915_s_at	25	GL000195.1	29594	29570	25	1	LTR43	LTR/ERV1	29648	29165				AC011043.1	74342	43717
168035	222184_at	25					2	LTR5A	LTR/ERVK
167959	217679_x_at	25					2	AluSx1	SINE/Alu
169314	207550_at	25	1	43820004	43820028	25	1	L2c	LINE/L2	43819930	43820136	MPL	43803478	43818443	CDC20	43824626	43828874
168311	216151_at	25					2	AluJb	SINE/Alu
168326	217679_x_at	25	1	12258792	12258768	25	1	AluYf1	SINE/Alu	12259049	12258744	TNFRSF1B	12227060	12269285	VPS13D	12290124	12572099
172747	AFFX-HUMRGE/M10098_5_at	25	21	9827330	9827354	25	1	SSU-rRNA_Hsa	rRNA	9827005	9827581				TPTE	11029719	10906201
173528	219712_s_at	25	17	3511777	3511753	25	1	Tigger7	DNA/TcMar-Tigger	3511992	3511533	TRPV1	3500392	3468738	CTNS	3539762	3564836
170923	215064_at	25	11	121181554	121181578	25	1	MLT1A1	LTR/ERVL-MaLR	121181469	121181668	SC5D	121163162	121179403	SORL1	121322912	121504402
175272	222184_at	25	8	12029082	12029106	25	1	LTR5A	LTR/ERVK	12028635	12029655	USP17L2	11996586	11994677	FAM86B1	12051642	12039605
173909	216789_at	25	17	48362327	48362351	25	1	AluJo	SINE/Alu	48362119	48362468	TMEM92	48348767	48358844	XYLT2	48423453	48440499
176426	207550_at	25	1	43819645	43819669	25	1	MIR	SINE/MIR	43819571	43819794	MPL	43803478	43818443	CDC20	43824626	43828874
178090	211614_at	25	Y	23200567	23200543	25	1	HERVH-int	LTR/ERV1	23201907	23200101	RPS4Y2	22918050	22942918	CYorf17	23548246	23544840
178497	220204_s_at	25	1	39994772	39994796	25	1	MIRb	SINE/MIR	39994694	39994858	BMP8A	39957318	39991607	PABPC4	40042462	40026488
179351	213557_at	25	17	37723565	37723589	25	1	L2a	LINE/L2	37723521	37723794	CDK12	37617764	37721160	NEUROD2	37766030	37759789
178593	216789_at	25	17	48361879	48361903	25	1	L2	LINE/L2	48361136	48362025	TMEM92	48348767	48358844	XYLT2	48423453	48440499
179530	213557_at	25	17	37723728	37723752	25	1	L2a	LINE/L2	37723521	37723794	CDK12	37617764	37721160	NEUROD2	37766030	37759789
181271	AFFX-HUMRGE/M10098_5_at	25					2	SSU-rRNA_Hsa	rRNA
181364	216106_at	25	15	81283544	81283520	25	1	MLT1J	LTR/ERVL-MaLR	81283676	81283277	MESDC2	81282219	81239667	MESDC1	81293295	81296342
179790	215978_x_at	25					2	AluYc	SINE/Alu
181211	211614_at	25					2	HERVH-int	LTR/ERV1
182667	216209_at	25	12	126443378	126443354	25	1	MLT1J	LTR/ERVL-MaLR	126443514	126443254	TMEM132B	125671382	126146917	TMEM132C	128751948	129192460
182735	221714_s_at	25	16	21808004	21807980	25	1	LTR52	LTR/ERVL	21808078	21807865	OTOA	21689835	21772050	61E3.4	30265831	21845890
182616	216792_at	25	19	36619531	36619555	25	1	LTR10B	LTR/ERV1	36619380	36619667	TBCB	36605191	36616849	CAPNS1	36630477	36641255
183842	220331_at	25	1	48555835	48555859	25	1	L2b	LINE/L2	48555567	48555874	TRABD2B	48462567	48231308	AL109659.1	48569306	48569878
186695	AFFX-HUMRGE/M10098_M_at	25	16	33963121	33963145	25	1	SSU-rRNA_Hsa	rRNA	33962497	33964361	RP11-812E19.9	33647696	33647044	CTD-2144E22.5	34256507	34257278
184175	AFFX-HUMRGE/M10098_M_at	25	GL000220.1	109910	109934	25	1	SSU-rRNA_Hsa	rRNA	109078	110946
184132	216028_at	25					2	MLT1D	LTR/ERVL-MaLR
187247	207953_at	25	1	24032958	24032982	25	1	AluJr	SINE/Alu	24032837	24033005	RPL11	24018269	24022915	TCEB3	24069645	24088549
188156	216789_at	25	17	48362315	48362339	25	1	AluJo	SINE/Alu	48362119	48362468	TMEM92	48348767	48358844	XYLT2	48423453	48440499
185681	220609_at	25	5	177044811	177044787	25	1	L1MCa	LINE/L1	177045142	177044559	B4GALT7	177027101	177037348	FAM153A	177210399	177134982
185224	216732_at	25	9	90792805	90792781	25	1	MER41G	LTR/ERV1	90792938	90792705	CDK20	90589668	90581356	SPIN1	91003334	91093609
185204	208388_at	25	15	72110100	72110124	25	1	L1ME3	LINE/L1	72110030	72110543	CT62	71407833	71402583	MYO9A	72410918	72114632
185205	222340_at	25	3	126011700	126011676	25	1	L2a	LINE/L2	126011870	126011643	ALDH1L1	125916837	125822412	KLF15	126076285	126061478
188710	217679_x_at	25					2	AluYf1	SINE/Alu
188831	AFFX-HUMRGE/M10098_M_at	25	16	33963338	33963362	25	1	SSU-rRNA_Hsa	rRNA	33962497	33964361	RP11-812E19.9	33647696	33647044	CTD-2144E22.5	34256507	34257278
191153	AFFX-HUMRGE/M10098_M_at	25	GL000220.1	109835	109859	25	1	SSU-rRNA_Hsa	rRNA	109078	110946
194537	222139_at	25	7	134866396	134866420	25	1	HERV1_LTRd	LTR/ERV1	134866219	134866749	TMEM140	134832824	134850650	WDR91	134896316	134868590
192676	220331_at	25	14	100193540	100193564	25	1	L2c	LINE/L2	100193347	100193643	CYP46A1	100150641	100193638	EML1	100204030	100408397
192659	AFFX-HUMRGE/M10098_5_at	25	21	9827390	9827414	25	1	SSU-rRNA_Hsa	rRNA	9827005	9827581				TPTE	11029719	10906201
194600	221200_at	25	14	70282274	70282298	25	1	HERVK3-int	LTR/ERVK	70282218	70282315	SLC10A1	70264006	70242134	SMOC1	70320848	70499083
196137	212957_s_at	25	X	62646862	62646838	25	1	LTR46-int	LTR/ERV1	62647932	62646749	SPIN4	62571223	62567107	ARHGEF9	63005426	62854847
197557	221116_at	25	4	69625369	69625345	25	1	L1P4a	LINE/L1	69626106	69625172	UGT2B15	69536346	69512348	UGT2B10	69681711	69696914
197589	222312_s_at	25	1	85618396	85618372	25	1	L2a	LINE/L2	85618538	85618300	MCOLN3	85514182	85483765	SYDE2	85666729	85622556
198403	216157_at	25	17	42027137	42027161	25	1	MLT1H1	LTR/ERVL-MaLR	42027137	42027499	PPY	42019836	42018172	PYY	42081837	42030106
196948	216150_at	25					2	MLT1D	LTR/ERVL-MaLR
197226	219712_s_at	25	17	3511836	3511812	25	1	Tigger7	DNA/TcMar-Tigger	3511992	3511533	TRPV1	3500392	3468738	CTNS	3539762	3564836
197393	208388_at	25	15	72110333	72110357	25	1	L1ME3	LINE/L1	72110030	72110543	CT62	71407833	71402583	MYO9A	72410918	72114632
197309	221380_at	25	8	144171000	144171024	25	1	L1MEf	LINE/L1	144170622	144171595	RP11-520P18.5	144161874	144164418	LY6H	144242128	144239331
200046	AFFX-HUMRGE/M10098_M_at	25					2	SSU-rRNA_Hsa	rRNA
201486	214110_s_at	25					2	MLT1H1	LTR/ERVL-MaLR
200536	216187_x_at	25					2	AluSx1	SINE/Alu
201969	220305_at	25	20	3854899	3854923	25	1	L1ME3A	LINE/L1	3854476	3854999	MAVS	3827487	3849280	PANK2	3869486	3907605
202782	221200_at	25					2	LTR3A	LTR/ERVK
201914	216966_at	25	X	45615622	45615646	25	1	MIRc	SINE/MIR	45615607	45615741	CXorf36	45060146	45007619	KRBOX4	46306292	46356857
202991	217137_x_at	25					2	L1PA5	LINE/L1
203309	214110_s_at	25					2	MLT1H1	LTR/ERVL-MaLR
205793	214110_s_at	25					2	MLT1H1	LTR/ERVL-MaLR
205850	220609_at	25	5	177044805	177044781	25	1	L1MCa	LINE/L1	177045142	177044559	B4GALT7	177027101	177037348	FAM153A	177210399	177134982
207393	216528_at	25					2	L1M4	LINE/L1
207440	220204_s_at	25	1	39994803	39994827	25	1	MIRb	SINE/MIR	39994694	39994858	BMP8A	39957318	39991607	PABPC4	40042462	40026488
207445	207524_at	25	7	116863567	116863591	25	1	L2c	LINE/L2	116863555	116863961	AC106873.4	116607526	116605900	WNT2	116963343	116916685
210670	216459_x_at	25					2	AluSq	SINE/Alu
210581	220452_x_at	25					2	LTR5A	LTR/ERVK
210111	216528_at	25	5	131844433	131844457	25	1	L1M4	LINE/L1	131844314	131845106	IRF1	131826490	131817301	IL5	131892530	131877136
210096	220204_s_at	25	1	39994782	39994806	25	1	MIRb	SINE/MIR	39994694	39994858	BMP8A	39957318	39991607	PABPC4	40042462	40026488
211598	219712_s_at	25	17	3511842	3511818	25	1	Tigger7	DNA/TcMar-Tigger	3511992	3511533	TRPV1	3500392	3468738	CTNS	3539762	3564836
209091	222184_at	25					2	LTR5A	LTR/ERVK
214935	222184_at	25					2	LTR5A	LTR/ERVK
216222	215978_x_at	25	2	225308057	225308033	25	1	AluY	SINE/Alu	225308239	225307948	FAM124B	225266802	225243415	CUL3	225450110	225334867
216052	222184_at	25					2	LTR5A	LTR/ERVK
216557	AFFX-HUMRGE/M10098_M_at	25	GL000220.1	109739	109763	25	1	SSU-rRNA_Hsa	rRNA	109078	110946
217415	221714_s_at	25	16	21808170	21808146	25	1	LTR52	LTR/ERVL	21808286	21808120	OTOA	21689835	21772050	61E3.4	30265831	21845890
218130	221714_s_at	25	16	21808064	21808040	25	1	LTR52	LTR/ERVL	21808078	21807865	OTOA	21689835	21772050	61E3.4	30265831	21845890
220588	216459_x_at	25	6	30835295	30835271	25	1	Tigger1	DNA/TcMar-Tigger	30835947	30835195	IER3	30712331	30710976	DDR1	30844198	30867933
219031	214712_at	25	16	29418146	29418170	25	1	MER101-int	LTR/ERV1	29418050	29418281	CTB-134H23.2	29049923	29064047	BOLA2B	30205627	29454551
222099	221117_at	25	4	69625537	69625513	25	1	L1P4a	LINE/L1	69626106	69625172	UGT2B15	69536346	69512348	UGT2B10	69681711	69696914
222408	215064_at	25	11	121181849	121181872	24	1	L2c	LINE/L2	121181734	121181913	SC5D	121163162	121179403	SORL1	121322912	121504402
222399	216732_at	25	9	90792876	90792852	25	1	MER41G	LTR/ERV1	90792938	90792705	CDK20	90589668	90581356	SPIN1	91003334	91093609
225023	210800_at	25					2	L1MA3	LINE/L1
224813	221380_at	25	8	144171043	144171067	25	1	L1MEf	LINE/L1	144170622	144171595	RP11-520P18.5	144161874	144164418	LY6H	144242128	144239331
224808	220452_x_at	25					2	LTR5A	LTR/ERVK
223566	216966_at	25	X	45615607	45615631	25	1	MIRc	SINE/MIR	45615607	45615741	CXorf36	45060146	45007619	KRBOX4	46306292	46356857
225408	216874_at	25					2	HSMAR1	DNA/TcMar-Mariner
225306	216771_at	25	18	2517837	2517813	25	1	LTR84b	LTR/ERVL	2518249	2517552	ADCYAP1	904944	912173	METTL4	2571508	2537524
226712	215467_x_at	25					2	L1MA4A	LINE/L1
226825	222312_s_at	25	1	85618487	85618463	25	1	L2a	LINE/L2	85618538	85618300	MCOLN3	85514182	85483765	SYDE2	85666729	85622556
229438	220837_at	25	5	600469	600445	25	1	L1PA16	LINE/L1	600920	600410	SLC9A3	524447	473425	CEP72	612387	667283
230615	210800_at	25					2	L1M1	LINE/L1
232222	222340_at	25	3	126011754	126011730	25	1	L2a	LINE/L2	126011870	126011643	ALDH1L1	125916837	125822412	KLF15	126076285	126061478
232066	216157_at	25	17	42027179	42027203	25	1	MLT1H1	LTR/ERVL-MaLR	42027137	42027499	PPY	42019836	42018172	PYY	42081837	42030106
232687	216789_at	25	17	48361941	48361965	25	1	L2	LINE/L2	48361136	48362025	TMEM92	48348767	48358844	XYLT2	48423453	48440499
233527	215978_x_at	25					2	AluY	SINE/Alu
237059	215064_at	25	11	121181523	121181547	25	1	MLT1A1	LTR/ERVL-MaLR	121181469	121181668	SC5D	121163162	121179403	SORL1	121322912	121504402
237131	217679_x_at	25					2	AluSx1	SINE/Alu
237980	215944_at	25	1	83440032	83440008	25	1	HSMAR1	DNA/TcMar-Mariner	83440969	83439676	LPHN2	81771845	82458120	TTLL7	84464833	84330711
237929	211614_at	25	Y	23200588	23200564	25	1	HERVH-int	LTR/ERV1	23201907	23200101	RPS4Y2	22918050	22942918	CYorf17	23548246	23544840
238362	216732_at	25	9	90792863	90792839	25	1	MER41G	LTR/ERV1	90792938	90792705	CDK20	90589668	90581356	SPIN1	91003334	91093609
239585	216028_at	25					2	MLT1D	LTR/ERVL-MaLR
241386	216319_at	25					2	L1PA13	LINE/L1
241453	222139_at	25	7	134866299	134866323	25	1	HERV1_LTRd	LTR/ERV1	134866219	134866749	TMEM140	134832824	134850650	WDR91	134896316	134868590
241427	208388_at	25	15	72110270	72110294	25	1	L1ME3	LINE/L1	72110030	72110543	CT62	71407833	71402583	MYO9A	72410918	72114632
242542	216732_at	25	9	90792799	90792775	25	1	MER41G	LTR/ERV1	90792938	90792705	CDK20	90589668	90581356	SPIN1	91003334	91093609
243792	220915_s_at	25	GL000195.1	29416	29392	25	1	LTR43	LTR/ERV1	29648	29165				AC011043.1	74342	43717
243877	216106_at	25	15	81283262	81283238	25	1	L1ME3G	LINE/L1	81283268	81283133	MESDC2	81282219	81239667	MESDC1	81293295	81296342
242861	220893_at	25	5	60506487	60506463	25	1	HAL1M8	LINE/L1	60507062	60506297	SMIM15	60458301	60453536	ZSWIM6	60628100	60841997
244485	216187_x_at	25	14	104133318	104133294	25	1	AluSx1	SINE/Alu	104133415	104133102	APOPT1	104029299	104073860	XRCC3	104181841	104163946
247158	221116_at	25					2	L1P4a	LINE/L1
245873	216428_x_at	25	19	55056380	55056404	25	1	LTR7B	LTR/ERV1	55056198	55056406	KIR3DX1	55043909	55057053	LILRA2	55084387	55099027
245562	220915_s_at	25	GL000195.1	29323	29299	25	1	LTR43	LTR/ERV1	29648	29165				AC011043.1	74342	43717
247253	216150_at	25	20	42100151	42100175	25	1	MLT1D	LTR/ERVL-MaLR	42099863	42100315	SRSF6	42086568	42092245	L3MBTL1	42136320	42179590
250059	220837_at	25	5	600557	600533	25	1	L1PA16	LINE/L1	600920	600410	SLC9A3	524447	473425	CEP72	612387	667283
251252	216528_at	25	5	131844593	131844617	25	1	L1M4	LINE/L1	131844314	131845106	IRF1	131826490	131817301	IL5	131892530	131877136
251424	217137_x_at	25					2	L1PA5	LINE/L1
251305	220609_at	25	5	177044782	177044758	25	1	L1MCa	LINE/L1	177045142	177044559	B4GALT7	177027101	177037348	FAM153A	177210399	177134982
254210	216874_at	25	2	145909645	145909669	24	1	HSMAR1	DNA/TcMar-Mariner	145908848	145910124	ZEB2	145282147	145145568	ACVR2A	148602086	148688393
255891	220609_at	25	5	177044873	177044849	25	1	L1MCa	LINE/L1	177045142	177044559	B4GALT7	177027101	177037348	FAM153A	177210399	177134982
257339	216528_at	25	5	131844333	131844357	25	1	L1M4	LINE/L1	131844314	131845106	IRF1	131826490	131817301	IL5	131892530	131877136
257113	216151_at	25	20	42098396	42098372	25	1	L1MC5	LINE/L1	42098415	42098132	SRSF6	42086568	42092245	L3MBTL1	42136320	42179590
259935	216966_at	25	X	45615705	45615729	25	1	MIRc	SINE/MIR	45615607	45615741	CXorf36	45060146	45007619	KRBOX4	46306292	46356857
258548	216319_at	25	6	132241402	132241426	25	1	L1PA13	LINE/L1	132240460	132242189	ENPP1	132129156	132216295	CTGF	132272513	132269316
260591	220893_at	25	5	60506810	60506786	25	1	HAL1M8	LINE/L1	60507062	60506297	SMIM15	60458301	60453536	ZSWIM6	60628100	60841997
260336	206519_x_at	25	19	52021472	52021448	25	1	L1MEg	LINE/L1	52021582	52020670	SIGLEC12	52005043	51994611	SIGLEC6	52035110	52022779
261646	216106_at	25	15	81283574	81283550	25	1	MLT1J	LTR/ERVL-MaLR	81283676	81283277	MESDC2	81282219	81239667	MESDC1	81293295	81296342
261665	208388_at	25	15	72110135	72110159	25	1	L1ME3	LINE/L1	72110030	72110543	CT62	71407833	71402583	MYO9A	72410918	72114632
262979	220837_at	25	5	600678	600654	24	1	L1PA16	LINE/L1	600920	600410	SLC9A3	524447	473425	CEP72	612387	667283
264424	220452_x_at	25					2	LTR5B	LTR/ERVK
261942	216527_at	25	6	30268725	30268701	25	1	L1PA15	LINE/L1	30268729	30265851	TRIM26	30181204	30152232	TRIM39	30294256	30311506
266206	221200_at	25					2	LTR3A	LTR/ERVK
265972	215738_at	25	13	46871145	46871121	25	1	MIRb	SINE/MIR	46871184	46871049	LRRC63	46786083	46851501	KIAA0226L	47012325	46916139
267214	222139_at	25	7	134866621	134866645	25	1	HERV1_LTRd	LTR/ERV1	134866219	134866749	TMEM140	134832824	134850650	WDR91	134896316	134868590
267780	215738_at	25	13	46870632	46870608	25	1	MLT1D	LTR/ERVL-MaLR	46871004	46870544	LRRC63	46786083	46851501	KIAA0226L	47012325	46916139
270592	216209_at	25	12	126443499	126443475	25	1	MLT1J	LTR/ERVL-MaLR	126443514	126443254	TMEM132B	125671382	126146917	TMEM132C	128751948	129192460
270804	221200_at	25	14	70282339	70282363	25	1	LTR3A	LTR/ERVK	70282319	70282740	SLC10A1	70264006	70242134	SMOC1	70320848	70499083
270432	220837_at	25	5	600704	600680	25	1	L1PA16	LINE/L1	600920	600410	SLC9A3	524447	473425	CEP72	612387	667283
273126	AFFX-HUMRGE/M10098_M_at	25	GL000220.1	110048	110072	25	1	SSU-rRNA_Hsa	rRNA	109078	110946
273199	AFFX-HUMRGE/M10098_5_at	25					2	SSU-rRNA_Hsa	rRNA
273635	221117_at	25					2	L1P4a	LINE/L1
274616	216187_x_at	25	14	104133333	104133309	25	1	AluSx1	SINE/Alu	104133415	104133102	APOPT1	104029299	104073860	XRCC3	104181841	104163946
274964	207953_at	25	1	24033082	24033107	25	1	AluSx1	SINE/Alu	24033006	24033140	RPL11	24018269	24022915	TCEB3	24069645	24088549
276107	222340_at	25	3	126011744	126011720	25	1	L2a	LINE/L2	126011870	126011643	ALDH1L1	125916837	125822412	KLF15	126076285	126061478
276584	215978_x_at	25					2	AluY	SINE/Alu
276656	221116_at	25	4	69625276	69625252	25	1	L1P4a	LINE/L1	69626106	69625172	UGT2B15	69536346	69512348	UGT2B10	69681711	69696914
278951	216732_at	25	9	90792865	90792841	25	1	MER41G	LTR/ERV1	90792938	90792705	CDK20	90589668	90581356	SPIN1	91003334	91093609
278067	216459_x_at	25					2	AluSq10	SINE/Alu
279347	217679_x_at	25	8	23044835	23044811	25	1	MER101-int	LTR/ERV1	23044839	23044722	TNFRSF10D	23021543	22993101	TNFRSF10A	23082639	23047965
280701	219139_s_at	25	1	16795932	16795908	25	1	MER67B	LTR/ERV1	16796020	16795388	NECAP2	16767167	16786573	AL355149.2	16865561	16866070
281899	215064_at	25	11	121181815	121181839	25	1	L2c	LINE/L2	121181734	121181913	SC5D	121163162	121179403	SORL1	121322912	121504402
284846	215944_at	25	1	83439857	83439833	25	1	HSMAR1	DNA/TcMar-Mariner	83440969	83439676	LPHN2	81771845	82458120	TTLL7	84464833	84330711
284941	221380_at	25	8	144171196	144171220	25	1	L1MEf	LINE/L1	144170622	144171595	RP11-520P18.5	144161874	144164418	LY6H	144242128	144239331
283727	216229_x_at	25					2	AluY	SINE/Alu
285311	214696_at	25	17	1615376	1615352	25	1	L1ME4a	LINE/L1	1615571	1615192	TLCD2	1613732	1611064	WDR81	1619817	1641893
283758	216229_x_at	25	6	29869930	29869954	25	1	L1M4	LINE/L1	29868731	29870052	HLA-G	29794744	29798902	HLA-A	29909037	29913661
286720	214696_at	25	17	1614911	1614887	25	1	L1ME4a	LINE/L1	1615145	1614832	TLCD2	1613732	1611064	WDR81	1619817	1641893
287756	207953_at	25	1	24032967	24032991	25	1	AluJr	SINE/Alu	24032837	24033005	RPL11	24018269	24022915	TCEB3	24069645	24088549
288013	220204_s_at	25	1	39994790	39994814	25	1	MIRb	SINE/MIR	39994694	39994858	BMP8A	39957318	39991607	PABPC4	40042462	40026488
288205	221054_s_at	25					2	MER41B	LTR/ERV1
289296	221200_at	25					2	LTR3A	LTR/ERVK
288294	216966_at	25	X	45615828	45615852	25	1	L1MA9	LINE/L1	45615742	45615958	CXorf36	45060146	45007619	KRBOX4	46306292	46356857
289798	216966_at	25	X	45615681	45615705	25	1	MIRc	SINE/MIR	45615607	45615741	CXorf36	45060146	45007619	KRBOX4	46306292	46356857
291121	215064_at	25					2	MLT1A1	LTR/ERVL-MaLR
292358	216229_x_at	25					2	AluSx3	SINE/Alu
292235	216106_at	25	15	81283434	81283410	25	1	MLT1J	LTR/ERVL-MaLR	81283676	81283277	MESDC2	81282219	81239667	MESDC1	81293295	81296342
292258	220204_s_at	25	1	39994779	39994803	25	1	MIRb	SINE/MIR	39994694	39994858	BMP8A	39957318	39991607	PABPC4	40042462	40026488
293779	214110_s_at	25					2	MLT1H1	LTR/ERVL-MaLR
296559	216150_at	25	20	42100131	42100155	25	1	MLT1D	LTR/ERVL-MaLR	42099863	42100315	SRSF6	42086568	42092245	L3MBTL1	42136320	42179590
295339	211614_at	25	Y	23200367	23200343	25	1	HERVH-int	LTR/ERV1	23201907	23200101	RPS4Y2	22918050	22942918	CYorf17	23548246	23544840
295178	220452_x_at	25					2	LTR5A	LTR/ERVK
298208	216319_at	25					2	L1PA13	LINE/L1
297073	220609_at	25					2	L1MCa	LINE/L1
298089	220305_at	25	20	3854882	3854906	25	1	L1ME3A	LINE/L1	3854476	3854999	MAVS	3827487	3849280	PANK2	3869486	3907605
297955	216229_x_at	25					2	L1MB8	LINE/L1
299429	216966_at	25	X	45615672	45615696	25	1	MIRc	SINE/MIR	45615607	45615741	CXorf36	45060146	45007619	KRBOX4	46306292	46356857
299856	219139_s_at	25	1	16795963	16795939	25	1	MER67B	LTR/ERV1	16796020	16795388	NECAP2	16767167	16786573	AL355149.2	16865561	16866070
300107	222139_at	25	7	134866543	134866567	25	1	HERV1_LTRd	LTR/ERV1	134866219	134866749	TMEM140	134832824	134850650	WDR91	134896316	134868590
303873	216150_at	25	20	42100183	42100207	25	1	MLT1D	LTR/ERVL-MaLR	42099863	42100315	SRSF6	42086568	42092245	L3MBTL1	42136320	42179590
302745	220305_at	25	20	3854843	3854867	25	1	L1ME3A	LINE/L1	3854476	3854999	MAVS	3827487	3849280	PANK2	3869486	3907605
307129	207550_at	25	1	43819921	43819945	25	1	L2c	LINE/L2	43819892	43819960	MPL	43803478	43818443	CDC20	43824626	43828874
307233	220331_at	25	14	100193498	100193522	25	1	L2c	LINE/L2	100193347	100193643	CYP46A1	100150641	100193638	EML1	100204030	100408397
307356	217623_at	25	16	46736493	46736469	25	1	L1MC5a	LINE/L1	46736520	46736376	ORC6	46723555	46732306	MYLK3	46824319	46740891
308555	221116_at	25					2	L1P4a	LINE/L1
309852	207550_at	25	1	43819936	43819960	25	1	L2c	LINE/L2	43819930	43820136	MPL	43803478	43818443	CDC20	43824626	43828874
309736	217623_at	25	16	46736347	46736323	25	1	L1MC5a	LINE/L1	46736356	46736238	ORC6	46723555	46732306	MYLK3	46824319	46740891
309893	214110_s_at	25	2	91806089	91806065	25	1	MLT1H1	LTR/ERVL-MaLR	91806248	91805740	RP11-685N3.1	90538397	90537839	TEKT4	95537178	95542574
310010	208388_at	25					2	L1ME3	LINE/L1
311467	220609_at	25	5	177044849	177044825	25	1	L1MCa	LINE/L1	177045142	177044559	B4GALT7	177027101	177037348	FAM153A	177210399	177134982
311596	220915_s_at	25	GL000195.1	29490	29466	25	1	LTR43	LTR/ERV1	29648	29165				AC011043.1	74342	43717
311779	206519_x_at	25	19	52021014	52020990	25	1	L1MEg	LINE/L1	52021582	52020670	SIGLEC12	52005043	51994611	SIGLEC6	52035110	52022779
314340	214712_at	25					2	MER101-int	LTR/ERV1
313013	216528_at	25	5	131844370	131844394	25	1	L1M4	LINE/L1	131844314	131845106	IRF1	131826490	131817301	IL5	131892530	131877136
313289	210800_at	25					2	L1MA4	LINE/L1
317387	220331_at	25	14	100193489	100193513	25	1	L2c	LINE/L2	100193347	100193643	CYP46A1	100150641	100193638	EML1	100204030	100408397
317422	210800_at	25					2	L1MA3	LINE/L1
317587	216157_at	25	17	42027242	42027266	25	1	MLT1H1	LTR/ERVL-MaLR	42027137	42027499	PPY	42019836	42018172	PYY	42081837	42030106
318767	216428_x_at	25	12	8647693	8647716	24	1	LTR7B	LTR/ERV1	8647504	8647922	CLEC6A	8608522	8630926	CLEC4D	8662071	8674962
318820	222139_at	25	7	134866420	134866444	24	1	HERV1_LTRd	LTR/ERV1	134866219	134866749	TMEM140	134832824	134850650	WDR91	134896316	134868590
320069	206519_x_at	25	19	52021228	52021204	25	1	L1MEg	LINE/L1	52021582	52020670	SIGLEC12	52005043	51994611	SIGLEC6	52035110	52022779
320233	220204_s_at	25	1	39994750	39994774	25	1	MIRb	SINE/MIR	39994694	39994858	BMP8A	39957318	39991607	PABPC4	40042462	40026488
320501	216028_at	25					2	MIR	SINE/MIR
321953	216792_at	25	19	36619592	36619616	25	1	LTR10B	LTR/ERV1	36619380	36619667	TBCB	36605191	36616849	CAPNS1	36630477	36641255
321731	216527_at	25	6	30269106	30269082	25	1	L1PA15	LINE/L1	30269160	30269027	TRIM26	30181204	30152232	TRIM39	30294256	30311506
321739	213557_at	25	17	37723585	37723609	25	1	L2a	LINE/L2	37723521	37723794	CDK12	37617764	37721160	NEUROD2	37766030	37759789
324823	207524_at	25					2	L2c	LINE/L2
324412	221174_at	25	10	92456032	92456008	25	1	Tigger3	DNA/TcMar-Tigger	92456101	92455962	KIF20B	91461367	91534700	HTR7	92617671	92500578
324959	220305_at	25	20	3854703	3854727	25	1	L1ME3A	LINE/L1	3854476	3854999	MAVS	3827487	3849280	PANK2	3869486	3907605
326119	219712_s_at	25	17	3511775	3511751	25	1	Tigger7	DNA/TcMar-Tigger	3511992	3511533	TRPV1	3500392	3468738	CTNS	3539762	3564836
325985	214696_at	25	17	1614882	1614858	25	1	L1ME4a	LINE/L1	1615145	1614832	TLCD2	1613732	1611064	WDR81	1619817	1641893
327735	216771_at	25	18	2517646	2517622	25	1	LTR84b	LTR/ERVL	2518249	2517552	ADCYAP1	904944	912173	METTL4	2571508	2537524
331778	207524_at	25	7	116863466	116863490	25	1	UCON86	LINE/L2	116863404	116863545	AC106873.4	116607526	116605900	WNT2	116963343	116916685
333491	219712_s_at	25	17	3511839	3511815	25	1	Tigger7	DNA/TcMar-Tigger	3511992	3511533	TRPV1	3500392	3468738	CTNS	3539762	3564836
334902	AFFX-HUMRGE/M10098_M_at	25	GL000220.1	110036	110060	25	1	SSU-rRNA_Hsa	rRNA	109078	110946
336370	214712_at	25					2	MER101-int	LTR/ERV1
334826	221174_at	25	10	92455837	92455813	25	1	Tigger3c	DNA/TcMar-Tigger	92455953	92455717	KIF20B	91461367	91534700	HTR7	92617671	92500578
337459	221054_s_at	25					2	MER41B	LTR/ERV1
337694	214110_s_at	25					2	MLT1H1	LTR/ERVL-MaLR
338970	216028_at	25					2	MLT1D	LTR/ERVL-MaLR
339231	220837_at	25	5	600594	600570	25	1	L1PA16	LINE/L1	600920	600410	SLC9A3	524447	473425	CEP72	612387	667283
340544	207953_at	25					2	AluJr	SINE/Alu
343343	214823_at	25	6	27325898	27325874	25	1	MIR3	SINE/MIR	27325905	27325738	POM121L2	27279949	27253682	ZNF391	27342394	27371683
343377	216771_at	25	18	2517737	2517713	25	1	LTR84b	LTR/ERVL	2518249	2517552	ADCYAP1	904944	912173	METTL4	2571508	2537524
342151	219712_s_at	25	17	3511860	3511836	25	1	Tigger7	DNA/TcMar-Tigger	3511992	3511533	TRPV1	3500392	3468738	CTNS	3539762	3564836
345286	214712_at	25	16	29418095	29418119	25	1	MER101-int	LTR/ERV1	29418050	29418281	CTB-134H23.2	29049923	29064047	BOLA2B	30205627	29454551
346442	216209_at	25	12	126443397	126443373	25	1	MLT1J	LTR/ERVL-MaLR	126443514	126443254	TMEM132B	125671382	126146917	TMEM132C	128751948	129192460
346465	211614_at	25	Y	23200557	23200533	25	1	HERVH-int	LTR/ERV1	23201907	23200101	RPS4Y2	22918050	22942918	CYorf17	23548246	23544840
346414	220204_s_at	25	1	39994792	39994816	25	1	MIRb	SINE/MIR	39994694	39994858	BMP8A	39957318	39991607	PABPC4	40042462	40026488
348328	221714_s_at	25	16	21808211	21808187	25	1	LTR52	LTR/ERVL	21808286	21808120	OTOA	21689835	21772050	61E3.4	30265831	21845890
348324	222312_s_at	25	1	85618345	85618321	25	1	L2a	LINE/L2	85618538	85618300	MCOLN3	85514182	85483765	SYDE2	85666729	85622556
350984	216789_at	25	17	48361967	48361991	25	1	L2	LINE/L2	48361136	48362025	TMEM92	48348767	48358844	XYLT2	48423453	48440499
351200	214696_at	25	17	1615098	1615074	25	1	L1ME4a	LINE/L1	1615145	1614832	TLCD2	1613732	1611064	WDR81	1619817	1641893
352641	217623_at	25	16	46736316	46736292	25	1	L1MC5a	LINE/L1	46736356	46736238	ORC6	46723555	46732306	MYLK3	46824319	46740891
353560	214696_at	25	17	1614971	1614947	25	1	L1ME4a	LINE/L1	1615145	1614832	TLCD2	1613732	1611064	WDR81	1619817	1641893
353747	214696_at	25	17	1615340	1615316	25	1	L1ME4a	LINE/L1	1615571	1615192	TLCD2	1613732	1611064	WDR81	1619817	1641893
355054	221117_at	25					2	L1P4a	LINE/L1
355324	217137_x_at	25	15	39145547	39145571	25	1	L1PA5	LINE/L1	39144733	39145850	C15orf53	38988799	38992239	C15orf54	39542885	39547046
355492	216028_at	25					2	MLT1D	LTR/ERVL-MaLR
353954	215202_at	25	22	24023509	24023485	25	1	L1M2b	LINE/L1	24023853	24023383	C22orf43	23974508	23950639	RGL4	24030323	24041363
358594	216150_at	25	20	42100161	42100185	25	1	MLT1D	LTR/ERVL-MaLR	42099863	42100315	SRSF6	42086568	42092245	L3MBTL1	42136320	42179590
358159	216874_at	25	2	145909622	145909646	25	1	HSMAR1	DNA/TcMar-Mariner	145908848	145910124	ZEB2	145282147	145145568	ACVR2A	148602086	148688393
359429	208388_at	25	15	72110036	72110060	25	1	L1ME3	LINE/L1	72110030	72110543	CT62	71407833	71402583	MYO9A	72410918	72114632
357141	208388_at	25	15	72110118	72110142	24	1	L1ME3	LINE/L1	72110030	72110543	CT62	71407833	71402583	MYO9A	72410918	72114632
359942	212957_s_at	25	X	62646528	62646504	25	1	LTR46	LTR/ERV1	62646558	62646433	SPIN4	62571223	62567107	ARHGEF9	63005426	62854847
360062	AFFX-HUMRGE/M10098_5_at	25					2	SSU-rRNA_Hsa	rRNA
362578	216028_at	25	11	43881171	43881195	25	1	MLT1D	LTR/ERVL-MaLR	43881033	43881521	HSD17B12	43577986	43878167	ALKBH3	43902361	43941816
362855	216151_at	25	20	42098344	42098320	25	1	L1MC5	LINE/L1	42098415	42098132	SRSF6	42086568	42092245	L3MBTL1	42136320	42179590
362842	219712_s_at	25					2	Tigger7	DNA/TcMar-Tigger
369666	216527_at	25					2	AluSz6	SINE/Alu
367287	221174_at	25	10	92455749	92455725	25	1	Tigger3c	DNA/TcMar-Tigger	92455953	92455717	KIF20B	91461367	91534700	HTR7	92617671	92500578
369822	216459_x_at	25					2	Tigger1	DNA/TcMar-Tigger
371357	216106_at	25	15	81283659	81283635	25	1	MLT1J	LTR/ERVL-MaLR	81283676	81283277	MESDC2	81282219	81239667	MESDC1	81293295	81296342
370111	216187_x_at	25	14	104133670	104133646	25	1	AluSq2	SINE/Alu	104133743	104133449	APOPT1	104029299	104073860	XRCC3	104181841	104163946
375630	219139_s_at	25	1	16795740	16795716	25	1	MER67B	LTR/ERV1	16796020	16795388	NECAP2	16767167	16786573	AL355149.2	16865561	16866070
377254	216874_at	25	2	145909901	145909925	25	1	HSMAR1	DNA/TcMar-Mariner	145908848	145910124	ZEB2	145282147	145145568	ACVR2A	148602086	148688393
378518	221117_at	25	4	69625607	69625583	25	1	L1P4a	LINE/L1	69626106	69625172	UGT2B15	69536346	69512348	UGT2B10	69681711	69696914
377679	216150_at	25	20	42100111	42100135	25	1	MLT1D	LTR/ERVL-MaLR	42099863	42100315	SRSF6	42086568	42092245	L3MBTL1	42136320	42179590
378487	215738_at	25	13	46870766	46870742	25	1	MLT1D	LTR/ERVL-MaLR	46871004	46870544	LRRC63	46786083	46851501	KIAA0226L	47012325	46916139
378669	217623_at	25	16	46736334	46736310	25	1	L1MC5a	LINE/L1	46736356	46736238	ORC6	46723555	46732306	MYLK3	46824319	46740891
381899	219139_s_at	25	1	16795827	16795803	25	1	MER67B	LTR/ERV1	16796020	16795388	NECAP2	16767167	16786573	AL355149.2	16865561	16866070
378931	216106_at	25	15	81283491	81283467	25	1	MLT1J	LTR/ERVL-MaLR	81283676	81283277	MESDC2	81282219	81239667	MESDC1	81293295	81296342
380620	AFFX-HUMRGE/M10098_5_at	25	21	9827474	9827498	25	1	SSU-rRNA_Hsa	rRNA	9827005	9827581				TPTE	11029719	10906201
380383	208388_at	25	15	72110287	72110311	24	1	L1ME3	LINE/L1	72110030	72110543	CT62	71407833	71402583	MYO9A	72410918	72114632
379033	220915_s_at	25	3	75691833	75691857	24	1	LTR43	LTR/ERV1	75691522	75691997	CNTN3	74570291	74311719	FRG2C	75713481	75716371
379984	214823_at	25	6	27325768	27325744	25	1	MIR3	SINE/MIR	27325905	27325738	POM121L2	27279949	27253682	ZNF391	27342394	27371683
384880	216789_at	25	17	48362275	48362299	25	1	AluJo	SINE/Alu	48362119	48362468	TMEM92	48348767	48358844	XYLT2	48423453	48440499
384778	219139_s_at	25					2	MER67B	LTR/ERV1
385782	220730_at	25	16	89302112	89302136	25	1	L1MEf	LINE/L1	89302081	89302284	ZNF778	89284118	89295363	ANKRD11	89556969	89334038
383441	221116_at	25	4	69625392	69625369	24	1	L1P4a	LINE/L1	69626106	69625172	UGT2B15	69536346	69512348	UGT2B10	69681711	69696914
385947	221200_at	25	14	70282191	70282215	25	1	HERVK3-int	LTR/ERVK	70281484	70282221	SLC10A1	70264006	70242134	SMOC1	70320848	70499083
385993	221116_at	25	4	69625330	69625306	24	1	L1P4a	LINE/L1	69626106	69625172	UGT2B15	69536346	69512348	UGT2B10	69681711	69696914
387565	221054_s_at	25					2	MER41B	LTR/ERV1
387817	215978_x_at	25					2	AluSx1	SINE/Alu
389265	220893_at	25	5	60506686	60506662	25	1	HAL1M8	LINE/L1	60507062	60506297	SMIM15	60458301	60453536	ZSWIM6	60628100	60841997
390532	216209_at	25	12	126443464	126443440	25	1	MLT1J	LTR/ERVL-MaLR	126443514	126443254	TMEM132B	125671382	126146917	TMEM132C	128751948	129192460
392317	221117_at	25	4	69625539	69625515	25	1	L1P4a	LINE/L1	69626106	69625172	UGT2B15	69536346	69512348	UGT2B10	69681711	69696914
393540	215202_at	25	22	24023531	24023507	25	1	L1M2b	LINE/L1	24023853	24023383	C22orf43	23974508	23950639	RGL4	24030323	24041363
393136	216209_at	25	12	126443480	126443456	25	1	MLT1J	LTR/ERVL-MaLR	126443514	126443254	TMEM132B	125671382	126146917	TMEM132C	128751948	129192460
392154	220837_at	25	5	600659	600635	25	1	L1PA16	LINE/L1	600920	600410	SLC9A3	524447	473425	CEP72	612387	667283
395180	AFFX-HUMRGE/M10098_M_at	25					2	SSU-rRNA_Hsa	rRNA
393646	221174_at	25	10	92455996	92455972	25	1	Tigger3	DNA/TcMar-Tigger	92456101	92455962	KIF20B	91461367	91534700	HTR7	92617671	92500578
398029	217137_x_at	25	15	39145549	39145573	25	1	L1PA5	LINE/L1	39144733	39145850	C15orf53	38988799	38992239	C15orf54	39542885	39547046
396630	216459_x_at	25					2	AluSq	SINE/Alu
399029	208388_at	25	15	72110423	72110447	25	1	L1ME3	LINE/L1	72110030	72110543	CT62	71407833	71402583	MYO9A	72410918	72114632
400536	217679_x_at	25					2	AluSx1	SINE/Alu
400526	217679_x_at	25					2	AluYf1	SINE/Alu
400835	215738_at	25	13	46871160	46871136	25	1	MIRb	SINE/MIR	46871184	46871049	LRRC63	46786083	46851501	KIAA0226L	47012325	46916139
403455	216771_at	25	18	2517699	2517675	25	1	LTR84b	LTR/ERVL	2518249	2517552	ADCYAP1	904944	912173	METTL4	2571508	2537524
404003	207550_at	25	1	43819622	43819646	25	1	MIR	SINE/MIR	43819571	43819794	MPL	43803478	43818443	CDC20	43824626	43828874
404896	220915_s_at	25					2	LTR43	LTR/ERV1
405245	216789_at	25	17	48361997	48362021	25	1	L2	LINE/L2	48361136	48362025	TMEM92	48348767	48358844	XYLT2	48423453	48440499
409217	222184_at	25					2	LTR5A	LTR/ERVK
407821	213557_at	25					2	L2a	LINE/L2
405290	207953_at	25					2	AluJr	SINE/Alu
405308	216209_at	25	12	126443444	126443420	25	1	MLT1J	LTR/ERVL-MaLR	126443514	126443254	TMEM132B	125671382	126146917	TMEM132C	128751948	129192460
408162	216150_at	25	20	42100248	42100272	25	1	MLT1D	LTR/ERVL-MaLR	42099863	42100315	SRSF6	42086568	42092245	L3MBTL1	42136320	42179590
408134	216151_at	25	20	42098262	42098238	24	1	L1MC5	LINE/L1	42098415	42098132	SRSF6	42086568	42092245	L3MBTL1	42136320	42179590
408128	AFFX-HUMRGE/M10098_M_at	25					2	SSU-rRNA_Hsa	rRNA
410710	221380_at	25	8	144171079	144171103	25	1	L1MEf	LINE/L1	144170622	144171595	RP11-520P18.5	144161874	144164418	LY6H	144242128	144239331
411224	217679_x_at	25					2	AluSx1	SINE/Alu
407916	222184_at	25					2	LTR5A	LTR/ERVK
407956	214712_at	25					2	MER101-int	LTR/ERV1
406781	216528_at	25	5	131844508	131844532	25	1	L1M4	LINE/L1	131844314	131845106	IRF1	131826490	131817301	IL5	131892530	131877136
406889	214696_at	25	17	1615231	1615207	25	1	L1ME4a	LINE/L1	1615571	1615192	TLCD2	1613732	1611064	WDR81	1619817	1641893
414062	213557_at	25	17	37723696	37723720	25	1	L2a	LINE/L2	37723521	37723794	CDK12	37617764	37721160	NEUROD2	37766030	37759789
415132	221054_s_at	25	14	96145943	96145967	25	1	MER41B	LTR/ERV1	96145632	96146252	GLRX5	95999840	96011061	TCL1B	96152754	96158980
415289	216028_at	25	11	43881079	43881103	25	1	MLT1D	LTR/ERVL-MaLR	43881033	43881521	HSD17B12	43577986	43878167	ALKBH3	43902361	43941816
415355	AFFX-HUMRGE/M10098_5_at	25	GL000220.1	109367	109391	25	1	SSU-rRNA_Hsa	rRNA	109078	110946
415400	208388_at	25	15	72110073	72110097	25	1	L1ME3	LINE/L1	72110030	72110543	CT62	71407833	71402583	MYO9A	72410918	72114632
418081	221380_at	25	8	144171112	144171136	25	1	L1MEf	LINE/L1	144170622	144171595	RP11-520P18.5	144161874	144164418	LY6H	144242128	144239331
417072	216187_x_at	25					2	AluSx1	SINE/Alu
417988	222340_at	25	3	126011696	126011672	25	1	L2a	LINE/L2	126011870	126011643	ALDH1L1	125916837	125822412	KLF15	126076285	126061478
417201	217623_at	25	16	46736503	46736479	25	1	L1MC5a	LINE/L1	46736520	46736376	ORC6	46723555	46732306	MYLK3	46824319	46740891
418422	217623_at	25	16	46736439	46736415	25	1	L1MC5a	LINE/L1	46736520	46736376	ORC6	46723555	46732306	MYLK3	46824319	46740891
418632	212957_s_at	25	X	62646990	62646966	25	1	LTR46-int	LTR/ERV1	62647932	62646749	SPIN4	62571223	62567107	ARHGEF9	63005426	62854847
423989	215978_x_at	25					2	AluSx	SINE/Alu
421437	222184_at	25					2	LTR5A	LTR/ERVK
424274	220204_s_at	25	1	39994770	39994794	25	1	MIRb	SINE/MIR	39994694	39994858	BMP8A	39957318	39991607	PABPC4	40042462	40026488
421357	216792_at	25	19	36619553	36619577	25	1	LTR10B	LTR/ERV1	36619380	36619667	TBCB	36605191	36616849	CAPNS1	36630477	36641255
421610	216150_at	25	20	42100133	42100157	25	1	MLT1D	LTR/ERVL-MaLR	42099863	42100315	SRSF6	42086568	42092245	L3MBTL1	42136320	42179590
425496	222340_at	25	3	126011821	126011797	25	1	L2a	LINE/L2	126011870	126011643	ALDH1L1	125916837	125822412	KLF15	126076285	126061478
425387	212957_s_at	25	X	62646545	62646521	25	1	LTR46	LTR/ERV1	62646558	62646433	SPIN4	62571223	62567107	ARHGEF9	63005426	62854847
427243	222340_at	25	3	126011762	126011738	25	1	L2a	LINE/L2	126011870	126011643	ALDH1L1	125916837	125822412	KLF15	126076285	126061478
425965	216732_at	25	9	90792906	90792882	25	1	MER41G	LTR/ERV1	90792938	90792705	CDK20	90589668	90581356	SPIN1	91003334	91093609
425901	220331_at	25	14	100193362	100193386	25	1	L2c	LINE/L2	100193347	100193643	CYP46A1	100150641	100193638	EML1	100204030	100408397
427434	214696_at	25	17	1615108	1615084	25	1	L1ME4a	LINE/L1	1615145	1614832	TLCD2	1613732	1611064	WDR81	1619817	1641893
427378	216151_at	25	20	42098171	42098147	25	1	L1MC5	LINE/L1	42098415	42098132	SRSF6	42086568	42092245	L3MBTL1	42136320	42179590
429721	213557_at	25	17	37723544	37723568	25	1	L2a	LINE/L2	37723521	37723794	CDK12	37617764	37721160	NEUROD2	37766030	37759789
431421	215467_x_at	25	1	182806755	182806731	25	1	L1M2	LINE/L1	182807046	182806649	NPL	182758428	182799519	DHX9	182808504	182856886
432915	216428_x_at	25	19	55056434	55056458	25	1	LTR7B	LTR/ERV1	55056433	55056738	KIR3DX1	55043909	55057053	LILRA2	55084387	55099027
431516	216209_at	25	12	126443352	126443329	24	1	MLT1J	LTR/ERVL-MaLR	126443514	126443254	TMEM132B	125671382	126146917	TMEM132C	128751948	129192460
431177	221054_s_at	25					2	MER41B	LTR/ERV1
435900	AFFX-HUMRGE/M10098_5_at	25	21	9827132	9827156	25	1	SSU-rRNA_Hsa	rRNA	9827005	9827581				TPTE	11029719	10906201
435574	221054_s_at	25	14	96145710	96145734	25	1	MER41B	LTR/ERV1	96145632	96146252	GLRX5	95999840	96011061	TCL1B	96152754	96158980
435573	AFFX-HUMRGE/M10098_M_at	25					2	SSU-rRNA_Hsa	rRNA
437460	AFFX-HUMRGE/M10098_5_at	25	21	9827372	9827396	25	1	SSU-rRNA_Hsa	rRNA	9827005	9827581				TPTE	11029719	10906201
436053	220730_at	25	16	89301968	89301992	25	1	L1MEf	LINE/L1	89301867	89302074	ZNF778	89284118	89295363	ANKRD11	89556969	89334038
436078	216789_at	25	17	48362305	48362329	25	1	AluJo	SINE/Alu	48362119	48362468	TMEM92	48348767	48358844	XYLT2	48423453	48440499
440074	216874_at	25	2	145909613	145909637	25	1	HSMAR1	DNA/TcMar-Mariner	145908848	145910124	ZEB2	145282147	145145568	ACVR2A	148602086	148688393
440513	215944_at	25	1	83440053	83440029	25	1	HSMAR1	DNA/TcMar-Mariner	83440969	83439676	LPHN2	81771845	82458120	TTLL7	84464833	84330711
440628	215738_at	25	13	46871118	46871094	25	1	MIRb	SINE/MIR	46871184	46871049	LRRC63	46786083	46851501	KIAA0226L	47012325	46916139
440608	216028_at	25	11	43880909	43880933	25	1	MIR	SINE/MIR	43880884	43881019	HSD17B12	43577986	43878167	ALKBH3	43902361	43941816
441891	216792_at	25	19	9745451	9745475	25	1	LTR10B	LTR/ERV1	9745152	9745485	CTD-3116E22.4	9731967	9756572	ZNF562	9785776	9759330
443027	216106_at	25	15	81283673	81283649	25	1	MLT1J	LTR/ERVL-MaLR	81283676	81283277	MESDC2	81282219	81239667	MESDC1	81293295	81296342
445946	222312_s_at	25	1	85618435	85618411	25	1	L2a	LINE/L2	85618538	85618300	MCOLN3	85514182	85483765	SYDE2	85666729	85622556
442904	207524_at	25	7	116863279	116863303	25	1	L2c	LINE/L2	116863004	116863396	AC106873.4	116607526	116605900	WNT2	116963343	116916685
442868	216732_at	25	9	90792746	90792722	25	1	MER41G	LTR/ERV1	90792938	90792705	CDK20	90589668	90581356	SPIN1	91003334	91093609
443269	222139_at	25	7	134866639	134866663	25	1	HERV1_LTRd	LTR/ERV1	134866219	134866749	TMEM140	134832824	134850650	WDR91	134896316	134868590
448927	215202_at	25	22	24023099	24023075	25	1	AluSx	SINE/Alu	24023348	24023034	C22orf43	23974508	23950639	RGL4	24030323	24041363
449003	216028_at	25	11	43881064	43881088	25	1	MLT1D	LTR/ERVL-MaLR	43881033	43881521	HSD17B12	43577986	43878167	ALKBH3	43902361	43941816
448729	219712_s_at	25	17	3511774	3511750	25	1	Tigger7	DNA/TcMar-Tigger	3511992	3511533	TRPV1	3500392	3468738	CTNS	3539762	3564836
444539	216771_at	25	18	2517808	2517784	24	1	LTR84b	LTR/ERVL	2518249	2517552	ADCYAP1	904944	912173	METTL4	2571508	2537524
447638	222340_at	25	3	126011864	126011840	25	1	L2a	LINE/L2	126011870	126011643	ALDH1L1	125916837	125822412	KLF15	126076285	126061478
446015	212957_s_at	25	X	62646965	62646941	25	1	LTR46-int	LTR/ERV1	62647932	62646749	SPIN4	62571223	62567107	ARHGEF9	63005426	62854847
451879	210800_at	25					2	L1MA3	LINE/L1
452089	220609_at	25	5	177044845	177044821	25	1	L1MCa	LINE/L1	177045142	177044559	B4GALT7	177027101	177037348	FAM153A	177210399	177134982
453402	220452_x_at	25	22	17540889	17540913	25	1	LTR5A	LTR/ERVK	17540024	17541058	GAB4	17489112	17442826	IL17RA	17565844	17596583
453276	220730_at	25	16	89301932	89301956	25	1	L1MEf	LINE/L1	89301867	89302074	ZNF778	89284118	89295363	ANKRD11	89556969	89334038
453360	AFFX-HUMRGE/M10098_M_at	25					2	SSU-rRNA_Hsa	rRNA
454664	214823_at	25	6	27325858	27325834	25	1	MIR3	SINE/MIR	27325905	27325738	POM121L2	27279949	27253682	ZNF391	27342394	27371683
456282	AFFX-HUMRGE/M10098_5_at	25					2	SSU-rRNA_Hsa	rRNA
455268	206519_x_at	25	19	52021051	52021027	25	1	L1MEg	LINE/L1	52021582	52020670	SIGLEC12	52005043	51994611	SIGLEC6	52035110	52022779
456131	216428_x_at	25					2	LTR7B	LTR/ERV1
457685	221380_at	25	8	144171125	144171149	25	1	L1MEf	LINE/L1	144170622	144171595	RP11-520P18.5	144161874	144164418	LY6H	144242128	144239331
457693	222139_at	25					2	HERV1_LTRd	LTR/ERV1
460723	221200_at	25	14	70282226	70282250	24	1	HERVK3-int	LTR/ERVK	70282218	70282315	SLC10A1	70264006	70242134	SMOC1	70320848	70499083
457804	216428_x_at	25	19	55056349	55056373	25	1	LTR7B	LTR/ERV1	55056198	55056406	KIR3DX1	55043909	55057053	LILRA2	55084387	55099027
457570	220837_at	25	5	600692	600668	25	1	L1PA16	LINE/L1	600920	600410	SLC9A3	524447	473425	CEP72	612387	667283
459597	222340_at	25	3	126011736	126011712	25	1	L2a	LINE/L2	126011870	126011643	ALDH1L1	125916837	125822412	KLF15	126076285	126061478
461897	221054_s_at	25					2	MER41B	LTR/ERV1
464016	216732_at	25	9	90792879	90792855	25	1	MER41G	LTR/ERV1	90792938	90792705	CDK20	90589668	90581356	SPIN1	91003334	91093609
459439	216874_at	25	2	145909756	145909780	25	1	HSMAR1	DNA/TcMar-Mariner	145908848	145910124	ZEB2	145282147	145145568	ACVR2A	148602086	148688393
466380	216428_x_at	25					2	LTR7B	LTR/ERV1
466784	215978_x_at	25					2	AluYg6	SINE/Alu
468072	AFFX-HUMRGE/M10098_M_at	25	GL000220.1	109892	109916	25	1	SSU-rRNA_Hsa	rRNA	109078	110946
469514	216792_at	25	19	36619547	36619571	25	1	LTR10B	LTR/ERV1	36619380	36619667	TBCB	36605191	36616849	CAPNS1	36630477	36641255
470852	220331_at	25	14	100193549	100193573	25	1	L2c	LINE/L2	100193347	100193643	CYP46A1	100150641	100193638	EML1	100204030	100408397
471121	216229_x_at	25	6	29869855	29869879	25	1	L1M4	LINE/L1	29868731	29870052	HLA-G	29794744	29798902	HLA-A	29909037	29913661
469282	220452_x_at	25	4	122318185	122318209	24	1	LTR5A	LTR/ERVK	122317709	122318709	QRFPR	122302214	122250467	ANXA5	122618268	122589110
472144	217623_at	25	16	46736300	46736276	25	1	L1MC5a	LINE/L1	46736356	46736238	ORC6	46723555	46732306	MYLK3	46824319	46740891
470993	221714_s_at	25	16	21808263	21808239	25	1	LTR52	LTR/ERVL	21808286	21808120	OTOA	21689835	21772050	61E3.4	30265831	21845890
470909	216209_at	25	12	126443323	126443299	25	1	MLT1J	LTR/ERVL-MaLR	126443514	126443254	TMEM132B	125671382	126146917	TMEM132C	128751948	129192460
472683	216319_at	25	6	132241635	132241659	25	1	L1PA13	LINE/L1	132240460	132242189	ENPP1	132129156	132216295	CTGF	132272513	132269316
472317	222312_s_at	25	1	85618423	85618399	25	1	L2a	LINE/L2	85618538	85618300	MCOLN3	85514182	85483765	SYDE2	85666729	85622556
472560	216428_x_at	25	19	55056462	55056486	25	1	LTR7B	LTR/ERV1	55056433	55056738	KIR3DX1	55043909	55057053	LILRA2	55084387	55099027
472586	216106_at	25	15	81283403	81283379	25	1	MLT1J	LTR/ERVL-MaLR	81283676	81283277	MESDC2	81282219	81239667	MESDC1	81293295	81296342
472495	221117_at	25	4	69625593	69625569	25	1	L1P4a	LINE/L1	69626106	69625172	UGT2B15	69536346	69512348	UGT2B10	69681711	69696914
473627	220837_at	25	5	600475	600451	25	1	L1PA16	LINE/L1	600920	600410	SLC9A3	524447	473425	CEP72	612387	667283
473843	216874_at	25	2	145909503	145909527	25	1	HSMAR1	DNA/TcMar-Mariner	145908848	145910124	ZEB2	145282147	145145568	ACVR2A	148602086	148688393
473809	222312_s_at	25					2	L2a	LINE/L2
477080	214696_at	25	17	1615301	1615277	25	1	L1ME4a	LINE/L1	1615571	1615192	TLCD2	1613732	1611064	WDR81	1619817	1641893
475608	213557_at	25	17	37723622	37723646	25	1	L2a	LINE/L2	37723521	37723794	CDK12	37617764	37721160	NEUROD2	37766030	37759789
473970	214823_at	25	6	27325827	27325803	25	1	MIR3	SINE/MIR	27325905	27325738	POM121L2	27279949	27253682	ZNF391	27342394	27371683
473941	214823_at	25	6	27325803	27325779	25	1	MIR3	SINE/MIR	27325905	27325738	POM121L2	27279949	27253682	ZNF391	27342394	27371683
475746	211614_at	25	Y	23200628	23200604	25	1	HERVH-int	LTR/ERV1	23201907	23200101	RPS4Y2	22918050	22942918	CYorf17	23548246	23544840
478508	210800_at	25					2	L1MA5	LINE/L1
478455	216528_at	25	5	131844563	131844587	24	1	L1M4	LINE/L1	131844314	131845106	IRF1	131826490	131817301	IL5	131892530	131877136
478466	221714_s_at	25	16	21808040	21808016	25	1	LTR52	LTR/ERVL	21808078	21807865	OTOA	21689835	21772050	61E3.4	30265831	21845890
478483	216151_at	25	20	42098329	42098305	25	1	L1MC5	LINE/L1	42098415	42098132	SRSF6	42086568	42092245	L3MBTL1	42136320	42179590
479965	216459_x_at	25	6	30835276	30835252	25	1	Tigger1	DNA/TcMar-Tigger	30835947	30835195	IER3	30712331	30710976	DDR1	30844198	30867933
480139	216527_at	25					2	L1PA15	LINE/L1
482711	220204_s_at	25	1	39994775	39994799	25	1	MIRb	SINE/MIR	39994694	39994858	BMP8A	39957318	39991607	PABPC4	40042462	40026488
482816	AFFX-HUMRGE/M10098_5_at	25	16	33962714	33962738	25	1	SSU-rRNA_Hsa	rRNA	33962497	33964361	RP11-812E19.9	33647696	33647044	CTD-2144E22.5	34256507	34257278
488509	214823_at	25	6	27325874	27325850	25	1	MIR3	SINE/MIR	27325905	27325738	POM121L2	27279949	27253682	ZNF391	27342394	27371683
487335	216428_x_at	25					2	LTR7B	LTR/ERV1
494706	216229_x_at	25	6	29869973	29869997	25	1	L1M4	LINE/L1	29868731	29870052	HLA-G	29794744	29798902	HLA-A	29909037	29913661
494744	216157_at	25	17	42027305	42027329	25	1	MLT1H1	LTR/ERVL-MaLR	42027137	42027499	PPY	42019836	42018172	PYY	42081837	42030106
497533	221116_at	25	4	69625454	69625430	24	1	L1P4a	LINE/L1	69626106	69625172	UGT2B15	69536346	69512348	UGT2B10	69681711	69696914
498623	216732_at	25	9	90792850	90792826	25	1	MER41G	LTR/ERV1	90792938	90792705	CDK20	90589668	90581356	SPIN1	91003334	91093609
496030	216106_at	25	15	81283388	81283364	25	1	MLT1J	LTR/ERVL-MaLR	81283676	81283277	MESDC2	81282219	81239667	MESDC1	81293295	81296342
498636	216151_at	25	20	42098355	42098331	25	1	L1MC5	LINE/L1	42098415	42098132	SRSF6	42086568	42092245	L3MBTL1	42136320	42179590
498679	212957_s_at	25	X	62647014	62646990	25	1	LTR46-int	LTR/ERV1	62647932	62646749	SPIN4	62571223	62567107	ARHGEF9	63005426	62854847
497747	221714_s_at	25	16	21808053	21808029	25	1	LTR52	LTR/ERVL	21808078	21807865	OTOA	21689835	21772050	61E3.4	30265831	21845890
501727	220730_at	25	16	89302231	89302255	25	1	L1MEf	LINE/L1	89302081	89302284	ZNF778	89284118	89295363	ANKRD11	89556969	89334038
500080	217623_at	25	16	46736405	46736381	25	1	L1MC5a	LINE/L1	46736520	46736376	ORC6	46723555	46732306	MYLK3	46824319	46740891
503073	222312_s_at	25	1	85618428	85618404	25	1	L2a	LINE/L2	85618538	85618300	MCOLN3	85514182	85483765	SYDE2	85666729	85622556
500648	219139_s_at	25	1	16795562	16795538	25	1	MER67B	LTR/ERV1	16796020	16795388	NECAP2	16767167	16786573	AL355149.2	16865561	16866070
503323	217679_x_at	25					2	AluSz	SINE/Alu
504440	216150_at	25	20	42100126	42100150	25	1	MLT1D	LTR/ERVL-MaLR	42099863	42100315	SRSF6	42086568	42092245	L3MBTL1	42136320	42179590
