# Supplementary material for: Microarray analysis reveals global modulation of endogenous retroelement transcription by microbes
Source: Retrovirology. 2014 Jul 25;11:59. doi: 10.1186/1742-4690-11-59 (PMC4222864; doi:10.1186/1742-4690-11-59)
Supplement: Supplementary file 3 — Additional file 3: Archive of human annotation files. Probe annotation files (csv format), as defined in the Methods, for the following Affymetrix platforms: hg_u95a, hg_u95a_v2, hg_u95b, hg_u95c, hg_u95e, hu6800, hg_u133a, hg_u133a_v2, hg_u133b, hg_u133_plus_v2, hg_u219, hg_focus, hugene_1_0_st, and hugene_2_0_st. Shortened platform names correspond to identifiers used within the ‘oligo’ Bioconductor R package. Column identifiers are pid – probe id, probeset – Affymetrix probeset, plen – probe length, sid – target chromosome, sstart – start position of probe on sid, send – end position of probe on sid, nident – identity within the region sstart to send, numhits – number of hits recorded by BLASTn, repeat – RepBase-defined repeat, repclass – RepBase-defined repeat class, rstart – start position of repetitive element, rend – end position of repetitive element, 5id – symbol of nearest 5′ protein coding gene, 5start – start position of 5id, 5stop – end position of 5id, 3id – symbol of nearest 3′ protein coding gene, 3start – start position of 3id, 3stop – end position of 3id. (ZIP 3 MB) [file 12977_2014_3913_MOESM3_ESM.zip › human/affy_hg_u133b.csv]

pid	probeset	plen	sid	sstart	send	nident	numhits	repeat	repclass	rstart	rend	5id	5start	5stop	3id	3start	3stop
887	236668_at	25	17	42300785	42300809	25	1	MIRc	SINE/MIR	42300694	42300900	UBTF	42298994	42282401	SLC4A1	42345509	42325753
2160	233602_at	25	18	34814287	34814263	25	1	L1MC4	LINE/L1	34814861	34814095	KIAA1328	34409069	34812135	CELF4	35146000	34823010
740	233105_at	25	11	8697851	8697827	25	1	Charlie1a	DNA/hAT-Charlie	8698031	8697597	TRIM66	8693413	8633584	RPL27A	8703958	8736306
1072	243902_at	25	1	145045617	145045641	25	1	MLT1H1-int	LTR/ERVL-MaLR	145045357	145045803	AL590452.1	144989309	144991365	SEC22B	145096220	145116922
1030	AFFX-HUMRGE/M10098_M_at	25	GL000220.1	110015	110039	25	1	SSU-rRNA_Hsa	rRNA	109078	110946
1311	239985_at	25	6	68708320	68708344	25	1	LTR16A	LTR/ERVL	68708201	68708607	EYS	66417118	64429876	BAI3	69345259	70099403
1327	235064_s_at	25	20	5844434	5844458	25	1	LTR16A2	LTR/ERVL	5844162	5844600	C20orf196	5731039	5844558	CHGB	5892076	5906007
1237	234753_x_at	25					2	L1PA5	LINE/L1
3768	241263_at	25	12	72193225	72193249	25	1	L1ME4b	LINE/L1	72193196	72193501	RAB21	72148654	72184699	TBC1D15	72233487	72320629
3723	241853_at	25	1	100728899	100728875	25	1	L1MB7	LINE/L1	100728962	100728269	DBT	100715390	100659736	RTCA	100731763	100758325
2738	234234_at	25	6	43963771	43963747	25	1	L1ME3	LINE/L1	43963956	43963495	VEGFA	43737921	43754224	C6orf223	43968317	43973695
2283	237237_at	25	7	95027315	95027339	25	1	L2a	LINE/L2	95027281	95027395	PON3	95025680	94989256	PON2	95064510	95034175
13975	244031_at	25	5	112235374	112235350	25	1	L1ME3G	LINE/L1	112235468	112235178	ZRSR1	112227313	112228791	DCP2	112312399	112356667
2440	236355_s_at	25	10	81549244	81549220	25	1	LTR16A	LTR/ERVL	81549411	81549030	NUTM2B	81462983	81474437	NUTM2E	81601114	81610632
2371	242346_x_at	25	19	20331501	20331477	25	1	LTR70	LTR/ERV1	20332477	20331250	ZNF486	20278037	20311299	AC078899.2	20378626	20379200
6859	233062_at	25	6	2273367	2273391	25	1	LTR78	LTR/ERV1	2272719	2273624	GMDS	2245926	1624041	C6orf195	2634837	2622147
6832	228091_at	25	9	102736756	102736780	25	1	L4_C_Mam	LINE/RTE-X	102736470	102736801	STX17	102668915	102732618	ERP44	102861322	102741461
13692	243936_x_at	25	7	140758384	140758408	25	1	Zaphod	DNA/hAT-Tip100	140758051	140758490	MRPS33	140715028	140705854	TMEM178B	140774032	141180180
13667	242812_at	25	6	30260915	30260891	25	1	MIRb	SINE/MIR	30261029	30260851	TRIM26	30181204	30152232	TRIM39	30294256	30311506
3837	225193_at	25	22	26910036	26910060	25	1	L1MC4	LINE/L1	26909940	26910456	TFIP11	26908471	26887191	TPST2	26992681	26921458
3784	234251_at	25	19	12559830	12559806	25	1	L1M1	LINE/L1	12560966	12559596	ZNF443	12551926	12540521	ZNF709	12662288	12571998
12756	243317_at	25	1	94319507	94319531	25	1	L1ME4b	LINE/L1	94319420	94319883	BCAR3	94312706	94027347	DNTTIP2	94345474	94333373
2574	242731_x_at	25	10	88692389	88692413	25	1	LTR103_Mam	LTR/ERV1?	88692309	88692620	BMPR1A	88516407	88684945	MMRN2	88729238	88695297
13793	232191_at	25	21	44337052	44337028	25	1	MER48	LTR/ERV1	44337223	44336852	NDUFV3	44299754	44329783	PKNOX1	44394620	44454172
4125	234571_at	25	1	56586971	56586947	25	1	L1PA13	LINE/L1	56589377	56586873	USP24	55680786	55532032	PPAP2B	57110974	56960419
2765	240764_at	25	10	77145532	77145508	25	1	MLT1G1	LTR/ERVL-MaLR	77145553	77145061	COMTD1	76995788	76993727	ZNF503	77161664	77157588
2809	233732_at	25					2	MER51-int	LTR/ERV1
11308	243453_at	25	11	66015117	66015141	25	1	L2b	LINE/L2	66014503	66015274	PACS1	65837834	66012218	KLC2	66024765	66035331
11301	233912_x_at	25					2	L1PA6	LINE/L1
11378	240497_at	25	8	31039275	31039299	25	1	MER115	DNA/hAT-Tip100	31038993	31039336	WRN	30891317	31031285	NRG1	31496902	32622548
11291	242333_at	25	1	100403117	100403093	25	1	LTR48	LTR/ERV1	100403485	100402949	AGL	100315640	100389579	SLC35A3	100435345	100492535
6995	224667_x_at	25					2	AluJo	SINE/Alu
6924	238604_at	25	7	55521810	55521786	25	1	L1MA5	LINE/L1	55521895	55521734	VOPP1	55640681	55503749	SEPT14	55930482	55861237
7012	241108_at	25	7	47963693	47963669	25	1	LTR8B	LTR/ERV1	47964418	47963650	C7orf69	47834889	47859445	SUN3	48068716	48026745
12616	236616_at	25	2	113966892	113966916	25	1	L4_B_Mam	LINE/RTE-X	113966551	113966942	PSD4	113914902	113960814	PAX8	114036527	113973574
12613	241647_x_at	25	3	165285357	165285333	25	1	L1MEf	LINE/L1	165285815	165285307	SLITRK3	164914897	164904508	BCHE	165555260	165490692
12689	234110_at	25	10	23413363	23413339	25	1	L1MEf	LINE/L1	23414013	23412809	MSRB2	23384435	23410942	PTF1A	23481256	23483181
12688	243844_at	25	4	137718176	137718152	25	1	ERVL-E-int	LTR/ERVL	137718416	137717869	PABPC4L	135122903	135117488	PCDH18	138453648	138440072
5582	233438_at	25	6	88088150	88088174	25	1	L1ME4b	LINE/L1	88087661	88088203	C6orf163	88054571	88075181	C6orf164	88106840	88109467
5531	242967_at	25	X	15575543	15575519	25	1	LTR70	LTR/ERV1	15575766	15575075	BMX	15482369	15574652	ACE2	15620271	15579156
9806	233602_at	25	18	34814270	34814246	25	1	L1MC4	LINE/L1	34814861	34814095	KIAA1328	34409069	34812135	CELF4	35146000	34823010
6636	242208_at	25	10	43011915	43011891	25	1	L1MC4a	LINE/L1	43012113	43011733	AL133216.1	38717074	38736820	ZNF33B	43134016	43069633
9741	243936_x_at	25	7	140758201	140758225	25	1	Zaphod	DNA/hAT-Tip100	140758051	140758490	MRPS33	140715028	140705854	TMEM178B	140774032	141180180
10995	242967_at	25	X	15575728	15575704	25	1	LTR70	LTR/ERV1	15575766	15575075	BMX	15482369	15574652	ACE2	15620271	15579156
10999	234242_at	25	19	12562752	12562776	25	1	HERVK14-int	LTR/ERVK	12562002	12563197	ZNF443	12551926	12540521	ZNF709	12662288	12571998
11045	234242_at	25	19	12562787	12562811	25	1	HERVK14-int	LTR/ERVK	12562002	12563197	ZNF443	12551926	12540521	ZNF709	12662288	12571998
11105	237932_at	25	X	113119659	113119635	25	1	L1MC3	LINE/L1	113121389	113119528	AMOT	112084043	112017731	HTR2C	113818551	114144624
11156	242333_at	25	1	100403024	100403000	25	1	LTR48	LTR/ERV1	100403485	100402949	AGL	100315640	100389579	SLC35A3	100435345	100492535
8301	234493_at	25	12	131697114	131697138	25	1	L1MB7	LINE/L1	131696862	131697912	AC078925.1	131514769	131514221	AC092850.1	131780067	131782763
10905	233063_s_at	25	6	2283939	2283963	25	1	L1MEg	LINE/L1	2283528	2284696	GMDS	2245926	1624041	C6orf195	2634837	2622147
13539	233779_x_at	25					2	MSTA	LTR/ERVL-MaLR
5496	230961_at	25	17	7780955	7780931	25	1	L1ME3G	LINE/L1	7781132	7780864	CYB5D1	7761064	7765600	CHD3	7788124	7816078
5327	240497_at	25	8	31039131	31039155	25	1	MER115	DNA/hAT-Tip100	31038993	31039336	WRN	30891317	31031285	NRG1	31496902	32622548
7981	234445_at	25	6	30020322	30020298	25	1	L1MA4A	LINE/L1	30020785	30019591	HLA-A	29909037	29913661	ZNRD1	30026676	30032686
12509	231215_at	25	19	37979476	37979500	25	1	L1ME3Cz	LINE/L1	37978793	37979535	ZNF570	37958487	37976260	ZNF793	37997841	38039664
12555	234282_at	25					2	L1PA15-16	LINE/L1
11264	242928_at	25	15	79715417	79715441	25	1	L1ME4b	LINE/L1	79715210	79715550	TMED3	79603404	79704334	KIAA1024	79724858	79764632
11219	234110_at	25	10	23413336	23413312	25	1	L1MEf	LINE/L1	23414013	23412809	MSRB2	23384435	23410942	PTF1A	23481256	23483181
11232	226102_at	25	6	28126749	28126773	25	1	L2b	LINE/L2	28126729	28127235	ZKSCAN8	28109716	28124089	ZSCAN9	28192664	28201260
6763	241156_at	25					2	L1ME3E	LINE/L1
6734	231254_at	25					2	MER51C	LTR/ERV1
6735	241647_x_at	25	3	165285476	165285452	25	1	L1MEf	LINE/L1	165285815	165285307	SLITRK3	164914897	164904508	BCHE	165555260	165490692
12485	234297_at	25					2	LTR5B	LTR/ERVK
8171	233438_at	25	6	88087727	88087751	25	1	L1ME4b	LINE/L1	88087661	88088203	C6orf163	88054571	88075181	C6orf164	88106840	88109467
9657	240706_at	25	2	190633613	190633637	25	1	L3	LINE/CR1	190633185	190633686	OSGEPL1	190627953	190611386	ORMDL1	190649097	190635049
9582	234597_at	25	3	15907080	15907104	25	1	L1MEd	LINE/L1	15906638	15907385	ANKRD28	15901278	15708743	GALNT15	16216156	16273499
9412	227509_x_at	25	19	58814887	58814911	25	1	L1ME4b	LINE/L1	58814796	58814960	ZNF8	58790317	58807254	ZSCAN22	58838385	58853698
9417	229869_at	25	X	53198875	53198899	25	1	Charlie17	DNA/hAT-Charlie	53198745	53199269	TSPYL2	53111549	53117722	KDM5C	53254604	53220503
14044	237809_at	25	6	168631628	168631652	25	1	MER89	LTR/ERV1	168631333	168631759	FRMD1	168482237	168456425	DACT2	168720434	168693512
15071	233908_x_at	25	10	67415282	67415306	25	1	L1PA15	LINE/L1	67415217	67415474	REEP3	65281123	65384883	CTNNA3	69455927	67679719
15535	233215_s_at	25	9	14555657	14555633	25	1	L2c	LINE/L2	14555841	14555556	NFIB	14398982	14081842	ZDHHC21	14693469	14615530
15400	236411_at	25	4	770750	770726	25	1	L1ME1	LINE/L1	770965	770700	PCGF3	699537	764428	CPLX1	819986	778745
15226	229135_at	25	2	207660643	207660667	25	1	LTR67B	LTR/ERVL	207660559	207660845	FASTKD2	207630081	207657233	CPO	207804278	207834198
15288	234242_at	25					2	HERVK14-int	LTR/ERVK
15308	241647_x_at	25					2	L1MEf	LINE/L1
15530	231215_at	25	19	37979226	37979250	25	1	L1ME3Cz	LINE/L1	37978793	37979535	ZNF570	37958487	37976260	ZNF793	37997841	38039664
15467	237850_at	25					2	L1MA5	LINE/L1
15449	236616_at	25	2	113966815	113966839	25	1	L4_B_Mam	LINE/RTE-X	113966551	113966942	PSD4	113914902	113960814	PAX8	114036527	113973574
17030	233164_x_at	25	2	227851619	227851643	25	1	L1PA8	LINE/L1	227851170	227852067	RHBDD1	227700297	227863931	COL4A4	228028829	227867427
18418	224195_at	25	Y	7678270	7678294	24	1	BSR/Beta	Satellite	7676991	7678532	TBL1Y	6778727	6959724	TSPY4	9175073	9177893
18159	243125_x_at	25	7	91498305	91498329	25	1	L1M5	LINE/L1	91498191	91498346	FZD1	90893783	90898123	MTERF	91510034	91500243
18365	237932_at	25	X	113119772	113119748	25	1	L1MC3	LINE/L1	113121389	113119528	AMOT	112084043	112017731	HTR2C	113818551	114144624
18344	242333_at	25	1	100403052	100403028	25	1	LTR48	LTR/ERV1	100403485	100402949	AGL	100315640	100389579	SLC35A3	100435345	100492535
15659	234359_at	25					2	LTR13A	LTR/ERVK
17927	244031_at	25	5	112235263	112235239	25	1	L1ME3G	LINE/L1	112235468	112235178	ZRSR1	112227313	112228791	DCP2	112312399	112356667
22385	232340_at	25	22	27117751	27117775	25	1	MER20	DNA/hAT-Charlie	27117573	27117793	CRYBA4	27017928	27026636	MN1	28197486	28144265
19469	232836_at	25	20	11790947	11790923	25	1	LTR16C	LTR/ERVL	11790999	11790638	C20orf187	11008408	11010014	BTBD3	11871371	11907257
19511	AFFX-HUMRGE/M10098_5_at	25					2	SSU-rRNA_Hsa	rRNA
16701	238932_at	25	3	150183619	150183643	25	1	Tigger7	DNA/TcMar-Tigger	150183409	150183675	TSC22D2	150126122	150177903	SERP1	150321015	150259781
16735	227917_at	25					2	LTR5A	LTR/ERVK
16575	234346_x_at	25	20	33789907	33789931	25	1	L1MEf	LINE/L1	33789623	33790052	PROCR	33759876	33765165	MMP24	33814457	33864801
16832	236574_at	25	19	52898632	52898608	25	1	L1MD	LINE/L1	52898653	52898486	ZNF880	52873170	52889048	ZNF528	52901102	52921665
22544	233779_x_at	25	8	99684057	99684081	25	1	THE1C	LTR/ERVL-MaLR	99684005	99684360	KCNS2	99439250	99445076	OSR2	99956631	99964332
18055	236476_at	25	X	154356931	154356955	25	1	L1MC4	LINE/L1	154356821	154357076	BRCC3	154299695	154351349	VBP1	154425284	154468098
21115	243844_at	25	4	137718036	137718012	25	1	ERVL-E-int	LTR/ERVL	137718416	137717869	PABPC4L	135122903	135117488	PCDH18	138453648	138440072
21198	241973_x_at	25					2	LTR5B	LTR/ERVK
22259	241639_at	25	16	72644374	72644350	25	1	L2	LINE/L2	72644489	72644323	PMFBP1	72210777	72146056	ZFHX3	73093597	72816784
22748	228908_s_at	25	21	46716746	46716770	25	1	MER58A	DNA/hAT-Charlie	46716713	46716937	POFUT2	46707813	46683843	COL18A1	46825052	46933634
24925	241190_at	25					2	L1ME1	LINE/L1
24927	230961_at	25	17	7780969	7780945	25	1	L1ME3G	LINE/L1	7781132	7780864	CYB5D1	7761064	7765600	CHD3	7788124	7816078
19732	232662_x_at	25	10	82196735	82196759	25	1	MER39B	LTR/ERV1	82196325	82196938	FAM213A	82167585	82192753	TSPAN14	82213922	82282387
19324	241639_at	25	16	72644413	72644389	25	1	L2	LINE/L2	72644489	72644323	PMFBP1	72210777	72146056	ZFHX3	73093597	72816784
20911	233170_at	25	13	71742216	71742240	25	1	Tigger13a	DNA/TcMar-Tigger	71741843	71742476	KLHL1	70682591	70274726	DACH1	72441330	72012098
20978	227917_at	25					2	LTR5A	LTR/ERVK
23655	243941_at	25	15	102342299	102342323	25	1	MLT1H	LTR/ERVL-MaLR	102342129	102342589	RP11-89K11.1	102285913	102277302	OR4F6	102345902	102346876
23762	232836_at	25	20	11790989	11790965	25	1	LTR16C	LTR/ERVL	11790999	11790638	C20orf187	11008408	11010014	BTBD3	11871371	11907257
22180	230248_x_at	25	4	40169227	40169251	25	1	L1MEj	LINE/L1	40168822	40170337	N4BP2	40058446	40159872	RHOH	40192673	40246281
25072	244296_at	25	18	53709389	53709413	25	1	MSTD	LTR/ERVL-MaLR	53709260	53709650	TCF4	53332018	52889562	TXNL1	54318831	54264439
24964	234445_at	25	6	30020489	30020465	25	1	L1MA4A	LINE/L1	30020785	30019591	HLA-A	29909037	29913661	ZNRD1	30026676	30032686
25026	240921_at	25	3	13169210	13169186	25	1	L1MEc	LINE/L1	13170084	13168955	IQSEC1	13114617	12938719	NUP210	13461809	13357737
23619	236574_at	25	19	52898857	52898833	25	1	MER70A	LTR/ERVL	52899182	52898733	ZNF880	52873170	52889048	ZNF528	52901102	52921665
24124	224054_at	25	21	27832366	27832342	25	1	LTR33	LTR/ERVL	27832727	27832287	APP	27543446	27252861	CYYR1	27945603	27838528
24070	227594_at	25	1	35453841	35453817	25	1	Charlie10	DNA/hAT-Charlie	35454492	35453184	ZMYM6NB	35450954	35447136	ZMYM1	35525387	35581460
22505	241149_at	25	16	87749002	87748978	25	1	L1MC3	LINE/L1	87749403	87748874	FLJ00104	87739290	87731749	SLC7A5	87903094	87863629
25191	238310_at	25	X	22715019	22714995	25	1	L1MC5a	LINE/L1	22716719	22714627	ZNF645	22291065	22292574	DDX53	23018087	23020204
20660	244337_at	25	10	122096887	122096911	25	1	L1ME3E	LINE/L1	122096411	122097192	SEC23IP	121652223	121702014	PPAPDC1A	122216466	122349367
25586	236476_at	25	X	154356948	154356972	25	1	L1MC4	LINE/L1	154356821	154357076	BRCC3	154299695	154351349	VBP1	154425284	154468098
26347	233177_s_at	25	2	219211330	219211354	25	1	L2c	LINE/L2	219211018	219211505	TMBIM1	219157309	219138915	C2orf62	219221579	219232822
20858	240895_at	25	6	79953391	79953415	25	1	MLT1I-int	LTR/ERVL-MaLR	79953162	79953666	HMGN3	79944406	79910962	LCA5	80247147	80194708
20836	241647_x_at	25	3	165285355	165285331	25	1	L1MEf	LINE/L1	165285815	165285307	SLITRK3	164914897	164904508	BCHE	165555260	165490692
20897	244169_x_at	25	15	70524456	70524432	25	1	L1M6B	LINE/L1	70524683	70524159	TLE3	70390515	70340129	UACA	71055932	70946893
23856	236982_at	25	21	46295295	46295319	25	1	ERV24B_Prim-int	LTR/ERV1	46294886	46295370	PTTG1IP	46293752	46269500	ITGB2	46351904	46305868
25336	222883_at	25	1	53150527	53150503	25	1	L1MC1	LINE/L1	53151221	53150127	FAM159A	53099016	53135355	SELRC1	53164038	53152508
21231	242289_at	25	12	93906592	93906616	25	1	Charlie10	DNA/hAT-Charlie	93906255	93906959	MRPL42	93861264	93897545	SOCS2	93963590	93977263
21289	244253_at	25					2	MER57A-int	LTR/ERV1
25493	237235_at	25	16	89321188	89321164	25	1	L1MCa	LINE/L1	89321272	89321106	ZNF778	89284118	89295363	ANKRD11	89556969	89334038
26476	234571_at	25	1	56586947	56586923	25	1	L1PA13	LINE/L1	56589377	56586873	USP24	55680786	55532032	PPAP2B	57110974	56960419
26565	241156_at	25	7	132458400	132458376	25	1	L1ME3E	LINE/L1	132459420	132458002	AC009365.3	132333553	132413528	CHCHD3	132766848	132469629
26408	240892_at	25	3	46958245	46958221	25	1	L1MB8	LINE/L1	46958261	46958129	AC109583.1	46930171	46927699	CCDC12	47023500	46963216
26391	233170_at	25	13	71741965	71741989	25	1	Tigger13a	DNA/TcMar-Tigger	71741843	71742476	KLHL1	70682591	70274726	DACH1	72441330	72012098
26387	239967_at	25	9	74943183	74943207	25	1	MLT1B	LTR/ERVL-MaLR	74943111	74943435	GDA	74729511	74872109	ZFAND5	74980163	74966341
26432	230928_at	25	3	26758583	26758607	25	1	MER5B	DNA/hAT-Charlie	26758521	26758661	LRRC3B	26664297	26752267	NEK10	27410951	27151576
26649	244292_at	25	13	45943054	45943078	25	1	L2a	LINE/L2	45943002	45943204	TPT1	45915505	45911008	SLC25A30	45992590	45967451
26738	233562_at	25	10	42989648	42989672	25	1	MER9B	LTR/ERVK	42989557	42990050	AL133216.1	38717074	38736820	ZNF33B	43134016	43069633
27823	233170_at	25	13	71742112	71742136	25	1	Tigger13a	DNA/TcMar-Tigger	71741843	71742476	KLHL1	70682591	70274726	DACH1	72441330	72012098
26933	233791_at	25	1	120078597	120078621	25	1	L1MB8	LINE/L1	120077658	120078860	HSD3B1	120049821	120057681	ZNF697	120190396	120162045
26927	242346_x_at	25	19	20331462	20331438	25	1	LTR70	LTR/ERV1	20332477	20331250	ZNF486	20278037	20311299	AC078899.2	20378626	20379200
28264	224195_at	25	Y	7678296	7678320	25	1	BSR/Beta	Satellite	7676991	7678532	TBL1Y	6778727	6959724	TSPY4	9175073	9177893
31272	233601_at	25	2	211098131	211098155	25	1	MLT1C	LTR/ERVL-MaLR	211098129	211098358	ACADL	211090215	211052663	MYL1	211179914	211154874
31270	233354_at	25	19	9634148	9634124	25	1	MLT1B	LTR/ERVL-MaLR	9634248	9633850	ZNF560	9609283	9577183	ZNF426	9649303	9638667
29315	243317_at	25	1	94319670	94319694	25	1	L1ME4b	LINE/L1	94319420	94319883	BCAR3	94312706	94027347	DNTTIP2	94345474	94333373
29395	224195_at	25	Y	7678418	7678442	25	1	BSR/Beta	Satellite	7676991	7678532	TBL1Y	6778727	6959724	TSPY4	9175073	9177893
29621	241973_x_at	25					2	LTR5B	LTR/ERVK
30636	242354_at	25	15	41128420	41128396	25	1	MLT1F2	LTR/ERVL-MaLR	41128690	41128181	PPP1R14D	41120907	41107650	SPINT1	41136216	41150405
29270	230248_x_at	25	4	40169371	40169395	25	1	L1MEj	LINE/L1	40168822	40170337	N4BP2	40058446	40159872	RHOH	40192673	40246281
30940	239564_at	25	21	33656351	33656327	25	1	LTR33	LTR/ERVL	33656401	33656012	MIS18A	33651380	33640530	MRAP	33664124	33687095
28359	230780_at	25	3	156465421	156465397	25	1	MLT1L	LTR/ERVL-MaLR	156465696	156465188	TIPARP	156391024	156424559	LEKR1	156543270	156763918
28337	240901_at	25	X	49652466	49652490	25	1	L1MEd	LINE/L1	49652028	49652748	USP27X	49644470	49647166	CLCN5	49687225	49863892
29201	232836_at	25	20	11790922	11790898	25	1	LTR16C	LTR/ERVL	11790999	11790638	C20orf187	11008408	11010014	BTBD3	11871371	11907257
28430	228091_at	25	9	102736541	102736565	25	1	L4_C_Mam	LINE/RTE-X	102736470	102736801	STX17	102668915	102732618	ERP44	102861322	102741461
33477	233935_at	25	19	6661679	6661655	25	1	LTR6A	LTR/ERV1	6661734	6661226	CD70	6604114	6583194	TNFSF14	6670599	6663148
30882	235477_at	25	9	35603674	35603650	25	1	Charlie29a	DNA/hAT-Charlie	35603958	35603461	FAM166B	35563896	35561828	TESK1	35605367	35610038
32615	242812_at	25	6	30260971	30260947	25	1	MIRb	SINE/MIR	30261029	30260851	TRIM26	30181204	30152232	TRIM39	30294256	30311506
32604	238648_at	25	7	64298969	64298945	25	1	HERV-Fc1-int	LTR/ERV1	64300190	64295616	ZNF138	64254766	64294054	ZNF273	64330550	64391344
29903	242354_at	25	15	41128451	41128427	25	1	MLT1F2	LTR/ERVL-MaLR	41128690	41128181	PPP1R14D	41120907	41107650	SPINT1	41136216	41150405
33958	240557_at	25	3	150184077	150184101	25	1	L1ME3G	LINE/L1	150184015	150184106	TSC22D2	150126122	150177903	SERP1	150321015	150259781
33973	244540_at	25					2	L1PB1	LINE/L1
32358	239391_at	25	9	96205886	96205862	25	1	L1MEf	LINE/L1	96206306	96205807	C9orf129	96108696	96080481	FAM120AOS	96215874	96208776
33838	234425_at	25	6	71314219	71314243	25	1	L1PBa1	LINE/L1	71313534	71314637	C6orf57	71276620	71299272	SMAP1	71377479	71571718
33827	232662_x_at	25					2	MER39B	LTR/ERV1
29749	238604_at	25	7	55521450	55521426	25	1	Tigger1	DNA/TcMar-Tigger	55521571	55520967	VOPP1	55640681	55503749	SEPT14	55930482	55861237
30761	234654_at	25	20	34842465	34842489	25	1	L1MB3	LINE/L1	34842380	34842615	AAR2	34824381	34858840	DLGAP4	34894258	35157040
30735	241684_at	25	17	40903515	40903491	25	1	MIRb	SINE/MIR	40903644	40903386	EZH1	40897071	40852293	RAMP2	40910465	40915059
32232	237880_at	25	2	12006239	12006263	25	1	LTR16A1	LTR/ERVL	12006070	12006453	LPIN1	11817721	11967535	TRIB2	12857015	12882860
32131	241607_at	25					2	L2c	LINE/L2
32078	237381_at	25	16	74226412	74226388	25	1	LTR72B	LTR/ERV1	74226710	74226224	C16orf47	73178346	73160536	PSMD7	74330673	74340186
31324	239881_at	25	19	16992920	16992944	25	1	LTR76	LTR/ERV1	16992530	16993201	SIN3B	16940211	16991164	F2RL3	16999671	17003417
35239	234861_at	25	2	237958127	237958103	25	1	L1MEc	LINE/L1	237958829	237957287	CXCR7	237476430	237491001	COPS8	237993955	238009109
35193	236616_at	25	2	113966602	113966626	25	1	L4_B_Mam	LINE/RTE-X	113966551	113966942	PSD4	113914902	113960814	PAX8	114036527	113973574
35198	AFFX-HUMRGE/M10098_M_at	25					2	SSU-rRNA_Hsa	rRNA
35475	243221_at	25	17	66586078	66586054	25	1	Charlie15b	DNA/hAT-Charlie	66586159	66585792	AC079210.1	66539369	66542970	ABCA8	66951533	66863433
35500	231046_at	25	5	108063709	108063685	25	1	MIRb	SINE/MIR	108063719	108063526	FBXL17	107717799	107194736	FER	108083523	108532542
35416	234597_at	25	3	15906787	15906811	25	1	L1MEd	LINE/L1	15906638	15907385	ANKRD28	15901278	15708743	GALNT15	16216156	16273499
36814	AFFX-HUMRGE/M10098_M_at	25					2	SSU-rRNA_Hsa	rRNA
36908	234602_x_at	25	5	142083853	142083829	25	1	L1MEg	LINE/L1	142084996	142083179	FGF1	142077617	141971743	ARHGAP26	142149949	142608576
36935	230581_at	25	8	30047650	30047674	25	1	Tigger13a	DNA/TcMar-Tigger	30047466	30048002	DCTN6	30013813	30041156	RBPMS	30241944	30429778
33714	234282_at	25					2	L1PA15-16	LINE/L1
33676	230780_at	25	3	156465348	156465324	25	1	MLT1L	LTR/ERVL-MaLR	156465696	156465188	TIPARP	156391024	156424559	LEKR1	156543270	156763918
35359	240020_at	25	6	84677038	84677062	25	1	HAL1M8	LINE/L1	84676432	84677104	CYB5R4	84569362	84670146	MRAP2	84743475	84800600
34095	244169_x_at	25	15	70524240	70524216	25	1	L1M6B	LINE/L1	70524683	70524159	TLE3	70390515	70340129	UACA	71055932	70946893
34082	236854_at	25	20	46999149	46999173	25	1	LTR48	LTR/ERV1	46998915	46999532	SULF2	46415360	46285092	PREX1	47444420	47240790
34139	237237_at	25	7	95027302	95027326	25	1	L2a	LINE/L2	95027281	95027395	PON3	95025680	94989256	PON2	95064510	95034175
36748	242381_x_at	25	1	44638576	44638552	25	1	L1MC5a	LINE/L1	44638798	44638505	KLF17	44584522	44600812	DMAP1	44679127	44686353
36736	240921_at	25	3	13169520	13169496	25	1	L1MEc	LINE/L1	13170084	13168955	IQSEC1	13114617	12938719	NUP210	13461809	13357737
36709	AFFX-r2-Hs28SrRNA-M_at	25	GL000220.1	116229	116253	25	1	LSU-rRNA_Hsa	rRNA	114239	118417
35017	235584_at	25	2	96908271	96908295	25	1	MLT1K	LTR/ERVL-MaLR	96908088	96908411	STARD7	96874563	96850597	TMEM127	96931732	96916312
35008	233958_at	25	3	81148730	81148754	25	1	AluJr4	SINE/Alu	81148683	81148975	ROBO1	79816965	78646390	GBE1	81811312	81538850
38094	239985_at	25	6	68708306	68708330	25	1	LTR16A	LTR/ERVL	68708201	68708607	EYS	66417118	64429876	BAI3	69345259	70099403
38029	238293_at	25	1	56298097	56298121	25	1	LTR16C	LTR/ERVL	56297859	56298294	USP24	55680786	55532032	PPAP2B	57110974	56960419
36611	233601_at	25	2	211098452	211098476	25	1	LTR57	LTR/ERVL	211098372	211098757	ACADL	211090215	211052663	MYL1	211179914	211154874
36683	243191_at	25	1	204678145	204678121	25	1	L2c	LINE/L2	204678359	204678107	LRRN2	204654861	204586298	NFASC	204797779	204991950
35139	235584_at	25	2	96908123	96908147	25	1	MLT1K	LTR/ERVL-MaLR	96908088	96908411	STARD7	96874563	96850597	TMEM127	96931732	96916312
35112	240428_at	25	2	106209816	106209792	25	1	Arthur1	DNA/hAT-Tip100	106209844	106209524	FHL2	106054960	105974169	NCK2	106361354	106510730
35077	233062_at	25	6	2273380	2273404	25	1	LTR78	LTR/ERV1	2272719	2273624	GMDS	2245926	1624041	C6orf195	2634837	2622147
35579	239866_at	25	3	183917137	183917161	25	1	MIRc	SINE/MIR	183917005	183917213	ABCF3	183903811	183911800	VWA5B2	183948217	183960117
36363	243229_at	25	6	167394501	167394477	25	1	L1MEh	LINE/L1	167394579	167394323	RNASET2	167370679	167342992	FGFR1OP	167412670	167455906
38170	238604_at	25	7	55521326	55521302	25	1	Tigger1	DNA/TcMar-Tigger	55521571	55520967	VOPP1	55640681	55503749	SEPT14	55930482	55861237
32300	242381_x_at	25	1	44638570	44638546	25	1	L1MC5a	LINE/L1	44638798	44638505	KLF17	44584522	44600812	DMAP1	44679127	44686353
32255	234493_at	25	12	131697293	131697317	25	1	L1MB7	LINE/L1	131696862	131697912	AC078925.1	131514769	131514221	AC092850.1	131780067	131782763
38354	232944_at	25	15	72027011	72027035	25	1	L1MC1	LINE/L1	72026574	72027171	CT62	71407833	71402583	MYO9A	72410918	72114632
38390	238184_at	25	4	135560766	135560790	25	1	BLACKJACK	DNA/hAT-Blackjack	135560476	135561707	PABPC4L	135122903	135117488	PCDH18	138453648	138440072
38336	233791_at	25	1	120078686	120078710	25	1	L1MB8	LINE/L1	120077658	120078860	HSD3B1	120049821	120057681	ZNF697	120190396	120162045
39264	240892_at	25	3	46958303	46958279	25	1	L1MD2	LINE/L1	46958328	46958267	AC109583.1	46930171	46927699	CCDC12	47023500	46963216
39261	242296_x_at	25	2	202096373	202096397	25	1	L1M5	LINE/L1	202096222	202096795	CASP10	202047604	202094129	CASP8	202098166	202152434
34920	231280_at	25	6	138736566	138736590	25	1	ERV3-16A3_I-int	LTR/ERVL	138736393	138738430	HEBP2	138724668	138734310	NHSL1	139013708	138743180
34937	222720_x_at	25	1	186389952	186389976	25	1	L1ME3F	LINE/L1	186389688	186390446	OCLM	186369704	186370587	PDC	186430254	186412698
38005	240131_at	25	19	6942471	6942495	25	1	MLT1H	LTR/ERVL-MaLR	6942256	6942664	EMR1	6887577	6940470	AC025278.1	7011514	7013338
39189	240901_at	25	X	49652415	49652439	25	1	L1MEd	LINE/L1	49652028	49652748	USP27X	49644470	49647166	CLCN5	49687225	49863892
38435	242731_x_at	25	10	88692459	88692483	25	1	LTR103_Mam	LTR/ERV1?	88692309	88692620	BMPR1A	88516407	88684945	MMRN2	88729238	88695297
39356	236486_at	25	17	80235525	80235549	25	1	MLT1A1	LTR/ERVL-MaLR	80235408	80235783	AC132872.2	80214131	80216080	CD7	80275478	80272744
39464	227594_at	25	1	35453966	35453942	25	1	Charlie10	DNA/hAT-Charlie	35454492	35453184	ZMYM6NB	35450954	35447136	ZMYM1	35525387	35581460
39562	237971_at	25	8	118783827	118783803	25	1	MLT1G	LTR/ERVL-MaLR	118783980	118783762	MED30	118532952	118552501	EXT1	119124092	118806729
40597	227509_x_at	25	19	58814837	58814861	25	1	L1ME4b	LINE/L1	58814796	58814960	ZNF8	58790317	58807254	ZSCAN22	58838385	58853698
39794	233198_at	25	12	100557300	100557276	25	1	HERVK22-int	LTR/ERVK	100557589	100557036	UHRF1BP1L	100536626	100422233	ACTR6	100592900	100635643
39831	234753_x_at	25					2	L1PA6	LINE/L1
39777	235584_at	25	2	96907966	96907990	25	1	MLT1K	LTR/ERVL-MaLR	96907937	96908071	STARD7	96874563	96850597	TMEM127	96931732	96916312
40774	244540_at	25	1	106495405	106495381	25	1	L1PBa	LINE/L1	106495632	106495344	AMY1C	104293028	104301312	PRMT6	107599267	107601916
40673	240020_at	25	6	84676771	84676795	25	1	HAL1M8	LINE/L1	84676432	84677104	CYB5R4	84569362	84670146	MRAP2	84743475	84800600
40881	241536_at	25	3	151266947	151266923	25	1	HAL1	LINE/L1	151267051	151266357	IGSF10	151176497	151143172	AADACL2	151451704	151479127
41032	236411_at	25	4	770756	770732	25	1	L1ME1	LINE/L1	770965	770700	PCGF3	699537	764428	CPLX1	819986	778745
40982	234251_at	25					2	L1M1	LINE/L1
41026	233105_at	25	11	8697642	8697618	25	1	Charlie1a	DNA/hAT-Charlie	8698031	8697597	TRIM66	8693413	8633584	RPL27A	8703958	8736306
41048	234571_at	25					2	L1PA13	LINE/L1
42098	237518_at	25	16	74359672	74359648	25	1	L1MEi	LINE/L1	74360121	74359549	PSMD7	74330673	74340186	NPIPL2	74411776	74425978
42314	240557_at	25	3	150183866	150183890	25	1	L1ME3G	LINE/L1	150183784	150183973	TSC22D2	150126122	150177903	SERP1	150321015	150259781
42438	239109_at	25	10	46952622	46952598	25	1	LTR78	LTR/ERV1	46952992	46952488	PTPN20A	46641045	46549955	SYT15	46971400	46955444
42406	AFFX-HUMRGE/M10098_M_at	25					2	SSU-rRNA_Hsa	rRNA
42395	233779_x_at	25					2	THE1C	LTR/ERVL-MaLR
43598	224475_at	25					2	LTR18B	LTR/ERVL
43643	231046_at	25	5	108063586	108063562	25	1	MIRb	SINE/MIR	108063719	108063526	FBXL17	107717799	107194736	FER	108083523	108532542
49792	236194_at	25	5	44828562	44828586	25	1	L1ME3Cz	LINE/L1	44827732	44828629	MRPS30	44809027	44820530	HCN1	45696253	45259349
41126	239866_at	25	3	183917054	183917078	25	1	MIRc	SINE/MIR	183917005	183917213	ABCF3	183903811	183911800	VWA5B2	183948217	183960117
41128	240764_at	25	10	77145269	77145245	25	1	MLT1G1	LTR/ERVL-MaLR	77145553	77145061	COMTD1	76995788	76993727	ZNF503	77161664	77157588
41081	236476_at	25	X	154357005	154357029	25	1	L1MC4	LINE/L1	154356821	154357076	BRCC3	154299695	154351349	VBP1	154425284	154468098
41106	235606_at	25	3	106967015	106967039	25	1	L1MEc	LINE/L1	106966963	106967174	CBLB	105588396	105374305	CCDC54	107096188	107097481
43979	237235_at	25	16	89321408	89321384	25	1	LTR73	LTR/ERV1	89321622	89321273	ZNF778	89284118	89295363	ANKRD11	89556969	89334038
41256	224054_at	25	21	27832510	27832486	25	1	LTR33	LTR/ERVL	27832727	27832287	APP	27543446	27252861	CYYR1	27945603	27838528
41202	233198_at	25	12	100557346	100557322	25	1	HERVK22-int	LTR/ERVK	100557589	100557036	UHRF1BP1L	100536626	100422233	ACTR6	100592900	100635643
45374	244296_at	25	18	53709383	53709407	25	1	MSTD	LTR/ERVL-MaLR	53709260	53709650	TCF4	53332018	52889562	TXNL1	54318831	54264439
48163	242208_at	25	10	43011906	43011882	25	1	L1MC4a	LINE/L1	43012113	43011733	AL133216.1	38717074	38736820	ZNF33B	43134016	43069633
48251	243419_at	25	2	91817395	91817419	25	1	MLT1L	LTR/ERVL-MaLR	91817384	91817698	RP11-685N3.1	90538397	90537839	TEKT4	95537178	95542574
48013	234119_at	25	18	29881392	29881416	25	1	MER101	LTR/ERV1	29881355	29881801	MEP1B	29765032	29800367	KLHL14	30353025	30252634
49503	242967_at	25					2	LTR70	LTR/ERV1
49489	242289_at	25	12	93906414	93906438	25	1	Charlie10	DNA/hAT-Charlie	93906255	93906959	MRPL42	93861264	93897545	SOCS2	93963590	93977263
43575	239632_at	25	X	70394784	70394808	25	1	CR1-L3A_Croc	LINE/CR1	70394751	70394964	NLGN3	70364681	70391051	GJB1	70435044	70445366
46886	229531_at	25	X	103364340	103364316	25	1	MIR	SINE/MIR	103364343	103364236	ZCCHC18	103356822	103360533	FAM199X	103411301	103440583
46841	244337_at	25	10	122096698	122096722	25	1	L1ME3E	LINE/L1	122096411	122097192	SEC23IP	121652223	121702014	PPAPDC1A	122216466	122349367
44994	234358_at	25	19	44706844	44706868	25	1	L1MB8	LINE/L1	44706102	44707382	ZNF226	44669226	44682534	ZNF227	44711700	44741421
44981	243902_at	25	1	145045574	145045598	25	1	MLT1H1-int	LTR/ERVL-MaLR	145045357	145045803	AL590452.1	144989309	144991365	SEC22B	145096220	145116922
45003	233796_at	25	12	7747540	7747564	24	1	L1PA7	LINE/L1	7746526	7752937	CD163	7656489	7623409	APOBEC1	7818499	7801996
47737	229613_at	25	16	50682851	50682875	25	1	MLT1J	LTR/ERVL-MaLR	50682514	50682947	NKD1	50582241	50670647	SNX20	50715264	50700211
47709	230581_at	25	8	30047662	30047686	25	1	Tigger13a	DNA/TcMar-Tigger	30047466	30048002	DCTN6	30013813	30041156	RBPMS	30241944	30429778
44037	233354_at	25	19	9634090	9634066	25	1	MLT1B	LTR/ERVL-MaLR	9634248	9633850	ZNF560	9609283	9577183	ZNF426	9649303	9638667
45436	242289_at	25	12	93906472	93906496	25	1	Charlie10	DNA/hAT-Charlie	93906255	93906959	MRPL42	93861264	93897545	SOCS2	93963590	93977263
49704	240020_at	25	6	84676595	84676619	25	1	HAL1M8	LINE/L1	84676432	84677104	CYB5R4	84569362	84670146	MRAP2	84743475	84800600
48157	236854_at	25	20	46998995	46999019	25	1	LTR48	LTR/ERV1	46998915	46999532	SULF2	46415360	46285092	PREX1	47444420	47240790
50958	237506_at	25	2	120446409	120446433	25	1	LTR16B	LTR/ERVL	120446382	120446792	TMEM177	120436743	120444083	PTPN4	120517207	120741394
43481	238293_at	25	1	56298158	56298182	25	1	LTR16C	LTR/ERVL	56297859	56298294	USP24	55680786	55532032	PPAP2B	57110974	56960419
50732	240895_at	25	6	79953473	79953497	25	1	MLT1I-int	LTR/ERVL-MaLR	79953162	79953666	HMGN3	79944406	79910962	LCA5	80247147	80194708
43865	243848_at	25	7	111987513	111987537	25	1	MLT1J	LTR/ERVL-MaLR	111987417	111987894	ZNF277	111846643	111983151	IFRD1	112063023	112121072
43798	243221_at	25	17	66586147	66586123	25	1	Charlie15b	DNA/hAT-Charlie	66586159	66585792	AC079210.1	66539369	66542970	ABCA8	66951533	66863433
51148	243436_at	25	13	85686090	85686066	25	1	Charlie2a	DNA/hAT-Charlie	85686308	85685430	SLITRK1	84456528	84451344	SLITRK6	86373623	86366925
50600	234358_at	25	19	44707119	44707143	25	1	L1MB8	LINE/L1	44706102	44707382	ZNF226	44669226	44682534	ZNF227	44711700	44741421
52003	242532_at	25	12	78134554	78134578	25	1	L3	LINE/CR1	78134545	78134797	AC073528.1	77950568	77949297	NAV3	78224685	78606790
51247	233177_s_at	25	2	219211115	219211139	25	1	L2c	LINE/L2	219211018	219211505	TMBIM1	219157309	219138915	C2orf62	219221579	219232822
52054	240020_at	25	6	84676736	84676760	25	1	HAL1M8	LINE/L1	84676432	84677104	CYB5R4	84569362	84670146	MRAP2	84743475	84800600
52030	240921_at	25	3	13169287	13169263	25	1	L1MEc	LINE/L1	13170084	13168955	IQSEC1	13114617	12938719	NUP210	13461809	13357737
52124	229021_at	25	15	95026666	95026690	25	1	L1PA13	LINE/L1	95026464	95027085	MCTP2	94774767	95023632	AC016251.1	96831660	96831280
52164	230952_at	25	16	29228926	29228950	25	1	L1ME1	LINE/L1	29227205	29229178	CTB-134H23.2	29049923	29064047	BOLA2B	30205627	29454551
52406	233908_x_at	25					2	L1PA15	LINE/L1
52455	236854_at	25	20	46999120	46999144	25	1	LTR48	LTR/ERV1	46998915	46999532	SULF2	46415360	46285092	PREX1	47444420	47240790
53428	233105_at	25	11	8697816	8697792	25	1	Charlie1a	DNA/hAT-Charlie	8698031	8697597	TRIM66	8693413	8633584	RPL27A	8703958	8736306
53455	234359_at	25	1	1001256	1001232	25	1	LTR13A	LTR/ERVK	1001874	1000925	AGRN	955503	991496	RNF223	1009687	1007126
52671	240020_at	25	6	84676717	84676741	25	1	HAL1M8	LINE/L1	84676432	84677104	CYB5R4	84569362	84670146	MRAP2	84743475	84800600
53789	237971_at	25	8	118783944	118783920	25	1	MLT1G	LTR/ERVL-MaLR	118783980	118783762	MED30	118532952	118552501	EXT1	119124092	118806729
53733	239278_at	25	20	49498863	49498887	25	1	L1ME4b	LINE/L1	49498751	49499134	BCAS4	49411431	49493714	ADNP	49547958	49505453
53578	234274_at	25					2	LTR12C	LTR/ERV1
53853	237883_at	25	20	39325714	39325690	25	1	L2c	LINE/L2	39325935	39325675	MAFB	39317880	39314488	TOP1	39657458	39753127
53927	233197_at	25	9	21324297	21324273	25	1	MLT1F1	LTR/ERVL-MaLR	21324507	21324011	IFNA5	21305312	21304613	KLHL9	21335379	21329670
55125	233935_at	25					2	LTR6A	LTR/ERV1
55072	242731_x_at	25	10	88692481	88692505	25	1	LTR103_Mam	LTR/ERV1?	88692309	88692620	BMPR1A	88516407	88684945	MMRN2	88729238	88695297
59518	237518_at	25	16	74359911	74359887	25	1	L1MEi	LINE/L1	74360121	74359549	PSMD7	74330673	74340186	NPIPL2	74411776	74425978
55335	243844_at	25	4	137717939	137717915	25	1	ERVL-E-int	LTR/ERVL	137718416	137717869	PABPC4L	135122903	135117488	PCDH18	138453648	138440072
55277	235229_at	25	6	29520679	29520655	25	1	MER57F	LTR/ERV1	29520710	29520305	MAS1L	29455738	29454474	UBD	29527702	29523292
57738	230780_at	25	3	156465597	156465573	25	1	MLT1L	LTR/ERVL-MaLR	156465696	156465188	TIPARP	156391024	156424559	LEKR1	156543270	156763918
56250	231311_at	25	11	66450158	66450134	25	1	MER33	DNA/hAT-Charlie	66450170	66449888	RBM4B	66445392	66432469	SPTBN2	66496697	66452719
60593	239985_at	25	6	68708342	68708366	25	1	LTR16A	LTR/ERVL	68708201	68708607	EYS	66417118	64429876	BAI3	69345259	70099403
56464	234654_at	25	12	126460633	126460657	25	1	L1MB7	LINE/L1	126460588	126461080	TMEM132B	125671382	126146917	TMEM132C	128751948	129192460
56408	234597_at	25	3	15906938	15906962	25	1	L1MEd	LINE/L1	15906638	15907385	ANKRD28	15901278	15708743	GALNT15	16216156	16273499
55192	234382_x_at	25	8	144171904	144171928	25	1	L1MEf	LINE/L1	144171899	144172125	RP11-520P18.5	144161874	144164418	LY6H	144242128	144239331
55433	230952_at	25	16	29228854	29228878	25	1	L1ME1	LINE/L1	29227205	29229178	CTB-134H23.2	29049923	29064047	BOLA2B	30205627	29454551
55390	236194_at	25	5	44828445	44828469	25	1	L1ME3Cz	LINE/L1	44827732	44828629	MRPS30	44809027	44820530	HCN1	45696253	45259349
58179	237518_at	25	16	74359959	74359935	25	1	L1MEi	LINE/L1	74360121	74359549	PSMD7	74330673	74340186	NPIPL2	74411776	74425978
61061	237490_at	25	15	62570490	62570514	25	1	MIRb	SINE/MIR	62570399	62570586	C2CD4B	62457482	62455734	TLN2	62682725	63136830
61051	233325_at	25	9	99076211	99076187	25	1	L1M4b	LINE/L1	99076265	99076057	HSD17B3	99064434	98997588	SLC35D2	99145992	99082988
61094	240083_at	25	14	101381238	101381262	25	1	MER54A	LTR/ERVL	101380942	101381683	AL117190.3	101359265	101360646	DIO3	102027688	102029789
60630	239391_at	25	9	96206005	96205981	25	1	L1MEf	LINE/L1	96206306	96205807	C9orf129	96108696	96080481	FAM120AOS	96215874	96208776
59751	234425_at	25					2	L1PBa1	LINE/L1
62295	233419_at	25	9	2680634	2680610	25	1	AluSz6	SINE/Alu	2680770	2680469	VLDLR	2621834	2654480	KCNV2	2717502	2730037
56877	232611_at	25	12	100558891	100558867	25	1	LTR22B1	LTR/ERVK	100559239	100558764	UHRF1BP1L	100536626	100422233	ACTR6	100592900	100635643
56711	243317_at	25	1	94319770	94319794	25	1	L1ME4b	LINE/L1	94319420	94319883	BCAR3	94312706	94027347	DNTTIP2	94345474	94333373
63532	234597_at	25	3	15907028	15907052	25	1	L1MEd	LINE/L1	15906638	15907385	ANKRD28	15901278	15708743	GALNT15	16216156	16273499
63533	240484_at	25	13	44561434	44561458	25	1	LTR33B	LTR/ERVL	44561395	44561559	LACC1	44453420	44468068	SMIM2	44735393	44717679
63511	234588_at	25	4	164857182	164857158	25	1	Tigger1	DNA/TcMar-Tigger	164857585	164856959	MARCH1	165305202	164445450	TRIM61	165898820	165875598
60940	224475_at	25	6	153473911	153473935	25	1	LTR18B	LTR/ERVL	153473494	153474098	RGS17	153452384	153331857	AL590867.1	153552455	153668623
61195	232340_at	25	22	27117914	27117938	25	1	MIRb	SINE/MIR	27117886	27118121	CRYBA4	27017928	27026636	MN1	28197486	28144265
56791	244816_at	25	17	48014003	48014027	25	1	Zaphod	DNA/hAT-Tip100	48013856	48014110	TAC4	47925379	47915671	DLX4	48046334	48052321
57784	239866_at	25	3	183917028	183917052	25	1	MIRc	SINE/MIR	183917005	183917213	ABCF3	183903811	183911800	VWA5B2	183948217	183960117
63582	233198_at	25	12	100557130	100557106	25	1	HERVK22-int	LTR/ERVK	100557589	100557036	UHRF1BP1L	100536626	100422233	ACTR6	100592900	100635643
63572	234274_at	25					2	LTR12C	LTR/ERV1
62021	243723_at	25	21	37489949	37489925	25	1	Tigger17b	DNA/TcMar-Tigger	37490194	37489500	CBR1	37442239	37445464	CBR3	37507210	37518864
61969	240447_at	25	1	43922540	43922564	25	1	L1ME3D	LINE/L1	43922307	43922650	HYI	43919660	43916824	PTPRF	43990858	44089343
62502	233063_s_at	25	6	2283820	2283844	25	1	L1MEg	LINE/L1	2283528	2284696	GMDS	2245926	1624041	C6orf195	2634837	2622147
62600	236719_at	25	2	8807101	8807077	25	1	L1ME3C	LINE/L1	8807492	8806764	RNF144A	7057523	7208417	ID2	8818975	8824583
62158	243419_at	25	2	91817330	91817354	25	1	MER58C	DNA/hAT-Charlie	91817297	91817382	RP11-685N3.1	90538397	90537839	TEKT4	95537178	95542574
63967	240131_at	25	19	6942519	6942543	25	1	MLT1H	LTR/ERVL-MaLR	6942256	6942664	EMR1	6887577	6940470	AC025278.1	7011514	7013338
63971	244278_at	25	15	74164308	74164284	25	1	MIRc	SINE/MIR	74164393	74164264	C15orf59	74045088	74032141	TBC1D21	74165949	74181555
64017	233908_x_at	25	10	67415337	67415361	25	1	L1PA15	LINE/L1	67415217	67415474	REEP3	65281123	65384883	CTNNA3	69455927	67679719
63831	236719_at	25	2	8807031	8807007	25	1	L1ME3C	LINE/L1	8807492	8806764	RNF144A	7057523	7208417	ID2	8818975	8824583
63767	241190_at	25	12	41468663	41468687	25	1	MIRb	SINE/MIR	41468597	41468718	CNTN1	41086244	41466220	PDZRN4	41582250	41968392
65093	235939_at	25	1	40932190	40932214	25	1	L2a	LINE/L2	40932052	40932361	ZFP69B	40915774	40929390	ZFP69	40942887	40962015
64931	242354_at	25	15	41128338	41128314	25	1	MLT1F2	LTR/ERVL-MaLR	41128690	41128181	PPP1R14D	41120907	41107650	SPINT1	41136216	41150405
64978	234571_at	25	1	56586911	56586887	25	1	L1PA13	LINE/L1	56589377	56586873	USP24	55680786	55532032	PPAP2B	57110974	56960419
64989	243453_at	25	11	66014835	66014859	25	1	L2b	LINE/L2	66014503	66015274	PACS1	65837834	66012218	KLC2	66024765	66035331
63884	237809_at	25	6	168631700	168631724	25	1	MER89	LTR/ERV1	168631333	168631759	FRMD1	168482237	168456425	DACT2	168720434	168693512
63912	233164_x_at	25	16	25290295	25290319	25	1	L1PA16	LINE/L1	25290208	25290838	ZKSCAN2	25269252	25247322	HS3ST4	25703347	26149009
65415	233958_at	25	3	81148903	81148927	25	1	AluJr4	SINE/Alu	81148683	81148975	ROBO1	79816965	78646390	GBE1	81811312	81538850
65182	236486_at	25	17	80235435	80235459	25	1	MLT1A1	LTR/ERVL-MaLR	80235408	80235783	AC132872.2	80214131	80216080	CD7	80275478	80272744
65223	233177_s_at	25	2	219211313	219211337	25	1	L2c	LINE/L2	219211018	219211505	TMBIM1	219157309	219138915	C2orf62	219221579	219232822
66377	240428_at	25	2	106209878	106209854	25	1	Arthur1	DNA/hAT-Tip100	106210038	106209835	FHL2	106054960	105974169	NCK2	106361354	106510730
66319	AFFX-HUMRGE/M10098_M_at	25	16	33963345	33963369	25	1	SSU-rRNA_Hsa	rRNA	33962497	33964361	RP11-812E19.9	33647696	33647044	CTD-2144E22.5	34256507	34257278
66407	234297_at	25	5	1568061	1568037	25	1	LTR5B	LTR/ERVK	1568461	1567507	LPCAT1	1524092	1456595	MRPL36	1801480	1798500
66485	243941_at	25	15	102342454	102342478	25	1	MLT1H	LTR/ERVL-MaLR	102342129	102342589	RP11-89K11.1	102285913	102277302	OR4F6	102345902	102346876
66475	230928_at	25	3	26758250	26758274	25	1	LTR16C	LTR/ERVL	26758043	26758502	LRRC3B	26664297	26752267	NEK10	27410951	27151576
66551	240447_at	25	1	43922551	43922575	25	1	L1ME3D	LINE/L1	43922307	43922650	HYI	43919660	43916824	PTPRF	43990858	44089343
67970	237838_at	25	7	54643844	54643820	25	1	LTR16C	LTR/ERVL	54644117	54643702	VSTM2A	54610018	54638773	SEC61G	54827667	54819943
67931	235606_at	25	3	106967042	106967066	25	1	L1MEc	LINE/L1	106966963	106967174	CBLB	105588396	105374305	CCDC54	107096188	107097481
66711	239564_at	25	21	33656379	33656355	25	1	LTR33	LTR/ERVL	33656401	33656012	MIS18A	33651380	33640530	MRAP	33664124	33687095
66838	234565_x_at	25					2	MER4-int	LTR/ERV1
69207	243191_at	25	1	204678193	204678169	25	1	L2c	LINE/L2	204678359	204678107	LRRN2	204654861	204586298	NFASC	204797779	204991950
68257	233354_at	25	19	9634230	9634206	25	1	MLT1B	LTR/ERVL-MaLR	9634248	9633850	ZNF560	9609283	9577183	ZNF426	9649303	9638667
69246	AFFX-HUMRGE/M10098_5_at	25	21	9827453	9827477	25	1	SSU-rRNA_Hsa	rRNA	9827005	9827581				TPTE	11029719	10906201
69324	244278_at	25	15	74164323	74164299	25	1	MIRc	SINE/MIR	74164393	74164264	C15orf59	74045088	74032141	TBC1D21	74165949	74181555
70857	233105_at	25	11	8697864	8697840	25	1	Charlie1a	DNA/hAT-Charlie	8698031	8697597	TRIM66	8693413	8633584	RPL27A	8703958	8736306
72069	235477_at	25	9	35603816	35603792	25	1	Charlie29a	DNA/hAT-Charlie	35603958	35603461	FAM166B	35563896	35561828	TESK1	35605367	35610038
69705	226102_at	25	6	28126822	28126846	25	1	L2b	LINE/L2	28126729	28127235	ZKSCAN8	28109716	28124089	ZSCAN9	28192664	28201260
69573	237631_at	25	11	102424507	102424483	25	1	MLT1F2	LTR/ERVL-MaLR	102424943	102424371	MMP7	102401484	102391239	MMP20	102496063	102447566
70599	236719_at	25	2	8807339	8807315	25	1	L1ME3C	LINE/L1	8807492	8806764	RNF144A	7057523	7208417	ID2	8818975	8824583
70588	243317_at	25	1	94319680	94319704	25	1	L1ME4b	LINE/L1	94319420	94319883	BCAR3	94312706	94027347	DNTTIP2	94345474	94333373
75147	240428_at	25	2	106209864	106209840	25	1	Arthur1	DNA/hAT-Tip100	106210038	106209835	FHL2	106054960	105974169	NCK2	106361354	106510730
75132	236616_at	25	2	113966742	113966766	25	1	L4_B_Mam	LINE/RTE-X	113966551	113966942	PSD4	113914902	113960814	PAX8	114036527	113973574
75122	227917_at	25					2	LTR5A	LTR/ERVK
72517	235124_at	25	15	44826765	44826741	25	1	MLT2D	LTR/ERVL	44827052	44826660	CTDSPL2	44719432	44821236	EIF3J	44829255	44855227
72526	230961_at	25	17	7781098	7781074	25	1	L1ME3G	LINE/L1	7781132	7780864	CYB5D1	7761064	7765600	CHD3	7788124	7816078
70782	222883_at	25	1	53150271	53150247	25	1	L1MC1	LINE/L1	53151221	53150127	FAM159A	53099016	53135355	SELRC1	53164038	53152508
70810	239985_at	25	6	68708473	68708497	25	1	LTR16A	LTR/ERVL	68708201	68708607	EYS	66417118	64429876	BAI3	69345259	70099403
73365	234654_at	25					2	L1MB3	LINE/L1
72585	231215_at	25	19	37979142	37979166	25	1	L1ME3Cz	LINE/L1	37978793	37979535	ZNF570	37958487	37976260	ZNF793	37997841	38039664
73811	234282_at	25					2	L1PA15-16	LINE/L1
72442	235161_at	25	12	26107414	26107390	25	1	MER57B2	LTR/ERV1	26107602	26107215	IFLTD1	25801513	25562241	RASSF8	26111962	26232825
73941	233791_at	25	1	120078294	120078318	24	1	L1MB8	LINE/L1	120077658	120078860	HSD3B1	120049821	120057681	ZNF697	120190396	120162045
73484	233732_at	25	7	30617584	30617560	25	1	LOR1-int	LTR/ERV1	30617992	30616448	GGCT	30591095	30536237	GARS	30634297	30673649
76497	237771_s_at	25					2	MER77	LTR/ERVL
73736	228936_at	25	10	65245849	65245825	25	1	L2b	LINE/L2	65245871	65245546	JMJD1C	65225722	64926981	REEP3	65281123	65384883
76205	229869_at	25	X	53198946	53198970	25	1	Charlie17	DNA/hAT-Charlie	53198745	53199269	TSPYL2	53111549	53117722	KDM5C	53254604	53220503
74903	237631_at	25	11	102424601	102424577	25	1	MLT1F2	LTR/ERVL-MaLR	102424943	102424371	MMP7	102401484	102391239	MMP20	102496063	102447566
75326	234657_at	25	7	22974410	22974386	25	1	MER68	LTR/ERVL	22974703	22974147	TOMM7	22862470	22852251	FAM126A	23053749	22980878
75007	241182_at	25	3	133628692	133628668	25	1	L1MEg	LINE/L1	133629148	133628107	RAB6B	133614680	133543083	C3orf36	133648656	133646992
76227	234382_x_at	25					2	AluSz6	SINE/Alu
76250	234056_at	25	13	45958804	45958780	25	1	ERVL-E-int	LTR/ERVL	45958966	45958680	TPT1	45915505	45911008	SLC25A30	45992590	45967451
76245	238932_at	25					2	L1ME3G	LINE/L1
73534	227594_at	25	1	35453917	35453893	25	1	Charlie10	DNA/hAT-Charlie	35454492	35453184	ZMYM6NB	35450954	35447136	ZMYM1	35525387	35581460
74028	234546_at	25	19	22205068	22205044	25	1	HERVL-int	LTR/ERVL	22207494	22204557	ZNF208	22193751	22115760	ZNF257	22235254	22274282
75211	239278_at	25	20	49499043	49499067	25	1	L1ME4b	LINE/L1	49498751	49499134	BCAS4	49411431	49493714	ADNP	49547958	49505453
75249	244253_at	25	2	194953318	194953342	25	1	MER57A-int	LTR/ERV1	194952232	194953352	TMEFF2	193060435	192813769	SLC39A10	196440701	196602426
77938	241647_x_at	25	3	165285406	165285382	25	1	L1MEf	LINE/L1	165285815	165285307	SLITRK3	164914897	164904508	BCHE	165555260	165490692
77894	226102_at	25	6	28126795	28126819	25	1	L2b	LINE/L2	28126729	28127235	ZKSCAN8	28109716	28124089	ZSCAN9	28192664	28201260
77864	237235_at	25	16	89321528	89321504	25	1	LTR73	LTR/ERV1	89321622	89321273	ZNF778	89284118	89295363	ANKRD11	89556969	89334038
76871	237518_at	25	16	74359710	74359686	25	1	L1MEi	LINE/L1	74360121	74359549	PSMD7	74330673	74340186	NPIPL2	74411776	74425978
76848	239402_at	25	17	13936753	13936729	25	1	MLT1L	LTR/ERVL-MaLR	13937106	13936583	HS3ST3A1	13505244	13399006	COX10	13972813	14111994
76795	233835_at	25	3	128228973	128228997	25	1	L1MB7	LINE/L1	128228902	128229397	GATA2	128212028	128198270	C3orf27	128294929	128290843
76791	241684_at	25	17	40903475	40903451	25	1	MIRb	SINE/MIR	40903644	40903386	EZH1	40897071	40852293	RAMP2	40910465	40915059
78279	239391_at	25	9	96205924	96205900	25	1	L1MEf	LINE/L1	96206306	96205807	C9orf129	96108696	96080481	FAM120AOS	96215874	96208776
78200	242289_at	25	12	93906428	93906452	25	1	Charlie10	DNA/hAT-Charlie	93906255	93906959	MRPL42	93861264	93897545	SOCS2	93963590	93977263
79209	234119_at	25	18	29881432	29881456	25	1	MER101	LTR/ERV1	29881355	29881801	MEP1B	29765032	29800367	KLHL14	30353025	30252634
79169	240507_at	25	20	47132930	47132954	24	1	MLT2B4	LTR/ERVL	47132870	47133023	SULF2	46415360	46285092	PREX1	47444420	47240790
79337	235124_at	25	15	44826986	44826962	25	1	MLT2D	LTR/ERVL	44827052	44826660	CTDSPL2	44719432	44821236	EIF3J	44829255	44855227
79277	236719_at	25	2	8807278	8807254	25	1	L1ME3C	LINE/L1	8807492	8806764	RNF144A	7057523	7208417	ID2	8818975	8824583
79661	234555_at	25	8	144935746	144935770	24	1	L1MEf	LINE/L1	144935419	144936147	NRBP2	144924200	144915764	EPPK1	144952632	144939497
79521	234493_at	25	12	131697246	131697270	25	1	L1MB7	LINE/L1	131696862	131697912	AC078925.1	131514769	131514221	AC092850.1	131780067	131782763
79488	240921_at	25	3	13169439	13169415	25	1	L1MEc	LINE/L1	13170084	13168955	IQSEC1	13114617	12938719	NUP210	13461809	13357737
80892	228679_at	25	10	60934130	60934106	25	1	LTR81B	LTR/Gypsy	60934359	60933853	BICC1	60272900	60591195	PHYHIPL	60936350	61007534
80465	244337_at	25	10	122096872	122096896	25	1	L1ME3E	LINE/L1	122096411	122097192	SEC23IP	121652223	121702014	PPAPDC1A	122216466	122349367
80536	234654_at	25	20	34842203	34842227	25	1	L1MB3	LINE/L1	34841628	34842379	AAR2	34824381	34858840	DLGAP4	34894258	35157040
80483	241536_at	25	3	151266921	151266897	25	1	HAL1	LINE/L1	151267051	151266357	IGSF10	151176497	151143172	AADACL2	151451704	151479127
80584	233197_at	25	9	21324484	21324460	25	1	MLT1F1	LTR/ERVL-MaLR	21324507	21324011	IFNA5	21305312	21304613	KLHL9	21335379	21329670
80863	241639_at	25	16	72644455	72644431	25	1	L2	LINE/L2	72644489	72644323	PMFBP1	72210777	72146056	ZFHX3	73093597	72816784
80796	238718_at	25	11	63338780	63338756	25	1	L1ME3F	LINE/L1	63338861	63338417	HRASLS2	63330855	63320242	PLA2G16	63384355	63340667
80774	241973_x_at	25	9	140011419	140011443	25	1	LTR5B	LTR/ERVK	140010812	140011681	DPP7	140009629	140004994	GRIN1	140032842	140063207
81030	233912_x_at	25					2	L1PA5	LINE/L1
81071	231455_at	25	2	6869680	6869656	25	1	MLT1J	LTR/ERVL-MaLR	6869820	6869419	SOX11	5832799	5841516	CMPK2	7006766	6980701
80989	233215_s_at	25	9	14555668	14555644	25	1	L2c	LINE/L2	14555841	14555556	NFIB	14398982	14081842	ZDHHC21	14693469	14615530
81894	242967_at	25	X	15575743	15575719	25	1	LTR70	LTR/ERV1	15575766	15575075	BMX	15482369	15574652	ACE2	15620271	15579156
81155	225193_at	25	22	26910155	26910179	25	1	L1MC4	LINE/L1	26909940	26910456	TFIP11	26908471	26887191	TPST2	26992681	26921458
81901	233908_x_at	25					2	L1PA15	LINE/L1
81975	232611_at	25	12	100558876	100558852	25	1	LTR22B1	LTR/ERVK	100559239	100558764	UHRF1BP1L	100536626	100422233	ACTR6	100592900	100635643
81970	243936_x_at	25	7	140758226	140758250	25	1	Zaphod	DNA/hAT-Tip100	140758051	140758490	MRPS33	140715028	140705854	TMEM178B	140774032	141180180
82111	237932_at	25	X	113119860	113119836	25	1	L1MC3	LINE/L1	113121389	113119528	AMOT	112084043	112017731	HTR2C	113818551	114144624
82051	229021_at	25	15	95026656	95026680	25	1	L1PA13	LINE/L1	95026464	95027085	MCTP2	94774767	95023632	AC016251.1	96831660	96831280
82073	234546_at	25					2	HERVL-int	LTR/ERVL
82322	234493_at	25	12	131696944	131696968	25	1	L1MB7	LINE/L1	131696862	131697912	AC078925.1	131514769	131514221	AC092850.1	131780067	131782763
82552	233732_at	25	7	30617399	30617375	25	1	LOR1-int	LTR/ERV1	30617992	30616448	GGCT	30591095	30536237	GARS	30634297	30673649
83792	234110_at	25	10	23413519	23413495	25	1	L1MEf	LINE/L1	23414013	23412809	MSRB2	23384435	23410942	PTF1A	23481256	23483181
83740	240447_at	25	1	43922320	43922344	25	1	L1ME3D	LINE/L1	43922307	43922650	HYI	43919660	43916824	PTPRF	43990858	44089343
85036	238184_at	25	4	135561352	135561376	25	1	BLACKJACK	DNA/hAT-Blackjack	135560476	135561707	PABPC4L	135122903	135117488	PCDH18	138453648	138440072
85106	237023_at	25	22	24251871	24251847	25	1	MER66D	LTR/ERV1	24252027	24251551	AP000350.4	24241117	24236613	GSTT2B	24303373	24299601
85051	222883_at	25	1	53150543	53150519	25	1	L1MC1	LINE/L1	53151221	53150127	FAM159A	53099016	53135355	SELRC1	53164038	53152508
83516	243902_at	25	1	145045522	145045546	25	1	MLT1H1-int	LTR/ERVL-MaLR	145045357	145045803	AL590452.1	144989309	144991365	SEC22B	145096220	145116922
82205	242928_at	25	15	79715444	79715468	25	1	L1ME4b	LINE/L1	79715210	79715550	TMED3	79603404	79704334	KIAA1024	79724858	79764632
86545	234578_at	25	1	232964457	232964481	25	1	L1PB1	LINE/L1	232964299	232964591	MAP10	232940643	232946092	NTPCR	233086351	233114548
85141	234555_at	25	8	144935808	144935832	25	1	L1MEf	LINE/L1	144935419	144936147	NRBP2	144924200	144915764	EPPK1	144952632	144939497
86607	236668_at	25	17	42300802	42300826	25	1	MIRc	SINE/MIR	42300694	42300900	UBTF	42298994	42282401	SLC4A1	42345509	42325753
83880	234110_at	25					2	L1MDa	LINE/L1
83843	232611_at	25	12	100558907	100558882	25	1	LTR22B1	LTR/ERVK	100559239	100558764	UHRF1BP1L	100536626	100422233	ACTR6	100592900	100635643
85299	243125_x_at	25	7	91498240	91498264	25	1	L1M5	LINE/L1	91498191	91498346	FZD1	90893783	90898123	MTERF	91510034	91500243
83953	234571_at	25					2	L1PREC2	LINE/L1
83996	236170_x_at	25	7	35738826	35738850	25	1	L1PB1	LINE/L1	35738636	35738890	HERPUD2	35735181	35672269	SEPT7	35840542	35944917
87776	233063_s_at	25	6	2283859	2283883	25	1	L1MEg	LINE/L1	2283528	2284696	GMDS	2245926	1624041	C6orf195	2634837	2622147
87822	236194_at	25	5	44828393	44828417	25	1	L1ME3Cz	LINE/L1	44827732	44828629	MRPS30	44809027	44820530	HCN1	45696253	45259349
84917	234110_at	25	10	23413441	23413417	25	1	L1MEf	LINE/L1	23414013	23412809	MSRB2	23384435	23410942	PTF1A	23481256	23483181
84919	227594_at	25	1	35453933	35453909	25	1	Charlie10	DNA/hAT-Charlie	35454492	35453184	ZMYM6NB	35450954	35447136	ZMYM1	35525387	35581460
84848	242296_x_at	25	2	202096281	202096305	25	1	L1M5	LINE/L1	202096222	202096795	CASP10	202047604	202094129	CASP8	202098166	202152434
84838	230581_at	25	8	30047635	30047659	25	1	Tigger13a	DNA/TcMar-Tigger	30047466	30048002	DCTN6	30013813	30041156	RBPMS	30241944	30429778
87870	233908_x_at	25	10	67415303	67415327	25	1	L1PA15	LINE/L1	67415217	67415474	REEP3	65281123	65384883	CTNNA3	69455927	67679719
84752	233105_at	25	11	8697729	8697705	25	1	Charlie1a	DNA/hAT-Charlie	8698031	8697597	TRIM66	8693413	8633584	RPL27A	8703958	8736306
84756	244337_at	25	10	122096862	122096886	25	1	L1ME3E	LINE/L1	122096411	122097192	SEC23IP	121652223	121702014	PPAPDC1A	122216466	122349367
84829	237850_at	25	9	99457892	99457916	25	1	L1MA5	LINE/L1	99457718	99458017	AAED1	99417585	99401859	ZNF510	99540411	99518147
83704	228908_s_at	25	21	46716744	46716768	25	1	MER58A	DNA/hAT-Charlie	46716713	46716937	POFUT2	46707813	46683843	COL18A1	46825052	46933634
86747	AFFX-HUMRGE/M10098_5_at	25					2	SSU-rRNA_Hsa	rRNA
89329	231215_at	25	19	37979460	37979484	25	1	L1ME3Cz	LINE/L1	37978793	37979535	ZNF570	37958487	37976260	ZNF793	37997841	38039664
89291	233732_at	25	7	30617537	30617513	24	1	LOR1-int	LTR/ERV1	30617992	30616448	GGCT	30591095	30536237	GARS	30634297	30673649
89192	234441_at	25	4	147926912	147926888	25	1	L2a	LINE/L2	147927360	147926722	TTC29	147867034	147627790	EDNRA	148402069	148466106
85396	242346_x_at	25					2	LTR70	LTR/ERV1
85401	232944_at	25	15	72026662	72026686	25	1	L1MC1	LINE/L1	72026574	72027171	CT62	71407833	71402583	MYO9A	72410918	72114632
88092	241684_at	25					2	MIRb	SINE/MIR
88112	227509_x_at	25	19	58814440	58814464	25	1	L1ME4b	LINE/L1	58814411	58814492	ZNF8	58790317	58807254	ZSCAN22	58838385	58853698
83471	229021_at	25	15	95026913	95026937	25	1	L1PA13	LINE/L1	95026464	95027085	MCTP2	94774767	95023632	AC016251.1	96831660	96831280
89088	227509_x_at	25	19	58814453	58814477	25	1	L1ME4b	LINE/L1	58814411	58814492	ZNF8	58790317	58807254	ZSCAN22	58838385	58853698
86300	236170_x_at	25					2	L1PB1	LINE/L1
90745	228679_at	25	10	60934046	60934022	25	1	LTR81B	LTR/Gypsy	60934359	60933853	BICC1	60272900	60591195	PHYHIPL	60936350	61007534
89655	233438_at	25	6	88087944	88087968	25	1	L1ME4b	LINE/L1	88087661	88088203	C6orf163	88054571	88075181	C6orf164	88106840	88109467
89613	235291_s_at	25	5	42985748	42985724	25	1	LTR26	LTR/ERV1	42985951	42985432	SEPP1	42887494	42799982	ANXA2R	43043272	43039335
89014	239972_at	25	18	11653077	11653053	25	1	L1ME4c	LINE/L1	11653252	11653038	PIEZO2	11148587	10666480	GNAL	11688955	11885684
88283	233359_at	25					2	MLT1A0	LTR/ERVL-MaLR
89043	234382_x_at	25	8	144172062	144172085	24	1	L1MEf	LINE/L1	144171899	144172125	RP11-520P18.5	144161874	144164418	LY6H	144242128	144239331
87582	242381_x_at	25	1	44638644	44638620	25	1	L1MC5a	LINE/L1	44638798	44638505	KLF17	44584522	44600812	DMAP1	44679127	44686353
89394	233835_at	25	3	128229241	128229265	25	1	L1MB7	LINE/L1	128228902	128229397	GATA2	128212028	128198270	C3orf27	128294929	128290843
90437	241647_x_at	25	3	165285436	165285412	25	1	L1MEf	LINE/L1	165285815	165285307	SLITRK3	164914897	164904508	BCHE	165555260	165490692
90841	222720_x_at	25	1	186390220	186390244	25	1	L1ME3F	LINE/L1	186389688	186390446	OCLM	186369704	186370587	PDC	186430254	186412698
91090	243125_x_at	25	7	91498195	91498219	25	1	L1M5	LINE/L1	91498191	91498346	FZD1	90893783	90898123	MTERF	91510034	91500243
90929	236170_x_at	25					2	L1PB1	LINE/L1
90905	234251_at	25	19	12559847	12559823	25	1	L1M1	LINE/L1	12560966	12559596	ZNF443	12551926	12540521	ZNF709	12662288	12571998
91906	240083_at	25	14	101381126	101381150	25	1	MER54A	LTR/ERVL	101380942	101381683	AL117190.3	101359265	101360646	DIO3	102027688	102029789
92013	242296_x_at	25	2	202096289	202096313	25	1	L1M5	LINE/L1	202096222	202096795	CASP10	202047604	202094129	CASP8	202098166	202152434
91982	234346_x_at	25	20	33790670	33790694	25	1	L1MEf	LINE/L1	33790413	33790798	PROCR	33759876	33765165	MMP24	33814457	33864801
91954	242978_x_at	25					2	LTR7B	LTR/ERV1
92488	233908_x_at	25	10	67415277	67415301	25	1	L1PA15	LINE/L1	67415217	67415474	REEP3	65281123	65384883	CTNNA3	69455927	67679719
92040	236719_at	25	2	8807045	8807021	25	1	L1ME3C	LINE/L1	8807492	8806764	RNF144A	7057523	7208417	ID2	8818975	8824583
92406	222720_x_at	25	1	186390278	186390302	25	1	L1ME3F	LINE/L1	186389688	186390446	OCLM	186369704	186370587	PDC	186430254	186412698
93292	234753_x_at	25					2	L1PA4	LINE/L1
93711	240901_at	25	X	49652452	49652476	25	1	L1MEd	LINE/L1	49652028	49652748	USP27X	49644470	49647166	CLCN5	49687225	49863892
93655	230961_at	25	17	7780906	7780882	25	1	L1ME3G	LINE/L1	7781132	7780864	CYB5D1	7761064	7765600	CHD3	7788124	7816078
93861	233886_at	25	18	58797612	58797588	25	1	L2	LINE/L2	58797837	58797482	MC4R	58040001	58038564	CDH20	59000815	59223006
95160	234555_at	25	8	144935650	144935674	25	1	L1MEf	LINE/L1	144935419	144936147	NRBP2	144924200	144915764	EPPK1	144952632	144939497
94995	233197_at	25	9	21324370	21324346	25	1	MLT1F1	LTR/ERVL-MaLR	21324507	21324011	IFNA5	21305312	21304613	KLHL9	21335379	21329670
99254	234346_x_at	25					2	AluSp	SINE/Alu
100715	229315_at	25	X	73231729	73231753	25	1	L1MC4a	LINE/L1	73231642	73231775	CHIC1	72783036	72906937	ZCCHC13	73524025	73524868
96536	232975_at	25	6	30255277	30255253	25	1	L1MA1	LINE/L1	30256443	30254754	TRIM26	30181204	30152232	TRIM39	30294256	30311506
96529	234565_x_at	25	X	63142931	63142955	25	1	MER4-int	LTR/ERV1	63142788	63143019	ARHGEF9	63005426	62854847	AMER1	63425624	63404997
96512	242928_at	25	15	79715662	79715686	25	1	L1ME4b	LINE/L1	79715540	79715763	TMED3	79603404	79704334	KIAA1024	79724858	79764632
96384	233215_s_at	25	9	14555679	14555655	25	1	L2c	LINE/L2	14555841	14555556	NFIB	14398982	14081842	ZDHHC21	14693469	14615530
96390	233198_at	25	12	100557468	100557444	25	1	HERVK22-int	LTR/ERVK	100557589	100557036	UHRF1BP1L	100536626	100422233	ACTR6	100592900	100635643
96424	235124_at	25	15	44827031	44827007	25	1	MLT2D	LTR/ERVL	44827052	44826660	CTDSPL2	44719432	44821236	EIF3J	44829255	44855227
97879	234119_at	25					2	MER101	LTR/ERV1
97837	232975_at	25					2	L1PA13	LINE/L1
96134	234571_at	25					2	L1PA13	LINE/L1
96589	242731_x_at	25	10	88692531	88692555	25	1	LTR103_Mam	LTR/ERV1?	88692309	88692620	BMPR1A	88516407	88684945	MMRN2	88729238	88695297
96585	230780_at	25	3	156465396	156465372	25	1	MLT1L	LTR/ERVL-MaLR	156465696	156465188	TIPARP	156391024	156424559	LEKR1	156543270	156763918
100956	237556_at	25	16	29138509	29138533	25	1	L1M5	LINE/L1	29138419	29138749	CTB-134H23.2	29049923	29064047	BOLA2B	30205627	29454551
101039	240447_at	25	1	43922412	43922436	25	1	L1ME3D	LINE/L1	43922307	43922650	HYI	43919660	43916824	PTPRF	43990858	44089343
96269	243229_at	25	6	167394850	167394826	25	1	MER63B	DNA/hAT-Blackjack	167394994	167394580	RNASET2	167370679	167342992	FGFR1OP	167412670	167455906
97765	233912_x_at	25					2	L1PA5	LINE/L1
97738	240706_at	25	2	190633869	190633893	25	1	AluSz	SINE/Alu	190633828	190634131	OSGEPL1	190627953	190611386	ORMDL1	190649097	190635049
99160	237381_at	25	16	74226588	74226564	25	1	LTR72B	LTR/ERV1	74226710	74226224	C16orf47	73178346	73160536	PSMD7	74330673	74340186
99126	234602_x_at	25	5	142083793	142083769	25	1	L1MEg	LINE/L1	142084996	142083179	FGF1	142077617	141971743	ARHGAP26	142149949	142608576
99129	240673_at	25	4	37874020	37874044	25	1	L1MA9	LINE/L1	37873615	37874086	PGM2	37828255	37864558	TBC1D1	37892708	38140796
94699	244031_at	25	5	112235403	112235379	25	1	L1ME3G	LINE/L1	112235468	112235178	ZRSR1	112227313	112228791	DCP2	112312399	112356667
100635	232300_at	25	10	88725881	88725857	25	1	LTR48B	LTR/ERV1	88725980	88725424	SNCG	88718375	88723017	ADIRF	88727949	88730672
100581	240861_at	25	4	11432547	11432571	25	1	L2c	LINE/L2	11432545	11432781	HS3ST1	11431389	11394774	RAB28	13485989	13362978
100566	232243_at	25	8	6505611	6505635	25	1	ERV3-16A3_LTR	LTR/ERVL	6505480	6505910	ANGPT2	6420930	6357172	AGPAT5	6565878	6617184
99344	234056_at	25	13	45958772	45958748	25	1	ERVL-E-int	LTR/ERVL	45958966	45958680	TPT1	45915505	45911008	SLC25A30	45992590	45967451
98103	233602_at	25	18	34814126	34814102	25	1	L1MC4	LINE/L1	34814861	34814095	KIAA1328	34409069	34812135	CELF4	35146000	34823010
98129	238184_at	25	4	135560792	135560816	25	1	BLACKJACK	DNA/hAT-Blackjack	135560476	135561707	PABPC4L	135122903	135117488	PCDH18	138453648	138440072
102108	233164_x_at	25					2	L1PA7	LINE/L1
102099	229135_at	25	2	207660744	207660768	25	1	LTR67B	LTR/ERVL	207660559	207660845	FASTKD2	207630081	207657233	CPO	207804278	207834198
102021	232611_at	25	12	100559017	100558993	25	1	LTR22B1	LTR/ERVK	100559239	100558764	UHRF1BP1L	100536626	100422233	ACTR6	100592900	100635643
99618	236194_at	25	5	44828323	44828347	25	1	L1ME3Cz	LINE/L1	44827732	44828629	MRPS30	44809027	44820530	HCN1	45696253	45259349
99586	237587_at	25	5	169615469	169615445	25	1	L2c	LINE/L2	169615719	169615339	FOXI1	169532901	169536727	C5orf58	169659451	169679579
95067	241647_x_at	25	3	165285362	165285338	25	1	L1MEf	LINE/L1	165285815	165285307	SLITRK3	164914897	164904508	BCHE	165555260	165490692
101096	240507_at	25					2	MLT2B4	LTR/ERVL
101840	235477_at	25	9	35603659	35603635	25	1	Charlie29a	DNA/hAT-Charlie	35603958	35603461	FAM166B	35563896	35561828	TESK1	35605367	35610038
98245	229613_at	25	16	50683076	50683100	25	1	L1MD3	LINE/L1	50683072	50683158	NKD1	50582241	50670647	SNX20	50715264	50700211
101920	234753_x_at	25					2	L1PA4	LINE/L1
98017	227594_at	25	1	35454061	35454037	25	1	Charlie10	DNA/hAT-Charlie	35454492	35453184	ZMYM6NB	35450954	35447136	ZMYM1	35525387	35581460
98068	234441_at	25	4	147927136	147927112	25	1	L2a	LINE/L2	147927360	147926722	TTC29	147867034	147627790	EDNRA	148402069	148466106
98065	244296_at	25					2	MSTD	LTR/ERVL-MaLR
98028	241263_at	25	12	72193062	72193086	25	1	LTR67B	LTR/ERVL	72192613	72193194	RAB21	72148654	72184699	TBC1D15	72233487	72320629
102231	243436_at	25	13	85686211	85686187	25	1	Charlie2a	DNA/hAT-Charlie	85686308	85685430	SLITRK1	84456528	84451344	SLITRK6	86373623	86366925
103365	234657_at	25	7	22974369	22974345	25	1	MER68	LTR/ERVL	22974703	22974147	TOMM7	22862470	22852251	FAM126A	23053749	22980878
103564	234861_at	25	2	237958201	237958177	25	1	L1MEc	LINE/L1	237958829	237957287	CXCR7	237476430	237491001	COPS8	237993955	238009109
103558	243941_at	25	15	102342553	102342577	25	1	MLT1H	LTR/ERVL-MaLR	102342129	102342589	RP11-89K11.1	102285913	102277302	OR4F6	102345902	102346876
103488	231215_at	25	19	37979361	37979385	25	1	L1ME3Cz	LINE/L1	37978793	37979535	ZNF570	37958487	37976260	ZNF793	37997841	38039664
103632	236574_at	25	19	52898584	52898560	25	1	L1MD	LINE/L1	52898653	52898486	ZNF880	52873170	52889048	ZNF528	52901102	52921665
102447	240673_at	25	4	37873840	37873864	25	1	L1MA9	LINE/L1	37873615	37874086	PGM2	37828255	37864558	TBC1D1	37892708	38140796
102367	224475_at	25	6	153473760	153473784	25	1	LTR18B	LTR/ERVL	153473494	153474098	RGS17	153452384	153331857	AL590867.1	153552455	153668623
102364	234925_at	25	16	86365587	86365563	24	1	MLT1D	LTR/ERVL-MaLR	86365671	86365410	IRF8	85932409	85956215	FOXF1	86544133	86548076
102395	233912_x_at	25					2	L1PA5	LINE/L1
102409	231028_at	25	11	4223591	4223615	25	1	MER110-int	LTR/ERV1	4222845	4223783	RRM1	4115937	4160106	OR52B4	4389616	4388493
102414	233791_at	25					2	L1MB8	LINE/L1
103259	239967_at	25					2	MLT1B	LTR/ERVL-MaLR
103872	233063_s_at	25	6	2283934	2283958	25	1	L1MEg	LINE/L1	2283528	2284696	GMDS	2245926	1624041	C6orf195	2634837	2622147
103826	AFFX-r2-Hs18SrRNA-M_x_at	25	GL000229.1	19228	19252	25	1	SSU-rRNA_Hsa	rRNA	18171	19913
103856	230248_x_at	25	4	40169170	40169194	25	1	L1MEj	LINE/L1	40168822	40170337	N4BP2	40058446	40159872	RHOH	40192673	40246281
104690	242532_at	25	12	78134645	78134669	25	1	L3	LINE/CR1	78134545	78134797	AC073528.1	77950568	77949297	NAV3	78224685	78606790
104722	233796_at	25					2	L1PA7	LINE/L1
104730	242532_at	25	12	78134708	78134732	25	1	L3	LINE/CR1	78134545	78134797	AC073528.1	77950568	77949297	NAV3	78224685	78606790
104827	236411_at	25	4	770801	770777	25	1	L1ME1	LINE/L1	770965	770700	PCGF3	699537	764428	CPLX1	819986	778745
105003	244337_at	25	10	122096959	122096983	25	1	L1ME3E	LINE/L1	122096411	122097192	SEC23IP	121652223	121702014	PPAPDC1A	122216466	122349367
105166	239402_at	25	17	13936814	13936790	25	1	MLT1L	LTR/ERVL-MaLR	13937106	13936583	HS3ST3A1	13505244	13399006	COX10	13972813	14111994
106219	232300_at	25	10	88725736	88725712	25	1	LTR48B	LTR/ERV1	88725980	88725424	SNCG	88718375	88723017	ADIRF	88727949	88730672
106299	240497_at	25	8	31039033	31039057	25	1	MER115	DNA/hAT-Tip100	31038993	31039336	WRN	30891317	31031285	NRG1	31496902	32622548
106115	227594_at	25	1	35454156	35454132	25	1	Charlie10	DNA/hAT-Charlie	35454492	35453184	ZMYM6NB	35450954	35447136	ZMYM1	35525387	35581460
106114	235124_at	25	15	44826844	44826820	25	1	MLT2D	LTR/ERVL	44827052	44826660	CTDSPL2	44719432	44821236	EIF3J	44829255	44855227
106139	233177_s_at	25					2	L2c	LINE/L2
106158	242978_x_at	25					2	LTR7B	LTR/ERV1
106152	244816_at	25					2	L1MCa	LINE/L1
106336	239698_at	25	17	19800061	19800037	25	1	Kanga2_a	DNA/TcMar-Tc2	19800414	19799861	ULK2	19771249	19674142	AKAP10	19881656	19807615
106783	239972_at	25	18	11653182	11653158	25	1	L1ME4c	LINE/L1	11653252	11653038	PIEZO2	11148587	10666480	GNAL	11688955	11885684
107528	237556_at	25	16	29138553	29138577	25	1	L1M5	LINE/L1	29138419	29138749	CTB-134H23.2	29049923	29064047	BOLA2B	30205627	29454551
106518	234565_x_at	25					2	AluSq2	SINE/Alu
106528	236616_at	25	2	113966691	113966715	25	1	L4_B_Mam	LINE/RTE-X	113966551	113966942	PSD4	113914902	113960814	PAX8	114036527	113973574
107697	233325_at	25	9	99075941	99075917	25	1	MER77B	LTR/ERVL	99076015	99075373	HSD17B3	99064434	98997588	SLC35D2	99145992	99082988
107847	237850_at	25	9	99457781	99457805	25	1	L1MA5	LINE/L1	99457718	99458017	AAED1	99417585	99401859	ZNF510	99540411	99518147
107916	243418_at	25	3	38321461	38321485	25	1	LTR45C	LTR/ERV1	38321361	38321883	SLC22A13	38307303	38319806	SLC22A14	38323785	38360066
107609	240557_at	25	3	150183859	150183883	25	1	L1ME3G	LINE/L1	150183784	150183973	TSC22D2	150126122	150177903	SERP1	150321015	150259781
108992	233170_at	25	13	71742204	71742228	25	1	Tigger13a	DNA/TcMar-Tigger	71741843	71742476	KLHL1	70682591	70274726	DACH1	72441330	72012098
110721	237838_at	25	7	54646086	54646062	25	1	ERVL-E-int	LTR/ERVL	54646620	54645900	VSTM2A	54610018	54638773	SEC61G	54827667	54819943
110668	231254_at	25	4	301442	301418	25	1	MER51C	LTR/ERV1	301605	301031	ZNF732	299110	264464	ZNF141	331603	378653
110704	232191_at	25	21	44337156	44337132	25	1	MER48	LTR/ERV1	44337223	44336852	NDUFV3	44299754	44329783	PKNOX1	44394620	44454172
110679	244296_at	25	18	53709404	53709428	25	1	MSTD	LTR/ERVL-MaLR	53709260	53709650	TCF4	53332018	52889562	TXNL1	54318831	54264439
109533	233601_at	25	2	211098404	211098428	25	1	LTR57	LTR/ERVL	211098372	211098757	ACADL	211090215	211052663	MYL1	211179914	211154874
110967	240901_at	25	X	49652628	49652652	25	1	L1MEd	LINE/L1	49652028	49652748	USP27X	49644470	49647166	CLCN5	49687225	49863892
111037	231254_at	25	4	301434	301410	25	1	MER51C	LTR/ERV1	301605	301031	ZNF732	299110	264464	ZNF141	331603	378653
111816	243902_at	25	1	145045445	145045469	25	1	MLT1H1-int	LTR/ERVL-MaLR	145045357	145045803	AL590452.1	144989309	144991365	SEC22B	145096220	145116922
111804	241263_at	25	12	72192951	72192975	25	1	LTR67B	LTR/ERVL	72192613	72193194	RAB21	72148654	72184699	TBC1D15	72233487	72320629
111871	233198_at	25	12	100557517	100557493	25	1	HERVK22-int	LTR/ERVK	100557589	100557036	UHRF1BP1L	100536626	100422233	ACTR6	100592900	100635643
111862	232836_at	25	20	11790785	11790761	25	1	LTR16C	LTR/ERVL	11790999	11790638	C20orf187	11008408	11010014	BTBD3	11871371	11907257
111836	235477_at	25	9	35603860	35603836	25	1	Charlie29a	DNA/hAT-Charlie	35603958	35603461	FAM166B	35563896	35561828	TESK1	35605367	35610038
109083	233105_at	25	11	8697664	8697640	25	1	Charlie1a	DNA/hAT-Charlie	8698031	8697597	TRIM66	8693413	8633584	RPL27A	8703958	8736306
112272	233354_at	25	19	9634138	9634114	25	1	MLT1B	LTR/ERVL-MaLR	9634248	9633850	ZNF560	9609283	9577183	ZNF426	9649303	9638667
107801	242928_at	25	15	79715491	79715515	25	1	L1ME4b	LINE/L1	79715210	79715550	TMED3	79603404	79704334	KIAA1024	79724858	79764632
107752	244031_at	25	5	112235345	112235321	25	1	L1ME3G	LINE/L1	112235468	112235178	ZRSR1	112227313	112228791	DCP2	112312399	112356667
109308	233359_at	25					2	MLT1A0	LTR/ERVL-MaLR
108106	241536_at	25	3	151267215	151267191	25	1	HAL1	LINE/L1	151267554	151267084	IGSF10	151176497	151143172	AADACL2	151451704	151479127
110798	244253_at	25	2	194953230	194953254	25	1	MER57A-int	LTR/ERV1	194952232	194953352	TMEFF2	193060435	192813769	SLC39A10	196440701	196602426
110829	244296_at	25					2	MSTD	LTR/ERVL-MaLR
111996	237556_at	25	16	29138573	29138597	25	1	L1M5	LINE/L1	29138419	29138749	CTB-134H23.2	29049923	29064047	BOLA2B	30205627	29454551
109400	232611_at	25	12	100559411	100559387	25	1	MIRb	SINE/MIR	100559439	100559330	UHRF1BP1L	100536626	100422233	ACTR6	100592900	100635643
109167	240131_at	25	19	6942615	6942639	25	1	MLT1H	LTR/ERVL-MaLR	6942256	6942664	EMR1	6887577	6940470	AC025278.1	7011514	7013338
113641	242978_x_at	25					2	LTR7B	LTR/ERV1
113646	240764_at	25	10	77145250	77145226	25	1	MLT1G1	LTR/ERVL-MaLR	77145553	77145061	COMTD1	76995788	76993727	ZNF503	77161664	77157588
114938	234753_x_at	25					2	L1PA5	LINE/L1
114946	235584_at	25	2	96908151	96908175	25	1	MLT1K	LTR/ERVL-MaLR	96908088	96908411	STARD7	96874563	96850597	TMEM127	96931732	96916312
113588	243902_at	25	1	145045405	145045429	25	1	MLT1H1-int	LTR/ERVL-MaLR	145045357	145045803	AL590452.1	144989309	144991365	SEC22B	145096220	145116922
113559	243436_at	25	13	85686238	85686214	25	1	Charlie2a	DNA/hAT-Charlie	85686308	85685430	SLITRK1	84456528	84451344	SLITRK6	86373623	86366925
108205	243941_at	25	15	102342257	102342281	25	1	MLT1H	LTR/ERVL-MaLR	102342129	102342589	RP11-89K11.1	102285913	102277302	OR4F6	102345902	102346876
115209	237932_at	25	X	113119767	113119743	25	1	L1MC3	LINE/L1	113121389	113119528	AMOT	112084043	112017731	HTR2C	113818551	114144624
114810	238932_at	25	3	150183381	150183405	25	1	L1ME3G	LINE/L1	150183098	150183408	TSC22D2	150126122	150177903	SERP1	150321015	150259781
116178	241190_at	25	12	41468619	41468643	25	1	MIRb	SINE/MIR	41468597	41468718	CNTN1	41086244	41466220	PDZRN4	41582250	41968392
113502	237587_at	25	5	169615632	169615608	25	1	L2c	LINE/L2	169615719	169615339	FOXI1	169532901	169536727	C5orf58	169659451	169679579
113428	234578_at	25					2	L1PB1	LINE/L1
116500	222720_x_at	25	1	186390053	186390077	25	1	L1ME3F	LINE/L1	186389688	186390446	OCLM	186369704	186370587	PDC	186430254	186412698
116626	229021_at	25	15	95027008	95027032	25	1	L1PA13	LINE/L1	95026464	95027085	MCTP2	94774767	95023632	AC016251.1	96831660	96831280
116543	239881_at	25	19	16992955	16992979	25	1	LTR76	LTR/ERV1	16992530	16993201	SIN3B	16940211	16991164	F2RL3	16999671	17003417
116681	236668_at	25	17	42300755	42300779	25	1	MIRc	SINE/MIR	42300694	42300900	UBTF	42298994	42282401	SLC4A1	42345509	42325753
117583	241647_x_at	25	3	165285409	165285385	25	1	L1MEf	LINE/L1	165285815	165285307	SLITRK3	164914897	164904508	BCHE	165555260	165490692
117643	242346_x_at	25					2	LTR70	LTR/ERV1
117598	231254_at	25					2	MER51C	LTR/ERV1
117706	235064_s_at	25	20	5844462	5844486	25	1	LTR16A2	LTR/ERVL	5844162	5844600	C20orf196	5731039	5844558	CHGB	5892076	5906007
117953	241108_at	25	7	47963868	47963844	25	1	LTR8B	LTR/ERV1	47964418	47963650	C7orf69	47834889	47859445	SUN3	48068716	48026745
117775	233419_at	25	9	2680959	2680935	25	1	MIRb	SINE/MIR	2681059	2680846	VLDLR	2621834	2654480	KCNV2	2717502	2730037
117787	237771_s_at	25					2	MER77	LTR/ERVL
117796	241607_at	25	1	177975945	177975921	25	1	L1MB3	LINE/L1	177975949	177975721	SEC16B	177939348	177896701	RASAL2	178062864	178448644
117842	239109_at	25	10	46952648	46952624	25	1	LTR78	LTR/ERV1	46952992	46952488	PTPN20A	46641045	46549955	SYT15	46971400	46955444
124749	232836_at	25	20	11790858	11790834	25	1	LTR16C	LTR/ERVL	11790999	11790638	C20orf187	11008408	11010014	BTBD3	11871371	11907257
118030	AFFX-HUMRGE/M10098_5_at	25	21	9827174	9827198	25	1	SSU-rRNA_Hsa	rRNA	9827005	9827581				TPTE	11029719	10906201
118008	234578_at	25					2	L1PB1	LINE/L1
123472	234925_at	25	16	86365616	86365592	25	1	MLT1D	LTR/ERVL-MaLR	86365671	86365410	IRF8	85932409	85956215	FOXF1	86544133	86548076
119129	228908_s_at	25	21	46716893	46716917	25	1	MER58A	DNA/hAT-Charlie	46716713	46716937	POFUT2	46707813	46683843	COL18A1	46825052	46933634
119165	243844_at	25	4	137718231	137718207	25	1	ERVL-E-int	LTR/ERVL	137718416	137717869	PABPC4L	135122903	135117488	PCDH18	138453648	138440072
119512	239881_at	25					2	LTR76	LTR/ERV1
123289	244740_at	25					2	LTR47B2	LTR/ERVL
123249	241536_at	25	3	151266988	151266964	25	1	HAL1	LINE/L1	151267051	151266357	IGSF10	151176497	151143172	AADACL2	151451704	151479127
123314	230834_at	25	3	197396251	197396227	25	1	L1MD3	LINE/L1	197396701	197395930	BDH1	197300194	197236654	KIAA0226	197476598	197398264
119364	233958_at	25	3	81148776	81148800	25	1	AluJr4	SINE/Alu	81148683	81148975	ROBO1	79816965	78646390	GBE1	81811312	81538850
119299	222883_at	25	1	53150387	53150363	25	1	L1MC1	LINE/L1	53151221	53150127	FAM159A	53099016	53135355	SELRC1	53164038	53152508
124872	244278_at	25	15	74164365	74164341	25	1	MIRc	SINE/MIR	74164393	74164264	C15orf59	74045088	74032141	TBC1D21	74165949	74181555
124860	234346_x_at	25	20	33789921	33789945	25	1	L1MEf	LINE/L1	33789623	33790052	PROCR	33759876	33765165	MMP24	33814457	33864801
124862	237883_at	25	20	39325911	39325887	25	1	L2c	LINE/L2	39325935	39325675	MAFB	39317880	39314488	TOP1	39657458	39753127
124854	239698_at	25	17	19800303	19800279	25	1	Kanga2_a	DNA/TcMar-Tc2	19800414	19799861	ULK2	19771249	19674142	AKAP10	19881656	19807615
124927	243723_at	25	21	37489801	37489777	25	1	Tigger17b	DNA/TcMar-Tigger	37490194	37489500	CBR1	37442239	37445464	CBR3	37507210	37518864
124956	242354_at	25	15	41128246	41128222	25	1	MLT1F2	LTR/ERVL-MaLR	41128690	41128181	PPP1R14D	41120907	41107650	SPINT1	41136216	41150405
119430	235291_s_at	25	5	42985568	42985544	25	1	LTR26	LTR/ERV1	42985951	42985432	SEPP1	42887494	42799982	ANXA2R	43043272	43039335
119409	241853_at	25	1	100728528	100728504	25	1	L1MB7	LINE/L1	100728962	100728269	DBT	100715390	100659736	RTCA	100731763	100758325
119599	222720_x_at	25	1	186390235	186390259	25	1	L1ME3F	LINE/L1	186389688	186390446	OCLM	186369704	186370587	PDC	186430254	186412698
120390	240764_at	25	10	77145520	77145496	25	1	MLT1G1	LTR/ERVL-MaLR	77145553	77145061	COMTD1	76995788	76993727	ZNF503	77161664	77157588
123721	234861_at	25	2	237957355	237957331	25	1	L1MEc	LINE/L1	237958829	237957287	CXCR7	237476430	237491001	COPS8	237993955	238009109
123630	243229_at	25	6	167394535	167394511	25	1	L1MEh	LINE/L1	167394579	167394323	RNASET2	167370679	167342992	FGFR1OP	167412670	167455906
126180	240484_at	25	13	44561452	44561476	25	1	LTR33B	LTR/ERVL	44561395	44561559	LACC1	44453420	44468068	SMIM2	44735393	44717679
121831	240447_at	25	1	43922486	43922510	25	1	L1ME3D	LINE/L1	43922307	43922650	HYI	43919660	43916824	PTPRF	43990858	44089343
121840	238310_at	25	X	22714944	22714920	25	1	L1MC5a	LINE/L1	22716719	22714627	ZNF645	22291065	22292574	DDX53	23018087	23020204
125226	243436_at	25	13	85686075	85686051	25	1	Charlie2a	DNA/hAT-Charlie	85686308	85685430	SLITRK1	84456528	84451344	SLITRK6	86373623	86366925
125275	242812_at	25	6	30260985	30260961	25	1	MIRb	SINE/MIR	30261029	30260851	TRIM26	30181204	30152232	TRIM39	30294256	30311506
124775	238932_at	25	3	150183366	150183390	25	1	L1ME3G	LINE/L1	150183098	150183408	TSC22D2	150126122	150177903	SERP1	150321015	150259781
124757	234119_at	25	18	29881536	29881560	25	1	MER101	LTR/ERV1	29881355	29881801	MEP1B	29765032	29800367	KLHL14	30353025	30252634
125100	233958_at	25	3	81149162	81149186	25	1	MIRb	SINE/MIR	81149052	81149192	ROBO1	79816965	78646390	GBE1	81811312	81538850
122041	234056_at	25	13	45958609	45958585	25	1	ERVL-E-int	LTR/ERVL	45958670	45958204	TPT1	45915505	45911008	SLC25A30	45992590	45967451
120765	225193_at	25	22	26910323	26910347	25	1	L1MC4	LINE/L1	26909940	26910456	TFIP11	26908471	26887191	TPST2	26992681	26921458
126608	234282_at	25	5	180703056	180703080	25	1	L1PA15-16	LINE/L1	180702537	180703147	AC008443.1	180682720	180684578	OR4F3	180794269	180795263
126622	244337_at	25	10	122096814	122096838	25	1	L1ME3E	LINE/L1	122096411	122097192	SEC23IP	121652223	121702014	PPAPDC1A	122216466	122349367
122162	AFFX-HUMRGE/M10098_5_at	25	21	9827162	9827186	25	1	SSU-rRNA_Hsa	rRNA	9827005	9827581				TPTE	11029719	10906201
128892	234445_at	25	6	30020771	30020747	25	1	L1MA4A	LINE/L1	30020785	30019591	HLA-A	29909037	29913661	ZNRD1	30026676	30032686
127949	230952_at	25	16	29228839	29228863	25	1	L1ME1	LINE/L1	29227205	29229178	CTB-134H23.2	29049923	29064047	BOLA2B	30205627	29454551
127902	234546_at	25	19	22205032	22205008	25	1	HERVL-int	LTR/ERVL	22207494	22204557	ZNF208	22193751	22115760	ZNF257	22235254	22274282
120823	244308_at	25	10	46953148	46953172	25	1	LTR33B	LTR/ERVL	46953077	46953260	PTPN20A	46641045	46549955	SYT15	46971400	46955444
127746	233562_at	25					2	MER9B	LTR/ERVK
126412	239972_at	25	18	11653387	11653363	25	1	LTR81C	LTR/Gypsy	11653606	11653271	PIEZO2	11148587	10666480	GNAL	11688955	11885684
121973	242208_at	25	10	43011954	43011930	25	1	L1MC4a	LINE/L1	43012113	43011733	AL133216.1	38717074	38736820	ZNF33B	43134016	43069633
121976	238310_at	25	X	22715228	22715204	25	1	L1MC5a	LINE/L1	22716719	22714627	ZNF645	22291065	22292574	DDX53	23018087	23020204
120522	240895_at	25	6	79953694	79953718	25	1	MLT1I	LTR/ERVL-MaLR	79953675	79953827	HMGN3	79944406	79910962	LCA5	80247147	80194708
120575	242208_at	25	10	43011705	43011681	25	1	AluJb	SINE/Alu	43011731	43011430	AL133216.1	38717074	38736820	ZNF33B	43134016	43069633
128094	242967_at	25					2	LTR70	LTR/ERV1
128039	226102_at	25	6	28126918	28126942	25	1	L2b	LINE/L2	28126729	28127235	ZKSCAN8	28109716	28124089	ZSCAN9	28192664	28201260
129341	231447_at	25	20	18362049	18362073	25	1	LTR16A	LTR/ERVL	18361806	18362168	ZNF133	18269121	18297640	DZANK1	18447829	18364011
120631	233438_at	25	6	88087973	88087997	25	1	L1ME4b	LINE/L1	88087661	88088203	C6orf163	88054571	88075181	C6orf164	88106840	88109467
127628	230581_at	25	8	30047698	30047722	25	1	Tigger13a	DNA/TcMar-Tigger	30047466	30048002	DCTN6	30013813	30041156	RBPMS	30241944	30429778
127692	234382_x_at	25	8	144171932	144171956	25	1	L1MEf	LINE/L1	144171899	144172125	RP11-520P18.5	144161874	144164418	LY6H	144242128	144239331
129154	232836_at	25	20	11790729	11790705	25	1	LTR16C	LTR/ERVL	11790999	11790638	C20orf187	11008408	11010014	BTBD3	11871371	11907257
129148	240428_at	25	2	106210015	106209991	25	1	Arthur1	DNA/hAT-Tip100	106210038	106209835	FHL2	106054960	105974169	NCK2	106361354	106510730
129241	237850_at	25					2	L1MA5	LINE/L1
129281	243902_at	25	1	145045432	145045456	25	1	MLT1H1-int	LTR/ERVL-MaLR	145045357	145045803	AL590452.1	144989309	144991365	SEC22B	145096220	145116922
127872	234359_at	25	1	1001153	1001129	25	1	LTR13A	LTR/ERVK	1001874	1000925	AGRN	955503	991496	RNF223	1009687	1007126
129103	237518_at	25	16	74359812	74359788	25	1	L1MEi	LINE/L1	74360121	74359549	PSMD7	74330673	74340186	NPIPL2	74411776	74425978
129458	243125_x_at	25	7	91498299	91498323	25	1	L1M5	LINE/L1	91498191	91498346	FZD1	90893783	90898123	MTERF	91510034	91500243
129549	237883_at	25	20	39325447	39325423	25	1	L1ME3G	LINE/L1	39325578	39325184	MAFB	39317880	39314488	TOP1	39657458	39753127
130361	234346_x_at	25	20	33791037	33791061	25	1	L1MEf	LINE/L1	33791034	33791093	PROCR	33759876	33765165	MMP24	33814457	33864801
130356	240901_at	25	X	49652722	49652746	25	1	L1MEd	LINE/L1	49652028	49652748	USP27X	49644470	49647166	CLCN5	49687225	49863892
130657	237587_at	25	5	169615605	169615581	25	1	L2c	LINE/L2	169615719	169615339	FOXI1	169532901	169536727	C5orf58	169659451	169679579
130584	242346_x_at	25					2	LTR70	LTR/ERV1
130610	234297_at	25					2	LTR5B	LTR/ERVK
131734	237235_at	25	16	89321229	89321205	25	1	L1MCa	LINE/L1	89321272	89321106	ZNF778	89284118	89295363	ANKRD11	89556969	89334038
133568	234555_at	25	8	144935683	144935707	25	1	L1MEf	LINE/L1	144935419	144936147	NRBP2	144924200	144915764	EPPK1	144952632	144939497
133526	228936_at	25	10	65245788	65245764	25	1	L2b	LINE/L2	65245871	65245546	JMJD1C	65225722	64926981	REEP3	65281123	65384883
133522	234425_at	25					2	L1PB1	LINE/L1
133471	224054_at	25	21	27832651	27832627	25	1	LTR33	LTR/ERVL	27832727	27832287	APP	27543446	27252861	CYYR1	27945603	27838528
131999	233886_at	25	18	58797524	58797500	25	1	L2	LINE/L2	58797837	58797482	MC4R	58040001	58038564	CDH20	59000815	59223006
134962	233562_at	25					2	HERVK9-int	LTR/ERVK
134966	237518_at	25	16	74359788	74359764	25	1	L1MEi	LINE/L1	74360121	74359549	PSMD7	74330673	74340186	NPIPL2	74411776	74425978
133152	234493_at	25	12	131696971	131696995	25	1	L1MB7	LINE/L1	131696862	131697912	AC078925.1	131514769	131514221	AC092850.1	131780067	131782763
132362	224261_at	25	2	202036208	202036232	25	1	L1PA10	LINE/L1	202036045	202036379	CFLAR	201980827	202029033	CASP10	202047604	202094129
133806	237518_at	25	16	74359741	74359717	25	1	L1MEi	LINE/L1	74360121	74359549	PSMD7	74330673	74340186	NPIPL2	74411776	74425978
133776	232662_x_at	25	10	82196621	82196645	25	1	MER39B	LTR/ERV1	82196325	82196938	FAM213A	82167585	82192753	TSPAN14	82213922	82282387
137476	242354_at	25	15	41128393	41128369	25	1	MLT1F2	LTR/ERVL-MaLR	41128690	41128181	PPP1R14D	41120907	41107650	SPINT1	41136216	41150405
137487	239109_at	25	10	46952627	46952603	25	1	LTR78	LTR/ERV1	46952992	46952488	PTPN20A	46641045	46549955	SYT15	46971400	46955444
134629	232836_at	25	20	11790837	11790813	25	1	LTR16C	LTR/ERVL	11790999	11790638	C20orf187	11008408	11010014	BTBD3	11871371	11907257
135099	229613_at	25	16	50682656	50682680	25	1	MLT1J	LTR/ERVL-MaLR	50682514	50682947	NKD1	50582241	50670647	SNX20	50715264	50700211
136126	232191_at	25	21	44337142	44337118	25	1	MER48	LTR/ERV1	44337223	44336852	NDUFV3	44299754	44329783	PKNOX1	44394620	44454172
136203	236854_at	25	20	46999164	46999188	25	1	LTR48	LTR/ERV1	46998915	46999532	SULF2	46415360	46285092	PREX1	47444420	47240790
135248	236773_at	25	20	15866746	15866722	25	1	MLT1G1	LTR/ERVL-MaLR	15867211	15866692	FLRT3	14318262	14303634	KIF16B	16554078	16252749
135244	234445_at	25					2	L1MA4A	LINE/L1
135039	232611_at	25	12	100559399	100559375	25	1	MIRb	SINE/MIR	100559439	100559330	UHRF1BP1L	100536626	100422233	ACTR6	100592900	100635643
135022	239881_at	25	19	16992840	16992864	25	1	LTR76	LTR/ERV1	16992530	16993201	SIN3B	16940211	16991164	F2RL3	16999671	17003417
135020	224475_at	25	6	153473722	153473746	25	1	LTR18B	LTR/ERVL	153473494	153474098	RGS17	153452384	153331857	AL590867.1	153552455	153668623
135076	234753_x_at	25					2	L1PA5	LINE/L1
132229	235161_at	25	12	26107337	26107313	25	1	MER57B2	LTR/ERV1	26107602	26107215	IFLTD1	25801513	25562241	RASSF8	26111962	26232825
139496	235010_at	25	11	10900593	10900617	25	1	LTR33A	LTR/ERVL	10900242	10900861	ZBED5	10880343	10833621	GALNT18	11643552	11292423
137885	234119_at	25	18	29881520	29881544	25	1	MER101	LTR/ERV1	29881355	29881801	MEP1B	29765032	29800367	KLHL14	30353025	30252634
139223	237506_at	25	2	120446550	120446574	25	1	LTR16B	LTR/ERVL	120446382	120446792	TMEM177	120436743	120444083	PTPN4	120517207	120741394
139210	232106_s_at	25	19	33460068	33460044	25	1	MER52C	LTR/ERV1	33460915	33459705	CEP89	33462897	33369908	C19orf40	33463115	33469128
137600	222720_x_at	25	1	186390181	186390205	25	1	L1ME3F	LINE/L1	186389688	186390446	OCLM	186369704	186370587	PDC	186430254	186412698
137604	234274_at	25					2	LTR12C	LTR/ERV1
138107	230581_at	25	8	30047467	30047491	25	1	Tigger13a	DNA/TcMar-Tigger	30047466	30048002	DCTN6	30013813	30041156	RBPMS	30241944	30429778
139143	AFFX-HUMRGE/M10098_M_at	25					2	SSU-rRNA_Hsa	rRNA
139100	236486_at	25					2	MLT1A1	LTR/ERVL-MaLR
137773	232975_at	25	6	30255494	30255470	25	1	L1MA1	LINE/L1	30256443	30254754	TRIM26	30181204	30152232	TRIM39	30294256	30311506
139304	236982_at	25	21	46295552	46295576	25	1	ERV24B_Prim-int	LTR/ERV1	46295369	46296037	PTTG1IP	46293752	46269500	ITGB2	46351904	46305868
139303	234297_at	25	5	1567979	1567955	25	1	LTR5B	LTR/ERVK	1568461	1567507	LPCAT1	1524092	1456595	MRPL36	1801480	1798500
141775	234274_at	25	9	91897767	91897792	25	1	LTR12E	LTR/ERV1	91897165	91898462	SHC3	91793682	91628060	CKS2	91926113	91931618
140610	229869_at	25	X	53198921	53198945	25	1	Charlie17	DNA/hAT-Charlie	53198745	53199269	TSPYL2	53111549	53117722	KDM5C	53254604	53220503
136441	241853_at	25	1	100728950	100728926	25	1	L1MB7	LINE/L1	100728962	100728269	DBT	100715390	100659736	RTCA	100731763	100758325
141871	AFFX-r2-Hs28SrRNA-M_at	25					2	LSU-rRNA_Hsa	rRNA
140327	241647_x_at	25	3	165285513	165285489	25	1	L1MEf	LINE/L1	165285815	165285307	SLITRK3	164914897	164904508	BCHE	165555260	165490692
140293	232106_s_at	25					2	MER52C	LTR/ERV1
140411	222720_x_at	25	1	186390154	186390178	25	1	L1ME3F	LINE/L1	186389688	186390446	OCLM	186369704	186370587	PDC	186430254	186412698
140402	234282_at	25					2	L1PA15-16	LINE/L1
141899	230928_at	25	3	26758197	26758221	25	1	LTR16C	LTR/ERVL	26758043	26758502	LRRC3B	26664297	26752267	NEK10	27410951	27151576
142035	238310_at	25	X	22715170	22715146	25	1	L1MC5a	LINE/L1	22716719	22714627	ZNF645	22291065	22292574	DDX53	23018087	23020204
140687	238310_at	25	X	22715077	22715053	25	1	L1MC5a	LINE/L1	22716719	22714627	ZNF645	22291065	22292574	DDX53	23018087	23020204
142126	244308_at	25	10	46953176	46953200	25	1	LTR33B	LTR/ERVL	46953077	46953260	PTPN20A	46641045	46549955	SYT15	46971400	46955444
142236	231028_at	25	11	4223486	4223510	25	1	MER110-int	LTR/ERV1	4222845	4223783	RRM1	4115937	4160106	OR52B4	4389616	4388493
142355	240083_at	25	14	101381212	101381236	25	1	MER54A	LTR/ERVL	101380942	101381683	AL117190.3	101359265	101360646	DIO3	102027688	102029789
143128	236854_at	25	20	46999069	46999093	25	1	LTR48	LTR/ERV1	46998915	46999532	SULF2	46415360	46285092	PREX1	47444420	47240790
143314	235477_at	25	9	35603636	35603612	25	1	Charlie29a	DNA/hAT-Charlie	35603958	35603461	FAM166B	35563896	35561828	TESK1	35605367	35610038
143622	242333_at	25	1	100403089	100403065	25	1	LTR48	LTR/ERV1	100403485	100402949	AGL	100315640	100389579	SLC35A3	100435345	100492535
143549	235291_s_at	25					2	LTR26	LTR/ERV1
144642	244816_at	25	17	48014057	48014081	25	1	Zaphod	DNA/hAT-Tip100	48013856	48014110	TAC4	47925379	47915671	DLX4	48046334	48052321
146004	240764_at	25	10	77145347	77145323	25	1	MLT1G1	LTR/ERVL-MaLR	77145553	77145061	COMTD1	76995788	76993727	ZNF503	77161664	77157588
144880	236982_at	25	21	46295310	46295334	25	1	ERV24B_Prim-int	LTR/ERV1	46294886	46295370	PTTG1IP	46293752	46269500	ITGB2	46351904	46305868
145192	230354_at	25	2	40772691	40772715	25	1	LTR33	LTR/ERVL	40772478	40772930	AC007377.1	40488147	40490117	C2orf91	42181406	42162508
145182	225193_at	25	22	26910337	26910361	25	1	L1MC4	LINE/L1	26909940	26910456	TFIP11	26908471	26887191	TPST2	26992681	26921458
145149	233354_at	25	19	9633974	9633950	25	1	MLT1B	LTR/ERVL-MaLR	9634248	9633850	ZNF560	9609283	9577183	ZNF426	9649303	9638667
145137	238310_at	25	X	22715105	22715081	25	1	L1MC5a	LINE/L1	22716719	22714627	ZNF645	22291065	22292574	DDX53	23018087	23020204
146031	234657_at	25	7	22974425	22974401	25	1	MER68	LTR/ERVL	22974703	22974147	TOMM7	22862470	22852251	FAM126A	23053749	22980878
144946	235291_s_at	25	5	42985740	42985716	25	1	LTR26	LTR/ERV1	42985951	42985432	SEPP1	42887494	42799982	ANXA2R	43043272	43039335
147535	232300_at	25	10	88725572	88725548	25	1	LTR48B	LTR/ERV1	88725980	88725424	SNCG	88718375	88723017	ADIRF	88727949	88730672
147427	234597_at	25	3	15907094	15907118	25	1	L1MEd	LINE/L1	15906638	15907385	ANKRD28	15901278	15708743	GALNT15	16216156	16273499
147412	236486_at	25	17	80235625	80235649	25	1	MLT1A1	LTR/ERVL-MaLR	80235408	80235783	AC132872.2	80214131	80216080	CD7	80275478	80272744
147722	239632_at	25	X	70394843	70394867	25	1	CR1-L3A_Croc	LINE/CR1	70394751	70394964	NLGN3	70364681	70391051	GJB1	70435044	70445366
148855	227917_at	25	1	161404435	161404459	25	1	LTR5A	LTR/ERVK	161403690	161404716	C1orf192	161337664	161334521	FCGR2A	161475220	161493803
151679	241607_at	25					2	L2c	LINE/L2
149231	233912_x_at	25					2	L1PA5	LINE/L1
152248	234297_at	25					2	LTR5B	LTR/ERVK
149406	229315_at	25	X	73231577	73231601	25	1	L1MD2	LINE/L1	73230981	73231624	CHIC1	72783036	72906937	ZCCHC13	73524025	73524868
151800	233828_at	25	2	213571713	213571690	24	1	LTR85c	LTR/Gypsy?	213571898	213571337	ERBB4	213403565	212240446	IKZF2	214017151	213864429
153220	243844_at	25	4	137718207	137718183	25	1	ERVL-E-int	LTR/ERVL	137718416	137717869	PABPC4L	135122903	135117488	PCDH18	138453648	138440072
153430	232300_at	25	10	88725778	88725754	25	1	LTR48B	LTR/ERV1	88725980	88725424	SNCG	88718375	88723017	ADIRF	88727949	88730672
149364	AFFX-HUMRGE/M10098_5_at	25					2	SSU-rRNA_Hsa	rRNA
149316	242812_at	25	6	30261085	30261061	25	1	L3	LINE/CR1	30261312	30261046	TRIM26	30181204	30152232	TRIM39	30294256	30311506
153164	242333_at	25	1	100403142	100403118	25	1	LTR48	LTR/ERV1	100403485	100402949	AGL	100315640	100389579	SLC35A3	100435345	100492535
153117	235606_at	25	3	106967055	106967079	25	1	L1MEc	LINE/L1	106966963	106967174	CBLB	105588396	105374305	CCDC54	107096188	107097481
152357	230922_x_at	25					2	MSTA	LTR/ERVL-MaLR
151808	244296_at	25					2	MSTD	LTR/ERVL-MaLR
151815	237838_at	25	7	54643931	54643907	25	1	LTR16C	LTR/ERVL	54644117	54643702	VSTM2A	54610018	54638773	SEC61G	54827667	54819943
151858	230952_at	25	16	29229097	29229121	25	1	L1ME1	LINE/L1	29227205	29229178	CTB-134H23.2	29049923	29064047	BOLA2B	30205627	29454551
150280	233198_at	25	12	100557246	100557222	25	1	HERVK22-int	LTR/ERVK	100557589	100557036	UHRF1BP1L	100536626	100422233	ACTR6	100592900	100635643
150525	230928_at	25	3	26758272	26758296	25	1	LTR16C	LTR/ERVL	26758043	26758502	LRRC3B	26664297	26752267	NEK10	27410951	27151576
150496	235064_s_at	25	20	5844452	5844476	25	1	LTR16A2	LTR/ERVL	5844162	5844600	C20orf196	5731039	5844558	CHGB	5892076	5906007
153549	237556_at	25	16	29138588	29138612	25	1	L1M5	LINE/L1	29138419	29138749	CTB-134H23.2	29049923	29064047	BOLA2B	30205627	29454551
154603	235010_at	25	11	10900516	10900540	25	1	LTR33A	LTR/ERVL	10900242	10900861	ZBED5	10880343	10833621	GALNT18	11643552	11292423
154531	229613_at	25	16	50682726	50682750	25	1	MLT1J	LTR/ERVL-MaLR	50682514	50682947	NKD1	50582241	50670647	SNX20	50715264	50700211
154666	230354_at	25	2	40772798	40772822	25	1	LTR33	LTR/ERVL	40772478	40772930	AC007377.1	40488147	40490117	C2orf91	42181406	42162508
154690	240895_at	25	6	79953492	79953516	25	1	MLT1I-int	LTR/ERVL-MaLR	79953162	79953666	HMGN3	79944406	79910962	LCA5	80247147	80194708
153715	242928_at	25	15	79715678	79715702	25	1	L1ME4b	LINE/L1	79715540	79715763	TMED3	79603404	79704334	KIAA1024	79724858	79764632
154907	234493_at	25	12	131697305	131697329	25	1	L1MB7	LINE/L1	131696862	131697912	AC078925.1	131514769	131514221	AC092850.1	131780067	131782763
154807	244740_at	25					2	LTR47B2	LTR/ERVL
150257	233170_at	25	13	71742006	71742030	25	1	Tigger13a	DNA/TcMar-Tigger	71741843	71742476	KLHL1	70682591	70274726	DACH1	72441330	72012098
149519	229315_at	25	X	73231478	73231502	25	1	L1MD2	LINE/L1	73230981	73231624	CHIC1	72783036	72906937	ZCCHC13	73524025	73524868
155073	231046_at	25	5	108063609	108063585	25	1	MIRb	SINE/MIR	108063719	108063526	FBXL17	107717799	107194736	FER	108083523	108532542
155106	237587_at	25	5	169615613	169615589	25	1	L2c	LINE/L2	169615719	169615339	FOXI1	169532901	169536727	C5orf58	169659451	169679579
156381	235124_at	25	15	44826899	44826875	25	1	MLT2D	LTR/ERVL	44827052	44826660	CTDSPL2	44719432	44821236	EIF3J	44829255	44855227
156427	233197_at	25	9	21324462	21324438	25	1	MLT1F1	LTR/ERVL-MaLR	21324507	21324011	IFNA5	21305312	21304613	KLHL9	21335379	21329670
156269	239632_at	25	X	70394855	70394879	25	1	CR1-L3A_Croc	LINE/CR1	70394751	70394964	NLGN3	70364681	70391051	GJB1	70435044	70445366
156313	224054_at	25	21	27832441	27832417	25	1	LTR33	LTR/ERVL	27832727	27832287	APP	27543446	27252861	CYYR1	27945603	27838528
157672	237587_at	25	5	169615652	169615628	25	1	L2c	LINE/L2	169615719	169615339	FOXI1	169532901	169536727	C5orf58	169659451	169679579
157873	234274_at	25					2	LTR12C	LTR/ERV1
157512	241263_at	25	12	72193155	72193179	25	1	LTR67B	LTR/ERVL	72192613	72193194	RAB21	72148654	72184699	TBC1D15	72233487	72320629
157394	232975_at	25	6	30255234	30255210	25	1	L1MA1	LINE/L1	30256443	30254754	TRIM26	30181204	30152232	TRIM39	30294256	30311506
159031	242967_at	25					2	LTR70	LTR/ERV1
156563	243453_at	25	11	66014977	66015001	25	1	L2b	LINE/L2	66014503	66015274	PACS1	65837834	66012218	KLC2	66024765	66035331
159158	232106_s_at	25	19	33460010	33459986	25	1	MER52C	LTR/ERV1	33460915	33459705	CEP89	33462897	33369908	C19orf40	33463115	33469128
158853	224195_at	25	Y	7678200	7678224	25	1	BSR/Beta	Satellite	7676991	7678532	TBL1Y	6778727	6959724	TSPY4	9175073	9177893
158842	233601_at	25	2	211098647	211098671	25	1	LTR57	LTR/ERVL	211098372	211098757	ACADL	211090215	211052663	MYL1	211179914	211154874
159207	238648_at	25					2	HERV-Fc1-int	LTR/ERV1
159460	238648_at	25	7	64299085	64299061	25	1	HERV-Fc1-int	LTR/ERV1	64300190	64295616	ZNF138	64254766	64294054	ZNF273	64330550	64391344
158909	240764_at	25	10	77145167	77145143	25	1	MLT1G1	LTR/ERVL-MaLR	77145553	77145061	COMTD1	76995788	76993727	ZNF503	77161664	77157588
160388	224195_at	25	Y	7678638	7678662	25	1	BSR/Beta	Satellite	7678576	7678869	TBL1Y	6778727	6959724	TSPY4	9175073	9177893
160887	240233_at	25	22	45530366	45530342	25	1	MLT1J	LTR/ERVL-MaLR	45530736	45530260	PHF21B	45405880	45277042	NUP50	45559722	45583892
163704	232106_s_at	25					2	MER52C	LTR/ERV1
163702	236486_at	25	17	80235498	80235522	25	1	MLT1A1	LTR/ERVL-MaLR	80235408	80235783	AC132872.2	80214131	80216080	CD7	80275478	80272744
160667	239972_at	25	18	11653451	11653427	25	1	LTR81C	LTR/Gypsy	11653606	11653271	PIEZO2	11148587	10666480	GNAL	11688955	11885684
164584	240921_at	25	3	13169235	13169211	25	1	L1MEc	LINE/L1	13170084	13168955	IQSEC1	13114617	12938719	NUP210	13461809	13357737
163209	237809_at	25	6	168631884	168631908	25	1	MER89	LTR/ERV1	168631809	168631925	FRMD1	168482237	168456425	DACT2	168720434	168693512
163217	234588_at	25	4	164857436	164857412	25	1	Tigger1	DNA/TcMar-Tigger	164857585	164856959	MARCH1	165305202	164445450	TRIM61	165898820	165875598
165953	233732_at	25	7	30617457	30617433	25	1	LOR1-int	LTR/ERV1	30617992	30616448	GGCT	30591095	30536237	GARS	30634297	30673649
165928	243419_at	25	2	91817478	91817502	25	1	MLT1L	LTR/ERVL-MaLR	91817384	91817698	RP11-685N3.1	90538397	90537839	TEKT4	95537178	95542574
165947	233164_x_at	25					2	L1PA8	LINE/L1
162333	232034_at	25	9	68414406	68414430	24	1	Tigger1	DNA/TcMar-Tigger	68414335	68414648	RP11-195B21.3	67968793	67987998	FOXD4L6	69202204	69199480
163332	237237_at	25	7	95027209	95027233	25	1	MIRb	SINE/MIR	95027034	95027247	PON3	95025680	94989256	PON2	95064510	95034175
165110	237518_at	25	16	74359843	74359819	25	1	L1MEi	LINE/L1	74360121	74359549	PSMD7	74330673	74340186	NPIPL2	74411776	74425978
165043	233796_at	25	13	52557457	52557481	25	1	L1PA7	LINE/L1	52556764	52563203	ATP7B	52585630	52506809	ALG11	52586534	52603800
160750	235291_s_at	25	5	42985540	42985516	25	1	LTR26	LTR/ERV1	42985951	42985432	SEPP1	42887494	42799982	ANXA2R	43043272	43039335
160785	234119_at	25	18	29881573	29881597	25	1	MER101	LTR/ERV1	29881355	29881801	MEP1B	29765032	29800367	KLHL14	30353025	30252634
165992	230354_at	25	2	40772757	40772781	25	1	LTR33	LTR/ERVL	40772478	40772930	AC007377.1	40488147	40490117	C2orf91	42181406	42162508
166061	235229_at	25	6	29520402	29520378	25	1	MER57F	LTR/ERV1	29520710	29520305	MAS1L	29455738	29454474	UBD	29527702	29523292
166079	234925_at	25	16	86365575	86365551	24	1	MLT1D	LTR/ERVL-MaLR	86365671	86365410	IRF8	85932409	85956215	FOXF1	86544133	86548076
163547	231447_at	25	20	18362068	18362092	25	1	LTR16A	LTR/ERVL	18361806	18362168	ZNF133	18269121	18297640	DZANK1	18447829	18364011
164885	239972_at	25	18	11653364	11653340	25	1	LTR81C	LTR/Gypsy	11653606	11653271	PIEZO2	11148587	10666480	GNAL	11688955	11885684
164876	237490_at	25	15	62570305	62570329	25	1	Tigger17c	DNA/TcMar-Tigger	62570166	62570373	C2CD4B	62457482	62455734	TLN2	62682725	63136830
164871	237771_s_at	25					2	MER77	LTR/ERVL
164875	237809_at	25	6	168631612	168631636	25	1	MER89	LTR/ERV1	168631333	168631759	FRMD1	168482237	168456425	DACT2	168720434	168693512
166500	AFFX-HUMRGE/M10098_5_at	25	21	9827018	9827042	25	1	SSU-rRNA_Hsa	rRNA	9827005	9827581				TPTE	11029719	10906201
166543	233215_s_at	25	9	14555599	14555575	25	1	L2c	LINE/L2	14555841	14555556	NFIB	14398982	14081842	ZDHHC21	14693469	14615530
167839	243418_at	25	3	38321687	38321711	25	1	LTR45C	LTR/ERV1	38321361	38321883	SLC22A13	38307303	38319806	SLC22A14	38323785	38360066
167537	237381_at	25	16	74226495	74226471	25	1	LTR72B	LTR/ERV1	74226710	74226224	C16orf47	73178346	73160536	PSMD7	74330673	74340186
167343	232662_x_at	25	10	82196571	82196595	25	1	MER39B	LTR/ERV1	82196325	82196938	FAM213A	82167585	82192753	TSPAN14	82213922	82282387
166391	235124_at	25	15	44826829	44826805	25	1	MLT2D	LTR/ERVL	44827052	44826660	CTDSPL2	44719432	44821236	EIF3J	44829255	44855227
167447	224006_at	25	12	74593472	74593448	25	1	THE1B	LTR/ERVL-MaLR	74593693	74593304	TRHDE	72481046	73059422	ATXN7L3B	74931551	74935223
168002	234555_at	25	8	144935774	144935798	25	1	L1MEf	LINE/L1	144935419	144936147	NRBP2	144924200	144915764	EPPK1	144952632	144939497
168812	240131_at	25	19	6942575	6942599	25	1	MLT1H	LTR/ERVL-MaLR	6942256	6942664	EMR1	6887577	6940470	AC025278.1	7011514	7013338
168822	239109_at	25	10	88964513	88964489	25	1	LTR78	LTR/ERV1	88964932	88964428	FAM35A	88854953	88951225	NUTM2A	88985205	88996665
168943	237506_at	25	2	120446487	120446511	25	1	LTR16B	LTR/ERVL	120446382	120446792	TMEM177	120436743	120444083	PTPN4	120517207	120741394
169085	229869_at	25	X	53199149	53199173	25	1	Charlie17	DNA/hAT-Charlie	53198745	53199269	TSPYL2	53111549	53117722	KDM5C	53254604	53220503
169047	238293_at	25	1	56297995	56298019	25	1	LTR16C	LTR/ERVL	56297859	56298294	USP24	55680786	55532032	PPAP2B	57110974	56960419
169259	235606_at	25	3	106967138	106967162	25	1	L1MEc	LINE/L1	106966963	106967174	CBLB	105588396	105374305	CCDC54	107096188	107097481
170431	231028_at	25	11	4223720	4223744	25	1	MER110-int	LTR/ERV1	4222845	4223783	RRM1	4115937	4160106	OR52B4	4389616	4388493
170173	233886_at	25	18	58797641	58797617	25	1	L2	LINE/L2	58797837	58797482	MC4R	58040001	58038564	CDH20	59000815	59223006
169140	235606_at	25	3	106966989	106967013	25	1	L1MEc	LINE/L1	106966963	106967174	CBLB	105588396	105374305	CCDC54	107096188	107097481
169214	AFFX-HUMRGE/M10098_5_at	25	21	9827330	9827354	25	1	SSU-rRNA_Hsa	rRNA	9827005	9827581				TPTE	11029719	10906201
171769	242928_at	25	15	79715723	79715747	25	1	L1ME4b	LINE/L1	79715540	79715763	TMED3	79603404	79704334	KIAA1024	79724858	79764632
170289	232340_at	25	22	27118073	27118097	25	1	MIRb	SINE/MIR	27117886	27118121	CRYBA4	27017928	27026636	MN1	28197486	28144265
170305	234242_at	25	4	88328862	88328838	24	1	HERVK14-int	LTR/ERVK	88329538	88323863	HSD17B11	88312538	88257762	NUDT9	88343734	88380606
170506	235939_at	25	1	40932128	40932152	25	1	L2a	LINE/L2	40932052	40932361	ZFP69B	40915774	40929390	ZFP69	40942887	40962015
172227	236476_at	25	X	154356863	154356887	25	1	L1MC4	LINE/L1	154356821	154357076	BRCC3	154299695	154351349	VBP1	154425284	154468098
172213	237023_at	25					2	MER66D	LTR/ERV1
172111	237883_at	25	20	39325838	39325814	25	1	L2c	LINE/L2	39325935	39325675	MAFB	39317880	39314488	TOP1	39657458	39753127
170722	241156_at	25	7	132458107	132458083	25	1	L1ME3E	LINE/L1	132459420	132458002	AC009365.3	132333553	132413528	CHCHD3	132766848	132469629
171668	232300_at	25					2	LTR48B	LTR/ERV1
173214	241973_x_at	25					2	LTR5B	LTR/ERVK
171876	233105_at	25	11	8697633	8697609	25	1	Charlie1a	DNA/hAT-Charlie	8698031	8697597	TRIM66	8693413	8633584	RPL27A	8703958	8736306
173367	240484_at	25	13	44516626	44516650	25	1	ERV3-16A3_I-int	LTR/ERVL	44516373	44517545	LACC1	44453420	44468068	SMIM2	44735393	44717679
176193	241684_at	25	17	40903841	40903816	25	1	MIRb	SINE/MIR	40903901	40903747	EZH1	40897071	40852293	RAMP2	40910465	40915059
176152	235124_at	25	15	44827019	44826995	25	1	MLT2D	LTR/ERVL	44827052	44826660	CTDSPL2	44719432	44821236	EIF3J	44829255	44855227
176438	235064_s_at	25	20	5844333	5844357	25	1	LTR16A2	LTR/ERVL	5844162	5844600	C20orf196	5731039	5844558	CHGB	5892076	5906007
174812	234274_at	25					2	LTR12C	LTR/ERV1
174829	233063_s_at	25	6	2283911	2283935	25	1	L1MEg	LINE/L1	2283528	2284696	GMDS	2245926	1624041	C6orf195	2634837	2622147
174562	238648_at	25	7	153109509	153109486	24	1	HERV-Fc1-int	LTR/ERV1	153110892	153106483	ACTR3B	152456834	152552463	DPP6	153584182	154685995
172015	236668_at	25	17	42300780	42300804	25	1	MIRc	SINE/MIR	42300694	42300900	UBTF	42298994	42282401	SLC4A1	42345509	42325753
173110	231280_at	25	6	138736581	138736605	25	1	ERV3-16A3_I-int	LTR/ERVL	138736393	138738430	HEBP2	138724668	138734310	NHSL1	139013708	138743180
177298	AFFX-r2-Hs28SrRNA-M_at	25	GL000220.1	115226	115250	25	1	LSU-rRNA_Hsa	rRNA	114239	118417
173639	241156_at	25	7	132458386	132458362	25	1	L1ME3E	LINE/L1	132459420	132458002	AC009365.3	132333553	132413528	CHCHD3	132766848	132469629
173720	227917_at	25					2	LTR5A	LTR/ERVK
174468	240921_at	25	3	13169273	13169249	25	1	L1MEc	LINE/L1	13170084	13168955	IQSEC1	13114617	12938719	NUP210	13461809	13357737
173691	237631_at	25	11	102424628	102424604	25	1	MLT1F2	LTR/ERVL-MaLR	102424943	102424371	MMP7	102401484	102391239	MMP20	102496063	102447566
173687	231046_at	25	5	108063701	108063677	25	1	MIRb	SINE/MIR	108063719	108063526	FBXL17	107717799	107194736	FER	108083523	108532542
177533	234359_at	25					2	LTR13A	LTR/ERVK
173031	237587_at	25	5	169615559	169615535	25	1	L2c	LINE/L2	169615719	169615339	FOXI1	169532901	169536727	C5orf58	169659451	169679579
176375	243795_s_at	25	2	114785496	114785520	25	1	MLT1J-int	LTR/ERVL-MaLR	114785229	114785520	ACTR3	114647537	114720173	DPP10	115199876	116603328
173448	AFFX-HUMRGE/M10098_5_at	25	21	9827285	9827309	25	1	SSU-rRNA_Hsa	rRNA	9827005	9827581				TPTE	11029719	10906201
173379	235185_s_at	25					2	L2	LINE/L2
176310	234242_at	25	19	12562653	12562677	25	1	HERVK14-int	LTR/ERVK	12562002	12563197	ZNF443	12551926	12540521	ZNF709	12662288	12571998
176311	235124_at	25	15	44826882	44826858	25	1	MLT2D	LTR/ERVL	44827052	44826660	CTDSPL2	44719432	44821236	EIF3J	44829255	44855227
176219	237880_at	25	2	12006268	12006292	25	1	LTR16A1	LTR/ERVL	12006070	12006453	LPIN1	11817721	11967535	TRIB2	12857015	12882860
177346	234555_at	25	8	144935490	144935514	25	1	L1MEf	LINE/L1	144935419	144936147	NRBP2	144924200	144915764	EPPK1	144952632	144939497
179088	231028_at	25	11	4223701	4223725	25	1	MER110-int	LTR/ERV1	4222845	4223783	RRM1	4115937	4160106	OR52B4	4389616	4388493
179084	241108_at	25	7	47963850	47963826	25	1	LTR8B	LTR/ERV1	47964418	47963650	C7orf69	47834889	47859445	SUN3	48068716	48026745
180760	243941_at	25	15	102342368	102342392	25	1	MLT1H	LTR/ERVL-MaLR	102342129	102342589	RP11-89K11.1	102285913	102277302	OR4F6	102345902	102346876
180770	AFFX-r2-Hs28SrRNA-M_at	25	5	71146856	71146880	25	1	LSU-rRNA_Hsa	rRNA	71146745	71146942	CARTPT	71014990	71016875	MAP1B	71403061	71505395
179182	240861_at	25	4	11432755	11432779	25	1	L2c	LINE/L2	11432545	11432781	HS3ST1	11431389	11394774	RAB28	13485989	13362978
180450	232300_at	25					2	LTR48B	LTR/ERV1
180555	227509_x_at	25					2	AluSp	SINE/Alu
180321	240083_at	25	14	101381146	101381170	25	1	MER54A	LTR/ERVL	101380942	101381683	AL117190.3	101359265	101360646	DIO3	102027688	102029789
180810	233215_s_at	25	9	14555676	14555652	25	1	L2c	LINE/L2	14555841	14555556	NFIB	14398982	14081842	ZDHHC21	14693469	14615530
180807	241149_at	25	16	87749292	87749268	25	1	L1MC3	LINE/L1	87749403	87748874	FLJ00104	87739290	87731749	SLC7A5	87903094	87863629
181835	241639_at	25	16	72644379	72644355	25	1	L2	LINE/L2	72644489	72644323	PMFBP1	72210777	72146056	ZFHX3	73093597	72816784
181970	238293_at	25	1	56298066	56298090	25	1	LTR16C	LTR/ERVL	56297859	56298294	USP24	55680786	55532032	PPAP2B	57110974	56960419
181931	240507_at	25					2	D20S16	Satellite
181686	232243_at	25	8	6505834	6505858	25	1	ERV3-16A3_LTR	LTR/ERVL	6505480	6505910	ANGPT2	6420930	6357172	AGPAT5	6565878	6617184
181650	AFFX-HUMRGE/M10098_5_at	25					2	SSU-rRNA_Hsa	rRNA
183401	AFFX-HUMRGE/M10098_M_at	25	GL000220.1	109910	109934	25	1	SSU-rRNA_Hsa	rRNA	109078	110946
183315	238648_at	25	7	153109456	153109432	25	1	HERV-Fc1-int	LTR/ERV1	153110892	153106483	ACTR3B	152456834	152552463	DPP6	153584182	154685995
183305	242978_x_at	25					2	LTR7B	LTR/ERV1
186448	240764_at	25	10	77145214	77145190	25	1	MLT1G1	LTR/ERVL-MaLR	77145553	77145061	COMTD1	76995788	76993727	ZNF503	77161664	77157588
183257	234297_at	25					2	LTR5B	LTR/ERVK
183300	235406_x_at	25	5	87583384	87583408	25	1	MLT1D	LTR/ERVL-MaLR	87583077	87583516	TMEM161B	87565293	87485450	MEF2C	88199922	88013975
182209	228936_at	25	10	65245794	65245770	25	1	L2b	LINE/L2	65245871	65245546	JMJD1C	65225722	64926981	REEP3	65281123	65384883
183191	237237_at	25	7	95027332	95027356	25	1	L2a	LINE/L2	95027281	95027395	PON3	95025680	94989256	PON2	95064510	95034175
183201	234242_at	25	19	12562606	12562630	25	1	HERVK14-int	LTR/ERVK	12562002	12563197	ZNF443	12551926	12540521	ZNF709	12662288	12571998
183617	239564_at	25	21	33656194	33656170	25	1	LTR33	LTR/ERVL	33656401	33656012	MIS18A	33651380	33640530	MRAP	33664124	33687095
183625	233177_s_at	25	2	219211385	219211409	25	1	L2c	LINE/L2	219211018	219211505	TMBIM1	219157309	219138915	C2orf62	219221579	219232822
183624	237235_at	25	16	89321461	89321437	25	1	LTR73	LTR/ERV1	89321622	89321273	ZNF778	89284118	89295363	ANKRD11	89556969	89334038
183694	233198_at	25	12	100557359	100557335	25	1	HERVK22-int	LTR/ERVK	100557589	100557036	UHRF1BP1L	100536626	100422233	ACTR6	100592900	100635643
186055	AFFX-HUMRGE/M10098_M_at	25	GL000220.1	110171	110195	25	1	SSU-rRNA_Hsa	rRNA	109078	110946
184685	243941_at	25	15	102342380	102342404	25	1	MLT1H	LTR/ERVL-MaLR	102342129	102342589	RP11-89K11.1	102285913	102277302	OR4F6	102345902	102346876
183479	235606_at	25	3	106966891	106966915	25	1	L1MEc	LINE/L1	106966685	106966918	CBLB	105588396	105374305	CCDC54	107096188	107097481
187572	237809_at	25	6	168631821	168631845	25	1	MER89	LTR/ERV1	168631809	168631925	FRMD1	168482237	168456425	DACT2	168720434	168693512
185046	231280_at	25	6	138736474	138736498	25	1	ERV3-16A3_I-int	LTR/ERVL	138736393	138738430	HEBP2	138724668	138734310	NHSL1	139013708	138743180
187551	AFFX-HUMRGE/M10098_M_at	25	16	33963338	33963362	25	1	SSU-rRNA_Hsa	rRNA	33962497	33964361	RP11-812E19.9	33647696	33647044	CTD-2144E22.5	34256507	34257278
185858	241973_x_at	25	9	140011200	140011224	25	1	LTR5B	LTR/ERVK	140010812	140011681	DPP7	140009629	140004994	GRIN1	140032842	140063207
188778	234234_at	25	6	43963815	43963791	24	1	L1ME3	LINE/L1	43963956	43963495	VEGFA	43737921	43754224	C6orf223	43968317	43973695
187960	238648_at	25					2	HERV-Fc1-int	LTR/ERV1
188693	243419_at	25	2	91817480	91817504	25	1	MLT1L	LTR/ERVL-MaLR	91817384	91817698	RP11-685N3.1	90538397	90537839	TEKT4	95537178	95542574
188723	235584_at	25	2	96908305	96908329	25	1	MLT1K	LTR/ERVL-MaLR	96908088	96908411	STARD7	96874563	96850597	TMEM127	96931732	96916312
187729	242333_at	25	1	100403165	100403141	25	1	LTR48	LTR/ERV1	100403485	100402949	AGL	100315640	100389579	SLC35A3	100435345	100492535
186251	236668_at	25	17	42300732	42300756	25	1	MIRc	SINE/MIR	42300694	42300900	UBTF	42298994	42282401	SLC4A1	42345509	42325753
187785	236982_at	25	21	46295477	46295501	25	1	ERV24B_Prim-int	LTR/ERV1	46295369	46296037	PTTG1IP	46293752	46269500	ITGB2	46351904	46305868
187272	235185_s_at	25					2	L2	LINE/L2
187290	233062_at	25	6	2273402	2273426	25	1	LTR78	LTR/ERV1	2272719	2273624	GMDS	2245926	1624041	C6orf195	2634837	2622147
187915	224667_x_at	25					2	AluSz	SINE/Alu
189154	237971_at	25	8	118783597	118783573	25	1	MLT1G	LTR/ERVL-MaLR	118783696	118783561	MED30	118532952	118552501	EXT1	119124092	118806729
189147	243418_at	25					2	LTR45C	LTR/ERV1
190666	AFFX-HUMRGE/M10098_M_at	25	GL000220.1	109835	109859	25	1	SSU-rRNA_Hsa	rRNA	109078	110946
190524	241536_at	25	3	151266960	151266936	25	1	HAL1	LINE/L1	151267051	151266357	IGSF10	151176497	151143172	AADACL2	151451704	151479127
190321	235185_s_at	25	1	149287982	149288006	25	1	L2	LINE/L2	149287909	149288072	NBPF16	148739443	148758311	FCGR1C	149320441	149378365
190438	239972_at	25	18	11653547	11653523	25	1	LTR81C	LTR/Gypsy	11653606	11653271	PIEZO2	11148587	10666480	GNAL	11688955	11885684
191830	231254_at	25					2	MER51C	LTR/ERV1
191814	242731_x_at	25	10	88692552	88692576	25	1	LTR103_Mam	LTR/ERV1?	88692309	88692620	BMPR1A	88516407	88684945	MMRN2	88729238	88695297
191688	235185_s_at	25	1	149288016	149288040	25	1	L2	LINE/L2	149287909	149288072	NBPF16	148739443	148758311	FCGR1C	149320441	149378365
191704	234297_at	25					2	LTR5B	LTR/ERVK
191646	234251_at	25	19	12559807	12559783	25	1	L1M1	LINE/L1	12560966	12559596	ZNF443	12551926	12540521	ZNF709	12662288	12571998
192015	235064_s_at	25	20	5844422	5844446	25	1	LTR16A2	LTR/ERVL	5844162	5844600	C20orf196	5731039	5844558	CHGB	5892076	5906007
192124	AFFX-HUMRGE/M10098_5_at	25	21	9827390	9827414	25	1	SSU-rRNA_Hsa	rRNA	9827005	9827581				TPTE	11029719	10906201
192989	238932_at	25	3	150183594	150183618	25	1	Tigger7	DNA/TcMar-Tigger	150183409	150183675	TSC22D2	150126122	150177903	SERP1	150321015	150259781
193275	233164_x_at	25					2	L1PA7	LINE/L1
193320	237506_at	25	2	120446595	120446619	25	1	LTR16B	LTR/ERVL	120446382	120446792	TMEM177	120436743	120444083	PTPN4	120517207	120741394
193348	242381_x_at	25	1	44638680	44638656	25	1	L1MC5a	LINE/L1	44638798	44638505	KLF17	44584522	44600812	DMAP1	44679127	44686353
193334	234282_at	25					2	L1PA15-16	LINE/L1
193194	243723_at	25					2	Tigger17b	DNA/TcMar-Tigger
193165	233354_at	25	19	9634004	9633980	25	1	MLT1B	LTR/ERVL-MaLR	9634248	9633850	ZNF560	9609283	9577183	ZNF426	9649303	9638667
193164	241973_x_at	25	9	140011397	140011421	25	1	LTR5B	LTR/ERVK	140010812	140011681	DPP7	140009629	140004994	GRIN1	140032842	140063207
193589	244169_x_at	25	15	70524349	70524325	25	1	L1M6B	LINE/L1	70524683	70524159	TLE3	70390515	70340129	UACA	71055932	70946893
194416	241108_at	25	7	47963749	47963725	25	1	LTR8B	LTR/ERV1	47964418	47963650	C7orf69	47834889	47859445	SUN3	48068716	48026745
194380	233215_s_at	25	9	14555612	14555588	25	1	L2c	LINE/L2	14555841	14555556	NFIB	14398982	14081842	ZDHHC21	14693469	14615530
194689	240233_at	25	22	45530387	45530363	25	1	MLT1J	LTR/ERVL-MaLR	45530736	45530260	PHF21B	45405880	45277042	NUP50	45559722	45583892
194764	242354_at	25	15	41128362	41128338	25	1	MLT1F2	LTR/ERVL-MaLR	41128690	41128181	PPP1R14D	41120907	41107650	SPINT1	41136216	41150405
194611	230922_x_at	25	X	154288252	154288276	25	1	MSTA	LTR/ERVL-MaLR	154288007	154288376	FUNDC2	154254255	154288578	CMC4	154299637	154289897
194541	224667_x_at	25					2	AluSx3	SINE/Alu
194958	227917_at	25					2	LTR5A	LTR/ERVK
194990	235939_at	25	1	40932139	40932163	25	1	L2a	LINE/L2	40932052	40932361	ZFP69B	40915774	40929390	ZFP69	40942887	40962015
195009	235606_at	25	3	106967000	106967024	25	1	L1MEc	LINE/L1	106966963	106967174	CBLB	105588396	105374305	CCDC54	107096188	107097481
195923	232243_at	25	8	6505873	6505897	25	1	ERV3-16A3_LTR	LTR/ERVL	6505480	6505910	ANGPT2	6420930	6357172	AGPAT5	6565878	6617184
195959	234251_at	25					2	L1M1	LINE/L1
195956	243191_at	25	1	204678301	204678277	25	1	L2c	LINE/L2	204678359	204678107	LRRN2	204654861	204586298	NFASC	204797779	204991950
195883	244308_at	25	10	46953183	46953207	25	1	LTR33B	LTR/ERVL	46953077	46953260	PTPN20A	46641045	46549955	SYT15	46971400	46955444
195964	222720_x_at	25	1	186390061	186390085	25	1	L1ME3F	LINE/L1	186389688	186390446	OCLM	186369704	186370587	PDC	186430254	186412698
196296	244816_at	25	17	48013894	48013918	25	1	Zaphod	DNA/hAT-Tip100	48013856	48014110	TAC4	47925379	47915671	DLX4	48046334	48052321
196313	243723_at	25	21	37489619	37489595	25	1	Tigger17b	DNA/TcMar-Tigger	37490194	37489500	CBR1	37442239	37445464	CBR3	37507210	37518864
196455	243848_at	25	7	111987417	111987441	25	1	MLT1J	LTR/ERVL-MaLR	111987417	111987894	ZNF277	111846643	111983151	IFRD1	112063023	112121072
196450	237771_s_at	25					2	MER77	LTR/ERVL
197587	233438_at	25					2	L1ME4b	LINE/L1
197611	AFFX-HUMRGE/M10098_M_at	25					2	SSU-rRNA_Hsa	rRNA
197614	237838_at	25	7	54643984	54643960	25	1	LTR16C	LTR/ERVL	54644117	54643702	VSTM2A	54610018	54638773	SEC61G	54827667	54819943
197428	240233_at	25	22	45530458	45530434	25	1	MLT1J	LTR/ERVL-MaLR	45530736	45530260	PHF21B	45405880	45277042	NUP50	45559722	45583892
197455	224667_x_at	25					2	AluSz	SINE/Alu
199011	241149_at	25	16	87749037	87749013	25	1	L1MC3	LINE/L1	87749403	87748874	FLJ00104	87739290	87731749	SLC7A5	87903094	87863629
195071	233359_at	25	17	75978226	75978250	25	1	MLT1A0	LTR/ERVL-MaLR	75977987	75978347	FLJ45079	75878659	75875109	TNRC6C	76000249	76104916
195828	231280_at	25	6	138736399	138736423	25	1	ERV3-16A3_I-int	LTR/ERVL	138736393	138738430	HEBP2	138724668	138734310	NHSL1	139013708	138743180
195851	242978_x_at	25					2	LTR7B	LTR/ERV1
197248	234753_x_at	25					2	L1PA5	LINE/L1
198691	241108_at	25	7	47963800	47963776	25	1	LTR8B	LTR/ERV1	47964418	47963650	C7orf69	47834889	47859445	SUN3	48068716	48026745
197287	238184_at	25	4	135561624	135561648	25	1	BLACKJACK	DNA/hAT-Blackjack	135560476	135561707	PABPC4L	135122903	135117488	PCDH18	138453648	138440072
197349	232034_at	25					2	Tigger1	DNA/TcMar-Tigger
198756	233359_at	25	17	75978300	75978324	25	1	MLT1A0	LTR/ERVL-MaLR	75977987	75978347	FLJ45079	75878659	75875109	TNRC6C	76000249	76104916
198702	234358_at	25					2	L1MB8	LINE/L1
199289	242731_x_at	25	10	88692361	88692385	25	1	LTR103_Mam	LTR/ERV1?	88692309	88692620	BMPR1A	88516407	88684945	MMRN2	88729238	88695297
200119	233796_at	25	13	52557773	52557797	25	1	L1PA7	LINE/L1	52556764	52563203	ATP7B	52585630	52506809	ALG11	52586534	52603800
200194	234242_at	25					2	HERVK14-int	LTR/ERVK
199323	243795_s_at	25	2	114785426	114785450	25	1	MLT1J-int	LTR/ERVL-MaLR	114785229	114785520	ACTR3	114647537	114720173	DPP10	115199876	116603328
200258	AFFX-r2-Hs28SrRNA-M_at	25	19	36066705	36066729	25	1	LSU-rRNA_Hsa	rRNA	36066691	36066749	ATP4A	36054560	36040945	HAUS5	36103646	36116251
200735	229315_at	25	X	73231648	73231672	25	1	L1MC4a	LINE/L1	73231642	73231775	CHIC1	72783036	72906937	ZCCHC13	73524025	73524868
200726	230961_at	25	17	7781084	7781060	25	1	L1ME3G	LINE/L1	7781132	7780864	CYB5D1	7761064	7765600	CHD3	7788124	7816078
199105	233177_s_at	25	2	219211082	219211106	25	1	L2c	LINE/L2	219211018	219211505	TMBIM1	219157309	219138915	C2orf62	219221579	219232822
199126	231254_at	25					2	MER51C	LTR/ERV1
200485	235161_at	25	12	26107194	26107171	24	1	MER57A-int	LTR/ERV1	26107214	26106692	IFLTD1	25801513	25562241	RASSF8	26111962	26232825
200446	231311_at	25	11	66450122	66450098	25	1	MER33	DNA/hAT-Charlie	66450170	66449888	RBM4B	66445392	66432469	SPTBN2	66496697	66452719
200456	232243_at	25	8	6505567	6505591	25	1	ERV3-16A3_LTR	LTR/ERVL	6505480	6505910	ANGPT2	6420930	6357172	AGPAT5	6565878	6617184
201764	234297_at	25					2	LTR5B	LTR/ERVK
201823	240131_at	25	19	6942582	6942606	25	1	MLT1H	LTR/ERVL-MaLR	6942256	6942664	EMR1	6887577	6940470	AC025278.1	7011514	7013338
201983	240131_at	25	19	6942524	6942548	25	1	MLT1H	LTR/ERVL-MaLR	6942256	6942664	EMR1	6887577	6940470	AC025278.1	7011514	7013338
202035	240131_at	25	19	6942559	6942583	25	1	MLT1H	LTR/ERVL-MaLR	6942256	6942664	EMR1	6887577	6940470	AC025278.1	7011514	7013338
200692	241536_at	25	3	151267196	151267172	25	1	HAL1	LINE/L1	151267554	151267084	IGSF10	151176497	151143172	AADACL2	151451704	151479127
201887	242296_x_at	25	2	202095980	202096004	25	1	L1M5	LINE/L1	202095771	202096082	CASP10	202047604	202094129	CASP8	202098166	202152434
202923	231311_at	25	11	66450154	66450130	25	1	MER33	DNA/hAT-Charlie	66450170	66449888	RBM4B	66445392	66432469	SPTBN2	66496697	66452719
202140	239881_at	25	19	16992854	16992878	25	1	LTR76	LTR/ERV1	16992530	16993201	SIN3B	16940211	16991164	F2RL3	16999671	17003417
203444	234425_at	25	6	71314039	71314063	25	1	L1PBa1	LINE/L1	71313534	71314637	C6orf57	71276620	71299272	SMAP1	71377479	71571718
203378	235064_s_at	25	20	5844271	5844295	25	1	LTR16A2	LTR/ERVL	5844162	5844600	C20orf196	5731039	5844558	CHGB	5892076	5906007
203181	237771_s_at	25					2	MER77	LTR/ERVL
203245	239881_at	25	19	16992889	16992913	25	1	LTR76	LTR/ERV1	16992530	16993201	SIN3B	16940211	16991164	F2RL3	16999671	17003417
203331	234242_at	25					2	HERVK14-int	LTR/ERVK
204510	231311_at	25	11	66450146	66450122	25	1	MER33	DNA/hAT-Charlie	66450170	66449888	RBM4B	66445392	66432469	SPTBN2	66496697	66452719
204592	226102_at	25	6	28126851	28126875	25	1	L2b	LINE/L2	28126729	28127235	ZKSCAN8	28109716	28124089	ZSCAN9	28192664	28201260
204426	233177_s_at	25	2	219211222	219211246	25	1	L2c	LINE/L2	219211018	219211505	TMBIM1	219157309	219138915	C2orf62	219221579	219232822
204906	228091_at	25	9	102736474	102736498	25	1	L4_C_Mam	LINE/RTE-X	102736470	102736801	STX17	102668915	102732618	ERP44	102861322	102741461
204737	242812_at	25	6	30261160	30261136	25	1	L3	LINE/CR1	30261312	30261046	TRIM26	30181204	30152232	TRIM39	30294256	30311506
204819	229021_at	25	15	95027022	95027046	25	1	L1PA13	LINE/L1	95026464	95027085	MCTP2	94774767	95023632	AC016251.1	96831660	96831280
204863	236355_s_at	25	10	81549128	81549104	25	1	LTR16A	LTR/ERVL	81549411	81549030	NUTM2B	81462983	81474437	NUTM2E	81601114	81610632
204982	229531_at	25	X	103364273	103364249	25	1	MIR	SINE/MIR	103364343	103364236	ZCCHC18	103356822	103360533	FAM199X	103411301	103440583
205966	230354_at	25	2	40772854	40772878	25	1	LTR33	LTR/ERVL	40772478	40772930	AC007377.1	40488147	40490117	C2orf91	42181406	42162508
206001	235229_at	25	6	29520660	29520636	25	1	MER57F	LTR/ERV1	29520710	29520305	MAS1L	29455738	29454474	UBD	29527702	29523292
207217	230834_at	25	3	197396238	197396214	25	1	L1MD3	LINE/L1	197396701	197395930	BDH1	197300194	197236654	KIAA0226	197476598	197398264
207283	240706_at	25	2	190633861	190633885	25	1	AluSz	SINE/Alu	190633828	190634131	OSGEPL1	190627953	190611386	ORMDL1	190649097	190635049
207389	244292_at	25					2	MER4A1	LTR/ERV1
207485	240497_at	25	8	31039049	31039073	25	1	MER115	DNA/hAT-Tip100	31038993	31039336	WRN	30891317	31031285	NRG1	31496902	32622548
207472	234753_x_at	25					2	L1PA6	LINE/L1
207301	237883_at	25	20	39325814	39325790	25	1	L2c	LINE/L2	39325935	39325675	MAFB	39317880	39314488	TOP1	39657458	39753127
206458	240673_at	25	4	37874138	37874162	25	1	MIR	SINE/MIR	37874123	37874274	PGM2	37828255	37864558	TBC1D1	37892708	38140796
208753	233935_at	25	17	76268212	76268188	25	1	LTR6A	LTR/ERV1	76268647	76268124	TMEM235	76227391	76237068	SOCS3	76356158	76352864
208886	239391_at	25	9	96206102	96206078	25	1	L1MEf	LINE/L1	96206306	96205807	C9orf129	96108696	96080481	FAM120AOS	96215874	96208776
208843	235584_at	25	2	96908293	96908317	25	1	MLT1K	LTR/ERVL-MaLR	96908088	96908411	STARD7	96874563	96850597	TMEM127	96931732	96916312
212117	230952_at	25	16	29228947	29228971	25	1	L1ME1	LINE/L1	29227205	29229178	CTB-134H23.2	29049923	29064047	BOLA2B	30205627	29454551
210430	243125_x_at	25	7	91498204	91498228	25	1	L1M5	LINE/L1	91498191	91498346	FZD1	90893783	90898123	MTERF	91510034	91500243
211585	237506_at	25	2	120446500	120446524	25	1	LTR16B	LTR/ERVL	120446382	120446792	TMEM177	120436743	120444083	PTPN4	120517207	120741394
210589	224667_x_at	25	17	28987992	28987968	25	1	AluSz	SINE/Alu	28988127	28987815	TBC1D29	28884130	28890511	CRLF3	29151794	29096406
209235	234359_at	25	1	1001196	1001172	24	1	LTR13A	LTR/ERVK	1001874	1000925	AGRN	955503	991496	RNF223	1009687	1007126
210750	241149_at	25	16	87749126	87749102	25	1	L1MC3	LINE/L1	87749403	87748874	FLJ00104	87739290	87731749	SLC7A5	87903094	87863629
209080	231455_at	25	2	6869729	6869705	25	1	MLT1J	LTR/ERVL-MaLR	6869820	6869419	SOX11	5832799	5841516	CMPK2	7006766	6980701
210062	242354_at	25	15	41128479	41128455	25	1	MLT1F2	LTR/ERVL-MaLR	41128690	41128181	PPP1R14D	41120907	41107650	SPINT1	41136216	41150405
210194	243941_at	25	15	102342495	102342519	25	1	MLT1H	LTR/ERVL-MaLR	102342129	102342589	RP11-89K11.1	102285913	102277302	OR4F6	102345902	102346876
210237	244296_at	25					2	MSTD	LTR/ERVL-MaLR
212043	244278_at	25	15	74163364	74163340	25	1	MER70C	LTR/ERVL	74163700	74163158	C15orf59	74045088	74032141	TBC1D21	74165949	74181555
213272	AFFX-HUMRGE/M10098_M_at	25	16	33963121	33963145	25	1	SSU-rRNA_Hsa	rRNA	33962497	33964361	RP11-812E19.9	33647696	33647044	CTD-2144E22.5	34256507	34257278
213273	AFFX-r2-Hs18SrRNA-M_x_at	25	16	33963121	33963145	25	1	SSU-rRNA_Hsa	rRNA	33962497	33964361	RP11-812E19.9	33647696	33647044	CTD-2144E22.5	34256507	34257278
215022	236486_at	25	17	80235610	80235634	25	1	MLT1A1	LTR/ERVL-MaLR	80235408	80235783	AC132872.2	80214131	80216080	CD7	80275478	80272744
214999	231280_at	25	6	138736658	138736682	25	1	ERV3-16A3_I-int	LTR/ERVL	138736393	138738430	HEBP2	138724668	138734310	NHSL1	139013708	138743180
214542	243723_at	25	21	37489918	37489894	25	1	Tigger17b	DNA/TcMar-Tigger	37490194	37489500	CBR1	37442239	37445464	CBR3	37507210	37518864
215839	235291_s_at	25	5	42985733	42985709	25	1	LTR26	LTR/ERV1	42985951	42985432	SEPP1	42887494	42799982	ANXA2R	43043272	43039335
215768	233177_s_at	25	2	219211182	219211206	25	1	L2c	LINE/L2	219211018	219211505	TMBIM1	219157309	219138915	C2orf62	219221579	219232822
214669	243453_at	25	11	66014849	66014873	25	1	L2b	LINE/L2	66014503	66015274	PACS1	65837834	66012218	KLC2	66024765	66035331
217211	226102_at	25	6	28126999	28127023	25	1	L2b	LINE/L2	28126729	28127235	ZKSCAN8	28109716	28124089	ZSCAN9	28192664	28201260
217220	240507_at	25					2	D20S16	Satellite
215984	234588_at	25	10	94580037	94580013	25	1	Tigger1	DNA/TcMar-Tigger	94580539	94579726	HHEX	94447945	94455403	EXOC6	94590935	94819250
214748	234578_at	25					2	L1PB1	LINE/L1
216122	243419_at	25	2	91817303	91817327	25	1	MER58C	DNA/hAT-Charlie	91817297	91817382	RP11-685N3.1	90538397	90537839	TEKT4	95537178	95542574
216152	236719_at	25	2	8806889	8806865	25	1	L1ME3C	LINE/L1	8807492	8806764	RNF144A	7057523	7208417	ID2	8818975	8824583
214873	234234_at	25	6	43963935	43963911	25	1	L1ME3	LINE/L1	43963956	43963495	VEGFA	43737921	43754224	C6orf223	43968317	43973695
217374	229135_at	25	2	207660581	207660605	25	1	LTR67B	LTR/ERVL	207660559	207660845	FASTKD2	207630081	207657233	CPO	207804278	207834198
217688	232340_at	25	22	27117896	27117920	25	1	MIRb	SINE/MIR	27117886	27118121	CRYBA4	27017928	27026636	MN1	28197486	28144265
217757	232106_s_at	25	19	33459900	33459876	25	1	MER52C	LTR/ERV1	33460915	33459705	CEP89	33462897	33369908	C19orf40	33463115	33469128
217719	241182_at	25	3	133628787	133628763	25	1	L1MEg	LINE/L1	133629148	133628107	RAB6B	133614680	133543083	C3orf36	133648656	133646992
217617	243551_at	25	1	147805735	147805711	25	1	HAL1b	LINE/L1	147805830	147805615	BX842679.1	147632428	147631967	PPIAL4A	147955419	147954635
217646	243941_at	25	15	102342439	102342463	25	1	MLT1H	LTR/ERVL-MaLR	102342129	102342589	RP11-89K11.1	102285913	102277302	OR4F6	102345902	102346876
217788	243453_at	25	11	66015035	66015059	25	1	L2b	LINE/L2	66014503	66015274	PACS1	65837834	66012218	KLC2	66024765	66035331
218973	237023_at	25	22	24251752	24251728	25	1	MER66D	LTR/ERV1	24252027	24251551	AP000350.4	24241117	24236613	GSTT2B	24303373	24299601
218919	234588_at	25	4	164857449	164857425	25	1	Tigger1	DNA/TcMar-Tigger	164857585	164856959	MARCH1	165305202	164445450	TRIM61	165898820	165875598
218811	232106_s_at	25					2	MER52C	LTR/ERV1
220036	236982_at	25	21	46295602	46295626	25	1	ERV24B_Prim-int	LTR/ERV1	46295369	46296037	PTTG1IP	46293752	46269500	ITGB2	46351904	46305868
219227	233325_at	25	9	99076132	99076108	25	1	L1M4b	LINE/L1	99076265	99076057	HSD17B3	99064434	98997588	SLC35D2	99145992	99082988
220390	237838_at	25	7	54643892	54643868	25	1	LTR16C	LTR/ERVL	54644117	54643702	VSTM2A	54610018	54638773	SEC61G	54827667	54819943
219108	232340_at	25	22	27117930	27117954	25	1	MIRb	SINE/MIR	27117886	27118121	CRYBA4	27017928	27026636	MN1	28197486	28144265
219059	232034_at	25	16	33944693	33944717	25	1	Tigger1	DNA/TcMar-Tigger	33944577	33944860	RP11-812E19.9	33647696	33647044	CTD-2144E22.5	34256507	34257278
219036	236773_at	25	20	15866774	15866750	25	1	MLT1G1	LTR/ERVL-MaLR	15867211	15866692	FLRT3	14318262	14303634	KIF16B	16554078	16252749
220299	235010_at	25	11	10900455	10900479	25	1	LTR33A	LTR/ERVL	10900242	10900861	ZBED5	10880343	10833621	GALNT18	11643552	11292423
220157	232191_at	25	21	44337381	44337357	25	1	HERVH48-int	LTR/ERV1	44338136	44337230	NDUFV3	44299754	44329783	PKNOX1	44394620	44454172
220500	242289_at	25	12	93906407	93906431	25	1	Charlie10	DNA/hAT-Charlie	93906255	93906959	MRPL42	93861264	93897545	SOCS2	93963590	93977263
220683	229869_at	25	X	53199017	53199041	25	1	Charlie17	DNA/hAT-Charlie	53198745	53199269	TSPYL2	53111549	53117722	KDM5C	53254604	53220503
220660	243229_at	25	6	167394649	167394625	25	1	MER63B	DNA/hAT-Blackjack	167394994	167394580	RNASET2	167370679	167342992	FGFR1OP	167412670	167455906
221632	228936_at	25	10	65245830	65245806	25	1	L2b	LINE/L2	65245871	65245546	JMJD1C	65225722	64926981	REEP3	65281123	65384883
221594	235939_at	25	1	40932248	40932272	25	1	L2a	LINE/L2	40932052	40932361	ZFP69B	40915774	40929390	ZFP69	40942887	40962015
222998	244337_at	25	10	122096760	122096784	25	1	L1ME3E	LINE/L1	122096411	122097192	SEC23IP	121652223	121702014	PPAPDC1A	122216466	122349367
223030	AFFX-r2-Hs18SrRNA-M_x_at	25	GL000220.1	110013	110037	25	1	SSU-rRNA_Hsa	rRNA	109078	110946
222113	243125_x_at	25	7	91498294	91498318	25	1	L1M5	LINE/L1	91498191	91498346	FZD1	90893783	90898123	MTERF	91510034	91500243
221851	237770_at	25	4	132695735	132695759	25	1	MER77	LTR/ERVL	132695693	132696120	C4orf33	130014472	130034487	RP11-62N21.1	133368390	133356957
223071	238184_at	25	4	135561367	135561391	25	1	BLACKJACK	DNA/hAT-Blackjack	135560476	135561707	PABPC4L	135122903	135117488	PCDH18	138453648	138440072
223316	240507_at	25	20	47132996	47133020	25	1	MLT2B4	LTR/ERVL	47132870	47133023	SULF2	46415360	46285092	PREX1	47444420	47240790
223253	229613_at	25	16	50682875	50682899	25	1	MLT1J	LTR/ERVL-MaLR	50682514	50682947	NKD1	50582241	50670647	SNX20	50715264	50700211
223482	240083_at	25	14	101381179	101381203	25	1	MER54A	LTR/ERVL	101380942	101381683	AL117190.3	101359265	101360646	DIO3	102027688	102029789
223458	233886_at	25	18	58797724	58797700	24	1	L2	LINE/L2	58797837	58797482	MC4R	58040001	58038564	CDH20	59000815	59223006
223200	229135_at	25	2	207660392	207660416	25	1	LTR67B	LTR/ERVL	207660334	207660459	FASTKD2	207630081	207657233	CPO	207804278	207834198
223242	227594_at	25	1	35454192	35454168	25	1	Charlie10	DNA/hAT-Charlie	35454492	35453184	ZMYM6NB	35450954	35447136	ZMYM1	35525387	35581460
226163	242532_at	25	12	78134686	78134710	25	1	L3	LINE/CR1	78134545	78134797	AC073528.1	77950568	77949297	NAV3	78224685	78606790
226168	234441_at	25	4	147926932	147926908	25	1	L2a	LINE/L2	147927360	147926722	TTC29	147867034	147627790	EDNRA	148402069	148466106
226115	236854_at	25	20	46999055	46999079	25	1	LTR48	LTR/ERV1	46998915	46999532	SULF2	46415360	46285092	PREX1	47444420	47240790
226134	239391_at	25	9	96205912	96205888	25	1	L1MEf	LINE/L1	96206306	96205807	C9orf129	96108696	96080481	FAM120AOS	96215874	96208776
226282	242346_x_at	25					2	LTR70	LTR/ERV1
226239	233732_at	25					2	LOR1-int	LTR/ERV1
225929	233325_at	25	9	99076172	99076148	25	1	L1M4b	LINE/L1	99076265	99076057	HSD17B3	99064434	98997588	SLC35D2	99145992	99082988
223419	230928_at	25	3	26758450	26758474	25	1	LTR16C	LTR/ERVL	26758043	26758502	LRRC3B	26664297	26752267	NEK10	27410951	27151576
227143	244816_at	25	17	48013965	48013989	25	1	Zaphod	DNA/hAT-Tip100	48013856	48014110	TAC4	47925379	47915671	DLX4	48046334	48052321
226394	233835_at	25	3	128229198	128229222	25	1	L1MB7	LINE/L1	128228902	128229397	GATA2	128212028	128198270	C3orf27	128294929	128290843
221934	227594_at	25	1	35454177	35454153	25	1	Charlie10	DNA/hAT-Charlie	35454492	35453184	ZMYM6NB	35450954	35447136	ZMYM1	35525387	35581460
224552	231280_at	25	6	138736430	138736454	25	1	ERV3-16A3_I-int	LTR/ERVL	138736393	138738430	HEBP2	138724668	138734310	NHSL1	139013708	138743180
226035	244540_at	25	1	106495152	106495128	25	1	L1PBa	LINE/L1	106495311	106492540	AMY1C	104293028	104301312	PRMT6	107599267	107601916
226061	233796_at	25	13	52557767	52557791	25	1	L1PA7	LINE/L1	52556764	52563203	ATP7B	52585630	52506809	ALG11	52586534	52603800
227237	231254_at	25					2	MER51C	LTR/ERV1
227274	241108_at	25	7	47963740	47963716	25	1	LTR8B	LTR/ERV1	47964418	47963650	C7orf69	47834889	47859445	SUN3	48068716	48026745
227688	233215_s_at	25	9	14555597	14555573	25	1	L2c	LINE/L2	14555841	14555556	NFIB	14398982	14081842	ZDHHC21	14693469	14615530
227676	234565_x_at	25					2	AluSq2	SINE/Alu
227827	AFFX-HUMRGE/M10098_M_at	25	GL000220.1	109739	109763	25	1	SSU-rRNA_Hsa	rRNA	109078	110946
229204	237971_at	25	8	118783635	118783611	25	1	MLT1G	LTR/ERVL-MaLR	118783696	118783561	MED30	118532952	118552501	EXT1	119124092	118806729
228640	234056_at	25	13	45958818	45958794	25	1	ERVL-E-int	LTR/ERVL	45958966	45958680	TPT1	45915505	45911008	SLC25A30	45992590	45967451
230135	227594_at	25	1	35454009	35453985	25	1	Charlie10	DNA/hAT-Charlie	35454492	35453184	ZMYM6NB	35450954	35447136	ZMYM1	35525387	35581460
230098	229315_at	25	X	73231744	73231768	25	1	L1MC4a	LINE/L1	73231642	73231775	CHIC1	72783036	72906937	ZCCHC13	73524025	73524868
230111	237771_s_at	25					2	MER77	LTR/ERVL
230422	224261_at	25					2	L1PB1	LINE/L1
230407	233796_at	25					2	L1PA7	LINE/L1
230189	234282_at	25					2	L1PA15-16	LINE/L1
230522	241190_at	25	12	41468434	41468458	25	1	L1ME1	LINE/L1	41468278	41468588	CNTN1	41086244	41466220	PDZRN4	41582250	41968392
230589	243848_at	25	7	111987538	111987562	25	1	MLT1J	LTR/ERVL-MaLR	111987417	111987894	ZNF277	111846643	111983151	IFRD1	112063023	112121072
231880	243848_at	25	7	111987527	111987551	25	1	MLT1J	LTR/ERVL-MaLR	111987417	111987894	ZNF277	111846643	111983151	IFRD1	112063023	112121072
231732	239866_at	25	3	183917012	183917036	25	1	MIRc	SINE/MIR	183917005	183917213	ABCF3	183903811	183911800	VWA5B2	183948217	183960117
231734	232944_at	25	15	72026923	72026947	25	1	L1MC1	LINE/L1	72026574	72027171	CT62	71407833	71402583	MYO9A	72410918	72114632
231764	234861_at	25	2	237958108	237958084	25	1	L1MEc	LINE/L1	237958829	237957287	CXCR7	237476430	237491001	COPS8	237993955	238009109
232050	242296_x_at	25	2	202096232	202096256	25	1	L1M5	LINE/L1	202096222	202096795	CASP10	202047604	202094129	CASP8	202098166	202152434
233050	237850_at	25	9	99457956	99457980	25	1	L1MA5	LINE/L1	99457718	99458017	AAED1	99417585	99401859	ZNF510	99540411	99518147
232861	224667_x_at	25					2	AluSg4	SINE/Alu
233315	239881_at	25	19	16992907	16992931	25	1	LTR76	LTR/ERV1	16992530	16993201	SIN3B	16940211	16991164	F2RL3	16999671	17003417
234481	229531_at	25	X	103364731	103364707	25	1	L1ME3B	LINE/L1	103365094	103364400	ZCCHC18	103356822	103360533	FAM199X	103411301	103440583
234276	231215_at	25	19	37979426	37979450	25	1	L1ME3Cz	LINE/L1	37978793	37979535	ZNF570	37958487	37976260	ZNF793	37997841	38039664
233434	238648_at	25					2	HERV-Fc1-int	LTR/ERV1
234949	244816_at	25	17	48013994	48014018	25	1	Zaphod	DNA/hAT-Tip100	48013856	48014110	TAC4	47925379	47915671	DLX4	48046334	48052321
234626	242354_at	25	15	41128461	41128437	25	1	MLT1F2	LTR/ERVL-MaLR	41128690	41128181	PPP1R14D	41120907	41107650	SPINT1	41136216	41150405
234807	243844_at	25	4	137718051	137718027	25	1	ERVL-E-int	LTR/ERVL	137718416	137717869	PABPC4L	135122903	135117488	PCDH18	138453648	138440072
235824	242532_at	25	12	78134664	78134688	25	1	L3	LINE/CR1	78134545	78134797	AC073528.1	77950568	77949297	NAV3	78224685	78606790
236132	234555_at	25	8	144935720	144935744	25	1	L1MEf	LINE/L1	144935419	144936147	NRBP2	144924200	144915764	EPPK1	144952632	144939497
234583	240892_at	25	3	46958561	46958537	25	1	L1MD2	LINE/L1	46958651	46958471	AC109583.1	46930171	46927699	CCDC12	47023500	46963216
234521	243229_at	25	6	167394555	167394531	25	1	L1MEh	LINE/L1	167394579	167394323	RNASET2	167370679	167342992	FGFR1OP	167412670	167455906
236049	237237_at	25	7	95027155	95027179	25	1	MIRb	SINE/MIR	95027034	95027247	PON3	95025680	94989256	PON2	95064510	95034175
236022	234602_x_at	25	5	142083869	142083845	25	1	L1MEg	LINE/L1	142084996	142083179	FGF1	142077617	141971743	ARHGAP26	142149949	142608576
236359	234597_at	25	3	15907019	15907043	25	1	L1MEd	LINE/L1	15906638	15907385	ANKRD28	15901278	15708743	GALNT15	16216156	16273499
238850	237490_at	25	15	62570459	62570483	25	1	MIRb	SINE/MIR	62570399	62570586	C2CD4B	62457482	62455734	TLN2	62682725	63136830
238800	237971_at	25	8	118783669	118783645	25	1	MLT1G	LTR/ERVL-MaLR	118783696	118783561	MED30	118532952	118552501	EXT1	119124092	118806729
238785	238718_at	25	11	63338572	63338548	25	1	L1ME3F	LINE/L1	63338861	63338417	HRASLS2	63330855	63320242	PLA2G16	63384355	63340667
236276	234657_at	25	7	22974330	22974306	25	1	MER68	LTR/ERVL	22974703	22974147	TOMM7	22862470	22852251	FAM126A	23053749	22980878
240166	237631_at	25	11	102424589	102424565	25	1	MLT1F2	LTR/ERVL-MaLR	102424943	102424371	MMP7	102401484	102391239	MMP20	102496063	102447566
240138	241639_at	25	16	72644422	72644398	25	1	L2	LINE/L2	72644489	72644323	PMFBP1	72210777	72146056	ZFHX3	73093597	72816784
240129	241607_at	25					2	L1MB3	LINE/L1
237198	237883_at	25	20	39325853	39325829	25	1	L2c	LINE/L2	39325935	39325675	MAFB	39317880	39314488	TOP1	39657458	39753127
237218	239967_at	25	9	74943314	74943338	25	1	MLT1B	LTR/ERVL-MaLR	74943111	74943435	GDA	74729511	74872109	ZFAND5	74980163	74966341
238743	242208_at	25	10	43011768	43011744	25	1	L1MC4a	LINE/L1	43012113	43011733	AL133216.1	38717074	38736820	ZNF33B	43134016	43069633
238716	240892_at	25	3	46958210	46958186	25	1	L1MB8	LINE/L1	46958261	46958129	AC109583.1	46930171	46927699	CCDC12	47023500	46963216
237508	241853_at	25	1	100728781	100728757	25	1	L1MB7	LINE/L1	100728962	100728269	DBT	100715390	100659736	RTCA	100731763	100758325
240557	234242_at	25	19	12562716	12562740	25	1	HERVK14-int	LTR/ERVK	12562002	12563197	ZNF443	12551926	12540521	ZNF709	12662288	12571998
240036	243436_at	25	13	85686156	85686132	25	1	Charlie2a	DNA/hAT-Charlie	85686308	85685430	SLITRK1	84456528	84451344	SLITRK6	86373623	86366925
240041	229531_at	25	X	103364753	103364729	24	1	L1ME3B	LINE/L1	103365094	103364400	ZCCHC18	103356822	103360533	FAM199X	103411301	103440583
239048	227509_x_at	25	19	58814882	58814906	25	1	L1ME4b	LINE/L1	58814796	58814960	ZNF8	58790317	58807254	ZSCAN22	58838385	58853698
237573	233198_at	25					2	HERVK22-int	LTR/ERVK
237600	234358_at	25	19	44707050	44707074	25	1	L1MB8	LINE/L1	44706102	44707382	ZNF226	44669226	44682534	ZNF227	44711700	44741421
238911	237556_at	25	16	29138581	29138605	25	1	L1M5	LINE/L1	29138419	29138749	CTB-134H23.2	29049923	29064047	BOLA2B	30205627	29454551
238923	240921_at	25	3	13169493	13169469	25	1	L1MEc	LINE/L1	13170084	13168955	IQSEC1	13114617	12938719	NUP210	13461809	13357737
241890	238604_at	25	3	151703716	151703692	24	1	Tigger1	DNA/TcMar-Tigger	151703784	151702536	SUCNR1	151591431	151599665	MBNL1	151961617	152183569
240455	237023_at	25	22	24251949	24251925	25	1	MER66D	LTR/ERV1	24252027	24251551	AP000350.4	24241117	24236613	GSTT2B	24303373	24299601
240432	243419_at	25	2	91817488	91817512	25	1	MLT1L	LTR/ERVL-MaLR	91817384	91817698	RP11-685N3.1	90538397	90537839	TEKT4	95537178	95542574
240371	242296_x_at	25	2	202096309	202096333	25	1	L1M5	LINE/L1	202096222	202096795	CASP10	202047604	202094129	CASP8	202098166	202152434
240636	229869_at	25	X	53199112	53199136	25	1	Charlie17	DNA/hAT-Charlie	53198745	53199269	TSPYL2	53111549	53117722	KDM5C	53254604	53220503
241392	234110_at	25					2	L1MEf	LINE/L1
241638	235477_at	25	9	35603740	35603716	25	1	Charlie29a	DNA/hAT-Charlie	35603958	35603461	FAM166B	35563896	35561828	TESK1	35605367	35610038
241636	239278_at	25	20	49499080	49499104	25	1	L1ME4b	LINE/L1	49498751	49499134	BCAS4	49411431	49493714	ADNP	49547958	49505453
241508	234571_at	25	1	56587218	56587194	25	1	L1PA13	LINE/L1	56589377	56586873	USP24	55680786	55532032	PPAP2B	57110974	56960419
238583	241647_x_at	25	3	165285540	165285516	25	1	L1MEf	LINE/L1	165285815	165285307	SLITRK3	164914897	164904508	BCHE	165555260	165490692
238624	240861_at	25	4	11432622	11432646	25	1	L2c	LINE/L2	11432545	11432781	HS3ST1	11431389	11394774	RAB28	13485989	13362978
238622	228091_at	25	9	102736710	102736734	25	1	L4_C_Mam	LINE/RTE-X	102736470	102736801	STX17	102668915	102732618	ERP44	102861322	102741461
242989	234056_at	25	13	45958839	45958815	25	1	ERVL-E-int	LTR/ERVL	45958966	45958680	TPT1	45915505	45911008	SLC25A30	45992590	45967451
241914	241156_at	25	7	132458148	132458124	25	1	L1ME3E	LINE/L1	132459420	132458002	AC009365.3	132333553	132413528	CHCHD3	132766848	132469629
242024	233912_x_at	25	9	85711741	85711717	25	1	L1PA4	LINE/L1	85712257	85711546	RASEF	85678092	85594500	FRMD3	86153461	85857905
243054	233062_at	25	6	2273537	2273561	25	1	LTR78	LTR/ERV1	2272719	2273624	GMDS	2245926	1624041	C6orf195	2634837	2622147
242834	240706_at	25	2	190633598	190633622	25	1	L3	LINE/CR1	190633185	190633686	OSGEPL1	190627953	190611386	ORMDL1	190649097	190635049
242877	234297_at	25	5	1568055	1568031	25	1	LTR5B	LTR/ERVK	1568461	1567507	LPCAT1	1524092	1456595	MRPL36	1801480	1798500
243181	237880_at	25	2	12006174	12006198	25	1	LTR16A1	LTR/ERVL	12006070	12006453	LPIN1	11817721	11967535	TRIB2	12857015	12882860
244321	237771_s_at	25	21	10392597	10392621	25	1	MER77	LTR/ERVL	10392379	10392807				TPTE	11029719	10906201
244295	233779_x_at	25					2	THE1C	LTR/ERVL-MaLR
243217	241156_at	25	7	132458208	132458184	25	1	L1ME3E	LINE/L1	132459420	132458002	AC009365.3	132333553	132413528	CHCHD3	132766848	132469629
244368	243848_at	25	7	111987718	111987742	25	1	MLT1J	LTR/ERVL-MaLR	111987417	111987894	ZNF277	111846643	111983151	IFRD1	112063023	112121072
244594	240892_at	25	3	46958309	46958285	25	1	L1MD2	LINE/L1	46958328	46958267	AC109583.1	46930171	46927699	CCDC12	47023500	46963216
246169	231311_at	25	11	66450083	66450059	25	1	MER33	DNA/hAT-Charlie	66450170	66449888	RBM4B	66445392	66432469	SPTBN2	66496697	66452719
246328	232300_at	25	10	88725926	88725902	25	1	LTR48B	LTR/ERV1	88725980	88725424	SNCG	88718375	88723017	ADIRF	88727949	88730672
246066	233062_at	25	6	2273567	2273591	25	1	LTR78	LTR/ERV1	2272719	2273624	GMDS	2245926	1624041	C6orf195	2634837	2622147
247457	237490_at	25	15	62570424	62570448	25	1	MIRb	SINE/MIR	62570399	62570586	C2CD4B	62457482	62455734	TLN2	62682725	63136830
247472	230952_at	25	16	29228804	29228828	25	1	L1ME1	LINE/L1	29227205	29229178	CTB-134H23.2	29049923	29064047	BOLA2B	30205627	29454551
247221	234861_at	25	2	237958085	237958061	25	1	L1MEc	LINE/L1	237958829	237957287	CXCR7	237476430	237491001	COPS8	237993955	238009109
247268	241973_x_at	25					2	LTR5B	LTR/ERVK
247252	244540_at	25					2	L1PBa	LINE/L1
247239	237883_at	25	20	39325741	39325717	25	1	L2c	LINE/L2	39325935	39325675	MAFB	39317880	39314488	TOP1	39657458	39753127
247668	239402_at	25	17	13936726	13936702	25	1	MLT1L	LTR/ERVL-MaLR	13937106	13936583	HS3ST3A1	13505244	13399006	COX10	13972813	14111994
248733	243418_at	25					2	LTR45C	LTR/ERV1
248791	242967_at	25	X	15575425	15575401	25	1	LTR70	LTR/ERV1	15575766	15575075	BMX	15482369	15574652	ACE2	15620271	15579156
248707	241190_at	25	12	41468323	41468347	25	1	L1ME1	LINE/L1	41468278	41468588	CNTN1	41086244	41466220	PDZRN4	41582250	41968392
248779	239698_at	25	17	19800203	19800179	25	1	Kanga2_a	DNA/TcMar-Tc2	19800414	19799861	ULK2	19771249	19674142	AKAP10	19881656	19807615
248811	242354_at	25	15	41128325	41128301	25	1	MLT1F2	LTR/ERVL-MaLR	41128690	41128181	PPP1R14D	41120907	41107650	SPINT1	41136216	41150405
248877	233791_at	25	1	120078537	120078561	25	1	L1MB8	LINE/L1	120077658	120078860	HSD3B1	120049821	120057681	ZNF697	120190396	120162045
248850	240484_at	25	13	44561230	44561254	25	1	LTR33B	LTR/ERVL	44561225	44561335	LACC1	44453420	44468068	SMIM2	44735393	44717679
248826	234119_at	25	18	29881641	29881665	25	1	MER101	LTR/ERV1	29881355	29881801	MEP1B	29765032	29800367	KLHL14	30353025	30252634
248566	227594_at	25	1	35454343	35454319	25	1	Charlie10	DNA/hAT-Charlie	35454492	35453184	ZMYM6NB	35450954	35447136	ZMYM1	35525387	35581460
249174	232944_at	25	15	72026962	72026986	25	1	L1MC1	LINE/L1	72026574	72027171	CT62	71407833	71402583	MYO9A	72410918	72114632
249169	238310_at	25	X	22715154	22715130	25	1	L1MC5a	LINE/L1	22716719	22714627	ZNF645	22291065	22292574	DDX53	23018087	23020204
248944	237381_at	25	16	74226553	74226529	25	1	LTR72B	LTR/ERV1	74226710	74226224	C16orf47	73178346	73160536	PSMD7	74330673	74340186
248914	240895_at	25	6	79953249	79953273	25	1	MLT1I-int	LTR/ERVL-MaLR	79953162	79953666	HMGN3	79944406	79910962	LCA5	80247147	80194708
250053	230922_x_at	25					2	MSTA	LTR/ERVL-MaLR
250278	236476_at	25	X	154357119	154357143	25	1	HAL1ME	LINE/L1	154357089	154357188	BRCC3	154299695	154351349	VBP1	154425284	154468098
250241	241182_at	25	3	133629072	133629048	25	1	L1MEg	LINE/L1	133629148	133628107	RAB6B	133614680	133543083	C3orf36	133648656	133646992
250180	236982_at	25	21	46295398	46295422	25	1	ERV24B_Prim-int	LTR/ERV1	46295369	46296037	PTTG1IP	46293752	46269500	ITGB2	46351904	46305868
251607	233601_at	25	2	211098473	211098497	25	1	LTR57	LTR/ERVL	211098372	211098757	ACADL	211090215	211052663	MYL1	211179914	211154874
250525	242812_at	25	6	30261283	30261259	25	1	L3	LINE/CR1	30261312	30261046	TRIM26	30181204	30152232	TRIM39	30294256	30311506
250361	224054_at	25	21	27832351	27832327	24	1	LTR33	LTR/ERVL	27832727	27832287	APP	27543446	27252861	CYYR1	27945603	27838528
251804	243723_at	25	21	37489905	37489881	24	1	Tigger17b	DNA/TcMar-Tigger	37490194	37489500	CBR1	37442239	37445464	CBR3	37507210	37518864
251814	238310_at	25	X	22715261	22715237	25	1	L1MC5a	LINE/L1	22716719	22714627	ZNF645	22291065	22292574	DDX53	23018087	23020204
253177	233562_at	25					2	MER9B	LTR/ERVK
253220	240020_at	25	6	84676664	84676688	25	1	HAL1M8	LINE/L1	84676432	84677104	CYB5R4	84569362	84670146	MRAP2	84743475	84800600
253223	230248_x_at	25	4	40169082	40169106	25	1	L1MEj	LINE/L1	40168822	40170337	N4BP2	40058446	40159872	RHOH	40192673	40246281
255728	224195_at	25	Y	7678602	7678626	25	1	BSR/Beta	Satellite	7678576	7678869	TBL1Y	6778727	6959724	TSPY4	9175073	9177893
255699	239109_at	25	10	46952757	46952733	25	1	LTR78	LTR/ERV1	46952992	46952488	PTPN20A	46641045	46549955	SYT15	46971400	46955444
251480	233908_x_at	25	10	67415333	67415357	25	1	L1PA15	LINE/L1	67415217	67415474	REEP3	65281123	65384883	CTNNA3	69455927	67679719
251525	243723_at	25	21	37489876	37489852	25	1	Tigger17b	DNA/TcMar-Tigger	37490194	37489500	CBR1	37442239	37445464	CBR3	37507210	37518864
251950	230581_at	25	8	30047836	30047860	25	1	Tigger13a	DNA/TcMar-Tigger	30047466	30048002	DCTN6	30013813	30041156	RBPMS	30241944	30429778
251995	244169_x_at	25	15	70524206	70524182	25	1	L1M6B	LINE/L1	70524683	70524159	TLE3	70390515	70340129	UACA	71055932	70946893
254643	234861_at	25	2	237957556	237957532	25	1	L1MEc	LINE/L1	237958829	237957287	CXCR7	237476430	237491001	COPS8	237993955	238009109
254616	240233_at	25	22	45530401	45530377	25	1	MLT1J	LTR/ERVL-MaLR	45530736	45530260	PHF21B	45405880	45277042	NUP50	45559722	45583892
254597	242333_at	25	1	100402658	100402634	25	1	AluJo	SINE/Alu	100402715	100402394	AGL	100315640	100389579	SLC35A3	100435345	100492535
255820	237556_at	25	16	29138526	29138550	25	1	L1M5	LINE/L1	29138419	29138749	CTB-134H23.2	29049923	29064047	BOLA2B	30205627	29454551
255613	237770_at	25	4	132695727	132695751	25	1	MER77	LTR/ERVL	132695693	132696120	C4orf33	130014472	130034487	RP11-62N21.1	133368390	133356957
254246	231028_at	25	11	4223577	4223601	25	1	MER110-int	LTR/ERV1	4222845	4223783	RRM1	4115937	4160106	OR52B4	4389616	4388493
254818	238932_at	25	3	150183152	150183176	25	1	L1ME3G	LINE/L1	150183098	150183408	TSC22D2	150126122	150177903	SERP1	150321015	150259781
252037	240233_at	25	22	45530439	45530415	25	1	MLT1J	LTR/ERVL-MaLR	45530736	45530260	PHF21B	45405880	45277042	NUP50	45559722	45583892
253364	235229_at	25					2	MER57F	LTR/ERV1
252871	240673_at	25	4	37874187	37874211	25	1	MIR	SINE/MIR	37874123	37874274	PGM2	37828255	37864558	TBC1D1	37892708	38140796
254510	234602_x_at	25	5	142083514	142083490	25	1	L1MEg	LINE/L1	142084996	142083179	FGF1	142077617	141971743	ARHGAP26	142149949	142608576
254488	231311_at	25	11	66450097	66450073	25	1	MER33	DNA/hAT-Charlie	66450170	66449888	RBM4B	66445392	66432469	SPTBN2	66496697	66452719
255955	240557_at	25	3	150183930	150183954	25	1	L1ME3G	LINE/L1	150183784	150183973	TSC22D2	150126122	150177903	SERP1	150321015	150259781
254357	222720_x_at	25	1	186390255	186390279	25	1	L1ME3F	LINE/L1	186389688	186390446	OCLM	186369704	186370587	PDC	186430254	186412698
254304	241607_at	25	1	177975676	177975652	25	1	Tigger4a	DNA/TcMar-Tigger	177975720	177975502	SEC16B	177939348	177896701	RASAL2	178062864	178448644
256091	227509_x_at	25	19	58814411	58814435	25	1	L1ME4b	LINE/L1	58814411	58814492	ZNF8	58790317	58807254	ZSCAN22	58838385	58853698
257111	232662_x_at	25					2	MER39B	LTR/ERV1
257137	239632_at	25	X	70394758	70394782	25	1	CR1-L3A_Croc	LINE/CR1	70394751	70394964	NLGN3	70364681	70391051	GJB1	70435044	70445366
256241	233438_at	25	6	88087849	88087873	24	1	L1ME4b	LINE/L1	88087661	88088203	C6orf163	88054571	88075181	C6orf164	88106840	88109467
257204	232034_at	25	9	68414520	68414544	25	1	Tigger1	DNA/TcMar-Tigger	68414335	68414648	RP11-195B21.3	67968793	67987998	FOXD4L6	69202204	69199480
257316	233828_at	25	2	213571794	213571770	25	1	LTR85c	LTR/Gypsy?	213571898	213571337	ERBB4	213403565	212240446	IKZF2	214017151	213864429
257307	233796_at	25					2	L1P2	LINE/L1
257370	234597_at	25	3	15906820	15906844	25	1	L1MEd	LINE/L1	15906638	15907385	ANKRD28	15901278	15708743	GALNT15	16216156	16273499
258497	237556_at	25	16	29138685	29138709	25	1	L1M5	LINE/L1	29138419	29138749	CTB-134H23.2	29049923	29064047	BOLA2B	30205627	29454551
257735	240447_at	25	1	43922364	43922388	25	1	L1ME3D	LINE/L1	43922307	43922650	HYI	43919660	43916824	PTPRF	43990858	44089343
257442	234546_at	25	19	22205039	22205015	25	1	HERVL-int	LTR/ERVL	22207494	22204557	ZNF208	22193751	22115760	ZNF257	22235254	22274282
257436	240895_at	25	6	79953304	79953328	25	1	MLT1I-int	LTR/ERVL-MaLR	79953162	79953666	HMGN3	79944406	79910962	LCA5	80247147	80194708
258906	244337_at	25	10	122096666	122096690	25	1	L1ME3E	LINE/L1	122096411	122097192	SEC23IP	121652223	121702014	PPAPDC1A	122216466	122349367
259895	244169_x_at	25	15	70524425	70524401	25	1	L1M6B	LINE/L1	70524683	70524159	TLE3	70390515	70340129	UACA	71055932	70946893
259890	233170_at	25	13	71742329	71742353	25	1	Tigger13a	DNA/TcMar-Tigger	71741843	71742476	KLHL1	70682591	70274726	DACH1	72441330	72012098
259893	243419_at	25	2	91817326	91817350	25	1	MER58C	DNA/hAT-Charlie	91817297	91817382	RP11-685N3.1	90538397	90537839	TEKT4	95537178	95542574
257547	234282_at	25					2	L1PA15-16	LINE/L1
257510	238932_at	25	3	150183270	150183294	25	1	L1ME3G	LINE/L1	150183098	150183408	TSC22D2	150126122	150177903	SERP1	150321015	150259781
257507	242381_x_at	25	1	44638589	44638565	25	1	L1MC5a	LINE/L1	44638798	44638505	KLF17	44584522	44600812	DMAP1	44679127	44686353
257655	228908_s_at	25	21	46716863	46716887	25	1	MER58A	DNA/hAT-Charlie	46716713	46716937	POFUT2	46707813	46683843	COL18A1	46825052	46933634
257640	233359_at	25					2	MLT1A0	LTR/ERVL-MaLR
258814	235584_at	25	2	96908041	96908065	25	1	MLT1K	LTR/ERVL-MaLR	96907937	96908071	STARD7	96874563	96850597	TMEM127	96931732	96916312
258996	233164_x_at	25					2	L1PA8	LINE/L1
260021	231028_at	25	11	4223606	4223630	25	1	MER110-int	LTR/ERV1	4222845	4223783	RRM1	4115937	4160106	OR52B4	4389616	4388493
260058	233912_x_at	25					2	L1PA8	LINE/L1
260099	243551_at	25	1	147805756	147805732	25	1	HAL1b	LINE/L1	147805830	147805615	BX842679.1	147632428	147631967	PPIAL4A	147955419	147954635
258692	229021_at	25	15	95027017	95027041	25	1	L1PA13	LINE/L1	95026464	95027085	MCTP2	94774767	95023632	AC016251.1	96831660	96831280
261490	237631_at	25	11	102424642	102424618	25	1	MLT1F2	LTR/ERVL-MaLR	102424943	102424371	MMP7	102401484	102391239	MMP20	102496063	102447566
261451	241149_at	25	16	87749240	87749216	25	1	L1MC3	LINE/L1	87749403	87748874	FLJ00104	87739290	87731749	SLC7A5	87903094	87863629
261330	224475_at	25					2	LTR18B	LTR/ERVL
260586	240892_at	25	3	46958581	46958557	25	1	L1MD2	LINE/L1	46958651	46958471	AC109583.1	46930171	46927699	CCDC12	47023500	46963216
260482	235406_x_at	25	5	87583338	87583362	25	1	MLT1D	LTR/ERVL-MaLR	87583077	87583516	TMEM161B	87565293	87485450	MEF2C	88199922	88013975
261569	234555_at	25	8	144935941	144935965	25	1	L1MEf	LINE/L1	144935419	144936147	NRBP2	144924200	144915764	EPPK1	144952632	144939497
261848	233602_at	25	18	34814617	34814593	25	1	L1MC4	LINE/L1	34814861	34814095	KIAA1328	34409069	34812135	CELF4	35146000	34823010
261961	236982_at	25	21	46295335	46295359	25	1	ERV24B_Prim-int	LTR/ERV1	46294886	46295370	PTTG1IP	46293752	46269500	ITGB2	46351904	46305868
261915	232944_at	25	15	72026998	72027022	25	1	L1MC1	LINE/L1	72026574	72027171	CT62	71407833	71402583	MYO9A	72410918	72114632
262960	243848_at	25	7	111987631	111987655	25	1	MLT1J	LTR/ERVL-MaLR	111987417	111987894	ZNF277	111846643	111983151	IFRD1	112063023	112121072
262758	242346_x_at	25					2	LTR70	LTR/ERV1
262771	237518_at	25	16	74359619	74359595	25	1	L1MEi	LINE/L1	74360121	74359549	PSMD7	74330673	74340186	NPIPL2	74411776	74425978
263018	242354_at	25	15	41128313	41128289	25	1	MLT1F2	LTR/ERVL-MaLR	41128690	41128181	PPP1R14D	41120907	41107650	SPINT1	41136216	41150405
262875	237971_at	25	8	118783898	118783874	25	1	MLT1G	LTR/ERVL-MaLR	118783980	118783762	MED30	118532952	118552501	EXT1	119124092	118806729
267518	234546_at	25	19	22204960	22204936	25	1	HERVL-int	LTR/ERVL	22207494	22204557	ZNF208	22193751	22115760	ZNF257	22235254	22274282
264321	235229_at	25	6	29520512	29520488	25	1	MER57F	LTR/ERV1	29520710	29520305	MAS1L	29455738	29454474	UBD	29527702	29523292
263125	243902_at	25	1	145045414	145045438	25	1	MLT1H1-int	LTR/ERVL-MaLR	145045357	145045803	AL590452.1	144989309	144991365	SEC22B	145096220	145116922
267240	233828_at	25	2	213571582	213571558	25	1	LTR85c	LTR/Gypsy?	213571898	213571337	ERBB4	213403565	212240446	IKZF2	214017151	213864429
267561	AFFX-HUMRGE/M10098_5_at	25					2	SSU-rRNA_Hsa	rRNA
264511	234346_x_at	25	20	33790560	33790584	25	1	L1MEf	LINE/L1	33790413	33790798	PROCR	33759876	33765165	MMP24	33814457	33864801
266143	232662_x_at	25	10	82196587	82196611	25	1	MER39B	LTR/ERV1	82196325	82196938	FAM213A	82167585	82192753	TSPAN14	82213922	82282387
268564	233063_s_at	25	6	2283906	2283930	25	1	L1MEg	LINE/L1	2283528	2284696	GMDS	2245926	1624041	C6orf195	2634837	2622147
268560	228936_at	25	10	65245790	65245766	25	1	L2b	LINE/L2	65245871	65245546	JMJD1C	65225722	64926981	REEP3	65281123	65384883
268631	AFFX-HUMRGE/M10098_M_at	25	GL000220.1	110048	110072	25	1	SSU-rRNA_Hsa	rRNA	109078	110946
264470	241182_at	25	3	133629007	133628983	25	1	L1MEg	LINE/L1	133629148	133628107	RAB6B	133614680	133543083	C3orf36	133648656	133646992
264603	241684_at	25	17	40903500	40903476	25	1	MIRb	SINE/MIR	40903644	40903386	EZH1	40897071	40852293	RAMP2	40910465	40915059
267062	239391_at	25	9	96206260	96206236	25	1	L1MEf	LINE/L1	96206306	96205807	C9orf129	96108696	96080481	FAM120AOS	96215874	96208776
267043	233177_s_at	25	2	219211417	219211441	25	1	L2c	LINE/L2	219211018	219211505	TMBIM1	219157309	219138915	C2orf62	219221579	219232822
266085	239109_at	25	10	46952748	46952724	25	1	LTR78	LTR/ERV1	46952992	46952488	PTPN20A	46641045	46549955	SYT15	46971400	46955444
263271	232106_s_at	25	19	33459976	33459952	25	1	MER52C	LTR/ERV1	33460915	33459705	CEP89	33462897	33369908	C19orf40	33463115	33469128
267405	233562_at	25	10	42989630	42989654	25	1	MER9B	LTR/ERVK	42989557	42990050	AL133216.1	38717074	38736820	ZNF33B	43134016	43069633
267389	237235_at	25	16	89321576	89321552	25	1	LTR73	LTR/ERV1	89321622	89321273	ZNF778	89284118	89295363	ANKRD11	89556969	89334038
265830	242967_at	25					2	LTR70	LTR/ERV1
264259	232034_at	25					2	Tigger1	DNA/TcMar-Tigger
264297	240895_at	25	6	79953516	79953540	25	1	MLT1I-int	LTR/ERVL-MaLR	79953162	79953666	HMGN3	79944406	79910962	LCA5	80247147	80194708
267177	234753_x_at	25	18	32984071	32984047	25	1	L1PA5	LINE/L1	32984913	32983967	ZNF396	32957301	32946661	RP11-322E11.6	33077904	33023835
264709	234597_at	25	3	15906923	15906947	25	1	L1MEd	LINE/L1	15906638	15907385	ANKRD28	15901278	15708743	GALNT15	16216156	16273499
265664	237770_at	25					2	MER77	LTR/ERVL
268853	240507_at	25	20	47132918	47132942	25	1	MLT2B4	LTR/ERVL	47132870	47133023	SULF2	46415360	46285092	PREX1	47444420	47240790
268809	243551_at	25	1	147805777	147805753	25	1	HAL1b	LINE/L1	147805830	147805615	BX842679.1	147632428	147631967	PPIAL4A	147955419	147954635
268718	234602_x_at	25	5	142083785	142083761	25	1	L1MEg	LINE/L1	142084996	142083179	FGF1	142077617	141971743	ARHGAP26	142149949	142608576
268657	239402_at	25	17	13936778	13936754	25	1	MLT1L	LTR/ERVL-MaLR	13937106	13936583	HS3ST3A1	13505244	13399006	COX10	13972813	14111994
263346	228091_at	25	9	102736526	102736550	25	1	L4_C_Mam	LINE/RTE-X	102736470	102736801	STX17	102668915	102732618	ERP44	102861322	102741461
269043	237587_at	25	5	169615495	169615471	25	1	L2c	LINE/L2	169615719	169615339	FOXI1	169532901	169536727	C5orf58	169659451	169679579
268986	240020_at	25	6	84676811	84676835	25	1	HAL1M8	LINE/L1	84676432	84677104	CYB5R4	84569362	84670146	MRAP2	84743475	84800600
269864	238184_at	25	4	135560781	135560805	25	1	BLACKJACK	DNA/hAT-Blackjack	135560476	135561707	PABPC4L	135122903	135117488	PCDH18	138453648	138440072
270111	233732_at	25	7	30617708	30617684	25	1	LOR1-int	LTR/ERV1	30617992	30616448	GGCT	30591095	30536237	GARS	30634297	30673649
270383	224667_x_at	25					2	AluSx	SINE/Alu
271733	234555_at	25	8	144935581	144935605	25	1	L1MEf	LINE/L1	144935419	144936147	NRBP2	144924200	144915764	EPPK1	144952632	144939497
271667	238648_at	25	7	64298872	64298848	25	1	HERV-Fc1-int	LTR/ERV1	64300190	64295616	ZNF138	64254766	64294054	ZNF273	64330550	64391344
271613	239972_at	25	18	11653435	11653411	25	1	LTR81C	LTR/Gypsy	11653606	11653271	PIEZO2	11148587	10666480	GNAL	11688955	11885684
271614	233601_at	25	2	211098425	211098449	25	1	LTR57	LTR/ERVL	211098372	211098757	ACADL	211090215	211052663	MYL1	211179914	211154874
271522	239402_at	25	17	13936700	13936676	25	1	MLT1L	LTR/ERVL-MaLR	13937106	13936583	HS3ST3A1	13505244	13399006	COX10	13972813	14111994
272705	237587_at	25	5	169615368	169615344	25	1	L2c	LINE/L2	169615719	169615339	FOXI1	169532901	169536727	C5orf58	169659451	169679579
272943	241149_at	25	16	87749074	87749050	25	1	L1MC3	LINE/L1	87749403	87748874	FLJ00104	87739290	87731749	SLC7A5	87903094	87863629
272719	233197_at	25	9	21324249	21324225	25	1	MLT1F1	LTR/ERVL-MaLR	21324507	21324011	IFNA5	21305312	21304613	KLHL9	21335379	21329670
272791	235185_s_at	25	1	149288028	149288052	25	1	L2	LINE/L2	149287909	149288072	NBPF16	148739443	148758311	FCGR1C	149320441	149378365
272766	229531_at	25	X	103364288	103364264	25	1	MIR	SINE/MIR	103364343	103364236	ZCCHC18	103356822	103360533	FAM199X	103411301	103440583
273041	239391_at	25	9	96206174	96206150	25	1	L1MEf	LINE/L1	96206306	96205807	C9orf129	96108696	96080481	FAM120AOS	96215874	96208776
274135	236574_at	25	19	52898872	52898848	25	1	MER70A	LTR/ERVL	52899182	52898733	ZNF880	52873170	52889048	ZNF528	52901102	52921665
273378	233062_at	25	6	2273431	2273455	25	1	LTR78	LTR/ERV1	2272719	2273624	GMDS	2245926	1624041	C6orf195	2634837	2622147
272817	233791_at	25	1	120078701	120078725	25	1	L1MB8	LINE/L1	120077658	120078860	HSD3B1	120049821	120057681	ZNF697	120190396	120162045
273254	240706_at	25	2	190633541	190633565	25	1	L3	LINE/CR1	190633185	190633686	OSGEPL1	190627953	190611386	ORMDL1	190649097	190635049
273298	233419_at	25	9	2680875	2680851	25	1	MIRb	SINE/MIR	2681059	2680846	VLDLR	2621834	2654480	KCNV2	2717502	2730037
274498	237809_at	25	6	168631596	168631620	25	1	MER89	LTR/ERV1	168631333	168631759	FRMD1	168482237	168456425	DACT2	168720434	168693512
274224	241108_at	25	7	47963780	47963756	25	1	LTR8B	LTR/ERV1	47964418	47963650	C7orf69	47834889	47859445	SUN3	48068716	48026745
274660	230961_at	25	17	7780989	7780965	25	1	L1ME3G	LINE/L1	7781132	7780864	CYB5D1	7761064	7765600	CHD3	7788124	7816078
274550	234251_at	25					2	L1M1	LINE/L1
274755	224261_at	25	2	202036174	202036198	25	1	L1PA10	LINE/L1	202036045	202036379	CFLAR	201980827	202029033	CASP10	202047604	202094129
275733	234597_at	25	3	15906916	15906940	25	1	L1MEd	LINE/L1	15906638	15907385	ANKRD28	15901278	15708743	GALNT15	16216156	16273499
275713	234861_at	25	2	237957404	237957380	25	1	L1MEc	LINE/L1	237958829	237957287	CXCR7	237476430	237491001	COPS8	237993955	238009109
275675	238718_at	25	11	63338610	63338586	25	1	L1ME3F	LINE/L1	63338861	63338417	HRASLS2	63330855	63320242	PLA2G16	63384355	63340667
275672	243229_at	25	6	167394568	167394544	25	1	L1MEh	LINE/L1	167394579	167394323	RNASET2	167370679	167342992	FGFR1OP	167412670	167455906
277440	240901_at	25	X	49652706	49652730	25	1	L1MEd	LINE/L1	49652028	49652748	USP27X	49644470	49647166	CLCN5	49687225	49863892
275793	231455_at	25	2	6869444	6869420	25	1	MLT1J	LTR/ERVL-MaLR	6869820	6869419	SOX11	5832799	5841516	CMPK2	7006766	6980701
275851	234571_at	25	1	56587096	56587072	25	1	L1PA13	LINE/L1	56589377	56586873	USP24	55680786	55532032	PPAP2B	57110974	56960419
275874	233063_s_at	25	6	2283815	2283839	25	1	L1MEg	LINE/L1	2283528	2284696	GMDS	2245926	1624041	C6orf195	2634837	2622147
277054	238718_at	25	11	63338703	63338679	25	1	L1ME3F	LINE/L1	63338861	63338417	HRASLS2	63330855	63320242	PLA2G16	63384355	63340667
277129	242731_x_at	25	10	88692377	88692401	25	1	LTR103_Mam	LTR/ERV1?	88692309	88692620	BMPR1A	88516407	88684945	MMRN2	88729238	88695297
278416	233325_at	25	9	99076264	99076240	25	1	L1M4b	LINE/L1	99076265	99076057	HSD17B3	99064434	98997588	SLC35D2	99145992	99082988
278469	238184_at	25	4	135561306	135561330	25	1	BLACKJACK	DNA/hAT-Blackjack	135560476	135561707	PABPC4L	135122903	135117488	PCDH18	138453648	138440072
276220	236194_at	25	5	44828456	44828480	25	1	L1ME3Cz	LINE/L1	44827732	44828629	MRPS30	44809027	44820530	HCN1	45696253	45259349
277584	234251_at	25	19	12559633	12559609	25	1	L1M1	LINE/L1	12560966	12559596	ZNF443	12551926	12540521	ZNF709	12662288	12571998
277589	240557_at	25	3	150184062	150184086	25	1	L1ME3G	LINE/L1	150184015	150184106	TSC22D2	150126122	150177903	SERP1	150321015	150259781
277672	241263_at	25	12	72193300	72193324	25	1	L1ME4b	LINE/L1	72193196	72193501	RAB21	72148654	72184699	TBC1D15	72233487	72320629
277623	232975_at	25	12	63578905	63578881	25	1	L1PA15	LINE/L1	63579094	63577402	AVPR1A	63544722	63539014	DPY19L2	64062719	63952693
277624	237556_at	25	16	29138469	29138493	25	1	L1M5	LINE/L1	29138419	29138749	CTB-134H23.2	29049923	29064047	BOLA2B	30205627	29454551
281463	243941_at	25	15	102342403	102342427	25	1	MLT1H	LTR/ERVL-MaLR	102342129	102342589	RP11-89K11.1	102285913	102277302	OR4F6	102345902	102346876
278573	238293_at	25	1	56298039	56298063	25	1	LTR16C	LTR/ERVL	56297859	56298294	USP24	55680786	55532032	PPAP2B	57110974	56960419
278517	239632_at	25	X	70394709	70394733	25	1	L3	LINE/CR1	70394658	70394747	NLGN3	70364681	70391051	GJB1	70435044	70445366
278986	234861_at	25	2	237957611	237957588	24	1	L1MEc	LINE/L1	237958829	237957287	CXCR7	237476430	237491001	COPS8	237993955	238009109
277198	233164_x_at	25	2	227851861	227851885	25	1	L1PA8	LINE/L1	227851170	227852067	RHBDD1	227700297	227863931	COL4A4	228028829	227867427
277250	233908_x_at	25					2	L1PA15	LINE/L1
277251	236616_at	25	2	113966720	113966744	25	1	L4_B_Mam	LINE/RTE-X	113966551	113966942	PSD4	113914902	113960814	PAX8	114036527	113973574
277236	227917_at	25					2	LTR5A	LTR/ERVK
277505	235010_at	25	11	10900414	10900438	25	1	LTR33A	LTR/ERVL	10900242	10900861	ZBED5	10880343	10833621	GALNT18	11643552	11292423
279084	243229_at	25	6	167394757	167394733	25	1	MER63B	DNA/hAT-Blackjack	167394994	167394580	RNASET2	167370679	167342992	FGFR1OP	167412670	167455906
277374	234555_at	25	8	144935790	144935814	25	1	L1MEf	LINE/L1	144935419	144936147	NRBP2	144924200	144915764	EPPK1	144952632	144939497
277287	236411_at	25	4	770726	770702	25	1	L1ME1	LINE/L1	770965	770700	PCGF3	699537	764428	CPLX1	819986	778745
278638	231311_at	25	11	66450130	66450106	25	1	MER33	DNA/hAT-Charlie	66450170	66449888	RBM4B	66445392	66432469	SPTBN2	66496697	66452719
278607	233419_at	25	9	2680906	2680882	25	1	MIRb	SINE/MIR	2681059	2680846	VLDLR	2621834	2654480	KCNV2	2717502	2730037
281609	230581_at	25	8	30047741	30047765	25	1	Tigger13a	DNA/TcMar-Tigger	30047466	30048002	DCTN6	30013813	30041156	RBPMS	30241944	30429778
281538	233779_x_at	25					2	THE1C	LTR/ERVL-MaLR
281628	243848_at	25	7	111987611	111987635	25	1	MLT1J	LTR/ERVL-MaLR	111987417	111987894	ZNF277	111846643	111983151	IFRD1	112063023	112121072
281561	224475_at	25					2	LTR18B	LTR/ERVL
280435	230961_at	25	17	7780765	7780741	25	1	L1ME3G	LINE/L1	7780774	7780470	CYB5D1	7761064	7765600	CHD3	7788124	7816078
280492	228679_at	25	10	60934176	60934152	25	1	LTR81B	LTR/Gypsy	60934359	60933853	BICC1	60272900	60591195	PHYHIPL	60936350	61007534
280463	234657_at	25	7	22974234	22974210	25	1	MER68	LTR/ERVL	22974703	22974147	TOMM7	22862470	22852251	FAM126A	23053749	22980878
279939	242812_at	25	6	30261127	30261103	25	1	L3	LINE/CR1	30261312	30261046	TRIM26	30181204	30152232	TRIM39	30294256	30311506
279973	244540_at	25	1	106495264	106495240	25	1	L1PBa	LINE/L1	106495311	106492540	AMY1C	104293028	104301312	PRMT6	107599267	107601916
281744	235161_at	25	12	26107322	26107298	25	1	MER57B2	LTR/ERV1	26107602	26107215	IFLTD1	25801513	25562241	RASSF8	26111962	26232825
278835	234654_at	25	20	34842474	34842498	25	1	L1MB3	LINE/L1	34842380	34842615	AAR2	34824381	34858840	DLGAP4	34894258	35157040
279822	233828_at	25	2	213571766	213571742	24	1	LTR85c	LTR/Gypsy?	213571898	213571337	ERBB4	213403565	212240446	IKZF2	214017151	213864429
279883	236854_at	25	20	46999192	46999216	25	1	LTR48	LTR/ERV1	46998915	46999532	SULF2	46415360	46285092	PREX1	47444420	47240790
280138	228679_at	25	10	60934248	60934224	25	1	LTR81B	LTR/Gypsy	60934359	60933853	BICC1	60272900	60591195	PHYHIPL	60936350	61007534
282816	229315_at	25	X	73231715	73231739	25	1	L1MC4a	LINE/L1	73231642	73231775	CHIC1	72783036	72906937	ZCCHC13	73524025	73524868
280282	233419_at	25	9	2681002	2680978	25	1	MIRb	SINE/MIR	2681059	2680846	VLDLR	2621834	2654480	KCNV2	2717502	2730037
280232	242346_x_at	25	19	20331832	20331808	25	1	LTR70	LTR/ERV1	20332477	20331250	ZNF486	20278037	20311299	AC078899.2	20378626	20379200
280307	242532_at	25	12	78134732	78134756	25	1	L3	LINE/CR1	78134545	78134797	AC073528.1	77950568	77949297	NAV3	78224685	78606790
282672	237771_s_at	25					2	MER77	LTR/ERVL
282994	236574_at	25	19	52898556	52898532	25	1	L1MD	LINE/L1	52898653	52898486	ZNF880	52873170	52889048	ZNF528	52901102	52921665
282898	235161_at	25	12	26107158	26107134	25	1	MER57A-int	LTR/ERV1	26107214	26106692	IFLTD1	25801513	25562241	RASSF8	26111962	26232825
283319	243844_at	25	4	137718321	137718297	25	1	ERVL-E-int	LTR/ERVL	137718416	137717869	PABPC4L	135122903	135117488	PCDH18	138453648	138440072
284242	230834_at	25	3	197396009	197395985	25	1	L1MD3	LINE/L1	197396701	197395930	BDH1	197300194	197236654	KIAA0226	197476598	197398264
284435	240447_at	25	1	43922526	43922550	25	1	L1ME3D	LINE/L1	43922307	43922650	HYI	43919660	43916824	PTPRF	43990858	44089343
283158	236486_at	25	17	80235471	80235495	25	1	MLT1A1	LTR/ERVL-MaLR	80235408	80235783	AC132872.2	80214131	80216080	CD7	80275478	80272744
283200	240764_at	25	10	77145193	77145169	25	1	MLT1G1	LTR/ERVL-MaLR	77145553	77145061	COMTD1	76995788	76993727	ZNF503	77161664	77157588
284099	234654_at	25					2	L1MB3	LINE/L1
283373	239967_at	25	9	74943306	74943330	25	1	MLT1B	LTR/ERVL-MaLR	74943111	74943435	GDA	74729511	74872109	ZFAND5	74980163	74966341
284648	244740_at	25					2	LTR47B2	LTR/ERVL
284337	233359_at	25	17	75978248	75978272	25	1	MLT1A0	LTR/ERVL-MaLR	75977987	75978347	FLJ45079	75878659	75875109	TNRC6C	76000249	76104916
285631	237381_at	25	16	74226364	74226340	25	1	LTR72B	LTR/ERV1	74226710	74226224	C16orf47	73178346	73160536	PSMD7	74330673	74340186
285643	233908_x_at	25					2	L1PA15	LINE/L1
285767	225193_at	25	22	26910362	26910386	25	1	L1MC4	LINE/L1	26909940	26910456	TFIP11	26908471	26887191	TPST2	26992681	26921458
286007	229531_at	25	X	103364524	103364500	25	1	L1ME3B	LINE/L1	103365094	103364400	ZCCHC18	103356822	103360533	FAM199X	103411301	103440583
285977	233063_s_at	25	6	2283794	2283818	25	1	L1MEg	LINE/L1	2283528	2284696	GMDS	2245926	1624041	C6orf195	2634837	2622147
285951	225193_at	25	22	26910197	26910221	24	1	L1MC4	LINE/L1	26909940	26910456	TFIP11	26908471	26887191	TPST2	26992681	26921458
286132	240557_at	25	3	150183812	150183836	25	1	L1ME3G	LINE/L1	150183784	150183973	TSC22D2	150126122	150177903	SERP1	150321015	150259781
286125	238310_at	25	X	22715119	22715095	25	1	L1MC5a	LINE/L1	22716719	22714627	ZNF645	22291065	22292574	DDX53	23018087	23020204
286190	237932_at	25	X	113119590	113119566	25	1	L1MC3	LINE/L1	113121389	113119528	AMOT	112084043	112017731	HTR2C	113818551	114144624
287349	243723_at	25	21	37489970	37489946	25	1	Tigger17b	DNA/TcMar-Tigger	37490194	37489500	CBR1	37442239	37445464	CBR3	37507210	37518864
287253	240892_at	25	3	46958326	46958302	25	1	L1MD2	LINE/L1	46958328	46958267	AC109583.1	46930171	46927699	CCDC12	47023500	46963216
288405	237556_at	25	16	29138612	29138636	25	1	L1M5	LINE/L1	29138419	29138749	CTB-134H23.2	29049923	29064047	BOLA2B	30205627	29454551
287419	237770_at	25					2	MER77	LTR/ERVL
287487	231447_at	25	20	18362034	18362058	25	1	LTR16A	LTR/ERVL	18361806	18362168	ZNF133	18269121	18297640	DZANK1	18447829	18364011
287443	234056_at	25	13	45958643	45958619	25	1	ERVL-E-int	LTR/ERVL	45958670	45958204	TPT1	45915505	45911008	SLC25A30	45992590	45967451
288581	227917_at	25					2	LTR5A	LTR/ERVK
288783	232836_at	25	20	11790771	11790747	25	1	LTR16C	LTR/ERVL	11790999	11790638	C20orf187	11008408	11010014	BTBD3	11871371	11907257
290051	234654_at	25	20	34842491	34842515	25	1	L1MB3	LINE/L1	34842380	34842615	AAR2	34824381	34858840	DLGAP4	34894258	35157040
290099	231455_at	25	2	6869718	6869694	25	1	MLT1J	LTR/ERVL-MaLR	6869820	6869419	SOX11	5832799	5841516	CMPK2	7006766	6980701
289909	230961_at	25	17	7781124	7781100	25	1	L1ME3G	LINE/L1	7781132	7780864	CYB5D1	7761064	7765600	CHD3	7788124	7816078
289924	236719_at	25	2	8806855	8806831	25	1	L1ME3C	LINE/L1	8807492	8806764	RNF144A	7057523	7208417	ID2	8818975	8824583
289048	231447_at	25	20	18361994	18362018	25	1	LTR16A	LTR/ERVL	18361806	18362168	ZNF133	18269121	18297640	DZANK1	18447829	18364011
289812	240673_at	25					2	L1MA9	LINE/L1
290252	230248_x_at	25	4	40169332	40169356	25	1	L1MEj	LINE/L1	40168822	40170337	N4BP2	40058446	40159872	RHOH	40192673	40246281
290257	237506_at	25	2	120446648	120446672	25	1	LTR16B	LTR/ERVL	120446382	120446792	TMEM177	120436743	120444083	PTPN4	120517207	120741394
290326	242208_at	25					2	L1MC4a	LINE/L1
291270	233835_at	25	3	128229288	128229312	25	1	L1MB7	LINE/L1	128228902	128229397	GATA2	128212028	128198270	C3orf27	128294929	128290843
291333	243317_at	25	1	94319462	94319486	25	1	L1ME4b	LINE/L1	94319420	94319883	BCAR3	94312706	94027347	DNTTIP2	94345474	94333373
293071	243795_s_at	25	2	114785485	114785509	25	1	MLT1J-int	LTR/ERVL-MaLR	114785229	114785520	ACTR3	114647537	114720173	DPP10	115199876	116603328
292982	240901_at	25	X	49652596	49652620	25	1	L1MEd	LINE/L1	49652028	49652748	USP27X	49644470	49647166	CLCN5	49687225	49863892
292980	242731_x_at	25	10	88692321	88692345	25	1	LTR103_Mam	LTR/ERV1?	88692309	88692620	BMPR1A	88516407	88684945	MMRN2	88729238	88695297
292822	225193_at	25	22	26910296	26910319	24	1	L1MC4	LINE/L1	26909940	26910456	TFIP11	26908471	26887191	TPST2	26992681	26921458
291463	235010_at	25	11	10900722	10900746	25	1	LTR33A	LTR/ERVL	10900242	10900861	ZBED5	10880343	10833621	GALNT18	11643552	11292423
291475	229315_at	25	X	73231566	73231590	25	1	L1MD2	LINE/L1	73230981	73231624	CHIC1	72783036	72906937	ZCCHC13	73524025	73524868
292964	233170_at	25	13	71742127	71742151	25	1	Tigger13a	DNA/TcMar-Tigger	71741843	71742476	KLHL1	70682591	70274726	DACH1	72441330	72012098
292708	238184_at	25	4	135561637	135561661	25	1	BLACKJACK	DNA/hAT-Blackjack	135560476	135561707	PABPC4L	135122903	135117488	PCDH18	138453648	138440072
292771	AFFX-HUMRGE/M10098_5_at	25	21	9827060	9827084	25	1	SSU-rRNA_Hsa	rRNA	9827005	9827581				TPTE	11029719	10906201
291741	234358_at	25	19	44707076	44707100	25	1	L1MB8	LINE/L1	44706102	44707382	ZNF226	44669226	44682534	ZNF227	44711700	44741421
291689	242208_at	25					2	L1MC4a	LINE/L1
288983	241156_at	25	7	132458245	132458221	25	1	L1ME3E	LINE/L1	132459420	132458002	AC009365.3	132333553	132413528	CHCHD3	132766848	132469629
293082	238293_at	25	1	56297968	56297992	25	1	LTR16C	LTR/ERVL	56297859	56298294	USP24	55680786	55532032	PPAP2B	57110974	56960419
293083	229531_at	25	X	103364741	103364717	25	1	L1ME3B	LINE/L1	103365094	103364400	ZCCHC18	103356822	103360533	FAM199X	103411301	103440583
293176	242333_at	25	1	100403070	100403046	25	1	LTR48	LTR/ERV1	100403485	100402949	AGL	100315640	100389579	SLC35A3	100435345	100492535
293246	231028_at	25	11	4223633	4223657	25	1	MER110-int	LTR/ERV1	4222845	4223783	RRM1	4115937	4160106	OR52B4	4389616	4388493
293261	240557_at	25	3	150183890	150183914	25	1	L1ME3G	LINE/L1	150183784	150183973	TSC22D2	150126122	150177903	SERP1	150321015	150259781
293210	230928_at	25	3	26758614	26758638	25	1	MER5B	DNA/hAT-Charlie	26758521	26758661	LRRC3B	26664297	26752267	NEK10	27410951	27151576
293229	235185_s_at	25	1	149288042	149288066	25	1	L2	LINE/L2	149287909	149288072	NBPF16	148739443	148758311	FCGR1C	149320441	149378365
294217	224006_at	25	12	74593565	74593541	25	1	THE1B	LTR/ERVL-MaLR	74593693	74593304	TRHDE	72481046	73059422	ATXN7L3B	74931551	74935223
294239	243419_at	25	2	91817311	91817335	25	1	MER58C	DNA/hAT-Charlie	91817297	91817382	RP11-685N3.1	90538397	90537839	TEKT4	95537178	95542574
295490	237023_at	25	22	24252017	24251993	25	1	MER66D	LTR/ERV1	24252027	24251551	AP000350.4	24241117	24236613	GSTT2B	24303373	24299601
294739	232191_at	25	21	44337081	44337057	25	1	MER48	LTR/ERV1	44337223	44336852	NDUFV3	44299754	44329783	PKNOX1	44394620	44454172
294444	237850_at	25	9	99457931	99457955	25	1	L1MA5	LINE/L1	99457718	99458017	AAED1	99417585	99401859	ZNF510	99540411	99518147
294463	229531_at	25	X	103364463	103364439	25	1	L1ME3B	LINE/L1	103365094	103364400	ZCCHC18	103356822	103360533	FAM199X	103411301	103440583
294386	233935_at	25	19	6661731	6661707	25	1	LTR6A	LTR/ERV1	6661734	6661226	CD70	6604114	6583194	TNFSF14	6670599	6663148
294339	244308_at	25	10	46953162	46953186	25	1	LTR33B	LTR/ERVL	46953077	46953260	PTPN20A	46641045	46549955	SYT15	46971400	46955444
295714	242978_x_at	25	1	160955805	160955781	25	1	LTR7B	LTR/ERV1	160955842	160955464	ITLN2	160924589	160914815	F11R	161008784	160965001
295800	222720_x_at	25	1	186390108	186390132	25	1	L1ME3F	LINE/L1	186389688	186390446	OCLM	186369704	186370587	PDC	186430254	186412698
295589	234861_at	25	2	237958185	237958161	25	1	L1MEc	LINE/L1	237958829	237957287	CXCR7	237476430	237491001	COPS8	237993955	238009109
295548	243125_x_at	25	7	91498244	91498268	25	1	L1M5	LINE/L1	91498191	91498346	FZD1	90893783	90898123	MTERF	91510034	91500243
296111	233835_at	25	3	128228935	128228959	25	1	L1MB7	LINE/L1	128228902	128229397	GATA2	128212028	128198270	C3orf27	128294929	128290843
296128	234346_x_at	25					2	L1ME1	LINE/L1
295936	240901_at	25	X	49652692	49652716	25	1	L1MEd	LINE/L1	49652028	49652748	USP27X	49644470	49647166	CLCN5	49687225	49863892
296010	241684_at	25	17	40903507	40903483	25	1	MIRb	SINE/MIR	40903644	40903386	EZH1	40897071	40852293	RAMP2	40910465	40915059
297065	233438_at	25	6	88088044	88088068	25	1	L1ME4b	LINE/L1	88087661	88088203	C6orf163	88054571	88075181	C6orf164	88106840	88109467
297072	242289_at	25	12	93906318	93906342	25	1	Charlie10	DNA/hAT-Charlie	93906255	93906959	MRPL42	93861264	93897545	SOCS2	93963590	93977263
297354	244292_at	25	13	45943114	45943138	25	1	L2a	LINE/L2	45943002	45943204	TPT1	45915505	45911008	SLC25A30	45992590	45967451
297232	243317_at	25	1	94319706	94319730	25	1	L1ME4b	LINE/L1	94319420	94319883	BCAR3	94312706	94027347	DNTTIP2	94345474	94333373
296976	242289_at	25	12	93906649	93906673	25	1	Charlie10	DNA/hAT-Charlie	93906255	93906959	MRPL42	93861264	93897545	SOCS2	93963590	93977263
297005	242289_at	25	12	93906488	93906512	25	1	Charlie10	DNA/hAT-Charlie	93906255	93906959	MRPL42	93861264	93897545	SOCS2	93963590	93977263
297421	240892_at	25	3	46958547	46958523	25	1	L1MD2	LINE/L1	46958651	46958471	AC109583.1	46930171	46927699	CCDC12	47023500	46963216
297538	AFFX-r2-Hs18SrRNA-M_x_at	25					2	SSU-rRNA_Hsa	rRNA
298412	241263_at	25	12	72193044	72193068	25	1	LTR67B	LTR/ERVL	72192613	72193194	RAB21	72148654	72184699	TBC1D15	72233487	72320629
298352	243936_x_at	25	7	140758338	140758362	25	1	Zaphod	DNA/hAT-Tip100	140758051	140758490	MRPS33	140715028	140705854	TMEM178B	140774032	141180180
298985	233105_at	25	11	8697694	8697670	25	1	Charlie1a	DNA/hAT-Charlie	8698031	8697597	TRIM66	8693413	8633584	RPL27A	8703958	8736306
298913	234925_at	25	16	86365796	86365772	25	1	MLT1D	LTR/ERVL-MaLR	86365828	86365701	IRF8	85932409	85956215	FOXF1	86544133	86548076
300158	233835_at	25	3	128229184	128229208	25	1	L1MB7	LINE/L1	128228902	128229397	GATA2	128212028	128198270	C3orf27	128294929	128290843
300150	233958_at	25	3	81148918	81148942	25	1	AluJr4	SINE/Alu	81148683	81148975	ROBO1	79816965	78646390	GBE1	81811312	81538850
300211	240921_at	25	3	13169404	13169380	25	1	L1MEc	LINE/L1	13170084	13168955	IQSEC1	13114617	12938719	NUP210	13461809	13357737
299920	240921_at	25	3	13169169	13169145	25	1	L1MEc	LINE/L1	13170084	13168955	IQSEC1	13114617	12938719	NUP210	13461809	13357737
299855	239967_at	25					2	MLT1B	LTR/ERVL-MaLR
299826	237770_at	25	4	132695717	132695741	25	1	MER77	LTR/ERVL	132695693	132696120	C4orf33	130014472	130034487	RP11-62N21.1	133368390	133356957
300013	231215_at	25	19	37979327	37979351	25	1	L1ME3Cz	LINE/L1	37978793	37979535	ZNF570	37958487	37976260	ZNF793	37997841	38039664
298895	235124_at	25	15	44826918	44826894	25	1	MLT2D	LTR/ERVL	44827052	44826660	CTDSPL2	44719432	44821236	EIF3J	44829255	44855227
298816	234657_at	25	7	22974275	22974251	25	1	MER68	LTR/ERVL	22974703	22974147	TOMM7	22862470	22852251	FAM126A	23053749	22980878
300081	229869_at	25	X	53199116	53199140	25	1	Charlie17	DNA/hAT-Charlie	53198745	53199269	TSPYL2	53111549	53117722	KDM5C	53254604	53220503
301268	244308_at	25	10	46953190	46953214	25	1	LTR33B	LTR/ERVL	46953077	46953260	PTPN20A	46641045	46549955	SYT15	46971400	46955444
301355	225193_at	25	22	26910013	26910037	25	1	L1MC4	LINE/L1	26909940	26910456	TFIP11	26908471	26887191	TPST2	26992681	26921458
300425	227917_at	25					2	LTR5A	LTR/ERVK
301612	234654_at	25					2	L1MB3	LINE/L1
299820	234565_x_at	25	X	63142792	63142816	25	1	MER4-int	LTR/ERV1	63142788	63143019	ARHGEF9	63005426	62854847	AMER1	63425624	63404997
301705	236355_s_at	25	10	81549116	81549092	25	1	LTR16A	LTR/ERVL	81549411	81549030	NUTM2B	81462983	81474437	NUTM2E	81601114	81610632
301765	234445_at	25	6	30020602	30020578	25	1	L1MA4A	LINE/L1	30020785	30019591	HLA-A	29909037	29913661	ZNRD1	30026676	30032686
301766	244278_at	25	15	74163348	74163324	25	1	MER70C	LTR/ERVL	74163700	74163158	C15orf59	74045088	74032141	TBC1D21	74165949	74181555
300338	238718_at	25	11	63338736	63338712	25	1	L1ME3F	LINE/L1	63338861	63338417	HRASLS2	63330855	63320242	PLA2G16	63384355	63340667
301448	244308_at	25	10	46953179	46953203	25	1	LTR33B	LTR/ERVL	46953077	46953260	PTPN20A	46641045	46549955	SYT15	46971400	46955444
301458	230248_x_at	25	4	40169210	40169234	25	1	L1MEj	LINE/L1	40168822	40170337	N4BP2	40058446	40159872	RHOH	40192673	40246281
302851	AFFX-r2-Hs28SrRNA-M_at	25					2	LSU-rRNA_Hsa	rRNA
302658	233438_at	25	6	88088079	88088103	25	1	L1ME4b	LINE/L1	88087661	88088203	C6orf163	88054571	88075181	C6orf164	88106840	88109467
304415	237838_at	25	7	54645999	54645975	25	1	ERVL-E-int	LTR/ERVL	54646620	54645900	VSTM2A	54610018	54638773	SEC61G	54827667	54819943
304395	234358_at	25	19	44707233	44707257	25	1	L1MB8	LINE/L1	44706102	44707382	ZNF226	44669226	44682534	ZNF227	44711700	44741421
303046	243795_s_at	25	2	114785417	114785441	25	1	MLT1J-int	LTR/ERVL-MaLR	114785229	114785520	ACTR3	114647537	114720173	DPP10	115199876	116603328
303058	243125_x_at	25	7	91498221	91498245	25	1	L1M5	LINE/L1	91498191	91498346	FZD1	90893783	90898123	MTERF	91510034	91500243
303112	234588_at	25	4	164857082	164857058	25	1	Tigger1	DNA/TcMar-Tigger	164857585	164856959	MARCH1	165305202	164445450	TRIM61	165898820	165875598
303117	240892_at	25	3	46958506	46958482	25	1	L1MD2	LINE/L1	46958651	46958471	AC109583.1	46930171	46927699	CCDC12	47023500	46963216
303027	240497_at	25	8	31039114	31039138	25	1	MER115	DNA/hAT-Tip100	31038993	31039336	WRN	30891317	31031285	NRG1	31496902	32622548
304266	235010_at	25	11	10900623	10900647	25	1	LTR33A	LTR/ERVL	10900242	10900861	ZBED5	10880343	10833621	GALNT18	11643552	11292423
304331	230922_x_at	25	X	154288129	154288153	25	1	MSTA	LTR/ERVL-MaLR	154288007	154288376	FUNDC2	154254255	154288578	CMC4	154299637	154289897
304493	234110_at	25	10	23413172	23413148	25	1	L1MEf	LINE/L1	23414013	23412809	MSRB2	23384435	23410942	PTF1A	23481256	23483181
304487	236194_at	25	5	44828280	44828304	25	1	L1ME3Cz	LINE/L1	44827732	44828629	MRPS30	44809027	44820530	HCN1	45696253	45259349
303136	236773_at	25	20	15866754	15866730	25	1	MLT1G1	LTR/ERVL-MaLR	15867211	15866692	FLRT3	14318262	14303634	KIF16B	16554078	16252749
303016	241853_at	25	1	100728660	100728636	25	1	L1MB7	LINE/L1	100728962	100728269	DBT	100715390	100659736	RTCA	100731763	100758325
306000	237850_at	25	9	99457791	99457815	25	1	L1MA5	LINE/L1	99457718	99458017	AAED1	99417585	99401859	ZNF510	99540411	99518147
305655	231447_at	25	20	18362091	18362115	25	1	LTR16A	LTR/ERVL	18361806	18362168	ZNF133	18269121	18297640	DZANK1	18447829	18364011
305598	241853_at	25	1	100728513	100728489	25	1	L1MB7	LINE/L1	100728962	100728269	DBT	100715390	100659736	RTCA	100731763	100758325
305473	231455_at	25	2	6869488	6869464	25	1	MLT1J	LTR/ERVL-MaLR	6869820	6869419	SOX11	5832799	5841516	CMPK2	7006766	6980701
305683	237809_at	25	6	168631892	168631916	25	1	MER89	LTR/ERV1	168631809	168631925	FRMD1	168482237	168456425	DACT2	168720434	168693512
305825	224261_at	25	2	202036144	202036168	25	1	L1PA10	LINE/L1	202036045	202036379	CFLAR	201980827	202029033	CASP10	202047604	202094129
305866	234588_at	25	4	164857330	164857306	25	1	Tigger1	DNA/TcMar-Tigger	164857585	164856959	MARCH1	165305202	164445450	TRIM61	165898820	165875598
306140	241182_at	25	3	133628816	133628792	25	1	L1MEg	LINE/L1	133629148	133628107	RAB6B	133614680	133543083	C3orf36	133648656	133646992
307381	235010_at	25	11	10900365	10900389	25	1	LTR33A	LTR/ERVL	10900242	10900861	ZBED5	10880343	10833621	GALNT18	11643552	11292423
307276	243221_at	25	17	66586121	66586097	25	1	Charlie15b	DNA/hAT-Charlie	66586159	66585792	AC079210.1	66539369	66542970	ABCA8	66951533	66863433
305941	241263_at	25	12	72193010	72193034	25	1	LTR67B	LTR/ERVL	72192613	72193194	RAB21	72148654	72184699	TBC1D15	72233487	72320629
308574	233835_at	25	3	128228906	128228930	25	1	L1MB7	LINE/L1	128228902	128229397	GATA2	128212028	128198270	C3orf27	128294929	128290843
308587	239632_at	25	X	70394894	70394918	25	1	CR1-L3A_Croc	LINE/CR1	70394751	70394964	NLGN3	70364681	70391051	GJB1	70435044	70445366
308610	240131_at	25	19	6942487	6942511	25	1	MLT1H	LTR/ERVL-MaLR	6942256	6942664	EMR1	6887577	6940470	AC025278.1	7011514	7013338
308484	234297_at	25					2	LTR5B	LTR/ERVK
308352	232191_at	25	21	44337413	44337389	25	1	HERVH48-int	LTR/ERV1	44338136	44337230	NDUFV3	44299754	44329783	PKNOX1	44394620	44454172
308966	241182_at	25	3	133628967	133628943	25	1	L1MEg	LINE/L1	133629148	133628107	RAB6B	133614680	133543083	C3orf36	133648656	133646992
308904	236773_at	25	20	15866788	15866764	25	1	MLT1G1	LTR/ERVL-MaLR	15867211	15866692	FLRT3	14318262	14303634	KIF16B	16554078	16252749
309870	AFFX-HUMRGE/M10098_M_at	25					2	SSU-rRNA_Hsa	rRNA
310259	234110_at	25	10	23413238	23413214	25	1	L1MEf	LINE/L1	23414013	23412809	MSRB2	23384435	23410942	PTF1A	23481256	23483181
310222	234657_at	25	7	22973900	22973876	25	1	L1MEg	LINE/L1	22973964	22973854	TOMM7	22862470	22852251	FAM126A	23053749	22980878
309906	238932_at	25	3	150183445	150183469	25	1	Tigger7	DNA/TcMar-Tigger	150183409	150183675	TSC22D2	150126122	150177903	SERP1	150321015	150259781
310397	239881_at	25	19	16992755	16992779	25	1	LTR76	LTR/ERV1	16992530	16993201	SIN3B	16940211	16991164	F2RL3	16999671	17003417
310319	230581_at	25	8	30047725	30047749	25	1	Tigger13a	DNA/TcMar-Tigger	30047466	30048002	DCTN6	30013813	30041156	RBPMS	30241944	30429778
311523	236411_at	25					2	L1ME1	LINE/L1
311457	243317_at	25	1	94319676	94319700	25	1	L1ME4b	LINE/L1	94319420	94319883	BCAR3	94312706	94027347	DNTTIP2	94345474	94333373
311796	224475_at	25	6	153473655	153473679	25	1	LTR18B	LTR/ERVL	153473494	153474098	RGS17	153452384	153331857	AL590867.1	153552455	153668623
311815	239402_at	25	17	13936841	13936817	25	1	MLT1L	LTR/ERVL-MaLR	13937106	13936583	HS3ST3A1	13505244	13399006	COX10	13972813	14111994
312874	236411_at	25	4	770948	770924	25	1	L1ME1	LINE/L1	770965	770700	PCGF3	699537	764428	CPLX1	819986	778745
317407	222883_at	25	1	53150286	53150262	25	1	L1MC1	LINE/L1	53151221	53150127	FAM159A	53099016	53135355	SELRC1	53164038	53152508
315819	228679_at	25	10	60933949	60933925	25	1	LTR81B	LTR/Gypsy	60934359	60933853	BICC1	60272900	60591195	PHYHIPL	60936350	61007534
315822	236719_at	25	2	8806998	8806974	25	1	L1ME3C	LINE/L1	8807492	8806764	RNF144A	7057523	7208417	ID2	8818975	8824583
314316	240764_at	25	10	77145545	77145521	25	1	MLT1G1	LTR/ERVL-MaLR	77145553	77145061	COMTD1	76995788	76993727	ZNF503	77161664	77157588
314356	243795_s_at	25	2	114785473	114785497	25	1	MLT1J-int	LTR/ERVL-MaLR	114785229	114785520	ACTR3	114647537	114720173	DPP10	115199876	116603328
315917	236194_at	25	5	44828297	44828321	25	1	L1ME3Cz	LINE/L1	44827732	44828629	MRPS30	44809027	44820530	HCN1	45696253	45259349
315666	237850_at	25	9	99457945	99457969	25	1	L1MA5	LINE/L1	99457718	99458017	AAED1	99417585	99401859	ZNF510	99540411	99518147
317181	222720_x_at	25	1	186390168	186390192	25	1	L1ME3F	LINE/L1	186389688	186390446	OCLM	186369704	186370587	PDC	186430254	186412698
317126	237237_at	25	7	95027286	95027310	25	1	L2a	LINE/L2	95027281	95027395	PON3	95025680	94989256	PON2	95064510	95034175
314599	237235_at	25	16	89321339	89321315	25	1	LTR73	LTR/ERV1	89321622	89321273	ZNF778	89284118	89295363	ANKRD11	89556969	89334038
314091	229531_at	25	X	103364626	103364602	25	1	L1ME3B	LINE/L1	103365094	103364400	ZCCHC18	103356822	103360533	FAM199X	103411301	103440583
318625	243418_at	25	3	38321597	38321621	25	1	LTR45C	LTR/ERV1	38321361	38321883	SLC22A13	38307303	38319806	SLC22A14	38323785	38360066
317078	240861_at	25	4	11432580	11432604	25	1	L2c	LINE/L2	11432545	11432781	HS3ST1	11431389	11394774	RAB28	13485989	13362978
317441	222883_at	25	1	53150665	53150641	25	1	L1MC1	LINE/L1	53151221	53150127	FAM159A	53099016	53135355	SELRC1	53164038	53152508
317498	240861_at	25	4	11432666	11432690	25	1	L2c	LINE/L2	11432545	11432781	HS3ST1	11431389	11394774	RAB28	13485989	13362978
318725	224054_at	25	21	27832324	27832300	25	1	LTR33	LTR/ERVL	27832727	27832287	APP	27543446	27252861	CYYR1	27945603	27838528
318668	243844_at	25	4	137718119	137718095	25	1	ERVL-E-int	LTR/ERVL	137718416	137717869	PABPC4L	135122903	135117488	PCDH18	138453648	138440072
318659	233062_at	25	6	2273450	2273474	25	1	LTR78	LTR/ERV1	2272719	2273624	GMDS	2245926	1624041	C6orf195	2634837	2622147
316898	238648_at	25					2	HERV-Fc1-int	LTR/ERV1
316907	240497_at	25	8	31039060	31039084	25	1	MER115	DNA/hAT-Tip100	31038993	31039336	WRN	30891317	31031285	NRG1	31496902	32622548
318770	222883_at	25					2	L1MC1	LINE/L1
319898	240020_at	25	6	84676777	84676801	25	1	HAL1M8	LINE/L1	84676432	84677104	CYB5R4	84569362	84670146	MRAP2	84743475	84800600
319884	230952_at	25	16	29229115	29229139	25	1	L1ME1	LINE/L1	29227205	29229178	CTB-134H23.2	29049923	29064047	BOLA2B	30205627	29454551
318856	240673_at	25	4	37873858	37873882	25	1	L1MA9	LINE/L1	37873615	37874086	PGM2	37828255	37864558	TBC1D1	37892708	38140796
318915	235010_at	25	11	10900564	10900588	25	1	LTR33A	LTR/ERVL	10900242	10900861	ZBED5	10880343	10833621	GALNT18	11643552	11292423
320004	234282_at	25					2	L1PA15-16	LINE/L1
319739	243902_at	25	1	145045420	145045444	25	1	MLT1H1-int	LTR/ERVL-MaLR	145045357	145045803	AL590452.1	144989309	144991365	SEC22B	145096220	145116922
319745	243936_x_at	25	7	140758348	140758372	25	1	Zaphod	DNA/hAT-Tip100	140758051	140758490	MRPS33	140715028	140705854	TMEM178B	140774032	141180180
319693	234578_at	25					2	L1PB1	LINE/L1
318366	244253_at	25	2	194953309	194953333	25	1	MER57A-int	LTR/ERV1	194952232	194953352	TMEFF2	193060435	192813769	SLC39A10	196440701	196602426
318384	233170_at	25	13	71742227	71742251	25	1	Tigger13a	DNA/TcMar-Tigger	71741843	71742476	KLHL1	70682591	70274726	DACH1	72441330	72012098
321231	231215_at	25	19	37979157	37979181	25	1	L1ME3Cz	LINE/L1	37978793	37979535	ZNF570	37958487	37976260	ZNF793	37997841	38039664
321232	240447_at	25	1	43922397	43922421	25	1	L1ME3D	LINE/L1	43922307	43922650	HYI	43919660	43916824	PTPRF	43990858	44089343
321193	239278_at	25	20	49498819	49498843	25	1	L1ME4b	LINE/L1	49498751	49499134	BCAS4	49411431	49493714	ADNP	49547958	49505453
320335	233170_at	25	13	71742243	71742267	25	1	Tigger13a	DNA/TcMar-Tigger	71741843	71742476	KLHL1	70682591	70274726	DACH1	72441330	72012098
321267	233419_at	25	9	2680942	2680918	25	1	MIRb	SINE/MIR	2681059	2680846	VLDLR	2621834	2654480	KCNV2	2717502	2730037
321290	235406_x_at	25	5	87583393	87583417	25	1	MLT1D	LTR/ERVL-MaLR	87583077	87583516	TMEM161B	87565293	87485450	MEF2C	88199922	88013975
321382	AFFX-HUMRGE/M10098_M_at	25	GL000220.1	110036	110060	25	1	SSU-rRNA_Hsa	rRNA	109078	110946
321449	227509_x_at	25	19	58814809	58814833	25	1	L1ME4b	LINE/L1	58814796	58814960	ZNF8	58790317	58807254	ZSCAN22	58838385	58853698
321445	232975_at	25					2	L1MA1	LINE/L1
321561	235291_s_at	25	5	42985751	42985727	25	1	LTR26	LTR/ERV1	42985951	42985432	SEPP1	42887494	42799982	ANXA2R	43043272	43039335
321476	234571_at	25					2	L1PA13	LINE/L1
321640	234056_at	25	13	45958487	45958463	25	1	ERVL-E-int	LTR/ERVL	45958670	45958204	TPT1	45915505	45911008	SLC25A30	45992590	45967451
322638	239278_at	25	20	49498766	49498790	25	1	L1ME4b	LINE/L1	49498751	49499134	BCAS4	49411431	49493714	ADNP	49547958	49505453
322692	243125_x_at	25	7	91498290	91498314	25	1	L1M5	LINE/L1	91498191	91498346	FZD1	90893783	90898123	MTERF	91510034	91500243
322697	236574_at	25	19	52898814	52898790	25	1	MER70A	LTR/ERVL	52899182	52898733	ZNF880	52873170	52889048	ZNF528	52901102	52921665
322946	240764_at	25	10	77145416	77145392	25	1	MLT1G1	LTR/ERVL-MaLR	77145553	77145061	COMTD1	76995788	76993727	ZNF503	77161664	77157588
322995	230248_x_at	25	4	40169145	40169169	25	1	L1MEj	LINE/L1	40168822	40170337	N4BP2	40058446	40159872	RHOH	40192673	40246281
323014	229613_at	25	16	50682641	50682665	25	1	MLT1J	LTR/ERVL-MaLR	50682514	50682947	NKD1	50582241	50670647	SNX20	50715264	50700211
323065	234925_at	25					2	MLT1D	LTR/ERVL-MaLR
324605	242208_at	25	10	43011890	43011866	25	1	L1MC4a	LINE/L1	43012113	43011733	AL133216.1	38717074	38736820	ZNF33B	43134016	43069633
324065	244740_at	25					2	LTR47B2	LTR/ERVL
325595	228936_at	25	10	65245825	65245801	25	1	L2b	LINE/L2	65245871	65245546	JMJD1C	65225722	64926981	REEP3	65281123	65384883
325535	229135_at	25	2	207660701	207660725	25	1	LTR67B	LTR/ERVL	207660559	207660845	FASTKD2	207630081	207657233	CPO	207804278	207834198
325995	231311_at	25	11	66450108	66450084	25	1	MER33	DNA/hAT-Charlie	66450170	66449888	RBM4B	66445392	66432469	SPTBN2	66496697	66452719
325889	241684_at	25	17	40903622	40903598	25	1	MIRb	SINE/MIR	40903644	40903386	EZH1	40897071	40852293	RAMP2	40910465	40915059
325829	243418_at	25	3	38321367	38321391	25	1	LTR45C	LTR/ERV1	38321361	38321883	SLC22A13	38307303	38319806	SLC22A14	38323785	38360066
326921	236355_s_at	25	10	81549224	81549200	25	1	LTR16A	LTR/ERVL	81549411	81549030	NUTM2B	81462983	81474437	NUTM2E	81601114	81610632
325781	236194_at	25	5	44828293	44828317	25	1	L1ME3Cz	LINE/L1	44827732	44828629	MRPS30	44809027	44820530	HCN1	45696253	45259349
326033	224195_at	25	Y	7678484	7678508	25	1	BSR/Beta	Satellite	7676991	7678532	TBL1Y	6778727	6959724	TSPY4	9175073	9177893
329906	237235_at	25	16	89321263	89321239	25	1	L1MCa	LINE/L1	89321272	89321106	ZNF778	89284118	89295363	ANKRD11	89556969	89334038
328845	234359_at	25					2	LTR13A	LTR/ERVK
330207	235291_s_at	25	5	42985764	42985740	25	1	LTR26	LTR/ERV1	42985951	42985432	SEPP1	42887494	42799982	ANXA2R	43043272	43039335
331119	232106_s_at	25	1	31979646	31979622	24	1	MER52C	LTR/ERV1	31979949	31979201	AC114494.1	31902614	31902192	TINAGL1	32042116	32053288
331147	236982_at	25	21	46295414	46295438	25	1	ERV24B_Prim-int	LTR/ERV1	46295369	46296037	PTTG1IP	46293752	46269500	ITGB2	46351904	46305868
331108	228091_at	25	9	102736491	102736515	25	1	L4_C_Mam	LINE/RTE-X	102736470	102736801	STX17	102668915	102732618	ERP44	102861322	102741461
331091	232191_at	25	21	44337068	44337044	25	1	MER48	LTR/ERV1	44337223	44336852	NDUFV3	44299754	44329783	PKNOX1	44394620	44454172
327372	242928_at	25	15	79715737	79715761	25	1	L1ME4b	LINE/L1	79715540	79715763	TMED3	79603404	79704334	KIAA1024	79724858	79764632
331273	240557_at	25	3	150183876	150183900	25	1	L1ME3G	LINE/L1	150183784	150183973	TSC22D2	150126122	150177903	SERP1	150321015	150259781
331324	233354_at	25	19	9634247	9634223	25	1	MLT1B	LTR/ERVL-MaLR	9634248	9633850	ZNF560	9609283	9577183	ZNF426	9649303	9638667
328284	243418_at	25	3	38321527	38321551	25	1	LTR45C	LTR/ERV1	38321361	38321883	SLC22A13	38307303	38319806	SLC22A14	38323785	38360066
327443	242381_x_at	25	1	44638732	44638708	25	1	L1MC5a	LINE/L1	44638798	44638505	KLF17	44584522	44600812	DMAP1	44679127	44686353
331470	231280_at	25	6	138736505	138736529	25	1	ERV3-16A3_I-int	LTR/ERVL	138736393	138738430	HEBP2	138724668	138734310	NHSL1	139013708	138743180
327067	242208_at	25	10	43011574	43011550	25	1	AluJb	SINE/Alu	43011731	43011430	AL133216.1	38717074	38736820	ZNF33B	43134016	43069633
327117	234441_at	25	4	147926815	147926791	25	1	L2a	LINE/L2	147927360	147926722	TTC29	147867034	147627790	EDNRA	148402069	148466106
327106	233796_at	25	13	52557741	52557765	25	1	L1PA7	LINE/L1	52556764	52563203	ATP7B	52585630	52506809	ALG11	52586534	52603800
332570	AFFX-r2-Hs28SrRNA-M_at	25	GL000220.1	115916	115940	25	1	LSU-rRNA_Hsa	rRNA	114239	118417
331682	234110_at	25	10	23413261	23413237	25	1	L1MEf	LINE/L1	23414013	23412809	MSRB2	23384435	23410942	PTF1A	23481256	23483181
328434	228936_at	25	10	65245820	65245796	25	1	L2b	LINE/L2	65245871	65245546	JMJD1C	65225722	64926981	REEP3	65281123	65384883
332854	236982_at	25	21	46295494	46295518	25	1	ERV24B_Prim-int	LTR/ERV1	46295369	46296037	PTTG1IP	46293752	46269500	ITGB2	46351904	46305868
332655	234602_x_at	25	5	142083821	142083797	25	1	L1MEg	LINE/L1	142084996	142083179	FGF1	142077617	141971743	ARHGAP26	142149949	142608576
332664	233562_at	25					2	HERVK9-int	LTR/ERVK
334123	243317_at	25	1	94319692	94319716	25	1	L1ME4b	LINE/L1	94319420	94319883	BCAR3	94312706	94027347	DNTTIP2	94345474	94333373
334033	234657_at	25	7	22974206	22974182	25	1	MER68	LTR/ERVL	22974703	22974147	TOMM7	22862470	22852251	FAM126A	23053749	22980878
334201	239698_at	25	17	19800132	19800108	25	1	Kanga2_a	DNA/TcMar-Tc2	19800414	19799861	ULK2	19771249	19674142	AKAP10	19881656	19807615
334342	230581_at	25	8	30047804	30047828	25	1	Tigger13a	DNA/TcMar-Tigger	30047466	30048002	DCTN6	30013813	30041156	RBPMS	30241944	30429778
334376	244337_at	25	10	122096706	122096730	25	1	L1ME3E	LINE/L1	122096411	122097192	SEC23IP	121652223	121702014	PPAPDC1A	122216466	122349367
334374	243936_x_at	25	7	140758187	140758211	25	1	Zaphod	DNA/hAT-Tip100	140758051	140758490	MRPS33	140715028	140705854	TMEM178B	140774032	141180180
334313	237023_at	25	22	24251733	24251709	25	1	MER66D	LTR/ERV1	24252027	24251551	AP000350.4	24241117	24236613	GSTT2B	24303373	24299601
334319	244278_at	25	15	74163412	74163388	25	1	MER70C	LTR/ERVL	74163700	74163158	C15orf59	74045088	74032141	TBC1D21	74165949	74181555
334297	239109_at	25	10	46952642	46952618	25	1	LTR78	LTR/ERV1	46952992	46952488	PTPN20A	46641045	46549955	SYT15	46971400	46955444
334522	238184_at	25	4	135561442	135561466	25	1	BLACKJACK	DNA/hAT-Blackjack	135560476	135561707	PABPC4L	135122903	135117488	PCDH18	138453648	138440072
334553	243936_x_at	25	7	140758433	140758457	25	1	Zaphod	DNA/hAT-Tip100	140758051	140758490	MRPS33	140715028	140705854	TMEM178B	140774032	141180180
334551	232340_at	25	22	27117664	27117688	25	1	MER20	DNA/hAT-Charlie	27117573	27117793	CRYBA4	27017928	27026636	MN1	28197486	28144265
335654	224475_at	25	6	153473579	153473603	25	1	LTR18B	LTR/ERVL	153473494	153474098	RGS17	153452384	153331857	AL590867.1	153552455	153668623
335582	244169_x_at	25	15	70524231	70524207	25	1	L1M6B	LINE/L1	70524683	70524159	TLE3	70390515	70340129	UACA	71055932	70946893
335586	240083_at	25	14	101381198	101381222	25	1	MER54A	LTR/ERVL	101380942	101381683	AL117190.3	101359265	101360646	DIO3	102027688	102029789
335819	233325_at	25	9	99075818	99075794	25	1	MER77B	LTR/ERVL	99076015	99075373	HSD17B3	99064434	98997588	SLC35D2	99145992	99082988
335807	237381_at	25	16	74226614	74226590	25	1	LTR72B	LTR/ERV1	74226710	74226224	C16orf47	73178346	73160536	PSMD7	74330673	74340186
336015	243419_at	25	2	91817319	91817343	25	1	MER58C	DNA/hAT-Charlie	91817297	91817382	RP11-685N3.1	90538397	90537839	TEKT4	95537178	95542574
335979	AFFX-r2-Hs28SrRNA-M_at	25	GL000220.1	116156	116180	25	1	LSU-rRNA_Hsa	rRNA	114239	118417
336936	232340_at	25	22	27117947	27117971	25	1	MIRb	SINE/MIR	27117886	27118121	CRYBA4	27017928	27026636	MN1	28197486	28144265
336941	244292_at	25	13	45943131	45943155	25	1	L2a	LINE/L2	45943002	45943204	TPT1	45915505	45911008	SLC25A30	45992590	45967451
336972	231215_at	25	19	37979341	37979365	25	1	L1ME3Cz	LINE/L1	37978793	37979535	ZNF570	37958487	37976260	ZNF793	37997841	38039664
336974	233958_at	25	3	81148890	81148914	25	1	AluJr4	SINE/Alu	81148683	81148975	ROBO1	79816965	78646390	GBE1	81811312	81538850
336963	230780_at	25	3	156465490	156465466	25	1	MLT1L	LTR/ERVL-MaLR	156465696	156465188	TIPARP	156391024	156424559	LEKR1	156543270	156763918
337034	239632_at	25	X	70395028	70395052	25	1	L3	LINE/CR1	70395014	70395099	NLGN3	70364681	70391051	GJB1	70435044	70445366
337121	233063_s_at	25	6	2283896	2283920	25	1	L1MEg	LINE/L1	2283528	2284696	GMDS	2245926	1624041	C6orf195	2634837	2622147
337316	236170_x_at	25	7	35738745	35738769	25	1	L1PB1	LINE/L1	35738636	35738890	HERPUD2	35735181	35672269	SEPT7	35840542	35944917
337334	230928_at	25	3	26758343	26758367	25	1	LTR16C	LTR/ERVL	26758043	26758502	LRRC3B	26664297	26752267	NEK10	27410951	27151576
337350	244308_at	25	10	46953203	46953227	25	1	LTR33B	LTR/ERVL	46953077	46953260	PTPN20A	46641045	46549955	SYT15	46971400	46955444
337419	234358_at	25	19	44707004	44707028	25	1	L1MB8	LINE/L1	44706102	44707382	ZNF226	44669226	44682534	ZNF227	44711700	44741421
338740	237771_s_at	25					2	MER77	LTR/ERVL
338710	239402_at	25	17	13936799	13936775	25	1	MLT1L	LTR/ERVL-MaLR	13937106	13936583	HS3ST3A1	13505244	13399006	COX10	13972813	14111994
338202	224006_at	25	12	74593553	74593529	25	1	THE1B	LTR/ERVL-MaLR	74593693	74593304	TRHDE	72481046	73059422	ATXN7L3B	74931551	74935223
338276	243229_at	25	6	167394435	167394411	25	1	L1MEh	LINE/L1	167394579	167394323	RNASET2	167370679	167342992	FGFR1OP	167412670	167455906
338288	243795_s_at	25	2	114785450	114785474	25	1	MLT1J-int	LTR/ERVL-MaLR	114785229	114785520	ACTR3	114647537	114720173	DPP10	115199876	116603328
338834	234654_at	25	20	34842536	34842560	25	1	L1MB3	LINE/L1	34842380	34842615	AAR2	34824381	34858840	DLGAP4	34894258	35157040
338807	241853_at	25	1	100728478	100728454	25	1	L1MB7	LINE/L1	100728962	100728269	DBT	100715390	100659736	RTCA	100731763	100758325
339905	233602_at	25	18	34814139	34814115	25	1	L1MC4	LINE/L1	34814861	34814095	KIAA1328	34409069	34812135	CELF4	35146000	34823010
341607	234251_at	25					2	L1M1	LINE/L1
341557	229869_at	25	X	53199033	53199057	25	1	Charlie17	DNA/hAT-Charlie	53198745	53199269	TSPYL2	53111549	53117722	KDM5C	53254604	53220503
341533	234359_at	25	1	1001390	1001366	25	1	LTR13A	LTR/ERVK	1001874	1000925	AGRN	955503	991496	RNF223	1009687	1007126
343122	239564_at	25	21	33656322	33656298	25	1	LTR33	LTR/ERVL	33656401	33656012	MIS18A	33651380	33640530	MRAP	33664124	33687095
343052	AFFX-r2-Hs28SrRNA-M_at	25	GL000220.1	115180	115204	25	1	LSU-rRNA_Hsa	rRNA	114239	118417
341260	237838_at	25	7	54646147	54646123	25	1	ERVL-E-int	LTR/ERVL	54646620	54645900	VSTM2A	54610018	54638773	SEC61G	54827667	54819943
342558	240673_at	25	4	37873967	37873991	25	1	L1MA9	LINE/L1	37873615	37874086	PGM2	37828255	37864558	TBC1D1	37892708	38140796
342637	237556_at	25	16	29138631	29138655	25	1	L1M5	LINE/L1	29138419	29138749	CTB-134H23.2	29049923	29064047	BOLA2B	30205627	29454551
342697	243551_at	25					2	L1ME2	LINE/L1
341368	236668_at	25	17	42300750	42300774	25	1	MIRc	SINE/MIR	42300694	42300900	UBTF	42298994	42282401	SLC4A1	42345509	42325753
341409	234234_at	25	6	43963744	43963720	25	1	L1ME3	LINE/L1	43963956	43963495	VEGFA	43737921	43754224	C6orf223	43968317	43973695
341688	236486_at	25	17	80235420	80235444	25	1	MLT1A1	LTR/ERVL-MaLR	80235408	80235783	AC132872.2	80214131	80216080	CD7	80275478	80272744
341717	238648_at	25					2	HERV-Fc1-int	LTR/ERV1
342804	231280_at	25	6	138736639	138736663	25	1	ERV3-16A3_I-int	LTR/ERVL	138736393	138738430	HEBP2	138724668	138734310	NHSL1	139013708	138743180
342482	234242_at	25	19	12562389	12562413	25	1	HERVK14-int	LTR/ERVK	12562002	12563197	ZNF443	12551926	12540521	ZNF709	12662288	12571998
342544	234359_at	25	1	1001543	1001519	25	1	LTR13A	LTR/ERVK	1001874	1000925	AGRN	955503	991496	RNF223	1009687	1007126
342525	242381_x_at	25					2	L1MC5a	LINE/L1
342934	222883_at	25	1	53150215	53150191	25	1	L1MC1	LINE/L1	53151221	53150127	FAM159A	53099016	53135355	SELRC1	53164038	53152508
342913	232243_at	25	8	6505756	6505780	25	1	ERV3-16A3_LTR	LTR/ERVL	6505480	6505910	ANGPT2	6420930	6357172	AGPAT5	6565878	6617184
344192	244253_at	25	2	194953176	194953200	25	1	MER57A-int	LTR/ERV1	194952232	194953352	TMEFF2	193060435	192813769	SLC39A10	196440701	196602426
344252	234251_at	25					2	L1MA3	LINE/L1
344257	230248_x_at	25	4	40169108	40169132	25	1	L1MEj	LINE/L1	40168822	40170337	N4BP2	40058446	40159872	RHOH	40192673	40246281
343969	233601_at	25	2	211098620	211098644	24	1	LTR57	LTR/ERVL	211098372	211098757	ACADL	211090215	211052663	MYL1	211179914	211154874
344538	233835_at	25	3	128229226	128229250	25	1	L1MB7	LINE/L1	128228902	128229397	GATA2	128212028	128198270	C3orf27	128294929	128290843
344477	224006_at	25					2	THE1B-int	LTR/ERVL-MaLR
345521	233958_at	25	3	81148747	81148771	25	1	AluJr4	SINE/Alu	81148683	81148975	ROBO1	79816965	78646390	GBE1	81811312	81538850
345486	243848_at	25	7	111987676	111987700	25	1	MLT1J	LTR/ERVL-MaLR	111987417	111987894	ZNF277	111846643	111983151	IFRD1	112063023	112121072
345553	240484_at	25	13	44561417	44561441	25	1	LTR33B	LTR/ERVL	44561395	44561559	LACC1	44453420	44468068	SMIM2	44735393	44717679
344426	233359_at	25	17	75977991	75978015	25	1	MLT1A0	LTR/ERVL-MaLR	75977987	75978347	FLJ45079	75878659	75875109	TNRC6C	76000249	76104916
344394	241190_at	25	12	41468411	41468435	25	1	L1ME1	LINE/L1	41468278	41468588	CNTN1	41086244	41466220	PDZRN4	41582250	41968392
344452	237490_at	25	15	62570251	62570275	25	1	Tigger17c	DNA/TcMar-Tigger	62570166	62570373	C2CD4B	62457482	62455734	TLN2	62682725	63136830
345804	230952_at	25	16	29229030	29229054	25	1	L1ME1	LINE/L1	29227205	29229178	CTB-134H23.2	29049923	29064047	BOLA2B	30205627	29454551
345868	235064_s_at	25	20	5844345	5844369	25	1	LTR16A2	LTR/ERVL	5844162	5844600	C20orf196	5731039	5844558	CHGB	5892076	5906007
345397	242532_at	25	12	78134748	78134772	25	1	L3	LINE/CR1	78134545	78134797	AC073528.1	77950568	77949297	NAV3	78224685	78606790
345477	232106_s_at	25					2	MER52C	LTR/ERV1
345478	242346_x_at	25	19	20331851	20331827	25	1	LTR70	LTR/ERV1	20332477	20331250	ZNF486	20278037	20311299	AC078899.2	20378626	20379200
345891	233062_at	25	6	2273326	2273350	25	1	LTR78	LTR/ERV1	2272719	2273624	GMDS	2245926	1624041	C6orf195	2634837	2622147
345988	236719_at	25	2	8806981	8806957	25	1	L1ME3C	LINE/L1	8807492	8806764	RNF144A	7057523	7208417	ID2	8818975	8824583
344154	240901_at	25	X	49652501	49652525	25	1	L1MEd	LINE/L1	49652028	49652748	USP27X	49644470	49647166	CLCN5	49687225	49863892
347172	234578_at	25	1	232964596	232964620	24	1	AluSx	SINE/Alu	232964592	232964902	MAP10	232940643	232946092	NTPCR	233086351	233114548
346937	237237_at	25	7	95027037	95027061	25	1	MIRb	SINE/MIR	95027034	95027247	PON3	95025680	94989256	PON2	95064510	95034175
347089	238648_at	25					2	HERV-Fc1-int	LTR/ERV1
347019	239972_at	25	18	11653421	11653397	25	1	LTR81C	LTR/Gypsy	11653606	11653271	PIEZO2	11148587	10666480	GNAL	11688955	11885684
347278	227509_x_at	25	19	58814830	58814854	25	1	L1ME4b	LINE/L1	58814796	58814960	ZNF8	58790317	58807254	ZSCAN22	58838385	58853698
348195	230834_at	25	3	197396070	197396046	25	1	L1MD3	LINE/L1	197396701	197395930	BDH1	197300194	197236654	KIAA0226	197476598	197398264
348291	230780_at	25	3	156465317	156465293	25	1	MLT1L	LTR/ERVL-MaLR	156465696	156465188	TIPARP	156391024	156424559	LEKR1	156543270	156763918
348421	240484_at	25	13	44516675	44516699	25	1	ERV3-16A3_I-int	LTR/ERVL	44516373	44517545	LACC1	44453420	44468068	SMIM2	44735393	44717679
348320	240083_at	25	14	101381226	101381250	25	1	MER54A	LTR/ERVL	101380942	101381683	AL117190.3	101359265	101360646	DIO3	102027688	102029789
348607	230952_at	25	16	29229046	29229070	25	1	L1ME1	LINE/L1	29227205	29229178	CTB-134H23.2	29049923	29064047	BOLA2B	30205627	29454551
348526	240901_at	25	X	49652537	49652561	25	1	L1MEd	LINE/L1	49652028	49652748	USP27X	49644470	49647166	CLCN5	49687225	49863892
348776	237506_at	25	2	120446513	120446537	25	1	LTR16B	LTR/ERVL	120446382	120446792	TMEM177	120436743	120444083	PTPN4	120517207	120741394
349632	236719_at	25	2	8807203	8807179	25	1	L1ME3C	LINE/L1	8807492	8806764	RNF144A	7057523	7208417	ID2	8818975	8824583
349737	230834_at	25	3	197396028	197396004	25	1	L1MD3	LINE/L1	197396701	197395930	BDH1	197300194	197236654	KIAA0226	197476598	197398264
349635	233796_at	25	13	52557581	52557604	24	1	L1PA7	LINE/L1	52556764	52563203	ATP7B	52585630	52506809	ALG11	52586534	52603800
349653	242532_at	25	12	78134762	78134786	25	1	L3	LINE/CR1	78134545	78134797	AC073528.1	77950568	77949297	NAV3	78224685	78606790
350056	243795_s_at	25	2	114785465	114785489	25	1	MLT1J-int	LTR/ERVL-MaLR	114785229	114785520	ACTR3	114647537	114720173	DPP10	115199876	116603328
350008	233791_at	25	1	120078463	120078487	25	1	L1MB8	LINE/L1	120077658	120078860	HSD3B1	120049821	120057681	ZNF697	120190396	120162045
350196	233908_x_at	25					2	L1PA15	LINE/L1
350213	238310_at	25	X	22715036	22715012	25	1	L1MC5a	LINE/L1	22716719	22714627	ZNF645	22291065	22292574	DDX53	23018087	23020204
350231	236170_x_at	25	10	59518606	59518630	25	1	L1PB1	LINE/L1	59518474	59518723	ZWINT	58121036	58116989	IPMK	60027694	59951278
350233	235406_x_at	25	5	87583276	87583300	25	1	MLT1D	LTR/ERVL-MaLR	87583077	87583516	TMEM161B	87565293	87485450	MEF2C	88199922	88013975
350264	238718_at	25	11	63338860	63338836	25	1	L1ME3F	LINE/L1	63338861	63338417	HRASLS2	63330855	63320242	PLA2G16	63384355	63340667
351119	229315_at	25	X	73231500	73231524	25	1	L1MD2	LINE/L1	73230981	73231624	CHIC1	72783036	72906937	ZCCHC13	73524025	73524868
351099	241156_at	25	7	132458133	132458109	25	1	L1ME3E	LINE/L1	132459420	132458002	AC009365.3	132333553	132413528	CHCHD3	132766848	132469629
351391	232975_at	25	12	16807464	16807440	25	1	L1PA13	LINE/L1	16809135	16806233	LMO3	16763528	16701307	RERGL	18473041	18233803
351285	236668_at	25	17	42300844	42300868	25	1	MIRc	SINE/MIR	42300694	42300900	UBTF	42298994	42282401	SLC4A1	42345509	42325753
351301	244816_at	25	17	48014178	48014202	25	1	L1MCa	LINE/L1	48014173	48014238	TAC4	47925379	47915671	DLX4	48046334	48052321
351175	233062_at	25	6	2273532	2273556	25	1	LTR78	LTR/ERV1	2272719	2273624	GMDS	2245926	1624041	C6orf195	2634837	2622147
354090	239866_at	25	3	183917095	183917119	25	1	MIRc	SINE/MIR	183917005	183917213	ABCF3	183903811	183911800	VWA5B2	183948217	183960117
352760	234358_at	25	19	44707349	44707373	25	1	L1MB8	LINE/L1	44706102	44707382	ZNF226	44669226	44682534	ZNF227	44711700	44741421
352921	243317_at	25	1	94319749	94319773	25	1	L1ME4b	LINE/L1	94319420	94319883	BCAR3	94312706	94027347	DNTTIP2	94345474	94333373
351564	234546_at	25	19	22204924	22204900	25	1	HERVL-int	LTR/ERVL	22207494	22204557	ZNF208	22193751	22115760	ZNF257	22235254	22274282
351683	228679_at	25	10	60934150	60934126	25	1	LTR81B	LTR/Gypsy	60934359	60933853	BICC1	60272900	60591195	PHYHIPL	60936350	61007534
351701	238310_at	25	X	22715247	22715223	25	1	L1MC5a	LINE/L1	22716719	22714627	ZNF645	22291065	22292574	DDX53	23018087	23020204
352843	244292_at	25	13	45943070	45943094	25	1	L2a	LINE/L2	45943002	45943204	TPT1	45915505	45911008	SLC25A30	45992590	45967451
353102	236411_at	25	4	770788	770764	25	1	L1ME1	LINE/L1	770965	770700	PCGF3	699537	764428	CPLX1	819986	778745
354542	242296_x_at	25	2	202096237	202096261	25	1	L1M5	LINE/L1	202096222	202096795	CASP10	202047604	202094129	CASP8	202098166	202152434
352991	239698_at	25	17	19800171	19800147	25	1	Kanga2_a	DNA/TcMar-Tc2	19800414	19799861	ULK2	19771249	19674142	AKAP10	19881656	19807615
353006	234654_at	25	20	34842382	34842406	25	1	L1MB3	LINE/L1	34842380	34842615	AAR2	34824381	34858840	DLGAP4	34894258	35157040
355359	243902_at	25	1	145045532	145045556	25	1	MLT1H1-int	LTR/ERVL-MaLR	145045357	145045803	AL590452.1	144989309	144991365	SEC22B	145096220	145116922
355310	242208_at	25	10	43011821	43011797	25	1	L1MC4a	LINE/L1	43012113	43011733	AL133216.1	38717074	38736820	ZNF33B	43134016	43069633
355520	235161_at	25	12	26107295	26107271	25	1	MER57B2	LTR/ERV1	26107602	26107215	IFLTD1	25801513	25562241	RASSF8	26111962	26232825
355528	240484_at	25	13	44516661	44516685	25	1	ERV3-16A3_I-int	LTR/ERVL	44516373	44517545	LACC1	44453420	44468068	SMIM2	44735393	44717679
356729	233828_at	25	2	213571863	213571839	25	1	LTR85c	LTR/Gypsy?	213571898	213571337	ERBB4	213403565	212240446	IKZF2	214017151	213864429
356715	243848_at	25	7	111987704	111987728	25	1	MLT1J	LTR/ERVL-MaLR	111987417	111987894	ZNF277	111846643	111983151	IFRD1	112063023	112121072
355936	239278_at	25	20	49498966	49498990	25	1	L1ME4b	LINE/L1	49498751	49499134	BCAS4	49411431	49493714	ADNP	49547958	49505453
354491	240497_at	25	8	31039246	31039270	25	1	MER115	DNA/hAT-Tip100	31038993	31039336	WRN	30891317	31031285	NRG1	31496902	32622548
357215	234425_at	25					2	L1PBa	LINE/L1
356836	234753_x_at	25					2	L1PA5	LINE/L1
357274	240447_at	25	1	43922499	43922523	25	1	L1ME3D	LINE/L1	43922307	43922650	HYI	43919660	43916824	PTPRF	43990858	44089343
357309	233170_at	25	13	71742292	71742316	25	1	Tigger13a	DNA/TcMar-Tigger	71741843	71742476	KLHL1	70682591	70274726	DACH1	72441330	72012098
357255	234565_x_at	25					2	AluSq2	SINE/Alu
359646	237770_at	25					2	MER77	LTR/ERVL
358769	240428_at	25	2	106209912	106209888	25	1	Arthur1	DNA/hAT-Tip100	106210038	106209835	FHL2	106054960	105974169	NCK2	106361354	106510730
358263	224667_x_at	25					2	AluSz	SINE/Alu
360133	239698_at	25	17	19800190	19800166	25	1	Kanga2_a	DNA/TcMar-Tc2	19800414	19799861	ULK2	19771249	19674142	AKAP10	19881656	19807615
359922	234234_at	25	6	43963611	43963587	25	1	L1ME3	LINE/L1	43963956	43963495	VEGFA	43737921	43754224	C6orf223	43968317	43973695
358540	234597_at	25	3	15906723	15906747	25	1	L1MEd	LINE/L1	15906638	15907385	ANKRD28	15901278	15708743	GALNT15	16216156	16273499
358664	234654_at	25	20	34842518	34842543	25	1	L1MB3	LINE/L1	34842380	34842615	AAR2	34824381	34858840	DLGAP4	34894258	35157040
358701	234282_at	25					2	L1PA15-16	LINE/L1
360251	234445_at	25	6	30020760	30020736	25	1	L1MA4A	LINE/L1	30020785	30019591	HLA-A	29909037	29913661	ZNRD1	30026676	30032686
360188	234251_at	25	19	12559722	12559698	24	1	L1M1	LINE/L1	12560966	12559596	ZNF443	12551926	12540521	ZNF709	12662288	12571998
361004	233886_at	25					2	L1PA5	LINE/L1
361267	235606_at	25	3	106967027	106967051	25	1	L1MEc	LINE/L1	106966963	106967174	CBLB	105588396	105374305	CCDC54	107096188	107097481
361320	239866_at	25	3	183917043	183917067	25	1	MIRc	SINE/MIR	183917005	183917213	ABCF3	183903811	183911800	VWA5B2	183948217	183960117
361301	241149_at	25	16	87748927	87748903	25	1	L1MC3	LINE/L1	87749403	87748874	FLJ00104	87739290	87731749	SLC7A5	87903094	87863629
361105	239564_at	25	21	33656255	33656231	25	1	LTR33	LTR/ERVL	33656401	33656012	MIS18A	33651380	33640530	MRAP	33664124	33687095
361467	239402_at	25	17	13936620	13936596	25	1	MLT1L	LTR/ERVL-MaLR	13937106	13936583	HS3ST3A1	13505244	13399006	COX10	13972813	14111994
361473	231455_at	25	2	6869377	6869353	25	1	MER58A	DNA/hAT-Charlie	6869381	6869232	SOX11	5832799	5841516	CMPK2	7006766	6980701
361528	234119_at	25	18	29881460	29881484	25	1	MER101	LTR/ERV1	29881355	29881801	MEP1B	29765032	29800367	KLHL14	30353025	30252634
361498	236194_at	25	5	44828348	44828372	25	1	L1ME3Cz	LINE/L1	44827732	44828629	MRPS30	44809027	44820530	HCN1	45696253	45259349
362451	234441_at	25	4	147927039	147927015	25	1	L2a	LINE/L2	147927360	147926722	TTC29	147867034	147627790	EDNRA	148402069	148466106
361605	234425_at	25					2	L1MB5	LINE/L1
362501	AFFX-HUMRGE/M10098_5_at	25					2	SSU-rRNA_Hsa	rRNA
362584	233602_at	25	18	34814390	34814366	25	1	L1MC4	LINE/L1	34814861	34814095	KIAA1328	34409069	34812135	CELF4	35146000	34823010
362755	231046_at	25	5	108063601	108063577	25	1	MIRb	SINE/MIR	108063719	108063526	FBXL17	107717799	107194736	FER	108083523	108532542
362787	244031_at	25	5	112235568	112235544	25	1	Tigger4a	DNA/TcMar-Tigger	112235688	112235469	ZRSR1	112227313	112228791	DCP2	112312399	112356667
362818	240895_at	25	6	79953275	79953299	25	1	MLT1I-int	LTR/ERVL-MaLR	79953162	79953666	HMGN3	79944406	79910962	LCA5	80247147	80194708
362883	235064_s_at	25	1	89389800	89389824	25	1	LTR16A2	LTR/ERVL	89389726	89390135	GTF2B	89357627	89318615	CCBL2	89458636	89401456
363000	241108_at	25					2	LTR8B	LTR/ERV1
364060	228679_at	25	10	60934191	60934167	25	1	LTR81B	LTR/Gypsy	60934359	60933853	BICC1	60272900	60591195	PHYHIPL	60936350	61007534
363873	233359_at	25					2	MLT1A0	LTR/ERVL-MaLR
365489	234493_at	25	12	131696960	131696984	25	1	L1MB7	LINE/L1	131696862	131697912	AC078925.1	131514769	131514221	AC092850.1	131780067	131782763
364288	243191_at	25	1	204678260	204678236	24	1	L2c	LINE/L2	204678359	204678107	LRRN2	204654861	204586298	NFASC	204797779	204991950
365283	227509_x_at	25	19	58814848	58814872	25	1	L1ME4b	LINE/L1	58814796	58814960	ZNF8	58790317	58807254	ZSCAN22	58838385	58853698
364508	244540_at	25	1	106495473	106495449	25	1	L1PBa	LINE/L1	106495632	106495344	AMY1C	104293028	104301312	PRMT6	107599267	107601916
364505	244031_at	25	5	112235249	112235225	25	1	L1ME3G	LINE/L1	112235468	112235178	ZRSR1	112227313	112228791	DCP2	112312399	112356667
364440	239278_at	25	20	49499166	49499190	25	1	MER102a	DNA/hAT-Charlie	49499160	49499235	BCAS4	49411431	49493714	ADNP	49547958	49505453
368285	224054_at	25	21	27832495	27832471	25	1	LTR33	LTR/ERVL	27832727	27832287	APP	27543446	27252861	CYYR1	27945603	27838528
365596	236854_at	25	20	46999084	46999108	25	1	LTR48	LTR/ERV1	46998915	46999532	SULF2	46415360	46285092	PREX1	47444420	47240790
365574	241190_at	25	12	41468468	41468492	25	1	L1ME1	LINE/L1	41468278	41468588	CNTN1	41086244	41466220	PDZRN4	41582250	41968392
365537	235406_x_at	25	5	87583203	87583227	25	1	MLT1D	LTR/ERVL-MaLR	87583077	87583516	TMEM161B	87565293	87485450	MEF2C	88199922	88013975
366707	234493_at	25	12	131697213	131697237	25	1	L1MB7	LINE/L1	131696862	131697912	AC078925.1	131514769	131514221	AC092850.1	131780067	131782763
366713	234346_x_at	25	20	33790630	33790654	25	1	L1MEf	LINE/L1	33790413	33790798	PROCR	33759876	33765165	MMP24	33814457	33864801
365700	227594_at	25	1	35454026	35454002	25	1	Charlie10	DNA/hAT-Charlie	35454492	35453184	ZMYM6NB	35450954	35447136	ZMYM1	35525387	35581460
367099	243902_at	25	1	145045627	145045651	25	1	MLT1H1-int	LTR/ERVL-MaLR	145045357	145045803	AL590452.1	144989309	144991365	SEC22B	145096220	145116922
371572	241149_at	25	16	87749167	87749143	25	1	L1MC3	LINE/L1	87749403	87748874	FLJ00104	87739290	87731749	SLC7A5	87903094	87863629
371594	242731_x_at	25	10	88692517	88692541	25	1	LTR103_Mam	LTR/ERV1?	88692309	88692620	BMPR1A	88516407	88684945	MMRN2	88729238	88695297
367000	231280_at	25	6	138736487	138736511	25	1	ERV3-16A3_I-int	LTR/ERVL	138736393	138738430	HEBP2	138724668	138734310	NHSL1	139013708	138743180
366966	234493_at	25					2	L1MB7	LINE/L1
366974	237237_at	25	7	95027096	95027120	25	1	MIRb	SINE/MIR	95027034	95027247	PON3	95025680	94989256	PON2	95064510	95034175
369616	234382_x_at	25					2	AluSg7	SINE/Alu
366873	233063_s_at	25	6	2283784	2283808	25	1	L1MEg	LINE/L1	2283528	2284696	GMDS	2245926	1624041	C6orf195	2634837	2622147
369988	243848_at	25	7	111987586	111987610	25	1	MLT1J	LTR/ERVL-MaLR	111987417	111987894	ZNF277	111846643	111983151	IFRD1	112063023	112121072
368652	240895_at	25	6	79953436	79953460	25	1	MLT1I-int	LTR/ERVL-MaLR	79953162	79953666	HMGN3	79944406	79910962	LCA5	80247147	80194708
370177	AFFX-r2-Hs18SrRNA-M_x_at	25					2	SSU-rRNA_Hsa	rRNA
370186	243317_at	25	1	94319785	94319809	25	1	L1ME4b	LINE/L1	94319420	94319883	BCAR3	94312706	94027347	DNTTIP2	94345474	94333373
367174	229869_at	25	X	53198997	53199021	25	1	Charlie17	DNA/hAT-Charlie	53198745	53199269	TSPYL2	53111549	53117722	KDM5C	53254604	53220503
369724	240497_at	25	8	31039104	31039128	25	1	MER115	DNA/hAT-Tip100	31038993	31039336	WRN	30891317	31031285	NRG1	31496902	32622548
369748	239391_at	25	9	96206086	96206062	25	1	L1MEf	LINE/L1	96206306	96205807	C9orf129	96108696	96080481	FAM120AOS	96215874	96208776
369747	233912_x_at	25	15	81995757	81995781	25	1	L1PA3	LINE/L1	81995526	81995945	TMC3	81666554	81623558	MEX3B	82338482	82334119
365815	233198_at	25					2	HERVK22-int	LTR/ERVK
365742	234602_x_at	25	5	142083541	142083517	25	1	L1MEg	LINE/L1	142084996	142083179	FGF1	142077617	141971743	ARHGAP26	142149949	142608576
371199	233197_at	25	9	21324275	21324251	25	1	MLT1F1	LTR/ERVL-MaLR	21324507	21324011	IFNA5	21305312	21304613	KLHL9	21335379	21329670
371150	234274_at	25					2	LTR12E	LTR/ERV1
371246	235606_at	25	3	106966802	106966826	25	1	L1MEc	LINE/L1	106966685	106966918	CBLB	105588396	105374305	CCDC54	107096188	107097481
371311	237381_at	25	16	74226468	74226444	25	1	LTR72B	LTR/ERV1	74226710	74226224	C16orf47	73178346	73160536	PSMD7	74330673	74340186
365909	230354_at	25	2	40772568	40772592	25	1	LTR33	LTR/ERVL	40772478	40772930	AC007377.1	40488147	40490117	C2orf91	42181406	42162508
365900	239698_at	25	17	19800235	19800211	25	1	Kanga2_a	DNA/TcMar-Tc2	19800414	19799861	ULK2	19771249	19674142	AKAP10	19881656	19807615
371050	239866_at	25	3	183917068	183917092	25	1	MIRc	SINE/MIR	183917005	183917213	ABCF3	183903811	183911800	VWA5B2	183948217	183960117
371034	239967_at	25	9	74943280	74943304	25	1	MLT1B	LTR/ERVL-MaLR	74943111	74943435	GDA	74729511	74872109	ZFAND5	74980163	74966341
371039	240673_at	25	4	37874123	37874147	25	1	MIR	SINE/MIR	37874123	37874274	PGM2	37828255	37864558	TBC1D1	37892708	38140796
371020	237631_at	25	11	102424669	102424645	25	1	MLT1F2	LTR/ERVL-MaLR	102424943	102424371	MMP7	102401484	102391239	MMP20	102496063	102447566
372878	243453_at	25	11	66014893	66014917	25	1	L2b	LINE/L2	66014503	66015274	PACS1	65837834	66012218	KLC2	66024765	66035331
369796	232975_at	25					2	L1PA7	LINE/L1
371366	235406_x_at	25	5	87583354	87583378	25	1	MLT1D	LTR/ERVL-MaLR	87583077	87583516	TMEM161B	87565293	87485450	MEF2C	88199922	88013975
371337	230581_at	25	8	30047599	30047623	25	1	Tigger13a	DNA/TcMar-Tigger	30047466	30048002	DCTN6	30013813	30041156	RBPMS	30241944	30429778
372776	241684_at	25	17	40903562	40903538	25	1	MIRb	SINE/MIR	40903644	40903386	EZH1	40897071	40852293	RAMP2	40910465	40915059
372793	229613_at	25	16	50682786	50682810	25	1	MLT1J	LTR/ERVL-MaLR	50682514	50682947	NKD1	50582241	50670647	SNX20	50715264	50700211
372731	233062_at	25	6	2273355	2273379	25	1	LTR78	LTR/ERV1	2272719	2273624	GMDS	2245926	1624041	C6orf195	2634837	2622147
373858	AFFX-r2-Hs18SrRNA-M_x_at	25					2	SSU-rRNA_Hsa	rRNA
373890	232340_at	25	22	27117615	27117639	25	1	MER20	DNA/hAT-Charlie	27117573	27117793	CRYBA4	27017928	27026636	MN1	28197486	28144265
374150	230952_at	25	16	29228963	29228987	25	1	L1ME1	LINE/L1	29227205	29229178	CTB-134H23.2	29049923	29064047	BOLA2B	30205627	29454551
374004	241182_at	25	3	133628832	133628808	25	1	L1MEg	LINE/L1	133629148	133628107	RAB6B	133614680	133543083	C3orf36	133648656	133646992
374276	237490_at	25	15	62570448	62570472	25	1	MIRb	SINE/MIR	62570399	62570586	C2CD4B	62457482	62455734	TLN2	62682725	63136830
374092	240083_at	25	14	101381160	101381184	24	1	MER54A	LTR/ERVL	101380942	101381683	AL117190.3	101359265	101360646	DIO3	102027688	102029789
374367	237506_at	25	2	120446541	120446565	25	1	LTR16B	LTR/ERVL	120446382	120446792	TMEM177	120436743	120444083	PTPN4	120517207	120741394
374437	234359_at	25					2	LTR13A	LTR/ERVK
375251	234925_at	25	16	86365663	86365639	25	1	MLT1D	LTR/ERVL-MaLR	86365671	86365410	IRF8	85932409	85956215	FOXF1	86544133	86548076
375260	234571_at	25					2	L1PA13	LINE/L1
374457	236616_at	25	2	113966774	113966798	25	1	L4_B_Mam	LINE/RTE-X	113966551	113966942	PSD4	113914902	113960814	PAX8	114036527	113973574
375563	229613_at	25	16	50682766	50682790	25	1	MLT1J	LTR/ERVL-MaLR	50682514	50682947	NKD1	50582241	50670647	SNX20	50715264	50700211
375436	237556_at	25	16	29138448	29138472	25	1	L1M5	LINE/L1	29138419	29138749	CTB-134H23.2	29049923	29064047	BOLA2B	30205627	29454551
375629	232975_at	25					2	L1PA16	LINE/L1
375656	241182_at	25	3	133628889	133628865	25	1	L1MEg	LINE/L1	133629148	133628107	RAB6B	133614680	133543083	C3orf36	133648656	133646992
375663	236982_at	25	21	46295459	46295483	25	1	ERV24B_Prim-int	LTR/ERV1	46295369	46296037	PTTG1IP	46293752	46269500	ITGB2	46351904	46305868
375783	237880_at	25	2	12006163	12006187	25	1	LTR16A1	LTR/ERVL	12006070	12006453	LPIN1	11817721	11967535	TRIB2	12857015	12882860
376962	239278_at	25	20	49498781	49498805	25	1	L1ME4b	LINE/L1	49498751	49499134	BCAS4	49411431	49493714	ADNP	49547958	49505453
376691	239985_at	25	6	68708408	68708432	25	1	LTR16A	LTR/ERVL	68708201	68708607	EYS	66417118	64429876	BAI3	69345259	70099403
376720	229315_at	25	X	73231689	73231713	25	1	L1MC4a	LINE/L1	73231642	73231775	CHIC1	72783036	72906937	ZCCHC13	73524025	73524868
378750	229315_at	25	X	73231542	73231566	25	1	L1MD2	LINE/L1	73230981	73231624	CHIC1	72783036	72906937	ZCCHC13	73524025	73524868
377183	241190_at	25	12	41468369	41468393	25	1	L1ME1	LINE/L1	41468278	41468588	CNTN1	41086244	41466220	PDZRN4	41582250	41968392
378143	240706_at	25	2	190633588	190633612	25	1	L3	LINE/CR1	190633185	190633686	OSGEPL1	190627953	190611386	ORMDL1	190649097	190635049
378177	236476_at	25	X	154356883	154356907	25	1	L1MC4	LINE/L1	154356821	154357076	BRCC3	154299695	154351349	VBP1	154425284	154468098
378179	232975_at	25	6	30255772	30255748	25	1	L1MA1	LINE/L1	30256443	30254754	TRIM26	30181204	30152232	TRIM39	30294256	30311506
378101	244540_at	25	1	106495503	106495479	25	1	L1PBa	LINE/L1	106495632	106495344	AMY1C	104293028	104301312	PRMT6	107599267	107601916
378366	233828_at	25	2	213571627	213571603	25	1	LTR85c	LTR/Gypsy?	213571898	213571337	ERBB4	213403565	212240446	IKZF2	214017151	213864429
377342	240706_at	25	2	190633533	190633557	25	1	L3	LINE/CR1	190633185	190633686	OSGEPL1	190627953	190611386	ORMDL1	190649097	190635049
377352	237932_at	25	X	113119792	113119768	25	1	L1MC3	LINE/L1	113121389	113119528	AMOT	112084043	112017731	HTR2C	113818551	114144624
378254	234925_at	25	16	86365805	86365781	25	1	MLT1D	LTR/ERVL-MaLR	86365828	86365701	IRF8	85932409	85956215	FOXF1	86544133	86548076
378210	231254_at	25	4	301470	301446	25	1	MER51C	LTR/ERV1	301605	301031	ZNF732	299110	264464	ZNF141	331603	378653
380140	235406_x_at	25	5	87583330	87583354	25	1	MLT1D	LTR/ERVL-MaLR	87583077	87583516	TMEM161B	87565293	87485450	MEF2C	88199922	88013975
380192	244169_x_at	25	15	70524251	70524227	25	1	L1M6B	LINE/L1	70524683	70524159	TLE3	70390515	70340129	UACA	71055932	70946893
381555	AFFX-HUMRGE/M10098_5_at	25	21	9827474	9827498	25	1	SSU-rRNA_Hsa	rRNA	9827005	9827581				TPTE	11029719	10906201
381566	235229_at	25	6	29520485	29520461	25	1	MER57F	LTR/ERV1	29520710	29520305	MAS1L	29455738	29454474	UBD	29527702	29523292
381608	238604_at	25	7	55521569	55521545	25	1	Tigger1	DNA/TcMar-Tigger	55521571	55520967	VOPP1	55640681	55503749	SEPT14	55930482	55861237
381628	244740_at	25					2	LTR47B2	LTR/ERVL
376988	233215_s_at	25	9	14555670	14555646	25	1	L2c	LINE/L2	14555841	14555556	NFIB	14398982	14081842	ZDHHC21	14693469	14615530
381364	235185_s_at	25					2	L2	LINE/L2
381425	233886_at	25	18	58797556	58797532	25	1	L2	LINE/L2	58797837	58797482	MC4R	58040001	58038564	CDH20	59000815	59223006
381095	240447_at	25	1	43922432	43922456	25	1	L1ME3D	LINE/L1	43922307	43922650	HYI	43919660	43916824	PTPRF	43990858	44089343
381487	225193_at	25	22	26910414	26910438	25	1	L1MC4	LINE/L1	26909940	26910456	TFIP11	26908471	26887191	TPST2	26992681	26921458
381203	234056_at	25	13	45958400	45958376	25	1	ERVL-E-int	LTR/ERVL	45958670	45958204	TPT1	45915505	45911008	SLC25A30	45992590	45967451
381210	234565_x_at	25					2	AluSx	SINE/Alu
380060	237381_at	25	16	74226508	74226484	25	1	LTR72B	LTR/ERV1	74226710	74226224	C16orf47	73178346	73160536	PSMD7	74330673	74340186
382568	236355_s_at	25	10	81549238	81549214	25	1	LTR16A	LTR/ERVL	81549411	81549030	NUTM2B	81462983	81474437	NUTM2E	81601114	81610632
379742	237932_at	25	X	113119685	113119661	25	1	L1MC3	LINE/L1	113121389	113119528	AMOT	112084043	112017731	HTR2C	113818551	114144624
379815	233828_at	25	2	213571602	213571578	25	1	LTR85c	LTR/Gypsy?	213571898	213571337	ERBB4	213403565	212240446	IKZF2	214017151	213864429
379791	234110_at	25	10	23413480	23413456	25	1	L1MEf	LINE/L1	23414013	23412809	MSRB2	23384435	23410942	PTF1A	23481256	23483181
379848	239985_at	25	6	68708221	68708245	25	1	LTR16A	LTR/ERVL	68708201	68708607	EYS	66417118	64429876	BAI3	69345259	70099403
379824	235010_at	25	11	10900539	10900563	25	1	LTR33A	LTR/ERVL	10900242	10900861	ZBED5	10880343	10833621	GALNT18	11643552	11292423
382797	237490_at	25					2	MIRb	SINE/MIR
381327	237932_at	25	X	113119671	113119647	25	1	L1MC3	LINE/L1	113121389	113119528	AMOT	112084043	112017731	HTR2C	113818551	114144624
383777	241853_at	25	1	100728880	100728856	25	1	L1MB7	LINE/L1	100728962	100728269	DBT	100715390	100659736	RTCA	100731763	100758325
384240	224475_at	25	6	153473698	153473722	25	1	LTR18B	LTR/ERVL	153473494	153474098	RGS17	153452384	153331857	AL590867.1	153552455	153668623
384073	237880_at	25	2	12006200	12006224	25	1	LTR16A1	LTR/ERVL	12006070	12006453	LPIN1	11817721	11967535	TRIB2	12857015	12882860
383868	234445_at	25					2	L1MA4A	LINE/L1
383893	230248_x_at	25	4	40168985	40169009	24	1	L1MEj	LINE/L1	40168822	40170337	N4BP2	40058446	40159872	RHOH	40192673	40246281
385753	230354_at	25	2	40772706	40772730	25	1	LTR33	LTR/ERVL	40772478	40772930	AC007377.1	40488147	40490117	C2orf91	42181406	42162508
385803	244740_at	25	19	57006614	57006638	25	1	LTR47B2	LTR/ERVL	57006450	57006889	ZNF667	56989434	56950694	ZNF471	57019212	57041590
384424	234282_at	25					2	L1PA15-16	LINE/L1
384123	236194_at	25	5	44828431	44828455	25	1	L1ME3Cz	LINE/L1	44827732	44828629	MRPS30	44809027	44820530	HCN1	45696253	45259349
385380	241684_at	25	17	40903492	40903468	25	1	MIRb	SINE/MIR	40903644	40903386	EZH1	40897071	40852293	RAMP2	40910465	40915059
386763	232944_at	25					2	L1MC1	LINE/L1
388075	232034_at	25	9	68414398	68414422	24	1	Tigger1	DNA/TcMar-Tigger	68414335	68414648	RP11-195B21.3	67968793	67987998	FOXD4L6	69202204	69199480
388530	224667_x_at	25					2	AluSz	SINE/Alu
388570	241536_at	25	3	151267004	151266980	25	1	HAL1	LINE/L1	151267051	151266357	IGSF10	151176497	151143172	AADACL2	151451704	151479127
388303	236854_at	25	20	46999222	46999246	25	1	LTR48	LTR/ERV1	46998915	46999532	SULF2	46415360	46285092	PREX1	47444420	47240790
388423	233164_x_at	25	2	227851895	227851919	25	1	L1PA8	LINE/L1	227851170	227852067	RHBDD1	227700297	227863931	COL4A4	228028829	227867427
389624	234546_at	25					2	HERVL-int	LTR/ERVL
389691	239972_at	25	18	11653513	11653489	25	1	LTR81C	LTR/Gypsy	11653606	11653271	PIEZO2	11148587	10666480	GNAL	11688955	11885684
390024	236719_at	25	2	8806938	8806914	25	1	L1ME3C	LINE/L1	8807492	8806764	RNF144A	7057523	7208417	ID2	8818975	8824583
389809	237770_at	25	4	132695645	132695669	25	1	MER77	LTR/ERVL	132695480	132695672	C4orf33	130014472	130034487	RP11-62N21.1	133368390	133356957
389902	233602_at	25	18	34814646	34814622	25	1	L1MC4	LINE/L1	34814861	34814095	KIAA1328	34409069	34812135	CELF4	35146000	34823010
389926	224261_at	25	2	202036227	202036251	25	1	L1PA10	LINE/L1	202036045	202036379	CFLAR	201980827	202029033	CASP10	202047604	202094129
391201	230354_at	25	2	40772720	40772744	25	1	LTR33	LTR/ERVL	40772478	40772930	AC007377.1	40488147	40490117	C2orf91	42181406	42162508
394247	237971_at	25	8	118783914	118783890	25	1	MLT1G	LTR/ERVL-MaLR	118783980	118783762	MED30	118532952	118552501	EXT1	119124092	118806729
394280	222883_at	25	1	53150231	53150207	25	1	L1MC1	LINE/L1	53151221	53150127	FAM159A	53099016	53135355	SELRC1	53164038	53152508
391403	235229_at	25	6	29520696	29520672	25	1	MER57F	LTR/ERV1	29520710	29520305	MAS1L	29455738	29454474	UBD	29527702	29523292
392828	232106_s_at	25	19	33460092	33460068	25	1	MER52C	LTR/ERV1	33460915	33459705	CEP89	33462897	33369908	C19orf40	33463115	33469128
390133	234571_at	25					2	L1PA13	LINE/L1
390939	233732_at	25	7	30617479	30617455	24	1	LOR1-int	LTR/ERV1	30617992	30616448	GGCT	30591095	30536237	GARS	30634297	30673649
392468	230922_x_at	25	X	154288179	154288203	25	1	MSTA	LTR/ERVL-MaLR	154288007	154288376	FUNDC2	154254255	154288578	CMC4	154299637	154289897
392491	233562_at	25	10	42989750	42989774	25	1	MER9B	LTR/ERVK	42989557	42990050	AL133216.1	38717074	38736820	ZNF33B	43134016	43069633
395531	244292_at	25	13	45943038	45943062	25	1	L2a	LINE/L2	45943002	45943204	TPT1	45915505	45911008	SLC25A30	45992590	45967451
395740	243453_at	25	11	66014901	66014925	25	1	L2b	LINE/L2	66014503	66015274	PACS1	65837834	66012218	KLC2	66024765	66035331
395674	241263_at	25	12	72192992	72193016	25	1	LTR67B	LTR/ERVL	72192613	72193194	RAB21	72148654	72184699	TBC1D15	72233487	72320629
395714	242812_at	25	6	30260957	30260933	25	1	MIRb	SINE/MIR	30261029	30260851	TRIM26	30181204	30152232	TRIM39	30294256	30311506
395658	243723_at	25	21	37489846	37489822	25	1	Tigger17b	DNA/TcMar-Tigger	37490194	37489500	CBR1	37442239	37445464	CBR3	37507210	37518864
391499	240895_at	25	6	79953329	79953353	25	1	MLT1I-int	LTR/ERVL-MaLR	79953162	79953666	HMGN3	79944406	79910962	LCA5	80247147	80194708
391570	232243_at	25	8	6505723	6505747	25	1	ERV3-16A3_LTR	LTR/ERVL	6505480	6505910	ANGPT2	6420930	6357172	AGPAT5	6565878	6617184
392723	234555_at	25	8	144935555	144935579	25	1	L1MEf	LINE/L1	144935419	144936147	NRBP2	144924200	144915764	EPPK1	144952632	144939497
393806	243902_at	25	1	145045566	145045590	25	1	MLT1H1-int	LTR/ERVL-MaLR	145045357	145045803	AL590452.1	144989309	144991365	SEC22B	145096220	145116922
393753	240484_at	25	13	44516612	44516636	25	1	ERV3-16A3_I-int	LTR/ERVL	44516373	44517545	LACC1	44453420	44468068	SMIM2	44735393	44717679
393002	240428_at	25	2	106209961	106209937	25	1	Arthur1	DNA/hAT-Tip100	106210038	106209835	FHL2	106054960	105974169	NCK2	106361354	106510730
395253	241536_at	25	3	151267159	151267135	25	1	HAL1	LINE/L1	151267554	151267084	IGSF10	151176497	151143172	AADACL2	151451704	151479127
395257	239109_at	25	10	46952860	46952836	25	1	LTR78	LTR/ERV1	46952992	46952488	PTPN20A	46641045	46549955	SYT15	46971400	46955444
396689	230248_x_at	25	4	40169096	40169120	25	1	L1MEj	LINE/L1	40168822	40170337	N4BP2	40058446	40159872	RHOH	40192673	40246281
396748	232944_at	25	15	72027052	72027076	25	1	L1MC1	LINE/L1	72026574	72027171	CT62	71407833	71402583	MYO9A	72410918	72114632
395428	AFFX-HUMRGE/M10098_5_at	25	21	9827372	9827396	25	1	SSU-rRNA_Hsa	rRNA	9827005	9827581				TPTE	11029719	10906201
398012	232034_at	25	9	68414792	68414816	25	1	AluSq	SINE/Alu	68414652	68414959	RP11-195B21.3	67968793	67987998	FOXD4L6	69202204	69199480
396807	236411_at	25	4	770598	770574	25	1	L1ME1	LINE/L1	770636	770550	PCGF3	699537	764428	CPLX1	819986	778745
396858	239109_at	25	10	46952799	46952775	25	1	LTR78	LTR/ERV1	46952992	46952488	PTPN20A	46641045	46549955	SYT15	46971400	46955444
394184	239391_at	25	9	96206239	96206215	25	1	L1MEf	LINE/L1	96206306	96205807	C9orf129	96108696	96080481	FAM120AOS	96215874	96208776
395763	244816_at	25	17	48013911	48013935	25	1	Zaphod	DNA/hAT-Tip100	48013856	48014110	TAC4	47925379	47915671	DLX4	48046334	48052321
397027	228091_at	25	9	102736668	102736692	25	1	L4_C_Mam	LINE/RTE-X	102736470	102736801	STX17	102668915	102732618	ERP44	102861322	102741461
397005	235064_s_at	25	20	5844261	5844285	25	1	LTR16A2	LTR/ERVL	5844162	5844600	C20orf196	5731039	5844558	CHGB	5892076	5906007
397053	237932_at	25	X	113119605	113119581	25	1	L1MC3	LINE/L1	113121389	113119528	AMOT	112084043	112017731	HTR2C	113818551	114144624
397055	234493_at	25					2	L1MB7	LINE/L1
396906	244540_at	25	1	106494901	106494878	24	1	L1PBa	LINE/L1	106495311	106492540	AMY1C	104293028	104301312	PRMT6	107599267	107601916
398099	233359_at	25	17	75978001	75978025	25	1	MLT1A0	LTR/ERVL-MaLR	75977987	75978347	FLJ45079	75878659	75875109	TNRC6C	76000249	76104916
399712	239564_at	25	21	33656304	33656280	25	1	LTR33	LTR/ERVL	33656401	33656012	MIS18A	33651380	33640530	MRAP	33664124	33687095
399927	244296_at	25	18	53709407	53709431	25	1	MSTD	LTR/ERVL-MaLR	53709260	53709650	TCF4	53332018	52889562	TXNL1	54318831	54264439
399986	239967_at	25	9	74943346	74943370	25	1	MLT1B	LTR/ERVL-MaLR	74943111	74943435	GDA	74729511	74872109	ZFAND5	74980163	74966341
400999	240428_at	25	2	106209946	106209922	25	1	Arthur1	DNA/hAT-Tip100	106210038	106209835	FHL2	106054960	105974169	NCK2	106361354	106510730
400032	229135_at	25	2	207660597	207660621	25	1	LTR67B	LTR/ERVL	207660559	207660845	FASTKD2	207630081	207657233	CPO	207804278	207834198
401388	238932_at	25	3	150183313	150183337	25	1	L1ME3G	LINE/L1	150183098	150183408	TSC22D2	150126122	150177903	SERP1	150321015	150259781
401154	227509_x_at	25	19	58814631	58814655	25	1	AluSp	SINE/Alu	58814493	58814795	ZNF8	58790317	58807254	ZSCAN22	58838385	58853698
401276	236486_at	25	17	80235574	80235598	25	1	MLT1A1	LTR/ERVL-MaLR	80235408	80235783	AC132872.2	80214131	80216080	CD7	80275478	80272744
401271	233835_at	25	3	128229155	128229179	25	1	L1MB7	LINE/L1	128228902	128229397	GATA2	128212028	128198270	C3orf27	128294929	128290843
402357	244253_at	25	2	194953398	194953422	25	1	MER34C	LTR/ERV1	194953353	194953594	TMEFF2	193060435	192813769	SLC39A10	196440701	196602426
402377	237971_at	25	8	118783684	118783660	25	1	MLT1G	LTR/ERVL-MaLR	118783696	118783561	MED30	118532952	118552501	EXT1	119124092	118806729
402626	230780_at	25	3	156465369	156465345	25	1	MLT1L	LTR/ERVL-MaLR	156465696	156465188	TIPARP	156391024	156424559	LEKR1	156543270	156763918
402717	235477_at	25	9	35603597	35603573	25	1	Charlie29a	DNA/hAT-Charlie	35603958	35603461	FAM166B	35563896	35561828	TESK1	35605367	35610038
404198	233935_at	25					2	LTR6A	LTR/ERV1
404227	224261_at	25					2	L1PB1	LINE/L1
403940	237880_at	25	2	12006189	12006213	25	1	LTR16A1	LTR/ERVL	12006070	12006453	LPIN1	11817721	11967535	TRIB2	12857015	12882860
403891	233602_at	25	18	34814484	34814460	25	1	L1MC4	LINE/L1	34814861	34814095	KIAA1328	34409069	34812135	CELF4	35146000	34823010
403918	239881_at	25					2	LTR76	LTR/ERV1
402762	243436_at	25	13	85686224	85686200	25	1	Charlie2a	DNA/hAT-Charlie	85686308	85685430	SLITRK1	84456528	84451344	SLITRK6	86373623	86366925
402783	234441_at	25	4	147927094	147927070	25	1	L2a	LINE/L2	147927360	147926722	TTC29	147867034	147627790	EDNRA	148402069	148466106
402787	243551_at	25	1	147805750	147805726	25	1	HAL1b	LINE/L1	147805830	147805615	BX842679.1	147632428	147631967	PPIAL4A	147955419	147954635
408641	237381_at	25	16	74226459	74226435	25	1	LTR72B	LTR/ERV1	74226710	74226224	C16orf47	73178346	73160536	PSMD7	74330673	74340186
404035	242978_x_at	25					2	LTR7B	LTR/ERV1
403965	236476_at	25	X	154357024	154357048	25	1	L1MC4	LINE/L1	154356821	154357076	BRCC3	154299695	154351349	VBP1	154425284	154468098
404022	228908_s_at	25	21	46716877	46716901	25	1	MER58A	DNA/hAT-Charlie	46716713	46716937	POFUT2	46707813	46683843	COL18A1	46825052	46933634
407240	233354_at	25	19	9634058	9634034	25	1	MLT1B	LTR/ERVL-MaLR	9634248	9633850	ZNF560	9609283	9577183	ZNF426	9649303	9638667
407203	236170_x_at	25	7	35738665	35738689	25	1	L1PB1	LINE/L1	35738636	35738890	HERPUD2	35735181	35672269	SEPT7	35840542	35944917
405593	243436_at	25	13	85686196	85686172	25	1	Charlie2a	DNA/hAT-Charlie	85686308	85685430	SLITRK1	84456528	84451344	SLITRK6	86373623	86366925
405573	233935_at	25	19	6661717	6661693	25	1	LTR6A	LTR/ERV1	6661734	6661226	CD70	6604114	6583194	TNFSF14	6670599	6663148
408254	224006_at	25					2	THE1B	LTR/ERVL-MaLR
408223	239632_at	25	X	70394878	70394902	25	1	CR1-L3A_Croc	LINE/CR1	70394751	70394964	NLGN3	70364681	70391051	GJB1	70435044	70445366
408297	242346_x_at	25					2	LTR70	LTR/ERV1
408295	239564_at	25	21	33656180	33656156	25	1	LTR33	LTR/ERVL	33656401	33656012	MIS18A	33651380	33640530	MRAP	33664124	33687095
405515	242967_at	25					2	LTR70	LTR/ERV1
405228	235939_at	25	1	40932234	40932258	25	1	L2a	LINE/L2	40932052	40932361	ZFP69B	40915774	40929390	ZFP69	40942887	40962015
405170	AFFX-HUMRGE/M10098_M_at	25					2	SSU-rRNA_Hsa	rRNA
410840	237381_at	25	16	74226398	74226374	25	1	LTR72B	LTR/ERV1	74226710	74226224	C16orf47	73178346	73160536	PSMD7	74330673	74340186
410069	239278_at	25	20	49499099	49499123	25	1	L1ME4b	LINE/L1	49498751	49499134	BCAS4	49411431	49493714	ADNP	49547958	49505453
410035	234346_x_at	25					2	AluSp	SINE/Alu
411023	239391_at	25	9	96206303	96206279	25	1	L1MEf	LINE/L1	96206306	96205807	C9orf129	96108696	96080481	FAM120AOS	96215874	96208776
410014	237631_at	25	11	102424622	102424598	25	1	MLT1F2	LTR/ERVL-MaLR	102424943	102424371	MMP7	102401484	102391239	MMP20	102496063	102447566
409969	244278_at	25	15	74164378	74164354	25	1	MIRc	SINE/MIR	74164393	74164264	C15orf59	74045088	74032141	TBC1D21	74165949	74181555
409552	243229_at	25	6	167394710	167394686	25	1	MER63B	DNA/hAT-Blackjack	167394994	167394580	RNASET2	167370679	167342992	FGFR1OP	167412670	167455906
410911	243941_at	25	15	102342462	102342486	25	1	MLT1H	LTR/ERVL-MaLR	102342129	102342589	RP11-89K11.1	102285913	102277302	OR4F6	102345902	102346876
406810	241639_at	25	16	72644352	72644328	25	1	L2	LINE/L2	72644489	72644323	PMFBP1	72210777	72146056	ZFHX3	73093597	72816784
409918	235406_x_at	25					2	MLT1D	LTR/ERVL-MaLR
405395	237850_at	25	9	99457904	99457928	25	1	L1MA5	LINE/L1	99457718	99458017	AAED1	99417585	99401859	ZNF510	99540411	99518147
405460	235161_at	25					2	MER57B2	LTR/ERV1
409481	241973_x_at	25	1	11951045	11951069	25	1	LTR5B	LTR/ERVK	11950756	11951215	NPPB	11918988	11917521	KIAA2013	11986485	11979648
409448	225193_at	25	22	26910308	26910332	25	1	L1MC4	LINE/L1	26909940	26910456	TFIP11	26908471	26887191	TPST2	26992681	26921458
406752	241156_at	25	7	132458349	132458325	25	1	L1ME3E	LINE/L1	132459420	132458002	AC009365.3	132333553	132413528	CHCHD3	132766848	132469629
408423	240921_at	25	3	13169225	13169201	25	1	L1MEc	LINE/L1	13170084	13168955	IQSEC1	13114617	12938719	NUP210	13461809	13357737
408463	237883_at	25	20	39325876	39325852	25	1	L2c	LINE/L2	39325935	39325675	MAFB	39317880	39314488	TOP1	39657458	39753127
411381	243436_at	25	13	85686007	85685983	25	1	Charlie2a	DNA/hAT-Charlie	85686308	85685430	SLITRK1	84456528	84451344	SLITRK6	86373623	86366925
411436	239391_at	25	9	96206024	96206000	25	1	L1MEf	LINE/L1	96206306	96205807	C9orf129	96108696	96080481	FAM120AOS	96215874	96208776
411350	243191_at	25	1	204678226	204678202	25	1	L2c	LINE/L2	204678359	204678107	LRRN2	204654861	204586298	NFASC	204797779	204991950
411158	234056_at	25	13	45958790	45958766	25	1	ERVL-E-int	LTR/ERVL	45958966	45958680	TPT1	45915505	45911008	SLC25A30	45992590	45967451
411196	241149_at	25	16	87748938	87748914	25	1	L1MC3	LINE/L1	87749403	87748874	FLJ00104	87739290	87731749	SLC7A5	87903094	87863629
412507	237880_at	25	2	12006133	12006157	25	1	LTR16A1	LTR/ERVL	12006070	12006453	LPIN1	11817721	11967535	TRIB2	12857015	12882860
412495	230834_at	25	3	197396284	197396260	25	1	L1MD3	LINE/L1	197396701	197395930	BDH1	197300194	197236654	KIAA0226	197476598	197398264
412489	237880_at	25	2	12006308	12006332	25	1	LTR16A1	LTR/ERVL	12006070	12006453	LPIN1	11817721	11967535	TRIB2	12857015	12882860
411254	237631_at	25	11	102424485	102424461	25	1	MLT1F2	LTR/ERVL-MaLR	102424943	102424371	MMP7	102401484	102391239	MMP20	102496063	102447566
412293	244740_at	25					2	LTR47B2	LTR/ERVL
413726	242928_at	25	15	79715404	79715428	25	1	L1ME4b	LINE/L1	79715210	79715550	TMED3	79603404	79704334	KIAA1024	79724858	79764632
412736	230354_at	25	2	40772834	40772858	25	1	LTR33	LTR/ERVL	40772478	40772930	AC007377.1	40488147	40490117	C2orf91	42181406	42162508
413868	234565_x_at	25					2	AluSx	SINE/Alu
413808	AFFX-HUMRGE/M10098_5_at	25	GL000220.1	109367	109391	25	1	SSU-rRNA_Hsa	rRNA	109078	110946
413950	234441_at	25	4	147927180	147927156	25	1	L2a	LINE/L2	147927360	147926722	TTC29	147867034	147627790	EDNRA	148402069	148466106
414111	234425_at	25					2	L1PBa1	LINE/L1
414144	237809_at	25	6	168631828	168631852	25	1	MER89	LTR/ERV1	168631809	168631925	FRMD1	168482237	168456425	DACT2	168720434	168693512
413986	233935_at	25	19	6656486	6656462	24	1	LTR6A	LTR/ERV1	6656653	6656146	CD70	6604114	6583194	TNFSF14	6670599	6663148
414040	226102_at	25	6	28126963	28126987	25	1	L2b	LINE/L2	28126729	28127235	ZKSCAN8	28109716	28124089	ZSCAN9	28192664	28201260
414319	232106_s_at	25	19	33460046	33460022	25	1	MER52C	LTR/ERV1	33460915	33459705	CEP89	33462897	33369908	C19orf40	33463115	33469128
414289	232611_at	25	12	100559126	100559102	25	1	LTR22B1	LTR/ERVK	100559239	100558764	UHRF1BP1L	100536626	100422233	ACTR6	100592900	100635643
414377	239985_at	25	6	68708457	68708481	25	1	LTR16A	LTR/ERVL	68708201	68708607	EYS	66417118	64429876	BAI3	69345259	70099403
414302	232300_at	25	10	88725621	88725597	25	1	LTR48B	LTR/ERV1	88725980	88725424	SNCG	88718375	88723017	ADIRF	88727949	88730672
415299	235185_s_at	25	1	149288020	149288044	25	1	L2	LINE/L2	149287909	149288072	NBPF16	148739443	148758311	FCGR1C	149320441	149378365
415487	243453_at	25	11	66014980	66015004	25	1	L2b	LINE/L2	66014503	66015274	PACS1	65837834	66012218	KLC2	66024765	66035331
415573	237023_at	25					2	MER66D	LTR/ERV1
415777	242296_x_at	25	2	202096266	202096290	25	1	L1M5	LINE/L1	202096222	202096795	CASP10	202047604	202094129	CASP8	202098166	202152434
415757	237771_s_at	25	4	132695768	132695792	25	1	MER77	LTR/ERVL	132695693	132696120	C4orf33	130014472	130034487	RP11-62N21.1	133368390	133356957
417990	235477_at	25	9	35603617	35603593	25	1	Charlie29a	DNA/hAT-Charlie	35603958	35603461	FAM166B	35563896	35561828	TESK1	35605367	35610038
[truncated: 392 more rows]
