# Supplementary material for: Microarray analysis reveals global modulation of endogenous retroelement transcription by microbes
Source: Retrovirology. 2014 Jul 25;11:59. doi: 10.1186/1742-4690-11-59 (PMC4222864; doi:10.1186/1742-4690-11-59)
Supplement: Supplementary file 3 — Additional file 3: Archive of human annotation files. Probe annotation files (csv format), as defined in the Methods, for the following Affymetrix platforms: hg_u95a, hg_u95a_v2, hg_u95b, hg_u95c, hg_u95e, hu6800, hg_u133a, hg_u133a_v2, hg_u133b, hg_u133_plus_v2, hg_u219, hg_focus, hugene_1_0_st, and hugene_2_0_st. Shortened platform names correspond to identifiers used within the ‘oligo’ Bioconductor R package. Column identifiers are pid – probe id, probeset – Affymetrix probeset, plen – probe length, sid – target chromosome, sstart – start position of probe on sid, send – end position of probe on sid, nident – identity within the region sstart to send, numhits – number of hits recorded by BLASTn, repeat – RepBase-defined repeat, repclass – RepBase-defined repeat class, rstart – start position of repetitive element, rend – end position of repetitive element, 5id – symbol of nearest 5′ protein coding gene, 5start – start position of 5id, 5stop – end position of 5id, 3id – symbol of nearest 3′ protein coding gene, 3start – start position of 3id, 3stop – end position of 3id. (ZIP 3 MB) [file 12977_2014_3913_MOESM3_ESM.zip › human/affy_hg_u133_plus_v2.csv]

pid	probeset	plen	sid	sstart	send	nident	numhits	repeat	repclass	rstart	rend	5id	5start	5stop	3id	3start	3stop
1350	1564772_at	25	8	96998599	96998575	25	1	L1ME4a	LINE/L1	96998723	96998447	C8orf37	96281429	96257147	GDF6	97173020	97154562
13823	1555743_s_at	25	Y	23204231	23204207	25	1	HERVH-int	LTR/ERV1	23206630	23201906	RPS4Y2	22918050	22942918	CYorf17	23548246	23544840
6597	234251_at	25	19	12559830	12559806	25	1	L1M1	LINE/L1	12560966	12559596	ZNF443	12551926	12540521	ZNF709	12662288	12571998
6520	1570506_at	25	2	165506697	165506673	25	1	L1MB3	LINE/L1	165506780	165505841	GRB14	165478358	165349322	COBLL1	165700189	165510134
6615	1566480_x_at	25					2	AluY	SINE/Alu
6559	1559297_at	25	16	29225378	29225402	25	1	L1ME1	LINE/L1	29225169	29225449	CTB-134H23.2	29049923	29064047	BOLA2B	30205627	29454551
2102	237237_at	25	7	95027315	95027339	25	1	L2a	LINE/L2	95027281	95027395	PON3	95025680	94989256	PON2	95064510	95034175
1679	1559144_x_at	25					2	LTR8	LTR/ERV1
1701	1568899_at	25					2	MER49	LTR/ERV1
1653	1561469_at	25	11	78135331	78135307	25	1	L1MB7	LINE/L1	78135664	78135056	GAB2	78129394	77926343	NARS2	78285919	78147007
15762	214712_at	25	16	29418130	29418154	25	1	MER101-int	LTR/ERV1	29418050	29418281	CTB-134H23.2	29049923	29064047	BOLA2B	30205627	29454551
15738	1558290_a_at	25	8	129113317	129113341	25	1	LTR8A	LTR/ERV1	129112886	129113555	TMEM75	128960591	128959126	GSDMC	130799134	130760442
8158	1554245_x_at	25					2	LTR33B	LTR/ERVL
6317	234234_at	25	6	43963771	43963747	25	1	L1ME3	LINE/L1	43963956	43963495	VEGFA	43737921	43754224	C6orf223	43968317	43973695
4051	1560678_at	25	1	212681932	212681908	25	1	HAL1	LINE/L1	212681936	212681889	NENF	212606229	212619714	ATF3	212738676	212794119
4038	240764_at	25	10	77145532	77145508	25	1	MLT1G1	LTR/ERVL-MaLR	77145553	77145061	COMTD1	76995788	76993727	ZNF503	77161664	77157588
4007	1559776_at	25	5	150651922	150651946	25	1	L1MC4a	LINE/L1	150651655	150652324	GM2A	150591711	150650001	SLC36A3	150683327	150656323
1826	1561953_at	25	13	89747392	89747416	25	1	L1MA8	LINE/L1	89747324	89747453	SLITRK5	88324870	88331868	GPC5	92050929	93519490
15817	1565723_at	25	17	7771076	7771052	25	1	L2c	LINE/L2	7771691	7770950	CYB5D1	7761064	7765600	CHD3	7788124	7816078
15154	1570385_at	25	5	10158825	10158801	25	1	MER20B	DNA/hAT-Charlie	10159208	10158663	TAS2R1	9630463	9629109	FAM173B	10250009	10226442
13307	1558195_at	25	12	52617377	52617401	25	1	HAL1	LINE/L1	52616974	52617525	KRT80	52585784	52562780	KRT7	52626304	52645970
8780	1570385_at	25	5	10158643	10158619	25	1	MSTD	LTR/ERVL-MaLR	10158660	10158283	TAS2R1	9630463	9629109	FAM173B	10250009	10226442
8759	1555846_a_at	25	3	44533766	44533742	25	1	MER70-int	LTR/ERVL	44534235	44533659	ZNF445	44519162	44481262	ZNF852	44552128	44540462
8754	1569973_at	25					2	MER9a2	LTR/ERVK
8753	1569974_x_at	25					2	MER9a2	LTR/ERVK
9138	225193_at	25	22	26910036	26910060	25	1	L1MC4	LINE/L1	26909940	26910456	TFIP11	26908471	26887191	TPST2	26992681	26921458
10854	1553299_at	25	1	228785388	228785412	25	1	MER101-int	LTR/ERV1	228784917	228785885	RNF187	228674762	228683467	RHOU	228870824	228882416
15902	1570506_at	25	2	165507063	165507039	25	1	L1MB3	LINE/L1	165507914	165507012	GRB14	165478358	165349322	COBLL1	165700189	165510134
15945	241647_x_at	25	3	165285476	165285452	25	1	L1MEf	LINE/L1	165285815	165285307	SLITRK3	164914897	164904508	BCHE	165555260	165490692
15971	224667_x_at	25					2	AluJo	SINE/Alu
2164	1569745_at	25	20	42851888	42851912	25	1	MSTB	LTR/ERVL-MaLR	42851732	42852123	C20orf111	42839431	42825136	GDAP1L1	42875887	42909013
2130	1557822_at	25	4	65780453	65780429	25	1	L1ME2z	LINE/L1	65781129	65780004	TECRL	65275186	65140975	EPHA5	66536213	66185281
3895	233732_at	25					2	MER51-int	LTR/ERV1
3960	1559240_at	25	4	100024093	100024117	25	1	MLT1N2	LTR/ERVL-MaLR	100023909	100024290	ADH5	100009952	99992132	ADH4	100078949	100044808
8636	1560147_at	25	7	151111795	151111819	25	1	L1MB8	LINE/L1	151111332	151112062	WDR86	151107813	151072995	CRYGN	151137899	151125921
15623	1564107_at	25					2	L1MA8	LINE/L1
4217	212957_s_at	25	X	62646999	62646975	25	1	LTR46-int	LTR/ERV1	62647932	62646749	SPIN4	62571223	62567107	ARHGEF9	63005426	62854847
12953	220305_at	25	20	3854832	3854856	25	1	L1ME3A	LINE/L1	3854476	3854999	MAVS	3827487	3849280	PANK2	3869486	3907605
6103	242208_at	25	10	43011915	43011891	25	1	L1MC4a	LINE/L1	43012113	43011733	AL133216.1	38717074	38736820	ZNF33B	43134016	43069633
9193	1556954_at	25	16	52306970	52306994	25	1	MER21C	LTR/ERVL	52306472	52307270	C16orf97	52112386	52039399	TOX3	52581714	52471917
9191	1557301_a_at	25	17	38086180	38086204	25	1	L1MC5	LINE/L1	38085849	38086260	ORMDL3	38083854	38077294	LRRC3C	38097727	38101000
4120	1561069_at	25	10	107923213	107923237	25	1	L1M4b	LINE/L1	107921331	107923791	SORCS3	106400859	107024993	SORCS1	108924292	108333421
4158	241853_at	25	1	100728899	100728875	25	1	L1MB7	LINE/L1	100728962	100728269	DBT	100715390	100659736	RTCA	100731763	100758325
10658	234445_at	25	6	30020322	30020298	25	1	L1MA4A	LINE/L1	30020785	30019591	HLA-A	29909037	29913661	ZNRD1	30026676	30032686
3520	242731_x_at	25	10	88692389	88692413	25	1	LTR103_Mam	LTR/ERV1?	88692309	88692620	BMPR1A	88516407	88684945	MMRN2	88729238	88695297
3601	242346_x_at	25	19	20331501	20331477	25	1	LTR70	LTR/ERV1	20332477	20331250	ZNF486	20278037	20311299	AC078899.2	20378626	20379200
4644	1569306_at	25	1	174964957	174964933	25	1	MLT1O	LTR/ERVL-MaLR	174965025	174964626	GPR52	174417212	174418683	CACYBP	174968300	174980851
2287	216527_at	25	6	30269073	30269049	25	1	L1PA15	LINE/L1	30269160	30269027	TRIM26	30181204	30152232	TRIM39	30294256	30311506
10914	1555664_at	25	5	103559514	103559490	24	1	MER52C	LTR/ERV1	103560392	103559275	NUDT12	102898494	102884556	EFNA5	107006596	106712590
8986	1561856_at	25	6	98432079	98432103	25	1	L1MD2	LINE/L1	98431192	98432303	MMS22L	97731093	97590037	POU3F2	99282580	99286660
8943	1561737_at	25	10	98514690	98514714	25	1	L1MB8	LINE/L1	98514435	98514818	PIK3AP1	98480271	98353069	LCOR	98592017	98740800
8945	1562306_at	25	1	229024443	229024419	25	1	L1MC4	LINE/L1	229024584	229024100	RHOU	228870824	228882416	TMEM78	229385383	229387557
13426	236355_s_at	25	10	81549244	81549220	25	1	LTR16A	LTR/ERVL	81549411	81549030	NUTM2B	81462983	81474437	NUTM2E	81601114	81610632
13470	1563072_at	25	4	157510627	157510651	25	1	L1MA9	LINE/L1	157510569	157511162	CTSO	156875069	156845270	RP11-171N4.2	157563606	157555646
6246	1562544_at	25	8	90715690	90715666	24	1	L1PBb	LINE/L1	90717834	90715257	MMP16	89340254	89044237	RIPK2	90769975	90803291
15231	238604_at	25	7	55521810	55521786	25	1	L1MA5	LINE/L1	55521895	55521734	VOPP1	55640681	55503749	SEPT14	55930482	55861237
15243	1562044_at	25	11	74035644	74035668	25	1	MLT1H	LTR/ERVL-MaLR	74035311	74035833	P4HA3	74022702	73946846	PGM2L1	74109518	74041363
15242	231254_at	25					2	MER51C	LTR/ERV1
15308	1561417_x_at	25	4	33908104	33908128	25	1	L1MC1	LINE/L1	33908089	33908171	PCDH7	30722037	31148422	ARAP2	36246131	36067620
15307	1561415_at	25	4	33908104	33908128	25	1	L1MC1	LINE/L1	33908089	33908171	PCDH7	30722037	31148422	ARAP2	36246131	36067620
8490	1557348_at	25	8	32906267	32906291	25	1	L1MDa	LINE/L1	32904953	32906380	NRG1	31496902	32622548	FUT10	33330940	33228342
10701	AFFX-HUMRGE/M10098_M_at	25	GL000220.1	110015	110039	25	1	SSU-rRNA_Hsa	rRNA	109078	110946
10786	1561912_at	25	10	85234034	85234058	24	1	L1MC3	LINE/L1	85233934	85234084	NRG3	83635070	84746935	GHITM	85899196	85913001
11570	1559103_s_at	25	4	113150770	113150746	25	1	L1ME4a	LINE/L1	113150960	113150609	C4orf32	113066553	113110237	AP1AR	113152893	113191203
11593	1556185_a_at	25	7	87900662	87900638	25	1	L1MC4a	LINE/L1	87901303	87900532	SRI	87856308	87834433	STEAP4	87936206	87905744
6027	1562408_at	25	17	26590799	26590775	25	1	MER4A1	LTR/ERV1	26591088	26590628	NLK	26368763	26523407	AC061975.10	26638667	26642323
8416	1569892_at	25	2	21322990	21322966	25	1	L1MB8	LINE/L1	21323355	21322784	APOB	21266945	21224301	TDRD15	21346789	21366144
3723	234753_x_at	25					2	L1PA5	LINE/L1
3727	1555845_at	25	3	44533308	44533284	25	1	MER95	LTR/ERV1	44533640	44533243	ZNF445	44519162	44481262	ZNF852	44552128	44540462
13597	1557511_at	25	16	86754556	86754532	25	1	L1MC4	LINE/L1	86754701	86754025	FOXL1	86609974	86615303	C16orf95	87351022	87117168
13657	230961_at	25	17	7780955	7780931	25	1	L1ME3G	LINE/L1	7781132	7780864	CYB5D1	7761064	7765600	CHD3	7788124	7816078
11155	1562834_at	25	15	40668124	40668148	25	1	Charlie2b	DNA/hAT-Charlie	40667917	40668217	DISP2	40650436	40663257	KNSTRN	40674922	40686446
13568	1561529_at	25	16	35020051	35020027	25	1	ALR/Alpha	Satellite/centr	35020566	35014975	CTD-2144E22.5	34256507	34257278	SHCBP1	46655538	46614466
13498	1558290_a_at	25	8	129113286	129113310	25	1	LTR8A	LTR/ERV1	129112886	129113555	TMEM75	128960591	128959126	GSDMC	130799134	130760442
11031	1568633_a_at	25	18	33760256	33760232	25	1	MLT1J	LTR/ERVL-MaLR	33760371	33759910	ELP2	33709407	33757909	MOCOS	33767482	33852120
11142	233062_at	25	6	2273367	2273391	25	1	LTR78	LTR/ERV1	2272719	2273624	GMDS	2245926	1624041	C6orf195	2634837	2622147
15350	228091_at	25	9	102736756	102736780	25	1	L4_C_Mam	LINE/RTE-X	102736470	102736801	STX17	102668915	102732618	ERP44	102861322	102741461
11261	240497_at	25	8	31039131	31039155	25	1	MER115	DNA/hAT-Tip100	31038993	31039336	WRN	30891317	31031285	NRG1	31496902	32622548
4388	241263_at	25	12	72193225	72193249	25	1	L1ME4b	LINE/L1	72193196	72193501	RAB21	72148654	72184699	TBC1D15	72233487	72320629
4376	1556879_at	25	15	93136300	93136276	25	1	Charlie21a	DNA/hAT-Charlie	93136434	93135672	C15orf32	93014884	93044347	FAM174B	93353114	93160673
13088	241156_at	25					2	L1ME3E	LINE/L1
13125	242967_at	25	X	15575543	15575519	25	1	LTR70	LTR/ERV1	15575766	15575075	BMX	15482369	15574652	ACE2	15620271	15579156
16219	241108_at	25	7	47963693	47963669	25	1	LTR8B	LTR/ERV1	47964418	47963650	C7orf69	47834889	47859445	SUN3	48068716	48026745
16162	233438_at	25	6	88088150	88088174	25	1	L1ME4b	LINE/L1	88087661	88088203	C6orf163	88054571	88075181	C6orf164	88106840	88109467
16118	1557466_at	25	5	55299053	55299077	25	1	MLT1H1	LTR/ERVL-MaLR	55298974	55299443	IL6ST	55290821	55230923	ANKRD55	55529186	55395507
16050	1561469_at	25	11	78135147	78135123	25	1	L1MB7	LINE/L1	78135664	78135056	GAB2	78129394	77926343	NARS2	78285919	78147007
17564	1557822_at	25	4	65780531	65780507	25	1	L1ME2z	LINE/L1	65781129	65780004	TECRL	65275186	65140975	EPHA5	66536213	66185281
17637	1560372_at	25	1	219446241	219446265	24	1	L1M4a1	LINE/L1	219446128	219446453	LYPLAL1	219347186	219386207	SLC30A10	220131989	219858769
18008	1556064_at	25	22	46647647	46647671	25	1	Zaphod	DNA/hAT-Tip100	46647356	46647673	CDPF1	46646576	46639908	PKDREJ	46659219	46651560
17975	1564610_at	25					2	ALR/Alpha	Satellite/centr
18153	229869_at	25	X	53198875	53198899	25	1	Charlie17	DNA/hAT-Charlie	53198745	53199269	TSPYL2	53111549	53117722	KDM5C	53254604	53220503
24535	1569810_at	25	6	166150965	166150989	25	1	L1M3e	LINE/L1	166150047	166151484	PDE10A	166075588	165740776	SDIM1	166309725	166307330
20231	240706_at	25	2	190633613	190633637	25	1	L3	LINE/CR1	190633185	190633686	OSGEPL1	190627953	190611386	ORMDL1	190649097	190635049
17761	1563255_at	25	10	50345652	50345676	25	1	MLT1G3	LTR/ERVL-MaLR	50345325	50345813	FAM170B	50342053	50339199	C10orf128	50396630	50362773
17724	1561256_at	25	8	5363798	5363774	25	1	L1ME1	LINE/L1	5364226	5363654	CSMD1	4852494	2792875	MCPH1	6264113	6501144
27762	1557116_at	25					2	MER4B	LTR/ERV1
27721	1558220_at	25					2	L1MC5a	LINE/L1
20528	1556709_a_at	25					2	L2	LINE/L2
20493	233438_at	25	6	88087727	88087751	25	1	L1ME4b	LINE/L1	88087661	88088203	C6orf163	88054571	88075181	C6orf164	88106840	88109467
20478	1560081_at	25					2	MER11C	LTR/ERVK
18598	227509_x_at	25	19	58814887	58814911	25	1	L1ME4b	LINE/L1	58814796	58814960	ZNF8	58790317	58807254	ZSCAN22	58838385	58853698
18543	1561384_a_at	25	1	4484353	4484377	25	1	MLT1C	LTR/ERVL-MaLR	4484116	4484413	C1orf174	3816857	3805689	AJAP1	4714792	4843850
24703	216771_at	25	18	2517686	2517662	25	1	LTR84b	LTR/ERVL	2518249	2517552	ADCYAP1	904944	912173	METTL4	2571508	2537524
24687	222184_at	25					2	LTR5A	LTR/ERVK
24962	1557807_a_at	25	10	80434670	80434694	25	1	Charlie29a	DNA/hAT-Charlie	80434523	80434904	RPS24	79793518	79816570	ZMIZ1	80828792	81076276
25005	1569944_at	25	12	46052932	46052956	25	1	MER65A	LTR/ERV1	46052840	46053161	ANO6	45609770	45834187	ARID2	46123448	46301823
29117	1565928_at	25	9	88639632	88639608	25	1	L2	LINE/L2	88639783	88639159	NAA35	88556061	88637213	GOLM1	88715088	88641061
29156	241647_x_at	25	3	165285357	165285333	25	1	L1MEf	LINE/L1	165285815	165285307	SLITRK3	164914897	164904508	BCHE	165555260	165490692
18337	1561544_at	25	12	43009712	43009688	25	1	LTR49-int	LTR/ERV1	43012170	43009375	PRICKLE1	42984157	42852140	ADAMTS20	43945724	43747669
20211	1561437_at	25					2	MER101-int	LTR/ERV1
20597	234597_at	25	3	15907080	15907104	25	1	L1MEd	LINE/L1	15906638	15907385	ANKRD28	15901278	15708743	GALNT15	16216156	16273499
20623	1559939_at	25	2	65952687	65952711	25	1	MER21C	LTR/ERVL	65952525	65953256	SPRED2	65659771	65537985	MEIS1	66660584	66801001
20652	216150_at	25					2	MLT1D	LTR/ERVL-MaLR
29850	1555373_at	25	21	19079395	19079419	25	1	L1PBa1	LINE/L1	19076547	19080159	BTG3	18985265	18965971	C21orf91	19191703	19161284
29810	236616_at	25	2	113966892	113966916	25	1	L4_B_Mam	LINE/RTE-X	113966551	113966942	PSD4	113914902	113960814	PAX8	114036527	113973574
27690	243844_at	25	4	137718176	137718152	25	1	ERVL-E-int	LTR/ERVL	137718416	137717869	PABPC4L	135122903	135117488	PCDH18	138453648	138440072
24653	242333_at	25	1	100403024	100403000	25	1	LTR48	LTR/ERV1	100403485	100402949	AGL	100315640	100389579	SLC35A3	100435345	100492535
24641	1557151_at	25	6	30093299	30093275	25	1	L1MEg	LINE/L1	30093415	30093275	TRIM31	30080883	30070674	TRIM40	30103885	30116512
25074	1562409_s_at	25	17	26590911	26590887	25	1	MER4A1	LTR/ERV1	26591088	26590628	NLK	26368763	26523407	AC061975.10	26638667	26642323
25108	220305_at	25	20	3854748	3854772	25	1	L1ME3A	LINE/L1	3854476	3854999	MAVS	3827487	3849280	PANK2	3869486	3907605
25009	1555187_at	25	12	128368816	128368792	25	1	MLT1J	LTR/ERVL-MaLR	128369051	128368550	TMEM132B	125671382	126146917	TMEM132C	128751948	129192460
19817	233912_x_at	25					2	L1PA6	LINE/L1
23111	234493_at	25	12	131697114	131697138	25	1	L1MB7	LINE/L1	131696862	131697912	AC078925.1	131514769	131514221	AC092850.1	131780067	131782763
23136	242967_at	25	X	15575728	15575704	25	1	LTR70	LTR/ERV1	15575766	15575075	BMX	15482369	15574652	ACE2	15620271	15579156
29337	1561978_at	25	20	25121930	25121906	25	1	L1ME3A	LINE/L1	25121956	25121430	VSX1	25062996	25051521	ENTPD6	25176329	25207365
29338	1554405_a_at	25	21	29911749	29911773	25	1	MLT1C	LTR/ERVL-MaLR	29911717	29912173	ADAMTS5	28338832	28290231	N6AMT1	30257693	30244513
29340	1561817_at	25	17	7961732	7961756	25	1	HERVK-int	LTR/ERVK	7961311	7961800	ALOX15B	7942335	7952452	ALOX12B	7991021	7975954
20785	233602_at	25	18	34814270	34814246	25	1	L1MC4	LINE/L1	34814861	34814095	KIAA1328	34409069	34812135	CELF4	35146000	34823010
25185	237932_at	25	X	113119659	113119635	25	1	L1MC3	LINE/L1	113121389	113119528	AMOT	112084043	112017731	HTR2C	113818551	114144624
22788	1570244_at	25	14	94135040	94135064	25	1	AluJb	SINE/Alu	94134909	94135212	COX8C	93813537	93814702	PRIMA1	94254827	94184644
29682	233779_x_at	25					2	MSTA	LTR/ERVL-MaLR
29680	1555816_at	25	15	72059668	72059692	25	1	L1MC5	LINE/L1	72059521	72060086	CT62	71407833	71402583	MYO9A	72410918	72114632
29721	1554403_a_at	25	5	119681666	119681642	25	1	LTR16A	LTR/ERVL	119682008	119681623	FAM170A	118965254	118971517	PRR16	119799973	120023027
22233	1555400_at	25	5	86345483	86345459	25	1	MER11C	LTR/ERVK	86345646	86344561	COX7C	85913721	85916779	AC008394.1	86534822	86512423
22991	1570215_at	25	16	5807624	5807600	25	1	MLT1J1	LTR/ERVL-MaLR	5807675	5807531	FAM86A	5147809	5134305	RBFOX1	6069095	7763340
22987	233063_s_at	25	6	2283939	2283963	25	1	L1MEg	LINE/L1	2283528	2284696	GMDS	2245926	1624041	C6orf195	2634837	2622147
23014	234242_at	25	19	12562752	12562776	25	1	HERVK14-int	LTR/ERVK	12562002	12563197	ZNF443	12551926	12540521	ZNF709	12662288	12571998
22945	234110_at	25	10	23413336	23413312	25	1	L1MEf	LINE/L1	23414013	23412809	MSRB2	23384435	23410942	PTF1A	23481256	23483181
26865	1557822_at	25	4	65780533	65780509	25	1	L1ME2z	LINE/L1	65781129	65780004	TECRL	65275186	65140975	EPHA5	66536213	66185281
25595	1554841_at	25	4	75107778	75107802	24	1	L1MD1	LINE/L1	75107469	75107894	AC093677.1	75024085	75023327	EPGN	75174190	75181024
25604	226102_at	25	6	28126749	28126773	25	1	L2b	LINE/L2	28126729	28127235	ZKSCAN8	28109716	28124089	ZSCAN9	28192664	28201260
25562	243453_at	25	11	66015117	66015141	25	1	L2b	LINE/L2	66014503	66015274	PACS1	65837834	66012218	KLC2	66024765	66035331
26807	242928_at	25	15	79715417	79715441	25	1	L1ME4b	LINE/L1	79715210	79715550	TMED3	79603404	79704334	KIAA1024	79724858	79764632
27304	1553083_at	25	X	96299975	96299999	25	1	L2	LINE/L2	96299433	96300088	RPA4	96138907	96140446	PCDH19	99665271	99546642
27290	1566749_at	25	2	4147985	4147961	25	1	L1MEf	LINE/L1	4149139	4147933	DCDC2C	3751453	3836122	SOX11	5832799	5841516
27590	1562327_at	25	10	10124804	10124828	25	1	MSTA	LTR/ERVL-MaLR	10124802	10125003	GATA3	8095567	8117161	LINC00710	10994143	10969021
29639	1565002_at	25	10	3420126	3420150	25	1	Ricksha_0	DNA/MULE-MuDR	3419456	3420358	PITRM1	3215003	3179920	KLF6	3827473	3818188
29623	1557214_at	25	4	171663931	171663907	25	1	MIRb	SINE/MIR	171664025	171663827	AADAT	171012850	170981373	GALNTL6	172733405	173962710
29577	1557584_at	25	2	10831790	10831814	25	1	7SLRNA	srpRNA	10831668	10831974	NOL10	10830101	10710892	ATP6V1C2	10861775	10925236
20683	1569892_at	25	2	21323325	21323301	25	1	L1MB8	LINE/L1	21323355	21322784	APOB	21266945	21224301	TDRD15	21346789	21366144
20726	1560169_at	25	9	71567953	71567929	25	1	L1MEj	LINE/L1	71568449	71567777	FAM122A	71394964	71398609	PRKACG	71629039	71627469
29455	1554043_a_at	25	1	247197398	247197374	25	1	LTR53-int	LTR/ERVL	247197503	247197371	ZNF695	247171395	247108849	ZNF669	247267674	247263264
29513	234110_at	25	10	23413363	23413339	25	1	L1MEf	LINE/L1	23414013	23412809	MSRB2	23384435	23410942	PTF1A	23481256	23483181
29440	219139_s_at	25					2	MER67B	LTR/ERV1
27075	240497_at	25	8	31039275	31039299	25	1	MER115	DNA/hAT-Tip100	31038993	31039336	WRN	30891317	31031285	NRG1	31496902	32622548
27098	1562941_at	25	X	121546454	121546430	25	1	L1MB1	LINE/L1	121546915	121546266	GLUD2	120181462	120183794	GRIA3	122318006	122624766
27396	234242_at	25	19	12562787	12562811	25	1	HERVK14-int	LTR/ERVK	12562002	12563197	ZNF443	12551926	12540521	ZNF709	12662288	12571998
22546	1558801_at	25	5	43573416	43573392	25	1	LTR49-int	LTR/ERV1	43574124	43571615	PAIP1	43557860	43526369	NNT	43602794	43707507
19961	243936_x_at	25	7	140758201	140758225	25	1	Zaphod	DNA/hAT-Tip100	140758051	140758490	MRPS33	140715028	140705854	TMEM178B	140774032	141180180
29920	1566586_at	25	18	53486399	53486423	25	1	MER57A-int	LTR/ERV1	53485678	53486660	TCF4	53332018	52889562	TXNL1	54318831	54264439
29945	231215_at	25	19	37979476	37979500	25	1	L1ME3Cz	LINE/L1	37978793	37979535	ZNF570	37958487	37976260	ZNF793	37997841	38039664
20087	1564401_at	25	1	31332736	31332760	25	1	L2c	LINE/L2	31332639	31332907	LAPTM5	31230667	31205316	SDC3	31381608	31342314
30058	234297_at	25					2	LTR5B	LTR/ERVK
29996	1561110_at	25					2	L1MC	LINE/L1
30024	237809_at	25	6	168631628	168631652	25	1	MER89	LTR/ERV1	168631333	168631759	FRMD1	168482237	168456425	DACT2	168720434	168693512
26955	1563742_at	25	10	47096510	47096486	25	1	LTR16E2	LTR/ERVL	47096916	47096414	NPY4R	47083534	47088320	FAM25B	47181681	47177204
27886	244292_at	25	13	45943054	45943078	25	1	L2a	LINE/L2	45943002	45943204	TPT1	45915505	45911008	SLC25A30	45992590	45967451
27881	242333_at	25	1	100403117	100403093	25	1	LTR48	LTR/ERV1	100403485	100402949	AGL	100315640	100389579	SLC35A3	100435345	100492535
27916	1553043_a_at	25	17	72690726	72690702	25	1	MLT1D	LTR/ERVL-MaLR	72690883	72690407	CD300LF	72709117	72690452	SLC9A3R1	72744791	72765492
31634	1563015_at	25	3	34917681	34917657	25	1	MLT1H	LTR/ERVL-MaLR	34917885	34917522	PDCD6IP	33839844	33911194	ARPP21	35680437	35835988
31550	220837_at	25	5	600463	600439	25	1	L1PA16	LINE/L1	600920	600410	SLC9A3	524447	473425	CEP72	612387	667283
31554	1560385_x_at	25	6	4989496	4989472	25	1	L1MD2	LINE/L1	4989509	4988394	CDYL	4706393	4955785	RPP40	5004297	4994966
30229	1559103_s_at	25	4	113150818	113150794	25	1	L1ME4a	LINE/L1	113150960	113150609	C4orf32	113066553	113110237	AP1AR	113152893	113191203
31475	1557330_at	25	11	8033330	8033306	25	1	LTR16A2	LTR/ERVL	8033401	8033076	EIF3F	7991798	8023409	TUB	8040791	8127659
31502	1559213_at	25	8	84320840	84320864	25	1	LTR37A	LTR/ERV1	84320804	84321130	SNX16	82755101	82711816	RALYL	85095022	85834079
31447	1563223_a_at	25	X	100423016	100423040	25	1	L1MB8	LINE/L1	100422987	100423272	CENPI	100353178	100418670	DRP2	100474758	100519486
30235	1561084_at	25	4	145795520	145795544	25	1	Charlie7	DNA/hAT-Charlie	145795364	145796016	HHIP	145567173	145666423	ANAPC10	146019693	145888264
33842	1560169_at	25	9	71567882	71567858	25	1	L1MEj	LINE/L1	71568449	71567777	FAM122A	71394964	71398609	PRKACG	71629039	71627469
33903	1569585_at	25	2	10162830	10162854	25	1	MLT2C1	LTR/ERVL	10162631	10162942	GRHL1	10085341	10142411	KLF11	10182976	10194963
31925	1556064_at	25	22	46647878	46647902	25	1	Zaphod	DNA/hAT-Tip100	46647702	46648689	CDPF1	46646576	46639908	PKDREJ	46659219	46651560
31868	1554405_a_at	25	21	29911769	29911793	25	1	MLT1C	LTR/ERVL-MaLR	29911717	29912173	ADAMTS5	28338832	28290231	N6AMT1	30257693	30244513
40826	1557898_at	25	6	25245651	25245627	25	1	L1MEg2	LINE/L1	25246117	25245060	FAM65B	25042238	24797601	LRRC16A	25279306	25620758
36155	1557190_at	25	7	17982140	17982164	25	1	L2a	LINE/L2	17981908	17982480	SNX13	17980124	17832466	PRPS1L1	18067486	18066405
32232	1557921_s_at	25	14	74289593	74289569	25	1	L1MB7	LINE/L1	74289996	74289177	ELMSAN1	74256988	74181825	PTGR2	74318547	74353530
32279	207524_at	25	7	116863315	116863339	25	1	L2c	LINE/L2	116863004	116863396	AC106873.4	116607526	116605900	WNT2	116963343	116916685
32133	244031_at	25	5	112235374	112235350	25	1	L1ME3G	LINE/L1	112235468	112235178	ZRSR1	112227313	112228791	DCP2	112312399	112356667
32580	1556555_at	25	6	5043403	5043427	25	1	HERVL74-int	LTR/ERVL	5042573	5043471	RPP40	5004297	4994966	PPP1R3G	5085720	5087455
38516	1564651_at	25					2	Kanga1a	DNA/TcMar-Tc2
38513	1560527_at	25	7	102629007	102629031	25	1	LTR101_Mam	LTR/ERVL	102628826	102629122	LRRC17	102553438	102585396	ARMC10	102715328	102740205
36433	1559298_a_at	25	15	100885275	100885251	25	1	LTR33A_	LTR/ERVL	100885286	100885127	ADAMTS17	100882210	100511794	CERS3	101085200	100940600
34083	1562803_at	25	9	114365446	114365422	25	1	LTR26	LTR/ERV1	114365632	114365052	PTGR1	114362135	114312002	DNAJC25	114393632	114432508
34057	215738_at	25	13	46870988	46870964	25	1	MLT1D	LTR/ERVL-MaLR	46871004	46870544	LRRC63	46786083	46851501	KIAA0226L	47012325	46916139
34116	1557301_a_at	25	17	38086166	38086190	25	1	L1MC5	LINE/L1	38085849	38086260	ORMDL3	38083854	38077294	LRRC3C	38097727	38101000
34075	1562456_at	25	11	87047923	87047947	25	1	L1ME1	LINE/L1	87047567	87048266	TMEM135	86748886	87034800	RAB38	87908635	87846410
34066	1555187_at	25	12	128368860	128368836	25	1	MLT1J	LTR/ERVL-MaLR	128369051	128368550	TMEM132B	125671382	126146917	TMEM132C	128751948	129192460
36295	237850_at	25					2	L1MA5	LINE/L1
34023	1569812_at	25	4	84771709	84771685	25	1	MIR	SINE/MIR	84771771	84771655	AGPAT9	84457067	84527028	NKX6-1	85419603	85413140
33969	232191_at	25	21	44337052	44337028	25	1	MER48	LTR/ERV1	44337223	44336852	NDUFV3	44299754	44329783	PKNOX1	44394620	44454172
34546	1559444_at	25	9	106905578	106905602	25	1	MER70-int	LTR/ERVL	106904901	106905740	SMC2	106856541	106903698	OR13F1	107266455	107267547
34481	234242_at	25					2	HERVK14-int	LTR/ERVK
36511	1569846_at	25	14	30637099	30637075	25	1	MSTA	LTR/ERVL-MaLR	30637406	30636992	PRKD1	30661104	30045687	G2E3	31028329	31089269
36735	242812_at	25	6	30260915	30260891	25	1	MIRb	SINE/MIR	30261029	30260851	TRIM26	30181204	30152232	TRIM39	30294256	30311506
36797	233215_s_at	25	9	14555657	14555633	25	1	L2c	LINE/L2	14555841	14555556	NFIB	14398982	14081842	ZDHHC21	14693469	14615530
36767	236411_at	25	4	770750	770726	25	1	L1ME1	LINE/L1	770965	770700	PCGF3	699537	764428	CPLX1	819986	778745
43213	216966_at	25	X	45615750	45615774	25	1	L1MA9	LINE/L1	45615742	45615958	CXorf36	45060146	45007619	KRBOX4	46306292	46356857
43169	1560445_x_at	25					2	AluSx	SINE/Alu
34280	229135_at	25	2	207660643	207660667	25	1	LTR67B	LTR/ERVL	207660559	207660845	FASTKD2	207630081	207657233	CPO	207804278	207834198
32384	1557348_at	25	8	32905960	32905984	25	1	L1MDa	LINE/L1	32904953	32906380	NRG1	31496902	32622548	FUT10	33330940	33228342
32407	1562803_at	25	9	114365471	114365447	25	1	LTR26	LTR/ERV1	114365632	114365052	PTGR1	114362135	114312002	DNAJC25	114393632	114432508
32349	243936_x_at	25	7	140758384	140758408	25	1	Zaphod	DNA/hAT-Tip100	140758051	140758490	MRPS33	140715028	140705854	TMEM178B	140774032	141180180
34885	1559770_at	25	19	44643907	44643883	25	1	MER90a	LTR/ERV1	44643918	44643737	ZNF225	44616334	44637027	ZNF234	44645710	44663156
34897	1560818_at	25	12	127220468	127220444	25	1	LTR46	LTR/ERV1	127220725	127220306	TMEM132B	125671382	126146917	TMEM132C	128751948	129192460
34197	234282_at	25					2	L1PA15-16	LINE/L1
34232	1562296_at	25	5	134898658	134898682	25	1	Charlie4z	DNA/hAT-Charlie	134898564	134898709	NEUROG1	134871639	134869991	CXCL14	134914969	134906373
32523	1558950_at	25	11	38521496	38521520	25	1	MLT1A0	LTR/ERVL-MaLR	38521406	38521778	C11orf74	36616051	36694823	LRRC4C	41481323	40135753
32439	243317_at	25	1	94319507	94319531	25	1	L1ME4b	LINE/L1	94319420	94319883	BCAR3	94312706	94027347	DNTTIP2	94345474	94333373
39182	1559213_at	25	8	84320678	84320702	25	1	MER92-int	LTR/ERV1	84320075	84320750	SNX16	82755101	82711816	RALYL	85095022	85834079
39149	1561480_a_at	25	2	177688102	177688126	25	1	MLT1I	LTR/ERVL-MaLR	177688047	177688441	MTX2	177134123	177202753	HNRNPA3	178077291	178088686
39417	1556165_at	25	21	45910650	45910674	25	1	LTR1A2	LTR/ERV1	45910114	45910994	LRRC3DN	45879814	45882078	TSPEAR	46131495	45917775
41467	1565810_at	25	2	68424530	68424506	25	1	L1ME2	LINE/L1	68424788	68424185	PNO1	68384976	68403370	CNRIP1	68547183	68511303
41500	236574_at	25	19	52898632	52898608	25	1	L1MD	LINE/L1	52898653	52898486	ZNF880	52873170	52889048	ZNF528	52901102	52921665
41459	1556183_at	25					2	L2c	LINE/L2
34713	1560066_at	25	11	12982219	12982195	25	1	L1ME1	LINE/L1	12982504	12982118	TEAD1	12695969	12966298	ARNTL	13298199	13408813
34675	236616_at	25	2	113966815	113966839	25	1	L4_B_Mam	LINE/RTE-X	113966551	113966942	PSD4	113914902	113960814	PAX8	114036527	113973574
40978	233164_x_at	25	2	227851619	227851643	25	1	L1PA8	LINE/L1	227851170	227852067	RHBDD1	227700297	227863931	COL4A4	228028829	227867427
41903	1559645_at	25	1	234770110	234770134	25	1	MLT1C	LTR/ERVL-MaLR	234769796	234770243	IRF2BP2	234745271	234740015	TOMM20	235292251	235272651
41319	236476_at	25	X	154356931	154356955	25	1	L1MC4	LINE/L1	154356821	154357076	BRCC3	154299695	154351349	VBP1	154425284	154468098
41292	1563660_at	25	3	163474731	163474755	25	1	L1M1	LINE/L1	163473832	163476728	OTOL1	161214596	161221730	SI	164796283	164696686
43315	242333_at	25	1	100403052	100403028	25	1	LTR48	LTR/ERV1	100403485	100402949	AGL	100315640	100389579	SLC35A3	100435345	100492535
43304	1562084_at	25	1	91059768	91059792	25	1	L1PA17	LINE/L1	91057157	91060037	ZNF326	90460671	90494097	BARHL2	91182794	91177096
39017	1559022_at	25	1	47147835	47147811	25	1	L2c	LINE/L2	47148053	47147745	TEX38	47134527	47139266	CYP4B1	47223510	47285085
39014	1563223_a_at	25	X	100423202	100423226	25	1	L1MB8	LINE/L1	100422987	100423272	CENPI	100353178	100418670	DRP2	100474758	100519486
38987	217623_at	25	16	46736323	46736299	25	1	L1MC5a	LINE/L1	46736356	46736238	ORC6	46723555	46732306	MYLK3	46824319	46740891
39545	1558308_at	25	12	1615932	1615956	25	1	L1MB3	LINE/L1	1615377	1615967	ERC1	1099675	1605090	WNT5B	1639057	1756409
39532	214712_at	25					2	MER101-int	LTR/ERV1
39539	231215_at	25	19	37979226	37979250	25	1	L1ME3Cz	LINE/L1	37978793	37979535	ZNF570	37958487	37976260	ZNF793	37997841	38039664
38644	210800_at	25	X	100575642	100575618	25	1	L1MA3	LINE/L1	100576144	100574819	TAF7L	100548059	100523241	TIMM8A	100604184	100600649
38742	1556940_at	25	13	108525182	108525206	25	1	Kanga2_a	DNA/TcMar-Tc2	108524987	108525753	FAM155A	108519083	107822318	LIG4	108870716	108859787
38747	1555845_at	25					2	MER95	LTR/ERV1
39563	1559870_at	25	17	70872181	70872205	25	1	MER66B	LTR/ERV1	70871908	70872255	SLC39A11	71088851	70642088	SSTR2	71161151	71167185
40746	1566768_at	25	3	5314701	5314677	25	1	AluJr4	SINE/Alu	5314871	5314554	EDEM1	5229331	5261642	GRM7	6811688	7783215
38832	1559776_at	25	5	150652015	150652039	25	1	L1MC4a	LINE/L1	150651655	150652324	GM2A	150591711	150650001	SLC36A3	150683327	150656323
37139	238932_at	25	3	150183619	150183643	25	1	Tigger7	DNA/TcMar-Tigger	150183409	150183675	TSC22D2	150126122	150177903	SERP1	150321015	150259781
37241	1558626_at	25	11	124678904	124678928	25	1	L1ME1	LINE/L1	124678189	124679305	MSANTD2	124670569	124636394	ROBO3	124735282	124751366
37221	234346_x_at	25	20	33789907	33789931	25	1	L1MEf	LINE/L1	33789623	33790052	PROCR	33759876	33765165	MMP24	33814457	33864801
38899	227917_at	25					2	LTR5A	LTR/ERVK
38900	220452_x_at	25					2	LTR5B	LTR/ERVK
36585	1555865_at	25	11	1331712	1331736	25	1	MER41C	LTR/ERV1	1331502	1332023	AC136297.1	1295809	1296033	BRSK2	1411129	1483919
36657	234359_at	25					2	LTR13A	LTR/ERVK
39281	1562800_at	25	2	104626280	104626256	25	1	L1ME3A	LINE/L1	104626543	104626052	TMEM182	103353367	103460352	POU3F3	105471969	105476929
39280	1558801_at	25	5	43573812	43573788	25	1	LTR49-int	LTR/ERV1	43574124	43571615	PAIP1	43557860	43526369	NNT	43602794	43707507
43501	1560385_x_at	25	6	4989216	4989192	25	1	L1MD2	LINE/L1	4989509	4988394	CDYL	4706393	4955785	RPP40	5004297	4994966
43694	1557717_at	25	13	49722734	49722710	25	1	L1M2	LINE/L1	49724238	49721714	FNDC3A	49550048	49783915	MLNR	49794474	49796513
43644	1560372_at	25	1	219446213	219446237	25	1	L1M4a1	LINE/L1	219446128	219446453	LYPLAL1	219347186	219386207	SLC30A10	220131989	219858769
43406	1566688_at	25	19	22427775	22427799	25	1	BSR/Beta	Satellite	22427144	22429700	ZNF676	22379753	22361893	ZNF729	22469210	22499978
43457	1565329_at	25	2	75251918	75251942	25	1	L1ME4a	LINE/L1	75251700	75252029	POLE4	75185619	75197255	TACR1	75426826	75276231
43420	1560887_a_at	25	12	11431690	11431714	25	1	AluJr	SINE/Alu	11431556	11431849	PRB3	11422739	11418857	PRB4	11463369	11460017
45453	1566688_at	25	19	22217678	22217702	25	1	BSR/Beta	Satellite	22216912	22219477	ZNF208	22193751	22115760	ZNF257	22235254	22274282
43882	233908_x_at	25	10	67415282	67415306	25	1	L1PA15	LINE/L1	67415217	67415474	REEP3	65281123	65384883	CTNNA3	69455927	67679719
43878	215202_at	25	22	24023473	24023449	25	1	L1M2b	LINE/L1	24023853	24023383	C22orf43	23974508	23950639	RGL4	24030323	24041363
41800	1566749_at	25	2	4148089	4148065	25	1	L1MEf	LINE/L1	4149139	4147933	DCDC2C	3751453	3836122	SOX11	5832799	5841516
41846	1570300_at	25	3	129658359	129658335	25	1	L1ME3	LINE/L1	129658637	129657962	TMCC1	129612419	129366635	TRH	129693148	129696781
45746	1555816_at	25	15	72059688	72059712	25	1	L1MC5	LINE/L1	72059521	72060086	CT62	71407833	71402583	MYO9A	72410918	72114632
45725	1564207_at	25	7	44082004	44082028	25	1	MSTD	LTR/ERVL-MaLR	44081931	44082128	SPDYE1	44040488	44049721	DBNL	44084239	44109055
46041	1569764_at	25	5	112940593	112940617	25	1	L1M4	LINE/L1	112940276	112940752	YTHDC2	112849380	112930982	KCNN2	113696642	113832337
46259	1561817_at	25	17	7961606	7961630	25	1	HERVK-int	LTR/ERVK	7961311	7961800	ALOX15B	7942335	7952452	ALOX12B	7991021	7975954
46265	1562341_at	25	1	84041679	84041655	25	1	L1ME1	LINE/L1	84041937	84041477	LPHN2	81771845	82458120	TTLL7	84464833	84330711
45957	1561749_at	25					2	MER51A	LTR/ERV1
45568	AFFX-HUMRGE/M10098_5_at	25					2	SSU-rRNA_Hsa	rRNA
45574	244031_at	25	5	112235263	112235239	25	1	L1ME3G	LINE/L1	112235468	112235178	ZRSR1	112227313	112228791	DCP2	112312399	112356667
47837	224195_at	25	Y	7678270	7678294	24	1	BSR/Beta	Satellite	7676991	7678532	TBL1Y	6778727	6959724	TSPY4	9175073	9177893
47827	215064_at	25	11	121181832	121181856	24	1	L2c	LINE/L2	121181734	121181913	SC5D	121163162	121179403	SORL1	121322912	121504402
47885	232836_at	25	20	11790947	11790923	25	1	LTR16C	LTR/ERVL	11790999	11790638	C20orf187	11008408	11010014	BTBD3	11871371	11907257
47819	243125_x_at	25	7	91498305	91498329	25	1	L1M5	LINE/L1	91498191	91498346	FZD1	90893783	90898123	MTERF	91510034	91500243
52679	216319_at	25					2	L1PA13	LINE/L1
54927	1562066_at	25	8	93965921	93965897	25	1	L2a	LINE/L2	93966058	93965497	AC117834.1	93895865	93898013	C8orf87	94179079	94146324
55197	241639_at	25	16	72644413	72644389	25	1	L2	LINE/L2	72644489	72644323	PMFBP1	72210777	72146056	ZFHX3	73093597	72816784
50597	215467_x_at	25	1	182806698	182806674	25	1	L1M2	LINE/L1	182807046	182806649	NPL	182758428	182799519	DHX9	182808504	182856886
50617	244337_at	25	10	122096887	122096911	25	1	L1ME3E	LINE/L1	122096411	122097192	SEC23IP	121652223	121702014	PPAPDC1A	122216466	122349367
50635	1560385_x_at	25	6	4989199	4989175	25	1	L1MD2	LINE/L1	4989509	4988394	CDYL	4706393	4955785	RPP40	5004297	4994966
48153	1562904_s_at	25	8	8101798	8101822	25	1	LTR8A	LTR/ERV1	8101266	8101977	LRLE1	8046331	8046158	SGK223	8244008	8175258
47745	214712_at	25					2	MER101-int	LTR/ERV1
50962	1563072_at	25					2	L1MA8	LINE/L1
51033	1557898_at	25	6	25245415	25245391	25	1	L1MEg2	LINE/L1	25246117	25245060	FAM65B	25042238	24797601	LRRC16A	25279306	25620758
50941	1560528_at	25	13	26698639	26698615	25	1	L1MB3	LINE/L1	26698872	26698260	SHISA2	26625169	26618735	RNF6	26796791	26706253
51017	1569758_at	25	2	149616877	149616901	25	1	MLT1H2	LTR/ERVL-MaLR	149616749	149617112	EPC2	149402009	149545130	KIF5C	149632819	149883273
53012	215202_at	25	22	24023458	24023434	24	1	L1M2b	LINE/L1	24023853	24023383	C22orf43	23974508	23950639	RGL4	24030323	24041363
53064	235064_s_at	25	20	5844434	5844458	25	1	LTR16A2	LTR/ERVL	5844162	5844600	C20orf196	5731039	5844558	CHGB	5892076	5906007
53101	1562480_at	25	15	36636042	36636066	24	1	L1MEf	LINE/L1	36635147	36636512	ATPBD4	35838394	35509546	C15orf41	36871812	37102449
53428	1562409_s_at	25	17	26591074	26591050	25	1	MER4A1	LTR/ERV1	26591088	26590628	NLK	26368763	26523407	AC061975.10	26638667	26642323
55205	1557161_at	25	6	140181210	140181234	25	1	MLT1J	LTR/ERVL-MaLR	140181184	140181660	CITED2	139695757	139693393	NMBR	142409936	142379467
51056	1561488_at	25	6	110800304	110800328	25	1	MSTB	LTR/ERVL-MaLR	110800274	110800685	SLC22A16	110797844	110745890	CDK19	111137161	110931181
54753	242289_at	25	12	93906592	93906616	25	1	Charlie10	DNA/hAT-Charlie	93906255	93906959	MRPL42	93861264	93897545	SOCS2	93963590	93977263
54778	1557008_at	25	5	24835869	24835845	25	1	MER61A	LTR/ERV1	24836021	24835685	CDH10	24645087	24487209	CDH9	27121257	26880709
55688	1569154_a_at	25	22	47078614	47078638	25	1	MER65D	LTR/ERV1	47078430	47078678	GRAMD4	46971909	47075688	CERK	47134158	47080308
48456	241647_x_at	25	3	165285355	165285331	25	1	L1MEf	LINE/L1	165285815	165285307	SLITRK3	164914897	164904508	BCHE	165555260	165490692
48413	240895_at	25	6	79953391	79953415	25	1	MLT1I-int	LTR/ERVL-MaLR	79953162	79953666	HMGN3	79944406	79910962	LCA5	80247147	80194708
48430	1561069_at	25	10	107923244	107923268	25	1	L1M4b	LINE/L1	107921331	107923791	SORCS3	106400859	107024993	SORCS1	108924292	108333421
50308	211614_at	25	Y	23200514	23200490	25	1	HERVH-int	LTR/ERV1	23201907	23200101	RPS4Y2	22918050	22942918	CYorf17	23548246	23544840
50554	1562400_at	25	11	20688296	20688272	25	1	L1MB8	LINE/L1	20688372	20687402	SLC6A5	20620946	20680831	NELL1	20691117	21597227
50513	1570043_at	25	2	130246951	130246927	25	1	L1MA8	LINE/L1	130247152	130246619	HS6ST1	129076151	128994290	RAB6C	130737235	130740311
51173	1562400_at	25					2	L1MB8	LINE/L1
55082	215738_at	25					2	MLT1D	LTR/ERVL-MaLR
55014	1557898_at	25	6	25245361	25245337	25	1	L1MEg2	LINE/L1	25246117	25245060	FAM65B	25042238	24797601	LRRC16A	25279306	25620758
55070	241149_at	25	16	87749002	87748978	25	1	L1MC3	LINE/L1	87749403	87748874	FLJ00104	87739290	87731749	SLC7A5	87903094	87863629
55042	220609_at	25	5	177044858	177044834	25	1	L1MCa	LINE/L1	177045142	177044559	B4GALT7	177027101	177037348	FAM153A	177210399	177134982
52540	1560725_at	25	3	159631441	159631417	25	1	L1M4a2	LINE/L1	159632025	159631395	SCHIP1	159557650	159615149	IL12A	159706537	159713806
57395	1561401_at	25	5	158875796	158875772	25	1	L2b	LINE/L2	158875868	158875598	IL12B	158757895	158741791	ADRA1B	159343790	159399551
57335	1561728_a_at	25	14	90923373	90923397	25	1	L1MC5	LINE/L1	90923368	90923949	CALM1	90862846	90874605	TTC7B	91282823	91006932
50884	1565723_at	25	17	7771095	7771071	25	1	L2c	LINE/L2	7771691	7770950	CYB5D1	7761064	7765600	CHD3	7788124	7816078
50919	1560819_a_at	25	12	127220154	127220130	25	1	Charlie1b	DNA/hAT-Charlie	127220230	127220043	TMEM132B	125671382	126146917	TMEM132C	128751948	129192460
48633	216151_at	25	20	42098251	42098227	25	1	L1MC5	LINE/L1	42098415	42098132	SRSF6	42086568	42092245	L3MBTL1	42136320	42179590
48264	1560385_x_at	25	6	4989184	4989160	25	1	L1MD2	LINE/L1	4989509	4988394	CDYL	4706393	4955785	RPP40	5004297	4994966
48169	222340_at	25	3	126011865	126011841	25	1	L2a	LINE/L2	126011870	126011643	ALDH1L1	125916837	125822412	KLF15	126076285	126061478
48159	233170_at	25	13	71742216	71742240	25	1	Tigger13a	DNA/TcMar-Tigger	71741843	71742476	KLHL1	70682591	70274726	DACH1	72441330	72012098
48258	1562703_at	25	8	125952473	125952449	25	1	LTR86A1	LTR/ERVL	125952862	125952435	MTSS1	125740730	125563031	ZNF572	125985540	125991631
48208	232662_x_at	25	10	82196735	82196759	25	1	MER39B	LTR/ERV1	82196325	82196938	FAM213A	82167585	82192753	TSPAN14	82213922	82282387
50769	1557466_at	25	5	55299140	55299164	25	1	MLT1H1	LTR/ERVL-MaLR	55298974	55299443	IL6ST	55290821	55230923	ANKRD55	55529186	55395507
50808	1554887_at	25	7	100953831	100953855	25	1	L1M2	LINE/L1	100953508	100954205	FIS1	100895597	100882739	RABL5	100965104	100956975
50729	1564401_at	25	1	31332750	31332774	25	1	L2c	LINE/L2	31332639	31332907	LAPTM5	31230667	31205316	SDC3	31381608	31342314
52945	1554224_at	25	11	127140987	127141011	25	1	UCON105	Unknown	127140918	127141048	RP11-115C10.1	126522747	126551999	ETS1	128457437	128328656
52895	244253_at	25					2	MER57A-int	LTR/ERV1
53315	1561110_at	25	6	36126219	36126195	25	1	L1MC	LINE/L1	36126416	36125833	MAPK13	36095586	36107842	BRPF3	36164521	36200567
53264	1559538_at	25	12	4810068	4810044	25	1	L2c	LINE/L2	4810376	4809609	AKAP3	4758213	4724674	GALNT8	4829507	4960277
57529	1561572_at	25	5	8881561	8881585	25	1	LTR24C	LTR/ERV1	8881302	8881667	FASTKD3	7869150	7859272	SEMA5A	9546187	9035138
57611	1569846_at	25					2	MSTB	LTR/ERVL-MaLR
57562	1559939_at	25	2	65952741	65952765	25	1	MER21C	LTR/ERVL	65952525	65953256	SPRED2	65659771	65537985	MEIS1	66660584	66801001
57568	1560081_at	25					2	MER11C	LTR/ERVK
50176	237932_at	25	X	113119772	113119748	25	1	L1MC3	LINE/L1	113121389	113119528	AMOT	112084043	112017731	HTR2C	113818551	114144624
50186	1562066_at	25	8	93965937	93965913	25	1	L2a	LINE/L2	93966058	93965497	AC117834.1	93895865	93898013	C8orf87	94179079	94146324
50158	1556183_at	25					2	L2c	LINE/L2
53137	227917_at	25					2	LTR5A	LTR/ERVK
53199	230248_x_at	25	4	40169227	40169251	25	1	L1MEj	LINE/L1	40168822	40170337	N4BP2	40058446	40159872	RHOH	40192673	40246281
52490	244169_x_at	25	15	70524456	70524432	25	1	L1M6B	LINE/L1	70524683	70524159	TLE3	70390515	70340129	UACA	71055932	70946893
58072	1561995_at	25	5	42109648	42109672	25	1	LTR22B	LTR/ERVK	42109200	42109687	FBXO4	41925356	41941845	GHR	42423879	42721979
57977	233779_x_at	25	8	99684057	99684081	25	1	THE1C	LTR/ERVL-MaLR	99684005	99684360	KCNS2	99439250	99445076	OSR2	99956631	99964332
55779	241639_at	25	16	72644374	72644350	25	1	L2	LINE/L2	72644489	72644323	PMFBP1	72210777	72146056	ZFHX3	73093597	72816784
59573	232340_at	25	22	27117751	27117775	25	1	MER20	DNA/hAT-Charlie	27117573	27117793	CRYBA4	27017928	27026636	MN1	28197486	28144265
57735	1563079_at	25	15	42187705	42187729	25	1	L2b	LINE/L2	42187518	42187751	SPTBN5	42186275	42140345	EHD4	42264776	42190950
57699	232836_at	25	20	11790989	11790965	25	1	LTR16C	LTR/ERVL	11790999	11790638	C20orf187	11008408	11010014	BTBD3	11871371	11907257
57697	1563009_at	25	22	48038187	48038211	25	1	L1MDa	LINE/L1	48037547	48038566	LL22NC03-75H12.2	47882860	47857048	FAM19A5	48885272	49246724
57146	1560390_s_at	25	19	19867736	19867712	25	1	MSTA	LTR/ERVL-MaLR	19867859	19867625	ZNF14	19843906	19821280	ZNF506	19932560	19896648
57118	236574_at	25	19	52898857	52898833	25	1	MER70A	LTR/ERVL	52899182	52898733	ZNF880	52873170	52889048	ZNF528	52901102	52921665
57082	1562683_a_at	25	4	13528447	13528423	25	1	MIR	SINE/MIR	13528566	13528363	RAB28	13485989	13362978	NKX3-2	13546674	13542454
57742	1563681_at	25	10	22509773	22509797	25	1	HERV16-int	LTR/ERVL	22509497	22509826	EBLN1	22498950	22497743	COMMD3	22604903	22609235
57807	236982_at	25	21	46295295	46295319	25	1	ERV24B_Prim-int	LTR/ERV1	46294886	46295370	PTTG1IP	46293752	46269500	ITGB2	46351904	46305868
57414	1569765_at	25	9	132346510	132346534	25	1	MLT1J	LTR/ERVL-MaLR	132346429	132346851	IER5L	131940540	131937835	NTMT1	132371163	132398209
57863	243941_at	25	15	102342299	102342323	25	1	MLT1H	LTR/ERVL-MaLR	102342129	102342589	RP11-89K11.1	102285913	102277302	OR4F6	102345902	102346876
57266	1561917_at	25	12	98981260	98981284	25	1	MLT2F	LTR/ERVL	98980936	98981513	TMPO	98909290	98944157	SLC25A3	98987369	98995946
57250	1563009_at	25					2	L1MDa	LINE/L1
59619	1563985_at	25	19	47384680	47384656	25	1	Tigger1	DNA/TcMar-Tigger	47385382	47384496	AP2S1	47354249	47341393	ARHGAP35	47421933	47508334
59805	1554841_at	25	4	75107487	75107511	25	1	L1MD1	LINE/L1	75107469	75107894	AC093677.1	75024085	75023327	EPGN	75174190	75181024
60206	228908_s_at	25	21	46716746	46716770	25	1	MER58A	DNA/hAT-Charlie	46716713	46716937	POFUT2	46707813	46683843	COL18A1	46825052	46933634
60271	1557236_at	25	22	36059941	36059965	25	1	MER4-int	LTR/ERV1	36059719	36060385	APOL6	36044442	36057404	APOL5	36113919	36125530
60031	1552287_s_at	25	16	90062672	90062696	25	1	L1MB7	LINE/L1	90062578	90063012	CENPBD1	90038942	90036206	DBNDD1	90086536	90071273
59977	224054_at	25	21	27832366	27832342	25	1	LTR33	LTR/ERVL	27832727	27832287	APP	27543446	27252861	CYYR1	27945603	27838528
60014	1569892_at	25	2	21323130	21323106	25	1	L1MB8	LINE/L1	21323355	21322784	APOB	21266945	21224301	TDRD15	21346789	21366144
62134	1557584_at	25	2	10831902	10831926	25	1	7SLRNA	srpRNA	10831668	10831974	NOL10	10830101	10710892	ATP6V1C2	10861775	10925236
62202	1566586_at	25					2	MER57C2	LTR/ERV1
62210	1556261_a_at	25	1	53804547	53804571	25	1	L1ME3F	LINE/L1	53803960	53804832	LRP8	53793742	53711217	DMRTB1	53925072	53933161
62189	1558397_at	25	17	62397040	62397016	25	1	MER50	LTR/ERV1	62397370	62396650	TEX2	62340661	62224587	MILR1	62461569	62464760
62177	1562683_a_at	25	4	13528389	13528365	25	1	MIR	SINE/MIR	13528566	13528363	RAB28	13485989	13362978	NKX3-2	13546674	13542454
61720	215944_at	25	1	83440042	83440018	25	1	HSMAR1	DNA/TcMar-Mariner	83440969	83439676	LPHN2	81771845	82458120	TTLL7	84464833	84330711
68999	233562_at	25	10	42989648	42989672	25	1	MER9B	LTR/ERVK	42989557	42990050	AL133216.1	38717074	38736820	ZNF33B	43134016	43069633
60084	1562717_at	25	2	8148286	8148262	25	1	MLT1E1A	LTR/ERVL-MaLR	8148452	8147922	RNF144A	7057523	7208417	ID2	8818975	8824583
60061	238310_at	25	X	22715019	22714995	25	1	L1MC5a	LINE/L1	22716719	22714627	ZNF645	22291065	22292574	DDX53	23018087	23020204
62326	1561194_at	25	1	111222354	111222378	25	1	L2a	LINE/L2	111222335	111222775	KCNA3	111217655	111214310	CD53	111415775	111442550
61899	227594_at	25	1	35453841	35453817	25	1	Charlie10	DNA/hAT-Charlie	35454492	35453184	ZMYM6NB	35450954	35447136	ZMYM1	35525387	35581460
61882	1560946_at	25	2	74424337	74424313	25	1	L1MC4	LINE/L1	74424414	74424298	CATX-2	74418517	74418627	MTHFD2	74425689	74444692
60372	1564401_at	25	1	31332867	31332891	25	1	L2c	LINE/L2	31332639	31332907	LAPTM5	31230667	31205316	SDC3	31381608	31342314
64536	1556033_at	25					2	MER66C	LTR/ERV1
64533	1560066_at	25	11	12982425	12982401	25	1	L1ME1	LINE/L1	12982504	12982118	TEAD1	12695969	12966298	ARNTL	13298199	13408813
64554	1563887_at	25	7	64694384	64694408	25	1	MER41B	LTR/ERV1	64694069	64694680	ERV3-1	64467121	64451187	ZNF92	64838712	64866038
64469	1556117_at	25	20	43289776	43289752	25	1	MSTD	LTR/ERVL-MaLR	43289810	43289389	ADA	43280874	43248163	WISP2	43343485	43357150
62533	230961_at	25	17	7780969	7780945	25	1	L1ME3G	LINE/L1	7781132	7780864	CYB5D1	7761064	7765600	CHD3	7788124	7816078
62514	1560081_at	25					2	MER11C	LTR/ERVK
62559	1555743_s_at	25					2	HERVH-int	LTR/ERV1
64158	233177_s_at	25	2	219211330	219211354	25	1	L2c	LINE/L2	219211018	219211505	TMBIM1	219157309	219138915	C2orf62	219221579	219232822
61920	1556172_at	25	2	75155897	75155873	25	1	MLT1G1	LTR/ERVL-MaLR	75156116	75155616	HK2	75061108	75120486	POLE4	75185619	75197255
62386	1556453_at	25	2	7569977	7570001	25	1	LTR78	LTR/ERV1	7569849	7570371	RNF144A	7057523	7208417	ID2	8818975	8824583
62367	211614_at	25	Y	23200481	23200457	25	1	HERVH-int	LTR/ERV1	23201907	23200101	RPS4Y2	22918050	22942918	CYorf17	23548246	23544840
62413	241190_at	25					2	L1ME1	LINE/L1
68838	1557832_at	25	5	42155985	42155961	25	1	L1MC4a	LINE/L1	42156290	42155575	FBXO4	41925356	41941845	GHR	42423879	42721979
68833	233791_at	25	1	120078597	120078621	25	1	L1MB8	LINE/L1	120077658	120078860	HSD3B1	120049821	120057681	ZNF697	120190396	120162045
66688	1553083_at	25	X	96300026	96300050	25	1	L2	LINE/L2	96299433	96300088	RPA4	96138907	96140446	PCDH19	99665271	99546642
66668	216874_at	25	2	145909817	145909841	24	1	HSMAR1	DNA/TcMar-Mariner	145908848	145910124	ZEB2	145282147	145145568	ACVR2A	148602086	148688393
65183	1568932_at	25	5	151034491	151034515	25	1	L1MD2	LINE/L1	151034453	151035006	FAT2	150948505	150883654	SPARC	151066726	151040657
65140	1557832_at	25	5	42156202	42156178	25	1	L1MC4a	LINE/L1	42156290	42155575	FBXO4	41925356	41941845	GHR	42423879	42721979
67495	216151_at	25	20	42098299	42098275	25	1	L1MC5	LINE/L1	42098415	42098132	SRSF6	42086568	42092245	L3MBTL1	42136320	42179590
64998	1559621_at	25	4	68283244	68283220	25	1	L1MB8	LINE/L1	68284219	68283040	EPHA5	66536213	66185281	CENPC1	68411324	68337521
64985	233170_at	25	13	71741965	71741989	25	1	Tigger13a	DNA/TcMar-Tigger	71741843	71742476	KLHL1	70682591	70274726	DACH1	72441330	72012098
64773	1556659_at	25	9	102563802	102563778	25	1	L1ME4b	LINE/L1	102563916	102563582	RP11-13B9.3	102067394	102068893	NR4A3	102584137	102629173
64707	1561738_at	25					2	MLT1F2	LTR/ERVL-MaLR
64760	1563887_at	25	7	64694323	64694347	25	1	MER41B	LTR/ERV1	64694069	64694680	ERV3-1	64467121	64451187	ZNF92	64838712	64866038
69591	1562740_at	25	3	128190669	128190693	25	1	L1M5	LINE/L1	128190667	128190805	DNAJB8	128186091	128181282	GATA2	128212028	128198270
69606	1562058_at	25	12	23326530	23326554	25	1	MLT1H	LTR/ERVL-MaLR	23326221	23326686	ETNK1	22778009	22843599	SOX5	24103966	23682440
64252	1569745_at	25	20	42851836	42851860	25	1	MSTB	LTR/ERVL-MaLR	42851732	42852123	C20orf111	42839431	42825136	GDAP1L1	42875887	42909013
65050	236476_at	25	X	154356948	154356972	25	1	L1MC4	LINE/L1	154356821	154357076	BRCC3	154299695	154351349	VBP1	154425284	154468098
65114	243902_at	25	1	145045617	145045641	25	1	MLT1H1-int	LTR/ERVL-MaLR	145045357	145045803	AL590452.1	144989309	144991365	SEC22B	145096220	145116922
62734	237235_at	25	16	89321188	89321164	25	1	L1MCa	LINE/L1	89321272	89321106	ZNF778	89284118	89295363	ANKRD11	89556969	89334038
62804	244296_at	25	18	53709389	53709413	25	1	MSTD	LTR/ERVL-MaLR	53709260	53709650	TCF4	53332018	52889562	TXNL1	54318831	54264439
62763	1556261_a_at	25	1	53804777	53804801	25	1	L1ME3F	LINE/L1	53803960	53804832	LRP8	53793742	53711217	DMRTB1	53925072	53933161
64095	234445_at	25	6	30020489	30020465	25	1	L1MA4A	LINE/L1	30020785	30019591	HLA-A	29909037	29913661	ZNRD1	30026676	30032686
64038	1562409_s_at	25					2	MER4-int	LTR/ERV1
64026	1561978_at	25	20	25121754	25121730	25	1	L1ME3A	LINE/L1	25121956	25121430	VSX1	25062996	25051521	ENTPD6	25176329	25207365
69659	1562703_at	25	8	125952619	125952595	25	1	LTR86A1	LTR/ERVL	125952862	125952435	MTSS1	125740730	125563031	ZNF572	125985540	125991631
69647	1557008_at	25	5	24835964	24835940	25	1	MER61A	LTR/ERV1	24836021	24835685	CDH10	24645087	24487209	CDH9	27121257	26880709
69709	241156_at	25	7	132458400	132458376	25	1	L1ME3E	LINE/L1	132459420	132458002	AC009365.3	132333553	132413528	CHCHD3	132766848	132469629
69762	1559776_at	25	5	150651735	150651759	25	1	L1MC4a	LINE/L1	150651655	150652324	GM2A	150591711	150650001	SLC36A3	150683327	150656323
69748	1562717_at	25	2	8147991	8147967	25	1	MLT1E1A	LTR/ERVL-MaLR	8148452	8147922	RNF144A	7057523	7208417	ID2	8818975	8824583
69839	1556941_a_at	25	13	108525480	108525504	25	1	Kanga2_a	DNA/TcMar-Tc2	108524987	108525753	FAM155A	108519083	107822318	LIG4	108870716	108859787
64406	240921_at	25	3	13169210	13169186	25	1	L1MEc	LINE/L1	13170084	13168955	IQSEC1	13114617	12938719	NUP210	13461809	13357737
64400	1559103_s_at	25	4	113151122	113151098	25	1	L1ME4a	LINE/L1	113151184	113150962	C4orf32	113066553	113110237	AP1AR	113152893	113191203
64851	230928_at	25	3	26758583	26758607	25	1	MER5B	DNA/hAT-Charlie	26758521	26758661	LRRC3B	26664297	26752267	NEK10	27410951	27151576
64857	1568899_at	25	17	80247978	80247954	25	1	MER49	LTR/ERV1	80248534	80247711	AC132872.2	80214131	80216080	CD7	80275478	80272744
64830	1561110_at	25	6	36126005	36125981	25	1	L1MC	LINE/L1	36126416	36125833	MAPK13	36095586	36107842	BRPF3	36164521	36200567
71265	1562683_a_at	25	4	13528501	13528477	25	1	MIR	SINE/MIR	13528566	13528363	RAB28	13485989	13362978	NKX3-2	13546674	13542454
71286	240892_at	25	3	46958245	46958221	25	1	L1MB8	LINE/L1	46958261	46958129	AC109583.1	46930171	46927699	CCDC12	47023500	46963216
66617	1560621_at	25					2	L1PA13	LINE/L1
66465	1562671_s_at	25	14	93359701	93359725	25	1	LTR54B	LTR/ERV1	93359471	93359883	GOLGA5	93260576	93306308	CHGA	93389425	93401638
66490	1561728_a_at	25	14	90923369	90923393	25	1	L1MC5	LINE/L1	90923368	90923949	CALM1	90862846	90874605	TTC7B	91282823	91006932
66437	1560756_at	25	19	58910974	58910950	25	1	MLT1D	LTR/ERVL-MaLR	58911263	58910855	AC012313.1	58907457	58908407	ZNF584	58912871	58929694
66510	1557848_at	25	12	103953106	103953130	25	1	MER77	LTR/ERVL	103952728	103953321	C12orf42	103889749	103631369	STAB2	103981051	104160505
66440	1556709_a_at	25	16	25079994	25080018	25	1	L2	LINE/L2	25079831	25080147	ARHGAP17	25026987	24930706	LCMT1	25123050	25189552
66443	1556958_at	25					2	L1MB8	LINE/L1
66457	1566204_at	25	9	35003100	35003124	25	1	L1M4	LINE/L1	35003057	35003289	DNAJB5	34989638	34998897	C9orf131	35041092	35045988
66975	1555135_at	25					2	MER11B	LTR/ERVK
66979	1569755_at	25	2	14369076	14369052	25	1	L1PA15	LINE/L1	14369487	14369002	TRIB2	12857015	12882860	FAM84A	14772810	14790933
66978	234571_at	25	1	56586947	56586923	25	1	L1PA13	LINE/L1	56589377	56586873	USP24	55680786	55532032	PPAP2B	57110974	56960419
66945	1563362_at	25	21	31462197	31462221	25	1	MLT1F2	LTR/ERVL-MaLR	31461860	31462349	GRIK1-AS2	30968360	31003067	CLDN17	31538971	31538241
71396	1562069_at	25					2	MER9a3	LTR/ERVK
67069	222883_at	25	1	53150527	53150503	25	1	L1MC1	LINE/L1	53151221	53150127	FAM159A	53099016	53135355	SELRC1	53164038	53152508
69498	1556940_at	25	13	108525150	108525174	25	1	Kanga2_a	DNA/TcMar-Tc2	108524987	108525753	FAM155A	108519083	107822318	LIG4	108870716	108859787
69457	239967_at	25	9	74943183	74943207	25	1	MLT1B	LTR/ERVL-MaLR	74943111	74943435	GDA	74729511	74872109	ZFAND5	74980163	74966341
69444	1563629_a_at	25					2	HERVK13-int	LTR/ERVK
71771	233170_at	25	13	71742112	71742136	25	1	Tigger13a	DNA/TcMar-Tigger	71741843	71742476	KLHL1	70682591	70274726	DACH1	72441330	72012098
73961	243317_at	25	1	94319670	94319694	25	1	L1ME4b	LINE/L1	94319420	94319883	BCAR3	94312706	94027347	DNTTIP2	94345474	94333373
73910	224195_at	25	Y	7678296	7678320	25	1	BSR/Beta	Satellite	7676991	7678532	TBL1Y	6778727	6959724	TSPY4	9175073	9177893
73988	1563072_at	25	4	157510680	157510704	25	1	L1MA9	LINE/L1	157510569	157511162	CTSO	156875069	156845270	RP11-171N4.2	157563606	157555646
71858	1560048_at	25	1	118382784	118382760	25	1	L1ME1	LINE/L1	118382942	118382375	FAM46C	118148556	118170994	GDAP2	118472253	118412037
71875	1556347_at	25	9	95327174	95327198	25	1	L1ME4b	LINE/L1	95327093	95327326	ECM2	95298937	95256365	IPPK	95432547	95375466
71880	1565746_at	25					2	BSR/Beta	Satellite
71890	240901_at	25	X	49652466	49652490	25	1	L1MEd	LINE/L1	49652028	49652748	USP27X	49644470	49647166	CLCN5	49687225	49863892
69351	1560725_at	25	3	159631771	159631747	25	1	L1M4a2	LINE/L1	159632025	159631395	SCHIP1	159557650	159615149	IL12A	159706537	159713806
73796	1570473_at	25	10	45681448	45681472	25	1	Tigger2a	DNA/TcMar-Tigger	45681298	45681727	ZNF22	45495923	45500774	OR13A1	45811056	45798102
73855	1556406_at	25	3	94707416	94707440	25	1	MER76	LTR/ERVL	94706939	94707633	NSUN3	93781760	93847389	MTRNR2L12	96337000	96335981
74090	1561384_a_at	25	1	4484548	4484572	25	1	MER61A	LTR/ERV1	4484489	4484825	C1orf174	3816857	3805689	AJAP1	4714792	4843850
73999	1563853_at	25	10	64099868	64099844	25	1	MER41B	LTR/ERV1	64100153	64099649	RTKN2	64028466	63942794	ZNF365	64133951	64431771
74071	1556180_at	25	5	180262197	180262221	25	1	MLT2B3	LTR/ERVL	180262165	180262490	MGAT1	180242652	180217541	ZFP62	180288286	180274611
74070	1564259_at	25	7	95349680	95349704	25	1	LTR33C	LTR/ERVL	95349536	95350054	PDK4	95225803	95212811	DYNC1I1	95401866	95739634
72136	242346_x_at	25	19	20331462	20331438	25	1	LTR70	LTR/ERV1	20332477	20331250	ZNF486	20278037	20311299	AC078899.2	20378626	20379200
73393	1555816_at	25	15	72059670	72059694	25	1	L1MC5	LINE/L1	72059521	72060086	CT62	71407833	71402583	MYO9A	72410918	72114632
73354	1566586_at	25	18	53486429	53486453	25	1	MER57A-int	LTR/ERV1	53485678	53486660	TCF4	53332018	52889562	TXNL1	54318831	54264439
73406	241973_x_at	25					2	LTR5B	LTR/ERVK
73335	1563273_at	25	2	220233633	220233609	25	1	LTR16C	LTR/ERVL	220233895	220233432	RESP18	220197899	220192131	DNPEP	220264744	220238268
73538	1558186_s_at	25					2	MLT1F2	LTR/ERVL-MaLR
73480	228091_at	25	9	102736541	102736565	25	1	L4_C_Mam	LINE/RTE-X	102736470	102736801	STX17	102668915	102732618	ERP44	102861322	102741461
73539	1557589_a_at	25	12	9491996	9491972	25	1	MER89-int	LTR/ERV1	9492255	9491633	PZP	9360966	9301436	KLRB1	9760482	9747147
73763	230248_x_at	25	4	40169371	40169395	25	1	L1MEj	LINE/L1	40168822	40170337	N4BP2	40058446	40159872	RHOH	40192673	40246281
75727	1562740_at	25	3	128190705	128190729	25	1	L1M5	LINE/L1	128190667	128190805	DNAJB8	128186091	128181282	GATA2	128212028	128198270
74456	230780_at	25	3	156465421	156465397	25	1	MLT1L	LTR/ERVL-MaLR	156465696	156465188	TIPARP	156391024	156424559	LEKR1	156543270	156763918
74463	224195_at	25	Y	7678418	7678442	25	1	BSR/Beta	Satellite	7676991	7678532	TBL1Y	6778727	6959724	TSPY4	9175073	9177893
78985	1568908_at	25	16	14113059	14113035	25	1	ERVL-B4-int	LTR/ERVL	14113320	14112838	ERCC4	14014014	14046202	MKL2	14165178	14360630
74154	1559432_at	25	3	42941635	42941659	25	1	MER50C	LTR/ERV1	42941453	42941925	CYP8B1	42917633	42897497	ZNF662	42947223	42960825
74203	1570473_at	25					2	Zaphod2	DNA/hAT-Tip100
74262	1555846_a_at	25	3	44533690	44533666	25	1	MER70-int	LTR/ERVL	44534235	44533659	ZNF445	44519162	44481262	ZNF852	44552128	44540462
74243	1566688_at	25	19	22217496	22217520	25	1	BSR/Beta	Satellite	22216912	22219477	ZNF208	22193751	22115760	ZNF257	22235254	22274282
74336	1556646_at	25	16	23687323	23687347	25	1	UCON71_Crp	Unknown	23687307	23687356	DCTN5	23652713	23681195	PLK1	23688977	23701688
75954	1559595_at	25	12	89405475	89405451	25	1	L2b	LINE/L2	89405679	89405344	KITLG	88974628	88886570	DUSP6	89747048	89741009
75934	220204_s_at	25	1	39994806	39994830	25	1	MIRb	SINE/MIR	39994694	39994858	BMP8A	39957318	39991607	PABPC4	40042462	40026488
78534	214696_at	25	17	1615326	1615302	25	1	L1ME4a	LINE/L1	1615571	1615192	TLCD2	1613732	1611064	WDR81	1619817	1641893
76434	1564259_at	25	7	95349660	95349684	25	1	LTR33C	LTR/ERVL	95349536	95350054	PDK4	95225803	95212811	DYNC1I1	95401866	95739634
75991	1564446_at	25	22	48250968	48250992	25	1	MLT1A	LTR/ERVL-MaLR	48250681	48251014	LL22NC03-75H12.2	47882860	47857048	FAM19A5	48885272	49246724
75965	1557897_at	25	2	56408560	56408584	25	1	MLT1J	LTR/ERVL-MaLR	56408536	56408821	EFEMP1	56151274	56093102	CCDC85A	56411258	56613308
82709	242381_x_at	25	1	44638570	44638546	25	1	L1MC5a	LINE/L1	44638798	44638505	KLF17	44584522	44600812	DMAP1	44679127	44686353
76332	220204_s_at	25	1	39994799	39994823	25	1	MIRb	SINE/MIR	39994694	39994858	BMP8A	39957318	39991607	PABPC4	40042462	40026488
80434	1557008_at	25	5	24835948	24835924	25	1	MER61A	LTR/ERV1	24836021	24835685	CDH10	24645087	24487209	CDH9	27121257	26880709
80512	1565799_at	25	12	69803021	69803045	25	1	MIR	SINE/MIR	69802866	69803114	YEATS4	69753483	69784576	FRS2	69864129	69973562
76796	242354_at	25	15	41128451	41128427	25	1	MLT1F2	LTR/ERVL-MaLR	41128690	41128181	PPP1R14D	41120907	41107650	SPINT1	41136216	41150405
76600	238604_at	25	7	55521450	55521426	25	1	Tigger1	DNA/TcMar-Tigger	55521571	55520967	VOPP1	55640681	55503749	SEPT14	55930482	55861237
83653	221054_s_at	25					2	MER41B	LTR/ERV1
83602	233601_at	25	2	211098131	211098155	25	1	MLT1C	LTR/ERVL-MaLR	211098129	211098358	ACADL	211090215	211052663	MYL1	211179914	211154874
78246	241684_at	25	17	40903515	40903491	25	1	MIRb	SINE/MIR	40903644	40903386	EZH1	40897071	40852293	RAMP2	40910465	40915059
78219	1559240_at	25	4	100023959	100023983	25	1	MLT1N2	LTR/ERVL-MaLR	100023909	100024290	ADH5	100009952	99992132	ADH4	100078949	100044808
78141	1561488_at	25	6	110800501	110800525	25	1	MSTB	LTR/ERVL-MaLR	110800274	110800685	SLC22A16	110797844	110745890	CDK19	111137161	110931181
82854	1560147_at	25	7	151111678	151111702	25	1	L1MB8	LINE/L1	151111332	151112062	WDR86	151107813	151072995	CRYGN	151137899	151125921
82834	234493_at	25	12	131697293	131697317	25	1	L1MB7	LINE/L1	131696862	131697912	AC078925.1	131514769	131514221	AC092850.1	131780067	131782763
82794	1561942_x_at	25					2	LTR13	LTR/ERVK
82777	1564413_at	25	1	113363051	113363027	25	1	LTR7	LTR/ERV1	113363153	113362767	FAM19A3	113263041	113269857	SLC16A1	113499635	113454469
87413	1562409_s_at	25					2	MER4A1	LTR/ERV1
83237	1561544_at	25	12	43009464	43009440	25	1	LTR49-int	LTR/ERV1	43012170	43009375	PRICKLE1	42984157	42852140	ADAMTS20	43945724	43747669
83256	1557427_at	25	17	33559059	33559035	25	1	LTR16B2	LTR/ERVL	33559281	33558866	SLC35G3	33521412	33519539	SLFN5	33570055	33600674
79107	1562733_at	25	9	98782521	98782497	25	1	THE1D	LTR/ERVL-MaLR	98782617	98782473	ERCC6L2	98637983	98776842	HSD17B3	99064434	98997588
84982	1566480_x_at	25	17	42770153	42770176	24	1	AluSq2	SINE/Alu	42770110	42770246	CCDC43	42767147	42750437	DBF4B	42785976	42829632
84975	242812_at	25	6	30260971	30260947	25	1	MIRb	SINE/MIR	30261029	30260851	TRIM26	30181204	30152232	TRIM39	30294256	30311506
80714	1566688_at	25	19	22428071	22428095	25	1	BSR/Beta	Satellite	22427144	22429700	ZNF676	22379753	22361893	ZNF729	22469210	22499978
80701	1557832_at	25	5	42156125	42156101	25	1	L1MC4a	LINE/L1	42156290	42155575	FBXO4	41925356	41941845	GHR	42423879	42721979
78631	232836_at	25	20	11790922	11790898	25	1	LTR16C	LTR/ERVL	11790999	11790638	C20orf187	11008408	11010014	BTBD3	11871371	11907257
78720	235477_at	25	9	35603674	35603650	25	1	Charlie29a	DNA/hAT-Charlie	35603958	35603461	FAM166B	35563896	35561828	TESK1	35605367	35610038
78769	1556064_at	25	22	46647739	46647763	25	1	Zaphod	DNA/hAT-Tip100	46647702	46648689	CDPF1	46646576	46639908	PKDREJ	46659219	46651560
78890	1556620_at	25					2	L1M3a	LINE/L1
78835	1569758_at	25	2	149616796	149616820	25	1	MLT1H2	LTR/ERVL-MaLR	149616749	149617112	EPC2	149402009	149545130	KIF5C	149632819	149883273
85643	215978_x_at	25					2	AluY	SINE/Alu
81054	239881_at	25	19	16992920	16992944	25	1	LTR76	LTR/ERV1	16992530	16993201	SIN3B	16940211	16991164	F2RL3	16999671	17003417
81070	1557762_at	25	4	144739378	144739354	25	1	L1ME3A	LINE/L1	144739379	144738557	FREM3	144621828	144498455	GYPE	144826716	144792020
81192	237381_at	25	16	74226412	74226388	25	1	LTR72B	LTR/ERV1	74226710	74226224	C16orf47	73178346	73160536	PSMD7	74330673	74340186
81132	1560932_at	25	2	28607760	28607736	25	1	L3	LINE/CR1	28607877	28607678	BRE	28112808	28561768	FOSL2	28615315	28640179
81190	217137_x_at	25					2	L1PA10	LINE/L1
83140	234654_at	25	20	34842465	34842489	25	1	L1MB3	LINE/L1	34842380	34842615	AAR2	34824381	34858840	DLGAP4	34894258	35157040
81352	242354_at	25	15	41128420	41128396	25	1	MLT1F2	LTR/ERVL-MaLR	41128690	41128181	PPP1R14D	41120907	41107650	SPINT1	41136216	41150405
81385	1560511_at	25	22	45658316	45658292	25	1	MER52A	LTR/ERV1	45659165	45657552	KIAA0930	45636650	45588114	UPK3A	45680863	45691755
83706	1561543_at	25	12	102643071	102643047	25	1	L1M7	LINE/L1	102643653	102642846	PMCH	102591623	102590237	IGF1	102874423	102789645
85717	1559297_at	25	16	29225282	29225306	25	1	L1ME1	LINE/L1	29225169	29225449	CTB-134H23.2	29049923	29064047	BOLA2B	30205627	29454551
85694	1561544_at	25	12	43009640	43009616	25	1	LTR49-int	LTR/ERV1	43012170	43009375	PRICKLE1	42984157	42852140	ADAMTS20	43945724	43747669
85670	1555351_s_at	25	12	42840780	42840804	25	1	LTR22E	LTR/ERVK	42840505	42840958	ZCRB1	42719920	42705880	PRICKLE1	42984157	42852140
85687	1570215_at	25	16	5807558	5807534	25	1	MLT1J1	LTR/ERVL-MaLR	5807675	5807531	FAM86A	5147809	5134305	RBFOX1	6069095	7763340
85705	1561461_at	25	20	249060	249084	25	1	MER76	LTR/ERVL	248987	249554	DEFB132	238377	241737	C20orf96	271390	251504
85775	235584_at	25	2	96908123	96908147	25	1	MLT1K	LTR/ERVL-MaLR	96908088	96908411	STARD7	96874563	96850597	TMEM127	96931732	96916312
85776	1561234_at	25					2	LTR7B	LTR/ERV1
85522	1569944_at	25	12	46052990	46053014	25	1	MER65A	LTR/ERV1	46052840	46053161	ANO6	45609770	45834187	ARID2	46123448	46301823
85501	1562717_at	25	2	8148247	8148223	25	1	MLT1E1A	LTR/ERVL-MaLR	8148452	8147922	RNF144A	7057523	7208417	ID2	8818975	8824583
81298	1568643_a_at	25	5	133844819	133844843	25	1	L2c	LINE/L2	133844665	133844895	CDKN2AIPNL	133747589	133737778	PHF15	133860003	133918918
80797	239564_at	25	21	33656351	33656327	25	1	LTR33	LTR/ERVL	33656401	33656012	MIS18A	33651380	33640530	MRAP	33664124	33687095
80819	1556659_at	25	9	102563713	102563689	25	1	L1ME4b	LINE/L1	102563916	102563582	RP11-13B9.3	102067394	102068893	NR4A3	102584137	102629173
88346	1556400_at	25	1	1945233	1945209	25	1	MLT1F2	LTR/ERVL-MaLR	1945239	1944887	C1orf222	1935276	1853396	GABRD	1950780	1962192
88348	1557848_at	25	12	103953079	103953103	25	1	MER77	LTR/ERVL	103952728	103953321	C12orf42	103889749	103631369	STAB2	103981051	104160505
86124	1559577_at	25	9	137781935	137781959	25	1	MER41B	LTR/ERV1	137781847	137782429	FCN2	137772654	137779924	FCN1	137809809	137801431
86092	1566957_at	25					2	L1M4b	LINE/L1
87902	1563015_at	25	3	34917624	34917600	25	1	MLT1H	LTR/ERVL-MaLR	34917885	34917522	PDCD6IP	33839844	33911194	ARPP21	35680437	35835988
87893	1557242_at	25	6	31368977	31369001	25	1	MIRc	SINE/MIR	31368895	31369015	HLA-B	31324965	31321649	MICA	31371356	31383092
85321	239391_at	25	9	96205886	96205862	25	1	L1MEf	LINE/L1	96206306	96205807	C9orf129	96108696	96080481	FAM120AOS	96215874	96208776
85360	237880_at	25	2	12006239	12006263	25	1	LTR16A1	LTR/ERVL	12006070	12006453	LPIN1	11817721	11967535	TRIB2	12857015	12882860
87503	240557_at	25	3	150184077	150184101	25	1	L1ME3G	LINE/L1	150184015	150184106	TSC22D2	150126122	150177903	SERP1	150321015	150259781
87524	1562785_at	25	16	9310058	9310082	25	1	LTR33	LTR/ERVL	9310004	9310495	C16orf72	9185505	9215497	RP11-297M9.1	9770700	9760742
87486	1563887_at	25	7	64694149	64694173	25	1	MER41B	LTR/ERV1	64694069	64694680	ERV3-1	64467121	64451187	ZNF92	64838712	64866038
88187	241607_at	25					2	L2c	LINE/L2
87678	240428_at	25	2	106209816	106209792	25	1	Arthur1	DNA/hAT-Tip100	106209844	106209524	FHL2	106054960	105974169	NCK2	106361354	106510730
87745	1561437_at	25	6	100464593	100464617	25	1	MER101-int	LTR/ERV1	100464357	100465278	MCHR2	100442114	100367786	SIM1	100912805	100832891
87674	1555373_at	25					2	L1PBa	LINE/L1
83534	1569892_at	25	2	21322952	21322928	25	1	L1MB8	LINE/L1	21323355	21322784	APOB	21266945	21224301	TDRD15	21346789	21366144
87548	233354_at	25	19	9634148	9634124	25	1	MLT1B	LTR/ERVL-MaLR	9634248	9633850	ZNF560	9609283	9577183	ZNF426	9649303	9638667
87561	216528_at	25	5	131844450	131844474	25	1	L1M4	LINE/L1	131844314	131845106	IRF1	131826490	131817301	IL5	131892530	131877136
88008	1557008_at	25	5	24835862	24835838	25	1	MER61A	LTR/ERV1	24836021	24835685	CDH10	24645087	24487209	CDH9	27121257	26880709
89800	1563985_at	25	19	47384606	47384582	25	1	Tigger1	DNA/TcMar-Tigger	47385382	47384496	AP2S1	47354249	47341393	ARHGAP35	47421933	47508334
89782	230780_at	25	3	156465348	156465324	25	1	MLT1L	LTR/ERVL-MaLR	156465696	156465188	TIPARP	156391024	156424559	LEKR1	156543270	156763918
89769	1563255_at	25	10	50345706	50345730	25	1	MLT1G3	LTR/ERVL-MaLR	50345325	50345813	FAM170B	50342053	50339199	C10orf128	50396630	50362773
88368	1557007_a_at	25	11	6386354	6386378	25	1	MLT1C	LTR/ERVL-MaLR	6386116	6386539	PRKCDBP	6341877	6340176	SMPD1	6411655	6416228
88415	233935_at	25	19	6661679	6661655	25	1	LTR6A	LTR/ERV1	6661734	6661226	CD70	6604114	6583194	TNFSF14	6670599	6663148
88441	1561917_at	25	12	98981205	98981229	25	1	MLT2F	LTR/ERVL	98980936	98981513	TMPO	98909290	98944157	SLC25A3	98987369	98995946
88376	233602_at	25	18	34814287	34814263	25	1	L1MC4	LINE/L1	34814861	34814095	KIAA1328	34409069	34812135	CELF4	35146000	34823010
89907	232662_x_at	25					2	MER39B	LTR/ERV1
89972	234282_at	25					2	L1PA15-16	LINE/L1
90288	1552466_x_at	25					2	MLT1C	LTR/ERVL-MaLR
90264	1562800_at	25	2	104626482	104626458	25	1	L1ME3A	LINE/L1	104626543	104626052	TMEM182	103353367	103460352	POU3F3	105471969	105476929
92298	238648_at	25	7	64298969	64298945	25	1	HERV-Fc1-int	LTR/ERV1	64300190	64295616	ZNF138	64254766	64294054	ZNF273	64330550	64391344
90514	244540_at	25					2	L1PB1	LINE/L1
90520	1570043_at	25	2	130246991	130246967	25	1	L1MA8	LINE/L1	130247152	130246619	HS6ST1	129076151	128994290	RAB6C	130737235	130740311
90531	1563867_at	25	11	58701361	58701337	25	1	L1M3e	LINE/L1	58703094	58700976	AP001652.1	58672897	58676071	FAM111B	58874658	58894883
90132	236854_at	25	20	46999149	46999173	25	1	LTR48	LTR/ERV1	46998915	46999532	SULF2	46415360	46285092	PREX1	47444420	47240790
92835	1570266_x_at	25	4	23725095	23725072	24	1	HERVH-int	LTR/ERV1	23725113	23724945	AC093917.1	22694639	22820546	PPARGC1A	23905712	23756664
92749	1563742_at	25	10	47096753	47096729	25	1	LTR16E2	LTR/ERVL	47096916	47096414	NPY4R	47083534	47088320	FAM25B	47181681	47177204
92783	222720_x_at	25	1	186389952	186389976	25	1	L1ME3F	LINE/L1	186389688	186390446	OCLM	186369704	186370587	PDC	186430254	186412698
92180	244169_x_at	25	15	70524240	70524216	25	1	L1M6B	LINE/L1	70524683	70524159	TLE3	70390515	70340129	UACA	71055932	70946893
92171	1556261_a_at	25	1	53804857	53804881	25	1	MER94	DNA/hAT-Blackjack	53804833	53804963	LRP8	53793742	53711217	DMRTB1	53925072	53933161
90037	1554403_a_at	25	5	119681968	119681944	25	1	LTR16A	LTR/ERVL	119682008	119681623	FAM170A	118965254	118971517	PRR16	119799973	120023027
90028	1569755_at	25	2	14369200	14369176	25	1	L1PA15	LINE/L1	14369487	14369002	TRIB2	12857015	12882860	FAM84A	14772810	14790933
90084	1558147_a_at	25	17	79003942	79003918	25	1	L1MC3	LINE/L1	79004000	79003775	AC127496.1	78977135	78978932	BAIAP2	79008948	79091232
92505	1558950_at	25	11	38521593	38521617	25	1	MLT1A0	LTR/ERVL-MaLR	38521406	38521778	C11orf74	36616051	36694823	LRRC4C	41481323	40135753
92510	234861_at	25	2	237958127	237958103	25	1	L1MEc	LINE/L1	237958829	237957287	CXCR7	237476430	237491001	COPS8	237993955	238009109
92631	1560066_at	25	11	12982433	12982409	25	1	L1ME1	LINE/L1	12982504	12982118	TEAD1	12695969	12966298	ARNTL	13298199	13408813
99149	1561917_at	25	12	98981160	98981184	25	1	MLT2F	LTR/ERVL	98980936	98981513	TMPO	98909290	98944157	SLC25A3	98987369	98995946
99209	1561461_at	25	20	249330	249354	25	1	MER76	LTR/ERVL	248987	249554	DEFB132	238377	241737	C20orf96	271390	251504
99107	1561850_at	25	8	144089599	144089575	25	1	L1PA13	LINE/L1	144090697	144086735	CYP11B2	143999259	143991975	LY6E	144099399	144105249
94383	1562739_at	25	5	173011831	173011855	25	1	MLT1H1	LTR/ERVL-MaLR	173011583	173012054	STC2	172756506	172741716	BOD1	173043663	173034517
94373	1570257_x_at	25	1	211714306	211714282	25	1	THE1B	LTR/ERVL-MaLR	211714567	211714201	RD3	211666259	211649864	SLC30A1	211752084	211744910
94334	1557242_at	25	6	31368940	31368964	25	1	MIRc	SINE/MIR	31368895	31369015	HLA-B	31324965	31321649	MICA	31371356	31383092
94317	1562048_at	25					2	MLT1D	LTR/ERVL-MaLR
90322	1556261_a_at	25	1	53804756	53804780	25	1	L1ME3F	LINE/L1	53803960	53804832	LRP8	53793742	53711217	DMRTB1	53925072	53933161
90395	1566557_at	25	17	79003053	79003029	25	1	L1MC3	LINE/L1	79003089	79002840	AC127496.1	78977135	78978932	BAIAP2	79008948	79091232
92395	237237_at	25	7	95027302	95027326	25	1	L2a	LINE/L2	95027281	95027395	PON3	95025680	94989256	PON2	95064510	95034175
92497	234597_at	25	3	15906787	15906811	25	1	L1MEd	LINE/L1	15906638	15907385	ANKRD28	15901278	15708743	GALNT15	16216156	16273499
92485	236616_at	25	2	113966602	113966626	25	1	L4_B_Mam	LINE/RTE-X	113966551	113966942	PSD4	113914902	113960814	PAX8	114036527	113973574
92946	243229_at	25	6	167394501	167394477	25	1	L1MEh	LINE/L1	167394579	167394323	RNASET2	167370679	167342992	FGFR1OP	167412670	167455906
92898	1559144_x_at	25					2	LTR8	LTR/ERV1
95204	AFFX-HUMRGE/M10098_M_at	25					2	SSU-rRNA_Hsa	rRNA
94810	235584_at	25	2	96908271	96908295	25	1	MLT1K	LTR/ERVL-MaLR	96908088	96908411	STARD7	96874563	96850597	TMEM127	96931732	96916312
94902	233958_at	25	3	81148730	81148754	25	1	AluJr4	SINE/Alu	81148683	81148975	ROBO1	79816965	78646390	GBE1	81811312	81538850
101450	238293_at	25	1	56298097	56298121	25	1	LTR16C	LTR/ERVL	56297859	56298294	USP24	55680786	55532032	PPAP2B	57110974	56960419
99851	242381_x_at	25	1	44638576	44638552	25	1	L1MC5a	LINE/L1	44638798	44638505	KLF17	44584522	44600812	DMAP1	44679127	44686353
99824	1555187_at	25	12	128368786	128368762	25	1	MLT1J	LTR/ERVL-MaLR	128369051	128368550	TMEM132B	125671382	126146917	TMEM132C	128751948	129192460
96749	243221_at	25	17	66586078	66586054	25	1	Charlie15b	DNA/hAT-Charlie	66586159	66585792	AC079210.1	66539369	66542970	ABCA8	66951533	66863433
96695	1561529_at	25	16	35020524	35020500	25	1	ALR/Alpha	Satellite/centr	35020566	35014975	CTD-2144E22.5	34256507	34257278	SHCBP1	46655538	46614466
100081	1563009_at	25	22	48038159	48038183	25	1	L1MDa	LINE/L1	48037547	48038566	LL22NC03-75H12.2	47882860	47857048	FAM19A5	48885272	49246724
100045	1563064_at	25	16	50889784	50889760	25	1	MLT1E2	LTR/ERVL-MaLR	50889856	50889746	CYLD	50775961	50835846	SALL1	51185278	51169886
95416	1562983_at	25	4	76287365	76287389	25	1	ERVL-E-int	LTR/ERVL	76286424	76287511	PARM1	75858305	75975325	RCHY1	76439974	76404247
97194	216229_x_at	25					2	L1M4	LINE/L1
97195	243191_at	25	1	204678145	204678121	25	1	L2c	LINE/L2	204678359	204678107	LRRN2	204654861	204586298	NFASC	204797779	204991950
97175	215202_at	25	22	24023568	24023544	25	1	L1M2b	LINE/L1	24023853	24023383	C22orf43	23974508	23950639	RGL4	24030323	24041363
95026	233062_at	25	6	2273380	2273404	25	1	LTR78	LTR/ERV1	2272719	2273624	GMDS	2245926	1624041	C6orf195	2634837	2622147
95361	1560932_at	25	2	28607870	28607846	25	1	L3	LINE/CR1	28607877	28607678	BRE	28112808	28561768	FOSL2	28615315	28640179
95323	239866_at	25	3	183917137	183917161	25	1	MIRc	SINE/MIR	183917005	183917213	ABCF3	183903811	183911800	VWA5B2	183948217	183960117
99398	234602_x_at	25	5	142083853	142083829	25	1	L1MEg	LINE/L1	142084996	142083179	FGF1	142077617	141971743	ARHGAP26	142149949	142608576
99432	1568932_at	25	5	151034838	151034862	25	1	L1MD2	LINE/L1	151034453	151035006	FAT2	150948505	150883654	SPARC	151066726	151040657
97687	230581_at	25	8	30047650	30047674	25	1	Tigger13a	DNA/TcMar-Tigger	30047466	30048002	DCTN6	30013813	30041156	RBPMS	30241944	30429778
99566	1565746_at	25	19	23446411	23446435	25	1	BSR/Beta	Satellite	23445580	23446711	ZNF724P	23433192	23404401	ZNF91	23578362	23487793
95055	1563086_at	25	11	46198334	46198358	25	1	LTR16	LTR/ERVL	46198266	46198689	PHF21A	46142985	45950871	CREB3L1	46299212	46342972
97314	240020_at	25	6	84677038	84677062	25	1	HAL1M8	LINE/L1	84676432	84677104	CYB5R4	84569362	84670146	MRAP2	84743475	84800600
97272	1569765_at	25	9	132346698	132346722	25	1	MLT1J	LTR/ERVL-MaLR	132346429	132346851	IER5L	131940540	131937835	NTMT1	132371163	132398209
99544	240131_at	25	19	6942471	6942495	25	1	MLT1H	LTR/ERVL-MaLR	6942256	6942664	EMR1	6887577	6940470	AC025278.1	7011514	7013338
99463	1559538_at	25	12	4810011	4809987	25	1	L2c	LINE/L2	4810376	4809609	AKAP3	4758213	4724674	GALNT8	4829507	4960277
99483	1556400_at	25	1	1945196	1945172	25	1	MLT1F2	LTR/ERVL-MaLR	1945239	1944887	C1orf222	1935276	1853396	GABRD	1950780	1962192
99272	220305_at	25	20	3854804	3854828	25	1	L1ME3A	LINE/L1	3854476	3854999	MAVS	3827487	3849280	PANK2	3869486	3907605
99239	233601_at	25	2	211098452	211098476	25	1	LTR57	LTR/ERVL	211098372	211098757	ACADL	211090215	211052663	MYL1	211179914	211154874
97539	1553413_at	25	6	80017459	80017435	25	1	LTR18A	LTR/ERVL	80017643	80017311	HMGN3	79944406	79910962	LCA5	80247147	80194708
100000	1553413_at	25	6	80017858	80017834	25	1	HERVL18-int	LTR/ERVL	80020935	80017647	HMGN3	79944406	79910962	LCA5	80247147	80194708
99730	1559297_at	25	16	29224924	29224948	25	1	MSTB1	LTR/ERVL-MaLR	29224542	29224948	CTB-134H23.2	29049923	29064047	BOLA2B	30205627	29454551
97705	1558147_a_at	25	17	79003893	79003869	25	1	L1MC3	LINE/L1	79004000	79003775	AC127496.1	78977135	78978932	BAIAP2	79008948	79091232
97756	1563660_at	25	3	163474703	163474727	25	1	L1M1	LINE/L1	163473832	163476728	OTOL1	161214596	161221730	SI	164796283	164696686
101738	233791_at	25	1	120078686	120078710	25	1	L1MB8	LINE/L1	120077658	120078860	HSD3B1	120049821	120057681	ZNF697	120190396	120162045
101675	231280_at	25	6	138736566	138736590	25	1	ERV3-16A3_I-int	LTR/ERVL	138736393	138738430	HEBP2	138724668	138734310	NHSL1	139013708	138743180
97089	1554591_at	25	4	80799086	80799110	25	1	L2a	LINE/L2	80798970	80799264	GK2	80329372	80327508	ANTXR2	81046608	80822303
97074	240921_at	25	3	13169520	13169496	25	1	L1MEc	LINE/L1	13170084	13168955	IQSEC1	13114617	12938719	NUP210	13461809	13357737
102060	238604_at	25	7	55521326	55521302	25	1	Tigger1	DNA/TcMar-Tigger	55521571	55520967	VOPP1	55640681	55503749	SEPT14	55930482	55861237
102022	1564039_at	25	21	42679250	42679226	25	1	Tigger1	DNA/TcMar-Tigger	42679968	42678841	FAM3B	42676139	42729358	MX2	42733870	42781317
102127	236486_at	25	17	80235525	80235549	25	1	MLT1A1	LTR/ERVL-MaLR	80235408	80235783	AC132872.2	80214131	80216080	CD7	80275478	80272744
102144	1562482_at	25	2	23283258	23283282	25	1	MLT1C	LTR/ERVL-MaLR	23283083	23283531	TDRD15	21346789	21366144	KLHL29	23608088	23931481
102084	232944_at	25	15	72027011	72027035	25	1	L1MC1	LINE/L1	72026574	72027171	CT62	71407833	71402583	MYO9A	72410918	72114632
103949	242731_x_at	25	10	88692459	88692483	25	1	LTR103_Mam	LTR/ERV1?	88692309	88692620	BMPR1A	88516407	88684945	MMRN2	88729238	88695297
103913	1556954_at	25	16	52306995	52307019	25	1	MER21C	LTR/ERVL	52306472	52307270	C16orf97	52112386	52039399	TOX3	52581714	52471917
104009	1566957_at	25	13	64411835	64411859	25	1	L1M4b	LINE/L1	64411686	64412189	AL445989.1	64320934	64321323	PCDH9	67804468	66876967
104593	1560081_at	25	15	40978780	40978756	25	1	MER11C	LTR/ERVK	40979249	40978276	CASC5	40886218	40956540	RAD51	40986972	41024354
104530	240901_at	25	X	49652415	49652439	25	1	L1MEd	LINE/L1	49652028	49652748	USP27X	49644470	49647166	CLCN5	49687225	49863892
103744	1557823_s_at	25	4	65780224	65780200	25	1	L1ME2z	LINE/L1	65781129	65780004	TECRL	65275186	65140975	EPHA5	66536213	66185281
103794	242296_x_at	25	2	202096373	202096397	25	1	L1M5	LINE/L1	202096222	202096795	CASP10	202047604	202094129	CASP8	202098166	202152434
103727	240892_at	25	3	46958303	46958279	25	1	L1MD2	LINE/L1	46958328	46958267	AC109583.1	46930171	46927699	CCDC12	47023500	46963216
103905	1561488_at	25	6	110800510	110800534	25	1	MSTB	LTR/ERVL-MaLR	110800274	110800685	SLC22A16	110797844	110745890	CDK19	111137161	110931181
103857	1561309_x_at	25	20	18303555	18303531	25	1	MER4E1	LTR/ERV1	18303924	18303168	ZNF133	18269121	18297640	DZANK1	18447829	18364011
103858	1561307_at	25	20	18303555	18303531	25	1	MER4E1	LTR/ERV1	18303924	18303168	ZNF133	18269121	18297640	DZANK1	18447829	18364011
106929	233198_at	25	12	100557300	100557276	25	1	HERVK22-int	LTR/ERVK	100557589	100557036	UHRF1BP1L	100536626	100422233	ACTR6	100592900	100635643
106055	1553413_at	25	6	80017705	80017681	25	1	HERVL18-int	LTR/ERVL	80020935	80017647	HMGN3	79944406	79910962	LCA5	80247147	80194708
106214	216157_at	25	17	42027322	42027346	24	1	MLT1H1	LTR/ERVL-MaLR	42027137	42027499	PPY	42019836	42018172	PYY	42081837	42030106
106141	234753_x_at	25					2	L1PA6	LINE/L1
104357	1563273_at	25	2	220233795	220233771	25	1	LTR16C	LTR/ERVL	220233895	220233432	RESP18	220197899	220192131	DNPEP	220264744	220238268
104334	1560678_at	25	1	212681506	212681482	25	1	HAL1	LINE/L1	212681579	212681405	NENF	212606229	212619714	ATF3	212738676	212794119
106512	1557589_a_at	25	12	9491624	9491600	25	1	AluJr	SINE/Alu	9491632	9491499	PZP	9360966	9301436	KLRB1	9760482	9747147
104677	1556659_at	25	9	102563669	102563645	25	1	L1ME4b	LINE/L1	102563916	102563582	RP11-13B9.3	102067394	102068893	NR4A3	102584137	102629173
104735	1569944_at	25	12	46052921	46052945	25	1	MER65A	LTR/ERV1	46052840	46053161	ANO6	45609770	45834187	ARID2	46123448	46301823
106738	241536_at	25	3	151266947	151266923	25	1	HAL1	LINE/L1	151267051	151266357	IGSF10	151176497	151143172	AADACL2	151451704	151479127
108849	1569154_a_at	25	22	47078588	47078612	25	1	MER65D	LTR/ERV1	47078430	47078678	GRAMD4	46971909	47075688	CERK	47134158	47080308
108901	234251_at	25					2	L1M1	LINE/L1
104400	1559479_at	25					2	L1PB1	LINE/L1
106346	227594_at	25	1	35453966	35453942	25	1	Charlie10	DNA/hAT-Charlie	35454492	35453184	ZMYM6NB	35450954	35447136	ZMYM1	35525387	35581460
106306	1553413_at	25	6	80017986	80017962	25	1	HERVL18-int	LTR/ERVL	80020935	80017647	HMGN3	79944406	79910962	LCA5	80247147	80194708
107041	1564940_at	25	5	8445369	8445345	25	1	MER4A	LTR/ERV1	8445575	8445034	FASTKD3	7869150	7859272	SEMA5A	9546187	9035138
108370	1563273_at	25	2	220233844	220233820	25	1	LTR16C	LTR/ERVL	220233895	220233432	RESP18	220197899	220192131	DNPEP	220264744	220238268
108477	234571_at	25					2	L1PA13	LINE/L1
108496	1561480_a_at	25	2	177688063	177688087	25	1	MLT1I	LTR/ERVL-MaLR	177688047	177688441	MTX2	177134123	177202753	HNRNPA3	178077291	178088686
108481	240020_at	25	6	84676771	84676795	25	1	HAL1M8	LINE/L1	84676432	84677104	CYB5R4	84569362	84670146	MRAP2	84743475	84800600
108509	1560372_at	25	1	219446268	219446292	25	1	L1M4a1	LINE/L1	219446128	219446453	LYPLAL1	219347186	219386207	SLC30A10	220131989	219858769
106480	234425_at	25	6	71314219	71314243	25	1	L1PBa1	LINE/L1	71313534	71314637	C6orf57	71276620	71299272	SMAP1	71377479	71571718
106457	227509_x_at	25	19	58814837	58814861	25	1	L1ME4b	LINE/L1	58814796	58814960	ZNF8	58790317	58807254	ZSCAN22	58838385	58853698
106386	239985_at	25	6	68708306	68708330	25	1	LTR16A	LTR/ERVL	68708201	68708607	EYS	66417118	64429876	BAI3	69345259	70099403
106399	AFFX-HUMRGE/M10098_M_at	25					2	SSU-rRNA_Hsa	rRNA
108928	1558801_at	25	5	43573796	43573772	25	1	LTR49-int	LTR/ERV1	43574124	43571615	PAIP1	43557860	43526369	NNT	43602794	43707507
113071	237518_at	25	16	74359672	74359648	25	1	L1MEi	LINE/L1	74360121	74359549	PSMD7	74330673	74340186	NPIPL2	74411776	74425978
109343	1556879_at	25	15	93136349	93136325	25	1	Charlie21a	DNA/hAT-Charlie	93136434	93135672	C15orf32	93014884	93044347	FAM174B	93353114	93160673
113275	1553083_at	25	X	96299857	96299881	25	1	L2	LINE/L2	96299433	96300088	RPA4	96138907	96140446	PCDH19	99665271	99546642
113256	1562099_at	25	1	69408730	69408754	25	1	MLT1F2	LTR/ERVL-MaLR	69408449	69408971	DEPDC1	68962904	68939835	LRRC7	70034081	70617628
109119	1563827_at	25	9	98869431	98869407	25	1	Tigger2a	DNA/TcMar-Tigger	98869745	98869307	ERCC6L2	98637983	98776842	HSD17B3	99064434	98997588
113226	1554224_at	25	11	127141012	127141036	25	1	UCON105	Unknown	127140918	127141048	RP11-115C10.1	126522747	126551999	ETS1	128457437	128328656
108603	236476_at	25	X	154357005	154357029	25	1	L1MC4	LINE/L1	154356821	154357076	BRCC3	154299695	154351349	VBP1	154425284	154468098
108658	233105_at	25	11	8697642	8697618	25	1	Charlie1a	DNA/hAT-Charlie	8698031	8697597	TRIM66	8693413	8633584	RPL27A	8703958	8736306
109190	233198_at	25	12	100557346	100557322	25	1	HERVK22-int	LTR/ERVK	100557589	100557036	UHRF1BP1L	100536626	100422233	ACTR6	100592900	100635643
109249	1561850_at	25	8	144089372	144089348	25	1	L1PA13	LINE/L1	144090697	144086735	CYP11B2	143999259	143991975	LY6E	144099399	144105249
109207	237971_at	25	8	118783827	118783803	25	1	MLT1G	LTR/ERVL-MaLR	118783980	118783762	MED30	118532952	118552501	EXT1	119124092	118806729
111032	235584_at	25	2	96907966	96907990	25	1	MLT1K	LTR/ERVL-MaLR	96907937	96908071	STARD7	96874563	96850597	TMEM127	96931732	96916312
111095	1560511_at	25					2	MER52A	LTR/ERV1
111114	239866_at	25	3	183917054	183917078	25	1	MIRc	SINE/MIR	183917005	183917213	ABCF3	183903811	183911800	VWA5B2	183948217	183960117
113479	1561401_at	25	5	158875986	158875962	25	1	MLT1B	LTR/ERVL-MaLR	158876329	158875954	IL12B	158757895	158741791	ADRA1B	159343790	159399551
113497	1555893_at	25	8	87346058	87346034	25	1	HSMAR2	DNA/TcMar-Mariner	87346972	87345701	SLC7A13	87333375	87226281	WWP1	87354967	87490649
113555	214712_at	25					2	MER101-int	LTR/ERV1
113523	239109_at	25	10	46952622	46952598	25	1	LTR78	LTR/ERV1	46952992	46952488	PTPN20A	46641045	46549955	SYT15	46971400	46955444
109411	236411_at	25	4	770756	770732	25	1	L1ME1	LINE/L1	770965	770700	PCGF3	699537	764428	CPLX1	819986	778745
110608	244540_at	25	1	106495405	106495381	25	1	L1PBa	LINE/L1	106495632	106495344	AMY1C	104293028	104301312	PRMT6	107599267	107601916
115341	1569306_at	25	1	174964946	174964922	25	1	MLT1O	LTR/ERVL-MaLR	174965025	174964626	GPR52	174417212	174418683	CACYBP	174968300	174980851
115324	239985_at	25	6	68708320	68708344	25	1	LTR16A	LTR/ERVL	68708201	68708607	EYS	66417118	64429876	BAI3	69345259	70099403
113364	1562862_at	25	22	44209421	44209445	25	1	L2	LINE/L2	44209181	44209463	EFCAB6	44208217	43924624	SULT4A1	44258398	44220389
113419	1569721_at	25	7	27452301	27452325	25	1	L2a	LINE/L2	27451839	27452337	EVX1	27282164	27290112	HIBADH	27702614	27565061
115509	1558660_at	25	10	4452654	4452678	25	1	MLT2A2	LTR/ERVL	4452227	4452736	KLF6	3827473	3818188	AKR1E2	4828821	4890254
115582	1563052_at	25	1	145070271	145070295	25	1	L1ME1	LINE/L1	145070020	145070316	AL590452.1	144989309	144991365	SEC22B	145096220	145116922
115779	1561738_at	25					2	MLT1F2	LTR/ERVL-MaLR
110797	1563138_at	25	4	111493378	111493402	25	1	L1MA4A	LINE/L1	111492171	111494502	ENPEP	111286889	111486441	PITX2	111563279	111538579
110788	1563362_at	25	21	31462095	31462119	25	1	MLT1F2	LTR/ERVL-MaLR	31461860	31462349	GRIK1-AS2	30968360	31003067	CLDN17	31538971	31538241
110843	1554224_at	25	11	127141022	127141046	25	1	UCON105	Unknown	127140918	127141048	RP11-115C10.1	126522747	126551999	ETS1	128457437	128328656
110855	1570043_at	25	2	130246861	130246837	25	1	L1MA8	LINE/L1	130247152	130246619	HS6ST1	129076151	128994290	RAB6C	130737235	130740311
111628	1569911_at	25	8	129417832	129417808	25	1	LTR16A2	LTR/ERVL	129417950	129417473	TMEM75	128960591	128959126	GSDMC	130799134	130760442
111611	240764_at	25	10	77145269	77145245	25	1	MLT1G1	LTR/ERVL-MaLR	77145553	77145061	COMTD1	76995788	76993727	ZNF503	77161664	77157588
111416	1556107_at	25	1	207546150	207546174	25	1	MLT1H	LTR/ERVL-MaLR	207546065	207546199	CD55	207494853	207534311	CR2	207627575	207663240
111400	1563052_at	25	1	145070465	145070489	25	1	L1ME1	LINE/L1	145070452	145071761	AL590452.1	144989309	144991365	SEC22B	145096220	145116922
110957	231046_at	25	5	108063586	108063562	25	1	MIRb	SINE/MIR	108063719	108063526	FBXL17	107717799	107194736	FER	108083523	108532542
115461	214823_at	25	6	27325813	27325789	25	1	MIR3	SINE/MIR	27325905	27325738	POM121L2	27279949	27253682	ZNF391	27342394	27371683
115371	1570125_at	25	7	148686047	148686071	25	1	MIR	SINE/MIR	148685962	148686153	EZH2	148581413	148504475	PDIA4	148725733	148700154
111544	AFFX-HUMRGE/M10098_M_at	25					2	SSU-rRNA_Hsa	rRNA
111504	224054_at	25	21	27832510	27832486	25	1	LTR33	LTR/ERVL	27832727	27832287	APP	27543446	27252861	CYYR1	27945603	27838528
111464	240557_at	25	3	150183866	150183890	25	1	L1ME3G	LINE/L1	150183784	150183973	TSC22D2	150126122	150177903	SERP1	150321015	150259781
111510	1570452_at	25	6	127206538	127206514	25	1	BLACKJACK	DNA/hAT-Blackjack	127206747	127206357	CENPW	126661320	126670021	RSPO3	127439749	127518910
113990	1561678_at	25	20	12846048	12846024	25	1	LTR16B1	LTR/ERVL	12846262	12845806	BTBD3	11871371	11907257	SPTLC3	12989627	13147411
114028	1561912_at	25	10	85234023	85234047	25	1	L1MC3	LINE/L1	85233934	85234084	NRG3	83635070	84746935	GHITM	85899196	85913001
113916	1557242_at	25	6	31368966	31368990	25	1	MIRc	SINE/MIR	31368895	31369015	HLA-B	31324965	31321649	MICA	31371356	31383092
113872	1556347_at	25	9	95327448	95327472	25	1	L1MB3	LINE/L1	95327338	95327477	ECM2	95298937	95256365	IPPK	95432547	95375466
113839	233779_x_at	25					2	THE1C	LTR/ERVL-MaLR
115705	1563362_at	25	21	31462080	31462104	25	1	MLT1F2	LTR/ERVL-MaLR	31461860	31462349	GRIK1-AS2	30968360	31003067	CLDN17	31538971	31538241
117733	1566785_x_at	25	17	44497828	44497852	25	1	AluJb	SINE/Alu	44497694	44497977	LRRC37A	44370099	44415160	LRRC37A2	44588877	44633016
117957	239632_at	25	X	70394784	70394808	25	1	CR1-L3A_Croc	LINE/CR1	70394751	70394964	NLGN3	70364681	70391051	GJB1	70435044	70445366
118010	240895_at	25	6	79953473	79953497	25	1	MLT1I-int	LTR/ERVL-MaLR	79953162	79953666	HMGN3	79944406	79910962	LCA5	80247147	80194708
120827	1556261_a_at	25	1	53804792	53804816	25	1	L1ME3F	LINE/L1	53803960	53804832	LRP8	53793742	53711217	DMRTB1	53925072	53933161
117893	220452_x_at	25					2	LTR5A	LTR/ERVK
117930	224475_at	25					2	LTR18B	LTR/ERVL
117855	238293_at	25	1	56298158	56298182	25	1	LTR16C	LTR/ERVL	56297859	56298294	USP24	55680786	55532032	PPAP2B	57110974	56960419
120108	220893_at	25	5	60506467	60506443	24	1	HAL1M8	LINE/L1	60507062	60506297	SMIM15	60458301	60453536	ZSWIM6	60628100	60841997
120104	238184_at	25	4	135560766	135560790	25	1	BLACKJACK	DNA/hAT-Blackjack	135560476	135561707	PABPC4L	135122903	135117488	PCDH18	138453648	138440072
120704	1569846_at	25	14	30637268	30637244	25	1	MSTA	LTR/ERVL-MaLR	30637406	30636992	PRKD1	30661104	30045687	G2E3	31028329	31089269
120705	1563078_at	25	6	169434594	169434570	25	1	MSTB	LTR/ERVL-MaLR	169434736	169434323	SMOC2	168841831	169073984	THBS2	169654139	169615875
118434	1556183_at	25					2	L2c	LINE/L2
118465	243221_at	25	17	66586147	66586123	25	1	Charlie15b	DNA/hAT-Charlie	66586159	66585792	AC079210.1	66539369	66542970	ABCA8	66951533	66863433
118506	1565799_at	25	12	69803060	69803084	25	1	MIR	SINE/MIR	69802866	69803114	YEATS4	69753483	69784576	FRS2	69864129	69973562
120307	234358_at	25	19	44706844	44706868	25	1	L1MB8	LINE/L1	44706102	44707382	ZNF226	44669226	44682534	ZNF227	44711700	44741421
118208	1561469_at	25	11	78135240	78135216	25	1	L1MB7	LINE/L1	78135664	78135056	GAB2	78129394	77926343	NARS2	78285919	78147007
118669	1557921_s_at	25	14	74289431	74289407	25	1	L1MB7	LINE/L1	74289996	74289177	ELMSAN1	74256988	74181825	PTGR2	74318547	74353530
118518	1561224_at	25	16	49503362	49503386	25	1	MIR	SINE/MIR	49503352	49503469	C16orf78	49407734	49433342	ZNF423	49891830	49521435
118292	1569579_at	25	12	56806276	56806252	25	1	MER52A	LTR/ERV1	56807427	56805975	APOF	56756607	56754353	TIMELESS	56843187	56810903
123354	1568633_a_at	25	18	33760306	33760282	25	1	MLT1J	LTR/ERVL-MaLR	33760371	33759910	ELP2	33709407	33757909	MOCOS	33767482	33852120
123342	1565002_at	25	10	3419879	3419903	25	1	Ricksha_0	DNA/MULE-MuDR	3419456	3420358	PITRM1	3215003	3179920	KLF6	3827473	3818188
123297	1561310_at	25	2	89251363	89251387	25	1	MER4D0	LTR/ERV1	89251027	89251595	RPIA	88991162	89050452	CH17-132F21.1	90458201	90458671
123270	242289_at	25	12	93906472	93906496	25	1	Charlie10	DNA/hAT-Charlie	93906255	93906959	MRPL42	93861264	93897545	SOCS2	93963590	93977263
122455	1561256_at	25	8	5363759	5363735	25	1	L1ME1	LINE/L1	5364226	5363654	CSMD1	4852494	2792875	MCPH1	6264113	6501144
122386	1568633_a_at	25	18	33760340	33760316	25	1	MLT1J	LTR/ERVL-MaLR	33760371	33759910	ELP2	33709407	33757909	MOCOS	33767482	33852120
120169	1560081_at	25	15	40978732	40978708	25	1	MER11C	LTR/ERVK	40979249	40978276	CASC5	40886218	40956540	RAD51	40986972	41024354
122754	237235_at	25	16	89321408	89321384	25	1	LTR73	LTR/ERV1	89321622	89321273	ZNF778	89284118	89295363	ANKRD11	89556969	89334038
126907	1557190_at	25	7	17982154	17982178	25	1	L2a	LINE/L2	17981908	17982480	SNX13	17980124	17832466	PRPS1L1	18067486	18066405
120519	243902_at	25	1	145045574	145045598	25	1	MLT1H1-int	LTR/ERVL-MaLR	145045357	145045803	AL590452.1	144989309	144991365	SEC22B	145096220	145116922
122483	1561678_at	25	20	12845986	12845962	25	1	LTR16B1	LTR/ERVL	12846262	12845806	BTBD3	11871371	11907257	SPTLC3	12989627	13147411
122911	1552287_s_at	25	16	90062921	90062945	25	1	L1MB7	LINE/L1	90062578	90063012	CENPBD1	90038942	90036206	DBNDD1	90086536	90071273
122917	234571_at	25	1	56586971	56586947	25	1	L1PA13	LINE/L1	56589377	56586873	USP24	55680786	55532032	PPAP2B	57110974	56960419
120482	243848_at	25	7	111987513	111987537	25	1	MLT1J	LTR/ERVL-MaLR	111987417	111987894	ZNF277	111846643	111983151	IFRD1	112063023	112121072
120403	1561228_at	25	4	171980118	171980142	25	1	LTR45C	LTR/ERV1	171979929	171980375	AADAT	171012850	170981373	GALNTL6	172733405	173962710
123167	1557190_at	25	7	17982125	17982149	25	1	L2a	LINE/L2	17981908	17982480	SNX13	17980124	17832466	PRPS1L1	18067486	18066405
125397	233354_at	25	19	9634090	9634066	25	1	MLT1B	LTR/ERVL-MaLR	9634248	9633850	ZNF560	9609283	9577183	ZNF426	9649303	9638667
125007	1569464_at	25					2	L2a	LINE/L2
129728	1563887_at	25	7	64694270	64694294	25	1	MER41B	LTR/ERV1	64694069	64694680	ERV3-1	64467121	64451187	ZNF92	64838712	64866038
129723	234119_at	25	18	29881392	29881416	25	1	MER101	LTR/ERV1	29881355	29881801	MEP1B	29765032	29800367	KLHL14	30353025	30252634
127888	1558290_a_at	25	8	129113431	129113455	25	1	LTR8A	LTR/ERV1	129112886	129113555	TMEM75	128960591	128959126	GSDMC	130799134	130760442
126994	1570506_at	25	2	165507015	165506991	25	1	L1MB3	LINE/L1	165507039	165506789	GRB14	165478358	165349322	COBLL1	165700189	165510134
124776	235606_at	25	3	106967015	106967039	25	1	L1MEc	LINE/L1	106966963	106967174	CBLB	105588396	105374305	CCDC54	107096188	107097481
124773	1560048_at	25	1	118382558	118382534	25	1	L1ME1	LINE/L1	118382942	118382375	FAM46C	118148556	118170994	GDAP2	118472253	118412037
124734	233796_at	25	12	7747540	7747564	24	1	L1PA7	LINE/L1	7746526	7752937	CD163	7656489	7623409	APOBEC1	7818499	7801996
127422	1564259_at	25	7	95349722	95349746	25	1	LTR33C	LTR/ERVL	95349536	95350054	PDK4	95225803	95212811	DYNC1I1	95401866	95739634
127326	1561917_at	25	12	98981242	98981266	25	1	MLT2F	LTR/ERVL	98980936	98981513	TMPO	98909290	98944157	SLC25A3	98987369	98995946
127383	1563985_at	25	19	47384529	47384505	25	1	Tigger1	DNA/TcMar-Tigger	47385382	47384496	AP2S1	47354249	47341393	ARHGAP35	47421933	47508334
127289	1555374_at	25	2	113296305	113296329	25	1	AluSz6	SINE/Alu	113296072	113296367	TTL	113239731	113290227	POLR1B	113299492	113334635
125124	244296_at	25	18	53709383	53709407	25	1	MSTD	LTR/ERVL-MaLR	53709260	53709650	TCF4	53332018	52889562	TXNL1	54318831	54264439
127692	216187_x_at	25	14	104133181	104133157	25	1	AluSx1	SINE/Alu	104133415	104133102	APOPT1	104029299	104073860	XRCC3	104181841	104163946
127991	1556941_a_at	25	13	108525535	108525559	25	1	Kanga2_a	DNA/TcMar-Tc2	108524987	108525753	FAM155A	108519083	107822318	LIG4	108870716	108859787
127095	1562717_at	25	2	8148421	8148397	25	1	MLT1E1A	LTR/ERVL-MaLR	8148452	8147922	RNF144A	7057523	7208417	ID2	8818975	8824583
127121	1563061_at	25					2	THE1B	LTR/ERVL-MaLR
127104	229531_at	25	X	103364340	103364316	25	1	MIR	SINE/MIR	103364343	103364236	ZCCHC18	103356822	103360533	FAM199X	103411301	103440583
125585	1561720_at	25	17	73652650	73652626	25	1	L1M2	LINE/L1	73652814	73652466	SMIM6	73642323	73644057	SAP30BP	73663196	73704142
130008	1558186_s_at	25					2	MLT1F2	LTR/ERVL-MaLR
130022	1560725_at	25	3	159631472	159631448	25	1	L1M4a2	LINE/L1	159632025	159631395	SCHIP1	159557650	159615149	IL12A	159706537	159713806
130036	1559621_at	25	4	68283136	68283112	25	1	L1MB8	LINE/L1	68284219	68283040	EPHA5	66536213	66185281	CENPC1	68411324	68337521
130052	1558308_at	25	12	1616063	1616087	25	1	L1MB4	LINE/L1	1615997	1616207	ERC1	1099675	1605090	WNT5B	1639057	1756409
129364	1562739_at	25	5	173011596	173011620	24	1	MLT1H1	LTR/ERVL-MaLR	173011583	173012054	STC2	172756506	172741716	BOD1	173043663	173034517
124908	1566671_a_at	25	21	45158615	45158639	25	1	LTR14	LTR/ERVK	45158329	45158803	PDXK	45138975	45182188	CSTB	45196326	45192393
124914	1560528_at	25	13	26698405	26698381	25	1	L1MB3	LINE/L1	26698872	26698260	SHISA2	26625169	26618735	RNF6	26796791	26706253
130299	242208_at	25	10	43011906	43011882	25	1	L1MC4a	LINE/L1	43012113	43011733	AL133216.1	38717074	38736820	ZNF33B	43134016	43069633
129434	1553083_at	25	X	96299787	96299811	24	1	L2	LINE/L2	96299433	96300088	RPA4	96138907	96140446	PCDH19	99665271	99546642
129402	1562834_at	25	15	40667918	40667942	25	1	Charlie2b	DNA/hAT-Charlie	40667917	40668217	DISP2	40650436	40663257	KNSTRN	40674922	40686446
129446	1561084_at	25	4	145795881	145795905	25	1	Charlie7	DNA/hAT-Charlie	145795364	145796016	HHIP	145567173	145666423	ANAPC10	146019693	145888264
129450	244337_at	25	10	122096698	122096722	25	1	L1ME3E	LINE/L1	122096411	122097192	SEC23IP	121652223	121702014	PPAPDC1A	122216466	122349367
131775	243419_at	25	2	91817395	91817419	25	1	MLT1L	LTR/ERVL-MaLR	91817384	91817698	RP11-685N3.1	90538397	90537839	TEKT4	95537178	95542574
131707	1554765_a_at	25	11	60416735	60416759	25	1	L1M4	LINE/L1	60416390	60417081	MS4A13	60282886	60310194	MS4A8	60467047	60483284
131738	1556555_at	25	6	5043244	5043268	25	1	HERVL74-int	LTR/ERVL	5042573	5043471	RPP40	5004297	4994966	PPP1R3G	5085720	5087455
129561	1561414_at	25	9	30389400	30389376	25	1	L1M4	LINE/L1	30389842	30389060	LINGO2	28670283	27948076	ACO1	32384618	32450834
129565	1562482_at	25	2	23283241	23283265	25	1	MLT1C	LTR/ERVL-MaLR	23283083	23283531	TDRD15	21346789	21366144	KLHL29	23608088	23931481
132078	236854_at	25	20	46998995	46999019	25	1	LTR48	LTR/ERV1	46998915	46999532	SULF2	46415360	46285092	PREX1	47444420	47240790
130081	221117_at	25					2	L1P4a	LINE/L1
131950	1562812_at	25	10	44125446	44125470	25	1	MLT1E1	LTR/ERVL-MaLR	44125380	44125892	ZNF485	44101855	44113351	ZNF32	44144304	44139307
130235	1569810_at	25	6	166150915	166150939	25	1	L1M3e	LINE/L1	166150047	166151484	PDE10A	166075588	165740776	SDIM1	166309725	166307330
130191	229613_at	25	16	50682851	50682875	25	1	MLT1J	LTR/ERVL-MaLR	50682514	50682947	NKD1	50582241	50670647	SNX20	50715264	50700211
136234	1561310_at	25	2	89251094	89251118	25	1	MER4D0	LTR/ERV1	89251027	89251595	RPIA	88991162	89050452	CH17-132F21.1	90458201	90458671
134210	1563362_at	25	21	31462130	31462154	25	1	MLT1F2	LTR/ERVL-MaLR	31461860	31462349	GRIK1-AS2	30968360	31003067	CLDN17	31538971	31538241
134119	1559867_at	25	11	10906294	10906270	25	1	MER11C	LTR/ERVK	10906679	10905616	ZBED5	10880343	10833621	GALNT18	11643552	11292423
134109	1554976_a_at	25	8	143290209	143290233	25	1	MSTD	LTR/ERVL-MaLR	143290037	143290413	AC138647.1	142524738	142528837	TSNARE1	143484601	143293441
134139	1562862_at	25	22	44209671	44209695	25	1	Charlie1b	DNA/hAT-Charlie	44209473	44209940	EFCAB6	44208217	43924624	SULT4A1	44258398	44220389
134458	1565002_at	25	10	3420019	3420043	25	1	Ricksha_0	DNA/MULE-MuDR	3419456	3420358	PITRM1	3215003	3179920	KLF6	3827473	3818188
134912	1562480_at	25	15	36636337	36636361	25	1	L1MEf	LINE/L1	36635147	36636512	ATPBD4	35838394	35509546	C15orf41	36871812	37102449
134854	1562456_at	25	11	87048228	87048252	25	1	L1ME1	LINE/L1	87047567	87048266	TMEM135	86748886	87034800	RAB38	87908635	87846410
138800	1559297_at	25					2	MER5A	DNA/hAT-Charlie
136864	1562482_at	25	2	23283288	23283312	25	1	MLT1C	LTR/ERVL-MaLR	23283083	23283531	TDRD15	21346789	21366144	KLHL29	23608088	23931481
136484	240020_at	25	6	84676595	84676619	25	1	HAL1M8	LINE/L1	84676432	84677104	CYB5R4	84569362	84670146	MRAP2	84743475	84800600
136442	1562084_at	25	1	91060008	91060032	25	1	L1PA17	LINE/L1	91057157	91060037	ZNF326	90460671	90494097	BARHL2	91182794	91177096
136451	1565329_at	25	2	75251850	75251874	25	1	L1ME4a	LINE/L1	75251700	75252029	POLE4	75185619	75197255	TACR1	75426826	75276231
138530	1560725_at	25	3	159631755	159631731	25	1	L1M4a2	LINE/L1	159632025	159631395	SCHIP1	159557650	159615149	IL12A	159706537	159713806
137340	242967_at	25					2	LTR70	LTR/ERV1
136636	1560932_at	25	2	28607735	28607711	25	1	L3	LINE/CR1	28607877	28607678	BRE	28112808	28561768	FOSL2	28615315	28640179
139241	1567390_at	25	11	28009209	28009233	25	1	MLT1K	LTR/ERVL-MaLR	28008986	28009380	BDNF	27743605	27676440	KIF18A	28129855	28042167
139205	1562797_at	25	3	11127327	11127351	25	1	MER72B	LTR/ERV1	11127124	11127470	SLC6A1	11034410	11080933	HRH1	11178779	11305243
137201	1562581_at	25	14	21074719	21074743	25	1	HERVL18-int	LTR/ERVL	21073927	21075144	RNASE12	21058982	21058352	OR6S1	21109850	21108855
137133	234358_at	25	19	44707119	44707143	25	1	L1MB8	LINE/L1	44706102	44707382	ZNF226	44669226	44682534	ZNF227	44711700	44741421
137017	220915_s_at	25	GL000195.1	29467	29443	25	1	LTR43	LTR/ERV1	29648	29165				AC011043.1	74342	43717
138992	237506_at	25	2	120446409	120446433	25	1	LTR16B	LTR/ERVL	120446382	120446792	TMEM177	120436743	120444083	PTPN4	120517207	120741394
136685	1569464_at	25	12	27278102	27278126	25	1	L2a	LINE/L2	27277875	27278485	C12orf71	27235447	27233991	STK38L	27396901	27478892
136671	1558195_at	25	12	52617460	52617484	25	1	HAL1	LINE/L1	52616974	52617525	KRT80	52585784	52562780	KRT7	52626304	52645970
140959	1556220_at	25	3	111853729	111853753	25	1	L1ME1	LINE/L1	111853413	111853975	GCSAM	111852152	111839688	SLC9C1	112013105	111859734
141050	1561678_at	25	20	12846009	12845985	25	1	LTR16B1	LTR/ERVL	12846262	12845806	BTBD3	11871371	11907257	SPTLC3	12989627	13147411
139088	1560048_at	25	1	118382848	118382824	25	1	L1ME1	LINE/L1	118382942	118382375	FAM46C	118148556	118170994	GDAP2	118472253	118412037
138629	242289_at	25	12	93906414	93906438	25	1	Charlie10	DNA/hAT-Charlie	93906255	93906959	MRPL42	93861264	93897545	SOCS2	93963590	93977263
138670	1560932_at	25	2	28607775	28607751	25	1	L3	LINE/CR1	28607877	28607678	BRE	28112808	28561768	FOSL2	28615315	28640179
137302	1554403_a_at	25	5	119681925	119681901	25	1	LTR16A	LTR/ERVL	119682008	119681623	FAM170A	118965254	118971517	PRR16	119799973	120023027
138942	1561917_at	25	12	98981405	98981429	25	1	MLT2F	LTR/ERVL	98980936	98981513	TMPO	98909290	98944157	SLC25A3	98987369	98995946
138913	243436_at	25	13	85686090	85686066	25	1	Charlie2a	DNA/hAT-Charlie	85686308	85685430	SLITRK1	84456528	84451344	SLITRK6	86373623	86366925
141131	1568908_at	25	16	14112992	14112968	25	1	ERVL-B4-int	LTR/ERVL	14113320	14112838	ERCC4	14014014	14046202	MKL2	14165178	14360630
141133	236194_at	25	5	44828562	44828586	25	1	L1ME3Cz	LINE/L1	44827732	44828629	MRPS30	44809027	44820530	HCN1	45696253	45259349
141136	230581_at	25	8	30047662	30047686	25	1	Tigger13a	DNA/TcMar-Tigger	30047466	30048002	DCTN6	30013813	30041156	RBPMS	30241944	30429778
141117	1563064_at	25	16	50890605	50890581	25	1	MLT1E2	LTR/ERVL-MaLR	50891060	50890482	CYLD	50775961	50835846	SALL1	51185278	51169886
141081	1570300_at	25	3	129658517	129658493	25	1	L1ME3	LINE/L1	129658637	129657962	TMCC1	129612419	129366635	TRH	129693148	129696781
139577	1562623_at	25	16	86326920	86326944	25	1	L1MB5	LINE/L1	86326757	86326962	IRF8	85932409	85956215	FOXF1	86544133	86548076
141470	1561045_a_at	25	1	181151046	181151070	25	1	MER50	LTR/ERV1	181150728	181151461	IER5	181057638	181059977	CACNA1E	181382238	181777219
143182	230952_at	25	16	29228926	29228950	25	1	L1ME1	LINE/L1	29227205	29229178	CTB-134H23.2	29049923	29064047	BOLA2B	30205627	29454551
141233	233177_s_at	25	2	219211115	219211139	25	1	L2c	LINE/L2	219211018	219211505	TMBIM1	219157309	219138915	C2orf62	219221579	219232822
141281	1570473_at	25					2	Zaphod2	DNA/hAT-Tip100
141261	1566688_at	25	19	22427568	22427592	24	1	BSR/Beta	Satellite	22427144	22429700	ZNF676	22379753	22361893	ZNF729	22469210	22499978
140939	1561909_at	25	8	122966990	122966966	25	1	L1P2	LINE/L1	122967373	122966916	HAS2	122653630	122624356	ZHX2	123793633	123986750
140877	1563867_at	25	11	58701590	58701566	25	1	L1M3e	LINE/L1	58703094	58700976	AP001652.1	58672897	58676071	FAM111B	58874658	58894883
141328	240020_at	25	6	84676736	84676760	25	1	HAL1M8	LINE/L1	84676432	84677104	CYB5R4	84569362	84670146	MRAP2	84743475	84800600
141322	1561461_at	25	20	249107	249131	25	1	MER76	LTR/ERVL	248987	249554	DEFB132	238377	241737	C20orf96	271390	251504
141349	1556389_at	25	6	42911050	42911074	25	1	AluJo	SINE/Alu	42910864	42911131	CNPY3	42896938	42907025	GNMT	42928496	42931618
141395	1562862_at	25	22	44209564	44209588	25	1	Charlie1b	DNA/hAT-Charlie	44209473	44209940	EFCAB6	44208217	43924624	SULT4A1	44258398	44220389
141723	229021_at	25	15	95026666	95026690	25	1	L1PA13	LINE/L1	95026464	95027085	MCTP2	94774767	95023632	AC016251.1	96831660	96831280
141672	240921_at	25	3	13169287	13169263	25	1	L1MEc	LINE/L1	13170084	13168955	IQSEC1	13114617	12938719	NUP210	13461809	13357737
139509	1559144_x_at	25	17	41453517	41453493	25	1	LTR8	LTR/ERV1	41453648	41453278	TMEM106A	41363854	41372061	ARL4D	41476327	41478505
141764	1563138_at	25	4	111493408	111493432	25	1	L1MA4A	LINE/L1	111492171	111494502	ENPEP	111286889	111486441	PITX2	111563279	111538579
146251	234274_at	25					2	LTR12C	LTR/ERV1
146262	1556659_at	25	9	102563791	102563767	25	1	L1ME4b	LINE/L1	102563916	102563582	RP11-13B9.3	102067394	102068893	NR4A3	102584137	102629173
145575	237971_at	25	8	118783944	118783920	25	1	MLT1G	LTR/ERVL-MaLR	118783980	118783762	MED30	118532952	118552501	EXT1	119124092	118806729
143566	1562671_s_at	25	14	93359643	93359667	25	1	LTR54B	LTR/ERV1	93359471	93359883	GOLGA5	93260576	93306308	CHGA	93389425	93401638
143564	236854_at	25	20	46999120	46999144	25	1	LTR48	LTR/ERV1	46998915	46999532	SULF2	46415360	46285092	PREX1	47444420	47240790
143413	219139_s_at	25					2	MER67B	LTR/ERV1
145991	1561995_at	25					2	MST-int	LTR/ERVL-MaLR
145981	1555664_at	25	5	103559490	103559466	25	1	MER52C	LTR/ERV1	103560392	103559275	NUDT12	102898494	102884556	EFNA5	107006596	106712590
143618	233908_x_at	25					2	L1PA15	LINE/L1
143675	1559645_at	25	1	234770077	234770101	25	1	MLT1C	LTR/ERVL-MaLR	234769796	234770243	IRF2BP2	234745271	234740015	TOMM20	235292251	235272651
144101	240020_at	25	6	84676717	84676741	25	1	HAL1M8	LINE/L1	84676432	84677104	CYB5R4	84569362	84670146	MRAP2	84743475	84800600
144116	216792_at	25	19	36619610	36619634	25	1	LTR10B	LTR/ERV1	36619380	36619667	TBCB	36605191	36616849	CAPNS1	36630477	36641255
144092	1563133_at	25					2	L1M3d	LINE/L1
146309	1560385_x_at	25	6	4989610	4989586	25	1	L1MD2	LINE/L1	4990725	4989478	CDYL	4706393	4955785	RPP40	5004297	4994966
146346	239278_at	25	20	49498863	49498887	25	1	L1ME4b	LINE/L1	49498751	49499134	BCAS4	49411431	49493714	ADNP	49547958	49505453
145668	1558930_at	25	13	107029825	107029849	25	1	MLT1A0	LTR/ERVL-MaLR	107029633	107029999	DAOA	106118216	106143383	EFNB2	107187462	107142079
145696	1563138_at	25	4	111493483	111493507	25	1	L1MA4A	LINE/L1	111492171	111494502	ENPEP	111286889	111486441	PITX2	111563279	111538579
145639	220837_at	25					2	L1PA16	LINE/L1
146430	1561069_at	25	10	107923205	107923229	25	1	L1M4b	LINE/L1	107921331	107923791	SORCS3	106400859	107024993	SORCS1	108924292	108333421
146400	1557717_at	25	13	69435542	69435518	25	1	L1MA4A	LINE/L1	69437957	69434577	PCDH9	67804468	66876967	KLHL1	70682591	70274726
146397	1554841_at	25					2	L1MD1	LINE/L1
146580	237883_at	25	20	39325714	39325690	25	1	L2c	LINE/L2	39325935	39325675	MAFB	39317880	39314488	TOP1	39657458	39753127
144260	1565799_at	25	12	69803079	69803103	25	1	MIR	SINE/MIR	69802866	69803114	YEATS4	69753483	69784576	FRS2	69864129	69973562
148081	234359_at	25	1	1001256	1001232	25	1	LTR13A	LTR/ERVK	1001874	1000925	AGRN	955503	991496	RNF223	1009687	1007126
148046	1563078_at	25					2	MSTB	LTR/ERVL-MaLR
148078	1564413_at	25	1	113363061	113363037	25	1	LTR7	LTR/ERV1	113363153	113362767	FAM19A3	113263041	113269857	SLC16A1	113499635	113454469
148067	1562703_at	25	8	125952823	125952799	25	1	LTR86A1	LTR/ERVL	125952862	125952435	MTSS1	125740730	125563031	ZNF572	125985540	125991631
147926	1564207_at	25	7	44081993	44082017	25	1	MSTD	LTR/ERVL-MaLR	44081931	44082128	SPDYE1	44040488	44049721	DBNL	44084239	44109055
148152	1555817_s_at	25	15	72059756	72059780	25	1	L1MC5	LINE/L1	72059521	72060086	CT62	71407833	71402583	MYO9A	72410918	72114632
148224	1562876_s_at	25	2	111968693	111968669	25	1	L1ME1	LINE/L1	111968813	111967096	BCL2L11	111876955	111926024	ANAPC1	112642267	112523848
150295	1556941_a_at	25	13	108525368	108525392	25	1	Kanga2_a	DNA/TcMar-Tc2	108524987	108525753	FAM155A	108519083	107822318	LIG4	108870716	108859787
148683	1558626_at	25	11	124679004	124679028	25	1	L1ME1	LINE/L1	124678189	124679305	MSANTD2	124670569	124636394	ROBO3	124735282	124751366
148661	230952_at	25	16	29228854	29228878	25	1	L1ME1	LINE/L1	29227205	29229178	CTB-134H23.2	29049923	29064047	BOLA2B	30205627	29454551
148362	233935_at	25					2	LTR6A	LTR/ERV1
151132	220452_x_at	25					2	LTR5A	LTR/ERVK
151222	243844_at	25	4	137717939	137717915	25	1	ERVL-E-int	LTR/ERVL	137718416	137717869	PABPC4L	135122903	135117488	PCDH18	138453648	138440072
148908	1559777_at	25	4	185766289	185766265	25	1	LTR16B2	LTR/ERVL	185766461	185766147	RP11-701P16.2	185734773	185742443	HELT	185939995	185941958
150178	1562862_at	25	22	44209336	44209360	25	1	L2	LINE/L2	44209181	44209463	EFCAB6	44208217	43924624	SULT4A1	44258398	44220389
150922	1557330_at	25	11	8033255	8033231	25	1	LTR16A2	LTR/ERVL	8033401	8033076	EIF3F	7991798	8023409	TUB	8040791	8127659
150950	216209_at	25	12	126443293	126443269	25	1	MLT1J	LTR/ERVL-MaLR	126443514	126443254	TMEM132B	125671382	126146917	TMEM132C	128751948	129192460
150896	1561310_at	25	2	89251159	89251183	25	1	MER4D0	LTR/ERV1	89251027	89251595	RPIA	88991162	89050452	CH17-132F21.1	90458201	90458671
153437	231311_at	25	11	66450158	66450134	25	1	MER33	DNA/hAT-Charlie	66450170	66449888	RBM4B	66445392	66432469	SPTBN2	66496697	66452719
148263	1561461_at	25	20	249251	249275	25	1	MER76	LTR/ERVL	248987	249554	DEFB132	238377	241737	C20orf96	271390	251504
154835	1558290_a_at	25	8	129113347	129113371	25	1	LTR8A	LTR/ERV1	129112886	129113555	TMEM75	128960591	128959126	GSDMC	130799134	130760442
153590	1554245_x_at	25	17	44416817	44416793	25	1	LTR33B	LTR/ERVL	44417158	44416738	LRRC37A	44370099	44415160	LRRC37A2	44588877	44633016
152620	1563477_at	25	X	11108824	11108800	25	1	L1MEc	LINE/L1	11109281	11108640	MID1	10851773	10413350	HCCS	11129421	11141198
152554	234382_x_at	25	8	144171904	144171928	25	1	L1MEf	LINE/L1	144171899	144172125	RP11-520P18.5	144161874	144164418	LY6H	144242128	144239331
157438	1562480_at	25	15	36635904	36635928	25	1	L1MEf	LINE/L1	36635147	36636512	ATPBD4	35838394	35509546	C15orf41	36871812	37102449
157424	1556646_at	25	16	23687444	23687468	25	1	MER68-int	LTR/ERVL	23687357	23687547	DCTN5	23652713	23681195	PLK1	23688977	23701688
157452	236194_at	25	5	44828445	44828469	25	1	L1ME3Cz	LINE/L1	44827732	44828629	MRPS30	44809027	44820530	HCN1	45696253	45259349
150415	1568908_at	25					2	ERVL-B4-int	LTR/ERVL
150354	1556220_at	25	3	111853637	111853661	25	1	L1ME1	LINE/L1	111853413	111853975	GCSAM	111852152	111839688	SLC9C1	112013105	111859734
152683	1564144_at	25	6	4495911	4495935	25	1	L1ME4c	LINE/L1	4495693	4496078	ECI2	4135831	4115923	CDYL	4706393	4955785
148577	1570266_x_at	25					2	LTR7	LTR/ERV1
152871	1557665_at	25	11	67461409	67461385	25	1	HERVIP10F-int	LTR/ERV1	67463058	67461005	ALDH3B2	67448671	67429633	UNC93B1	67772452	67758575
152893	1559538_at	25	12	4810075	4810051	25	1	L2c	LINE/L2	4810376	4809609	AKAP3	4758213	4724674	GALNT8	4829507	4960277
152914	1560527_at	25	7	102629069	102629093	25	1	LTR101_Mam	LTR/ERVL	102628826	102629122	LRRC17	102553438	102585396	ARMC10	102715328	102740205
150495	1554591_at	25	4	80799073	80799097	25	1	L2a	LINE/L2	80798970	80799264	GK2	80329372	80327508	ANTXR2	81046608	80822303
153096	233197_at	25	9	21324297	21324273	25	1	MLT1F1	LTR/ERVL-MaLR	21324507	21324011	IFNA5	21305312	21304613	KLHL9	21335379	21329670
153032	1569409_x_at	25	2	220438867	220438891	24	1	AluJo	SINE/Alu	220438719	220439029	INHA	220433884	220440435	STK11IP	220462582	220481173
154852	234654_at	25	12	126460633	126460657	25	1	L1MB7	LINE/L1	126460588	126461080	TMEM132B	125671382	126146917	TMEM132C	128751948	129192460
153530	1566863_at	25	8	36979238	36979262	25	1	L1MC3	LINE/L1	36977715	36979320	KCNU1	36641842	36793646	ZNF703	37553269	37557537
153452	1556185_a_at	25	7	87900604	87900580	25	1	L1MC4a	LINE/L1	87901303	87900532	SRI	87856308	87834433	STEAP4	87936206	87905744
150626	1570215_at	25	16	5807782	5807758	25	1	MIRb	SINE/MIR	5807867	5807686	FAM86A	5147809	5134305	RBFOX1	6069095	7763340
155251	1563015_at	25	3	34917647	34917623	25	1	MLT1H	LTR/ERVL-MaLR	34917885	34917522	PDCD6IP	33839844	33911194	ARPP21	35680437	35835988
155290	1561737_at	25	10	98514598	98514622	25	1	L1MB8	LINE/L1	98514435	98514818	PIK3AP1	98480271	98353069	LCOR	98592017	98740800
155762	1562341_at	25	1	84041997	84041973	25	1	L1ME1	LINE/L1	84042120	84041959	LPHN2	81771845	82458120	TTLL7	84464833	84330711
155662	234597_at	25	3	15906938	15906962	25	1	L1MEd	LINE/L1	15906638	15907385	ANKRD28	15901278	15708743	GALNT15	16216156	16273499
155917	1563223_a_at	25	X	100423223	100423247	25	1	L1MB8	LINE/L1	100422987	100423272	CENPI	100353178	100418670	DRP2	100474758	100519486
155920	1559835_at	25	9	68400871	68400846	25	1	LTR6A	LTR/ERV1	68401010	68400482	RP11-195B21.3	67968793	67987998	FOXD4L6	69202204	69199480
157247	1556165_at	25					2	LTR1A2	LTR/ERV1
157246	1556166_x_at	25					2	LTR1A2	LTR/ERV1
155378	235229_at	25	6	29520679	29520655	25	1	MER57F	LTR/ERV1	29520710	29520305	MAS1L	29455738	29454474	UBD	29527702	29523292
155355	1557822_at	25	4	65780423	65780399	25	1	L1ME2z	LINE/L1	65781129	65780004	TECRL	65275186	65140975	EPHA5	66536213	66185281
153208	1569911_at	25	8	129417874	129417850	25	1	LTR16A2	LTR/ERVL	129417950	129417473	TMEM75	128960591	128959126	GSDMC	130799134	130760442
153194	1559648_at	25	X	135724125	135724149	25	1	L2c	LINE/L2	135724081	135724322	VGLL1	135614311	135638966	CD40LG	135730352	135742549
153212	1554403_a_at	25	5	119740485	119740461	25	1	MSTD	LTR/ERVL-MaLR	119740761	119740373	FAM170A	118965254	118971517	PRR16	119799973	120023027
155594	1562803_at	25	9	114365572	114365548	25	1	LTR26	LTR/ERV1	114365632	114365052	PTGR1	114362135	114312002	DNAJC25	114393632	114432508
155645	1560081_at	25	15	40978510	40978486	25	1	MER11C	LTR/ERVK	40979249	40978276	CASC5	40886218	40956540	RAD51	40986972	41024354
155593	1562876_s_at	25					2	L1ME1	LINE/L1
160147	216874_at	25	2	145909637	145909661	24	1	HSMAR1	DNA/TcMar-Mariner	145908848	145910124	ZEB2	145282147	145145568	ACVR2A	148602086	148688393
160107	216527_at	25					2	AluSz6	SINE/Alu
155525	220730_at	25	16	89301874	89301898	25	1	L1MEf	LINE/L1	89301867	89302074	ZNF778	89284118	89295363	ANKRD11	89556969	89334038
161971	1563742_at	25	10	47096564	47096540	25	1	LTR16E2	LTR/ERVL	47096916	47096414	NPY4R	47083534	47088320	FAM25B	47181681	47177204
155827	243317_at	25	1	94319770	94319794	25	1	L1ME4b	LINE/L1	94319420	94319883	BCAR3	94312706	94027347	DNTTIP2	94345474	94333373
155826	1560523_at	25	7	42993805	42993781	25	1	LTR38B	LTR/ERV1	42994220	42993687	MRPL32	42971799	42988557	HECW1	43152198	43602938
158270	221117_at	25	4	69625524	69625500	24	1	L1P4a	LINE/L1	69626106	69625172	UGT2B15	69536346	69512348	UGT2B10	69681711	69696914
159475	1562797_at	25	3	11127430	11127454	25	1	MER72B	LTR/ERV1	11127124	11127470	SLC6A1	11034410	11080933	HRH1	11178779	11305243
157522	1563273_at	25					2	LTR16C	LTR/ERVL
157532	244816_at	25	17	48014003	48014027	25	1	Zaphod	DNA/hAT-Tip100	48013856	48014110	TAC4	47925379	47915671	DLX4	48046334	48052321
157586	216874_at	25	2	145909907	145909931	25	1	HSMAR1	DNA/TcMar-Mariner	145908848	145910124	ZEB2	145282147	145145568	ACVR2A	148602086	148688393
160299	1562683_a_at	25	4	13528126	13528102	25	1	MIR	SINE/MIR	13528181	13527990	RAB28	13485989	13362978	NKX3-2	13546674	13542454
160272	1555373_at	25					2	L1PBa1	LINE/L1
161853	242731_x_at	25	10	88692481	88692505	25	1	LTR103_Mam	LTR/ERV1?	88692309	88692620	BMPR1A	88516407	88684945	MMRN2	88729238	88695297
159650	1566480_x_at	25	17	42770562	42770586	25	1	AluSq2	SINE/Alu	42770556	42770724	CCDC43	42767147	42750437	DBF4B	42785976	42829632
158009	1556646_at	25	16	23687456	23687480	25	1	MER68-int	LTR/ERVL	23687357	23687547	DCTN5	23652713	23681195	PLK1	23688977	23701688
157803	1559298_a_at	25	15	100885185	100885161	25	1	LTR33A_	LTR/ERVL	100885286	100885127	ADAMTS17	100882210	100511794	CERS3	101085200	100940600
159871	1570125_at	25	7	148686032	148686056	25	1	MIR	SINE/MIR	148685962	148686153	EZH2	148581413	148504475	PDIA4	148725733	148700154
159895	1555786_s_at	25	14	56248000	56247976	25	1	L4_A_Mam	LINE/RTE-X	56248096	56247869	KTN1	56025790	56168244	PELI2	56584532	56768244
160412	1570244_at	25	14	94134635	94134659	25	1	L1M5	LINE/L1	94133554	94134774	COX8C	93813537	93814702	PRIMA1	94254827	94184644
157939	1557427_at	25	17	33558943	33558919	25	1	LTR16B2	LTR/ERVL	33559281	33558866	SLC35G3	33521412	33519539	SLFN5	33570055	33600674
158167	207953_at	25	1	24033086	24033111	25	1	AluSx1	SINE/Alu	24033006	24033140	RPL11	24018269	24022915	TCEB3	24069645	24088549
160462	1556976_s_at	25	7	48750831	48750855	25	1	LTR73	LTR/ERV1	48750689	48751232	ABCA13	48211055	48687092	AC004899.1	48887362	48891221
160015	221116_at	25	4	69625352	69625328	25	1	L1P4a	LINE/L1	69626106	69625172	UGT2B15	69536346	69512348	UGT2B10	69681711	69696914
160067	1557151_at	25	6	30093314	30093290	25	1	L1MEg	LINE/L1	30093415	30093275	TRIM31	30080883	30070674	TRIM40	30103885	30116512
159822	232611_at	25	12	100558891	100558867	25	1	LTR22B1	LTR/ERVK	100559239	100558764	UHRF1BP1L	100536626	100422233	ACTR6	100592900	100635643
162117	239866_at	25	3	183917028	183917052	25	1	MIRc	SINE/MIR	183917005	183917213	ABCF3	183903811	183911800	VWA5B2	183948217	183960117
162942	1558397_at	25	17	62397241	62397217	25	1	MER50	LTR/ERV1	62397370	62396650	TEX2	62340661	62224587	MILR1	62461569	62464760
167183	1558186_s_at	25					2	Tigger3a	DNA/TcMar-Tigger
167241	1560187_at	25	1	191980037	191980061	25	1	L1M5	LINE/L1	191979902	191980213	FAM5C	190446759	190066792	RGS18	192127587	192154945
164604	1557330_at	25	11	8033044	8033020	25	1	MER63A	DNA/hAT-Blackjack	8033075	8032857	EIF3F	7991798	8023409	TUB	8040791	8127659
164717	1563015_at	25	3	34917444	34917420	25	1	L2a	LINE/L2	34917500	34917331	PDCD6IP	33839844	33911194	ARPP21	35680437	35835988
166861	1558220_at	25					2	L1MC5a	LINE/L1
166828	1561806_at	25	5	65501025	65501001	25	1	MLT1C	LTR/ERVL-MaLR	65501356	65500915	SREK1	65435799	65479443	MAST4	65892176	66465423
162379	1564854_at	25	12	130734438	130734462	25	1	MER66A	LTR/ERV1	130733998	130734508	FZD10	130647004	130650285	PIWIL1	130822432	130857182
162309	1569944_at	25	12	46053044	46053068	25	1	MER65A	LTR/ERV1	46052840	46053161	ANO6	45609770	45834187	ARID2	46123448	46301823
162321	1566785_x_at	25	17	44497831	44497855	25	1	AluJb	SINE/Alu	44497694	44497977	LRRC37A	44370099	44415160	LRRC37A2	44588877	44633016
162298	214823_at	25	6	27325850	27325826	25	1	MIR3	SINE/MIR	27325905	27325738	POM121L2	27279949	27253682	ZNF391	27342394	27371683
166979	1558626_at	25	11	124678832	124678856	25	1	L1ME1	LINE/L1	124678189	124679305	MSANTD2	124670569	124636394	ROBO3	124735282	124751366
167604	1559432_at	25	3	42941653	42941677	25	1	MER50C	LTR/ERV1	42941453	42941925	CYP8B1	42917633	42897497	ZNF662	42947223	42960825
167560	239391_at	25	9	96206005	96205981	25	1	L1MEf	LINE/L1	96206306	96205807	C9orf129	96108696	96080481	FAM120AOS	96215874	96208776
162626	1557511_at	25	16	86754608	86754584	25	1	L1MC4	LINE/L1	86754701	86754025	FOXL1	86609974	86615303	C16orf95	87351022	87117168
162701	237518_at	25	16	74359911	74359887	25	1	L1MEi	LINE/L1	74360121	74359549	PSMD7	74330673	74340186	NPIPL2	74411776	74425978
166568	239985_at	25	6	68708342	68708366	25	1	LTR16A	LTR/ERVL	68708201	68708607	EYS	66417118	64429876	BAI3	69345259	70099403
166648	1564854_at	25					2	L1PA16	LINE/L1
164164	1559870_at	25					2	MER66B	LTR/ERV1
164183	1564610_at	25	17	21768011	21767987	25	1	ALR/Alpha	Satellite/centr	21772761	21766610	UBBP4	21729601	21731762	MTRNR2L1	22022437	22023991
164892	1557919_a_at	25	6	68597131	68597107	25	1	HERVH-int	LTR/ERV1	68598554	68595001	EYS	66417118	64429876	BAI3	69345259	70099403
164440	1562739_at	25	5	173012007	173012031	25	1	MLT1H1	LTR/ERVL-MaLR	173011583	173012054	STC2	172756506	172741716	BOD1	173043663	173034517
164394	1560511_at	25	22	45658254	45658230	25	1	MER52A	LTR/ERV1	45659165	45657552	KIAA0930	45636650	45588114	UPK3A	45680863	45691755
164377	234425_at	25					2	L1PBa1	LINE/L1
169181	224475_at	25	6	153473911	153473935	25	1	LTR18B	LTR/ERVL	153473494	153474098	RGS17	153452384	153331857	AL590867.1	153552455	153668623
164818	1562044_at	25	11	74035670	74035694	25	1	MLT1H	LTR/ERVL-MaLR	74035311	74035833	P4HA3	74022702	73946846	PGM2L1	74109518	74041363
164807	237518_at	25	16	74359959	74359935	25	1	L1MEi	LINE/L1	74360121	74359549	PSMD7	74330673	74340186	NPIPL2	74411776	74425978
162760	222139_at	25	7	134866489	134866513	25	1	HERV1_LTRd	LTR/ERV1	134866219	134866749	TMEM140	134832824	134850650	WDR91	134896316	134868590
165141	1561364_at	25	10	97868069	97868045	24	1	L1PREC2	LINE/L1	97868749	97867679	CCNJ	97803151	97820627	ZNF518A	97889472	97965044
167131	1560756_at	25	19	58910941	58910917	25	1	MLT1D	LTR/ERVL-MaLR	58911263	58910855	AC012313.1	58907457	58908407	ZNF584	58912871	58929694
164982	1563827_at	25	9	98869443	98869419	25	1	Tigger2a	DNA/TcMar-Tigger	98869745	98869307	ERCC6L2	98637983	98776842	HSD17B3	99064434	98997588
167286	1553204_at	25	20	61141834	61141810	25	1	MSTB	LTR/ERVL-MaLR	61142191	61141790	GATA5	61051026	61038553	C20orf166	61147660	61167971
169036	1569545_at	25	7	65356361	65356337	25	1	L1ME3	LINE/L1	65356651	65355936	VKORC1L1	65338254	65424550	GUSB	65447301	65425671
168828	1556166_x_at	25	21	45910731	45910755	25	1	LTR1A2	LTR/ERV1	45910114	45910994	LRRC3DN	45879814	45882078	TSPEAR	46131495	45917775
168827	1556165_at	25	21	45910731	45910755	25	1	LTR1A2	LTR/ERV1	45910114	45910994	LRRC3DN	45879814	45882078	TSPEAR	46131495	45917775
169705	240083_at	25	14	101381238	101381262	25	1	MER54A	LTR/ERVL	101380942	101381683	AL117190.3	101359265	101360646	DIO3	102027688	102029789
169759	1555351_s_at	25	12	42840878	42840902	25	1	LTR22E	LTR/ERVK	42840505	42840958	ZCRB1	42719920	42705880	PRICKLE1	42984157	42852140
169524	1566646_at	25	1	31972405	31972381	25	1	LTR16C	LTR/ERVL	31972623	31972171	AC114494.1	31902614	31902192	TINAGL1	32042116	32053288
169449	233325_at	25	9	99076211	99076187	25	1	L1M4b	LINE/L1	99076265	99076057	HSD17B3	99064434	98997588	SLC35D2	99145992	99082988
169500	1555664_at	25	5	103559362	103559338	25	1	MER52C	LTR/ERV1	103560392	103559275	NUDT12	102898494	102884556	EFNA5	107006596	106712590
169813	1563629_a_at	25					2	HERVK13-int	LTR/ERVK
171182	1556389_at	25	6	42911003	42911027	25	1	AluJo	SINE/Alu	42910864	42911131	CNPY3	42896938	42907025	GNMT	42928496	42931618
171115	243419_at	25	2	91817330	91817354	25	1	MER58C	DNA/hAT-Charlie	91817297	91817382	RP11-685N3.1	90538397	90537839	TEKT4	95537178	95542574
171159	1564039_at	25					2	Tigger1	DNA/TcMar-Tigger
171446	1557161_at	25	6	140181477	140181501	25	1	MLT1J	LTR/ERVL-MaLR	140181184	140181660	CITED2	139695757	139693393	NMBR	142409936	142379467
171273	1563867_at	25	11	58701321	58701297	25	1	L1M3e	LINE/L1	58703094	58700976	AP001652.1	58672897	58676071	FAM111B	58874658	58894883
172094	1562904_s_at	25	8	8102189	8102213	25	1	MER48	LTR/ERV1	8102048	8102444	LRLE1	8046331	8046158	SGK223	8244008	8175258
172069	1566480_x_at	25	17	42770558	42770582	25	1	AluSq2	SINE/Alu	42770556	42770724	CCDC43	42767147	42750437	DBF4B	42785976	42829632
171820	1562962_at	25	22	22250900	22250876	25	1	AluSx3	SINE/Alu	22250948	22250722	MAPK1	22221970	22108789	PPM1F	22307209	22273793
171852	240447_at	25	1	43922540	43922564	25	1	L1ME3D	LINE/L1	43922307	43922650	HYI	43919660	43916824	PTPRF	43990858	44089343
171584	237490_at	25	15	62570490	62570514	25	1	MIRb	SINE/MIR	62570399	62570586	C2CD4B	62457482	62455734	TLN2	62682725	63136830
172179	232340_at	25	22	27117914	27117938	25	1	MIRb	SINE/MIR	27117886	27118121	CRYBA4	27017928	27026636	MN1	28197486	28144265
172161	233419_at	25	9	2680634	2680610	25	1	AluSz6	SINE/Alu	2680770	2680469	VLDLR	2621834	2654480	KCNV2	2717502	2730037
172197	1563660_at	25	3	163474864	163474888	25	1	L1M1	LINE/L1	163473832	163476728	OTOL1	161214596	161221730	SI	164796283	164696686
172112	1562797_at	25	3	11127353	11127377	25	1	MER72B	LTR/ERV1	11127124	11127470	SLC6A1	11034410	11080933	HRH1	11178779	11305243
172206	1561323_at	25					2	MLT1C	LTR/ERVL-MaLR
171344	1557348_at	25	8	32906237	32906261	25	1	L1MDa	LINE/L1	32904953	32906380	NRG1	31496902	32622548	FUT10	33330940	33228342
171704	206519_x_at	25	19	52021193	52021169	25	1	L1MEg	LINE/L1	52021582	52020670	SIGLEC12	52005043	51994611	SIGLEC6	52035110	52022779
171724	1561678_at	25	20	12846187	12846163	25	1	LTR16B1	LTR/ERVL	12846262	12845806	BTBD3	11871371	11907257	SPTLC3	12989627	13147411
173707	1564144_at	25	6	4495835	4495859	25	1	L1ME4c	LINE/L1	4495693	4496078	ECI2	4135831	4115923	CDYL	4706393	4955785
173679	1569545_at	25					2	L1ME3	LINE/L1
173959	233063_s_at	25	6	2283820	2283844	25	1	L1MEg	LINE/L1	2283528	2284696	GMDS	2245926	1624041	C6orf195	2634837	2622147
173987	243723_at	25	21	37489949	37489925	25	1	Tigger17b	DNA/TcMar-Tigger	37490194	37489500	CBR1	37442239	37445464	CBR3	37507210	37518864
171978	1567390_at	25	11	28009142	28009166	25	1	MLT1K	LTR/ERVL-MaLR	28008986	28009380	BDNF	27743605	27676440	KIF18A	28129855	28042167
173606	1569579_at	25	12	56806262	56806238	25	1	MER52A	LTR/ERV1	56807427	56805975	APOF	56756607	56754353	TIMELESS	56843187	56810903
172267	233105_at	25	11	8697816	8697792	25	1	Charlie1a	DNA/hAT-Charlie	8698031	8697597	TRIM66	8693413	8633584	RPL27A	8703958	8736306
173919	1561777_at	25	21	17716473	17716497	25	1	LTR78B	LTR/ERV1	17716434	17716617	USP25	17102344	17252377	C21orf37	18811208	18821503
173932	1557190_at	25	7	17982069	17982093	25	1	L2a	LINE/L2	17981908	17982480	SNX13	17980124	17832466	PRPS1L1	18067486	18066405
174509	220331_at	25	14	100193472	100193496	25	1	L2c	LINE/L2	100193347	100193643	CYP46A1	100150641	100193638	EML1	100204030	100408397
174564	1560147_at	25					2	L1MB8	LINE/L1
176076	1565928_at	25	9	88639615	88639591	25	1	L2	LINE/L2	88639783	88639159	NAA35	88556061	88637213	GOLM1	88715088	88641061
174114	1561543_at	25	12	102643202	102643178	25	1	L1M7	LINE/L1	102643653	102642846	PMCH	102591623	102590237	IGF1	102874423	102789645
174064	1553974_at	25	22	19428566	19428542	25	1	L1MD2	LINE/L1	19428903	19428415	MRPL40	19419425	19423598	UFD1L	19466738	19437464
174095	217137_x_at	25					2	L1PA5	LINE/L1
174094	1557717_at	25	13	69435584	69435560	25	1	L1MA4A	LINE/L1	69437957	69434577	PCDH9	67804468	66876967	KLHL1	70682591	70274726
175872	1562671_s_at	25	14	93359625	93359649	25	1	LTR54B	LTR/ERV1	93359471	93359883	GOLGA5	93260576	93306308	CHGA	93389425	93401638
176436	1560579_s_at	25	1	113392850	113392874	25	1	MIR	SINE/MIR	113392807	113392995	FAM19A3	113263041	113269857	SLC16A1	113499635	113454469
176463	1563854_s_at	25					2	MLT2B4	LTR/ERVL
176449	237809_at	25	6	168631700	168631724	25	1	MER89	LTR/ERV1	168631333	168631759	FRMD1	168482237	168456425	DACT2	168720434	168693512
176507	1568932_at	25	5	151034859	151034883	25	1	L1MD2	LINE/L1	151034453	151035006	FAT2	150948505	150883654	SPARC	151066726	151040657
175937	1560621_at	25	18	43271992	43272016	25	1	L1PA13	LINE/L1	43271720	43274114	SLC14A2	42792960	43263072	SLC14A1	43304092	43332485
175988	236719_at	25	2	8807101	8807077	25	1	L1ME3C	LINE/L1	8807492	8806764	RNF144A	7057523	7208417	ID2	8818975	8824583
175986	1566671_a_at	25	21	45118637	45118661	25	1	LTR14	LTR/ERVK	45118401	45118954	RRP1B	45079429	45115958	PDXK	45138975	45182188
175997	234274_at	25					2	LTR12C	LTR/ERV1
178368	233908_x_at	25	10	67415337	67415361	25	1	L1PA15	LINE/L1	67415217	67415474	REEP3	65281123	65384883	CTNNA3	69455927	67679719
178358	1561307_at	25	20	18303546	18303522	25	1	MER4E1	LTR/ERV1	18303924	18303168	ZNF133	18269121	18297640	DZANK1	18447829	18364011
178677	233164_x_at	25	16	25290295	25290319	25	1	L1PA16	LINE/L1	25290208	25290838	ZKSCAN2	25269252	25247322	HS3ST4	25703347	26149009
178687	1569755_at	25	2	14369427	14369403	25	1	L1PA15	LINE/L1	14369487	14369002	TRIB2	12857015	12882860	FAM84A	14772810	14790933
178683	1561224_at	25	16	49503383	49503407	25	1	MIR	SINE/MIR	49503352	49503469	C16orf78	49407734	49433342	ZNF423	49891830	49521435
178719	1560081_at	25					2	MER11C	LTR/ERVK
181474	242354_at	25	15	41128338	41128314	25	1	MLT1F2	LTR/ERVL-MaLR	41128690	41128181	PPP1R14D	41120907	41107650	SPINT1	41136216	41150405
178993	1557315_a_at	25	9	119468681	119468705	25	1	LTR52	LTR/ERVL	119468576	119468944	TRIM32	119449581	119463579	TLR4	120466610	120479149
176889	1559432_at	25	3	42941518	42941542	25	1	MER50C	LTR/ERV1	42941453	42941925	CYP8B1	42917633	42897497	ZNF662	42947223	42960825
176883	234588_at	25	4	164857182	164857158	25	1	Tigger1	DNA/TcMar-Tigger	164857585	164856959	MARCH1	165305202	164445450	TRIM61	165898820	165875598
176884	1556796_at	25	3	42975881	42975857	25	1	L1MEc	LINE/L1	42976137	42975726	ZNF662	42947223	42960825	FAM198A	43020759	43101703
178138	240131_at	25	19	6942519	6942543	25	1	MLT1H	LTR/ERVL-MaLR	6942256	6942664	EMR1	6887577	6940470	AC025278.1	7011514	7013338
178103	1565928_at	25	9	88639612	88639588	25	1	L2	LINE/L2	88639783	88639159	NAA35	88556061	88637213	GOLM1	88715088	88641061
179228	1557832_at	25	5	42156178	42156154	25	1	L1MC4a	LINE/L1	42156290	42155575	FBXO4	41925356	41941845	GHR	42423879	42721979
179229	1570043_at	25	2	130246969	130246945	25	1	L1MA8	LINE/L1	130247152	130246619	HS6ST1	129076151	128994290	RAB6C	130737235	130740311
180439	243453_at	25	11	66014835	66014859	25	1	L2b	LINE/L2	66014503	66015274	PACS1	65837834	66012218	KLC2	66024765	66035331
180453	1564144_at	25	6	4495869	4495893	25	1	L1ME4c	LINE/L1	4495693	4496078	ECI2	4135831	4115923	CDYL	4706393	4955785
178596	233198_at	25	12	100557130	100557106	25	1	HERVK22-int	LTR/ERVK	100557589	100557036	UHRF1BP1L	100536626	100422233	ACTR6	100592900	100635643
180646	1566204_at	25	9	35003105	35003129	25	1	L1M4	LINE/L1	35003057	35003289	DNAJB5	34989638	34998897	C9orf131	35041092	35045988
182938	1566557_at	25	17	79003049	79003025	25	1	L1MC3	LINE/L1	79003089	79002840	AC127496.1	78977135	78978932	BAIAP2	79008948	79091232
182932	222312_s_at	25	1	85618493	85618469	25	1	L2a	LINE/L2	85618538	85618300	MCOLN3	85514182	85483765	SYDE2	85666729	85622556
180541	235939_at	25	1	40932190	40932214	25	1	L2a	LINE/L2	40932052	40932361	ZFP69B	40915774	40929390	ZFP69	40942887	40962015
180478	234597_at	25	3	15907028	15907052	25	1	L1MEd	LINE/L1	15906638	15907385	ANKRD28	15901278	15708743	GALNT15	16216156	16273499
183722	1557214_at	25	4	171663947	171663923	25	1	MIRb	SINE/MIR	171664025	171663827	AADAT	171012850	170981373	GALNTL6	172733405	173962710
178794	230780_at	25	3	156465597	156465573	25	1	MLT1L	LTR/ERVL-MaLR	156465696	156465188	TIPARP	156391024	156424559	LEKR1	156543270	156763918
178834	1559479_at	25	4	25202611	25202635	25	1	L1PB1	LINE/L1	25201909	25203537	PI4K2B	25162263	25280714	ZCCHC4	25314407	25372005
183429	1555400_at	25	5	86345628	86345604	25	1	MER11C	LTR/ERVK	86345646	86344561	COX7C	85913721	85916779	AC008394.1	86534822	86512423
183327	1555351_s_at	25					2	LTR22E	LTR/ERVK
183363	1561450_at	25	7	36139702	36139726	25	1	L1MD2	LINE/L1	36138216	36140018	PP13004	36118694	36125346	EEPD1	36192758	36341152
181361	234571_at	25	1	56586911	56586887	25	1	L1PA13	LINE/L1	56589377	56586873	USP24	55680786	55532032	PPAP2B	57110974	56960419
179167	233912_x_at	25					2	L1PA5	LINE/L1
179169	1569579_at	25	12	56806255	56806231	25	1	MER52A	LTR/ERV1	56807427	56805975	APOF	56756607	56754353	TIMELESS	56843187	56810903
179085	1560818_at	25	12	127220408	127220384	25	1	LTR46	LTR/ERV1	127220725	127220306	TMEM132B	125671382	126146917	TMEM132C	128751948	129192460
178918	241190_at	25	12	41468663	41468687	25	1	MIRb	SINE/MIR	41468597	41468718	CNTN1	41086244	41466220	PDZRN4	41582250	41968392
181344	1554245_x_at	25					2	LTR33B	LTR/ERVL
181289	1567687_at	25	22	17810010	17810034	25	1	MamRTE1	LINE/RTE-BovB	17809868	17810228	CECR1	17702879	17660194	CECR2	17840837	18033845
181297	244278_at	25	15	74164308	74164284	25	1	MIRc	SINE/MIR	74164393	74164264	C15orf59	74045088	74032141	TBC1D21	74165949	74181555
181141	1554245_x_at	25					2	LTR33B	LTR/ERVL
180878	236486_at	25	17	80235435	80235459	25	1	MLT1A1	LTR/ERVL-MaLR	80235408	80235783	AC132872.2	80214131	80216080	CD7	80275478	80272744
183067	216528_at	25	5	131844515	131844539	25	1	L1M4	LINE/L1	131844314	131845106	IRF1	131826490	131817301	IL5	131892530	131877136
182991	216459_x_at	25					2	AluSq2	SINE/Alu
181049	214110_s_at	25	2	91806004	91805980	25	1	MLT1H1	LTR/ERVL-MaLR	91806248	91805740	RP11-685N3.1	90538397	90537839	TEKT4	95537178	95542574
183130	1556172_at	25	2	75155943	75155919	25	1	MLT1G1	LTR/ERVL-MaLR	75156116	75155616	HK2	75061108	75120486	POLE4	75185619	75197255
185131	AFFX-HUMRGE/M10098_M_at	25	16	33963345	33963369	25	1	SSU-rRNA_Hsa	rRNA	33962497	33964361	RP11-812E19.9	33647696	33647044	CTD-2144E22.5	34256507	34257278
185412	1561461_at	25	20	249411	249435	25	1	MER76	LTR/ERVL	248987	249554	DEFB132	238377	241737	C20orf96	271390	251504
180967	233177_s_at	25	2	219211313	219211337	25	1	L2c	LINE/L2	219211018	219211505	TMBIM1	219157309	219138915	C2orf62	219221579	219232822
180973	1562739_at	25	5	173011747	173011771	24	1	MLT1H1	LTR/ERVL-MaLR	173011583	173012054	STC2	172756506	172741716	BOD1	173043663	173034517
185166	1563362_at	25	21	31462178	31462202	25	1	MLT1F2	LTR/ERVL-MaLR	31461860	31462349	GRIK1-AS2	30968360	31003067	CLDN17	31538971	31538241
185169	1560579_s_at	25	1	113392848	113392872	25	1	MIR	SINE/MIR	113392807	113392995	FAM19A3	113263041	113269857	SLC16A1	113499635	113454469
183561	241973_x_at	25					2	LTR5B	LTR/ERVK
185469	1560066_at	25	11	12982419	12982395	25	1	L1ME1	LINE/L1	12982504	12982118	TEAD1	12695969	12966298	ARNTL	13298199	13408813
185556	230928_at	25	3	26758250	26758274	25	1	LTR16C	LTR/ERVL	26758043	26758502	LRRC3B	26664297	26752267	NEK10	27410951	27151576
185293	1570301_at	25					2	MER72	LTR/ERV1
185351	1561450_at	25	7	36139691	36139715	25	1	L1MD2	LINE/L1	36138216	36140018	PP13004	36118694	36125346	EEPD1	36192758	36341152
187883	1554403_a_at	25	5	119681862	119681838	25	1	LTR16A	LTR/ERVL	119682008	119681623	FAM170A	118965254	118971517	PRR16	119799973	120023027
185761	1564964_at	25	7	24340694	24340670	25	1	L1MEd	LINE/L1	24341278	24340496	NPY	24323782	24331484	MPP6	24612887	24729159
185712	234297_at	25	5	1568061	1568037	25	1	LTR5B	LTR/ERVK	1568461	1567507	LPCAT1	1524092	1456595	MRPL36	1801480	1798500
185839	1566646_at	25	1	31972497	31972473	25	1	LTR16C	LTR/ERVL	31972623	31972171	AC114494.1	31902614	31902192	TINAGL1	32042116	32053288
185842	220609_at	25	5	177044668	177044644	25	1	L1MCa	LINE/L1	177045142	177044559	B4GALT7	177027101	177037348	FAM153A	177210399	177134982
185799	1561978_at	25	20	25121719	25121695	25	1	L1ME3A	LINE/L1	25121956	25121430	VSX1	25062996	25051521	ENTPD6	25176329	25207365
188059	1569409_x_at	25	1	62875015	62875039	24	1	AluJb	SINE/Alu	62874862	62875146	KANK4	62785085	62702651	USP1	62901968	62917475
186029	1558290_a_at	25	8	129113275	129113299	25	1	LTR8A	LTR/ERV1	129112886	129113555	TMEM75	128960591	128959126	GSDMC	130799134	130760442
186082	239564_at	25	21	33656379	33656355	25	1	LTR33	LTR/ERVL	33656401	33656012	MIS18A	33651380	33640530	MRAP	33664124	33687095
186071	1570301_at	25	8	75012040	75012064	25	1	MER72	LTR/ERV1	75011399	75012118	LY96	74903587	74941322	JPH1	75233563	75146935
188193	233958_at	25	3	81148903	81148927	25	1	AluJr4	SINE/Alu	81148683	81148975	ROBO1	79816965	78646390	GBE1	81811312	81538850
188258	1553043_a_at	25	17	72690541	72690517	25	1	MLT1D	LTR/ERVL-MaLR	72690883	72690407	CD300LF	72709117	72690452	SLC9A3R1	72744791	72765492
188259	1563064_at	25	16	50890627	50890603	25	1	MLT1E2	LTR/ERVL-MaLR	50891060	50890482	CYLD	50775961	50835846	SALL1	51185278	51169886
188436	240428_at	25	2	106209878	106209854	25	1	Arthur1	DNA/hAT-Tip100	106210038	106209835	FHL2	106054960	105974169	NCK2	106361354	106510730
189913	1562733_at	25	9	98782100	98782076	25	1	THE1D	LTR/ERVL-MaLR	98782185	98781961	ERCC6L2	98637983	98776842	HSD17B3	99064434	98997588
190280	1563133_at	25	14	105570443	105570466	24	1	L1M3d	LINE/L1	105569180	105570910	GPR132	105531782	105515728	JAG2	105635161	105607318
190216	243941_at	25	15	102342454	102342478	25	1	MLT1H	LTR/ERVL-MaLR	102342129	102342589	RP11-89K11.1	102285913	102277302	OR4F6	102345902	102346876
187719	1570266_x_at	25	13	56229658	56229634	24	1	HERVH-int	LTR/ERV1	56229897	56229518	OLFM4	53602894	53626192	PRR20A	57715052	57718073
187683	243844_at	25	4	137718036	137718012	25	1	ERVL-E-int	LTR/ERVL	137718416	137717869	PABPC4L	135122903	135117488	PCDH18	138453648	138440072
190011	235606_at	25	3	106967042	106967066	25	1	L1MEc	LINE/L1	106966963	106967174	CBLB	105588396	105374305	CCDC54	107096188	107097481
190065	237838_at	25	7	54643844	54643820	25	1	LTR16C	LTR/ERVL	54644117	54643702	VSTM2A	54610018	54638773	SEC61G	54827667	54819943
186135	1559144_x_at	25	17	41453521	41453497	25	1	LTR8	LTR/ERV1	41453648	41453278	TMEM106A	41363854	41372061	ARL4D	41476327	41478505
185990	211614_at	25	Y	23200603	23200579	25	1	HERVH-int	LTR/ERV1	23201907	23200101	RPS4Y2	22918050	22942918	CYorf17	23548246	23544840
185951	1559835_at	25					2	LTR6A	LTR/ERV1
190093	217679_x_at	25					2	AluSx1	SINE/Alu
190406	240447_at	25	1	43922551	43922575	25	1	L1ME3D	LINE/L1	43922307	43922650	HYI	43919660	43916824	PTPRF	43990858	44089343
190332	1555014_x_at	25	12	122514316	122514340	25	1	AluJb	SINE/Alu	122514085	122514376	BCL7A	122457328	122499948	MLXIP	122516628	122629266
192397	1560511_at	25					2	MER52A	LTR/ERV1
192229	1569154_a_at	25	22	47078447	47078471	25	1	MER65D	LTR/ERV1	47078430	47078678	GRAMD4	46971909	47075688	CERK	47134158	47080308
196773	236719_at	25	2	8807339	8807315	25	1	L1ME3C	LINE/L1	8807492	8806764	RNF144A	7057523	7208417	ID2	8818975	8824583
196719	237631_at	25	11	102424507	102424483	25	1	MLT1F2	LTR/ERVL-MaLR	102424943	102424371	MMP7	102401484	102391239	MMP20	102496063	102447566
192784	1569464_at	25	12	27278129	27278153	25	1	L2a	LINE/L2	27277875	27278485	C12orf71	27235447	27233991	STK38L	27396901	27478892
192798	1554841_at	25	4	75107697	75107721	25	1	L1MD1	LINE/L1	75107469	75107894	AC093677.1	75024085	75023327	EPGN	75174190	75181024
194706	221117_at	25	4	69625604	69625580	25	1	L1P4a	LINE/L1	69626106	69625172	UGT2B15	69536346	69512348	UGT2B10	69681711	69696914
192559	1566863_at	25	8	36979025	36979049	25	1	L1MC3	LINE/L1	36977715	36979320	KCNU1	36641842	36793646	ZNF703	37553269	37557537
192082	AFFX-HUMRGE/M10098_5_at	25	21	9827453	9827477	25	1	SSU-rRNA_Hsa	rRNA	9827005	9827581				TPTE	11029719	10906201
194959	1570257_x_at	25					2	THE1B	LTR/ERVL-MaLR
194986	1564772_at	25	8	96998396	96998372	25	1	MER74A	LTR/ERVL	96998426	96998334	C8orf37	96281429	96257147	GDF6	97173020	97154562
192890	1566204_at	25	9	35003070	35003094	25	1	L1M4	LINE/L1	35003057	35003289	DNAJB5	34989638	34998897	C9orf131	35041092	35045988
192897	1570043_at	25	2	130246712	130246688	25	1	L1MA8	LINE/L1	130247152	130246619	HS6ST1	129076151	128994290	RAB6C	130737235	130740311
192923	234565_x_at	25					2	MER4-int	LTR/ERV1
193166	1562327_at	25	10	10124892	10124916	25	1	MSTA	LTR/ERVL-MaLR	10124802	10125003	GATA3	8095567	8117161	LINC00710	10994143	10969021
197491	1559538_at	25	12	4810058	4810034	25	1	L2c	LINE/L2	4810376	4809609	AKAP3	4758213	4724674	GALNT8	4829507	4960277
197496	1555374_at	25	2	113296315	113296339	25	1	AluSz6	SINE/Alu	113296072	113296367	TTL	113239731	113290227	POLR1B	113299492	113334635
197533	1554043_a_at	25	1	247197429	247197405	25	1	LTR53-int	LTR/ERVL	247197503	247197371	ZNF695	247171395	247108849	ZNF669	247267674	247263264
197506	1562803_at	25	9	114365458	114365434	25	1	LTR26	LTR/ERV1	114365632	114365052	PTGR1	114362135	114312002	DNAJC25	114393632	114432508
197585	1562862_at	25	22	44209348	44209372	25	1	L2	LINE/L2	44209181	44209463	EFCAB6	44208217	43924624	SULT4A1	44258398	44220389
195126	1564964_at	25	7	24340779	24340755	25	1	L1MEd	LINE/L1	24341278	24340496	NPY	24323782	24331484	MPP6	24612887	24729159
192992	243191_at	25	1	204678193	204678169	25	1	L2c	LINE/L2	204678359	204678107	LRRN2	204654861	204586298	NFASC	204797779	204991950
195311	226102_at	25	6	28126822	28126846	25	1	L2b	LINE/L2	28126729	28127235	ZKSCAN8	28109716	28124089	ZSCAN9	28192664	28201260
195230	244278_at	25	15	74164323	74164299	25	1	MIRc	SINE/MIR	74164393	74164264	C15orf59	74045088	74032141	TBC1D21	74165949	74181555
195472	1561749_at	25	7	44000550	44000526	25	1	MER51A	LTR/ERV1	44000916	44000412	UBE2D4	43966037	43993166	SPDYE1	44040488	44049721
195426	212957_s_at	25	X	62646737	62646713	25	1	LTR46	LTR/ERV1	62646748	62646649	SPIN4	62571223	62567107	ARHGEF9	63005426	62854847
195400	221174_at	25					2	Tigger3	DNA/TcMar-Tigger
199223	243317_at	25	1	94319680	94319704	25	1	L1ME4b	LINE/L1	94319420	94319883	BCAR3	94312706	94027347	DNTTIP2	94345474	94333373
197243	239985_at	25	6	68708473	68708497	25	1	LTR16A	LTR/ERVL	68708201	68708607	EYS	66417118	64429876	BAI3	69345259	70099403
197180	1566084_at	25					2	LTR5_Hs	LTR/ERVK
197215	1565810_at	25	2	68424518	68424494	25	1	L1ME2	LINE/L1	68424788	68424185	PNO1	68384976	68403370	CNRIP1	68547183	68511303
197764	1555014_x_at	25					2	AluJb	SINE/Alu
197095	222883_at	25	1	53150271	53150247	25	1	L1MC1	LINE/L1	53151221	53150127	FAM159A	53099016	53135355	SELRC1	53164038	53152508
197127	1563827_at	25	9	98869357	98869333	25	1	Tigger2a	DNA/TcMar-Tigger	98869745	98869307	ERCC6L2	98637983	98776842	HSD17B3	99064434	98997588
197708	1563887_at	25	7	64694025	64694049	25	1	LTR1D1	LTR/ERV1	64693262	64694068	ERV3-1	64467121	64451187	ZNF92	64838712	64866038
199371	1563078_at	25	6	169434518	169434494	25	1	MSTB	LTR/ERVL-MaLR	169434736	169434323	SMOC2	168841831	169073984	THBS2	169654139	169615875
197367	1565723_at	25	17	7771127	7771103	25	1	L2c	LINE/L2	7771691	7770950	CYB5D1	7761064	7765600	CHD3	7788124	7816078
197288	1560946_at	25	2	74424392	74424368	25	1	L1MC4	LINE/L1	74424414	74424298	CATX-2	74418517	74418627	MTHFD2	74425689	74444692
197322	233105_at	25	11	8697864	8697840	25	1	Charlie1a	DNA/hAT-Charlie	8698031	8697597	TRIM66	8693413	8633584	RPL27A	8703958	8736306
200065	216157_at	25	17	42027272	42027296	25	1	MLT1H1	LTR/ERVL-MaLR	42027137	42027499	PPY	42019836	42018172	PYY	42081837	42030106
199747	1556347_at	25	9	95327441	95327465	25	1	L1MB3	LINE/L1	95327338	95327477	ECM2	95298937	95256365	IPPK	95432547	95375466
199726	1553204_at	25	20	61142009	61141985	25	1	MSTB	LTR/ERVL-MaLR	61142191	61141790	GATA5	61051026	61038553	C20orf166	61147660	61167971
200158	1564651_at	25	6	11135796	11135820	25	1	Kanga1a	DNA/TcMar-Tc2	11135779	11136146	ERVFRD-1	11111965	11102722	NEDD9	11382581	11183531
203827	1557589_a_at	25	12	9491816	9491792	25	1	MER89-int	LTR/ERV1	9492255	9491633	PZP	9360966	9301436	KLRB1	9760482	9747147
203806	230961_at	25	17	7781098	7781074	25	1	L1ME3G	LINE/L1	7781132	7780864	CYB5D1	7761064	7765600	CHD3	7788124	7816078
203807	240484_at	25	13	44561434	44561458	25	1	LTR33B	LTR/ERVL	44561395	44561559	LACC1	44453420	44468068	SMIM2	44735393	44717679
202127	235161_at	25	12	26107414	26107390	25	1	MER57B2	LTR/ERV1	26107602	26107215	IFLTD1	25801513	25562241	RASSF8	26111962	26232825
202183	1559777_at	25	4	185766252	185766228	25	1	LTR16B2	LTR/ERVL	185766461	185766147	RP11-701P16.2	185734773	185742443	HELT	185939995	185941958
202188	1562803_at	25	9	114365492	114365468	25	1	LTR26	LTR/ERV1	114365632	114365052	PTGR1	114362135	114312002	DNAJC25	114393632	114432508
201774	235477_at	25	9	35603816	35603792	25	1	Charlie29a	DNA/hAT-Charlie	35603958	35603461	FAM166B	35563896	35561828	TESK1	35605367	35610038
201777	1556400_at	25	1	1945172	1945148	25	1	MLT1F2	LTR/ERVL-MaLR	1945239	1944887	C1orf222	1935276	1853396	GABRD	1950780	1962192
203877	234282_at	25					2	L1PA15-16	LINE/L1
203920	1562862_at	25	22	44209362	44209386	25	1	L2	LINE/L2	44209181	44209463	EFCAB6	44208217	43924624	SULT4A1	44258398	44220389
202455	231215_at	25	19	37979142	37979166	25	1	L1ME3Cz	LINE/L1	37978793	37979535	ZNF570	37958487	37976260	ZNF793	37997841	38039664
202407	1564207_at	25	7	44082011	44082035	25	1	MSTD	LTR/ERVL-MaLR	44081931	44082128	SPDYE1	44040488	44049721	DBNL	44084239	44109055
201997	1556166_x_at	25	21	45910576	45910600	25	1	LTR1A2	LTR/ERV1	45910114	45910994	LRRC3DN	45879814	45882078	TSPEAR	46131495	45917775
201915	1557762_at	25	4	144739238	144739214	25	1	L1ME3A	LINE/L1	144739379	144738557	FREM3	144621828	144498455	GYPE	144826716	144792020
202251	1569755_at	25					2	L1PA15	LINE/L1
204323	1561592_at	25	11	112412451	112412475	25	1	MER83C	LTR/ERV1	112412345	112412689	AP002884.2	112130988	112132117	NCAM1	112831997	113149158
204142	1560048_at	25	1	118382486	118382462	25	1	L1ME1	LINE/L1	118382942	118382375	FAM46C	118148556	118170994	GDAP2	118472253	118412037
204167	1560932_at	25	2	28607807	28607783	25	1	L3	LINE/CR1	28607877	28607678	BRE	28112808	28561768	FOSL2	28615315	28640179
203733	1564964_at	25	7	24340679	24340655	25	1	L1MEd	LINE/L1	24341278	24340496	NPY	24323782	24331484	MPP6	24612887	24729159
202519	1561401_at	25	5	158875731	158875707	25	1	L2b	LINE/L2	158875868	158875598	IL12B	158757895	158741791	ADRA1B	159343790	159399551
206145	234654_at	25					2	L1MB3	LINE/L1
206188	207953_at	25	1	24032951	24032975	25	1	AluJr	SINE/Alu	24032837	24033005	RPL11	24018269	24022915	TCEB3	24069645	24088549
204819	228936_at	25	10	65245849	65245825	25	1	L2b	LINE/L2	65245871	65245546	JMJD1C	65225722	64926981	REEP3	65281123	65384883
204588	1569482_at	25	17	75975695	75975719	25	1	L1ME4c	LINE/L1	75975479	75976278	FLJ45079	75878659	75875109	TNRC6C	76000249	76104916
206443	1555187_at	25	12	128368983	128368959	25	1	MLT1J	LTR/ERVL-MaLR	128369051	128368550	TMEM132B	125671382	126146917	TMEM132C	128751948	129192460
206416	1555845_at	25	3	44533456	44533432	25	1	MER95	LTR/ERV1	44533640	44533243	ZNF445	44519162	44481262	ZNF852	44552128	44540462
206313	1557823_s_at	25	4	65780199	65780175	25	1	L1ME2z	LINE/L1	65781129	65780004	TECRL	65275186	65140975	EPHA5	66536213	66185281
206092	1562048_at	25	3	101716594	101716618	25	1	MLT1D	LTR/ERVL-MaLR	101716579	101716652	NFKBIZ	101546835	101579866	ZPLD1	101818088	102198685
206062	1554447_at	25	X	73220092	73220116	25	1	L1MA7	LINE/L1	73219045	73220370	CHIC1	72783036	72906937	ZCCHC13	73524025	73524868
206079	1569785_at	25	18	42257260	42257236	25	1	Tigger3a	DNA/TcMar-Tigger	42257387	42257061	SYT4	40857615	40847843	SETBP1	42260138	42648475
208449	1560717_at	25	15	25730374	25730350	25	1	L1MDb	LINE/L1	25731472	25730145	UBE3A	25684128	25582381	ATP10A	26110317	25922420
208545	1562941_at	25	X	121546330	121546306	25	1	L1MB1	LINE/L1	121546915	121546266	GLUD2	120181462	120183794	GRIA3	122318006	122624766
208546	233354_at	25	19	9634230	9634206	25	1	MLT1B	LTR/ERVL-MaLR	9634248	9633850	ZNF560	9609283	9577183	ZNF426	9649303	9638667
208773	233732_at	25	7	30617584	30617560	25	1	LOR1-int	LTR/ERV1	30617992	30616448	GGCT	30591095	30536237	GARS	30634297	30673649
208756	1561817_at	25	17	7961485	7961509	25	1	HERVK-int	LTR/ERVK	7961311	7961800	ALOX15B	7942335	7952452	ALOX12B	7991021	7975954
208735	239278_at	25	20	49499043	49499067	25	1	L1ME4b	LINE/L1	49498751	49499134	BCAS4	49411431	49493714	ADNP	49547958	49505453
208726	240428_at	25	2	106209864	106209840	25	1	Arthur1	DNA/hAT-Tip100	106210038	106209835	FHL2	106054960	105974169	NCK2	106361354	106510730
207059	1561856_at	25	6	98431734	98431758	25	1	L1MD2	LINE/L1	98431192	98432303	MMS22L	97731093	97590037	POU3F2	99282580	99286660
207058	207524_at	25	7	116863416	116863440	25	1	UCON86	LINE/L2	116863404	116863545	AC106873.4	116607526	116605900	WNT2	116963343	116916685
206552	1562544_at	25	8	90715538	90715514	25	1	L1PBb	LINE/L1	90717834	90715257	MMP16	89340254	89044237	RIPK2	90769975	90803291
206484	1555743_s_at	25	Y	23204179	23204155	25	1	HERVH-int	LTR/ERV1	23206630	23201906	RPS4Y2	22918050	22942918	CYorf17	23548246	23544840
206877	235124_at	25	15	44826765	44826741	25	1	MLT2D	LTR/ERVL	44827052	44826660	CTDSPL2	44719432	44821236	EIF3J	44829255	44855227
206869	220915_s_at	25					2	LTR43	LTR/ERV1
206918	1565799_at	25	12	69803012	69803036	25	1	MIR	SINE/MIR	69802866	69803114	YEATS4	69753483	69784576	FRS2	69864129	69973562
206747	227594_at	25	1	35453917	35453893	25	1	Charlie10	DNA/hAT-Charlie	35454492	35453184	ZMYM6NB	35450954	35447136	ZMYM1	35525387	35581460
208419	1563854_s_at	25	10	64099419	64099395	25	1	MLT2B4	LTR/ERVL	64099597	64099346	RTKN2	64028466	63942794	ZNF365	64133951	64431771
207163	1557542_at	25	7	142408649	142408673	25	1	MER74A	LTR/ERVL	142408618	142409008	MTRNR2L6	142374104	142375550	PRSS1	142457319	142460923
208418	1561856_at	25	6	98432117	98432141	25	1	L1MD2	LINE/L1	98431192	98432303	MMS22L	97731093	97590037	POU3F2	99282580	99286660
211033	238932_at	25					2	L1ME3G	LINE/L1
211113	244253_at	25	2	194953318	194953342	25	1	MER57A-int	LTR/ERV1	194952232	194953352	TMEFF2	193060435	192813769	SLC39A10	196440701	196602426
211392	1557007_a_at	25	11	6386430	6386454	25	1	MLT1C	LTR/ERVL-MaLR	6386116	6386539	PRKCDBP	6341877	6340176	SMPD1	6411655	6416228
213137	1561543_at	25	12	102643342	102643318	25	1	L1M7	LINE/L1	102643653	102642846	PMCH	102591623	102590237	IGF1	102874423	102789645
213874	1564909_at	25	X	125249248	125249272	25	1	MLT1E1A	LTR/ERVL-MaLR	125248760	125249354	TENM1	124097666	123509753	DCAF12L2	125300080	125298337
213851	234382_x_at	25					2	AluSz6	SINE/Alu
209220	233791_at	25	1	120078294	120078318	24	1	L1MB8	LINE/L1	120077658	120078860	HSD3B1	120049821	120057681	ZNF697	120190396	120162045
209143	234546_at	25	19	22205068	22205044	25	1	HERVL-int	LTR/ERVL	22207494	22204557	ZNF208	22193751	22115760	ZNF257	22235254	22274282
213527	1562962_at	25	22	22251081	22251057	25	1	L1MD2	LINE/L1	22251112	22250949	MAPK1	22221970	22108789	PPM1F	22307209	22273793
213494	1556659_at	25	9	102563744	102563720	25	1	L1ME4b	LINE/L1	102563916	102563582	RP11-13B9.3	102067394	102068893	NR4A3	102584137	102629173
213490	233835_at	25	3	128228973	128228997	25	1	L1MB7	LINE/L1	128228902	128229397	GATA2	128212028	128198270	C3orf27	128294929	128290843
213798	1569810_at	25					2	L1M3e	LINE/L1
213799	241684_at	25	17	40903475	40903451	25	1	MIRb	SINE/MIR	40903644	40903386	EZH1	40897071	40852293	RAMP2	40910465	40915059
213276	237631_at	25	11	102424601	102424577	25	1	MLT1F2	LTR/ERVL-MaLR	102424943	102424371	MMP7	102401484	102391239	MMP20	102496063	102447566
211279	229869_at	25	X	53198946	53198970	25	1	Charlie17	DNA/hAT-Charlie	53198745	53199269	TSPYL2	53111549	53117722	KDM5C	53254604	53220503
210905	1556261_a_at	25	1	53804842	53804866	25	1	MER94	DNA/hAT-Blackjack	53804833	53804963	LRP8	53793742	53711217	DMRTB1	53925072	53933161
214094	239402_at	25	17	13936753	13936729	25	1	MLT1L	LTR/ERVL-MaLR	13937106	13936583	HS3ST3A1	13505244	13399006	COX10	13972813	14111994
211688	234056_at	25	13	45958804	45958780	25	1	ERVL-E-int	LTR/ERVL	45958966	45958680	TPT1	45915505	45911008	SLC25A30	45992590	45967451
213947	237771_s_at	25					2	MER77	LTR/ERVL
215597	1567390_at	25	11	28009127	28009151	25	1	MLT1K	LTR/ERVL-MaLR	28008986	28009380	BDNF	27743605	27676440	KIF18A	28129855	28042167
215655	1560621_at	25	18	43271851	43271875	25	1	L1PA13	LINE/L1	43271720	43274114	SLC14A2	42792960	43263072	SLC14A1	43304092	43332485
215606	1558397_at	25					2	MER50	LTR/ERV1
209464	234657_at	25	7	22974410	22974386	25	1	MER68	LTR/ERVL	22974703	22974147	TOMM7	22862470	22852251	FAM126A	23053749	22980878
209413	1559737_at	25	1	229373477	229373501	25	1	L1ME4a	LINE/L1	229373382	229373916	RHOU	228870824	228882416	TMEM78	229385383	229387557
209442	1570452_at	25	6	127206442	127206418	25	1	BLACKJACK	DNA/hAT-Blackjack	127206747	127206357	CENPW	126661320	126670021	RSPO3	127439749	127518910
210819	241182_at	25	3	133628692	133628668	25	1	L1MEg	LINE/L1	133629148	133628107	RAB6B	133614680	133543083	C3orf36	133648656	133646992
215468	1557542_at	25	7	142408827	142408851	25	1	MER74A	LTR/ERVL	142408618	142409008	MTRNR2L6	142374104	142375550	PRSS1	142457319	142460923
217816	1556796_at	25	3	42975800	42975776	25	1	L1MEc	LINE/L1	42976137	42975726	ZNF662	42947223	42960825	FAM198A	43020759	43101703
218163	242289_at	25	12	93906428	93906452	25	1	Charlie10	DNA/hAT-Charlie	93906255	93906959	MRPL42	93861264	93897545	SOCS2	93963590	93977263
215933	226102_at	25	6	28126795	28126819	25	1	L2b	LINE/L2	28126729	28127235	ZKSCAN8	28109716	28124089	ZSCAN9	28192664	28201260
215987	237518_at	25	16	74359710	74359686	25	1	L1MEi	LINE/L1	74360121	74359549	PSMD7	74330673	74340186	NPIPL2	74411776	74425978
215912	1556958_at	25					2	L1MB8	LINE/L1
218457	239391_at	25	9	96205924	96205900	25	1	L1MEf	LINE/L1	96206306	96205807	C9orf129	96108696	96080481	FAM120AOS	96215874	96208776
217971	1563273_at	25	2	220233477	220233453	25	1	LTR16C	LTR/ERVL	220233895	220233432	RESP18	220197899	220192131	DNPEP	220264744	220238268
218268	1561581_at	25	3	119855381	119855405	25	1	L1MA1	LINE/L1	119854983	119855735	GSK3B	119813264	119540170	GPR156	120003941	119883492
218822	240507_at	25	20	47132930	47132954	24	1	MLT2B4	LTR/ERVL	47132870	47133023	SULF2	46415360	46285092	PREX1	47444420	47240790
220057	1561850_at	25	8	144089526	144089502	25	1	L1PA13	LINE/L1	144090697	144086735	CYP11B2	143999259	143991975	LY6E	144099399	144105249
219998	234119_at	25	18	29881432	29881456	25	1	MER101	LTR/ERV1	29881355	29881801	MEP1B	29765032	29800367	KLHL14	30353025	30252634
220177	1553974_at	25	22	19428890	19428866	25	1	L1MD2	LINE/L1	19428903	19428415	MRPL40	19419425	19423598	UFD1L	19466738	19437464
220489	1561461_at	25	20	249082	249106	25	1	MER76	LTR/ERVL	248987	249554	DEFB132	238377	241737	C20orf96	271390	251504
220463	237235_at	25	16	89321528	89321504	25	1	LTR73	LTR/ERV1	89321622	89321273	ZNF778	89284118	89295363	ANKRD11	89556969	89334038
221027	1556172_at	25	2	75155829	75155805	25	1	MLT1G1	LTR/ERVL-MaLR	75156116	75155616	HK2	75061108	75120486	POLE4	75185619	75197255
220589	1553204_at	25	20	61142254	61142230	25	1	L1MD	LINE/L1	61142272	61142196	GATA5	61051026	61038553	C20orf166	61147660	61167971
220722	1567687_at	25	22	17809999	17810023	25	1	MamRTE1	LINE/RTE-BovB	17809868	17810228	CECR1	17702879	17660194	CECR2	17840837	18033845
220794	1566863_at	25	8	36979005	36979029	25	1	L1MC3	LINE/L1	36977715	36979320	KCNU1	36641842	36793646	ZNF703	37553269	37557537
222557	227917_at	25					2	LTR5A	LTR/ERVK
220858	241647_x_at	25	3	165285406	165285382	25	1	L1MEf	LINE/L1	165285815	165285307	SLITRK3	164914897	164904508	BCHE	165555260	165490692
220905	1561572_at	25	5	8881319	8881343	25	1	LTR24C	LTR/ERV1	8881302	8881667	FASTKD3	7869150	7859272	SEMA5A	9546187	9035138
220899	1566557_at	25	17	79003062	79003038	25	1	L1MC3	LINE/L1	79003089	79002840	AC127496.1	78977135	78978932	BAIAP2	79008948	79091232
220952	1556954_at	25	16	52307039	52307063	25	1	MER21C	LTR/ERVL	52306472	52307270	C16orf97	52112386	52039399	TOX3	52581714	52471917
222441	1562664_at	25					2	L1PA14	LINE/L1
220368	1566557_at	25	17	79003041	79003017	25	1	L1MC3	LINE/L1	79003089	79002840	AC127496.1	78977135	78978932	BAIAP2	79008948	79091232
221126	236719_at	25	2	8807031	8807007	25	1	L1ME3C	LINE/L1	8807492	8806764	RNF144A	7057523	7208417	ID2	8818975	8824583
222654	236719_at	25	2	8807278	8807254	25	1	L1ME3C	LINE/L1	8807492	8806764	RNF144A	7057523	7208417	ID2	8818975	8824583
222607	1562803_at	25	9	114365520	114365496	25	1	LTR26	LTR/ERV1	114365632	114365052	PTGR1	114362135	114312002	DNAJC25	114393632	114432508
222618	1565002_at	25	10	3419905	3419929	25	1	Ricksha_0	DNA/MULE-MuDR	3419456	3420358	PITRM1	3215003	3179920	KLF6	3827473	3818188
223151	1558147_a_at	25	17	79003862	79003838	25	1	L1MC3	LINE/L1	79004000	79003775	AC127496.1	78977135	78978932	BAIAP2	79008948	79091232
222851	236616_at	25	2	113966742	113966766	25	1	L4_B_Mam	LINE/RTE-X	113966551	113966942	PSD4	113914902	113960814	PAX8	114036527	113973574
222829	1557008_at	25	5	24835851	24835827	25	1	MER61A	LTR/ERV1	24836021	24835685	CDH10	24645087	24487209	CDH9	27121257	26880709
222893	1559648_at	25	X	135724160	135724184	25	1	L2c	LINE/L2	135724081	135724322	VGLL1	135614311	135638966	CD40LG	135730352	135742549
222978	234654_at	25	20	34842203	34842227	25	1	L1MB3	LINE/L1	34841628	34842379	AAR2	34824381	34858840	DLGAP4	34894258	35157040
223042	1554887_at	25	7	100953816	100953840	25	1	L1M2	LINE/L1	100953508	100954205	FIS1	100895597	100882739	RABL5	100965104	100956975
223027	1560445_x_at	25	3	188615885	188615861	24	1	AluSz	SINE/Alu	188615929	188615655	AC022498.1	187896331	187898598	TPRG1	188665003	189043093
223013	220331_at	25	14	100193475	100193499	25	1	L2c	LINE/L2	100193347	100193643	CYP46A1	100150641	100193638	EML1	100204030	100408397
222938	1556879_at	25	15	93136264	93136240	25	1	Charlie21a	DNA/hAT-Charlie	93136434	93135672	C15orf32	93014884	93044347	FAM174B	93353114	93160673
225091	1556183_at	25					2	L2c	LINE/L2
225087	1562659_at	25	16	85182674	85182698	25	1	L1ME1	LINE/L1	85182511	85183046	FAM92B	85146114	85131965	RP11-680G10.1	85391069	85393055
223440	240921_at	25	3	13169439	13169415	25	1	L1MEc	LINE/L1	13170084	13168955	IQSEC1	13114617	12938719	NUP210	13461809	13357737
224682	1558842_at	25	4	135048	135072	25	1	MER51-int	LTR/ERV1	134845	135293	ZNF595	53179	88099	ZNF732	299110	264464
225183	1557348_at	25	8	32906132	32906156	25	1	L1MDa	LINE/L1	32904953	32906380	NRG1	31496902	32622548	FUT10	33330940	33228342
225114	234493_at	25	12	131697246	131697270	25	1	L1MB7	LINE/L1	131696862	131697912	AC078925.1	131514769	131514221	AC092850.1	131780067	131782763
228012	1555846_a_at	25	3	44533793	44533769	25	1	MER70-int	LTR/ERVL	44534235	44533659	ZNF445	44519162	44481262	ZNF852	44552128	44540462
227991	1569810_at	25					2	L1M3e	LINE/L1
227771	241639_at	25	16	72644455	72644431	25	1	L2	LINE/L2	72644489	72644323	PMFBP1	72210777	72146056	ZFHX3	73093597	72816784
225619	233197_at	25	9	21324484	21324460	25	1	MLT1F1	LTR/ERVL-MaLR	21324507	21324011	IFNA5	21305312	21304613	KLHL9	21335379	21329670
227916	1563660_at	25	3	163474666	163474690	25	1	L1M1	LINE/L1	163473832	163476728	OTOL1	161214596	161221730	SI	164796283	164696686
227917	1554043_a_at	25	1	247197213	247197189	25	1	MER70A	LTR/ERVL	247197370	247196922	ZNF695	247171395	247108849	ZNF669	247267674	247263264
223325	1566204_at	25	9	35003183	35003207	25	1	L1M4	LINE/L1	35003057	35003289	DNAJB5	34989638	34998897	C9orf131	35041092	35045988
227515	1557822_at	25	4	65780554	65780530	25	1	L1ME2z	LINE/L1	65781129	65780004	TECRL	65275186	65140975	EPHA5	66536213	66185281
227408	231455_at	25	2	6869680	6869656	25	1	MLT1J	LTR/ERVL-MaLR	6869820	6869419	SOX11	5832799	5841516	CMPK2	7006766	6980701
227484	241536_at	25	3	151266921	151266897	25	1	HAL1	LINE/L1	151267051	151266357	IGSF10	151176497	151143172	AADACL2	151451704	151479127
227473	244337_at	25	10	122096872	122096896	25	1	L1ME3E	LINE/L1	122096411	122097192	SEC23IP	121652223	121702014	PPAPDC1A	122216466	122349367
227676	220893_at	25	5	60506523	60506499	25	1	HAL1M8	LINE/L1	60507062	60506297	SMIM15	60458301	60453536	ZSWIM6	60628100	60841997
225430	1559737_at	25	1	229373607	229373631	25	1	L1ME4a	LINE/L1	229373382	229373916	RHOU	228870824	228882416	TMEM78	229385383	229387557
225346	234555_at	25	8	144935746	144935770	24	1	L1MEf	LINE/L1	144935419	144936147	NRBP2	144924200	144915764	EPPK1	144952632	144939497
224783	1568633_a_at	25	18	33760266	33760242	25	1	MLT1J	LTR/ERVL-MaLR	33760371	33759910	ELP2	33709407	33757909	MOCOS	33767482	33852120
224850	235124_at	25	15	44826986	44826962	25	1	MLT2D	LTR/ERVL	44827052	44826660	CTDSPL2	44719432	44821236	EIF3J	44829255	44855227
227603	1555374_at	25	2	113296312	113296336	25	1	AluSz6	SINE/Alu	113296072	113296367	TTL	113239731	113290227	POLR1B	113299492	113334635
227559	242967_at	25	X	15575743	15575719	25	1	LTR70	LTR/ERV1	15575766	15575075	BMX	15482369	15574652	ACE2	15620271	15579156
227569	228679_at	25	10	60934130	60934106	25	1	LTR81B	LTR/Gypsy	60934359	60933853	BICC1	60272900	60591195	PHYHIPL	60936350	61007534
227563	1556180_at	25	5	180262309	180262333	25	1	MLT2B3	LTR/ERVL	180262165	180262490	MGAT1	180242652	180217541	ZFP62	180288286	180274611
227583	1561045_a_at	25					2	MER50	LTR/ERV1
227616	232611_at	25	12	100558876	100558852	25	1	LTR22B1	LTR/ERVK	100559239	100558764	UHRF1BP1L	100536626	100422233	ACTR6	100592900	100635643
228079	238718_at	25	11	63338780	63338756	25	1	L1ME3F	LINE/L1	63338861	63338417	HRASLS2	63330855	63320242	PLA2G16	63384355	63340667
225509	1556166_x_at	25					2	LTR1	LTR/ERV1
225460	1568932_at	25	5	151034805	151034829	25	1	L1MD2	LINE/L1	151034453	151035006	FAT2	150948505	150883654	SPARC	151066726	151040657
227308	1554659_at	25	12	110808055	110808031	25	1	L1MB3	LINE/L1	110808253	110807719	ATP2A2	110718561	110788898	ANAPC7	110841535	110810705
225328	241973_x_at	25	9	140011419	140011443	25	1	LTR5B	LTR/ERVK	140010812	140011681	DPP7	140009629	140004994	GRIN1	140032842	140063207
225282	220893_at	25	5	60506557	60506533	25	1	HAL1M8	LINE/L1	60507062	60506297	SMIM15	60458301	60453536	ZSWIM6	60628100	60841997
229490	229021_at	25	15	95026913	95026937	25	1	L1PA13	LINE/L1	95026464	95027085	MCTP2	94774767	95023632	AC016251.1	96831660	96831280
229720	1566219_at	25					2	MER83	LTR/ERV1
229721	234493_at	25	12	131696944	131696968	25	1	L1MB7	LINE/L1	131696862	131697912	AC078925.1	131514769	131514221	AC092850.1	131780067	131782763
229722	1556659_at	25	9	102563651	102563627	25	1	L1ME4b	LINE/L1	102563916	102563582	RP11-13B9.3	102067394	102068893	NR4A3	102584137	102629173
227170	206519_x_at	25	19	52021240	52021216	25	1	L1MEg	LINE/L1	52021582	52020670	SIGLEC12	52005043	51994611	SIGLEC6	52035110	52022779
229825	1569306_at	25	1	174964960	174964936	25	1	MLT1O	LTR/ERVL-MaLR	174965025	174964626	GPR52	174417212	174418683	CACYBP	174968300	174980851
229829	237932_at	25	X	113119860	113119836	25	1	L1MC3	LINE/L1	113121389	113119528	AMOT	112084043	112017731	HTR2C	113818551	114144624
229851	229021_at	25	15	95026656	95026680	25	1	L1PA13	LINE/L1	95026464	95027085	MCTP2	94774767	95023632	AC016251.1	96831660	96831280
229898	237850_at	25	9	99457892	99457916	25	1	L1MA5	LINE/L1	99457718	99458017	AAED1	99417585	99401859	ZNF510	99540411	99518147
230108	1564940_at	25	5	8445234	8445210	24	1	MER4A	LTR/ERV1	8445575	8445034	FASTKD3	7869150	7859272	SEMA5A	9546187	9035138
230099	233215_s_at	25	9	14555668	14555644	25	1	L2c	LINE/L2	14555841	14555556	NFIB	14398982	14081842	ZDHHC21	14693469	14615530
231741	1562876_s_at	25	2	111968642	111968618	25	1	L1ME1	LINE/L1	111968813	111967096	BCL2L11	111876955	111926024	ANAPC1	112642267	112523848
230176	1557542_at	25	9	33700748	33700772	25	1	MER74A	LTR/ERVL	33700627	33701016	ANKRD18B	33524392	33573007	PRSS3	33750515	33799230
230180	1569810_at	25	6	166151346	166151370	25	1	L1M3e	LINE/L1	166150047	166151484	PDE10A	166075588	165740776	SDIM1	166309725	166307330
232605	243902_at	25	1	145045522	145045546	25	1	MLT1H1-int	LTR/ERVL-MaLR	145045357	145045803	AL590452.1	144989309	144991365	SEC22B	145096220	145116922
232637	216028_at	25	11	43880939	43880963	25	1	MIR	SINE/MIR	43880884	43881019	HSD17B12	43577986	43878167	ALKBH3	43902361	43941816
232556	233908_x_at	25					2	L1PA15	LINE/L1
233986	242296_x_at	25	2	202096281	202096305	25	1	L1M5	LINE/L1	202096222	202096795	CASP10	202047604	202094129	CASP8	202098166	202152434
234005	1562540_at	25	4	55469636	55469612	25	1	MER57-int	LTR/ERV1	55470048	55469522	PDGFRA	55095264	55164414	KIT	55524085	55606881
230377	1556185_a_at	25	7	87900569	87900545	25	1	L1MC4a	LINE/L1	87901303	87900532	SRI	87856308	87834433	STEAP4	87936206	87905744
230292	1569464_at	25	12	27790152	27790176	25	1	L2a	LINE/L2	27789606	27790215	PPFIBP1	27676364	27848497	REP15	27849428	27850566
231851	1562659_at	25	16	85182647	85182671	25	1	L1ME1	LINE/L1	85182511	85183046	FAM92B	85146114	85131965	RP11-680G10.1	85391069	85393055
231821	1557466_at	25	5	55298997	55299021	25	1	MLT1H1	LTR/ERVL-MaLR	55298974	55299443	IL6ST	55290821	55230923	ANKRD55	55529186	55395507
232407	1556555_at	25	6	5043359	5043383	25	1	HERVL74-int	LTR/ERVL	5042573	5043471	RPP40	5004297	4994966	PPP1R3G	5085720	5087455
234229	1570125_at	25					2	L1PB1	LINE/L1
232055	1557762_at	25	4	144739354	144739330	25	1	L1ME3A	LINE/L1	144739379	144738557	FREM3	144621828	144498455	GYPE	144826716	144792020
232068	242928_at	25	15	79715444	79715468	25	1	L1ME4b	LINE/L1	79715210	79715550	TMED3	79603404	79704334	KIAA1024	79724858	79764632
232062	234546_at	25					2	HERVL-int	LTR/ERVL
232015	243936_x_at	25	7	140758226	140758250	25	1	Zaphod	DNA/hAT-Tip100	140758051	140758490	MRPS33	140715028	140705854	TMEM178B	140774032	141180180
231939	1566600_at	25	2	60246355	60246331	25	1	L1ME3	LINE/L1	60246752	60244975	FANCL	58468507	58386378	BCL11A	60780702	60678302
234376	234110_at	25					2	L1MDa	LINE/L1
234440	1566737_at	25	1	4009513	4009537	25	1	MER41D	LTR/ERV1	4009469	4010012	C1orf174	3816857	3805689	AJAP1	4714792	4843850
234364	234110_at	25	10	23413519	23413495	25	1	L1MEf	LINE/L1	23414013	23412809	MSRB2	23384435	23410942	PTF1A	23481256	23483181
234411	1563061_at	25	9	109173199	109173223	25	1	L1MC5	LINE/L1	109172527	109173296	TMEM38B	108456825	108538893	ZNF462	109625378	109775915
234065	1562740_at	25	3	128190935	128190959	25	1	L1ME3C	LINE/L1	128190810	128191250	DNAJB8	128186091	128181282	GATA2	128212028	128198270
234123	233732_at	25	7	30617399	30617375	25	1	LOR1-int	LTR/ERV1	30617992	30616448	GGCT	30591095	30536237	GARS	30634297	30673649
234848	1560528_at	25	13	26698688	26698664	25	1	L1MB3	LINE/L1	26698872	26698260	SHISA2	26625169	26618735	RNF6	26796791	26706253
234690	222340_at	25	3	126011813	126011789	25	1	L2a	LINE/L2	126011870	126011643	ALDH1L1	125916837	125822412	KLF15	126076285	126061478
234702	234571_at	25					2	L1PREC2	LINE/L1
234705	1564107_at	25					2	L1MA8	LINE/L1
232143	1557589_a_at	25	12	9491725	9491701	25	1	MER89-int	LTR/ERV1	9492255	9491633	PZP	9360966	9301436	KLRB1	9760482	9747147
232096	1566219_at	25	11	1622895	1622919	25	1	L1MA9	LINE/L1	1622779	1622934	KRTAP5-2	1619524	1618409	KRTAP5-3	1629693	1628795
236821	1569721_at	25	7	27452274	27452298	25	1	L2a	LINE/L2	27451839	27452337	EVX1	27282164	27290112	HIBADH	27702614	27565061
236738	1557214_at	25	4	171663874	171663850	25	1	MIRb	SINE/MIR	171664025	171663827	AADAT	171012850	170981373	GALNTL6	172733405	173962710
236753	243125_x_at	25	7	91498240	91498264	25	1	L1M5	LINE/L1	91498191	91498346	FZD1	90893783	90898123	MTERF	91510034	91500243
234498	238184_at	25	4	135561352	135561376	25	1	BLACKJACK	DNA/hAT-Blackjack	135560476	135561707	PABPC4L	135122903	135117488	PCDH18	138453648	138440072
234552	215467_x_at	25					2	L1M2	LINE/L1
234685	233105_at	25	11	8697729	8697705	25	1	Charlie1a	DNA/hAT-Charlie	8698031	8697597	TRIM66	8693413	8633584	RPL27A	8703958	8736306
234608	228908_s_at	25	21	46716744	46716768	25	1	MER58A	DNA/hAT-Charlie	46716713	46716937	POFUT2	46707813	46683843	COL18A1	46825052	46933634
234627	1554245_x_at	25					2	LTR33B	LTR/ERVL
236560	1564964_at	25	7	24340534	24340510	25	1	L1MEd	LINE/L1	24341278	24340496	NPY	24323782	24331484	MPP6	24612887	24729159
236523	232944_at	25	15	72026662	72026686	25	1	L1MC1	LINE/L1	72026574	72027171	CT62	71407833	71402583	MYO9A	72410918	72114632
236521	1561318_at	25	1	25295311	25295287	25	1	LTR33A_	LTR/ERVL	25295567	25295076	RUNX3	25291612	25226002	SYF2	25558993	25549170
236614	236170_x_at	25	7	35738826	35738850	25	1	L1PB1	LINE/L1	35738636	35738890	HERPUD2	35735181	35672269	SEPT7	35840542	35944917
236595	1560066_at	25					2	L1ME1	LINE/L1
235059	227594_at	25	1	35453933	35453909	25	1	Charlie10	DNA/hAT-Charlie	35454492	35453184	ZMYM6NB	35450954	35447136	ZMYM1	35525387	35581460
235110	1558801_at	25	5	43573540	43573516	25	1	LTR49-int	LTR/ERV1	43574124	43571615	PAIP1	43557860	43526369	NNT	43602794	43707507
235081	1559213_at	25	8	84321045	84321069	25	1	LTR37A	LTR/ERV1	84320804	84321130	SNX16	82755101	82711816	RALYL	85095022	85834079
236912	1556400_at	25	1	1945210	1945186	25	1	MLT1F2	LTR/ERVL-MaLR	1945239	1944887	C1orf222	1935276	1853396	GABRD	1950780	1962192
236888	1559144_x_at	25	17	41453352	41453328	25	1	LTR8	LTR/ERV1	41453648	41453278	TMEM106A	41363854	41372061	ARL4D	41476327	41478505
236680	1562664_at	25	7	115915797	115915773	25	1	L2	LINE/L2	115915934	115915717	TES	115850547	115898837	CAV2	115927434	116148595
236665	1564107_at	25					2	L1MB1	LINE/L1
236705	234555_at	25	8	144935808	144935832	25	1	L1MEf	LINE/L1	144935419	144936147	NRBP2	144924200	144915764	EPPK1	144952632	144939497
236710	1569154_a_at	25	22	47078577	47078601	25	1	MER65D	LTR/ERV1	47078430	47078678	GRAMD4	46971909	47075688	CERK	47134158	47080308
236723	232611_at	25	12	100558907	100558882	25	1	LTR22B1	LTR/ERVK	100559239	100558764	UHRF1BP1L	100536626	100422233	ACTR6	100592900	100635643
237017	1561737_at	25	10	98514264	98514288	24	1	L1MB8	LINE/L1	98514101	98514318	PIK3AP1	98480271	98353069	LCOR	98592017	98740800
234915	234110_at	25	10	23413441	23413417	25	1	L1MEf	LINE/L1	23414013	23412809	MSRB2	23384435	23410942	PTF1A	23481256	23483181
235003	240447_at	25	1	43922320	43922344	25	1	L1ME3D	LINE/L1	43922307	43922650	HYI	43919660	43916824	PTPRF	43990858	44089343
239367	216319_at	25					2	L1PA13	LINE/L1
239349	1558308_at	25	12	1615884	1615908	25	1	L1MB3	LINE/L1	1615377	1615967	ERC1	1099675	1605090	WNT5B	1639057	1756409
236397	1558290_a_at	25	8	129113404	129113428	25	1	LTR8A	LTR/ERV1	129112886	129113555	TMEM75	128960591	128959126	GSDMC	130799134	130760442
241023	236170_x_at	25					2	L1PB1	LINE/L1
241849	1570020_at	25					2	L1MB4	LINE/L1
241810	1569482_at	25	17	75975500	75975524	25	1	L1ME4c	LINE/L1	75975479	75976278	FLJ45079	75878659	75875109	TNRC6C	76000249	76104916
243344	1565329_at	25	2	75251890	75251914	25	1	L1ME4a	LINE/L1	75251700	75252029	POLE4	75185619	75197255	TACR1	75426826	75276231
236462	216771_at	25	18	2517758	2517734	25	1	LTR84b	LTR/ERVL	2518249	2517552	ADCYAP1	904944	912173	METTL4	2571508	2537524
236450	1559432_at	25	3	42941551	42941575	25	1	MER50C	LTR/ERV1	42941453	42941925	CYP8B1	42917633	42897497	ZNF662	42947223	42960825
237258	222883_at	25	1	53150543	53150519	25	1	L1MC1	LINE/L1	53151221	53150127	FAM159A	53099016	53135355	SELRC1	53164038	53152508
237207	242346_x_at	25					2	LTR70	LTR/ERV1
241944	1560678_at	25	1	212681538	212681514	25	1	HAL1	LINE/L1	212681579	212681405	NENF	212606229	212619714	ATF3	212738676	212794119
241957	1556941_a_at	25	13	108525344	108525368	25	1	Kanga2_a	DNA/TcMar-Tc2	108524987	108525753	FAM155A	108519083	107822318	LIG4	108870716	108859787
242002	1560372_at	25	1	219446266	219446290	25	1	L1M4a1	LINE/L1	219446128	219446453	LYPLAL1	219347186	219386207	SLC30A10	220131989	219858769
239174	234578_at	25	1	232964457	232964481	25	1	L1PB1	LINE/L1	232964299	232964591	MAP10	232940643	232946092	NTPCR	233086351	233114548
239247	1569808_at	25	2	65437243	65437219	25	1	L1MD2	LINE/L1	65437622	65436683	RAB1A	65357240	65297835	ACTR2	65454887	65498387
238920	1569758_at	25	2	149616968	149616992	25	1	MLT1H2	LTR/ERVL-MaLR	149616749	149617112	EPC2	149402009	149545130	KIF5C	149632819	149883273
238829	237023_at	25	22	24251871	24251847	25	1	MER66D	LTR/ERV1	24252027	24251551	AP000350.4	24241117	24236613	GSTT2B	24303373	24299601
238817	1559745_at	25	7	94205630	94205654	25	1	MER77	LTR/ERVL	94205591	94206242	CASD1	94138531	94186331	SGCE	94285521	94214542
239457	1561737_at	25					2	L1MB8	LINE/L1
239455	216229_x_at	25					2	AluY	SINE/Alu
239461	217137_x_at	25	15	39145543	39145567	25	1	L1PA5	LINE/L1	39144733	39145850	C15orf53	38988799	38992239	C15orf54	39542885	39547046
239492	1559432_at	25					2	MER50C	LTR/ERV1
238639	1556195_a_at	25					2	MER41E	LTR/ERV1
238627	236668_at	25	17	42300802	42300826	25	1	MIRc	SINE/MIR	42300694	42300900	UBTF	42298994	42282401	SLC4A1	42345509	42325753
238737	1561194_at	25	1	111222380	111222404	25	1	L2a	LINE/L2	111222335	111222775	KCNA3	111217655	111214310	CD53	111415775	111442550
241433	1562058_at	25	12	23326844	23326868	25	1	MLT1H-int	LTR/ERVL-MaLR	23326687	23327010	ETNK1	22778009	22843599	SOX5	24103966	23682440
241148	1564144_at	25	6	4495768	4495792	25	1	L1ME4c	LINE/L1	4495693	4496078	ECI2	4135831	4115923	CDYL	4706393	4955785
241154	1565810_at	25	2	68424503	68424479	25	1	L1ME2	LINE/L1	68424788	68424185	PNO1	68384976	68403370	CNRIP1	68547183	68511303
241161	242381_x_at	25	1	44638644	44638620	25	1	L1MC5a	LINE/L1	44638798	44638505	KLF17	44584522	44600812	DMAP1	44679127	44686353
241240	220893_at	25	5	60506641	60506617	25	1	HAL1M8	LINE/L1	60507062	60506297	SMIM15	60458301	60453536	ZSWIM6	60628100	60841997
237133	230581_at	25	8	30047635	30047659	25	1	Tigger13a	DNA/TcMar-Tigger	30047466	30048002	DCTN6	30013813	30041156	RBPMS	30241944	30429778
241529	1563681_at	25	10	22509751	22509775	24	1	HERV16-int	LTR/ERVL	22509497	22509826	EBLN1	22498950	22497743	COMMD3	22604903	22609235
243523	1566785_x_at	25	17	44497826	44497850	25	1	AluJb	SINE/Alu	44497694	44497977	LRRC37A	44370099	44415160	LRRC37A2	44588877	44633016
243517	1561544_at	25	12	43009412	43009388	25	1	LTR49-int	LTR/ERV1	43012170	43009375	PRICKLE1	42984157	42852140	ADAMTS20	43945724	43747669
243516	1570385_at	25	5	10158409	10158385	25	1	MSTD	LTR/ERVL-MaLR	10158660	10158283	TAS2R1	9630463	9629109	FAM173B	10250009	10226442
237379	1554447_at	25	X	73220065	73220089	25	1	L1MA7	LINE/L1	73219045	73220370	CHIC1	72783036	72906937	ZCCHC13	73524025	73524868
237381	1562044_at	25	11	74035565	74035589	25	1	MLT1H	LTR/ERVL-MaLR	74035311	74035833	P4HA3	74022702	73946846	PGM2L1	74109518	74041363
237323	244337_at	25	10	122096862	122096886	25	1	L1ME3E	LINE/L1	122096411	122097192	SEC23IP	121652223	121702014	PPAPDC1A	122216466	122349367
241699	233063_s_at	25	6	2283859	2283883	25	1	L1MEg	LINE/L1	2283528	2284696	GMDS	2245926	1624041	C6orf195	2634837	2622147
241726	1560819_a_at	25	12	127220219	127220195	25	1	Charlie1b	DNA/hAT-Charlie	127220230	127220043	TMEM132B	125671382	126146917	TMEM132C	128751948	129192460
241706	206519_x_at	25	19	52021336	52021312	25	1	L1MEg	LINE/L1	52021582	52020670	SIGLEC12	52005043	51994611	SIGLEC6	52035110	52022779
241802	236194_at	25	5	44828393	44828417	25	1	L1ME3Cz	LINE/L1	44827732	44828629	MRPS30	44809027	44820530	HCN1	45696253	45259349
241780	1566737_at	25	1	4009850	4009874	25	1	MER41D	LTR/ERV1	4009469	4010012	C1orf174	3816857	3805689	AJAP1	4714792	4843850
246189	241684_at	25					2	MIRb	SINE/MIR
238922	1561401_at	25	5	158876107	158876083	25	1	MLT1B	LTR/ERVL-MaLR	158876329	158875954	IL12B	158757895	158741791	ADRA1B	159343790	159399551
243544	1558930_at	25	13	107029962	107029986	25	1	MLT1A0	LTR/ERVL-MaLR	107029633	107029999	DAOA	106118216	106143383	EFNB2	107187462	107142079
240955	1562456_at	25	11	87048281	87048305	25	1	L1ME1	LINE/L1	87048267	87049338	TMEM135	86748886	87034800	RAB38	87908635	87846410
243291	1569545_at	25	7	64517818	64517794	25	1	L1ME3	LINE/L1	64517827	64517302	ERV3-1	64467121	64451187	ZNF92	64838712	64866038
243751	225193_at	25	22	26910155	26910179	25	1	L1MC4	LINE/L1	26909940	26910456	TFIP11	26908471	26887191	TPST2	26992681	26921458
243677	1569755_at	25					2	L1PA15	LINE/L1
243839	AFFX-HUMRGE/M10098_5_at	25					2	SSU-rRNA_Hsa	rRNA
243856	1561256_at	25	8	5363984	5363960	25	1	L1ME1	LINE/L1	5364226	5363654	CSMD1	4852494	2792875	MCPH1	6264113	6501144
244294	1557822_at	25	4	65780472	65780448	25	1	L1ME2z	LINE/L1	65781129	65780004	TECRL	65275186	65140975	EPHA5	66536213	66185281
244343	1560528_at	25	13	26698748	26698724	25	1	L1MB3	LINE/L1	26698872	26698260	SHISA2	26625169	26618735	RNF6	26796791	26706253
243926	1558185_at	25	12	92876908	92876932	25	1	MLT1B	LTR/ERVL-MaLR	92876709	92877090	CLLU1	92815307	92824778	C12orf74	93096619	93102325
243935	1563072_at	25	4	157511016	157511040	25	1	L1MA9	LINE/L1	157510569	157511162	CTSO	156875069	156845270	RP11-171N4.2	157563606	157555646
245785	1570266_x_at	25					2	LTR7	LTR/ERV1
245831	1557717_at	25	13	69435734	69435710	25	1	L1MA4A	LINE/L1	69437957	69434577	PCDH9	67804468	66876967	KLHL1	70682591	70274726
244144	1561069_at	25	10	107923240	107923264	25	1	L1M4b	LINE/L1	107921331	107923791	SORCS3	106400859	107024993	SORCS1	108924292	108333421
244195	1554447_at	25	X	73219577	73219601	25	1	L1MA7	LINE/L1	73219045	73220370	CHIC1	72783036	72906937	ZCCHC13	73524025	73524868
244400	1561415_at	25	4	33908066	33908090	25	1	L1MC1	LINE/L1	33904941	33908100	PCDH7	30722037	31148422	ARAP2	36246131	36067620
244398	1552466_x_at	25	21	29912051	29912075	25	1	MLT1C	LTR/ERVL-MaLR	29911717	29912173	ADAMTS5	28338832	28290231	N6AMT1	30257693	30244513
244399	1561417_x_at	25	4	33908066	33908090	25	1	L1MC1	LINE/L1	33904941	33908100	PCDH7	30722037	31148422	ARAP2	36246131	36067620
245642	220730_at	25	16	89301912	89301936	25	1	L1MEf	LINE/L1	89301867	89302074	ZNF778	89284118	89295363	ANKRD11	89556969	89334038
244044	1566749_at	25	2	4148163	4148139	25	1	L1MEf	LINE/L1	4149139	4147933	DCDC2C	3751453	3836122	SOX11	5832799	5841516
245891	227509_x_at	25	19	58814440	58814464	25	1	L1ME4b	LINE/L1	58814411	58814492	ZNF8	58790317	58807254	ZSCAN22	58838385	58853698
245986	233908_x_at	25	10	67415303	67415327	25	1	L1PA15	LINE/L1	67415217	67415474	REEP3	65281123	65384883	CTNNA3	69455927	67679719
245735	1570506_at	25	2	165506970	165506946	25	1	L1MB3	LINE/L1	165507039	165506789	GRB14	165478358	165349322	COBLL1	165700189	165510134
245708	1560621_at	25	18	43271972	43271996	25	1	L1PA13	LINE/L1	43271720	43274114	SLC14A2	42792960	43263072	SLC14A1	43304092	43332485
245742	1556033_at	25					2	MER66C	LTR/ERV1
248964	1561045_a_at	25					2	MER50	LTR/ERV1
246233	1562659_at	25	16	85182724	85182748	25	1	L1ME1	LINE/L1	85182511	85183046	FAM92B	85146114	85131965	RP11-680G10.1	85391069	85393055
246446	234441_at	25	4	147926912	147926888	25	1	L2a	LINE/L2	147927360	147926722	TTC29	147867034	147627790	EDNRA	148402069	148466106
246023	1558842_at	25					2	MER51-int	LTR/ERV1
246516	1561310_at	25	2	89251059	89251083	25	1	MER4D0	LTR/ERV1	89251027	89251595	RPIA	88991162	89050452	CH17-132F21.1	90458201	90458671
246460	233732_at	25	7	30617537	30617513	24	1	LOR1-int	LTR/ERV1	30617992	30616448	GGCT	30591095	30536237	GARS	30634297	30673649
246698	1562671_s_at	25	14	93359749	93359773	25	1	LTR54B	LTR/ERV1	93359471	93359883	GOLGA5	93260576	93306308	CHGA	93389425	93401638
246756	1557301_a_at	25	17	38085969	38085993	25	1	L1MC5	LINE/L1	38085849	38086260	ORMDL3	38083854	38077294	LRRC3C	38097727	38101000
253213	1554447_at	25	X	73219731	73219755	25	1	L1MA7	LINE/L1	73219045	73220370	CHIC1	72783036	72906937	ZCCHC13	73524025	73524868
253148	236170_x_at	25					2	L1PB1	LINE/L1
253144	1569307_s_at	25	1	174964912	174964888	25	1	MLT1O	LTR/ERVL-MaLR	174965025	174964626	GPR52	174417212	174418683	CACYBP	174968300	174980851
253186	1563854_s_at	25					2	L1P4	LINE/L1
248601	1558195_at	25	12	52617308	52617332	25	1	HAL1	LINE/L1	52616974	52617525	KRT80	52585784	52562780	KRT7	52626304	52645970
248588	1561529_at	25	16	35020000	35019976	25	1	ALR/Alpha	Satellite/centr	35020566	35014975	CTD-2144E22.5	34256507	34257278	SHCBP1	46655538	46614466
248557	239972_at	25	18	11653077	11653053	25	1	L1ME4c	LINE/L1	11653252	11653038	PIEZO2	11148587	10666480	GNAL	11688955	11885684
248195	1553204_at	25	20	61142168	61142144	25	1	MSTB	LTR/ERVL-MaLR	61142191	61141790	GATA5	61051026	61038553	C20orf166	61147660	61167971
248106	231215_at	25	19	37979460	37979484	25	1	L1ME3Cz	LINE/L1	37978793	37979535	ZNF570	37958487	37976260	ZNF793	37997841	38039664
250857	1559870_at	25	8	11203511	11203487	24	1	MER66B	LTR/ERV1	11203719	11203473	SLC35G5	11188397	11189717	C8orf12	11225911	11296167
248645	1564446_at	25	22	48251188	48251212	25	1	L2a	LINE/L2	48251092	48251338	LL22NC03-75H12.2	47882860	47857048	FAM19A5	48885272	49246724
248714	1562581_at	25					2	HERVL18-int	LTR/ERVL
248712	1562803_at	25	9	114365585	114365561	25	1	LTR26	LTR/ERV1	114365632	114365052	PTGR1	114362135	114312002	DNAJC25	114393632	114432508
250504	1561256_at	25	8	5364030	5364006	25	1	L1ME1	LINE/L1	5364226	5363654	CSMD1	4852494	2792875	MCPH1	6264113	6501144
250473	1563496_at	25	6	125229677	125229653	25	1	L1MB8	LINE/L1	125231237	125229389	NKAIN2	124125286	125146803	RNF217	125283691	125413779
250533	1555786_s_at	25	14	56248057	56248033	25	1	L4_A_Mam	LINE/RTE-X	56248096	56247869	KTN1	56025790	56168244	PELI2	56584532	56768244
250352	1561414_at	25	9	30389089	30389065	25	1	L1M4	LINE/L1	30389842	30389060	LINGO2	28670283	27948076	ACO1	32384618	32450834
250318	1564909_at	25	X	125249223	125249247	25	1	MLT1E1A	LTR/ERVL-MaLR	125248760	125249354	TENM1	124097666	123509753	DCAF12L2	125300080	125298337
248512	234382_x_at	25	8	144172062	144172085	24	1	L1MEf	LINE/L1	144171899	144172125	RP11-520P18.5	144161874	144164418	LY6H	144242128	144239331
248463	230961_at	25	17	7780906	7780882	25	1	L1ME3G	LINE/L1	7781132	7780864	CYB5D1	7761064	7765600	CHD3	7788124	7816078
250671	215467_x_at	25	1	182806898	182806874	25	1	L1M2	LINE/L1	182807046	182806649	NPL	182758428	182799519	DHX9	182808504	182856886
250742	1570567_at	25	5	69387783	69387807	25	1	LTR41	LTR/ERVL	69387352	69387983	SMN2	69345350	69374349	SERF1A	70196492	70214357
250794	1561720_at	25	17	73652722	73652698	25	1	L1M2	LINE/L1	73652814	73652466	SMIM6	73642323	73644057	SAP30BP	73663196	73704142
251242	227509_x_at	25	19	58814453	58814477	25	1	L1ME4b	LINE/L1	58814411	58814492	ZNF8	58790317	58807254	ZSCAN22	58838385	58853698
250984	1569755_at	25	2	14369575	14369551	25	1	L1PA15	LINE/L1	14370897	14369498	TRIB2	12857015	12882860	FAM84A	14772810	14790933
253012	1556389_at	25	6	42910999	42911023	25	1	AluJo	SINE/Alu	42910864	42911131	CNPY3	42896938	42907025	GNMT	42928496	42931618
251365	1562044_at	25	11	74035692	74035716	25	1	MLT1H	LTR/ERVL-MaLR	74035311	74035833	P4HA3	74022702	73946846	PGM2L1	74109518	74041363
251278	1570257_x_at	25	1	211714287	211714263	25	1	THE1B	LTR/ERVL-MaLR	211714567	211714201	RD3	211666259	211649864	SLC30A1	211752084	211744910
252766	1557807_a_at	25	10	80434588	80434612	25	1	Charlie29a	DNA/hAT-Charlie	80434523	80434904	RPS24	79793518	79816570	ZMIZ1	80828792	81076276
252642	1563477_at	25	X	11108742	11108718	25	1	L1MEc	LINE/L1	11109281	11108640	MID1	10851773	10413350	HCCS	11129421	11141198
252840	1561450_at	25					2	L1MD2	LINE/L1
252823	235291_s_at	25	5	42985748	42985724	25	1	LTR26	LTR/ERV1	42985951	42985432	SEPP1	42887494	42799982	ANXA2R	43043272	43039335
253278	243125_x_at	25	7	91498195	91498219	25	1	L1M5	LINE/L1	91498191	91498346	FZD1	90893783	90898123	MTERF	91510034	91500243
253295	1561856_at	25	6	98431848	98431872	25	1	L1MD2	LINE/L1	98431192	98432303	MMS22L	97731093	97590037	POU3F2	99282580	99286660
253017	1569944_at	25	12	46053017	46053041	25	1	MER65A	LTR/ERV1	46052840	46053161	ANO6	45609770	45834187	ARID2	46123448	46301823
253095	1556646_at	25	16	23687265	23687289	25	1	MER68-int	LTR/ERVL	23686839	23687306	DCTN5	23652713	23681195	PLK1	23688977	23701688
253070	222720_x_at	25	1	186390220	186390244	25	1	L1ME3F	LINE/L1	186389688	186390446	OCLM	186369704	186370587	PDC	186430254	186412698
253058	1563854_s_at	25					2	MLT2B4	LTR/ERVL
253115	1561310_at	25	2	89251323	89251347	25	1	MER4D0	LTR/ERV1	89251027	89251595	RPIA	88991162	89050452	CH17-132F21.1	90458201	90458671
255302	1560187_at	25	1	191979909	191979933	25	1	L1M5	LINE/L1	191979902	191980213	FAM5C	190446759	190066792	RGS18	192127587	192154945
255304	1560717_at	25	15	25730266	25730242	25	1	L1MDb	LINE/L1	25731472	25730145	UBE3A	25684128	25582381	ATP10A	26110317	25922420
257417	242296_x_at	25	2	202096289	202096313	25	1	L1M5	LINE/L1	202096222	202096795	CASP10	202047604	202094129	CASP8	202098166	202152434
257495	233438_at	25	6	88087944	88087968	25	1	L1ME4b	LINE/L1	88087661	88088203	C6orf163	88054571	88075181	C6orf164	88106840	88109467
253555	1569974_x_at	25					2	MER9a2	LTR/ERVK
253566	220915_s_at	25	GL000195.1	29556	29532	25	1	LTR43	LTR/ERV1	29648	29165				AC011043.1	74342	43717
254961	241647_x_at	25					2	L1MEf	LINE/L1
254956	240083_at	25	14	101381126	101381150	25	1	MER54A	LTR/ERVL	101380942	101381683	AL117190.3	101359265	101360646	DIO3	102027688	102029789
254935	216966_at	25	X	45615891	45615915	25	1	L1MA9	LINE/L1	45615742	45615958	CXorf36	45060146	45007619	KRBOX4	46306292	46356857
255089	236719_at	25	2	8807045	8807021	25	1	L1ME3C	LINE/L1	8807492	8806764	RNF144A	7057523	7208417	ID2	8818975	8824583
254981	1562480_at	25	15	36636032	36636056	24	1	L1MEf	LINE/L1	36635147	36636512	ATPBD4	35838394	35509546	C15orf41	36871812	37102449
255636	241647_x_at	25	3	165285436	165285412	25	1	L1MEf	LINE/L1	165285815	165285307	SLITRK3	164914897	164904508	BCHE	165555260	165490692
253631	1564107_at	25					2	L1MA8	LINE/L1
255535	1560169_at	25	9	71567918	71567894	25	1	L1MEj	LINE/L1	71568449	71567777	FAM122A	71394964	71398609	PRKACG	71629039	71627469
255187	1564854_at	25	12	130751129	130751153	25	1	L1PA16	LINE/L1	130750901	130751262	FZD10	130647004	130650285	PIWIL1	130822432	130857182
255144	1563854_s_at	25	10	64099739	64099715	25	1	MER41B	LTR/ERV1	64100153	64099649	RTKN2	64028466	63942794	ZNF365	64133951	64431771
257911	222720_x_at	25	1	186390278	186390302	25	1	L1ME3F	LINE/L1	186389688	186390446	OCLM	186369704	186370587	PDC	186430254	186412698
258135	1559479_at	25					2	L1PB1	LINE/L1
258108	234753_x_at	25					2	L1PA4	LINE/L1
258067	1561228_at	25	4	171980244	171980268	25	1	LTR45C	LTR/ERV1	171979929	171980375	AADAT	171012850	170981373	GALNTL6	172733405	173962710
258026	1557584_at	25	2	10831872	10831896	25	1	7SLRNA	srpRNA	10831668	10831974	NOL10	10830101	10710892	ATP6V1C2	10861775	10925236
257999	1569545_at	25	7	65356144	65356120	25	1	L1ME3	LINE/L1	65356651	65355936	VKORC1L1	65338254	65424550	GUSB	65447301	65425671
255424	234251_at	25	19	12559847	12559823	25	1	L1M1	LINE/L1	12560966	12559596	ZNF443	12551926	12540521	ZNF709	12662288	12571998
257788	1566632_at	25	7	128112802	128112826	25	1	L1ME4a	LINE/L1	128112763	128112889	HILPDA	128095903	128098472	FAM71F2	128312342	128326929
257785	216771_at	25	18	2517690	2517666	25	1	LTR84b	LTR/ERVL	2518249	2517552	ADCYAP1	904944	912173	METTL4	2571508	2537524
257777	234346_x_at	25	20	33790670	33790694	25	1	L1MEf	LINE/L1	33790413	33790798	PROCR	33759876	33765165	MMP24	33814457	33864801
257805	1561450_at	25					2	L1MD2	LINE/L1
255731	1566749_at	25	2	4148043	4148019	25	1	L1MEf	LINE/L1	4149139	4147933	DCDC2C	3751453	3836122	SOX11	5832799	5841516
255687	216459_x_at	25					2	AluSx1	SINE/Alu
255742	1570244_at	25	14	94135036	94135060	25	1	AluJb	SINE/Alu	94134909	94135212	COX8C	93813537	93814702	PRIMA1	94254827	94184644
255700	1561817_at	25	17	7961520	7961544	25	1	HERVK-int	LTR/ERVK	7961311	7961800	ALOX15B	7942335	7952452	ALOX12B	7991021	7975954
257259	1560169_at	25	9	71568276	71568252	25	1	L1MEj	LINE/L1	71568449	71567777	FAM122A	71394964	71398609	PRKACG	71629039	71627469
253438	222139_at	25	7	134866387	134866411	25	1	HERV1_LTRd	LTR/ERV1	134866219	134866749	TMEM140	134832824	134850650	WDR91	134896316	134868590
260021	1560787_at	25	4	17460697	17460673	25	1	LTR1B1	LTR/ERV1	17460751	17460527	LDB2	16900432	16503164	QDPR	17513857	17461884
259951	1568932_at	25	5	151034534	151034558	25	1	L1MD2	LINE/L1	151034453	151035006	FAT2	150948505	150883654	SPARC	151066726	151040657
258219	1570043_at	25	2	130246838	130246814	25	1	L1MA8	LINE/L1	130247152	130246619	HS6ST1	129076151	128994290	RAB6C	130737235	130740311
257633	1562084_at	25	1	91059869	91059893	25	1	L1PA17	LINE/L1	91057157	91060037	ZNF326	90460671	90494097	BARHL2	91182794	91177096
257641	242978_x_at	25					2	LTR7B	LTR/ERV1
258318	1569810_at	25	6	166151119	166151143	25	1	L1M3e	LINE/L1	166150047	166151484	PDE10A	166075588	165740776	SDIM1	166309725	166307330
258333	1554043_a_at	25	1	247197165	247197141	25	1	MER70A	LTR/ERVL	247197370	247196922	ZNF695	247171395	247108849	ZNF669	247267674	247263264
258340	1563133_at	25	14	105570785	105570809	25	1	L1M3d	LINE/L1	105569180	105570910	GPR132	105531782	105515728	JAG2	105635161	105607318
258309	220893_at	25	5	60506497	60506473	25	1	HAL1M8	LINE/L1	60507062	60506297	SMIM15	60458301	60453536	ZSWIM6	60628100	60841997
257506	233908_x_at	25	10	67415277	67415301	25	1	L1PA15	LINE/L1	67415217	67415474	REEP3	65281123	65384883	CTNNA3	69455927	67679719
259599	1566749_at	25	2	4148118	4148094	25	1	L1MEf	LINE/L1	4149139	4147933	DCDC2C	3751453	3836122	SOX11	5832799	5841516
259894	1559621_at	25	4	68283496	68283472	25	1	L1MB8	LINE/L1	68284219	68283040	EPHA5	66536213	66185281	CENPC1	68411324	68337521
262330	1561926_at	25					2	L1M4c	LINE/L1
262332	228679_at	25	10	60934046	60934022	25	1	LTR81B	LTR/Gypsy	60934359	60933853	BICC1	60272900	60591195	PHYHIPL	60936350	61007534
262320	233886_at	25	18	58797612	58797588	25	1	L2	LINE/L2	58797837	58797482	MC4R	58040001	58038564	CDH20	59000815	59223006
260714	1564358_at	25	1	14728361	14728385	25	1	L1ME3G	LINE/L1	14728215	14728625	PRDM2	14026693	14151574	KAZN	14925200	15444539
261952	1557236_at	25	22	36059998	36060022	25	1	MER4-int	LTR/ERV1	36059719	36060385	APOL6	36044442	36057404	APOL5	36113919	36125530
260163	1562048_at	25	3	101716377	101716401	25	1	MLT1D	LTR/ERVL-MaLR	101716058	101716443	NFKBIZ	101546835	101579866	ZPLD1	101818088	102198685
260107	1562400_at	25	11	20688223	20688199	25	1	L1MB8	LINE/L1	20688372	20687402	SLC6A5	20620946	20680831	NELL1	20691117	21597227
260326	1556117_at	25	20	43289626	43289602	25	1	MSTD	LTR/ERVL-MaLR	43289810	43289389	ADA	43280874	43248163	WISP2	43343485	43357150
260283	1554659_at	25	12	110808110	110808086	25	1	L1MB3	LINE/L1	110808253	110807719	ATP2A2	110718561	110788898	ANAPC7	110841535	110810705
264620	1559455_at	25	15	72616649	72616625	25	1	L1MDa	LINE/L1	72617448	72616605	CELF6	72612470	72559087	HEXA	72668817	72635775
264635	216789_at	25	17	48361988	48362012	25	1	L2	LINE/L2	48361136	48362025	TMEM92	48348767	48358844	XYLT2	48423453	48440499
260529	1562480_at	25	15	36636163	36636187	25	1	L1MEf	LINE/L1	36635147	36636512	ATPBD4	35838394	35509546	C15orf41	36871812	37102449
260477	215467_x_at	25					2	L1M2	LINE/L1
260540	1569464_at	25	12	27789942	27789966	25	1	L2a	LINE/L2	27789606	27790215	PPFIBP1	27676364	27848497	REP15	27849428	27850566
260605	1566863_at	25	8	36979215	36979239	25	1	L1MC3	LINE/L1	36977715	36979320	KCNU1	36641842	36793646	ZNF703	37553269	37557537
260651	1569758_at	25	2	149615265	149615289	25	1	L1PA13	LINE/L1	149614048	149616127	EPC2	149402009	149545130	KIF5C	149632819	149883273
260412	217137_x_at	25					2	L1PA5	LINE/L1
262234	244031_at	25	5	112235403	112235379	25	1	L1ME3G	LINE/L1	112235468	112235178	ZRSR1	112227313	112228791	DCP2	112312399	112356667
262300	220893_at	25	5	60506719	60506695	25	1	HAL1M8	LINE/L1	60507062	60506297	SMIM15	60458301	60453536	ZSWIM6	60628100	60841997
262278	240901_at	25	X	49652452	49652476	25	1	L1MEd	LINE/L1	49652028	49652748	USP27X	49644470	49647166	CLCN5	49687225	49863892
262000	1570243_at	25	1	231657237	231657213	25	1	L2a	LINE/L2	231657257	231657020	EGLN1	231560790	231499497	TSNAX	231664399	231702270
262079	1559455_at	25					2	L1MDa	LINE/L1
262878	1559577_at	25	9	137782126	137782150	25	1	MER41B	LTR/ERV1	137781847	137782429	FCN2	137772654	137779924	FCN1	137809809	137801431
262470	1557717_at	25	13	69435669	69435645	25	1	L1MA4A	LINE/L1	69437957	69434577	PCDH9	67804468	66876967	KLHL1	70682591	70274726
264737	234555_at	25	8	144935650	144935674	25	1	L1MEf	LINE/L1	144935419	144936147	NRBP2	144924200	144915764	EPPK1	144952632	144939497
264257	1560528_at	25	13	26698654	26698630	25	1	L1MB3	LINE/L1	26698872	26698260	SHISA2	26625169	26618735	RNF6	26796791	26706253
265060	234571_at	25					2	L1PA13	LINE/L1
265149	1558343_at	25	1	113400286	113400310	25	1	MLT1D	LTR/ERVL-MaLR	113399922	113400432	FAM19A3	113263041	113269857	SLC16A1	113499635	113454469
265247	1559432_at	25					2	MER50C	LTR/ERV1
267023	1556796_at	25	3	42976062	42976038	25	1	L1MEc	LINE/L1	42976137	42975726	ZNF662	42947223	42960825	FAM198A	43020759	43101703
262998	233197_at	25	9	21324370	21324346	25	1	MLT1F1	LTR/ERVL-MaLR	21324507	21324011	IFNA5	21305312	21304613	KLHL9	21335379	21329670
263008	233835_at	25	3	128229241	128229265	25	1	L1MB7	LINE/L1	128228902	128229397	GATA2	128212028	128198270	C3orf27	128294929	128290843
269612	221174_at	25	10	92456083	92456059	24	1	Tigger3	DNA/TcMar-Tigger	92456101	92455962	KIF20B	91461367	91534700	HTR7	92617671	92500578
264811	243229_at	25	6	167394850	167394826	25	1	MER63B	DNA/hAT-Blackjack	167394994	167394580	RNASET2	167370679	167342992	FGFR1OP	167412670	167455906
264825	241647_x_at	25	3	165285362	165285338	25	1	L1MEf	LINE/L1	165285815	165285307	SLITRK3	164914897	164904508	BCHE	165555260	165490692
264908	1569892_at	25	2	21323274	21323250	25	1	L1MB8	LINE/L1	21323355	21322784	APOB	21266945	21224301	TDRD15	21346789	21366144
264906	1556165_at	25	21	45910652	45910676	25	1	LTR1A2	LTR/ERV1	45910114	45910994	LRRC3DN	45879814	45882078	TSPEAR	46131495	45917775
266893	234565_x_at	25	X	63142931	63142955	25	1	MER4-int	LTR/ERV1	63142788	63143019	ARHGEF9	63005426	62854847	AMER1	63425624	63404997
264954	215944_at	25					2	HSMAR1	DNA/TcMar-Mariner
265014	207550_at	25	1	43819711	43819735	25	1	MIR	SINE/MIR	43819571	43819794	MPL	43803478	43818443	CDC20	43824626	43828874
265005	1556620_at	25	4	417925	417901	25	1	L1M3a	LINE/L1	418058	417590	ZNF141	331603	378653	ZNF721	492945	419604
266566	216319_at	25					2	L1PA13	LINE/L1
267489	232975_at	25	6	30255277	30255253	25	1	L1MA1	LINE/L1	30256443	30254754	TRIM26	30181204	30152232	TRIM39	30294256	30311506
267432	242928_at	25	15	79715662	79715686	25	1	L1ME4b	LINE/L1	79715540	79715763	TMED3	79603404	79704334	KIAA1024	79724858	79764632
267584	1557584_at	25	2	10832084	10832108	25	1	MIR	SINE/MIR	10831976	10832172	NOL10	10830101	10710892	ATP6V1C2	10861775	10925236
267378	1556220_at	25	3	111853634	111853658	25	1	L1ME1	LINE/L1	111853413	111853975	GCSAM	111852152	111839688	SLC9C1	112013105	111859734
269050	1561777_at	25	21	17716560	17716584	25	1	LTR78B	LTR/ERV1	17716434	17716617	USP25	17102344	17252377	C21orf37	18811208	18821503
269092	233198_at	25	12	100557468	100557444	25	1	HERVK22-int	LTR/ERVK	100557589	100557036	UHRF1BP1L	100536626	100422233	ACTR6	100592900	100635643
269287	1569892_at	25	2	21323152	21323128	25	1	L1MB8	LINE/L1	21323355	21322784	APOB	21266945	21224301	TDRD15	21346789	21366144
269359	240706_at	25	2	190633869	190633893	25	1	AluSz	SINE/Alu	190633828	190634131	OSGEPL1	190627953	190611386	ORMDL1	190649097	190635049
269336	216771_at	25	18	2517416	2517392	25	1	AluSx	SINE/Alu	2517549	2517242	ADCYAP1	904944	912173	METTL4	2571508	2537524
267705	1562048_at	25	3	101716266	101716290	25	1	MLT1D	LTR/ERVL-MaLR	101716058	101716443	NFKBIZ	101546835	101579866	ZPLD1	101818088	102198685
269481	220893_at	25	5	60506794	60506770	25	1	HAL1M8	LINE/L1	60507062	60506297	SMIM15	60458301	60453536	ZSWIM6	60628100	60841997
269421	242731_x_at	25	10	88692531	88692555	25	1	LTR103_Mam	LTR/ERV1?	88692309	88692620	BMPR1A	88516407	88684945	MMRN2	88729238	88695297
269840	230780_at	25	3	156465396	156465372	25	1	MLT1L	LTR/ERVL-MaLR	156465696	156465188	TIPARP	156391024	156424559	LEKR1	156543270	156763918
269842	1561436_at	25	17	60913569	60913593	25	1	L1MD1	LINE/L1	60913184	60913754	MARCH10	60885705	60778675	TANC2	61086917	61505060
269985	1553974_at	25	22	19428832	19428808	25	1	L1MD2	LINE/L1	19428903	19428415	MRPL40	19419425	19423598	UFD1L	19466738	19437464
269962	1564039_at	25	6	28393846	28393822	25	1	Tigger1	DNA/TcMar-Tigger	28394539	28393383	ZSCAN12	28367511	28346732	ZSCAN23	28411279	28399707
270029	1569841_x_at	25	8	134788022	134787998	25	1	AluJo	SINE/Alu	134788117	134787809	ST3GAL1	134584183	134467091	ZFAT	135725292	135490031
271780	235124_at	25	15	44827031	44827007	25	1	MLT2D	LTR/ERVL	44827052	44826660	CTDSPL2	44719432	44821236	EIF3J	44829255	44855227
271767	1556129_at	25	16	89298956	89298980	25	1	HERVL74-int	LTR/ERVL	89298848	89298987	ZNF778	89284118	89295363	ANKRD11	89556969	89334038
271764	1565746_at	25	19	23446248	23446272	25	1	BSR/Beta	Satellite	23445580	23446711	ZNF724P	23433192	23404401	ZNF91	23578362	23487793
271748	233912_x_at	25					2	L1PA5	LINE/L1
271910	232975_at	25					2	L1PA13	LINE/L1
269814	1562084_at	25					2	L1PA17	LINE/L1
269736	1570020_at	25	5	178192447	178192423	25	1	L1MB4	LINE/L1	178192548	178191884	ZNF354A	178157703	178138593	ZNF354B	178286954	178315123
273835	1566600_at	25	2	60246135	60246111	25	1	L1ME3	LINE/L1	60246752	60244975	FANCL	58468507	58386378	BCL11A	60780702	60678302
273775	1568899_at	25	17	80248322	80248298	25	1	MER49	LTR/ERV1	80248534	80247711	AC132872.2	80214131	80216080	CD7	80275478	80272744
271528	1562058_at	25	12	23326732	23326756	25	1	MLT1H-int	LTR/ERVL-MaLR	23326687	23327010	ETNK1	22778009	22843599	SOX5	24103966	23682440
271557	1561856_at	25	6	98432156	98432180	25	1	L1MD2	LINE/L1	98431192	98432303	MMS22L	97731093	97590037	POU3F2	99282580	99286660
271890	244296_at	25					2	MSTD	LTR/ERVL-MaLR
271307	221174_at	25	10	92455703	92455679	25	1	L1MA9	LINE/L1	92455712	92453219	KIF20B	91461367	91534700	HTR7	92617671	92500578
271582	1567390_at	25	11	28009221	28009245	25	1	MLT1K	LTR/ERVL-MaLR	28008986	28009380	BDNF	27743605	27676440	KIF18A	28129855	28042167
273969	1560187_at	25	1	191980067	191980091	24	1	L1M5	LINE/L1	191979902	191980213	FAM5C	190446759	190066792	RGS18	192127587	192154945
273949	234346_x_at	25					2	AluSp	SINE/Alu
274318	1559479_at	25					2	L1PB1	LINE/L1
274362	234602_x_at	25	5	142083793	142083769	25	1	L1MEg	LINE/L1	142084996	142083179	FGF1	142077617	141971743	ARHGAP26	142149949	142608576
274371	234119_at	25					2	MER101	LTR/ERV1
274407	240673_at	25	4	37874020	37874044	25	1	L1MA9	LINE/L1	37873615	37874086	PGM2	37828255	37864558	TBC1D1	37892708	38140796
274156	1563009_at	25	22	48038240	48038264	25	1	L1MDa	LINE/L1	48037547	48038566	LL22NC03-75H12.2	47882860	47857048	FAM19A5	48885272	49246724
272174	233602_at	25	18	34814126	34814102	25	1	L1MC4	LINE/L1	34814861	34814095	KIAA1328	34409069	34812135	CELF4	35146000	34823010
272176	227594_at	25	1	35454061	35454037	25	1	Charlie10	DNA/hAT-Charlie	35454492	35453184	ZMYM6NB	35450954	35447136	ZMYM1	35525387	35581460
272168	1555743_s_at	25	Y	23204180	23204156	25	1	HERVH-int	LTR/ERV1	23206630	23201906	RPS4Y2	22918050	22942918	CYorf17	23548246	23544840
273625	1554447_at	25	X	73220104	73220128	25	1	L1MA7	LINE/L1	73219045	73220370	CHIC1	72783036	72906937	ZCCHC13	73524025	73524868
274081	1562902_at	25	2	68588714	68588690	25	1	LTR37A	LTR/ERV1	68588725	68588300	CNRIP1	68547183	68511303	PLEK	68592305	68624585
274015	1561415_at	25	4	33908308	33908332	25	1	L1MC1	LINE/L1	33908289	33908497	PCDH7	30722037	31148422	ARAP2	36246131	36067620
274014	1561417_x_at	25	4	33908308	33908332	25	1	L1MC1	LINE/L1	33908289	33908497	PCDH7	30722037	31148422	ARAP2	36246131	36067620
274423	1553413_at	25	6	80017506	80017482	25	1	LTR18A	LTR/ERVL	80017643	80017311	HMGN3	79944406	79910962	LCA5	80247147	80194708
272314	1562800_at	25	2	104626132	104626108	25	1	L1ME3A	LINE/L1	104626543	104626052	TMEM182	103353367	103460352	POU3F3	105471969	105476929
274273	237587_at	25	5	169615469	169615445	25	1	L2c	LINE/L2	169615719	169615339	FOXI1	169532901	169536727	C5orf58	169659451	169679579
278517	222139_at	25	7	134866170	134866194	25	1	HERV15-int	LTR/ERV1	134865310	134866218	TMEM140	134832824	134850650	WDR91	134896316	134868590
276076	238184_at	25	4	135560792	135560816	25	1	BLACKJACK	DNA/hAT-Blackjack	135560476	135561707	PABPC4L	135122903	135117488	PCDH18	138453648	138440072
278805	237381_at	25	16	74226588	74226564	25	1	LTR72B	LTR/ERV1	74226710	74226224	C16orf47	73178346	73160536	PSMD7	74330673	74340186
278871	1569409_x_at	25	2	220438840	220438864	25	1	AluJo	SINE/Alu	220438719	220439029	INHA	220433884	220440435	STK11IP	220462582	220481173
276294	1562099_at	25	1	69408579	69408603	25	1	MLT1F2	LTR/ERVL-MaLR	69408449	69408971	DEPDC1	68962904	68939835	LRRC7	70034081	70617628
276305	1560725_at	25	3	159631729	159631705	25	1	L1M4a2	LINE/L1	159632025	159631395	SCHIP1	159557650	159615149	IL12A	159706537	159713806
276319	229613_at	25	16	50683076	50683100	25	1	L1MD3	LINE/L1	50683072	50683158	NKD1	50582241	50670647	SNX20	50715264	50700211
278640	1566863_at	25	8	36978857	36978881	25	1	L1MC3	LINE/L1	36977715	36979320	KCNU1	36641842	36793646	ZNF703	37553269	37557537
278687	240861_at	25	4	11432547	11432571	25	1	L2c	LINE/L2	11432545	11432781	HS3ST1	11431389	11394774	RAB28	13485989	13362978
276431	1555374_at	25	2	113296314	113296338	25	1	AluSz6	SINE/Alu	113296072	113296367	TTL	113239731	113290227	POLR1B	113299492	113334635
276425	216874_at	25	2	145909858	145909882	25	1	HSMAR1	DNA/TcMar-Mariner	145908848	145910124	ZEB2	145282147	145145568	ACVR2A	148602086	148688393
279185	210800_at	25	X	100576034	100576010	25	1	L1MA3	LINE/L1	100576144	100574819	TAF7L	100548059	100523241	TIMM8A	100604184	100600649
279216	220837_at	25	5	600675	600651	24	1	L1PA16	LINE/L1	600920	600410	SLC9A3	524447	473425	CEP72	612387	667283
274563	234441_at	25	4	147927136	147927112	25	1	L2a	LINE/L2	147927360	147926722	TTC29	147867034	147627790	EDNRA	148402069	148466106
278445	1563086_at	25	11	46198360	46198384	25	1	LTR16	LTR/ERVL	46198266	46198689	PHF21A	46142985	45950871	CREB3L1	46299212	46342972
278436	1566768_at	25	3	5315020	5314996	25	1	L1ME2	LINE/L1	5315281	5314975	EDEM1	5229331	5261642	GRM7	6811688	7783215
278417	1562983_at	25	4	76287264	76287288	25	1	ERVL-E-int	LTR/ERVL	76286424	76287511	PARM1	75858305	75975325	RCHY1	76439974	76404247
279002	229315_at	25	X	73231729	73231753	25	1	L1MC4a	LINE/L1	73231642	73231775	CHIC1	72783036	72906937	ZCCHC13	73524025	73524868
276589	1559103_s_at	25	4	113151017	113150993	25	1	L1ME4a	LINE/L1	113151184	113150962	C4orf32	113066553	113110237	AP1AR	113152893	113191203
276563	216771_at	25	18	2517590	2517566	25	1	LTR84b	LTR/ERVL	2518249	2517552	ADCYAP1	904944	912173	METTL4	2571508	2537524
276694	216792_at	25					2	AluSx3	SINE/Alu
275890	234056_at	25	13	45958772	45958748	25	1	ERVL-E-int	LTR/ERVL	45958966	45958680	TPT1	45915505	45911008	SLC25A30	45992590	45967451
274675	1561437_at	25	6	100464725	100464749	25	1	MER101-int	LTR/ERV1	100464357	100465278	MCHR2	100442114	100367786	SIM1	100912805	100832891
274667	236194_at	25	5	44828323	44828347	25	1	L1ME3Cz	LINE/L1	44827732	44828629	MRPS30	44809027	44820530	HCN1	45696253	45259349
276980	1566558_x_at	25	17	79003069	79003045	25	1	L1MC3	LINE/L1	79003089	79002840	AC127496.1	78977135	78978932	BAIAP2	79008948	79091232
276979	1566557_at	25	17	79003069	79003045	25	1	L1MC3	LINE/L1	79003089	79002840	AC127496.1	78977135	78978932	BAIAP2	79008948	79091232
276953	222340_at	25	3	126011748	126011724	25	1	L2a	LINE/L2	126011870	126011643	ALDH1L1	125916837	125822412	KLF15	126076285	126061478
279129	1558930_at	25	13	107029875	107029899	25	1	MLT1A0	LTR/ERVL-MaLR	107029633	107029999	DAOA	106118216	106143383	EFNB2	107187462	107142079
280545	1561707_at	25	22	19539034	19539010	25	1	L1MB5	LINE/L1	19539081	19538833	CLDN5	19515068	19510547	SEPT5	19701987	19712295
280704	1561953_at	25	13	89747362	89747386	25	1	L1MA8	LINE/L1	89747324	89747453	SLITRK5	88324870	88331868	GPC5	92050929	93519490
276919	1560756_at	25	19	58910908	58910884	25	1	MLT1D	LTR/ERVL-MaLR	58911263	58910855	AC012313.1	58907457	58908407	ZNF584	58912871	58929694
276878	1561364_at	25	10	97868217	97868193	25	1	L1PREC2	LINE/L1	97868749	97867679	CCNJ	97803151	97820627	ZNF518A	97889472	97965044
276775	1557717_at	25	13	69435517	69435493	25	1	L1MA4A	LINE/L1	69437957	69434577	PCDH9	67804468	66876967	KLHL1	70682591	70274726
280817	232300_at	25	10	88725881	88725857	25	1	LTR48B	LTR/ERV1	88725980	88725424	SNCG	88718375	88723017	ADIRF	88727949	88730672
280951	234753_x_at	25					2	L1PA4	LINE/L1
281352	1558185_at	25	12	92876981	92877005	25	1	MLT1B	LTR/ERVL-MaLR	92876709	92877090	CLLU1	92815307	92824778	C12orf74	93096619	93102325
281431	232611_at	25	12	100559017	100558993	25	1	LTR22B1	LTR/ERVK	100559239	100558764	UHRF1BP1L	100536626	100422233	ACTR6	100592900	100635643
281399	220730_at	25	16	89301952	89301976	25	1	L1MEf	LINE/L1	89301867	89302074	ZNF778	89284118	89295363	ANKRD11	89556969	89334038
281407	215944_at	25	1	83440093	83440069	25	1	HSMAR1	DNA/TcMar-Mariner	83440969	83439676	LPHN2	81771845	82458120	TTLL7	84464833	84330711
281473	1560579_s_at	25	1	113392925	113392949	25	1	MIR	SINE/MIR	113392807	113392995	FAM19A3	113263041	113269857	SLC16A1	113499635	113454469
281283	1560523_at	25	7	42993834	42993810	25	1	LTR38B	LTR/ERV1	42994220	42993687	MRPL32	42971799	42988557	HECW1	43152198	43602938
281165	1557919_a_at	25	6	68591119	68591095	25	1	LTR7C	LTR/ERV1	68591329	68590889	EYS	66417118	64429876	BAI3	69345259	70099403
282866	1561953_at	25	13	89747412	89747436	25	1	L1MA8	LINE/L1	89747324	89747453	SLITRK5	88324870	88331868	GPC5	92050929	93519490
282899	233164_x_at	25					2	L1PA7	LINE/L1
282987	1561926_at	25	16	59018161	59018185	25	1	L1M3b	LINE/L1	59017435	59018254	GOT2	58768261	58741035	RP11-105C20.2	59788752	59743897
283520	1561461_at	25	20	249006	249030	25	1	MER76	LTR/ERVL	248987	249554	DEFB132	238377	241737	C20orf96	271390	251504
283599	1560887_a_at	25	12	11431693	11431717	25	1	AluJr	SINE/Alu	11431556	11431849	PRB3	11422739	11418857	PRB4	11463369	11460017
283990	1559103_s_at	25	4	113151077	113151053	25	1	L1ME4a	LINE/L1	113151184	113150962	C4orf32	113066553	113110237	AP1AR	113152893	113191203
285240	234861_at	25	2	237958201	237958177	25	1	L1MEc	LINE/L1	237958829	237957287	CXCR7	237476430	237491001	COPS8	237993955	238009109
285215	1564358_at	25	1	14728325	14728349	25	1	L1ME3G	LINE/L1	14728215	14728625	PRDM2	14026693	14151574	KAZN	14925200	15444539
283817	224475_at	25	6	153473760	153473784	25	1	LTR18B	LTR/ERVL	153473494	153474098	RGS17	153452384	153331857	AL590867.1	153552455	153668623
283469	240447_at	25	1	43922412	43922436	25	1	L1ME3D	LINE/L1	43922307	43922650	HYI	43919660	43916824	PTPRF	43990858	44089343
283437	222139_at	25	7	134866185	134866209	25	1	HERV15-int	LTR/ERV1	134865310	134866218	TMEM140	134832824	134850650	WDR91	134896316	134868590
283440	1557542_at	25	9	33700913	33700937	25	1	MER74A	LTR/ERVL	33700627	33701016	ANKRD18B	33524392	33573007	PRSS3	33750515	33799230
283955	1559522_at	25	1	168370149	168370125	25	1	L2b	LINE/L2	168370543	168370109	TBX19	168250278	168283664	XCL2	168513235	168510003
283322	1556195_a_at	25					2	MER41E	LTR/ERV1
283367	1569579_at	25	12	56806256	56806232	25	1	MER52A	LTR/ERV1	56807427	56805975	APOF	56756607	56754353	TIMELESS	56843187	56810903
283363	243436_at	25	13	85686211	85686187	25	1	Charlie2a	DNA/hAT-Charlie	85686308	85685430	SLITRK1	84456528	84451344	SLITRK6	86373623	86366925
285484	239967_at	25					2	MLT1B	LTR/ERVL-MaLR
285376	217137_x_at	25					2	L1PA5	LINE/L1
285403	233912_x_at	25					2	L1PA5	LINE/L1
285457	233791_at	25					2	L1MB8	LINE/L1
283723	1559939_at	25	2	65952695	65952719	25	1	MER21C	LTR/ERVL	65952525	65953256	SPRED2	65659771	65537985	MEIS1	66660584	66801001
283696	234657_at	25	7	22974369	22974345	25	1	MER68	LTR/ERVL	22974703	22974147	TOMM7	22862470	22852251	FAM126A	23053749	22980878
285564	1559867_at	25	11	10906225	10906201	25	1	MER11C	LTR/ERVK	10906679	10905616	ZBED5	10880343	10833621	GALNT18	11643552	11292423
287673	1555893_at	25	8	87346068	87346044	25	1	HSMAR2	DNA/TcMar-Mariner	87346972	87345701	SLC7A13	87333375	87226281	WWP1	87354967	87490649
287679	1566749_at	25	2	4148040	4148016	25	1	L1MEf	LINE/L1	4149139	4147933	DCDC2C	3751453	3836122	SOX11	5832799	5841516
287595	1555363_s_at	25					2	MSTA	LTR/ERVL-MaLR
287606	1564207_at	25	7	44081995	44082019	25	1	MSTD	LTR/ERVL-MaLR	44081931	44082128	SPDYE1	44040488	44049721	DBNL	44084239	44109055
285953	1561234_at	25	20	4640306	4640330	25	1	L1MB8	LINE/L1	4639748	4640421	ADRA1D	4229721	4201329	PRNP	4666882	4682236
285924	1561738_at	25					2	MLT1F2	LTR/ERVL-MaLR
286080	1559538_at	25	12	4810005	4809981	25	1	L2c	LINE/L2	4810376	4809609	AKAP3	4758213	4724674	GALNT8	4829507	4960277
286081	1562066_at	25	8	93966045	93966021	25	1	L2a	LINE/L2	93966058	93965497	AC117834.1	93895865	93898013	C8orf87	94179079	94146324
286126	214696_at	25	17	1615315	1615291	25	1	L1ME4a	LINE/L1	1615571	1615192	TLCD2	1613732	1611064	WDR81	1619817	1641893
286102	231028_at	25	11	4223591	4223615	25	1	MER110-int	LTR/ERV1	4222845	4223783	RRM1	4115937	4160106	OR52B4	4389616	4388493
286180	1563273_at	25	2	220233579	220233555	25	1	LTR16C	LTR/ERVL	220233895	220233432	RESP18	220197899	220192131	DNPEP	220264744	220238268
285607	1561909_at	25					2	L1P2	LINE/L1
287773	214110_s_at	25					2	MLT1H1	LTR/ERVL-MaLR
286192	1556261_a_at	25	1	53804561	53804585	25	1	L1ME3F	LINE/L1	53803960	53804832	LRP8	53793742	53711217	DMRTB1	53925072	53933161
288155	1562099_at	25					2	MLT1F2	LTR/ERVL-MaLR
289858	240507_at	25					2	MLT2B4	LTR/ERVL
288203	216459_x_at	25					2	Tigger1	DNA/TcMar-Tigger
288212	1557161_at	25	6	140181533	140181557	25	1	MLT1J	LTR/ERVL-MaLR	140181184	140181660	CITED2	139695757	139693393	NMBR	142409936	142379467
288258	230248_x_at	25	4	40169170	40169194	25	1	L1MEj	LINE/L1	40168822	40170337	N4BP2	40058446	40159872	RHOH	40192673	40246281
288279	1559240_at	25	4	100024183	100024207	25	1	MLT1N2	LTR/ERVL-MaLR	100023909	100024290	ADH5	100009952	99992132	ADH4	100078949	100044808
288476	1570215_at	25	16	5807811	5807787	25	1	MIRb	SINE/MIR	5807867	5807686	FAM86A	5147809	5134305	RBFOX1	6069095	7763340
288333	1562739_at	25	5	173011777	173011801	25	1	MLT1H1	LTR/ERVL-MaLR	173011583	173012054	STC2	172756506	172741716	BOD1	173043663	173034517
289949	1556620_at	25					2	L1MB1	LINE/L1
290012	1564039_at	25	6	28393677	28393653	25	1	Tigger1	DNA/TcMar-Tigger	28394539	28393383	ZSCAN12	28367511	28346732	ZSCAN23	28411279	28399707
290011	244337_at	25	10	122096959	122096983	25	1	L1ME3E	LINE/L1	122096411	122097192	SEC23IP	121652223	121702014	PPAPDC1A	122216466	122349367
290587	212957_s_at	25	X	62646808	62646784	25	1	LTR46-int	LTR/ERV1	62647932	62646749	SPIN4	62571223	62567107	ARHGEF9	63005426	62854847
288589	236574_at	25	19	52898584	52898560	25	1	L1MD	LINE/L1	52898653	52898486	ZNF880	52873170	52889048	ZNF528	52901102	52921665
290689	229135_at	25	2	207660744	207660768	25	1	LTR67B	LTR/ERVL	207660559	207660845	FASTKD2	207630081	207657233	CPO	207804278	207834198
290440	1567390_at	25	11	28009116	28009140	25	1	MLT1K	LTR/ERVL-MaLR	28008986	28009380	BDNF	27743605	27676440	KIF18A	28129855	28042167
290473	1570385_at	25	5	10158842	10158818	25	1	MER20B	DNA/hAT-Charlie	10159208	10158663	TAS2R1	9630463	9629109	FAM173B	10250009	10226442
292235	211614_at	25	Y	23200542	23200518	25	1	HERVH-int	LTR/ERV1	23201907	23200101	RPS4Y2	22918050	22942918	CYorf17	23548246	23544840
290987	1566863_at	25	8	36978986	36979010	25	1	L1MC3	LINE/L1	36977715	36979320	KCNU1	36641842	36793646	ZNF703	37553269	37557537
292201	1566768_at	25	3	5315106	5315082	25	1	L1ME2	LINE/L1	5315281	5314975	EDEM1	5229331	5261642	GRM7	6811688	7783215
290910	1562581_at	25	14	21074699	21074723	25	1	HERVL18-int	LTR/ERVL	21073927	21075144	RNASE12	21058982	21058352	OR6S1	21109850	21108855
290870	1561912_at	25	10	85233795	85233819	24	1	L1MC3	LINE/L1	85233404	85233869	NRG3	83635070	84746935	GHITM	85899196	85913001
292733	1559240_at	25	4	100023597	100023621	25	1	LTR78B	LTR/ERV1	100023541	100023784	ADH5	100009952	99992132	ADH4	100078949	100044808
292778	242532_at	25	12	78134708	78134732	25	1	L3	LINE/CR1	78134545	78134797	AC073528.1	77950568	77949297	NAV3	78224685	78606790
292824	1557823_s_at	25	4	65780247	65780223	25	1	L1ME2z	LINE/L1	65781129	65780004	TECRL	65275186	65140975	EPHA5	66536213	66185281
292305	1561310_at	25	2	89251205	89251229	25	1	MER4D0	LTR/ERV1	89251027	89251595	RPIA	88991162	89050452	CH17-132F21.1	90458201	90458671
293031	244816_at	25					2	L1MCa	LINE/L1
292972	1570300_at	25	3	129658325	129658301	25	1	L1ME3	LINE/L1	129658637	129657962	TMCC1	129612419	129366635	TRH	129693148	129696781
292560	242978_x_at	25					2	LTR7B	LTR/ERV1
292523	1561850_at	25	8	144089472	144089448	25	1	L1PA13	LINE/L1	144090697	144086735	CYP11B2	143999259	143991975	LY6E	144099399	144105249
293087	1564039_at	25	6	28393712	28393688	25	1	Tigger1	DNA/TcMar-Tigger	28394539	28393383	ZSCAN12	28367511	28346732	ZSCAN23	28411279	28399707
293150	1563133_at	25	14	105570527	105570551	25	1	L1M3d	LINE/L1	105569180	105570910	GPR132	105531782	105515728	JAG2	105635161	105607318
293061	227594_at	25	1	35454156	35454132	25	1	Charlie10	DNA/hAT-Charlie	35454492	35453184	ZMYM6NB	35450954	35447136	ZMYM1	35525387	35581460
290049	243941_at	25	15	102342553	102342577	25	1	MLT1H	LTR/ERVL-MaLR	102342129	102342589	RP11-89K11.1	102285913	102277302	OR4F6	102345902	102346876
290051	233796_at	25					2	L1PA7	LINE/L1
290048	1569482_at	25	17	75975275	75975299	25	1	L1MA4	LINE/L1	75975259	75975490	FLJ45079	75878659	75875109	TNRC6C	76000249	76104916
294986	240497_at	25	8	31039033	31039057	25	1	MER115	DNA/hAT-Tip100	31038993	31039336	WRN	30891317	31031285	NRG1	31496902	32622548
294908	1557898_at	25	6	25245551	25245527	25	1	L1MEg2	LINE/L1	25246117	25245060	FAM65B	25042238	24797601	LRRC16A	25279306	25620758
294917	233177_s_at	25					2	L2c	LINE/L2
294940	239402_at	25	17	13936814	13936790	25	1	MLT1L	LTR/ERVL-MaLR	13937106	13936583	HS3ST3A1	13505244	13399006	COX10	13972813	14111994
292826	233063_s_at	25	6	2283934	2283958	25	1	L1MEg	LINE/L1	2283528	2284696	GMDS	2245926	1624041	C6orf195	2634837	2622147
292883	235124_at	25	15	44826844	44826820	25	1	MLT2D	LTR/ERVL	44827052	44826660	CTDSPL2	44719432	44821236	EIF3J	44829255	44855227
292838	216157_at	25	17	42027383	42027407	25	1	MLT1H1	LTR/ERVL-MaLR	42027137	42027499	PPY	42019836	42018172	PYY	42081837	42030106
295151	1556796_at	25	3	42975964	42975940	25	1	L1MEc	LINE/L1	42976137	42975726	ZNF662	42947223	42960825	FAM198A	43020759	43101703
295131	1556778_at	25	14	91725245	91725269	24	1	AluJr4	SINE/Alu	91725162	91725303	CTD-2547L24.3	91709103	91717426	CCDC88C	91884188	91737667
295211	232300_at	25	10	88725736	88725712	25	1	LTR48B	LTR/ERV1	88725980	88725424	SNCG	88718375	88723017	ADIRF	88727949	88730672
295376	236616_at	25	2	113966691	113966715	25	1	L4_B_Mam	LINE/RTE-X	113966551	113966942	PSD4	113914902	113960814	PAX8	114036527	113973574
295379	1564413_at	25	1	113366355	113366331	25	1	HERVH-int	LTR/ERV1	113368280	113366164	FAM19A3	113263041	113269857	SLC16A1	113499635	113454469
295372	1556778_at	25	14	91725257	91725281	25	1	AluJr4	SINE/Alu	91725162	91725303	CTD-2547L24.3	91709103	91717426	CCDC88C	91884188	91737667
295368	1554447_at	25	X	73220078	73220102	25	1	L1MA7	LINE/L1	73219045	73220370	CHIC1	72783036	72906937	ZCCHC13	73524025	73524868
295386	239698_at	25	17	19800061	19800037	25	1	Kanga2_a	DNA/TcMar-Tc2	19800414	19799861	ULK2	19771249	19674142	AKAP10	19881656	19807615
295353	1562482_at	25	2	23283327	23283351	25	1	MLT1C	LTR/ERVL-MaLR	23283083	23283531	TDRD15	21346789	21366144	KLHL29	23608088	23931481
294761	242532_at	25	12	78134645	78134669	25	1	L3	LINE/CR1	78134545	78134797	AC073528.1	77950568	77949297	NAV3	78224685	78606790
294768	1561581_at	25	3	119855360	119855384	25	1	L1MA1	LINE/L1	119854983	119855735	GSK3B	119813264	119540170	GPR156	120003941	119883492
295265	1566204_at	25	9	35003067	35003091	25	1	L1M4	LINE/L1	35003057	35003289	DNAJB5	34989638	34998897	C9orf131	35041092	35045988
295275	234565_x_at	25					2	AluSq2	SINE/Alu
296888	237556_at	25	16	29138553	29138577	25	1	L1M5	LINE/L1	29138419	29138749	CTB-134H23.2	29049923	29064047	BOLA2B	30205627	29454551
297027	1563064_at	25	16	50890803	50890779	25	1	MLT1E2	LTR/ERVL-MaLR	50891060	50890482	CYLD	50775961	50835846	SALL1	51185278	51169886
297073	240557_at	25	3	150183859	150183883	25	1	L1ME3G	LINE/L1	150183784	150183973	TSC22D2	150126122	150177903	SERP1	150321015	150259781
297117	1562220_at	25	1	110440089	110440113	25	1	L2a	LINE/L2	110439986	110440348	EPS8L3	110306649	110292702	CSF1	110452864	110473614
297263	1562785_at	25	4	89252278	89252302	25	1	LTR33	LTR/ERVL	89252073	89252518	PPM1K	89205921	89183315	HERC6	89299891	89364263
297240	233359_at	25					2	MLT1A0	LTR/ERVL-MaLR
297294	1554591_at	25	4	80799173	80799197	25	1	L2a	LINE/L2	80798970	80799264	GK2	80329372	80327508	ANTXR2	81046608	80822303
297956	1559776_at	25	5	150651762	150651786	24	1	L1MC4a	LINE/L1	150651655	150652324	GM2A	150591711	150650001	SLC36A3	150683327	150656323
297811	237556_at	25	16	29138509	29138533	25	1	L1M5	LINE/L1	29138419	29138749	CTB-134H23.2	29049923	29064047	BOLA2B	30205627	29454551
297768	233325_at	25	9	99075941	99075917	25	1	MER77B	LTR/ERVL	99076015	99075373	HSD17B3	99064434	98997588	SLC35D2	99145992	99082988
297737	239972_at	25	18	11653182	11653158	25	1	L1ME4c	LINE/L1	11653252	11653038	PIEZO2	11148587	10666480	GNAL	11688955	11885684
299409	242928_at	25	15	79715491	79715515	25	1	L1ME4b	LINE/L1	79715210	79715550	TMED3	79603404	79704334	KIAA1024	79724858	79764632
299196	206519_x_at	25	19	52021513	52021489	24	1	L1MEg	LINE/L1	52021582	52020670	SIGLEC12	52005043	51994611	SIGLEC6	52035110	52022779
299374	244031_at	25	5	112235345	112235321	25	1	L1ME3G	LINE/L1	112235468	112235178	ZRSR1	112227313	112228791	DCP2	112312399	112356667
299342	1562717_at	25	2	8148355	8148331	25	1	MLT1E1A	LTR/ERVL-MaLR	8148452	8147922	RNF144A	7057523	7208417	ID2	8818975	8824583
299528	1555373_at	25					2	L1PBa1	LINE/L1
300305	1566785_x_at	25	17	44497827	44497851	25	1	AluJb	SINE/Alu	44497694	44497977	LRRC37A	44370099	44415160	LRRC37A2	44588877	44633016
300306	215467_x_at	25	1	182806424	182806400	25	1	AluSx	SINE/Alu	182806648	182806339	NPL	182758428	182799519	DHX9	182808504	182856886
300274	237850_at	25	9	99457781	99457805	25	1	L1MA5	LINE/L1	99457718	99458017	AAED1	99417585	99401859	ZNF510	99540411	99518147
300281	1561384_a_at	25					2	MER61A	LTR/ERV1
300087	243941_at	25	15	102342257	102342281	25	1	MLT1H	LTR/ERVL-MaLR	102342129	102342589	RP11-89K11.1	102285913	102277302	OR4F6	102345902	102346876
300170	232243_at	25	8	6505611	6505635	25	1	ERV3-16A3_LTR	LTR/ERVL	6505480	6505910	ANGPT2	6420930	6357172	AGPAT5	6565878	6617184
299979	1553043_a_at	25					2	MLT1D	LTR/ERVL-MaLR
299699	240673_at	25	4	37873840	37873864	25	1	L1MA9	LINE/L1	37873615	37874086	PGM2	37828255	37864558	TBC1D1	37892708	38140796
299739	233170_at	25	13	71742204	71742228	25	1	Tigger13a	DNA/TcMar-Tigger	71741843	71742476	KLHL1	70682591	70274726	DACH1	72441330	72012098
299639	1556261_a_at	25	1	53804710	53804734	25	1	L1ME3F	LINE/L1	53803960	53804832	LRP8	53793742	53711217	DMRTB1	53925072	53933161
299880	1562409_s_at	25	17	26590845	26590821	25	1	MER4A1	LTR/ERV1	26591088	26590628	NLK	26368763	26523407	AC061975.10	26638667	26642323
301608	233105_at	25	11	8697664	8697640	25	1	Charlie1a	DNA/hAT-Charlie	8698031	8697597	TRIM66	8693413	8633584	RPL27A	8703958	8736306
301611	1563867_at	25	11	58701297	58701273	25	1	L1M3e	LINE/L1	58703094	58700976	AP001652.1	58672897	58676071	FAM111B	58874658	58894883
302376	1562834_at	25	15	40667999	40668023	24	1	Charlie2b	DNA/hAT-Charlie	40667917	40668217	DISP2	40650436	40663257	KNSTRN	40674922	40686446
302310	1561581_at	25	3	119855401	119855425	25	1	L1MA1	LINE/L1	119854983	119855735	GSK3B	119813264	119540170	GPR156	120003941	119883492
302260	1561437_at	25	6	100464630	100464654	25	1	MER101-int	LTR/ERV1	100464357	100465278	MCHR2	100442114	100367786	SIM1	100912805	100832891
302219	1570301_at	25					2	MER72	LTR/ERV1
302243	243418_at	25	3	38321461	38321485	25	1	LTR45C	LTR/ERV1	38321361	38321883	SLC22A13	38307303	38319806	SLC22A14	38323785	38360066
302541	221174_at	25	10	92455806	92455782	25	1	Tigger3c	DNA/TcMar-Tigger	92455953	92455717	KIF20B	91461367	91534700	HTR7	92617671	92500578
302527	1566204_at	25	9	35003195	35003219	25	1	L1M4	LINE/L1	35003057	35003289	DNAJB5	34989638	34998897	C9orf131	35041092	35045988
302138	241536_at	25	3	151267215	151267191	25	1	HAL1	LINE/L1	151267554	151267084	IGSF10	151176497	151143172	AADACL2	151451704	151479127
302477	216157_at	25					2	MLT1H1	LTR/ERVL-MaLR
302418	1564561_at	25					2	MER50B	LTR/ERV1
301921	1559213_at	25	8	84320998	84321022	25	1	LTR37A	LTR/ERV1	84320804	84321130	SNX16	82755101	82711816	RALYL	85095022	85834079
301924	240131_at	25	19	6942615	6942639	25	1	MLT1H	LTR/ERVL-MaLR	6942256	6942664	EMR1	6887577	6940470	AC025278.1	7011514	7013338
301916	207550_at	25	1	43819752	43819776	25	1	MIR	SINE/MIR	43819571	43819794	MPL	43803478	43818443	CDC20	43824626	43828874
304500	1561978_at	25	20	25121889	25121865	25	1	L1ME3A	LINE/L1	25121956	25121430	VSX1	25062996	25051521	ENTPD6	25176329	25207365
304521	1569911_at	25	8	129417622	129417598	25	1	LTR16A2	LTR/ERVL	129417950	129417473	TMEM75	128960591	128959126	GSDMC	130799134	130760442
303935	1557762_at	25	4	144739257	144739233	25	1	L1ME3A	LINE/L1	144739379	144738557	FREM3	144621828	144498455	GYPE	144826716	144792020
304214	1558801_at	25	5	43573378	43573354	25	1	LTR49-int	LTR/ERV1	43574124	43571615	PAIP1	43557860	43526369	NNT	43602794	43707507
304283	221174_at	25	10	92456017	92455993	25	1	Tigger3	DNA/TcMar-Tigger	92456101	92455962	KIF20B	91461367	91534700	HTR7	92617671	92500578
304339	1561917_at	25	12	98981098	98981122	25	1	MLT2F	LTR/ERVL	98980936	98981513	TMPO	98909290	98944157	SLC25A3	98987369	98995946
306193	1564561_at	25	13	61515473	61515497	25	1	MER50B	LTR/ERV1	61515369	61516034	TDRD3	60970591	61148012	PCDH20	62002220	61983818
304958	1554865_at	25	13	83493164	83493140	25	1	HERV16-int	LTR/ERVL	83494471	83493100	SPRY2	80915086	80910111	SLITRK1	84456528	84451344
306137	1556064_at	25	22	46647944	46647968	25	1	Zaphod	DNA/hAT-Tip100	46647702	46648689	CDPF1	46646576	46639908	PKDREJ	46659219	46651560
304062	1569785_at	25	18	42257120	42257096	25	1	Tigger3a	DNA/TcMar-Tigger	42257387	42257061	SYT4	40857615	40847843	SETBP1	42260138	42648475
304642	1556389_at	25	6	42911042	42911066	25	1	AluJo	SINE/Alu	42910864	42911131	CNPY3	42896938	42907025	GNMT	42928496	42931618
306294	1558626_at	25	11	124679094	124679118	25	1	L1ME1	LINE/L1	124678189	124679305	MSANTD2	124670569	124636394	ROBO3	124735282	124751366
306279	1559455_at	25	15	72616877	72616853	25	1	L1MDa	LINE/L1	72617448	72616605	CELF6	72612470	72559087	HEXA	72668817	72635775
306886	237838_at	25	7	54646086	54646062	25	1	ERVL-E-int	LTR/ERVL	54646620	54645900	VSTM2A	54610018	54638773	SEC61G	54827667	54819943
308867	1554659_at	25	12	110808017	110807993	25	1	L1MB3	LINE/L1	110808253	110807719	ATP2A2	110718561	110788898	ANAPC7	110841535	110810705
308919	1570043_at	25	2	130246877	130246853	25	1	L1MA8	LINE/L1	130247152	130246619	HS6ST1	129076151	128994290	RAB6C	130737235	130740311
307195	1566737_at	25	1	4009871	4009895	25	1	MER41D	LTR/ERV1	4009469	4010012	C1orf174	3816857	3805689	AJAP1	4714792	4843850
306480	1564964_at	25	7	24340765	24340741	25	1	L1MEd	LINE/L1	24341278	24340496	NPY	24323782	24331484	MPP6	24612887	24729159
306474	1565928_at	25	9	88639622	88639598	25	1	L2	LINE/L2	88639783	88639159	NAA35	88556061	88637213	GOLM1	88715088	88641061
306671	1557584_at	25	2	10831811	10831835	25	1	7SLRNA	srpRNA	10831668	10831974	NOL10	10830101	10710892	ATP6V1C2	10861775	10925236
308635	233601_at	25	2	211098404	211098428	25	1	LTR57	LTR/ERVL	211098372	211098757	ACADL	211090215	211052663	MYL1	211179914	211154874
308594	231254_at	25	4	301434	301410	25	1	MER51C	LTR/ERV1	301605	301031	ZNF732	299110	264464	ZNF141	331603	378653
308620	1560527_at	25	7	102629221	102629245	25	1	LTR101_Mam	LTR/ERVL	102629192	102629370	LRRC17	102553438	102585396	ARMC10	102715328	102740205
306943	244296_at	25	18	53709404	53709428	25	1	MSTD	LTR/ERVL-MaLR	53709260	53709650	TCF4	53332018	52889562	TXNL1	54318831	54264439
306923	215467_x_at	25	1	182806505	182806481	25	1	AluSx	SINE/Alu	182806648	182806339	NPL	182758428	182799519	DHX9	182808504	182856886
307058	232611_at	25	12	100559411	100559387	25	1	MIRb	SINE/MIR	100559439	100559330	UHRF1BP1L	100536626	100422233	ACTR6	100592900	100635643
307023	234925_at	25	16	86365587	86365563	24	1	MLT1D	LTR/ERVL-MaLR	86365671	86365410	IRF8	85932409	85956215	FOXF1	86544133	86548076
309039	232191_at	25	21	44337156	44337132	25	1	MER48	LTR/ERV1	44337223	44336852	NDUFV3	44299754	44329783	PKNOX1	44394620	44454172
310867	1562962_at	25	22	22251094	22251070	25	1	L1MD2	LINE/L1	22251112	22250949	MAPK1	22221970	22108789	PPM1F	22307209	22273793
310936	240901_at	25	X	49652628	49652652	25	1	L1MEd	LINE/L1	49652028	49652748	USP27X	49644470	49647166	CLCN5	49687225	49863892
309267	232836_at	25	20	11790785	11790761	25	1	LTR16C	LTR/ERVL	11790999	11790638	C20orf187	11008408	11010014	BTBD3	11871371	11907257
309203	1569810_at	25					2	L1M3e	LINE/L1
309385	1566737_at	25	1	4009538	4009562	25	1	MER41D	LTR/ERV1	4009469	4010012	C1orf174	3816857	3805689	AJAP1	4714792	4843850
309430	233198_at	25	12	100557517	100557493	25	1	HERVK22-int	LTR/ERVK	100557589	100557036	UHRF1BP1L	100536626	100422233	ACTR6	100592900	100635643
309417	244253_at	25	2	194953230	194953254	25	1	MER57A-int	LTR/ERV1	194952232	194953352	TMEFF2	193060435	192813769	SLC39A10	196440701	196602426
309496	231254_at	25	4	301442	301418	25	1	MER51C	LTR/ERV1	301605	301031	ZNF732	299110	264464	ZNF141	331603	378653
309480	241263_at	25	12	72192951	72192975	25	1	LTR67B	LTR/ERVL	72192613	72193194	RAB21	72148654	72184699	TBC1D15	72233487	72320629
310996	1562341_at	25	1	84041607	84041583	25	1	L1ME1	LINE/L1	84041937	84041477	LPHN2	81771845	82458120	TTLL7	84464833	84330711
311117	1558930_at	25	13	107029838	107029862	25	1	MLT1A0	LTR/ERVL-MaLR	107029633	107029999	DAOA	106118216	106143383	EFNB2	107187462	107142079
311307	1559595_at	25	12	89404986	89404962	25	1	MLT1D	LTR/ERVL-MaLR	89405297	89404856	KITLG	88974628	88886570	DUSP6	89747048	89741009
311339	1557330_at	25	11	8033382	8033358	25	1	LTR16A2	LTR/ERVL	8033401	8033076	EIF3F	7991798	8023409	TUB	8040791	8127659
311193	244296_at	25					2	MSTD	LTR/ERVL-MaLR
311646	1557762_at	25	4	144739115	144739091	25	1	L1ME3A	LINE/L1	144739379	144738557	FREM3	144621828	144498455	GYPE	144826716	144792020
311686	1562717_at	25	2	8148175	8148151	25	1	MLT1E1A	LTR/ERVL-MaLR	8148452	8147922	RNF144A	7057523	7208417	ID2	8818975	8824583
311850	1562644_at	25	4	75049396	75049420	25	1	L1ME1	LINE/L1	75049371	75050584	AC093677.1	75024085	75023327	EPGN	75174190	75181024
311814	1553043_a_at	25	17	72690591	72690567	25	1	MLT1D	LTR/ERVL-MaLR	72690883	72690407	CD300LF	72709117	72690452	SLC9A3R1	72744791	72765492
311788	1562409_s_at	25	17	26591198	26591174	25	1	MER4-int	LTR/ERV1	26591823	26591097	NLK	26368763	26523407	AC061975.10	26638667	26642323
311823	1559455_at	25	15	72616927	72616903	24	1	L1MDa	LINE/L1	72617448	72616605	CELF6	72612470	72559087	HEXA	72668817	72635775
311947	1563255_at	25	10	50345701	50345725	25	1	MLT1G3	LTR/ERVL-MaLR	50345325	50345813	FAM170B	50342053	50339199	C10orf128	50396630	50362773
311890	216319_at	25					2	L1PREC2	LINE/L1
313138	1554841_at	25	4	75107577	75107601	25	1	L1MD1	LINE/L1	75107469	75107894	AC093677.1	75024085	75023327	EPGN	75174190	75181024
313685	233354_at	25	19	9634138	9634114	25	1	MLT1B	LTR/ERVL-MaLR	9634248	9633850	ZNF560	9609283	9577183	ZNF426	9649303	9638667
313622	1561707_at	25	22	19538961	19538937	25	1	L1MB5	LINE/L1	19539081	19538833	CLDN5	19515068	19510547	SEPT5	19701987	19712295
313799	1561817_at	25					2	HERVK-int	LTR/ERVK
313475	1569585_at	25	2	10162710	10162734	25	1	MLT2C1	LTR/ERVL	10162631	10162942	GRHL1	10085341	10142411	KLF11	10182976	10194963
313439	243902_at	25	1	145045445	145045469	25	1	MLT1H1-int	LTR/ERVL-MaLR	145045357	145045803	AL590452.1	144989309	144991365	SEC22B	145096220	145116922
313585	1566950_at	25	4	26788672	26788696	25	1	MIRb	SINE/MIR	26788485	26788712	TBC1D19	26578059	26756973	STIM2	26859300	27027003
314063	206519_x_at	25	19	52021484	52021460	25	1	L1MEg	LINE/L1	52021582	52020670	SIGLEC12	52005043	51994611	SIGLEC6	52035110	52022779
314166	1557807_a_at	25	10	80434640	80434664	24	1	Charlie29a	DNA/hAT-Charlie	80434523	80434904	RPS24	79793518	79816570	ZMIZ1	80828792	81076276
314137	230834_at	25	3	197396251	197396227	25	1	L1MD3	LINE/L1	197396701	197395930	BDH1	197300194	197236654	KIAA0226	197476598	197398264
314130	1558308_at	25	12	1615919	1615943	25	1	L1MB3	LINE/L1	1615377	1615967	ERC1	1099675	1605090	WNT5B	1639057	1756409
313905	1561309_x_at	25					2	MER4E1	LTR/ERV1
315769	235477_at	25	9	35603860	35603836	25	1	Charlie29a	DNA/hAT-Charlie	35603958	35603461	FAM166B	35563896	35561828	TESK1	35605367	35610038
315470	1556395_at	25	10	11925979	11925955	25	1	MER63D	DNA/hAT-Blackjack	11926425	11925708	PROSER2	11865338	11914276	UPF2	12085169	11962021
315466	1560678_at	25	1	212681925	212681901	25	1	HAL1	LINE/L1	212681936	212681889	NENF	212606229	212619714	ATF3	212738676	212794119
316074	1554976_a_at	25	8	143290002	143290026	25	1	MLT1G3	LTR/ERVL-MaLR	143289993	143290036	AC138647.1	142524738	142528837	TSNARE1	143484601	143293441
315861	1559103_s_at	25	4	113151032	113151008	25	1	L1ME4a	LINE/L1	113151184	113150962	C4orf32	113066553	113110237	AP1AR	113152893	113191203
315813	1557832_at	25	5	42155772	42155748	25	1	L1MC4a	LINE/L1	42156290	42155575	FBXO4	41925356	41941845	GHR	42423879	42721979
315904	243436_at	25	13	85686238	85686214	25	1	Charlie2a	DNA/hAT-Charlie	85686308	85685430	SLITRK1	84456528	84451344	SLITRK6	86373623	86366925
315854	237587_at	25	5	169615632	169615608	25	1	L2c	LINE/L2	169615719	169615339	FOXI1	169532901	169536727	C5orf58	169659451	169679579
315794	243902_at	25	1	145045405	145045429	25	1	MLT1H1-int	LTR/ERVL-MaLR	145045357	145045803	AL590452.1	144989309	144991365	SEC22B	145096220	145116922
316595	233359_at	25					2	MLT1A0	LTR/ERVL-MaLR
316380	1554403_a_at	25	5	119681779	119681755	25	1	LTR16A	LTR/ERVL	119682008	119681623	FAM170A	118965254	118971517	PRR16	119799973	120023027
318260	242978_x_at	25					2	LTR7B	LTR/ERV1
318036	234578_at	25					2	L1PB1	LINE/L1
317938	1566632_at	25	17	60497097	60497121	25	1	L1ME1	LINE/L1	60497060	60497226	EFCAB3	60447579	60493837	METTL2A	60501228	60527454
318131	210800_at	25					2	L1M1	LINE/L1
318174	1563776_at	25	11	124676219	124676243	25	1	Charlie3	DNA/hAT-Charlie	124676128	124676523	MSANTD2	124670569	124636394	ROBO3	124735282	124751366
318370	235584_at	25	2	96908151	96908175	25	1	MLT1K	LTR/ERVL-MaLR	96908088	96908411	STARD7	96874563	96850597	TMEM127	96931732	96916312
318804	1562876_s_at	25	2	111968673	111968649	25	1	L1ME1	LINE/L1	111968813	111967096	BCL2L11	111876955	111926024	ANAPC1	112642267	112523848
320464	1555743_s_at	25					2	HERVH-int	LTR/ERV1
320434	234753_x_at	25					2	L1PA5	LINE/L1
318693	1557921_s_at	25	14	74289305	74289281	25	1	L1MB7	LINE/L1	74289996	74289177	ELMSAN1	74256988	74181825	PTGR2	74318547	74353530
321010	221116_at	25	4	69625261	69625237	25	1	L1P4a	LINE/L1	69626106	69625172	UGT2B15	69536346	69512348	UGT2B10	69681711	69696914
321018	241190_at	25	12	41468619	41468643	25	1	MIRb	SINE/MIR	41468597	41468718	CNTN1	41086244	41466220	PDZRN4	41582250	41968392
320609	221174_at	25	10	92455762	92455738	25	1	Tigger3c	DNA/TcMar-Tigger	92455953	92455717	KIF20B	91461367	91534700	HTR7	92617671	92500578
320687	1564446_at	25	22	48251292	48251316	25	1	L2a	LINE/L2	48251092	48251338	LL22NC03-75H12.2	47882860	47857048	FAM19A5	48885272	49246724
318916	238932_at	25	3	150183381	150183405	25	1	L1ME3G	LINE/L1	150183098	150183408	TSC22D2	150126122	150177903	SERP1	150321015	150259781
318892	1563867_at	25	11	58701415	58701391	25	1	L1M3e	LINE/L1	58703094	58700976	AP001652.1	58672897	58676071	FAM111B	58874658	58894883
320827	1557007_a_at	25	11	6386294	6386318	25	1	MLT1C	LTR/ERVL-MaLR	6386116	6386539	PRKCDBP	6341877	6340176	SMPD1	6411655	6416228
323203	236668_at	25	17	42300755	42300779	25	1	MIRc	SINE/MIR	42300694	42300900	UBTF	42298994	42282401	SLC4A1	42345509	42325753
323155	1562876_s_at	25	2	111968723	111968699	25	1	L1ME1	LINE/L1	111968813	111967096	BCL2L11	111876955	111926024	ANAPC1	112642267	112523848
323014	1561318_at	25	1	25295072	25295048	25	1	Tigger13a	DNA/TcMar-Tigger	25295075	25294854	RUNX3	25291612	25226002	SYF2	25558993	25549170
318448	240764_at	25	10	77145250	77145226	25	1	MLT1G1	LTR/ERVL-MaLR	77145553	77145061	COMTD1	76995788	76993727	ZNF503	77161664	77157588
318451	208388_at	25	15	72110472	72110496	25	1	L1ME3	LINE/L1	72110030	72110543	CT62	71407833	71402583	MYO9A	72410918	72114632
318513	1570215_at	25	16	5807574	5807550	25	1	MLT1J1	LTR/ERVL-MaLR	5807675	5807531	FAM86A	5147809	5134305	RBFOX1	6069095	7763340
321209	1562941_at	25	X	121546342	121546318	25	1	L1MB1	LINE/L1	121546915	121546266	GLUD2	120181462	120183794	GRIA3	122318006	122624766
321118	237932_at	25	X	113119767	113119743	25	1	L1MC3	LINE/L1	113121389	113119528	AMOT	112084043	112017731	HTR2C	113818551	114144624
322859	236411_at	25	4	770801	770777	25	1	L1ME1	LINE/L1	770965	770700	PCGF3	699537	764428	CPLX1	819986	778745
323091	1562962_at	25					2	AluSx3	SINE/Alu
323109	239881_at	25	19	16992955	16992979	25	1	LTR76	LTR/ERV1	16992530	16993201	SIN3B	16940211	16991164	F2RL3	16999671	17003417
320536	1570301_at	25	8	75011898	75011922	25	1	MER72	LTR/ERV1	75011399	75012118	LY96	74903587	74941322	JPH1	75233563	75146935
323354	1557898_at	25	6	25245451	25245427	25	1	L1MEg2	LINE/L1	25246117	25245060	FAM65B	25042238	24797601	LRRC16A	25279306	25620758
323549	216229_x_at	25					2	L1M4b	LINE/L1
325313	229021_at	25	15	95027008	95027032	25	1	L1PA13	LINE/L1	95026464	95027085	MCTP2	94774767	95023632	AC016251.1	96831660	96831280
324761	235477_at	25	9	35603659	35603635	25	1	Charlie29a	DNA/hAT-Charlie	35603958	35603461	FAM166B	35563896	35561828	TESK1	35605367	35610038
324939	1561883_at	25	14	72467178	72467154	25	1	L2	LINE/L2	72467543	72467076	AC005477.1	72458326	72456191	DPF3	73360809	73086004
325329	1556064_at	25	22	46647805	46647829	25	1	Zaphod	DNA/hAT-Tip100	46647702	46648689	CDPF1	46646576	46639908	PKDREJ	46659219	46651560
325165	1556064_at	25	22	46647952	46647976	25	1	Zaphod	DNA/hAT-Tip100	46647702	46648689	CDPF1	46646576	46639908	PKDREJ	46659219	46651560
325101	1557008_at	25	5	24835870	24835846	25	1	MER61A	LTR/ERV1	24836021	24835685	CDH10	24645087	24487209	CDH9	27121257	26880709
325173	216187_x_at	25					2	AluSx1	SINE/Alu
325515	1561856_at	25	6	98431749	98431773	25	1	L1MD2	LINE/L1	98431192	98432303	MMS22L	97731093	97590037	POU3F2	99282580	99286660
325517	1565723_at	25	17	7770990	7770966	25	1	L2c	LINE/L2	7771691	7770950	CYB5D1	7761064	7765600	CHD3	7788124	7816078
325444	1563061_at	25	9	109173343	109173367	25	1	THE1B	LTR/ERVL-MaLR	109173297	109173657	TMEM38B	108456825	108538893	ZNF462	109625378	109775915
327457	1561749_at	25	7	44000678	44000654	25	1	MER51A	LTR/ERV1	44000916	44000412	UBE2D4	43966037	43993166	SPDYE1	44040488	44049721
327500	1561256_at	25	8	5363856	5363832	25	1	L1ME1	LINE/L1	5364226	5363654	CSMD1	4852494	2792875	MCPH1	6264113	6501144
327481	1561436_at	25	17	60913344	60913368	25	1	L1MD1	LINE/L1	60913184	60913754	MARCH10	60885705	60778675	TANC2	61086917	61505060
327487	241108_at	25	7	47963868	47963844	25	1	LTR8B	LTR/ERV1	47964418	47963650	C7orf69	47834889	47859445	SUN3	48068716	48026745
327444	1555845_at	25	3	44533472	44533448	25	1	MER95	LTR/ERV1	44533640	44533243	ZNF445	44519162	44481262	ZNF852	44552128	44540462
325617	239109_at	25	10	46952648	46952624	25	1	LTR78	LTR/ERV1	46952992	46952488	PTPN20A	46641045	46549955	SYT15	46971400	46955444
325614	242346_x_at	25					2	LTR70	LTR/ERV1
325563	1562069_at	25	19	12138492	12138516	25	1	MER9a3	LTR/ERVK	12138172	12138629	ZNF433	12146556	12125547	ZNF878	12167127	12154620
325671	1562664_at	25	7	115915923	115915899	25	1	L2	LINE/L2	115915934	115915717	TES	115850547	115898837	CAV2	115927434	116148595
325672	1556347_at	25	9	95327235	95327259	25	1	L1ME4b	LINE/L1	95327093	95327326	ECM2	95298937	95256365	IPPK	95432547	95375466
327234	1561414_at	25	9	30389253	30389229	25	1	L1M4	LINE/L1	30389842	30389060	LINGO2	28670283	27948076	ACO1	32384618	32450834
325812	216527_at	25	6	30268639	30268615	25	1	L1PA15	LINE/L1	30268729	30265851	TRIM26	30181204	30152232	TRIM39	30294256	30311506
327554	1557214_at	25	4	171663558	171663534	25	1	MER21C	LTR/ERVL	171663824	171663073	AADAT	171012850	170981373	GALNTL6	172733405	173962710
327933	1557665_at	25	11	67461367	67461343	25	1	HERVIP10F-int	LTR/ERV1	67463058	67461005	ALDH3B2	67448671	67429633	UNC93B1	67772452	67758575
327918	1561069_at	25	10	107923561	107923585	25	1	L1M4b	LINE/L1	107921331	107923791	SORCS3	106400859	107024993	SORCS1	108924292	108333421
327849	1558660_at	25	10	4452375	4452399	25	1	MLT2A2	LTR/ERVL	4452227	4452736	KLF6	3827473	3818188	AKR1E2	4828821	4890254
329764	1552287_s_at	25	16	90062656	90062680	25	1	L1MB7	LINE/L1	90062578	90063012	CENPBD1	90038942	90036206	DBNDD1	90086536	90071273
329695	1556709_a_at	25	16	25079857	25079881	25	1	L2	LINE/L2	25079831	25080147	ARHGAP17	25026987	24930706	LCMT1	25123050	25189552
330019	241647_x_at	25	3	165285409	165285385	25	1	L1MEf	LINE/L1	165285815	165285307	SLITRK3	164914897	164904508	BCHE	165555260	165490692
330090	241607_at	25	1	177975945	177975921	25	1	L1MB3	LINE/L1	177975949	177975721	SEC16B	177939348	177896701	RASAL2	178062864	178448644
329540	1566219_at	25					2	MER83	LTR/ERV1
330387	1566084_at	25					2	LTR5_Hs	LTR/ERVK
330386	1561228_at	25					2	LTR45C	LTR/ERV1
330363	1559577_at	25	9	137782261	137782285	25	1	MER41B	LTR/ERV1	137781847	137782429	FCN2	137772654	137779924	FCN1	137809809	137801431
328172	216792_at	25	19	36619469	36619493	25	1	LTR10B	LTR/ERV1	36619380	36619667	TBCB	36605191	36616849	CAPNS1	36630477	36641255
328125	1559939_at	25	2	65952691	65952715	25	1	MER21C	LTR/ERVL	65952525	65953256	SPRED2	65659771	65537985	MEIS1	66660584	66801001
327689	1562058_at	25	12	23326521	23326545	25	1	MLT1H	LTR/ERVL-MaLR	23326221	23326686	ETNK1	22778009	22843599	SOX5	24103966	23682440
327784	235064_s_at	25	20	5844462	5844486	25	1	LTR16A2	LTR/ERVL	5844162	5844600	C20orf196	5731039	5844558	CHGB	5892076	5906007
327769	216319_at	25					2	L1PA13	LINE/L1
327813	1563660_at	25	3	163474850	163474874	25	1	L1M1	LINE/L1	163473832	163476728	OTOL1	161214596	161221730	SI	164796283	164696686
327818	1553299_at	25	1	228785694	228785718	25	1	MER101-int	LTR/ERV1	228784917	228785885	RNF187	228674762	228683467	RHOU	228870824	228882416
327728	233419_at	25	9	2680959	2680935	25	1	MIRb	SINE/MIR	2681059	2680846	VLDLR	2621834	2654480	KCNV2	2717502	2730037
327998	234578_at	25					2	L1PB1	LINE/L1
331769	1569944_at	25	12	46052894	46052918	25	1	MER65A	LTR/ERV1	46052840	46053161	ANO6	45609770	45834187	ARID2	46123448	46301823
330483	1563133_at	25	14	105570381	105570405	25	1	L1M3d	LINE/L1	105569180	105570910	GPR132	105531782	105515728	JAG2	105635161	105607318
330553	222883_at	25	1	53150387	53150363	25	1	L1MC1	LINE/L1	53151221	53150127	FAM159A	53099016	53135355	SELRC1	53164038	53152508
329849	AFFX-HUMRGE/M10098_5_at	25	21	9827174	9827198	25	1	SSU-rRNA_Hsa	rRNA	9827005	9827581				TPTE	11029719	10906201
329428	1570243_at	25	1	231657373	231657349	25	1	MLT1D	LTR/ERVL-MaLR	231657753	231657258	EGLN1	231560790	231499497	TSNAX	231664399	231702270
329430	237771_s_at	25					2	MER77	LTR/ERVL
328193	1563827_at	25	9	98869529	98869505	25	1	Tigger2a	DNA/TcMar-Tigger	98869745	98869307	ERCC6L2	98637983	98776842	HSD17B3	99064434	98997588
329582	222720_x_at	25	1	186390053	186390077	25	1	L1ME3F	LINE/L1	186389688	186390446	OCLM	186369704	186370587	PDC	186430254	186412698
331872	242208_at	25	10	43011705	43011681	25	1	AluJb	SINE/Alu	43011731	43011430	AL133216.1	38717074	38736820	ZNF33B	43134016	43069633
329984	1561942_x_at	25					2	LTR13	LTR/ERVK
329970	1562327_at	25	10	10124913	10124937	25	1	MSTA	LTR/ERVL-MaLR	10124802	10125003	GATA3	8095567	8117161	LINC00710	10994143	10969021
332273	1564259_at	25	7	95349644	95349668	25	1	LTR33C	LTR/ERVL	95349536	95350054	PDK4	95225803	95212811	DYNC1I1	95401866	95739634
332569	222720_x_at	25	1	186390235	186390259	25	1	L1ME3F	LINE/L1	186389688	186390446	OCLM	186369704	186370587	PDC	186430254	186412698
332607	1566688_at	25	19	22217701	22217725	24	1	BSR/Beta	Satellite	22216912	22219477	ZNF208	22193751	22115760	ZNF257	22235254	22274282
332608	233958_at	25	3	81148776	81148800	25	1	AluJr4	SINE/Alu	81148683	81148975	ROBO1	79816965	78646390	GBE1	81811312	81538850
332015	243844_at	25	4	137718231	137718207	25	1	ERVL-E-int	LTR/ERVL	137718416	137717869	PABPC4L	135122903	135117488	PCDH18	138453648	138440072
331994	1564358_at	25	1	14728252	14728276	25	1	L1ME3G	LINE/L1	14728215	14728625	PRDM2	14026693	14151574	KAZN	14925200	15444539
332425	1566632_at	25	17	60497131	60497155	25	1	L1ME1	LINE/L1	60497060	60497226	EFCAB3	60447579	60493837	METTL2A	60501228	60527454
332696	238310_at	25	X	22714944	22714920	25	1	L1MC5a	LINE/L1	22716719	22714627	ZNF645	22291065	22292574	DDX53	23018087	23020204
336926	1557301_a_at	25	17	38086051	38086075	25	1	L1MC5	LINE/L1	38085849	38086260	ORMDL3	38083854	38077294	LRRC3C	38097727	38101000
337000	215978_x_at	25					2	AluSg	SINE/Alu
337223	1557717_at	25	13	69435950	69435926	25	1	L1MA4A	LINE/L1	69437957	69434577	PCDH9	67804468	66876967	KLHL1	70682591	70274726
334887	244308_at	25	10	46953148	46953172	25	1	LTR33B	LTR/ERVL	46953077	46953260	PTPN20A	46641045	46549955	SYT15	46971400	46955444
334500	233438_at	25	6	88087973	88087997	25	1	L1ME4b	LINE/L1	88087661	88088203	C6orf163	88054571	88075181	C6orf164	88106840	88109467
339151	1561817_at	25	17	7961636	7961660	25	1	HERVK-int	LTR/ERVK	7961311	7961800	ALOX15B	7942335	7952452	ALOX12B	7991021	7975954
339153	1552466_x_at	25	21	29912565	29912589	25	1	L1ME4b	LINE/L1	29912533	29912707	ADAMTS5	28338832	28290231	N6AMT1	30257693	30244513
332769	240764_at	25	10	77145520	77145496	25	1	MLT1G1	LTR/ERVL-MaLR	77145553	77145061	COMTD1	76995788	76993727	ZNF503	77161664	77157588
332786	1559103_s_at	25	4	113151061	113151037	25	1	L1ME4a	LINE/L1	113151184	113150962	C4orf32	113066553	113110237	AP1AR	113152893	113191203
332753	1556107_at	25	1	207546174	207546198	25	1	MLT1H	LTR/ERVL-MaLR	207546065	207546199	CD55	207494853	207534311	CR2	207627575	207663240
332831	228908_s_at	25	21	46716893	46716917	25	1	MER58A	DNA/hAT-Charlie	46716713	46716937	POFUT2	46707813	46683843	COL18A1	46825052	46933634
334137	239881_at	25					2	LTR76	LTR/ERV1
334361	1554841_at	25	4	75107791	75107815	24	1	L1MD1	LINE/L1	75107469	75107894	AC093677.1	75024085	75023327	EPGN	75174190	75181024
339238	1563015_at	25	3	34917419	34917395	25	1	L2a	LINE/L2	34917500	34917331	PDCD6IP	33839844	33911194	ARPP21	35680437	35835988
338944	1553299_at	25	1	228785668	228785692	25	1	MER101-int	LTR/ERV1	228784917	228785885	RNF187	228674762	228683467	RHOU	228870824	228882416
339377	1557665_at	25	11	67461541	67461517	25	1	HERVIP10F-int	LTR/ERV1	67463058	67461005	ALDH3B2	67448671	67429633	UNC93B1	67772452	67758575
336721	1558220_at	25					2	L1MC5a	LINE/L1
336692	1553299_at	25	1	228785179	228785203	25	1	MER101-int	LTR/ERV1	228784917	228785885	RNF187	228674762	228683467	RHOU	228870824	228882416
334307	240895_at	25	6	79953694	79953718	25	1	MLT1I	LTR/ERVL-MaLR	79953675	79953827	HMGN3	79944406	79910962	LCA5	80247147	80194708
335032	240447_at	25	1	43922486	43922510	25	1	L1ME3D	LINE/L1	43922307	43922650	HYI	43919660	43916824	PTPRF	43990858	44089343
334934	1563064_at	25	16	50890675	50890651	25	1	MLT1E2	LTR/ERVL-MaLR	50891060	50890482	CYLD	50775961	50835846	SALL1	51185278	51169886
337475	1556180_at	25	5	180262261	180262285	25	1	MLT2B3	LTR/ERVL	180262165	180262490	MGAT1	180242652	180217541	ZFP62	180288286	180274611
335088	1568597_at	25					2	LTR6B	LTR/ERV1
335064	241853_at	25	1	100728528	100728504	25	1	L1MB7	LINE/L1	100728962	100728269	DBT	100715390	100659736	RTCA	100731763	100758325
334676	225193_at	25	22	26910323	26910347	25	1	L1MC4	LINE/L1	26909940	26910456	TFIP11	26908471	26887191	TPST2	26992681	26921458
334686	1557848_at	25	12	103953232	103953256	25	1	MER77	LTR/ERVL	103952728	103953321	C12orf42	103889749	103631369	STAB2	103981051	104160505
334700	235291_s_at	25	5	42985568	42985544	25	1	LTR26	LTR/ERV1	42985951	42985432	SEPP1	42887494	42799982	ANXA2R	43043272	43039335
339433	1569306_at	25	1	174964958	174964934	25	1	MLT1O	LTR/ERVL-MaLR	174965025	174964626	GPR52	174417212	174418683	CACYBP	174968300	174980851
339485	1558186_s_at	25	12	92877380	92877404	25	1	Tigger3a	DNA/TcMar-Tigger	92877249	92877580	CLLU1	92815307	92824778	C12orf74	93096619	93102325
337113	231254_at	25					2	MER51C	LTR/ERV1
337067	1556185_a_at	25					2	L1MA5A	LINE/L1
334728	1564367_at	25	X	47595496	47595520	25	1	MLT1E1A	LTR/ERVL-MaLR	47595483	47595611	UXT	47518560	47511197	ZNF81	47696301	47861960
[truncated: 4,902 more rows]
