# Supplementary material for: Microarray analysis reveals global modulation of endogenous retroelement transcription by microbes
Source: Retrovirology. 2014 Jul 25;11:59. doi: 10.1186/1742-4690-11-59 (PMC4222864; doi:10.1186/1742-4690-11-59)
Supplement: Supplementary file 3 — Additional file 3: Archive of human annotation files. Probe annotation files (csv format), as defined in the Methods, for the following Affymetrix platforms: hg_u95a, hg_u95a_v2, hg_u95b, hg_u95c, hg_u95e, hu6800, hg_u133a, hg_u133a_v2, hg_u133b, hg_u133_plus_v2, hg_u219, hg_focus, hugene_1_0_st, and hugene_2_0_st. Shortened platform names correspond to identifiers used within the ‘oligo’ Bioconductor R package. Column identifiers are pid – probe id, probeset – Affymetrix probeset, plen – probe length, sid – target chromosome, sstart – start position of probe on sid, send – end position of probe on sid, nident – identity within the region sstart to send, numhits – number of hits recorded by BLASTn, repeat – RepBase-defined repeat, repclass – RepBase-defined repeat class, rstart – start position of repetitive element, rend – end position of repetitive element, 5id – symbol of nearest 5′ protein coding gene, 5start – start position of 5id, 5stop – end position of 5id, 3id – symbol of nearest 3′ protein coding gene, 3start – start position of 3id, 3stop – end position of 3id. (ZIP 3 MB) [file 12977_2014_3913_MOESM3_ESM.zip › human/affy_hg_u219.csv]

pid	probeset	plen	sid	sstart	send	nident	numhits	repeat	repclass	rstart	rend	5id	5start	5stop	3id	3start	3stop
760	AFFX-HUMRGE/M10098_M_at	25	GL000220.1	110171	110195	25	1	SSU-rRNA_Hsa	rRNA	109078	110946
1936	11764028_at	25	8	104457146	104457122	25	1	LTR16B	LTR/ERVL	104457336	104456887	DCAF13	104426942	104455681	RIMS2	104512976	105268322
4839	11763837_s_at	25	Y	15346649	15346625	25	1	MER52A	LTR/ERV1	15347350	15345868	DDX3Y	15016019	15032390	UTY	15592553	15360259
5433	11750254_a_at	25	4	83535232	83535208	25	1	MamRep605	LTR?	83535356	83534993	TMEM150C	83483510	83405743	SCD5	83720010	83550692
5443	AFFX-HUMRGE/M10098_5_at	25	21	9827372	9827396	25	1	SSU-rRNA_Hsa	rRNA	9827005	9827581				TPTE	11029719	10906201
6801	11762489_a_at	25	19	52021345	52021321	25	1	L1MEg	LINE/L1	52021582	52020670	SIGLEC12	52005043	51994611	SIGLEC6	52035110	52022779
1307	11764257_a_at	25	4	187982022	187982046	25	1	L2c	LINE/L2	187982019	187982218	FAT1	187647876	187508937	ZFP42	188916925	188926204
1319	AFFX-HUMRGE/M10098_5_at	25					2	SSU-rRNA_Hsa	rRNA
859	11764257_a_at	25	4	187982021	187982045	25	1	L2c	LINE/L2	187982019	187982218	FAT1	187647876	187508937	ZFP42	188916925	188926204
845	AFFX-HUMRGE/M10098_5_at	25					2	SSU-rRNA_Hsa	rRNA
6280	11722432_at	25	1	186390058	186390082	25	1	L1ME3F	LINE/L1	186389688	186390446	OCLM	186369704	186370587	PDC	186430254	186412698
3239	11746308_a_at	25	20	46999162	46999186	25	1	LTR48	LTR/ERV1	46998915	46999532	SULF2	46415360	46285092	PREX1	47444420	47240790
4604	11761409_at	25	9	86328189	86328213	25	1	HSMAR1	DNA/TcMar-Mariner	86327249	86328520	UBQLN1	86323118	86274878	GKAP1	86444431	86354336
5496	AFFX-HUMRGE/M10098_M_at	25					2	SSU-rRNA_Hsa	rRNA
6057	11762458_x_at	25	19	52021345	52021321	25	1	L1MEg	LINE/L1	52021582	52020670	SIGLEC12	52005043	51994611	SIGLEC6	52035110	52022779
3286	11737341_a_at	25	20	61141847	61141823	25	1	MSTB	LTR/ERVL-MaLR	61142191	61141790	GATA5	61051026	61038553	C20orf166	61147660	61167971
9158	11731284_a_at	25	15	72110107	72110131	25	1	L1ME3	LINE/L1	72110030	72110543	CT62	71407833	71402583	MYO9A	72410918	72114632
8066	11757248_s_at	25	9	79014751	79014775	25	1	L1MC2	LINE/L1	79014690	79015117	RFK	79009433	79000433	GCNT1	79034752	79122332
7556	11762939_at	25	Y	23200359	23200335	25	1	HERVH-int	LTR/ERV1	23201907	23200101	RPS4Y2	22918050	22942918	CYorf17	23548246	23544840
12750	11730321_a_at	25	12	9851770	9851794	25	1	LTR48B	LTR/ERV1	9851350	9851889	CLEC2D	9809270	9848413	CLECL1	9885895	9868456
12023	11741855_at	25	3	121309169	121309193	25	1	MSTD	LTR/ERVL-MaLR	121309089	121309522	ARGFX	121289551	121305481	FBXO40	121311966	121349139
12862	11763107_at	25	Y	23207077	23207053	24	1	LTR7	LTR/ERV1	23207131	23206633	RPS4Y2	22918050	22942918	CYorf17	23548246	23544840
12897	11721167_a_at	25	20	34820358	34820382	25	1	MIR3	SINE/MIR	34820205	34820398	AL121895.1	34758180	34756461	AAR2	34824381	34858840
14982	11740895_a_at	25	17	1615375	1615351	25	1	L1ME4a	LINE/L1	1615571	1615192	TLCD2	1613732	1611064	WDR81	1619817	1641893
14983	11736304_a_at	25	17	1615375	1615351	25	1	L1ME4a	LINE/L1	1615571	1615192	TLCD2	1613732	1611064	WDR81	1619817	1641893
13661	11764183_at	25	8	24721772	24721796	25	1	L2b	LINE/L2	24721614	24721906	ADAM7	24298443	24384483	NEFM	24770525	24776607
15045	11759375_at	25	X	15298319	15298295	25	1	L1MA5	LINE/L1	15298703	15298040	ASB11	15333778	15298053	PIGA	15353676	15337573
16937	11727971_at	25	7	116863442	116863466	25	1	UCON86	LINE/L2	116863404	116863545	AC106873.4	116607526	116605900	WNT2	116963343	116916685
16859	11758828_at	25	1	161213011	161213035	25	1	L2c	LINE/L2	161212258	161213070	NR1I3	161208092	161199456	PCP4L1	161228517	161255240
15459	AFFX-HUMRGE/M10098_M_at	25					2	SSU-rRNA_Hsa	rRNA
16340	11750254_a_at	25	4	83534455	83534431	25	1	MLT2B3	LTR/ERVL	83534798	83534221	TMEM150C	83483510	83405743	SCD5	83720010	83550692
17107	11731284_a_at	25	15	72110287	72110311	25	1	L1ME3	LINE/L1	72110030	72110543	CT62	71407833	71402583	MYO9A	72410918	72114632
17809	11729589_a_at	25	19	51382184	51382208	25	1	L1M5	LINE/L1	51382080	51382280	AC037199.1	51378040	51377552	KLK4	51413994	51409608
17170	11764241_at	25	2	121807880	121807904	25	1	LTR67B	LTR/ERVL	121807799	121808321	GLI2	121493199	121750229	TFCP2L1	122042783	121974163
17489	11744771_at	25	Y	7678308	7678332	25	1	BSR/Beta	Satellite	7676991	7678532	TBL1Y	6778727	6959724	TSPY4	9175073	9177893
18250	11761195_x_at	25	2	85538854	85538830	25	1	Tigger3b	DNA/TcMar-Tigger	85538986	85538748	TCF7L1	85360533	85537511	TGOLN2	85555548	85545147
18249	11761194_at	25	2	85538854	85538830	25	1	Tigger3b	DNA/TcMar-Tigger	85538986	85538748	TCF7L1	85360533	85537511	TGOLN2	85555548	85545147
18041	11764284_at	25	4	188571754	188571778	25	1	ERV3-16A3_I-int	LTR/ERVL	188570349	188571906	FAT1	187647876	187508937	ZFP42	188916925	188926204
20599	11764284_at	25	4	188571738	188571762	25	1	ERV3-16A3_I-int	LTR/ERVL	188570349	188571906	FAT1	187647876	187508937	ZFP42	188916925	188926204
21163	11757248_s_at	25	9	79014843	79014867	25	1	L1MC2	LINE/L1	79014690	79015117	RFK	79009433	79000433	GCNT1	79034752	79122332
22113	11762605_at	25	5	86345624	86345600	25	1	MER11C	LTR/ERVK	86345646	86344561	COX7C	85913721	85916779	AC008394.1	86534822	86512423
24625	11731284_a_at	25	15	72110270	72110294	25	1	L1ME3	LINE/L1	72110030	72110543	CT62	71407833	71402583	MYO9A	72410918	72114632
23187	11762423_x_at	25					2	AluJr	SINE/Alu
23188	11762422_at	25					2	AluJr	SINE/Alu
23048	11762967_at	25	5	103559337	103559313	24	1	MER52C	LTR/ERV1	103560392	103559275	NUDT12	102898494	102884556	EFNA5	107006596	106712590
22720	11748498_x_at	25	9	95591403	95591427	25	1	L1MA4A	LINE/L1	95591216	95591921	BICD2	95527094	95473645	ZNF484	95640304	95607874
25810	11763119_x_at	25					2	HERVK-int	LTR/ERVK
26019	AFFX-HUMRGE/M10098_M_at	25	16	33963345	33963369	25	1	SSU-rRNA_Hsa	rRNA	33962497	33964361	RP11-812E19.9	33647696	33647044	CTD-2144E22.5	34256507	34257278
25892	11740021_at	25	10	15117665	15117641	25	1	L1MD1	LINE/L1	15117690	15117401	OLAH	15074226	15115851	ACBD7	15130775	15119522
25880	11761139_at	25	8	62788133	62788109	25	1	MLT1A	LTR/ERVL-MaLR	62788294	62787917	ASPH	62627155	62413116	NKAIN3	63161150	63912211
26466	11746308_a_at	25	20	46999094	46999118	25	1	LTR48	LTR/ERV1	46998915	46999532	SULF2	46415360	46285092	PREX1	47444420	47240790
26594	11760627_a_at	25					2	L1MC5a	LINE/L1
26782	11735747_a_at	25	19	43428603	43428579	25	1	MER65-int	LTR/ERV1	43429777	43428578	PSG6	43423715	43406231	PSG11	43530664	43511808
27539	11762974_at	25	3	109101454	109101478	25	1	MER89	LTR/ERV1	109101375	109101799	DPPA4	109056419	109044988	RP11-553A10.1	110612323	110607231
27418	11762458_x_at	25	19	52021051	52021027	25	1	L1MEg	LINE/L1	52021582	52020670	SIGLEC12	52005043	51994611	SIGLEC6	52035110	52022779
28180	11763155_at	25	4	69625593	69625569	25	1	L1P4a	LINE/L1	69626106	69625172	UGT2B15	69536346	69512348	UGT2B10	69681711	69696914
28047	11735747_a_at	25	19	43428604	43428580	25	1	MER65-int	LTR/ERV1	43429777	43428578	PSG6	43423715	43406231	PSG11	43530664	43511808
28391	11764028_at	25	8	104457293	104457269	25	1	LTR16B	LTR/ERVL	104457336	104456887	DCAF13	104426942	104455681	RIMS2	104512976	105268322
28855	11763137_at	25	4	171502721	171502697	25	1	MER1B	DNA/hAT-Charlie	171502852	171502531	AADAT	171012850	170981373	GALNTL6	172733405	173962710
28779	11730988_at	25	8	6505831	6505855	25	1	ERV3-16A3_LTR	LTR/ERVL	6505480	6505910	ANGPT2	6420930	6357172	AGPAT5	6565878	6617184
30776	11764257_a_at	25	4	187982020	187982044	25	1	L2c	LINE/L2	187982019	187982218	FAT1	187647876	187508937	ZFP42	188916925	188926204
29852	11752851_a_at	25	12	42839997	42840021	25	1	HERVK22-int	LTR/ERVK	42837368	42840501	ZCRB1	42719920	42705880	PRICKLE1	42984157	42852140
29851	11752852_x_at	25	12	42839997	42840021	25	1	HERVK22-int	LTR/ERVK	42837368	42840501	ZCRB1	42719920	42705880	PRICKLE1	42984157	42852140
30769	11740944_at	25	1	43819645	43819669	25	1	MIR	SINE/MIR	43819571	43819794	MPL	43803478	43818443	CDC20	43824626	43828874
31480	11754224_x_at	25	7	102121141	102121117	25	1	L1MC5	LINE/L1	102121233	102120935	POLR2J	102119354	102113565	RASA4B	102184211	102122892
30106	11763194_at	25	11	4223699	4223723	25	1	MER110-int	LTR/ERV1	4222845	4223783	RRM1	4115937	4160106	OR52B4	4389616	4388493
30249	11757248_s_at	25	9	79014754	79014778	25	1	L1MC2	LINE/L1	79014690	79015117	RFK	79009433	79000433	GCNT1	79034752	79122332
30929	11762269_at	25	10	15057163	15057139	25	1	HERVE-int	LTR/ERV1	15057355	15055300	MEIG1	15001438	15030049	OLAH	15074226	15115851
31257	11738833_a_at	25	14	96137743	96137767	25	1	L2a	LINE/L2	96137334	96137785	GLRX5	95999840	96011061	TCL1B	96152754	96158980
32047	11729589_a_at	25	19	51382110	51382134	25	1	L1M5	LINE/L1	51382080	51382280	AC037199.1	51378040	51377552	KLK4	51413994	51409608
32494	11724386_a_at	25	20	5844295	5844319	25	1	LTR16A2	LTR/ERVL	5844162	5844600	C20orf196	5731039	5844558	CHGB	5892076	5906007
33406	11729805_a_at	25	12	42840780	42840804	25	1	LTR22E	LTR/ERVK	42840505	42840958	ZCRB1	42719920	42705880	PRICKLE1	42984157	42852140
34722	11737341_a_at	25	20	61141934	61141910	25	1	MSTB	LTR/ERVL-MaLR	61142191	61141790	GATA5	61051026	61038553	C20orf166	61147660	61167971
35081	11730988_at	25	8	6505747	6505771	25	1	ERV3-16A3_LTR	LTR/ERVL	6505480	6505910	ANGPT2	6420930	6357172	AGPAT5	6565878	6617184
35114	11748754_a_at	25	4	185263187	185263163	25	1	MLT1H	LTR/ERVL-MaLR	185263426	185262943	ENPP6	185142383	185009859	IRF2	185395734	185308867
35168	11762519_at	25	1	187612547	187612571	25	1	MER61-int	LTR/ERV1	187611283	187612762	PLA2G4A	186798085	186958113	FAM5C	190446759	190066792
37621	11749298_a_at	25	19	19868715	19868691	25	1	MSTA-int	LTR/ERVL-MaLR	19868935	19868240	ZNF14	19843906	19821280	ZNF506	19932560	19896648
37887	11758944_at	25	6	41074044	41074068	25	1	L1MC5a	LINE/L1	41073906	41074135	NFYA	41040684	41067715	TREML1	41122075	41117080
38119	AFFX-HUMRGE/M10098_M_at	25					2	SSU-rRNA_Hsa	rRNA
35906	11764241_at	25	2	121807888	121807912	25	1	LTR67B	LTR/ERVL	121807799	121808321	GLI2	121493199	121750229	TFCP2L1	122042783	121974163
35944	11761694_at	25	10	134777616	134777592	25	1	MLT1C	LTR/ERVL-MaLR	134777655	134777297	TTC40	134756327	134621896	GPR123	134901409	134945179
38786	11757248_s_at	25					2	L1MC2	LINE/L1
39561	11738921_at	25	7	102616604	102616628	25	1	HERVH48-int	LTR/ERV1	102614856	102617487	LRRC17	102553438	102585396	ARMC10	102715328	102740205
41554	11763389_a_at	25	19	29459880	29459904	25	1	LTR16D	LTR/ERVL	29459736	29460096	ZNF254	24216276	24312654	UQCRFS1	29704448	29698173
45201	11762788_at	25	14	70282587	70282611	25	1	LTR3A	LTR/ERVK	70282319	70282740	SLC10A1	70264006	70242134	SMOC1	70320848	70499083
41715	11763389_a_at	25	19	29459879	29459903	25	1	LTR16D	LTR/ERVL	29459736	29460096	ZNF254	24216276	24312654	UQCRFS1	29704448	29698173
41714	11763458_a_at	25	19	29459879	29459903	25	1	LTR16D	LTR/ERVL	29459736	29460096	ZNF254	24216276	24312654	UQCRFS1	29704448	29698173
47046	11762033_at	25	14	76151095	76151119	25	1	Charlie2b	DNA/hAT-Charlie	76150929	76151130	C14orf1	76127532	76116134	IFT43	76368479	76550928
47488	11738921_at	25					2	HERVH48-int	LTR/ERV1
48259	11762033_at	25	14	76151175	76151199	25	1	L1ME3A	LINE/L1	76151152	76151335	C14orf1	76127532	76116134	IFT43	76368479	76550928
50483	11762057_at	25	4	75107573	75107597	25	1	L1MD1	LINE/L1	75107469	75107894	AC093677.1	75024085	75023327	EPGN	75174190	75181024
50538	11730988_at	25	8	6505484	6505508	25	1	ERV3-16A3_LTR	LTR/ERVL	6505480	6505910	ANGPT2	6420930	6357172	AGPAT5	6565878	6617184
50378	11764133_at	25	17	40903500	40903476	25	1	MIRb	SINE/MIR	40903644	40903386	EZH1	40897071	40852293	RAMP2	40910465	40915059
49531	AFFX-HUMRGE/M10098_5_at	25	21	9827330	9827354	25	1	SSU-rRNA_Hsa	rRNA	9827005	9827581				TPTE	11029719	10906201
53942	11724386_a_at	25	20	5844189	5844213	25	1	LTR16A2	LTR/ERVL	5844162	5844600	C20orf196	5731039	5844558	CHGB	5892076	5906007
53608	11761198_at	25					2	HERVE-int	LTR/ERV1
54932	11762130_x_at	25	1	196764340	196764364	25	1	THE1B	LTR/ERVL-MaLR	196764234	196764586	CFHR3	196743925	196763203	CFHR1	196788875	196801319
56057	11763031_at	25	X	96299857	96299881	25	1	L2	LINE/L2	96299433	96300088	RPA4	96138907	96140446	PCDH19	99665271	99546642
58167	11754621_s_at	25	15	69387812	69387836	25	1	L2a	LINE/L2	69387496	69387927	NOX5	69222864	69355083	GLCE	69452923	69564556
59304	11761694_at	25	10	134777439	134777415	25	1	MLT1C	LTR/ERVL-MaLR	134777655	134777297	TTC40	134756327	134621896	GPR123	134901409	134945179
59505	11764272_at	25	4	19038826	19038850	25	1	MLT1B	LTR/ERVL-MaLR	19038793	19039191	LCORL	18023499	17844839	SLIT2	20254883	20622184
60088	11738833_a_at	25	14	96137750	96137774	25	1	L2a	LINE/L2	96137334	96137785	GLRX5	95999840	96011061	TCL1B	96152754	96158980
62231	11764183_at	25	8	24721671	24721695	25	1	L2b	LINE/L2	24721614	24721906	ADAM7	24298443	24384483	NEFM	24770525	24776607
62399	11746308_a_at	25	20	46999082	46999106	25	1	LTR48	LTR/ERV1	46998915	46999532	SULF2	46415360	46285092	PREX1	47444420	47240790
63996	11729184_s_at	25	12	48055978	48055954	25	1	MLT1A0	LTR/ERVL-MaLR	48056024	48055676	PCED1B	47473386	47630443	RPAP3	48099844	48057070
61551	11762974_at	25	3	109101560	109101584	25	1	MER89	LTR/ERV1	109101375	109101799	DPPA4	109056419	109044988	RP11-553A10.1	110612323	110607231
62577	11749298_a_at	25	19	19868560	19868536	25	1	MSTA-int	LTR/ERVL-MaLR	19868935	19868240	ZNF14	19843906	19821280	ZNF506	19932560	19896648
64402	11742419_at	25	16	46736495	46736471	25	1	L1MC5a	LINE/L1	46736520	46736376	ORC6	46723555	46732306	MYLK3	46824319	46740891
65583	11750254_a_at	25	4	83535248	83535224	25	1	MamRep605	LTR?	83535356	83534993	TMEM150C	83483510	83405743	SCD5	83720010	83550692
65730	11761198_at	25	5	87485621	87485597	25	1	HERVE-int	LTR/ERV1	87486546	87485053	TMEM161B	87565293	87485450	MEF2C	88199922	88013975
65827	11730321_a_at	25	12	9851684	9851708	25	1	LTR48B	LTR/ERV1	9851350	9851889	CLEC2D	9809270	9848413	CLECL1	9885895	9868456
65891	11736305_x_at	25	17	1615470	1615446	25	1	L1ME4a	LINE/L1	1615571	1615192	TLCD2	1613732	1611064	WDR81	1619817	1641893
66008	11755167_s_at	25	5	180262182	180262206	25	1	MLT2B3	LTR/ERVL	180262165	180262490	MGAT1	180242652	180217541	ZFP62	180288286	180274611
66676	11761619_at	25	21	39739572	39739548	25	1	MLT1F1	LTR/ERVL-MaLR	39739647	39739188	KCNJ15	39529128	39673748	ERG	40033704	39751949
66238	11761409_at	25	9	86328039	86328063	25	1	HSMAR1	DNA/TcMar-Mariner	86327249	86328520	UBQLN1	86323118	86274878	GKAP1	86444431	86354336
67075	11764183_at	25	8	24722054	24722078	25	1	L1MA1	LINE/L1	24721907	24722162	ADAM7	24298443	24384483	NEFM	24770525	24776607
68849	11735722_a_at	25	2	219211104	219211128	25	1	L2c	LINE/L2	219211018	219211505	TMBIM1	219157309	219138915	C2orf62	219221579	219232822
66750	11760821_at	25	2	73934272	73934296	25	1	MER67C	LTR/ERV1	73934123	73934779	NAT8	73869520	73867959	TPRKB	73964527	73956231
66502	11739601_at	25	7	121714148	121714124	25	1	L1MB8	LINE/L1	121714148	121713629	PTPRZ1	121513143	121702090	AASS	121784334	121715701
67542	11754621_s_at	25	15	69387856	69387880	25	1	L2a	LINE/L2	69387496	69387927	NOX5	69222864	69355083	GLCE	69452923	69564556
69133	11736304_a_at	25	17	1615436	1615412	25	1	L1ME4a	LINE/L1	1615571	1615192	TLCD2	1613732	1611064	WDR81	1619817	1641893
69083	11763119_x_at	25					2	HERVK-int	LTR/ERVK
70318	11763367_at	25	2	192561140	192561164	25	1	L1MC5a	LINE/L1	192561111	192561542	NABP1	192542794	192553251	SDPR	192711981	192699028
70247	11762519_at	25	1	187612441	187612465	25	1	MER61-int	LTR/ERV1	187611283	187612762	PLA2G4A	186798085	186958113	FAM5C	190446759	190066792
70235	11741855_at	25	3	121309158	121309182	25	1	MSTD	LTR/ERVL-MaLR	121309089	121309522	ARGFX	121289551	121305481	FBXO40	121311966	121349139
71257	11762939_at	25					2	HERVH-int	LTR/ERV1
73324	AFFX-HUMRGE/M10098_M_at	25	GL000220.1	109910	109934	25	1	SSU-rRNA_Hsa	rRNA	109078	110946
72738	11762423_x_at	25	1	26555762	26555786	25	1	AluJr	SINE/Alu	26555653	26555969	CATSPER4	26517052	26529459	CEP85	26560691	26605299
72737	11762422_at	25	1	26555762	26555786	25	1	AluJr	SINE/Alu	26555653	26555969	CATSPER4	26517052	26529459	CEP85	26560691	26605299
72966	11750596_s_at	25	3	138843520	138843544	25	1	MIR	SINE/MIR	138843361	138843573	PRR23C	138763734	138760944	COPB2	139108574	139074442
73100	11740896_s_at	25	17	1615308	1615284	25	1	L1ME4a	LINE/L1	1615571	1615192	TLCD2	1613732	1611064	WDR81	1619817	1641893
73443	11757689_a_at	25	19	4772308	4772332	25	1	L2b	LINE/L2	4772137	4772513	DPP9	4724685	4675236	FEM1A	4791728	4795571
73742	11759721_a_at	25	21	45158457	45158481	25	1	LTR14	LTR/ERVK	45158329	45158803	PDXK	45138975	45182188	CSTB	45196326	45192393
74852	11762572_x_at	25	4	75049402	75049426	25	1	L1ME1	LINE/L1	75049371	75050584	AC093677.1	75024085	75023327	EPGN	75174190	75181024
75461	11748754_a_at	25	4	185263197	185263173	25	1	MLT1H	LTR/ERVL-MaLR	185263426	185262943	ENPP6	185142383	185009859	IRF2	185395734	185308867
75554	11758944_at	25	6	41074358	41074382	24	1	L1ME4b	LINE/L1	41074302	41074611	NFYA	41040684	41067715	TREML1	41122075	41117080
76000	11764267_at	25	1	225898674	225898650	25	1	L2c	LINE/L2	225898793	225898509	ENAH	225840844	225677502	SRP9	225965531	225978168
76133	11730321_a_at	25	12	9851788	9851812	25	1	LTR48B	LTR/ERV1	9851350	9851889	CLEC2D	9809270	9848413	CLECL1	9885895	9868456
76585	11764183_at	25	8	24721800	24721824	25	1	L2b	LINE/L2	24721614	24721906	ADAM7	24298443	24384483	NEFM	24770525	24776607
76565	11757689_a_at	25	19	4772277	4772301	25	1	L2b	LINE/L2	4772137	4772513	DPP9	4724685	4675236	FEM1A	4791728	4795571
77036	11764008_at	25	9	121450157	121450133	25	1	MLT1H	LTR/ERVL-MaLR	121450406	121450068	TLR4	120466610	120479149	DBC1	122131745	121915736
77225	11731284_a_at	25	15	72110132	72110156	25	1	L1ME3	LINE/L1	72110030	72110543	CT62	71407833	71402583	MYO9A	72410918	72114632
76828	11737341_a_at	25	20	61141838	61141814	25	1	MSTB	LTR/ERVL-MaLR	61142191	61141790	GATA5	61051026	61038553	C20orf166	61147660	61167971
78624	11763837_s_at	25	Y	15346693	15346669	25	1	MER52A	LTR/ERV1	15347350	15345868	DDX3Y	15016019	15032390	UTY	15592553	15360259
79679	11764257_a_at	25	4	187982026	187982050	25	1	L2c	LINE/L2	187982019	187982218	FAT1	187647876	187508937	ZFP42	188916925	188926204
80337	11764284_at	25	4	188571775	188571799	25	1	ERV3-16A3_I-int	LTR/ERVL	188570349	188571906	FAT1	187647876	187508937	ZFP42	188916925	188926204
81113	11762458_x_at	25	19	52021016	52020992	25	1	L1MEg	LINE/L1	52021582	52020670	SIGLEC12	52005043	51994611	SIGLEC6	52035110	52022779
81577	11748754_a_at	25	4	185263132	185263108	25	1	MLT1H	LTR/ERVL-MaLR	185263426	185262943	ENPP6	185142383	185009859	IRF2	185395734	185308867
83067	11763367_at	25	2	192561189	192561213	25	1	L1MC5a	LINE/L1	192561111	192561542	NABP1	192542794	192553251	SDPR	192711981	192699028
83605	11735178_a_at	25	4	130033293	130033317	25	1	L1ME2	LINE/L1	130033286	130033794	C4orf33	130014472	130034487	RP11-62N21.1	133368390	133356957
83781	11740021_at	25	10	15117558	15117534	25	1	L1MD1	LINE/L1	15117690	15117401	OLAH	15074226	15115851	ACBD7	15130775	15119522
83888	11729589_a_at	25	19	51382115	51382139	25	1	L1M5	LINE/L1	51382080	51382280	AC037199.1	51378040	51377552	KLK4	51413994	51409608
84491	11760278_at	25	6	29979073	29979049	25	1	L2a	LINE/L2	29979611	29978832	HLA-A	29909037	29913661	ZNRD1	30026676	30032686
84738	11763031_at	25	X	96299975	96299999	25	1	L2	LINE/L2	96299433	96300088	RPA4	96138907	96140446	PCDH19	99665271	99546642
85245	11755167_s_at	25	5	180262583	180262607	25	1	MIR	SINE/MIR	180262492	180262629	MGAT1	180242652	180217541	ZFP62	180288286	180274611
85902	11761133_at	25	X	53205696	53205672	25	1	LOR1a	LTR/ERV1	53205852	53205658	TSPYL2	53111549	53117722	KDM5C	53254604	53220503
85830	11760278_at	25	6	29979052	29979028	25	1	L2a	LINE/L2	29979611	29978832	HLA-A	29909037	29913661	ZNRD1	30026676	30032686
88199	11764257_a_at	25	4	187982025	187982049	25	1	L2c	LINE/L2	187982019	187982218	FAT1	187647876	187508937	ZFP42	188916925	188926204
85949	11762130_x_at	25	1	196764397	196764421	25	1	THE1B	LTR/ERVL-MaLR	196764234	196764586	CFHR3	196743925	196763203	CFHR1	196788875	196801319
87005	11764267_at	25	1	225898742	225898718	25	1	L2c	LINE/L2	225898793	225898509	ENAH	225840844	225677502	SRP9	225965531	225978168
87006	11736305_x_at	25	17	1615402	1615378	25	1	L1ME4a	LINE/L1	1615571	1615192	TLCD2	1613732	1611064	WDR81	1619817	1641893
85774	11737342_at	25	20	61142252	61142228	25	1	L1MD	LINE/L1	61142272	61142196	GATA5	61051026	61038553	C20orf166	61147660	61167971
87032	11735722_a_at	25	2	219211185	219211209	25	1	L2c	LINE/L2	219211018	219211505	TMBIM1	219157309	219138915	C2orf62	219221579	219232822
87086	11763031_at	25	X	96299561	96299585	25	1	L2	LINE/L2	96299433	96300088	RPA4	96138907	96140446	PCDH19	99665271	99546642
88365	11764257_a_at	25	4	187982024	187982048	25	1	L2c	LINE/L2	187982019	187982218	FAT1	187647876	187508937	ZFP42	188916925	188926204
88546	11729805_a_at	25	12	42840698	42840722	25	1	LTR22E	LTR/ERVK	42840505	42840958	ZCRB1	42719920	42705880	PRICKLE1	42984157	42852140
88942	11760821_at	25	2	73934304	73934328	25	1	MER67C	LTR/ERV1	73934123	73934779	NAT8	73869520	73867959	TPRKB	73964527	73956231
89835	11729805_a_at	25	12	42840715	42840739	25	1	LTR22E	LTR/ERVK	42840505	42840958	ZCRB1	42719920	42705880	PRICKLE1	42984157	42852140
90090	AFFX-HUMRGE/M10098_5_at	25	21	9827132	9827156	25	1	SSU-rRNA_Hsa	rRNA	9827005	9827581				TPTE	11029719	10906201
90665	11763837_s_at	25	Y	15346525	15346501	25	1	MER52A	LTR/ERV1	15347350	15345868	DDX3Y	15016019	15032390	UTY	15592553	15360259
90705	11764241_at	25	2	121807885	121807909	25	1	LTR67B	LTR/ERVL	121807799	121808321	GLI2	121493199	121750229	TFCP2L1	122042783	121974163
90962	11722432_at	25	1	186390168	186390192	25	1	L1ME3F	LINE/L1	186389688	186390446	OCLM	186369704	186370587	PDC	186430254	186412698
90144	11762346_at	25	9	21770441	21770465	25	1	MSTA	LTR/ERVL-MaLR	21770303	21770550	IFNE	21482312	21480841	MTAP	21802542	21932738
91165	11740944_at	25	1	43819616	43819640	25	1	MIR	SINE/MIR	43819571	43819794	MPL	43803478	43818443	CDC20	43824626	43828874
91623	11762572_x_at	25	4	75049396	75049420	25	1	L1ME1	LINE/L1	75049371	75050584	AC093677.1	75024085	75023327	EPGN	75174190	75181024
91652	11735747_a_at	25	19	43428672	43428648	25	1	MER65-int	LTR/ERV1	43429777	43428578	PSG6	43423715	43406231	PSG11	43530664	43511808
91704	11744771_at	25	Y	7678599	7678623	25	1	BSR/Beta	Satellite	7678576	7678869	TBL1Y	6778727	6959724	TSPY4	9175073	9177893
93179	11764272_at	25					2	MLT1B	LTR/ERVL-MaLR
92488	11762346_at	25	9	21770440	21770464	25	1	MSTA	LTR/ERVL-MaLR	21770303	21770550	IFNE	21482312	21480841	MTAP	21802542	21932738
101675	11759721_a_at	25	21	45158166	45158190	25	1	MLT1B	LTR/ERVL-MaLR	45157943	45158263	PDXK	45138975	45182188	CSTB	45196326	45192393
98187	11735178_a_at	25	4	130033554	130033578	25	1	L1ME2	LINE/L1	130033286	130033794	C4orf33	130014472	130034487	RP11-62N21.1	133368390	133356957
101518	11762788_at	25	14	70282489	70282513	25	1	LTR3A	LTR/ERVK	70282319	70282740	SLC10A1	70264006	70242134	SMOC1	70320848	70499083
98698	11762346_at	25	9	21770401	21770425	25	1	MSTA	LTR/ERVL-MaLR	21770303	21770550	IFNE	21482312	21480841	MTAP	21802542	21932738
98631	11760094_at	25	5	60506786	60506762	25	1	HAL1M8	LINE/L1	60507062	60506297	SMIM15	60458301	60453536	ZSWIM6	60628100	60841997
100927	11762606_x_at	25					2	HERVL-int	LTR/ERVL
99210	11763140_at	25					2	L1P4a	LINE/L1
101353	11763837_s_at	25	Y	15346519	15346495	25	1	MER52A	LTR/ERV1	15347350	15345868	DDX3Y	15016019	15032390	UTY	15592553	15360259
101840	11762138_at	25	12	42838879	42838903	25	1	HERVK22-int	LTR/ERVK	42837368	42840501	ZCRB1	42719920	42705880	PRICKLE1	42984157	42852140
99924	11762605_at	25					2	HERVL-int	LTR/ERVL
100469	11746308_a_at	25	20	46999221	46999245	25	1	LTR48	LTR/ERV1	46998915	46999532	SULF2	46415360	46285092	PREX1	47444420	47240790
99786	11761619_at	25	21	39739262	39739238	25	1	MLT1F1	LTR/ERVL-MaLR	39739647	39739188	KCNJ15	39529128	39673748	ERG	40033704	39751949
100441	11760807_at	25					2	MLT2A2	LTR/ERVL
102724	11731284_a_at	25	15	72110329	72110353	25	1	L1ME3	LINE/L1	72110030	72110543	CT62	71407833	71402583	MYO9A	72410918	72114632
104250	11736305_x_at	25	17	1615331	1615307	25	1	L1ME4a	LINE/L1	1615571	1615192	TLCD2	1613732	1611064	WDR81	1619817	1641893
104251	11740895_a_at	25	17	1615331	1615307	25	1	L1ME4a	LINE/L1	1615571	1615192	TLCD2	1613732	1611064	WDR81	1619817	1641893
104249	11736304_a_at	25	17	1615331	1615307	25	1	L1ME4a	LINE/L1	1615571	1615192	TLCD2	1613732	1611064	WDR81	1619817	1641893
104303	11729805_a_at	25	12	42840773	42840797	25	1	LTR22E	LTR/ERVK	42840505	42840958	ZCRB1	42719920	42705880	PRICKLE1	42984157	42852140
105207	11728179_a_at	25	14	100193527	100193551	25	1	L2c	LINE/L2	100193347	100193643	CYP46A1	100150641	100193638	EML1	100204030	100408397
104955	11763298_at	25	19	58826421	58826445	25	1	LTR3	LTR/ERVK	58826206	58826633	ZNF8	58790317	58807254	ZSCAN22	58838385	58853698
106532	11738833_a_at	25	14	96137702	96137726	25	1	L2a	LINE/L2	96137334	96137785	GLRX5	95999840	96011061	TCL1B	96152754	96158980
107113	11724766_a_at	25	2	207660334	207660358	25	1	LTR67B	LTR/ERVL	207660334	207660459	FASTKD2	207630081	207657233	CPO	207804278	207834198
107334	11755167_s_at	25	5	180262374	180262398	25	1	MLT2B3	LTR/ERVL	180262165	180262490	MGAT1	180242652	180217541	ZFP62	180288286	180274611
108073	11763137_at	25	4	171502712	171502688	25	1	MER1B	DNA/hAT-Charlie	171502852	171502531	AADAT	171012850	170981373	GALNTL6	172733405	173962710
108411	11763140_at	25	4	69625368	69625344	25	1	L1P4a	LINE/L1	69626106	69625172	UGT2B15	69536346	69512348	UGT2B10	69681711	69696914
108330	11757199_at	25	12	130518554	130518530	25	1	MLT1K	LTR/ERVL-MaLR	130518974	130518515	TMEM132D	130388211	129556270	FZD10	130647004	130650285
107835	11762269_at	25	10	15057135	15057111	25	1	HERVE-int	LTR/ERV1	15057355	15055300	MEIG1	15001438	15030049	OLAH	15074226	15115851
109280	11763137_at	25	4	171502740	171502717	24	1	MER1B	DNA/hAT-Charlie	171502852	171502531	AADAT	171012850	170981373	GALNTL6	172733405	173962710
108281	11763931_x_at	25	X	73012423	73012399	25	1	MER58B	DNA/hAT-Charlie	73012441	73012356	CHIC1	72783036	72906937	ZCCHC13	73524025	73524868
108205	11738921_at	25					2	HERVH48-int	LTR/ERV1
109891	11730321_a_at	25	12	9851670	9851694	25	1	LTR48B	LTR/ERV1	9851350	9851889	CLEC2D	9809270	9848413	CLECL1	9885895	9868456
110018	11740021_at	25	10	15118060	15118036	25	1	L1MD1	LINE/L1	15118091	15118002	OLAH	15074226	15115851	ACBD7	15130775	15119522
110076	11748754_a_at	25					2	MLT1H	LTR/ERVL-MaLR
110194	11748754_a_at	25	4	185263174	185263150	25	1	MLT1H	LTR/ERVL-MaLR	185263426	185262943	ENPP6	185142383	185009859	IRF2	185395734	185308867
111059	11761682_at	25	1	157797223	157797199	25	1	MLT2B1	LTR/ERVL	157797565	157797104	FCRL1	157789895	157764193	CD5L	157868046	157800704
111564	11734052_a_at	25	1	35453966	35453942	25	1	Charlie10	DNA/hAT-Charlie	35454492	35453184	ZMYM6NB	35450954	35447136	ZMYM1	35525387	35581460
114912	11763298_at	25	19	58826446	58826470	25	1	LTR3	LTR/ERVK	58826206	58826633	ZNF8	58790317	58807254	ZSCAN22	58838385	58853698
112072	11751103_at	25	Y	22628405	22628381	25	1	HUERS-P3-int	LTR/ERV1	22628657	22627843	KDM5D	21906825	21865751	EIF1AY	22737611	22755040
115318	11757199_at	25	12	130518377	130518353	25	1	L3	LINE/CR1	130518495	130518334	TMEM132D	130388211	129556270	FZD10	130647004	130650285
115331	11762605_at	25	5	86345693	86345669	25	1	HERVL-int	LTR/ERVL	86347615	86345647	COX7C	85913721	85916779	AC008394.1	86534822	86512423
115330	11762606_x_at	25	5	86345693	86345669	25	1	HERVL-int	LTR/ERVL	86347615	86345647	COX7C	85913721	85916779	AC008394.1	86534822	86512423
116591	11752852_x_at	25	12	42839918	42839942	25	1	HERVK22-int	LTR/ERVK	42837368	42840501	ZCRB1	42719920	42705880	PRICKLE1	42984157	42852140
113031	11738833_a_at	25	14	96137688	96137712	25	1	L2a	LINE/L2	96137334	96137785	GLRX5	95999840	96011061	TCL1B	96152754	96158980
113706	11732244_at	25					2	MER4B	LTR/ERV1
114893	11737342_at	25	20	61142092	61142068	25	1	MSTB	LTR/ERVL-MaLR	61142191	61141790	GATA5	61051026	61038553	C20orf166	61147660	61167971
113442	11764004_at	25	19	37171349	37171325	25	1	L1MC5a	LINE/L1	37171475	37171308	ZNF461	37157755	37128094	ZNF567	37178514	37218603
114727	11735722_a_at	25	2	219211221	219211245	25	1	L2c	LINE/L2	219211018	219211505	TMBIM1	219157309	219138915	C2orf62	219221579	219232822
116923	11728179_a_at	25	14	100193494	100193518	25	1	L2c	LINE/L2	100193347	100193643	CYP46A1	100150641	100193638	EML1	100204030	100408397
118479	AFFX-HUMRGE/M10098_M_at	25	16	33963338	33963362	25	1	SSU-rRNA_Hsa	rRNA	33962497	33964361	RP11-812E19.9	33647696	33647044	CTD-2144E22.5	34256507	34257278
120348	11741855_at	25	3	121309400	121309424	25	1	MSTD	LTR/ERVL-MaLR	121309089	121309522	ARGFX	121289551	121305481	FBXO40	121311966	121349139
120542	11762269_at	25	10	15057251	15057227	25	1	HERVE-int	LTR/ERV1	15057355	15055300	MEIG1	15001438	15030049	OLAH	15074226	15115851
120550	11757248_s_at	25	9	79014724	79014748	25	1	L1MC2	LINE/L1	79014690	79015117	RFK	79009433	79000433	GCNT1	79034752	79122332
119431	11763119_x_at	25					2	HERVK-int	LTR/ERVK
121999	11729589_a_at	25	19	51382106	51382130	25	1	L1M5	LINE/L1	51382080	51382280	AC037199.1	51378040	51377552	KLK4	51413994	51409608
123108	11750596_s_at	25	3	138843704	138843728	25	1	L1MC5	LINE/L1	138843585	138843782	PRR23C	138763734	138760944	COPB2	139108574	139074442
124252	11763137_at	25					2	MER1B	DNA/hAT-Charlie
124789	11730988_at	25	8	6505725	6505749	25	1	ERV3-16A3_LTR	LTR/ERVL	6505480	6505910	ANGPT2	6420930	6357172	AGPAT5	6565878	6617184
125437	11737341_a_at	25	20	61141845	61141821	25	1	MSTB	LTR/ERVL-MaLR	61142191	61141790	GATA5	61051026	61038553	C20orf166	61147660	61167971
126024	11764267_at	25	1	225898776	225898752	25	1	L2c	LINE/L2	225898793	225898509	ENAH	225840844	225677502	SRP9	225965531	225978168
126825	11759721_a_at	25	21	45118602	45118626	25	1	LTR14	LTR/ERVK	45118401	45118954	RRP1B	45079429	45115958	PDXK	45138975	45182188
127348	11757689_a_at	25	19	4772255	4772279	25	1	L2b	LINE/L2	4772137	4772513	DPP9	4724685	4675236	FEM1A	4791728	4795571
128462	11750596_s_at	25	3	138843596	138843620	25	1	L1MC5	LINE/L1	138843585	138843782	PRR23C	138763734	138760944	COPB2	139108574	139074442
128691	11762967_at	25	5	103559488	103559464	25	1	MER52C	LTR/ERV1	103560392	103559275	NUDT12	102898494	102884556	EFNA5	107006596	106712590
129794	11763837_s_at	25					2	MER52A	LTR/ERV1
130638	11740895_a_at	25	17	1615376	1615352	25	1	L1ME4a	LINE/L1	1615571	1615192	TLCD2	1613732	1611064	WDR81	1619817	1641893
130849	11763140_at	25	4	69625332	69625308	24	1	L1P4a	LINE/L1	69626106	69625172	UGT2B15	69536346	69512348	UGT2B10	69681711	69696914
131145	11736304_a_at	25	17	1615376	1615352	25	1	L1ME4a	LINE/L1	1615571	1615192	TLCD2	1613732	1611064	WDR81	1619817	1641893
131146	11736305_x_at	25	17	1615376	1615352	25	1	L1ME4a	LINE/L1	1615571	1615192	TLCD2	1613732	1611064	WDR81	1619817	1641893
133720	11759844_x_at	25	16	89301962	89301986	25	1	L1MEf	LINE/L1	89301867	89302074	ZNF778	89284118	89295363	ANKRD11	89556969	89334038
131438	11759375_at	25	X	15298209	15298185	25	1	L1MA5	LINE/L1	15298703	15298040	ASB11	15333778	15298053	PIGA	15353676	15337573
133821	11764004_at	25	19	37171288	37171264	25	1	L1M5	LINE/L1	37171309	37171219	ZNF461	37157755	37128094	ZNF567	37178514	37218603
135617	11763194_at	25	11	4223488	4223512	25	1	MER110-int	LTR/ERV1	4222845	4223783	RRM1	4115937	4160106	OR52B4	4389616	4388493
135621	11763119_x_at	25					2	HERVK-int	LTR/ERVK
133164	11740896_s_at	25	17	1615098	1615074	25	1	L1ME4a	LINE/L1	1615145	1614832	TLCD2	1613732	1611064	WDR81	1619817	1641893
131379	11732244_at	25	22	36064012	36064036	25	1	MER4B	LTR/ERV1	36063910	36064450	APOL6	36044442	36057404	APOL5	36113919	36125530
136923	11727971_at	25	7	116863761	116863785	25	1	L2c	LINE/L2	116863555	116863961	AC106873.4	116607526	116605900	WNT2	116963343	116916685
138093	11723578_a_at	25	6	11136003	11136027	25	1	Kanga1a	DNA/TcMar-Tc2	11135779	11136146	ERVFRD-1	11111965	11102722	NEDD9	11382581	11183531
141575	AFFX-HUMRGE/M10098_5_at	25	21	9827060	9827084	25	1	SSU-rRNA_Hsa	rRNA	9827005	9827581				TPTE	11029719	10906201
137595	AFFX-HUMRGE/M10098_5_at	25	21	9827474	9827498	25	1	SSU-rRNA_Hsa	rRNA	9827005	9827581				TPTE	11029719	10906201
139310	11754224_x_at	25	7	44066080	44066056	25	1	L1MC5	LINE/L1	44066105	44065807	SPDYE1	44040488	44049721	DBNL	44084239	44109055
138558	11762974_at	25	3	109101392	109101416	25	1	MER89	LTR/ERV1	109101375	109101799	DPPA4	109056419	109044988	RP11-553A10.1	110612323	110607231
141931	11757199_at	25	12	130518460	130518436	25	1	L3	LINE/CR1	130518495	130518334	TMEM132D	130388211	129556270	FZD10	130647004	130650285
141844	AFFX-HUMRGE/M10098_5_at	25					2	SSU-rRNA_Hsa	rRNA
143887	AFFX-HUMRGE/M10098_M_at	25	GL000220.1	110015	110039	25	1	SSU-rRNA_Hsa	rRNA	109078	110946
144111	11764228_at	25	2	216804152	216804128	25	1	LTR82B	LTR/ERVL	216804344	216803956	FN1	216300895	216225163	MREG	216898819	216809213
145351	11762519_at	25	1	187612414	187612438	25	1	MER61-int	LTR/ERV1	187611283	187612762	PLA2G4A	186798085	186958113	FAM5C	190446759	190066792
147521	11734052_a_at	25	1	35454100	35454076	25	1	Charlie10	DNA/hAT-Charlie	35454492	35453184	ZMYM6NB	35450954	35447136	ZMYM1	35525387	35581460
146926	11763353_at	25	1	85618512	85618488	25	1	L2a	LINE/L2	85618538	85618300	MCOLN3	85514182	85483765	SYDE2	85666729	85622556
146832	11762033_at	25	14	76150764	76150788	25	1	Charlie2b	DNA/hAT-Charlie	76150744	76150930	C14orf1	76127532	76116134	IFT43	76368479	76550928
147119	11735722_a_at	25					2	L2c	LINE/L2
150358	11762489_a_at	25	19	52021485	52021461	25	1	L1MEg	LINE/L1	52021582	52020670	SIGLEC12	52005043	51994611	SIGLEC6	52035110	52022779
150627	11758828_at	25	1	161212937	161212961	25	1	L2c	LINE/L2	161212258	161213070	NR1I3	161208092	161199456	PCP4L1	161228517	161255240
150975	11761273_at	25	9	95596292	95596316	25	1	LTR22B	LTR/ERVK	95596014	95596483	BICD2	95527094	95473645	ZNF484	95640304	95607874
151415	11762346_at	25	9	21770394	21770418	25	1	MSTA	LTR/ERVL-MaLR	21770303	21770550	IFNE	21482312	21480841	MTAP	21802542	21932738
151422	11763389_a_at	25	19	29459864	29459888	25	1	LTR16D	LTR/ERVL	29459736	29460096	ZNF254	24216276	24312654	UQCRFS1	29704448	29698173
151261	11750254_a_at	25	4	83535214	83535190	25	1	MamRep605	LTR?	83535356	83534993	TMEM150C	83483510	83405743	SCD5	83720010	83550692
153853	11758828_at	25	1	161212600	161212624	25	1	L2c	LINE/L2	161212258	161213070	NR1I3	161208092	161199456	PCP4L1	161228517	161255240
154872	11762939_at	25					2	HERVH-int	LTR/ERV1
154994	11759154_a_at	25	2	96907974	96907998	25	1	MLT1K	LTR/ERVL-MaLR	96907937	96908071	STARD7	96874563	96850597	TMEM127	96931732	96916312
155908	11757689_a_at	25	19	4772260	4772284	25	1	L2b	LINE/L2	4772137	4772513	DPP9	4724685	4675236	FEM1A	4791728	4795571
157942	11742419_at	25	16	46736285	46736261	25	1	L1MC5a	LINE/L1	46736356	46736238	ORC6	46723555	46732306	MYLK3	46824319	46740891
157878	11758828_at	25	1	161212575	161212599	25	1	L2c	LINE/L2	161212258	161213070	NR1I3	161208092	161199456	PCP4L1	161228517	161255240
160403	11758828_at	25	1	161212676	161212700	25	1	L2c	LINE/L2	161212258	161213070	NR1I3	161208092	161199456	PCP4L1	161228517	161255240
160530	11731284_a_at	25	15	72110471	72110495	25	1	L1ME3	LINE/L1	72110030	72110543	CT62	71407833	71402583	MYO9A	72410918	72114632
160697	11763947_at	25	7	54269884	54269908	25	1	L1MEi	LINE/L1	54269851	54270223	POM121L12	53103349	53104617	VSTM2A	54610018	54638773
160103	11755042_s_at	25	16	21808035	21808011	25	1	LTR52	LTR/ERVL	21808078	21807865	OTOA	21689835	21772050	61E3.4	30265831	21845890
161270	11755167_s_at	25	5	180262569	180262593	25	1	MIR	SINE/MIR	180262492	180262629	MGAT1	180242652	180217541	ZFP62	180288286	180274611
161381	11762130_x_at	25	1	196764438	196764462	25	1	THE1B	LTR/ERVL-MaLR	196764234	196764586	CFHR3	196743925	196763203	CFHR1	196788875	196801319
161909	11734052_a_at	25	1	35454192	35454168	25	1	Charlie10	DNA/hAT-Charlie	35454492	35453184	ZMYM6NB	35450954	35447136	ZMYM1	35525387	35581460
163191	11740021_at	25	10	15117677	15117653	25	1	L1MD1	LINE/L1	15117690	15117401	OLAH	15074226	15115851	ACBD7	15130775	15119522
163554	11762974_at	25	3	109101763	109101787	25	1	MER89	LTR/ERV1	109101375	109101799	DPPA4	109056419	109044988	RP11-553A10.1	110612323	110607231
163647	11760821_at	25	2	73934606	73934630	25	1	MER67C	LTR/ERV1	73934123	73934779	NAT8	73869520	73867959	TPRKB	73964527	73956231
165771	11764028_at	25	8	104457048	104457024	25	1	LTR16B	LTR/ERVL	104457336	104456887	DCAF13	104426942	104455681	RIMS2	104512976	105268322
165476	11723578_a_at	25					2	Kanga1a	DNA/TcMar-Tc2
164858	11764272_at	25	4	19038859	19038883	25	1	MLT1B	LTR/ERVL-MaLR	19038793	19039191	LCORL	18023499	17844839	SLIT2	20254883	20622184
166727	11740944_at	25	1	43819903	43819927	25	1	L2c	LINE/L2	43819892	43819960	MPL	43803478	43818443	CDC20	43824626	43828874
166494	11764267_at	25	1	225898635	225898611	25	1	L2c	LINE/L2	225898793	225898509	ENAH	225840844	225677502	SRP9	225965531	225978168
167431	11764004_at	25	19	37171295	37171271	25	1	L1M5	LINE/L1	37171309	37171219	ZNF461	37157755	37128094	ZNF567	37178514	37218603
168468	11761682_at	25	1	157797356	157797332	25	1	MLT2B1	LTR/ERVL	157797565	157797104	FCRL1	157789895	157764193	CD5L	157868046	157800704
169736	11762458_x_at	25	19	52021481	52021457	25	1	L1MEg	LINE/L1	52021582	52020670	SIGLEC12	52005043	51994611	SIGLEC6	52035110	52022779
169838	11761619_at	25	21	39739356	39739332	25	1	MLT1F1	LTR/ERVL-MaLR	39739647	39739188	KCNJ15	39529128	39673748	ERG	40033704	39751949
169933	11764274_s_at	25	3	146759851	146759827	25	1	L2a	LINE/L2	146760065	146759795	PLSCR5	146324003	146294342	ZIC4	147124647	147103833
170266	11762489_a_at	25	19	52021481	52021457	25	1	L1MEg	LINE/L1	52021582	52020670	SIGLEC12	52005043	51994611	SIGLEC6	52035110	52022779
170518	11757199_at	25	12	130518130	130518106	25	1	L3	LINE/CR1	130518234	130517837	TMEM132D	130388211	129556270	FZD10	130647004	130650285
170852	11763194_at	25	11	4223580	4223604	25	1	MER110-int	LTR/ERV1	4222845	4223783	RRM1	4115937	4160106	OR52B4	4389616	4388493
171030	11735747_a_at	25	19	43428677	43428653	25	1	MER65-int	LTR/ERV1	43429777	43428578	PSG6	43423715	43406231	PSG11	43530664	43511808
173022	AFFX-HUMRGE/M10098_M_at	25	GL000220.1	109835	109859	25	1	SSU-rRNA_Hsa	rRNA	109078	110946
174550	11740944_at	25	1	43819933	43819957	25	1	L2c	LINE/L2	43819930	43820136	MPL	43803478	43818443	CDC20	43824626	43828874
174125	AFFX-HUMRGE/M10098_M_at	25					2	SSU-rRNA_Hsa	rRNA
173744	11730321_a_at	25	12	9851492	9851516	25	1	LTR48B	LTR/ERV1	9851350	9851889	CLEC2D	9809270	9848413	CLECL1	9885895	9868456
175056	11764025_at	25	2	21619488	21619512	25	1	LTR16A	LTR/ERVL	21619439	21619634	TDRD15	21346789	21366144	KLHL29	23608088	23931481
176518	11759721_a_at	25					2	LTR14	LTR/ERVK
176388	11734052_a_at	25	1	35453844	35453820	25	1	Charlie10	DNA/hAT-Charlie	35454492	35453184	ZMYM6NB	35450954	35447136	ZMYM1	35525387	35581460
176857	11763947_at	25	7	54269938	54269962	25	1	L1MEi	LINE/L1	54269851	54270223	POM121L12	53103349	53104617	VSTM2A	54610018	54638773
178484	11759721_a_at	25	21	45158501	45158525	25	1	LTR14	LTR/ERVK	45158329	45158803	PDXK	45138975	45182188	CSTB	45196326	45192393
179431	11762346_at	25	9	21770397	21770421	25	1	MSTA	LTR/ERVL-MaLR	21770303	21770550	IFNE	21482312	21480841	MTAP	21802542	21932738
179333	11757199_at	25	12	130518089	130518065	25	1	L3	LINE/CR1	130518234	130517837	TMEM132D	130388211	129556270	FZD10	130647004	130650285
179545	11764023_at	25	6	90026812	90026788	25	1	LTR48	LTR/ERV1	90027048	90026776	GABRR2	90025018	89966927	UBE2J1	90062567	90036344
180092	11759844_x_at	25	16	89302232	89302256	25	1	L1MEf	LINE/L1	89302081	89302284	ZNF778	89284118	89295363	ANKRD11	89556969	89334038
181971	11735722_a_at	25	2	219211180	219211204	25	1	L2c	LINE/L2	219211018	219211505	TMBIM1	219157309	219138915	C2orf62	219221579	219232822
182851	AFFX-HUMRGE/M10098_M_at	25	16	33963121	33963145	25	1	SSU-rRNA_Hsa	rRNA	33962497	33964361	RP11-812E19.9	33647696	33647044	CTD-2144E22.5	34256507	34257278
183903	11763947_at	25	7	54269862	54269886	25	1	L1MEi	LINE/L1	54269851	54270223	POM121L12	53103349	53104617	VSTM2A	54610018	54638773
187145	11762422_at	25	1	26555754	26555778	25	1	AluJr	SINE/Alu	26555653	26555969	CATSPER4	26517052	26529459	CEP85	26560691	26605299
187144	11762423_x_at	25	1	26555754	26555778	25	1	AluJr	SINE/Alu	26555653	26555969	CATSPER4	26517052	26529459	CEP85	26560691	26605299
187591	11761619_at	25	21	39739276	39739252	25	1	MLT1F1	LTR/ERVL-MaLR	39739647	39739188	KCNJ15	39529128	39673748	ERG	40033704	39751949
185384	11746308_a_at	25	20	46999295	46999319	25	1	LTR48	LTR/ERV1	46998915	46999532	SULF2	46415360	46285092	PREX1	47444420	47240790
187210	11760821_at	25	2	73934550	73934574	25	1	MER67C	LTR/ERV1	73934123	73934779	NAT8	73869520	73867959	TPRKB	73964527	73956231
186973	11762606_x_at	25	5	86345480	86345456	25	1	MER11C	LTR/ERVK	86345646	86344561	COX7C	85913721	85916779	AC008394.1	86534822	86512423
186974	11762605_at	25	5	86345480	86345456	25	1	MER11C	LTR/ERVK	86345646	86344561	COX7C	85913721	85916779	AC008394.1	86534822	86512423
189852	11750596_s_at	25	3	138843542	138843566	25	1	MIR	SINE/MIR	138843361	138843573	PRR23C	138763734	138760944	COPB2	139108574	139074442
192163	11759375_at	25	X	15298616	15298592	25	1	L1MA5	LINE/L1	15298703	15298040	ASB11	15333778	15298053	PIGA	15353676	15337573
192099	11730321_a_at	25	12	9851815	9851839	25	1	LTR48B	LTR/ERV1	9851350	9851889	CLEC2D	9809270	9848413	CLECL1	9885895	9868456
191579	11724766_a_at	25	2	207660358	207660382	25	1	LTR67B	LTR/ERVL	207660334	207660459	FASTKD2	207630081	207657233	CPO	207804278	207834198
191945	11734052_a_at	25	1	35454157	35454133	25	1	Charlie10	DNA/hAT-Charlie	35454492	35453184	ZMYM6NB	35450954	35447136	ZMYM1	35525387	35581460
193723	11761139_at	25	8	62788119	62788095	25	1	MLT1A	LTR/ERVL-MaLR	62788294	62787917	ASPH	62627155	62413116	NKAIN3	63161150	63912211
192270	11759375_at	25	X	15298125	15298101	25	1	L1MA5	LINE/L1	15298703	15298040	ASB11	15333778	15298053	PIGA	15353676	15337573
194711	11746308_a_at	25	20	46999034	46999058	25	1	LTR48	LTR/ERV1	46998915	46999532	SULF2	46415360	46285092	PREX1	47444420	47240790
193446	11729184_s_at	25	12	48055889	48055865	25	1	MLT1A0	LTR/ERVL-MaLR	48056024	48055676	PCED1B	47473386	47630443	RPAP3	48099844	48057070
194907	11762939_at	25	Y	23200541	23200517	25	1	HERVH-int	LTR/ERV1	23201907	23200101	RPS4Y2	22918050	22942918	CYorf17	23548246	23544840
195900	11763353_at	25	1	85618360	85618336	25	1	L2a	LINE/L2	85618538	85618300	MCOLN3	85514182	85483765	SYDE2	85666729	85622556
196254	11759857_at	25	6	29764989	29765013	25	1	MLT1F1	LTR/ERVL-MaLR	29764925	29765470	HLA-F	29690552	29706305	HLA-G	29794744	29798902
197111	11737341_a_at	25	20	61141834	61141810	25	1	MSTB	LTR/ERVL-MaLR	61142191	61141790	GATA5	61051026	61038553	C20orf166	61147660	61167971
199697	11760627_a_at	25	5	1568742	1568718	25	1	L1MC5a	LINE/L1	1568792	1568506	LPCAT1	1524092	1456595	MRPL36	1801480	1798500
197825	11755042_s_at	25	16	21808051	21808027	25	1	LTR52	LTR/ERVL	21808078	21807865	OTOA	21689835	21772050	61E3.4	30265831	21845890
198161	11735722_a_at	25	2	219211112	219211136	25	1	L2c	LINE/L2	219211018	219211505	TMBIM1	219157309	219138915	C2orf62	219221579	219232822
200006	11764025_at	25	2	21625932	21625956	25	1	L2c	LINE/L2	21625927	21626024	TDRD15	21346789	21366144	KLHL29	23608088	23931481
201941	11755167_s_at	25	5	180262386	180262410	25	1	MLT2B3	LTR/ERVL	180262165	180262490	MGAT1	180242652	180217541	ZFP62	180288286	180274611
202654	11732244_at	25	22	36064252	36064276	25	1	MER4B	LTR/ERV1	36063910	36064450	APOL6	36044442	36057404	APOL5	36113919	36125530
202957	11727971_at	25	7	116863464	116863488	25	1	UCON86	LINE/L2	116863404	116863545	AC106873.4	116607526	116605900	WNT2	116963343	116916685
207078	11759844_x_at	25	16	89301874	89301898	25	1	L1MEf	LINE/L1	89301867	89302074	ZNF778	89284118	89295363	ANKRD11	89556969	89334038
205052	11764028_at	25	8	104457282	104457258	25	1	LTR16B	LTR/ERVL	104457336	104456887	DCAF13	104426942	104455681	RIMS2	104512976	105268322
206923	11762967_at	25	5	103558258	103558234	25	1	AluSz	SINE/Alu	103558496	103558212	NUDT12	102898494	102884556	EFNA5	107006596	106712590
203956	11735722_a_at	25	2	219211230	219211254	25	1	L2c	LINE/L2	219211018	219211505	TMBIM1	219157309	219138915	C2orf62	219221579	219232822
206534	11762057_at	25	4	75107778	75107802	24	1	L1MD1	LINE/L1	75107469	75107894	AC093677.1	75024085	75023327	EPGN	75174190	75181024
205538	11740895_a_at	25	17	1615354	1615330	25	1	L1ME4a	LINE/L1	1615571	1615192	TLCD2	1613732	1611064	WDR81	1619817	1641893
204632	AFFX-HUMRGE/M10098_5_at	25					2	SSU-rRNA_Hsa	rRNA
205889	11762572_x_at	25	4	75049468	75049492	25	1	L1ME1	LINE/L1	75049371	75050584	AC093677.1	75024085	75023327	EPGN	75174190	75181024
205181	11722432_at	25	1	186389952	186389976	25	1	L1ME3F	LINE/L1	186389688	186390446	OCLM	186369704	186370587	PDC	186430254	186412698
208965	11761239_at	25					2	L1MB3	LINE/L1
209605	11740896_s_at	25	17	1615104	1615080	25	1	L1ME4a	LINE/L1	1615145	1614832	TLCD2	1613732	1611064	WDR81	1619817	1641893
209995	11740944_at	25	1	43820090	43820114	25	1	L2c	LINE/L2	43819930	43820136	MPL	43803478	43818443	CDC20	43824626	43828874
210475	11735722_a_at	25	2	219211083	219211107	25	1	L2c	LINE/L2	219211018	219211505	TMBIM1	219157309	219138915	C2orf62	219221579	219232822
210834	11722432_at	25	1	186390180	186390204	25	1	L1ME3F	LINE/L1	186389688	186390446	OCLM	186369704	186370587	PDC	186430254	186412698
210774	11737342_at	25	20	61142168	61142144	25	1	MSTB	LTR/ERVL-MaLR	61142191	61141790	GATA5	61051026	61038553	C20orf166	61147660	61167971
211515	11760807_at	25	16	89391460	89391484	25	1	L1ME1	LINE/L1	89391438	89391581	AC137932.1	89334512	89339452	SPG7	89557325	89624176
211700	11752851_a_at	25	12	42840408	42840432	25	1	HERVK22-int	LTR/ERVK	42837368	42840501	ZCRB1	42719920	42705880	PRICKLE1	42984157	42852140
211758	11727971_at	25	7	116863747	116863771	25	1	L2c	LINE/L2	116863555	116863961	AC106873.4	116607526	116605900	WNT2	116963343	116916685
212350	11729184_s_at	25	12	48055892	48055868	25	1	MLT1A0	LTR/ERVL-MaLR	48056024	48055676	PCED1B	47473386	47630443	RPAP3	48099844	48057070
214436	11723578_a_at	25	6	11136005	11136029	25	1	Kanga1a	DNA/TcMar-Tc2	11135779	11136146	ERVFRD-1	11111965	11102722	NEDD9	11382581	11183531
213436	11742419_at	25	16	46736501	46736477	25	1	L1MC5a	LINE/L1	46736520	46736376	ORC6	46723555	46732306	MYLK3	46824319	46740891
214543	11764228_at	25	2	216804260	216804236	25	1	LTR82B	LTR/ERVL	216804344	216803956	FN1	216300895	216225163	MREG	216898819	216809213
215294	11763298_at	25	19	58826519	58826543	25	1	LTR3	LTR/ERVK	58826206	58826633	ZNF8	58790317	58807254	ZSCAN22	58838385	58853698
216272	11762138_at	25					2	HERVK22-int	LTR/ERVK
216462	11759857_at	25	6	29765137	29765161	25	1	MLT1F1	LTR/ERVL-MaLR	29764925	29765470	HLA-F	29690552	29706305	HLA-G	29794744	29798902
217310	11763155_at	25	4	69625601	69625577	25	1	L1P4a	LINE/L1	69626106	69625172	UGT2B15	69536346	69512348	UGT2B10	69681711	69696914
217290	11722432_at	25	1	186390278	186390302	25	1	L1ME3F	LINE/L1	186389688	186390446	OCLM	186369704	186370587	PDC	186430254	186412698
217007	11761133_at	25	X	53205728	53205704	25	1	LOR1a	LTR/ERV1	53205852	53205658	TSPYL2	53111549	53117722	KDM5C	53254604	53220503
217569	11744771_at	25	Y	7678199	7678223	25	1	BSR/Beta	Satellite	7676991	7678532	TBL1Y	6778727	6959724	TSPY4	9175073	9177893
217632	11731284_a_at	25	15	72110036	72110060	25	1	L1ME3	LINE/L1	72110030	72110543	CT62	71407833	71402583	MYO9A	72410918	72114632
218438	11759375_at	25	X	15298623	15298599	25	1	L1MA5	LINE/L1	15298703	15298040	ASB11	15333778	15298053	PIGA	15353676	15337573
217803	11750254_a_at	25	4	83534319	83534295	25	1	MLT2B3	LTR/ERVL	83534798	83534221	TMEM150C	83483510	83405743	SCD5	83720010	83550692
218695	11744771_at	25					2	BSR/Beta	Satellite
218873	11740021_at	25	10	15117566	15117542	25	1	L1MD1	LINE/L1	15117690	15117401	OLAH	15074226	15115851	ACBD7	15130775	15119522
219716	11764183_at	25	8	24722105	24722129	25	1	L1MA1	LINE/L1	24721907	24722162	ADAM7	24298443	24384483	NEFM	24770525	24776607
220220	11761194_at	25	2	85538919	85538895	25	1	Tigger3b	DNA/TcMar-Tigger	85538986	85538748	TCF7L1	85360533	85537511	TGOLN2	85555548	85545147
220219	11761195_x_at	25	2	85538919	85538895	25	1	Tigger3b	DNA/TcMar-Tigger	85538986	85538748	TCF7L1	85360533	85537511	TGOLN2	85555548	85545147
221518	11763837_s_at	25					2	MER52A	LTR/ERV1
221822	11739601_at	25	7	121713655	121713631	25	1	L1MB8	LINE/L1	121714148	121713629	PTPRZ1	121513143	121702090	AASS	121784334	121715701
222110	11763140_at	25	4	69625261	69625237	25	1	L1P4a	LINE/L1	69626106	69625172	UGT2B15	69536346	69512348	UGT2B10	69681711	69696914
223604	11730988_at	25	8	6505589	6505613	25	1	ERV3-16A3_LTR	LTR/ERVL	6505480	6505910	ANGPT2	6420930	6357172	AGPAT5	6565878	6617184
223833	11762473_at	25	2	20427385	20427409	25	1	MLT1J	LTR/ERVL-MaLR	20427249	20427729	SDC1	20425194	20400558	PUM2	20551995	20448452
223988	11742419_at	25	16	46736321	46736297	25	1	L1MC5a	LINE/L1	46736356	46736238	ORC6	46723555	46732306	MYLK3	46824319	46740891
224267	11755042_s_at	25	16	21808032	21808008	25	1	LTR52	LTR/ERVL	21808078	21807865	OTOA	21689835	21772050	61E3.4	30265831	21845890
225913	AFFX-HUMRGE/M10098_5_at	25					2	SSU-rRNA_Hsa	rRNA
226597	11764023_at	25					2	LTR48	LTR/ERV1
227023	11764274_s_at	25	3	146759951	146759927	25	1	L2a	LINE/L2	146760065	146759795	PLSCR5	146324003	146294342	ZIC4	147124647	147103833
227127	11764028_at	25	8	104457089	104457065	25	1	LTR16B	LTR/ERVL	104457336	104456887	DCAF13	104426942	104455681	RIMS2	104512976	105268322
227246	11729589_a_at	25	19	51382112	51382136	25	1	L1M5	LINE/L1	51382080	51382280	AC037199.1	51378040	51377552	KLK4	51413994	51409608
227272	11762788_at	25	14	70282350	70282374	25	1	LTR3A	LTR/ERVK	70282319	70282740	SLC10A1	70264006	70242134	SMOC1	70320848	70499083
227389	11761273_at	25					2	LTR22B	LTR/ERVK
227767	11754224_x_at	25	7	44065867	44065843	25	1	L1MC5	LINE/L1	44066105	44065807	SPDYE1	44040488	44049721	DBNL	44084239	44109055
227835	11751103_at	25	Y	22627588	22627564	25	1	LTR19C	LTR/ERV1	22627840	22627243	KDM5D	21906825	21865751	EIF1AY	22737611	22755040
228397	11754621_s_at	25	15	69387782	69387806	25	1	L2a	LINE/L2	69387496	69387927	NOX5	69222864	69355083	GLCE	69452923	69564556
228597	11762788_at	25	14	70282600	70282624	25	1	LTR3A	LTR/ERVK	70282319	70282740	SLC10A1	70264006	70242134	SMOC1	70320848	70499083
229382	11762473_at	25	2	20427606	20427630	25	1	MLT1J	LTR/ERVL-MaLR	20427249	20427729	SDC1	20425194	20400558	PUM2	20551995	20448452
230313	11759721_a_at	25	21	45118637	45118661	25	1	LTR14	LTR/ERVK	45118401	45118954	RRP1B	45079429	45115958	PDXK	45138975	45182188
230421	11760627_a_at	25	5	1568726	1568702	25	1	L1MC5a	LINE/L1	1568792	1568506	LPCAT1	1524092	1456595	MRPL36	1801480	1798500
230406	11735747_a_at	25	19	43428674	43428650	25	1	MER65-int	LTR/ERV1	43429777	43428578	PSG6	43423715	43406231	PSG11	43530664	43511808
232029	11737342_at	25	20	61142012	61141988	25	1	MSTB	LTR/ERVL-MaLR	61142191	61141790	GATA5	61051026	61038553	C20orf166	61147660	61167971
233360	11729184_s_at	25	12	48055973	48055949	25	1	MLT1A0	LTR/ERVL-MaLR	48056024	48055676	PCED1B	47473386	47630443	RPAP3	48099844	48057070
233446	11762458_x_at	25	19	52021518	52021494	24	1	L1MEg	LINE/L1	52021582	52020670	SIGLEC12	52005043	51994611	SIGLEC6	52035110	52022779
234097	11737342_at	25	20	61142036	61142012	25	1	MSTB	LTR/ERVL-MaLR	61142191	61141790	GATA5	61051026	61038553	C20orf166	61147660	61167971
233958	11741855_at	25	3	121309112	121309136	25	1	MSTD	LTR/ERVL-MaLR	121309089	121309522	ARGFX	121289551	121305481	FBXO40	121311966	121349139
233668	11764284_at	25	4	188571679	188571703	25	1	ERV3-16A3_I-int	LTR/ERVL	188570349	188571906	FAT1	187647876	187508937	ZFP42	188916925	188926204
233700	11730988_at	25	8	6505868	6505892	25	1	ERV3-16A3_LTR	LTR/ERVL	6505480	6505910	ANGPT2	6420930	6357172	AGPAT5	6565878	6617184
234392	11763963_at	25	16	50682694	50682718	25	1	MLT1J	LTR/ERVL-MaLR	50682514	50682947	NKD1	50582241	50670647	SNX20	50715264	50700211
234950	11764257_a_at	25	4	187982019	187982043	25	1	L2c	LINE/L2	187982019	187982218	FAT1	187647876	187508937	ZFP42	188916925	188926204
235739	11762138_at	25					2	HERVK22-int	LTR/ERVK
236569	11760441_at	25	1	155540182	155540206	25	1	MER44D	DNA/TcMar-Tigger	155540093	155540669	ASH1L	155532598	155305059	MSTO1	155579979	155718153
239687	11764228_at	25	2	216804287	216804263	25	1	LTR82B	LTR/ERVL	216804344	216803956	FN1	216300895	216225163	MREG	216898819	216809213
240677	11754224_x_at	25	7	44066088	44066064	25	1	L1MC5	LINE/L1	44066105	44065807	SPDYE1	44040488	44049721	DBNL	44084239	44109055
242228	11764267_at	25	1	225898555	225898531	25	1	L2c	LINE/L2	225898793	225898509	ENAH	225840844	225677502	SRP9	225965531	225978168
242805	11761198_at	25					2	HERVE-int	LTR/ERV1
243045	11740021_at	25	10	15117523	15117499	25	1	L1MD1	LINE/L1	15117690	15117401	OLAH	15074226	15115851	ACBD7	15130775	15119522
243449	11763137_at	25	4	171502727	171502703	25	1	MER1B	DNA/hAT-Charlie	171502852	171502531	AADAT	171012850	170981373	GALNTL6	172733405	173962710
243592	11761694_at	25	10	134777654	134777630	25	1	MLT1C	LTR/ERVL-MaLR	134777655	134777297	TTC40	134756327	134621896	GPR123	134901409	134945179
243653	11760441_at	25	1	155540449	155540473	25	1	MER44D	DNA/TcMar-Tigger	155540093	155540669	ASH1L	155532598	155305059	MSTO1	155579979	155718153
245081	11764267_at	25	1	225898650	225898626	25	1	L2c	LINE/L2	225898793	225898509	ENAH	225840844	225677502	SRP9	225965531	225978168
245104	11763155_at	25	4	69625499	69625475	25	1	L1P4a	LINE/L1	69626106	69625172	UGT2B15	69536346	69512348	UGT2B10	69681711	69696914
245309	11739601_at	25	7	121713676	121713652	25	1	L1MB8	LINE/L1	121714148	121713629	PTPRZ1	121513143	121702090	AASS	121784334	121715701
245215	11762346_at	25	9	21770392	21770416	25	1	MSTA	LTR/ERVL-MaLR	21770303	21770550	IFNE	21482312	21480841	MTAP	21802542	21932738
245989	11741855_at	25					2	MSTD	LTR/ERVL-MaLR
247888	11762423_x_at	25	1	26555759	26555783	25	1	AluJr	SINE/Alu	26555653	26555969	CATSPER4	26517052	26529459	CEP85	26560691	26605299
247887	11762422_at	25	1	26555759	26555783	25	1	AluJr	SINE/Alu	26555653	26555969	CATSPER4	26517052	26529459	CEP85	26560691	26605299
247933	11764241_at	25	2	121807873	121807897	25	1	LTR67B	LTR/ERVL	121807799	121808321	GLI2	121493199	121750229	TFCP2L1	122042783	121974163
248474	11764241_at	25	2	121807872	121807896	25	1	LTR67B	LTR/ERVL	121807799	121808321	GLI2	121493199	121750229	TFCP2L1	122042783	121974163
248754	11740021_at	25	10	15117571	15117547	25	1	L1MD1	LINE/L1	15117690	15117401	OLAH	15074226	15115851	ACBD7	15130775	15119522
249697	11755042_s_at	25	16	21808056	21808032	25	1	LTR52	LTR/ERVL	21808078	21807865	OTOA	21689835	21772050	61E3.4	30265831	21845890
250396	11750254_a_at	25	4	83535181	83535157	25	1	MamRep605	LTR?	83535356	83534993	TMEM150C	83483510	83405743	SCD5	83720010	83550692
250472	11730321_a_at	25	12	9851847	9851871	25	1	LTR48B	LTR/ERV1	9851350	9851889	CLEC2D	9809270	9848413	CLECL1	9885895	9868456
251582	11760278_at	25	6	29800470	29800446	25	1	L2a	LINE/L2	29801063	29800398	HLA-G	29794744	29798902	HLA-A	29909037	29913661
251479	11760821_at	25	2	73934640	73934664	25	1	MER67C	LTR/ERV1	73934123	73934779	NAT8	73869520	73867959	TPRKB	73964527	73956231
251478	11762788_at	25					2	LTR3A	LTR/ERVK
251818	11721167_a_at	25	20	34820241	34820265	25	1	MIR3	SINE/MIR	34820205	34820398	AL121895.1	34758180	34756461	AAR2	34824381	34858840
251832	11748498_x_at	25					2	LTR22B	LTR/ERVK
252265	11724766_a_at	25	2	207660799	207660823	25	1	LTR67B	LTR/ERVL	207660559	207660845	FASTKD2	207630081	207657233	CPO	207804278	207834198
253017	11727971_at	25	7	116863638	116863662	25	1	L2c	LINE/L2	116863555	116863961	AC106873.4	116607526	116605900	WNT2	116963343	116916685
253028	11752852_x_at	25	12	42840069	42840093	25	1	HERVK22-int	LTR/ERVK	42837368	42840501	ZCRB1	42719920	42705880	PRICKLE1	42984157	42852140
253587	11763108_x_at	25	Y	23207074	23207050	24	1	LTR7	LTR/ERV1	23207131	23206633	RPS4Y2	22918050	22942918	CYorf17	23548246	23544840
253365	11763107_at	25	Y	23207074	23207050	24	1	LTR7	LTR/ERV1	23207131	23206633	RPS4Y2	22918050	22942918	CYorf17	23548246	23544840
254953	11764025_at	25	2	21625958	21625982	25	1	L2c	LINE/L2	21625927	21626024	TDRD15	21346789	21366144	KLHL29	23608088	23931481
255448	11762423_x_at	25	1	26555696	26555720	25	1	AluJr	SINE/Alu	26555653	26555969	CATSPER4	26517052	26529459	CEP85	26560691	26605299
255971	11761409_at	25	9	86327758	86327782	25	1	HSMAR1	DNA/TcMar-Mariner	86327249	86328520	UBQLN1	86323118	86274878	GKAP1	86444431	86354336
255888	AFFX-HUMRGE/M10098_5_at	25	21	9827285	9827309	25	1	SSU-rRNA_Hsa	rRNA	9827005	9827581				TPTE	11029719	10906201
255926	11764284_at	25	4	188571717	188571741	25	1	ERV3-16A3_I-int	LTR/ERVL	188570349	188571906	FAT1	187647876	187508937	ZFP42	188916925	188926204
255917	11762033_at	25	14	76151268	76151292	25	1	L1ME3A	LINE/L1	76151152	76151335	C14orf1	76127532	76116134	IFT43	76368479	76550928
256225	11727971_at	25	7	116863867	116863891	25	1	L2c	LINE/L2	116863555	116863961	AC106873.4	116607526	116605900	WNT2	116963343	116916685
257846	11761195_x_at	25	2	85538866	85538842	25	1	Tigger3b	DNA/TcMar-Tigger	85538986	85538748	TCF7L1	85360533	85537511	TGOLN2	85555548	85545147
257644	11762057_at	25	4	75107696	75107720	25	1	L1MD1	LINE/L1	75107469	75107894	AC093677.1	75024085	75023327	EPGN	75174190	75181024
259232	AFFX-HUMRGE/M10098_5_at	25	21	9827390	9827414	25	1	SSU-rRNA_Hsa	rRNA	9827005	9827581				TPTE	11029719	10906201
258186	11763108_x_at	25	Y	23204180	23204156	25	1	HERVH-int	LTR/ERV1	23206630	23201906	RPS4Y2	22918050	22942918	CYorf17	23548246	23544840
259035	11736305_x_at	25	17	1615390	1615366	25	1	L1ME4a	LINE/L1	1615571	1615192	TLCD2	1613732	1611064	WDR81	1619817	1641893
259304	11735178_a_at	25	4	130033374	130033398	25	1	L1ME2	LINE/L1	130033286	130033794	C4orf33	130014472	130034487	RP11-62N21.1	133368390	133356957
259345	11761619_at	25					2	MLT1F1	LTR/ERVL-MaLR
260194	11740895_a_at	25	17	1615346	1615322	25	1	L1ME4a	LINE/L1	1615571	1615192	TLCD2	1613732	1611064	WDR81	1619817	1641893
259100	11759857_at	25	6	29765430	29765454	25	1	MLT1F1	LTR/ERVL-MaLR	29764925	29765470	HLA-F	29690552	29706305	HLA-G	29794744	29798902
260317	11750254_a_at	25	4	83535165	83535141	25	1	MamRep605	LTR?	83535356	83534993	TMEM150C	83483510	83405743	SCD5	83720010	83550692
261032	11761194_at	25	2	85538866	85538842	25	1	Tigger3b	DNA/TcMar-Tigger	85538986	85538748	TCF7L1	85360533	85537511	TGOLN2	85555548	85545147
261436	11759857_at	25	6	29765158	29765182	25	1	MLT1F1	LTR/ERVL-MaLR	29764925	29765470	HLA-F	29690552	29706305	HLA-G	29794744	29798902
262270	11729805_a_at	25	12	42836265	42836289	25	1	LTR22E	LTR/ERVK	42836001	42836464	ZCRB1	42719920	42705880	PRICKLE1	42984157	42852140
263397	11740895_a_at	25	17	1615336	1615312	25	1	L1ME4a	LINE/L1	1615571	1615192	TLCD2	1613732	1611064	WDR81	1619817	1641893
263516	11755167_s_at	25	5	180262270	180262294	25	1	MLT2B3	LTR/ERVL	180262165	180262490	MGAT1	180242652	180217541	ZFP62	180288286	180274611
263742	11740895_a_at	25	17	1615340	1615316	25	1	L1ME4a	LINE/L1	1615571	1615192	TLCD2	1613732	1611064	WDR81	1619817	1641893
263989	11736304_a_at	25	17	1615340	1615316	25	1	L1ME4a	LINE/L1	1615571	1615192	TLCD2	1613732	1611064	WDR81	1619817	1641893
263988	11736305_x_at	25	17	1615340	1615316	25	1	L1ME4a	LINE/L1	1615571	1615192	TLCD2	1613732	1611064	WDR81	1619817	1641893
265777	11763140_at	25	4	69625352	69625328	25	1	L1P4a	LINE/L1	69626106	69625172	UGT2B15	69536346	69512348	UGT2B10	69681711	69696914
264718	11763107_at	25	Y	23206992	23206968	25	1	LTR7	LTR/ERV1	23207131	23206633	RPS4Y2	22918050	22942918	CYorf17	23548246	23544840
265591	11762346_at	25					2	MSTA	LTR/ERVL-MaLR
265897	11738833_a_at	25	14	96137686	96137710	25	1	L2a	LINE/L2	96137334	96137785	GLRX5	95999840	96011061	TCL1B	96152754	96158980
266809	11763298_at	25	19	58826359	58826383	25	1	LTR3	LTR/ERVK	58826206	58826633	ZNF8	58790317	58807254	ZSCAN22	58838385	58853698
267275	11722432_at	25	1	186390156	186390180	25	1	L1ME3F	LINE/L1	186389688	186390446	OCLM	186369704	186370587	PDC	186430254	186412698
267624	11738833_a_at	25	14	96137727	96137751	25	1	L2a	LINE/L2	96137334	96137785	GLRX5	95999840	96011061	TCL1B	96152754	96158980
269330	11764025_at	25	2	21619552	21619576	25	1	LTR16A	LTR/ERVL	21619439	21619634	TDRD15	21346789	21366144	KLHL29	23608088	23931481
270082	11763353_at	25	1	85618760	85618736	25	1	L2a	LINE/L2	85618884	85618691	MCOLN3	85514182	85483765	SYDE2	85666729	85622556
270873	11732244_at	25					2	MER4B	LTR/ERV1
271865	11762572_x_at	25	4	75049127	75049151	25	1	AluSz	SINE/Alu	75049101	75049370	AC093677.1	75024085	75023327	EPGN	75174190	75181024
271002	11763931_x_at	25	X	73012407	73012383	25	1	MER58B	DNA/hAT-Charlie	73012441	73012356	CHIC1	72783036	72906937	ZCCHC13	73524025	73524868
272104	11762423_x_at	25	1	26555752	26555776	25	1	AluJr	SINE/Alu	26555653	26555969	CATSPER4	26517052	26529459	CEP85	26560691	26605299
272103	11762422_at	25	1	26555752	26555776	25	1	AluJr	SINE/Alu	26555653	26555969	CATSPER4	26517052	26529459	CEP85	26560691	26605299
272731	11761409_at	25	9	86327765	86327789	25	1	HSMAR1	DNA/TcMar-Mariner	86327249	86328520	UBQLN1	86323118	86274878	GKAP1	86444431	86354336
273603	11749298_a_at	25	19	19868648	19868624	25	1	MSTA-int	LTR/ERVL-MaLR	19868935	19868240	ZNF14	19843906	19821280	ZNF506	19932560	19896648
274095	11763194_at	25					2	MER110-int	LTR/ERV1
274348	11759857_at	25	6	29765000	29765024	25	1	MLT1F1	LTR/ERVL-MaLR	29764925	29765470	HLA-F	29690552	29706305	HLA-G	29794744	29798902
274678	11763108_x_at	25	3	38115436	38115412	24	1	HERVH-int	LTR/ERV1	38117778	38112836	DLEC1	38080696	38165516	ACAA1	38178733	38164201
275463	11735747_a_at	25	19	43428671	43428647	25	1	MER65-int	LTR/ERV1	43429777	43428578	PSG6	43423715	43406231	PSG11	43530664	43511808
277699	11762138_at	25	12	42838904	42838928	25	1	HERVK22-int	LTR/ERVK	42837368	42840501	ZCRB1	42719920	42705880	PRICKLE1	42984157	42852140
277747	11764025_at	25	2	21619505	21619529	25	1	LTR16A	LTR/ERVL	21619439	21619634	TDRD15	21346789	21366144	KLHL29	23608088	23931481
278204	11764267_at	25	1	225898543	225898519	25	1	L2c	LINE/L2	225898793	225898509	ENAH	225840844	225677502	SRP9	225965531	225978168
277985	11764228_at	25	2	216804107	216804083	25	1	LTR82B	LTR/ERVL	216804344	216803956	FN1	216300895	216225163	MREG	216898819	216809213
279474	11748498_x_at	25	9	95591286	95591310	25	1	L1MA4A	LINE/L1	95591216	95591921	BICD2	95527094	95473645	ZNF484	95640304	95607874
279689	11755167_s_at	25					2	MLT2B3	LTR/ERVL
281317	11721167_a_at	25	20	34820259	34820283	25	1	MIR3	SINE/MIR	34820205	34820398	AL121895.1	34758180	34756461	AAR2	34824381	34858840
281176	11740895_a_at	25	17	1615329	1615305	25	1	L1ME4a	LINE/L1	1615571	1615192	TLCD2	1613732	1611064	WDR81	1619817	1641893
282447	11761198_at	25					2	HERVE-int	LTR/ERV1
283116	11764025_at	25	2	21619589	21619613	25	1	LTR16A	LTR/ERVL	21619439	21619634	TDRD15	21346789	21366144	KLHL29	23608088	23931481
283246	11724766_a_at	25	2	207660698	207660722	25	1	LTR67B	LTR/ERVL	207660559	207660845	FASTKD2	207630081	207657233	CPO	207804278	207834198
284112	11764272_at	25	4	19038929	19038953	25	1	MLT1B	LTR/ERVL-MaLR	19038793	19039191	LCORL	18023499	17844839	SLIT2	20254883	20622184
284409	11752851_a_at	25	12	42840003	42840027	25	1	HERVK22-int	LTR/ERVK	42837368	42840501	ZCRB1	42719920	42705880	PRICKLE1	42984157	42852140
284746	11759844_x_at	25	16	89301951	89301975	25	1	L1MEf	LINE/L1	89301867	89302074	ZNF778	89284118	89295363	ANKRD11	89556969	89334038
286478	11746308_a_at	25	20	46999147	46999171	25	1	LTR48	LTR/ERV1	46998915	46999532	SULF2	46415360	46285092	PREX1	47444420	47240790
286712	11764008_at	25	9	121450147	121450123	25	1	MLT1H	LTR/ERVL-MaLR	121450406	121450068	TLR4	120466610	120479149	DBC1	122131745	121915736
287376	11721167_a_at	25	20	34820362	34820386	25	1	MIR3	SINE/MIR	34820205	34820398	AL121895.1	34758180	34756461	AAR2	34824381	34858840
287810	11763353_at	25	1	85618432	85618408	25	1	L2a	LINE/L2	85618538	85618300	MCOLN3	85514182	85483765	SYDE2	85666729	85622556
289099	11762422_at	25	1	26555756	26555780	25	1	AluJr	SINE/Alu	26555653	26555969	CATSPER4	26517052	26529459	CEP85	26560691	26605299
289784	AFFX-HUMRGE/M10098_M_at	25	GL000220.1	110036	110060	25	1	SSU-rRNA_Hsa	rRNA	109078	110946
290377	11760441_at	25	1	155540102	155540126	25	1	MER44D	DNA/TcMar-Tigger	155540093	155540669	ASH1L	155532598	155305059	MSTO1	155579979	155718153
290064	11762939_at	25	Y	23200400	23200376	25	1	HERVH-int	LTR/ERV1	23201907	23200101	RPS4Y2	22918050	22942918	CYorf17	23548246	23544840
290093	11764023_at	25	6	90027048	90027024	25	1	LTR48	LTR/ERV1	90027048	90026776	GABRR2	90025018	89966927	UBE2J1	90062567	90036344
291007	11761619_at	25	21	39739482	39739458	25	1	MLT1F1	LTR/ERVL-MaLR	39739647	39739188	KCNJ15	39529128	39673748	ERG	40033704	39751949
291230	11724766_a_at	25	2	207660640	207660664	25	1	LTR67B	LTR/ERVL	207660559	207660845	FASTKD2	207630081	207657233	CPO	207804278	207834198
291868	11761194_at	25					2	Tigger3b	DNA/TcMar-Tigger
292653	11744771_at	25	Y	7678347	7678371	25	1	BSR/Beta	Satellite	7676991	7678532	TBL1Y	6778727	6959724	TSPY4	9175073	9177893
292986	11761195_x_at	25					2	Tigger3b	DNA/TcMar-Tigger
292844	11762138_at	25	12	42838865	42838889	25	1	HERVK22-int	LTR/ERVK	42837368	42840501	ZCRB1	42719920	42705880	PRICKLE1	42984157	42852140
294204	11761409_at	25	9	86327704	86327728	25	1	HSMAR1	DNA/TcMar-Mariner	86327249	86328520	UBQLN1	86323118	86274878	GKAP1	86444431	86354336
294396	11761682_at	25	1	157797236	157797212	25	1	MLT2B1	LTR/ERVL	157797565	157797104	FCRL1	157789895	157764193	CD5L	157868046	157800704
294241	11764284_at	25	4	188571668	188571692	25	1	ERV3-16A3_I-int	LTR/ERVL	188570349	188571906	FAT1	187647876	187508937	ZFP42	188916925	188926204
294554	11764274_s_at	25	3	146759879	146759855	25	1	L2a	LINE/L2	146760065	146759795	PLSCR5	146324003	146294342	ZIC4	147124647	147103833
294959	11751103_at	25	Y	22628510	22628486	25	1	HUERS-P3-int	LTR/ERV1	22628657	22627843	KDM5D	21906825	21865751	EIF1AY	22737611	22755040
295613	11762939_at	25	Y	23200523	23200499	25	1	HERVH-int	LTR/ERV1	23201907	23200101	RPS4Y2	22918050	22942918	CYorf17	23548246	23544840
295210	11729589_a_at	25	19	51382195	51382219	25	1	L1M5	LINE/L1	51382080	51382280	AC037199.1	51378040	51377552	KLK4	51413994	51409608
295052	11727971_at	25	7	116863427	116863451	25	1	UCON86	LINE/L2	116863404	116863545	AC106873.4	116607526	116605900	WNT2	116963343	116916685
297191	11759375_at	25	X	15298638	15298614	25	1	L1MA5	LINE/L1	15298703	15298040	ASB11	15333778	15298053	PIGA	15353676	15337573
298380	11762974_at	25	3	109101603	109101627	25	1	MER89	LTR/ERV1	109101375	109101799	DPPA4	109056419	109044988	RP11-553A10.1	110612323	110607231
298713	11722432_at	25	1	186390064	186390088	25	1	L1ME3F	LINE/L1	186389688	186390446	OCLM	186369704	186370587	PDC	186430254	186412698
299305	11760094_at	25	5	60506488	60506464	25	1	HAL1M8	LINE/L1	60507062	60506297	SMIM15	60458301	60453536	ZSWIM6	60628100	60841997
299478	11760094_at	25	5	60506500	60506476	25	1	HAL1M8	LINE/L1	60507062	60506297	SMIM15	60458301	60453536	ZSWIM6	60628100	60841997
299579	11762939_at	25	Y	23200513	23200489	25	1	HERVH-int	LTR/ERV1	23201907	23200101	RPS4Y2	22918050	22942918	CYorf17	23548246	23544840
299776	11764028_at	25	8	104457162	104457138	25	1	LTR16B	LTR/ERVL	104457336	104456887	DCAF13	104426942	104455681	RIMS2	104512976	105268322
300196	11763031_at	25	X	96300026	96300050	25	1	L2	LINE/L2	96299433	96300088	RPA4	96138907	96140446	PCDH19	99665271	99546642
300618	11741855_at	25	3	121309047	121309071	25	1	L1M4	LINE/L1	121308742	121309088	ARGFX	121289551	121305481	FBXO40	121311966	121349139
300809	11723578_a_at	25	6	11135999	11136023	25	1	Kanga1a	DNA/TcMar-Tc2	11135779	11136146	ERVFRD-1	11111965	11102722	NEDD9	11382581	11183531
302069	11723578_a_at	25					2	Kanga1a	DNA/TcMar-Tc2
302201	11729589_a_at	25	19	51382193	51382217	25	1	L1M5	LINE/L1	51382080	51382280	AC037199.1	51378040	51377552	KLK4	51413994	51409608
302010	11755042_s_at	25	16	21808263	21808239	25	1	LTR52	LTR/ERVL	21808286	21808120	OTOA	21689835	21772050	61E3.4	30265831	21845890
302618	11763963_at	25	16	50682913	50682937	25	1	MLT1J	LTR/ERVL-MaLR	50682514	50682947	NKD1	50582241	50670647	SNX20	50715264	50700211
302791	11723578_a_at	25					2	Kanga1a	DNA/TcMar-Tc2
302687	11761273_at	25	16	10258029	10258053	25	1	LTR22B1	LTR/ERVK	10257743	10258239	GRIN2A	10276611	9852376	ATF7IP2	10420291	10577495
303936	11762057_at	25	4	75107494	75107518	25	1	L1MD1	LINE/L1	75107469	75107894	AC093677.1	75024085	75023327	EPGN	75174190	75181024
304279	11746308_a_at	25	20	46999000	46999024	25	1	LTR48	LTR/ERV1	46998915	46999532	SULF2	46415360	46285092	PREX1	47444420	47240790
304496	11748498_x_at	25	16	10258029	10258053	25	1	LTR22B1	LTR/ERVK	10257743	10258239	GRIN2A	10276611	9852376	ATF7IP2	10420291	10577495
304392	11762473_at	25	2	20427469	20427493	25	1	MLT1J	LTR/ERVL-MaLR	20427249	20427729	SDC1	20425194	20400558	PUM2	20551995	20448452
304412	11761194_at	25	2	85538967	85538943	25	1	Tigger3b	DNA/TcMar-Tigger	85538986	85538748	TCF7L1	85360533	85537511	TGOLN2	85555548	85545147
304413	11761195_x_at	25	2	85538967	85538943	25	1	Tigger3b	DNA/TcMar-Tigger	85538986	85538748	TCF7L1	85360533	85537511	TGOLN2	85555548	85545147
305050	11764267_at	25	1	225898762	225898738	25	1	L2c	LINE/L2	225898793	225898509	ENAH	225840844	225677502	SRP9	225965531	225978168
306419	11762473_at	25	2	20427693	20427717	25	1	MLT1J	LTR/ERVL-MaLR	20427249	20427729	SDC1	20425194	20400558	PUM2	20551995	20448452
307316	11730321_a_at	25	12	9851595	9851619	25	1	LTR48B	LTR/ERV1	9851350	9851889	CLEC2D	9809270	9848413	CLECL1	9885895	9868456
307096	11744771_at	25					2	BSR/Beta	Satellite
308577	11750596_s_at	25	3	138843601	138843625	25	1	L1MC5	LINE/L1	138843585	138843782	PRR23C	138763734	138760944	COPB2	139108574	139074442
307904	11760094_at	25	5	60506467	60506443	24	1	HAL1M8	LINE/L1	60507062	60506297	SMIM15	60458301	60453536	ZSWIM6	60628100	60841997
308685	11758944_at	25	6	41074062	41074086	25	1	L1MC5a	LINE/L1	41073906	41074135	NFYA	41040684	41067715	TREML1	41122075	41117080
309848	11748754_a_at	25	4	185263200	185263176	25	1	MLT1H	LTR/ERVL-MaLR	185263426	185262943	ENPP6	185142383	185009859	IRF2	185395734	185308867
309063	11730988_at	25	8	6505846	6505870	25	1	ERV3-16A3_LTR	LTR/ERVL	6505480	6505910	ANGPT2	6420930	6357172	AGPAT5	6565878	6617184
311309	11763353_at	25	1	85618747	85618723	25	1	L2a	LINE/L2	85618884	85618691	MCOLN3	85514182	85483765	SYDE2	85666729	85622556
311192	11729805_a_at	25	12	42840596	42840620	25	1	LTR22E	LTR/ERVK	42840505	42840958	ZCRB1	42719920	42705880	PRICKLE1	42984157	42852140
311407	11763194_at	25	11	4223523	4223547	25	1	MER110-int	LTR/ERV1	4222845	4223783	RRM1	4115937	4160106	OR52B4	4389616	4388493
310813	11760441_at	25	1	155540204	155540228	25	1	MER44D	DNA/TcMar-Tigger	155540093	155540669	ASH1L	155532598	155305059	MSTO1	155579979	155718153
312479	11762519_at	25					2	MER61-int	LTR/ERV1
313051	11764274_s_at	25	3	146759872	146759848	25	1	L2a	LINE/L2	146760065	146759795	PLSCR5	146324003	146294342	ZIC4	147124647	147103833
313001	11721167_a_at	25	20	34820281	34820305	25	1	MIR3	SINE/MIR	34820205	34820398	AL121895.1	34758180	34756461	AAR2	34824381	34858840
312851	11763931_x_at	25	X	73012384	73012360	25	1	MER58B	DNA/hAT-Charlie	73012441	73012356	CHIC1	72783036	72906937	ZCCHC13	73524025	73524868
312595	11760821_at	25	2	73934625	73934649	25	1	MER67C	LTR/ERV1	73934123	73934779	NAT8	73869520	73867959	TPRKB	73964527	73956231
313167	11740896_s_at	25	17	1614971	1614947	25	1	L1ME4a	LINE/L1	1615145	1614832	TLCD2	1613732	1611064	WDR81	1619817	1641893
313799	11752851_a_at	25	12	42836023	42836047	25	1	LTR22E	LTR/ERVK	42836001	42836464	ZCRB1	42719920	42705880	PRICKLE1	42984157	42852140
314056	11762033_at	25	14	76151223	76151247	25	1	L1ME3A	LINE/L1	76151152	76151335	C14orf1	76127532	76116134	IFT43	76368479	76550928
314054	11763367_at	25	2	192560829	192560853	25	1	MLT1H2	LTR/ERVL-MaLR	192560654	192561107	NABP1	192542794	192553251	SDPR	192711981	192699028
314563	AFFX-HUMRGE/M10098_5_at	25	21	9827162	9827186	25	1	SSU-rRNA_Hsa	rRNA	9827005	9827581				TPTE	11029719	10906201
315191	11761139_at	25	8	62788137	62788113	25	1	MLT1A	LTR/ERVL-MaLR	62788294	62787917	ASPH	62627155	62413116	NKAIN3	63161150	63912211
315484	11764274_s_at	25	3	146759964	146759940	25	1	L2a	LINE/L2	146760065	146759795	PLSCR5	146324003	146294342	ZIC4	147124647	147103833
316352	11763155_at	25					2	L1P4a	LINE/L1
318006	11764257_a_at	25	4	187982023	187982047	25	1	L2c	LINE/L2	187982019	187982218	FAT1	187647876	187508937	ZFP42	188916925	188926204
318336	11748498_x_at	25	9	95591416	95591440	25	1	L1MA4A	LINE/L1	95591216	95591921	BICD2	95527094	95473645	ZNF484	95640304	95607874
318970	11735722_a_at	25	2	219211167	219211191	25	1	L2c	LINE/L2	219211018	219211505	TMBIM1	219157309	219138915	C2orf62	219221579	219232822
319151	11754621_s_at	25	15	69387891	69387915	25	1	L2a	LINE/L2	69387496	69387927	NOX5	69222864	69355083	GLCE	69452923	69564556
319913	11724386_a_at	25	1	89389802	89389826	25	1	LTR16A2	LTR/ERVL	89389726	89390135	GTF2B	89357627	89318615	CCBL2	89458636	89401456
321362	11759857_at	25	6	29765189	29765213	25	1	MLT1F1	LTR/ERVL-MaLR	29764925	29765470	HLA-F	29690552	29706305	HLA-G	29794744	29798902
321709	11752852_x_at	25					2	HERVK22-int	LTR/ERVK
321705	11759721_a_at	25	21	45158439	45158463	25	1	LTR14	LTR/ERVK	45158329	45158803	PDXK	45138975	45182188	CSTB	45196326	45192393
322933	11763458_a_at	25	19	28530985	28531009	25	1	LTR16D	LTR/ERVL	28530931	28531345	ZNF254	24216276	24312654	UQCRFS1	29704448	29698173
323444	11762057_at	25	4	75107791	75107815	24	1	L1MD1	LINE/L1	75107469	75107894	AC093677.1	75024085	75023327	EPGN	75174190	75181024
323465	11723578_a_at	25	6	11136004	11136028	25	1	Kanga1a	DNA/TcMar-Tc2	11135779	11136146	ERVFRD-1	11111965	11102722	NEDD9	11382581	11183531
324770	11744771_at	25	Y	7678270	7678294	24	1	BSR/Beta	Satellite	7676991	7678532	TBL1Y	6778727	6959724	TSPY4	9175073	9177893
324055	11763963_at	25	16	50682825	50682849	25	1	MLT1J	LTR/ERVL-MaLR	50682514	50682947	NKD1	50582241	50670647	SNX20	50715264	50700211
325598	11738921_at	25					2	MER48	LTR/ERV1
325744	11762346_at	25	9	21770443	21770467	25	1	MSTA	LTR/ERVL-MaLR	21770303	21770550	IFNE	21482312	21480841	MTAP	21802542	21932738
326790	11746308_a_at	25	20	46999120	46999144	25	1	LTR48	LTR/ERV1	46998915	46999532	SULF2	46415360	46285092	PREX1	47444420	47240790
327071	11764274_s_at	25	3	146759945	146759921	25	1	L2a	LINE/L2	146760065	146759795	PLSCR5	146324003	146294342	ZIC4	147124647	147103833
327549	11763963_at	25	16	50683083	50683107	25	1	L1MD3	LINE/L1	50683072	50683158	NKD1	50582241	50670647	SNX20	50715264	50700211
327288	11757689_a_at	25					2	L2b	LINE/L2
327868	11763837_s_at	25	Y	15346522	15346498	25	1	MER52A	LTR/ERV1	15347350	15345868	DDX3Y	15016019	15032390	UTY	15592553	15360259
328244	11738833_a_at	25	14	96137725	96137749	25	1	L2a	LINE/L2	96137334	96137785	GLRX5	95999840	96011061	TCL1B	96152754	96158980
328444	11763108_x_at	25	2	119127326	119127303	24	1	LTR7	LTR/ERV1	119127388	119126940	INSIG2	118846028	118868573	EN1	119605254	119599747
328443	11763107_at	25	2	119127326	119127303	24	1	LTR7	LTR/ERV1	119127388	119126940	INSIG2	118846028	118868573	EN1	119605254	119599747
328636	11764008_at	25	9	121450096	121450072	25	1	MLT1H	LTR/ERVL-MaLR	121450406	121450068	TLR4	120466610	120479149	DBC1	122131745	121915736
329216	11749298_a_at	25	19	19868682	19868658	25	1	MSTA-int	LTR/ERVL-MaLR	19868935	19868240	ZNF14	19843906	19821280	ZNF506	19932560	19896648
329585	11761139_at	25	8	62788056	62788032	25	1	MLT1A	LTR/ERVL-MaLR	62788294	62787917	ASPH	62627155	62413116	NKAIN3	63161150	63912211
329105	11761694_at	25	10	134777522	134777498	25	1	MLT1C	LTR/ERVL-MaLR	134777655	134777297	TTC40	134756327	134621896	GPR123	134901409	134945179
329504	11735178_a_at	25	4	130033452	130033476	25	1	L1ME2	LINE/L1	130033286	130033794	C4orf33	130014472	130034487	RP11-62N21.1	133368390	133356957
330834	11751103_at	25	Y	22628455	22628431	25	1	HUERS-P3-int	LTR/ERV1	22628657	22627843	KDM5D	21906825	21865751	EIF1AY	22737611	22755040
331028	11762572_x_at	25	4	75049457	75049481	25	1	L1ME1	LINE/L1	75049371	75050584	AC093677.1	75024085	75023327	EPGN	75174190	75181024
330724	11739601_at	25	7	121713968	121713944	25	1	L1MB8	LINE/L1	121714148	121713629	PTPRZ1	121513143	121702090	AASS	121784334	121715701
332848	11762269_at	25	10	15057315	15057291	24	1	HERVE-int	LTR/ERV1	15057355	15055300	MEIG1	15001438	15030049	OLAH	15074226	15115851
333441	11744771_at	25	Y	7678643	7678667	25	1	BSR/Beta	Satellite	7678576	7678869	TBL1Y	6778727	6959724	TSPY4	9175073	9177893
334296	11764274_s_at	25	3	146759859	146759835	25	1	L2a	LINE/L2	146760065	146759795	PLSCR5	146324003	146294342	ZIC4	147124647	147103833
335542	11752851_a_at	25					2	HERVK22-int	LTR/ERVK
335391	11762605_at	25	5	86345478	86345454	25	1	MER11C	LTR/ERVK	86345646	86344561	COX7C	85913721	85916779	AC008394.1	86534822	86512423
335392	11762606_x_at	25	5	86345478	86345454	25	1	MER11C	LTR/ERVK	86345646	86344561	COX7C	85913721	85916779	AC008394.1	86534822	86512423
336560	11740944_at	25	1	43820003	43820027	25	1	L2c	LINE/L2	43819930	43820136	MPL	43803478	43818443	CDC20	43824626	43828874
336743	11730988_at	25	8	6505565	6505589	25	1	ERV3-16A3_LTR	LTR/ERVL	6505480	6505910	ANGPT2	6420930	6357172	AGPAT5	6565878	6617184
336403	11755042_s_at	25	16	21808026	21808002	25	1	LTR52	LTR/ERVL	21808078	21807865	OTOA	21689835	21772050	61E3.4	30265831	21845890
336613	11761139_at	25	8	62788041	62788017	25	1	MLT1A	LTR/ERVL-MaLR	62788294	62787917	ASPH	62627155	62413116	NKAIN3	63161150	63912211
337347	11752851_a_at	25	12	42840412	42840436	25	1	HERVK22-int	LTR/ERVK	42837368	42840501	ZCRB1	42719920	42705880	PRICKLE1	42984157	42852140
337500	11746308_a_at	25	20	46999200	46999224	25	1	LTR48	LTR/ERV1	46998915	46999532	SULF2	46415360	46285092	PREX1	47444420	47240790
338248	11740021_at	25	10	15117596	15117572	25	1	L1MD1	LINE/L1	15117690	15117401	OLAH	15074226	15115851	ACBD7	15130775	15119522
338869	11757199_at	25	12	130518075	130518051	25	1	L3	LINE/CR1	130518234	130517837	TMEM132D	130388211	129556270	FZD10	130647004	130650285
339871	11728179_a_at	25	14	100193548	100193572	25	1	L2c	LINE/L2	100193347	100193643	CYP46A1	100150641	100193638	EML1	100204030	100408397
340454	11737342_at	25	20	61142099	61142075	25	1	MSTB	LTR/ERVL-MaLR	61142191	61141790	GATA5	61051026	61038553	C20orf166	61147660	61167971
340399	11760807_at	25	16	89391180	89391204	25	1	MLT2A2	LTR/ERVL	89390846	89391372	AC137932.1	89334512	89339452	SPG7	89557325	89624176
341197	11752852_x_at	25	12	42839847	42839871	25	1	HERVK22-int	LTR/ERVK	42837368	42840501	ZCRB1	42719920	42705880	PRICKLE1	42984157	42852140
341290	11735178_a_at	25	16	5301784	5301808	25	1	L1ME2	LINE/L1	5301582	5301848	FAM86A	5147809	5134305	RBFOX1	6069095	7763340
343149	11731284_a_at	25	15	72110073	72110097	25	1	L1ME3	LINE/L1	72110030	72110543	CT62	71407833	71402583	MYO9A	72410918	72114632
343313	11764028_at	25	8	104457234	104457210	25	1	LTR16B	LTR/ERVL	104457336	104456887	DCAF13	104426942	104455681	RIMS2	104512976	105268322
344194	11762974_at	25	3	109101713	109101737	25	1	MER89	LTR/ERV1	109101375	109101799	DPPA4	109056419	109044988	RP11-553A10.1	110612323	110607231
344270	11761133_at	25	X	53205736	53205712	25	1	LOR1a	LTR/ERV1	53205852	53205658	TSPYL2	53111549	53117722	KDM5C	53254604	53220503
345786	11760627_a_at	25	5	1568969	1568945	25	1	L1ME2	LINE/L1	1569053	1568844	LPCAT1	1524092	1456595	MRPL36	1801480	1798500
345870	AFFX-HUMRGE/M10098_M_at	25	GL000220.1	109739	109763	25	1	SSU-rRNA_Hsa	rRNA	109078	110946
348520	11737342_at	25	20	61142230	61142206	25	1	L1MD	LINE/L1	61142272	61142196	GATA5	61051026	61038553	C20orf166	61147660	61167971
347832	11737341_a_at	25	20	61141867	61141843	25	1	MSTB	LTR/ERVL-MaLR	61142191	61141790	GATA5	61051026	61038553	C20orf166	61147660	61167971
346852	11763353_at	25	1	85618535	85618511	25	1	L2a	LINE/L2	85618538	85618300	MCOLN3	85514182	85483765	SYDE2	85666729	85622556
347554	11759154_a_at	25	2	96908168	96908192	25	1	MLT1K	LTR/ERVL-MaLR	96908088	96908411	STARD7	96874563	96850597	TMEM127	96931732	96916312
347165	11736304_a_at	25	17	1615327	1615303	25	1	L1ME4a	LINE/L1	1615571	1615192	TLCD2	1613732	1611064	WDR81	1619817	1641893
347164	11740895_a_at	25	17	1615327	1615303	25	1	L1ME4a	LINE/L1	1615571	1615192	TLCD2	1613732	1611064	WDR81	1619817	1641893
349590	11759721_a_at	25	21	45158615	45158639	25	1	LTR14	LTR/ERVK	45158329	45158803	PDXK	45138975	45182188	CSTB	45196326	45192393
348978	11764004_at	25	19	37171338	37171314	25	1	L1MC5a	LINE/L1	37171475	37171308	ZNF461	37157755	37128094	ZNF567	37178514	37218603
349012	11760627_a_at	25	5	1568967	1568943	25	1	L1ME2	LINE/L1	1569053	1568844	LPCAT1	1524092	1456595	MRPL36	1801480	1798500
348881	11762130_x_at	25	1	196764390	196764414	25	1	THE1B	LTR/ERVL-MaLR	196764234	196764586	CFHR3	196743925	196763203	CFHR1	196788875	196801319
350385	11763458_a_at	25	19	29459767	29459791	25	1	LTR16D	LTR/ERVL	29459736	29460096	ZNF254	24216276	24312654	UQCRFS1	29704448	29698173
350517	11763298_at	25	19	58826504	58826528	25	1	LTR3	LTR/ERVK	58826206	58826633	ZNF8	58790317	58807254	ZSCAN22	58838385	58853698
350785	11764272_at	25	4	19038810	19038834	25	1	MLT1B	LTR/ERVL-MaLR	19038793	19039191	LCORL	18023499	17844839	SLIT2	20254883	20622184
351096	11752852_x_at	25	12	42839794	42839818	25	1	HERVK22-int	LTR/ERVK	42837368	42840501	ZCRB1	42719920	42705880	PRICKLE1	42984157	42852140
351612	11729589_a_at	25	19	51382101	51382125	25	1	L1M5	LINE/L1	51382080	51382280	AC037199.1	51378040	51377552	KLK4	51413994	51409608
351804	11761239_at	25	13	21928529	21928505	25	1	L1MB3	LINE/L1	21928552	21928010	MRP63	21750784	21753223	ZDHHC20	22033509	21950263
351919	11762130_x_at	25	1	196764282	196764306	25	1	THE1B	LTR/ERVL-MaLR	196764234	196764586	CFHR3	196743925	196763203	CFHR1	196788875	196801319
352355	11752851_a_at	25					2	HERVK22-int	LTR/ERVK
352588	11764183_at	25	8	24721697	24721721	25	1	L2b	LINE/L2	24721614	24721906	ADAM7	24298443	24384483	NEFM	24770525	24776607
352891	11763367_at	25	2	192560998	192561022	25	1	MLT1H2	LTR/ERVL-MaLR	192560654	192561107	NABP1	192542794	192553251	SDPR	192711981	192699028
353659	11761273_at	25	9	95596252	95596276	25	1	LTR22B	LTR/ERVK	95596014	95596483	BICD2	95527094	95473645	ZNF484	95640304	95607874
353067	11754224_x_at	25					2	L1MC5	LINE/L1
353555	11736305_x_at	25	17	1615427	1615403	25	1	L1ME4a	LINE/L1	1615571	1615192	TLCD2	1613732	1611064	WDR81	1619817	1641893
353554	11736304_a_at	25	17	1615427	1615403	25	1	L1ME4a	LINE/L1	1615571	1615192	TLCD2	1613732	1611064	WDR81	1619817	1641893
355177	11760278_at	25	6	29800494	29800470	25	1	L2a	LINE/L2	29801063	29800398	HLA-G	29794744	29798902	HLA-A	29909037	29913661
355460	11763194_at	25	11	4223726	4223750	25	1	MER110-int	LTR/ERV1	4222845	4223783	RRM1	4115937	4160106	OR52B4	4389616	4388493
354604	11763353_at	25	1	85618724	85618700	25	1	L2a	LINE/L2	85618884	85618691	MCOLN3	85514182	85483765	SYDE2	85666729	85622556
356392	11762519_at	25	1	187612521	187612545	25	1	MER61-int	LTR/ERV1	187611283	187612762	PLA2G4A	186798085	186958113	FAM5C	190446759	190066792
356634	11760821_at	25	2	73934493	73934517	25	1	MER67C	LTR/ERV1	73934123	73934779	NAT8	73869520	73867959	TPRKB	73964527	73956231
356523	11762519_at	25	1	187612534	187612558	25	1	MER61-int	LTR/ERV1	187611283	187612762	PLA2G4A	186798085	186958113	FAM5C	190446759	190066792
356497	AFFX-HUMRGE/M10098_5_at	25	GL000220.1	109367	109391	25	1	SSU-rRNA_Hsa	rRNA	109078	110946
356844	11734052_a_at	25	1	35453934	35453910	25	1	Charlie10	DNA/hAT-Charlie	35454492	35453184	ZMYM6NB	35450954	35447136	ZMYM1	35525387	35581460
357520	11723578_a_at	25					2	Kanga1a	DNA/TcMar-Tc2
359308	11760441_at	25	1	155540159	155540183	25	1	MER44D	DNA/TcMar-Tigger	155540093	155540669	ASH1L	155532598	155305059	MSTO1	155579979	155718153
360654	11762423_x_at	25					2	AluJr	SINE/Alu
360653	11762422_at	25					2	AluJr	SINE/Alu
361795	11761133_at	25	X	53205554	53205530	25	1	LOR1a	LTR/ERV1	53205671	53205386	TSPYL2	53111549	53117722	KDM5C	53254604	53220503
362427	11764183_at	25	8	24721852	24721876	25	1	L2b	LINE/L2	24721614	24721906	ADAM7	24298443	24384483	NEFM	24770525	24776607
363695	11742419_at	25	16	46736334	46736310	25	1	L1MC5a	LINE/L1	46736356	46736238	ORC6	46723555	46732306	MYLK3	46824319	46740891
364093	11739601_at	25					2	L1MB8	LINE/L1
364058	11764228_at	25	2	216804336	216804312	25	1	LTR82B	LTR/ERVL	216804344	216803956	FN1	216300895	216225163	MREG	216898819	216809213
364180	11730321_a_at	25	12	9851444	9851468	25	1	LTR48B	LTR/ERV1	9851350	9851889	CLEC2D	9809270	9848413	CLECL1	9885895	9868456
364468	11761194_at	25	2	85538973	85538949	25	1	Tigger3b	DNA/TcMar-Tigger	85538986	85538748	TCF7L1	85360533	85537511	TGOLN2	85555548	85545147
364512	11762967_at	25					2	MER52C	LTR/ERV1
364651	11762138_at	25					2	HERVK22-int	LTR/ERVK
365555	AFFX-HUMRGE/M10098_M_at	25					2	SSU-rRNA_Hsa	rRNA
365752	11750254_a_at	25	4	83535058	83535034	25	1	MamRep605	LTR?	83535356	83534993	TMEM150C	83483510	83405743	SCD5	83720010	83550692
366793	11723578_a_at	25					2	Kanga1a	DNA/TcMar-Tc2
366441	11762130_x_at	25	1	196764272	196764296	25	1	THE1B	LTR/ERVL-MaLR	196764234	196764586	CFHR3	196743925	196763203	CFHR1	196788875	196801319
367053	11762473_at	25	2	20427370	20427394	25	1	MLT1J	LTR/ERVL-MaLR	20427249	20427729	SDC1	20425194	20400558	PUM2	20551995	20448452
367810	11761198_at	25	5	87485895	87485871	25	1	HERVE-int	LTR/ERV1	87486546	87485053	TMEM161B	87565293	87485450	MEF2C	88199922	88013975
366378	11764183_at	25	8	24721826	24721850	25	1	L2b	LINE/L2	24721614	24721906	ADAM7	24298443	24384483	NEFM	24770525	24776607
367304	11737341_a_at	25	20	61141865	61141841	25	1	MSTB	LTR/ERVL-MaLR	61142191	61141790	GATA5	61051026	61038553	C20orf166	61147660	61167971
368810	11740896_s_at	25	17	1614897	1614873	25	1	L1ME4a	LINE/L1	1615145	1614832	TLCD2	1613732	1611064	WDR81	1619817	1641893
370156	11763367_at	25	2	192561211	192561235	25	1	L1MC5a	LINE/L1	192561111	192561542	NABP1	192542794	192553251	SDPR	192711981	192699028
370803	11760627_a_at	25	5	1568736	1568712	25	1	L1MC5a	LINE/L1	1568792	1568506	LPCAT1	1524092	1456595	MRPL36	1801480	1798500
371349	11761682_at	25	1	157797203	157797179	25	1	MLT2B1	LTR/ERVL	157797565	157797104	FCRL1	157789895	157764193	CD5L	157868046	157800704
372127	11723578_a_at	25					2	Kanga1a	DNA/TcMar-Tc2
372713	11738921_at	25	7	102616589	102616613	25	1	HERVH48-int	LTR/ERV1	102614856	102617487	LRRC17	102553438	102585396	ARMC10	102715328	102740205
373024	11727971_at	25	7	116863824	116863848	25	1	L2c	LINE/L2	116863555	116863961	AC106873.4	116607526	116605900	WNT2	116963343	116916685
373742	11734052_a_at	25	1	35454176	35454152	25	1	Charlie10	DNA/hAT-Charlie	35454492	35453184	ZMYM6NB	35450954	35447136	ZMYM1	35525387	35581460
373320	11762519_at	25					2	MER61-int	LTR/ERV1
374959	11763298_at	25	19	58826300	58826324	25	1	LTR3	LTR/ERVK	58826206	58826633	ZNF8	58790317	58807254	ZSCAN22	58838385	58853698
376240	11757248_s_at	25					2	L1MC2	LINE/L1
376579	11730988_at	25	8	6505552	6505576	25	1	ERV3-16A3_LTR	LTR/ERVL	6505480	6505910	ANGPT2	6420930	6357172	AGPAT5	6565878	6617184
378090	11740944_at	25	1	43819704	43819728	25	1	MIR	SINE/MIR	43819571	43819794	MPL	43803478	43818443	CDC20	43824626	43828874
378881	11763194_at	25	11	4223500	4223524	25	1	MER110-int	LTR/ERV1	4222845	4223783	RRM1	4115937	4160106	OR52B4	4389616	4388493
380460	11750596_s_at	25	3	138843518	138843542	25	1	MIR	SINE/MIR	138843361	138843573	PRR23C	138763734	138760944	COPB2	139108574	139074442
381508	11763367_at	25	2	192561225	192561249	25	1	L1MC5a	LINE/L1	192561111	192561542	NABP1	192542794	192553251	SDPR	192711981	192699028
382057	11729184_s_at	25	12	48055847	48055823	25	1	MLT1A0	LTR/ERVL-MaLR	48056024	48055676	PCED1B	47473386	47630443	RPAP3	48099844	48057070
383502	11762974_at	25	3	109101475	109101499	25	1	MER89	LTR/ERV1	109101375	109101799	DPPA4	109056419	109044988	RP11-553A10.1	110612323	110607231
383828	11729805_a_at	25	12	42840689	42840713	25	1	LTR22E	LTR/ERVK	42840505	42840958	ZCRB1	42719920	42705880	PRICKLE1	42984157	42852140
384721	11760807_at	25	16	89391440	89391464	25	1	L1ME1	LINE/L1	89391438	89391581	AC137932.1	89334512	89339452	SPG7	89557325	89624176
384784	11764241_at	25	2	121807831	121807855	25	1	LTR67B	LTR/ERVL	121807799	121808321	GLI2	121493199	121750229	TFCP2L1	122042783	121974163
384385	11749298_a_at	25	19	19868664	19868640	25	1	MSTA-int	LTR/ERVL-MaLR	19868935	19868240	ZNF14	19843906	19821280	ZNF506	19932560	19896648
385501	11752852_x_at	25					2	HERVK22-int	LTR/ERVK
385502	11752851_a_at	25					2	HERVK22-int	LTR/ERVK
385266	11732244_at	25					2	MER4B	LTR/ERV1
386434	11763155_at	25					2	L1P4a	LINE/L1
387060	11724386_a_at	25	20	5844328	5844352	25	1	LTR16A2	LTR/ERVL	5844162	5844600	C20orf196	5731039	5844558	CHGB	5892076	5906007
387596	11761682_at	25	1	157797292	157797268	25	1	MLT2B1	LTR/ERVL	157797565	157797104	FCRL1	157789895	157764193	CD5L	157868046	157800704
389727	11750596_s_at	25	3	138843658	138843682	25	1	L1MC5	LINE/L1	138843585	138843782	PRR23C	138763734	138760944	COPB2	139108574	139074442
390076	11761409_at	25					2	HSMAR1	DNA/TcMar-Mariner
390702	11748498_x_at	25	9	95591343	95591367	25	1	L1MA4A	LINE/L1	95591216	95591921	BICD2	95527094	95473645	ZNF484	95640304	95607874
390389	11764241_at	25	2	121807833	121807857	25	1	LTR67B	LTR/ERVL	121807799	121808321	GLI2	121493199	121750229	TFCP2L1	122042783	121974163
390946	11729805_a_at	25	12	42840805	42840829	25	1	LTR22E	LTR/ERVK	42840505	42840958	ZCRB1	42719920	42705880	PRICKLE1	42984157	42852140
391772	11761409_at	25	9	86327927	86327951	25	1	HSMAR1	DNA/TcMar-Mariner	86327249	86328520	UBQLN1	86323118	86274878	GKAP1	86444431	86354336
391707	11762473_at	25	2	20427577	20427601	25	1	MLT1J	LTR/ERVL-MaLR	20427249	20427729	SDC1	20425194	20400558	PUM2	20551995	20448452
392014	AFFX-HUMRGE/M10098_5_at	25					2	SSU-rRNA_Hsa	rRNA
392981	11762423_x_at	25					2	AluJr	SINE/Alu
392980	11762422_at	25					2	AluJr	SINE/Alu
394418	11740896_s_at	25	17	1615299	1615275	25	1	L1ME4a	LINE/L1	1615571	1615192	TLCD2	1613732	1611064	WDR81	1619817	1641893
394192	11752851_a_at	25	12	42840538	42840562	25	1	LTR22E	LTR/ERVK	42840505	42840958	ZCRB1	42719920	42705880	PRICKLE1	42984157	42852140
394810	11758828_at	25	1	161212772	161212796	25	1	L2c	LINE/L2	161212258	161213070	NR1I3	161208092	161199456	PCP4L1	161228517	161255240
395735	11764267_at	25	1	225898697	225898673	25	1	L2c	LINE/L2	225898793	225898509	ENAH	225840844	225677502	SRP9	225965531	225978168
395628	11759857_at	25	6	29765111	29765135	25	1	MLT1F1	LTR/ERVL-MaLR	29764925	29765470	HLA-F	29690552	29706305	HLA-G	29794744	29798902
396939	11762033_at	25	14	76151191	76151215	25	1	L1ME3A	LINE/L1	76151152	76151335	C14orf1	76127532	76116134	IFT43	76368479	76550928
397494	11761139_at	25	8	62788072	62788048	25	1	MLT1A	LTR/ERVL-MaLR	62788294	62787917	ASPH	62627155	62413116	NKAIN3	63161150	63912211
398828	11761139_at	25	8	62788108	62788084	25	1	MLT1A	LTR/ERVL-MaLR	62788294	62787917	ASPH	62627155	62413116	NKAIN3	63161150	63912211
401216	11762458_x_at	25	19	52021010	52020986	25	1	L1MEg	LINE/L1	52021582	52020670	SIGLEC12	52005043	51994611	SIGLEC6	52035110	52022779
399848	11755042_s_at	25	16	21808003	21807979	25	1	LTR52	LTR/ERVL	21808078	21807865	OTOA	21689835	21772050	61E3.4	30265831	21845890
400339	11763107_at	25	Y	23207094	23207071	24	1	LTR7	LTR/ERV1	23207131	23206633	RPS4Y2	22918050	22942918	CYorf17	23548246	23544840
400456	11763108_x_at	25	Y	23206991	23206967	25	1	LTR7	LTR/ERV1	23207131	23206633	RPS4Y2	22918050	22942918	CYorf17	23548246	23544840
400392	11763119_x_at	25	12	58724171	58724147	25	1	HERVK-int	LTR/ERVK	58729727	58722305	XRCC6BP1	58335324	58351052	RP11-362K2.2	58937907	59206842
402061	AFFX-HUMRGE/M10098_5_at	25	21	9827174	9827198	25	1	SSU-rRNA_Hsa	rRNA	9827005	9827581				TPTE	11029719	10906201
402287	11760278_at	25	6	29979086	29979062	25	1	L2a	LINE/L2	29979611	29978832	HLA-A	29909037	29913661	ZNRD1	30026676	30032686
406157	11760821_at	25	2	73934582	73934606	25	1	MER67C	LTR/ERV1	73934123	73934779	NAT8	73869520	73867959	TPRKB	73964527	73956231
404747	11734052_a_at	25	1	35454029	35454005	25	1	Charlie10	DNA/hAT-Charlie	35454492	35453184	ZMYM6NB	35450954	35447136	ZMYM1	35525387	35581460
407390	11759844_x_at	25	16	89301911	89301935	25	1	L1MEf	LINE/L1	89301867	89302074	ZNF778	89284118	89295363	ANKRD11	89556969	89334038
407491	11764133_at	25	17	40903624	40903600	25	1	MIRb	SINE/MIR	40903644	40903386	EZH1	40897071	40852293	RAMP2	40910465	40915059
408313	11763353_at	25	1	85618395	85618371	25	1	L2a	LINE/L2	85618538	85618300	MCOLN3	85514182	85483765	SYDE2	85666729	85622556
408874	11748754_a_at	25	4	185263151	185263127	25	1	MLT1H	LTR/ERVL-MaLR	185263426	185262943	ENPP6	185142383	185009859	IRF2	185395734	185308867
409252	11738833_a_at	25	14	96137722	96137746	25	1	L2a	LINE/L2	96137334	96137785	GLRX5	95999840	96011061	TCL1B	96152754	96158980
409592	11762422_at	25	1	26555761	26555785	25	1	AluJr	SINE/Alu	26555653	26555969	CATSPER4	26517052	26529459	CEP85	26560691	26605299
409429	11764274_s_at	25	3	146759932	146759908	25	1	L2a	LINE/L2	146760065	146759795	PLSCR5	146324003	146294342	ZIC4	147124647	147103833
410187	11763837_s_at	25	Y	15346547	15346523	25	1	MER52A	LTR/ERV1	15347350	15345868	DDX3Y	15016019	15032390	UTY	15592553	15360259
410185	11762138_at	25					2	HERVK22-int	LTR/ERVK
410065	11751103_at	25	Y	22628377	22628353	25	1	HUERS-P3-int	LTR/ERV1	22628657	22627843	KDM5D	21906825	21865751	EIF1AY	22737611	22755040
410773	11754224_x_at	25	7	44065906	44065882	25	1	L1MC5	LINE/L1	44066105	44065807	SPDYE1	44040488	44049721	DBNL	44084239	44109055
410230	11760441_at	25	1	155540417	155540441	25	1	MER44D	DNA/TcMar-Tigger	155540093	155540669	ASH1L	155532598	155305059	MSTO1	155579979	155718153
412301	11732244_at	25	22	36063957	36063981	25	1	MER4B	LTR/ERV1	36063910	36064450	APOL6	36044442	36057404	APOL5	36113919	36125530
413080	11738921_at	25					2	HERVH48-int	LTR/ERV1
413101	11764284_at	25	4	188571692	188571716	25	1	ERV3-16A3_I-int	LTR/ERVL	188570349	188571906	FAT1	187647876	187508937	ZFP42	188916925	188926204
413540	11748754_a_at	25	4	185263144	185263120	25	1	MLT1H	LTR/ERVL-MaLR	185263426	185262943	ENPP6	185142383	185009859	IRF2	185395734	185308867
414161	11760441_at	25	1	155540223	155540247	25	1	MER44D	DNA/TcMar-Tigger	155540093	155540669	ASH1L	155532598	155305059	MSTO1	155579979	155718153
414233	11736305_x_at	25	17	1615356	1615332	25	1	L1ME4a	LINE/L1	1615571	1615192	TLCD2	1613732	1611064	WDR81	1619817	1641893
414234	11740895_a_at	25	17	1615356	1615332	25	1	L1ME4a	LINE/L1	1615571	1615192	TLCD2	1613732	1611064	WDR81	1619817	1641893
414235	11736304_a_at	25	17	1615356	1615332	25	1	L1ME4a	LINE/L1	1615571	1615192	TLCD2	1613732	1611064	WDR81	1619817	1641893
415495	11729589_a_at	25	19	51382176	51382200	25	1	L1M5	LINE/L1	51382080	51382280	AC037199.1	51378040	51377552	KLK4	51413994	51409608
415501	11762489_a_at	25	19	52021565	52021541	25	1	L1MEg	LINE/L1	52021582	52020670	SIGLEC12	52005043	51994611	SIGLEC6	52035110	52022779
416193	11752852_x_at	25					2	HERVK22-int	LTR/ERVK
416192	11752851_a_at	25					2	HERVK22-int	LTR/ERVK
416951	11762605_at	25	5	86345628	86345604	25	1	MER11C	LTR/ERVK	86345646	86344561	COX7C	85913721	85916779	AC008394.1	86534822	86512423
416823	11721167_a_at	25	20	34820273	34820297	25	1	MIR3	SINE/MIR	34820205	34820398	AL121895.1	34758180	34756461	AAR2	34824381	34858840
417052	11722432_at	25	1	186390235	186390259	25	1	L1ME3F	LINE/L1	186389688	186390446	OCLM	186369704	186370587	PDC	186430254	186412698
417828	11738921_at	25					2	HERVH48-int	LTR/ERV1
417901	11762572_x_at	25	4	75049461	75049485	25	1	L1ME1	LINE/L1	75049371	75050584	AC093677.1	75024085	75023327	EPGN	75174190	75181024
417908	11735178_a_at	25	4	130033329	130033353	25	1	L1ME2	LINE/L1	130033286	130033794	C4orf33	130014472	130034487	RP11-62N21.1	133368390	133356957
417484	11763389_a_at	25	19	29459895	29459919	25	1	LTR16D	LTR/ERVL	29459736	29460096	ZNF254	24216276	24312654	UQCRFS1	29704448	29698173
418550	11738833_a_at	25	14	96137740	96137764	25	1	L2a	LINE/L2	96137334	96137785	GLRX5	95999840	96011061	TCL1B	96152754	96158980
420714	11762458_x_at	25	19	52021024	52021000	25	1	L1MEg	LINE/L1	52021582	52020670	SIGLEC12	52005043	51994611	SIGLEC6	52035110	52022779
421930	11742419_at	25	16	46736348	46736324	25	1	L1MC5a	LINE/L1	46736356	46736238	ORC6	46723555	46732306	MYLK3	46824319	46740891
421961	11734052_a_at	25	1	35453975	35453951	25	1	Charlie10	DNA/hAT-Charlie	35454492	35453184	ZMYM6NB	35450954	35447136	ZMYM1	35525387	35581460
422495	11762788_at	25	14	70282460	70282484	25	1	LTR3A	LTR/ERVK	70282319	70282740	SLC10A1	70264006	70242134	SMOC1	70320848	70499083
423912	11761273_at	25	9	95596251	95596275	25	1	LTR22B	LTR/ERVK	95596014	95596483	BICD2	95527094	95473645	ZNF484	95640304	95607874
423911	11748498_x_at	25	9	95596252	95596276	25	1	LTR22B	LTR/ERVK	95596014	95596483	BICD2	95527094	95473645	ZNF484	95640304	95607874
424121	11757689_a_at	25	19	4772370	4772394	25	1	L2b	LINE/L2	4772137	4772513	DPP9	4724685	4675236	FEM1A	4791728	4795571
425196	AFFX-HUMRGE/M10098_M_at	25					2	SSU-rRNA_Hsa	rRNA
424752	11759857_at	25	6	29765298	29765322	25	1	MLT1F1	LTR/ERVL-MaLR	29764925	29765470	HLA-F	29690552	29706305	HLA-G	29794744	29798902
425658	11762967_at	25	5	103559374	103559350	25	1	MER52C	LTR/ERV1	103560392	103559275	NUDT12	102898494	102884556	EFNA5	107006596	106712590
424884	11737341_a_at	25					2	MSTB	LTR/ERVL-MaLR
426334	11762605_at	25	5	86345689	86345665	25	1	HERVL-int	LTR/ERVL	86347615	86345647	COX7C	85913721	85916779	AC008394.1	86534822	86512423
426327	11762606_x_at	25	5	86345628	86345604	25	1	MER11C	LTR/ERVK	86345646	86344561	COX7C	85913721	85916779	AC008394.1	86534822	86512423
426051	11739601_at	25	7	121713922	121713898	25	1	L1MB8	LINE/L1	121714148	121713629	PTPRZ1	121513143	121702090	AASS	121784334	121715701
427002	11734052_a_at	25	1	35454009	35453985	25	1	Charlie10	DNA/hAT-Charlie	35454492	35453184	ZMYM6NB	35450954	35447136	ZMYM1	35525387	35581460
426494	11741855_at	25	3	121309414	121309438	25	1	MSTD	LTR/ERVL-MaLR	121309089	121309522	ARGFX	121289551	121305481	FBXO40	121311966	121349139
426876	11762967_at	25	5	103559516	103559492	24	1	MER52C	LTR/ERV1	103560392	103559275	NUDT12	102898494	102884556	EFNA5	107006596	106712590
427465	11764272_at	25	4	19038977	19039001	25	1	MLT1B	LTR/ERVL-MaLR	19038793	19039191	LCORL	18023499	17844839	SLIT2	20254883	20622184
428111	11758944_at	25	6	41074340	41074364	25	1	L1ME4b	LINE/L1	41074302	41074611	NFYA	41040684	41067715	TREML1	41122075	41117080
429419	11762033_at	25	14	76150989	76151013	25	1	Charlie2b	DNA/hAT-Charlie	76150929	76151130	C14orf1	76127532	76116134	IFT43	76368479	76550928
429451	11735747_a_at	25	19	43428611	43428587	25	1	MER65-int	LTR/ERV1	43429777	43428578	PSG6	43423715	43406231	PSG11	43530664	43511808
429212	11762939_at	25	Y	23200628	23200604	25	1	HERVH-int	LTR/ERV1	23201907	23200101	RPS4Y2	22918050	22942918	CYorf17	23548246	23544840
430238	11762572_x_at	25	4	75049588	75049612	25	1	L1ME1	LINE/L1	75049371	75050584	AC093677.1	75024085	75023327	EPGN	75174190	75181024
431373	11760094_at	25	5	60506682	60506658	25	1	HAL1M8	LINE/L1	60507062	60506297	SMIM15	60458301	60453536	ZSWIM6	60628100	60841997
432325	11759375_at	25	X	15298370	15298346	25	1	L1MA5	LINE/L1	15298703	15298040	ASB11	15333778	15298053	PIGA	15353676	15337573
432645	11735747_a_at	25	19	43428608	43428584	25	1	MER65-int	LTR/ERV1	43429777	43428578	PSG6	43423715	43406231	PSG11	43530664	43511808
431465	11735747_a_at	25	19	43428612	43428588	25	1	MER65-int	LTR/ERV1	43429777	43428578	PSG6	43423715	43406231	PSG11	43530664	43511808
432806	11763031_at	25	X	96299696	96299720	25	1	L2	LINE/L2	96299433	96300088	RPA4	96138907	96140446	PCDH19	99665271	99546642
433227	11763947_at	25	7	54269973	54269997	25	1	L1MEi	LINE/L1	54269851	54270223	POM121L12	53103349	53104617	VSTM2A	54610018	54638773
434181	11761198_at	25					2	HERVE-int	LTR/ERV1
434259	11734052_a_at	25	1	35454350	35454326	25	1	Charlie10	DNA/hAT-Charlie	35454492	35453184	ZMYM6NB	35450954	35447136	ZMYM1	35525387	35581460
434290	11764284_at	25	4	188571767	188571791	25	1	ERV3-16A3_I-int	LTR/ERVL	188570349	188571906	FAT1	187647876	187508937	ZFP42	188916925	188926204
434560	11763194_at	25	11	4223605	4223629	25	1	MER110-int	LTR/ERV1	4222845	4223783	RRM1	4115937	4160106	OR52B4	4389616	4388493
435165	11749298_a_at	25					2	MSTA-int	LTR/ERVL-MaLR
435159	11758828_at	25	1	161212875	161212899	25	1	L2c	LINE/L2	161212258	161213070	NR1I3	161208092	161199456	PCP4L1	161228517	161255240
435777	11723578_a_at	25	6	11136002	11136026	25	1	Kanga1a	DNA/TcMar-Tc2	11135779	11136146	ERVFRD-1	11111965	11102722	NEDD9	11382581	11183531
436136	AFFX-HUMRGE/M10098_5_at	25					2	SSU-rRNA_Hsa	rRNA
436153	11757199_at	25	12	130518637	130518613	25	1	MLT1K	LTR/ERVL-MaLR	130518974	130518515	TMEM132D	130388211	129556270	FZD10	130647004	130650285
437069	11760807_at	25	16	89391017	89391041	25	1	MLT2A2	LTR/ERVL	89390846	89391372	AC137932.1	89334512	89339452	SPG7	89557325	89624176
439260	11761139_at	25	8	62788089	62788065	25	1	MLT1A	LTR/ERVL-MaLR	62788294	62787917	ASPH	62627155	62413116	NKAIN3	63161150	63912211
438795	11722432_at	25	1	186390220	186390244	25	1	L1ME3F	LINE/L1	186389688	186390446	OCLM	186369704	186370587	PDC	186430254	186412698
438324	11761133_at	25	X	53205487	53205463	25	1	LOR1a	LTR/ERV1	53205671	53205386	TSPYL2	53111549	53117722	KDM5C	53254604	53220503
439163	11759375_at	25	X	15298255	15298231	25	1	L1MA5	LINE/L1	15298703	15298040	ASB11	15333778	15298053	PIGA	15353676	15337573
439374	11760094_at	25	5	60506523	60506499	25	1	HAL1M8	LINE/L1	60507062	60506297	SMIM15	60458301	60453536	ZSWIM6	60628100	60841997
439062	AFFX-HUMRGE/M10098_M_at	25					2	SSU-rRNA_Hsa	rRNA
440218	11735747_a_at	25	19	43428676	43428652	25	1	MER65-int	LTR/ERV1	43429777	43428578	PSG6	43423715	43406231	PSG11	43530664	43511808
439982	11724766_a_at	25	2	207660381	207660405	25	1	LTR67B	LTR/ERVL	207660334	207660459	FASTKD2	207630081	207657233	CPO	207804278	207834198
440311	11754224_x_at	25	7	44065927	44065903	25	1	L1MC5	LINE/L1	44066105	44065807	SPDYE1	44040488	44049721	DBNL	44084239	44109055
440737	11757248_s_at	25	9	79014841	79014865	25	1	L1MC2	LINE/L1	79014690	79015117	RFK	79009433	79000433	GCNT1	79034752	79122332
440981	11763140_at	25	4	69625223	69625199	24	1	L1P4a	LINE/L1	69626106	69625172	UGT2B15	69536346	69512348	UGT2B10	69681711	69696914
441206	11755042_s_at	25	16	21808065	21808041	25	1	LTR52	LTR/ERVL	21808078	21807865	OTOA	21689835	21772050	61E3.4	30265831	21845890
441668	11752852_x_at	25	12	42840559	42840583	25	1	LTR22E	LTR/ERVK	42840505	42840958	ZCRB1	42719920	42705880	PRICKLE1	42984157	42852140
442380	11721167_a_at	25	20	34820233	34820257	25	1	MIR3	SINE/MIR	34820205	34820398	AL121895.1	34758180	34756461	AAR2	34824381	34858840
443846	11761694_at	25					2	MLT1C	LTR/ERVL-MaLR
443173	11764023_at	25	6	90026911	90026887	25	1	LTR48	LTR/ERV1	90027048	90026776	GABRR2	90025018	89966927	UBE2J1	90062567	90036344
444530	11763389_a_at	25	19	29459898	29459922	25	1	LTR16D	LTR/ERVL	29459736	29460096	ZNF254	24216276	24312654	UQCRFS1	29704448	29698173
445076	11724766_a_at	25	2	207660676	207660700	25	1	LTR67B	LTR/ERVL	207660559	207660845	FASTKD2	207630081	207657233	CPO	207804278	207834198
444908	11751103_at	25	Y	22628351	22628327	25	1	HUERS-P3-int	LTR/ERV1	22628657	22627843	KDM5D	21906825	21865751	EIF1AY	22737611	22755040
445811	11764133_at	25	17	40903569	40903545	25	1	MIRb	SINE/MIR	40903644	40903386	EZH1	40897071	40852293	RAMP2	40910465	40915059
445983	11728179_a_at	25	14	100193485	100193509	25	1	L2c	LINE/L2	100193347	100193643	CYP46A1	100150641	100193638	EML1	100204030	100408397
448343	11754224_x_at	25	7	44065921	44065897	25	1	L1MC5	LINE/L1	44066105	44065807	SPDYE1	44040488	44049721	DBNL	44084239	44109055
448403	11742419_at	25	16	46736409	46736385	25	1	L1MC5a	LINE/L1	46736520	46736376	ORC6	46723555	46732306	MYLK3	46824319	46740891
448510	11764272_at	25	4	19038951	19038975	25	1	MLT1B	LTR/ERVL-MaLR	19038793	19039191	LCORL	18023499	17844839	SLIT2	20254883	20622184
449669	11763367_at	25	2	192560862	192560886	25	1	MLT1H2	LTR/ERVL-MaLR	192560654	192561107	NABP1	192542794	192553251	SDPR	192711981	192699028
449700	11724386_a_at	25	20	5844261	5844285	25	1	LTR16A2	LTR/ERVL	5844162	5844600	C20orf196	5731039	5844558	CHGB	5892076	5906007
450783	11724386_a_at	25	20	5844518	5844542	25	1	LTR16A2	LTR/ERVL	5844162	5844600	C20orf196	5731039	5844558	CHGB	5892076	5906007
451833	11763458_a_at	25	19	29459852	29459876	25	1	LTR16D	LTR/ERVL	29459736	29460096	ZNF254	24216276	24312654	UQCRFS1	29704448	29698173
452303	11761239_at	25	13	21928497	21928473	25	1	L1MB3	LINE/L1	21928552	21928010	MRP63	21750784	21753223	ZDHHC20	22033509	21950263
451516	11738921_at	25					2	HERVH48-int	LTR/ERV1
452425	11758944_at	25	6	41074306	41074330	25	1	L1ME4b	LINE/L1	41074302	41074611	NFYA	41040684	41067715	TREML1	41122075	41117080
453549	11762489_a_at	25	19	52021578	52021554	25	1	L1MEg	LINE/L1	52021582	52020670	SIGLEC12	52005043	51994611	SIGLEC6	52035110	52022779
453396	11761273_at	25	9	95591217	95591241	25	1	L1MA4A	LINE/L1	95591216	95591921	BICD2	95527094	95473645	ZNF484	95640304	95607874
453397	11748498_x_at	25	9	95591217	95591241	25	1	L1MA4A	LINE/L1	95591216	95591921	BICD2	95527094	95473645	ZNF484	95640304	95607874
453656	AFFX-HUMRGE/M10098_5_at	25	21	9827453	9827477	25	1	SSU-rRNA_Hsa	rRNA	9827005	9827581				TPTE	11029719	10906201
454028	11737342_at	25	20	61142176	61142152	25	1	MSTB	LTR/ERVL-MaLR	61142191	61141790	GATA5	61051026	61038553	C20orf166	61147660	61167971
454000	11728179_a_at	25	1	48555744	48555768	25	1	L2b	LINE/L2	48555567	48555874	TRABD2B	48462567	48231308	AL109659.1	48569306	48569878
454176	11738921_at	25	7	102616440	102616464	25	1	HERVH48-int	LTR/ERV1	102614856	102617487	LRRC17	102553438	102585396	ARMC10	102715328	102740205
454884	11722432_at	25	1	186390311	186390335	25	1	L1ME3F	LINE/L1	186389688	186390446	OCLM	186369704	186370587	PDC	186430254	186412698
456008	11762489_a_at	25	19	52021198	52021174	25	1	L1MEg	LINE/L1	52021582	52020670	SIGLEC12	52005043	51994611	SIGLEC6	52035110	52022779
456009	11762458_x_at	25	19	52021198	52021174	25	1	L1MEg	LINE/L1	52021582	52020670	SIGLEC12	52005043	51994611	SIGLEC6	52035110	52022779
456454	11763931_x_at	25	X	73012421	73012397	25	1	MER58B	DNA/hAT-Charlie	73012441	73012356	CHIC1	72783036	72906937	ZCCHC13	73524025	73524868
456941	11760094_at	25	5	60506564	60506540	25	1	HAL1M8	LINE/L1	60507062	60506297	SMIM15	60458301	60453536	ZSWIM6	60628100	60841997
457746	11749298_a_at	25	19	19868667	19868643	25	1	MSTA-int	LTR/ERVL-MaLR	19868935	19868240	ZNF14	19843906	19821280	ZNF506	19932560	19896648
459358	11757689_a_at	25	19	4772469	4772493	25	1	L2b	LINE/L2	4772137	4772513	DPP9	4724685	4675236	FEM1A	4791728	4795571
460538	11760278_at	25	6	29800586	29800562	25	1	L2a	LINE/L2	29801063	29800398	HLA-G	29794744	29798902	HLA-A	29909037	29913661
460634	11729589_a_at	25	19	51382180	51382204	25	1	L1M5	LINE/L1	51382080	51382280	AC037199.1	51378040	51377552	KLK4	51413994	51409608
460918	11764028_at	25	8	104456972	104456948	25	1	LTR16B	LTR/ERVL	104457336	104456887	DCAF13	104426942	104455681	RIMS2	104512976	105268322
461286	11722432_at	25	1	186390147	186390171	25	1	L1ME3F	LINE/L1	186389688	186390446	OCLM	186369704	186370587	PDC	186430254	186412698
463032	AFFX-HUMRGE/M10098_M_at	25	GL000220.1	109892	109916	25	1	SSU-rRNA_Hsa	rRNA	109078	110946
463413	11742419_at	25	16	46736520	46736496	25	1	L1MC5a	LINE/L1	46736520	46736376	ORC6	46723555	46732306	MYLK3	46824319	46740891
465304	11764228_at	25	2	216804086	216804062	25	1	LTR82B	LTR/ERVL	216804344	216803956	FN1	216300895	216225163	MREG	216898819	216809213
464854	11754621_s_at	25	15	69387874	69387898	25	1	L2a	LINE/L2	69387496	69387927	NOX5	69222864	69355083	GLCE	69452923	69564556
464273	11762473_at	25	2	20427439	20427463	25	1	MLT1J	LTR/ERVL-MaLR	20427249	20427729	SDC1	20425194	20400558	PUM2	20551995	20448452
464286	AFFX-HUMRGE/M10098_5_at	25	16	33962714	33962738	25	1	SSU-rRNA_Hsa	rRNA	33962497	33964361	RP11-812E19.9	33647696	33647044	CTD-2144E22.5	34256507	34257278
463755	11763155_at	25	4	69625523	69625499	24	1	L1P4a	LINE/L1	69626106	69625172	UGT2B15	69536346	69512348	UGT2B10	69681711	69696914
466178	11729184_s_at	25	12	48055864	48055840	25	1	MLT1A0	LTR/ERVL-MaLR	48056024	48055676	PCED1B	47473386	47630443	RPAP3	48099844	48057070
466875	11761239_at	25	13	21928483	21928459	25	1	L1MB3	LINE/L1	21928552	21928010	MRP63	21750784	21753223	ZDHHC20	22033509	21950263
468282	11748754_a_at	25	4	185263130	185263106	25	1	MLT1H	LTR/ERVL-MaLR	185263426	185262943	ENPP6	185142383	185009859	IRF2	185395734	185308867
469699	11764028_at	25	8	104457243	104457219	25	1	LTR16B	LTR/ERVL	104457336	104456887	DCAF13	104426942	104455681	RIMS2	104512976	105268322
469891	11755042_s_at	25	16	21808281	21808257	25	1	LTR52	LTR/ERVL	21808286	21808120	OTOA	21689835	21772050	61E3.4	30265831	21845890
469530	11764228_at	25	2	216804302	216804278	25	1	LTR82B	LTR/ERVL	216804344	216803956	FN1	216300895	216225163	MREG	216898819	216809213
469495	11761239_at	25	13	21928155	21928131	25	1	L1MB3	LINE/L1	21928552	21928010	MRP63	21750784	21753223	ZDHHC20	22033509	21950263
470201	11755167_s_at	25	5	180262209	180262233	25	1	MLT2B3	LTR/ERVL	180262165	180262490	MGAT1	180242652	180217541	ZFP62	180288286	180274611
471677	11735722_a_at	25	2	219211074	219211098	25	1	L2c	LINE/L2	219211018	219211505	TMBIM1	219157309	219138915	C2orf62	219221579	219232822
471735	11728179_a_at	25	14	100193475	100193499	25	1	L2c	LINE/L2	100193347	100193643	CYP46A1	100150641	100193638	EML1	100204030	100408397
471437	11761409_at	25	9	86328172	86328196	25	1	HSMAR1	DNA/TcMar-Mariner	86327249	86328520	UBQLN1	86323118	86274878	GKAP1	86444431	86354336
472785	11751103_at	25	Y	22627647	22627623	25	1	LTR19C	LTR/ERV1	22627840	22627243	KDM5D	21906825	21865751	EIF1AY	22737611	22755040
473176	11729589_a_at	25	19	51382190	51382214	25	1	L1M5	LINE/L1	51382080	51382280	AC037199.1	51378040	51377552	KLK4	51413994	51409608
473583	11749298_a_at	25	19	19868611	19868587	25	1	MSTA-int	LTR/ERVL-MaLR	19868935	19868240	ZNF14	19843906	19821280	ZNF506	19932560	19896648
473740	11759154_a_at	25	2	96908186	96908210	25	1	MLT1K	LTR/ERVL-MaLR	96908088	96908411	STARD7	96874563	96850597	TMEM127	96931732	96916312
473651	11763947_at	25	7	54269875	54269899	25	1	L1MEi	LINE/L1	54269851	54270223	POM121L12	53103349	53104617	VSTM2A	54610018	54638773
474622	11763031_at	25	X	96299882	96299906	25	1	L2	LINE/L2	96299433	96300088	RPA4	96138907	96140446	PCDH19	99665271	99546642
476373	11761195_x_at	25					2	Tigger3b	DNA/TcMar-Tigger
476374	11761194_at	25					2	Tigger3b	DNA/TcMar-Tigger
477010	11754621_s_at	25	15	69387739	69387763	25	1	L2a	LINE/L2	69387496	69387927	NOX5	69222864	69355083	GLCE	69452923	69564556
477485	11763389_a_at	25	19	29459867	29459891	25	1	LTR16D	LTR/ERVL	29459736	29460096	ZNF254	24216276	24312654	UQCRFS1	29704448	29698173
477486	11763458_a_at	25	19	29459867	29459891	25	1	LTR16D	LTR/ERVL	29459736	29460096	ZNF254	24216276	24312654	UQCRFS1	29704448	29698173
478581	11764004_at	25	19	37171437	37171413	25	1	L1MC5a	LINE/L1	37171475	37171308	ZNF461	37157755	37128094	ZNF567	37178514	37218603
476924	11760807_at	25	16	89391267	89391291	25	1	MLT2A2	LTR/ERVL	89390846	89391372	AC137932.1	89334512	89339452	SPG7	89557325	89624176
477250	11758828_at	25	1	161212855	161212879	25	1	L2c	LINE/L2	161212258	161213070	NR1I3	161208092	161199456	PCP4L1	161228517	161255240
477289	11754621_s_at	25	15	69387871	69387895	25	1	L2a	LINE/L2	69387496	69387927	NOX5	69222864	69355083	GLCE	69452923	69564556
477857	11763389_a_at	25	19	29459866	29459890	25	1	LTR16D	LTR/ERVL	29459736	29460096	ZNF254	24216276	24312654	UQCRFS1	29704448	29698173
478826	11731284_a_at	25	15	72110364	72110388	25	1	L1ME3	LINE/L1	72110030	72110543	CT62	71407833	71402583	MYO9A	72410918	72114632
479010	AFFX-HUMRGE/M10098_M_at	25	GL000220.1	110048	110072	25	1	SSU-rRNA_Hsa	rRNA	109078	110946
479279	11761198_at	25	5	87485480	87485456	24	1	HERVE-int	LTR/ERV1	87486546	87485053	TMEM161B	87565293	87485450	MEF2C	88199922	88013975
479668	11749298_a_at	25	19	19868565	19868541	25	1	MSTA-int	LTR/ERVL-MaLR	19868935	19868240	ZNF14	19843906	19821280	ZNF506	19932560	19896648
479638	11750254_a_at	25	4	83535120	83535096	25	1	MamRep605	LTR?	83535356	83534993	TMEM150C	83483510	83405743	SCD5	83720010	83550692
480372	11728179_a_at	25	1	48555833	48555857	25	1	L2b	LINE/L2	48555567	48555874	TRABD2B	48462567	48231308	AL109659.1	48569306	48569878
481642	11757199_at	25	12	130518605	130518581	25	1	MLT1K	LTR/ERVL-MaLR	130518974	130518515	TMEM132D	130388211	129556270	FZD10	130647004	130650285
481217	11739601_at	25	7	121713962	121713938	25	1	L1MB8	LINE/L1	121714148	121713629	PTPRZ1	121513143	121702090	AASS	121784334	121715701
481199	11763107_at	25	Y	23206991	23206967	25	1	LTR7	LTR/ERV1	23207131	23206633	RPS4Y2	22918050	22942918	CYorf17	23548246	23544840
481944	11735722_a_at	25	2	219211133	219211157	25	1	L2c	LINE/L2	219211018	219211505	TMBIM1	219157309	219138915	C2orf62	219221579	219232822
482172	11729805_a_at	25	12	42840709	42840733	25	1	LTR22E	LTR/ERVK	42840505	42840958	ZCRB1	42719920	42705880	PRICKLE1	42984157	42852140
482304	11758944_at	25	6	41074322	41074346	25	1	L1ME4b	LINE/L1	41074302	41074611	NFYA	41040684	41067715	TREML1	41122075	41117080
484215	11764008_at	25	9	121450188	121450164	25	1	MLT1H	LTR/ERVL-MaLR	121450406	121450068	TLR4	120466610	120479149	DBC1	122131745	121915736
483410	11755167_s_at	25	5	180262197	180262221	25	1	MLT2B3	LTR/ERVL	180262165	180262490	MGAT1	180242652	180217541	ZFP62	180288286	180274611
484368	11732244_at	25	22	36063952	36063976	25	1	MER4B	LTR/ERV1	36063910	36064450	APOL6	36044442	36057404	APOL5	36113919	36125530
485691	11752852_x_at	25	12	42839942	42839966	25	1	HERVK22-int	LTR/ERVK	42837368	42840501	ZCRB1	42719920	42705880	PRICKLE1	42984157	42852140
486676	11763298_at	25					2	HERVK3-int	LTR/ERVK
487131	11762489_a_at	25	19	52021568	52021544	25	1	L1MEg	LINE/L1	52021582	52020670	SIGLEC12	52005043	51994611	SIGLEC6	52035110	52022779
487577	11763931_x_at	25	X	73012433	73012409	25	1	MER58B	DNA/hAT-Charlie	73012441	73012356	CHIC1	72783036	72906937	ZCCHC13	73524025	73524868
488578	11761239_at	25					2	L1MB3	LINE/L1
489784	11764008_at	25	9	121450198	121450174	25	1	MLT1H	LTR/ERVL-MaLR	121450406	121450068	TLR4	120466610	120479149	DBC1	122131745	121915736
490247	11759154_a_at	25	2	96908271	96908295	25	1	MLT1K	LTR/ERVL-MaLR	96908088	96908411	STARD7	96874563	96850597	TMEM127	96931732	96916312
491258	11739601_at	25	7	121713862	121713838	25	1	L1MB8	LINE/L1	121714148	121713629	PTPRZ1	121513143	121702090	AASS	121784334	121715701
491582	11741855_at	25	3	121309032	121309056	25	1	L1M4	LINE/L1	121308742	121309088	ARGFX	121289551	121305481	FBXO40	121311966	121349139
491229	11729805_a_at	25	12	42840816	42840840	25	1	LTR22E	LTR/ERVK	42840505	42840958	ZCRB1	42719920	42705880	PRICKLE1	42984157	42852140
491778	11763367_at	25					2	MLT1H2	LTR/ERVL-MaLR
493017	11735178_a_at	25	16	5301639	5301663	25	1	L1ME2	LINE/L1	5301582	5301848	FAM86A	5147809	5134305	RBFOX1	6069095	7763340
493557	11721167_a_at	25	20	34820346	34820370	25	1	MIR3	SINE/MIR	34820205	34820398	AL121895.1	34758180	34756461	AAR2	34824381	34858840
493546	11762346_at	25	9	21770402	21770426	25	1	MSTA	LTR/ERVL-MaLR	21770303	21770550	IFNE	21482312	21480841	MTAP	21802542	21932738
493733	11762423_x_at	25					2	AluJr	SINE/Alu
493765	11748754_a_at	25	4	185263146	185263122	25	1	MLT1H	LTR/ERVL-MaLR	185263426	185262943	ENPP6	185142383	185009859	IRF2	185395734	185308867
494569	11759375_at	25	4	137133301	137133277	24	1	L1MA5	LINE/L1	137133571	137133221	PABPC4L	135122903	135117488	PCDH18	138453648	138440072
494280	11764133_at	25	17	40903830	40903806	25	1	MIRb	SINE/MIR	40903901	40903747	EZH1	40897071	40852293	RAMP2	40910465	40915059
494846	11754224_x_at	25	7	44066067	44066043	25	1	L1MC5	LINE/L1	44066105	44065807	SPDYE1	44040488	44049721	DBNL	44084239	44109055
495270	11762033_at	25	14	76150905	76150929	25	1	Charlie2b	DNA/hAT-Charlie	76150744	76150930	C14orf1	76127532	76116134	IFT43	76368479	76550928
496798	11761619_at	25	21	39739342	39739318	25	1	MLT1F1	LTR/ERVL-MaLR	39739647	39739188	KCNJ15	39529128	39673748	ERG	40033704	39751949
497254	11761409_at	25	9	86327904	86327928	25	1	HSMAR1	DNA/TcMar-Mariner	86327249	86328520	UBQLN1	86323118	86274878	GKAP1	86444431	86354336
497983	11762967_at	25	5	103559325	103559301	25	1	MER52C	LTR/ERV1	103560392	103559275	NUDT12	102898494	102884556	EFNA5	107006596	106712590
497759	11764133_at	25	17	40903600	40903576	25	1	MIRb	SINE/MIR	40903644	40903386	EZH1	40897071	40852293	RAMP2	40910465	40915059
498489	11763389_a_at	25	19	28531141	28531165	25	1	LTR16D	LTR/ERVL	28530931	28531345	ZNF254	24216276	24312654	UQCRFS1	29704448	29698173
500698	AFFX-HUMRGE/M10098_M_at	25					2	SSU-rRNA_Hsa	rRNA
501455	11761619_at	25	21	39739435	39739411	25	1	MLT1F1	LTR/ERVL-MaLR	39739647	39739188	KCNJ15	39529128	39673748	ERG	40033704	39751949
501037	11740896_s_at	25	17	1615232	1615208	25	1	L1ME4a	LINE/L1	1615571	1615192	TLCD2	1613732	1611064	WDR81	1619817	1641893
502692	11764004_at	25	19	37171474	37171450	25	1	L1MC5a	LINE/L1	37171475	37171308	ZNF461	37157755	37128094	ZNF567	37178514	37218603
501853	11762939_at	25	Y	23200589	23200565	25	1	HERVH-int	LTR/ERV1	23201907	23200101	RPS4Y2	22918050	22942918	CYorf17	23548246	23544840
501514	11751103_at	25	Y	22627676	22627652	25	1	LTR19C	LTR/ERV1	22627840	22627243	KDM5D	21906825	21865751	EIF1AY	22737611	22755040
503443	11763367_at	25	2	192561064	192561088	25	1	MLT1H2	LTR/ERVL-MaLR	192560654	192561107	NABP1	192542794	192553251	SDPR	192711981	192699028
503852	11755042_s_at	25	16	21808078	21808054	25	1	LTR52	LTR/ERVL	21808078	21807865	OTOA	21689835	21772050	61E3.4	30265831	21845890
503899	11732244_at	25	22	36063934	36063958	25	1	MER4B	LTR/ERV1	36063910	36064450	APOL6	36044442	36057404	APOL5	36113919	36125530
504375	11762057_at	25					2	L1MD1	LINE/L1
504001	11762057_at	25	4	75107645	75107669	25	1	L1MD1	LINE/L1	75107469	75107894	AC093677.1	75024085	75023327	EPGN	75174190	75181024
504139	11764241_at	25	2	121807875	121807899	25	1	LTR67B	LTR/ERVL	121807799	121808321	GLI2	121493199	121750229	TFCP2L1	122042783	121974163
504779	11740944_at	25	1	43819918	43819942	25	1	L2c	LINE/L2	43819892	43819960	MPL	43803478	43818443	CDC20	43824626	43828874
504467	11739601_at	25	7	121714054	121714030	25	1	L1MB8	LINE/L1	121714148	121713629	PTPRZ1	121513143	121702090	AASS	121784334	121715701
505600	11739601_at	25	7	121714068	121714044	25	1	L1MB8	LINE/L1	121714148	121713629	PTPRZ1	121513143	121702090	AASS	121784334	121715701
505865	11764133_at	25	17	40903517	40903493	25	1	MIRb	SINE/MIR	40903644	40903386	EZH1	40897071	40852293	RAMP2	40910465	40915059
508997	11759844_x_at	25	16	89301928	89301952	25	1	L1MEf	LINE/L1	89301867	89302074	ZNF778	89284118	89295363	ANKRD11	89556969	89334038
507491	11740896_s_at	25					2	L1ME4a	LINE/L1
507606	11763119_x_at	25	12	58724182	58724158	25	1	HERVK-int	LTR/ERVK	58729727	58722305	XRCC6BP1	58335324	58351052	RP11-362K2.2	58937907	59206842
508859	11730321_a_at	25	12	9851534	9851558	25	1	LTR48B	LTR/ERV1	9851350	9851889	CLEC2D	9809270	9848413	CLECL1	9885895	9868456
507352	11755042_s_at	25	16	21808272	21808248	25	1	LTR52	LTR/ERVL	21808286	21808120	OTOA	21689835	21772050	61E3.4	30265831	21845890
507881	11761194_at	25	2	85538819	85538795	25	1	Tigger3b	DNA/TcMar-Tigger	85538986	85538748	TCF7L1	85360533	85537511	TGOLN2	85555548	85545147
507880	11761195_x_at	25	2	85538819	85538795	25	1	Tigger3b	DNA/TcMar-Tigger	85538986	85538748	TCF7L1	85360533	85537511	TGOLN2	85555548	85545147
508624	11738921_at	25					2	MER48	LTR/ERV1
510764	11764023_at	25	6	90026758	90026734	25	1	LTR48B	LTR/ERV1	90026773	90026524	GABRR2	90025018	89966927	UBE2J1	90062567	90036344
510930	11763963_at	25	16	50682859	50682883	25	1	MLT1J	LTR/ERVL-MaLR	50682514	50682947	NKD1	50582241	50670647	SNX20	50715264	50700211
512403	11750596_s_at	25					2	L1MC5	LINE/L1
512685	11757689_a_at	25	19	4772423	4772447	25	1	L2b	LINE/L2	4772137	4772513	DPP9	4724685	4675236	FEM1A	4791728	4795571
512877	11762974_at	25	3	109101653	109101677	25	1	MER89	LTR/ERV1	109101375	109101799	DPPA4	109056419	109044988	RP11-553A10.1	110612323	110607231
513191	11762057_at	25	4	75107487	75107511	25	1	L1MD1	LINE/L1	75107469	75107894	AC093677.1	75024085	75023327	EPGN	75174190	75181024
515034	11757689_a_at	25	19	4772355	4772379	25	1	L2b	LINE/L2	4772137	4772513	DPP9	4724685	4675236	FEM1A	4791728	4795571
514800	11757689_a_at	25	19	4772292	4772316	25	1	L2b	LINE/L2	4772137	4772513	DPP9	4724685	4675236	FEM1A	4791728	4795571
516594	11741855_at	25	3	121308869	121308893	25	1	L1M4	LINE/L1	121308742	121309088	ARGFX	121289551	121305481	FBXO40	121311966	121349139
513615	11760821_at	25	2	73934325	73934349	25	1	MER67C	LTR/ERV1	73934123	73934779	NAT8	73869520	73867959	TPRKB	73964527	73956231
516794	11732244_at	25					2	MER4B	LTR/ERV1
515863	11759154_a_at	25	2	96908009	96908033	25	1	MLT1K	LTR/ERVL-MaLR	96907937	96908071	STARD7	96874563	96850597	TMEM127	96931732	96916312
513707	11762458_x_at	25	19	52020975	52020951	25	1	L1MEg	LINE/L1	52021582	52020670	SIGLEC12	52005043	51994611	SIGLEC6	52035110	52022779
516180	11763931_x_at	25					2	MER58B	DNA/hAT-Charlie
514956	11735178_a_at	25	4	130033710	130033734	25	1	L1ME2	LINE/L1	130033286	130033794	C4orf33	130014472	130034487	RP11-62N21.1	133368390	133356957
517544	11724386_a_at	25	20	5844206	5844230	25	1	LTR16A2	LTR/ERVL	5844162	5844600	C20orf196	5731039	5844558	CHGB	5892076	5906007
517642	11764241_at	25	2	121807836	121807860	25	1	LTR67B	LTR/ERVL	121807799	121808321	GLI2	121493199	121750229	TFCP2L1	122042783	121974163
517929	11735747_a_at	25	19	43428847	43428823	25	1	MER65-int	LTR/ERV1	43429777	43428578	PSG6	43423715	43406231	PSG11	43530664	43511808
517797	11760094_at	25	5	60506722	60506698	25	1	HAL1M8	LINE/L1	60507062	60506297	SMIM15	60458301	60453536	ZSWIM6	60628100	60841997
518782	11762269_at	25	10	15057129	15057105	25	1	HERVE-int	LTR/ERV1	15057355	15055300	MEIG1	15001438	15030049	OLAH	15074226	15115851
519390	11764008_at	25	9	121450228	121450204	25	1	MLT1H	LTR/ERVL-MaLR	121450406	121450068	TLR4	120466610	120479149	DBC1	122131745	121915736
520142	11761133_at	25	X	53205769	53205745	25	1	LOR1a	LTR/ERV1	53205852	53205658	TSPYL2	53111549	53117722	KDM5C	53254604	53220503
522843	11740896_s_at	25	17	1614912	1614888	25	1	L1ME4a	LINE/L1	1615145	1614832	TLCD2	1613732	1611064	WDR81	1619817	1641893
519995	11729184_s_at	25	12	48055803	48055779	25	1	MLT1A0	LTR/ERVL-MaLR	48056024	48055676	PCED1B	47473386	47630443	RPAP3	48099844	48057070
519780	11763031_at	25	X	96299581	96299605	25	1	L2	LINE/L2	96299433	96300088	RPA4	96138907	96140446	PCDH19	99665271	99546642
521088	11754224_x_at	25	7	44066073	44066049	25	1	L1MC5	LINE/L1	44066105	44065807	SPDYE1	44040488	44049721	DBNL	44084239	44109055
521573	11724386_a_at	25	20	5844401	5844425	25	1	LTR16A2	LTR/ERVL	5844162	5844600	C20orf196	5731039	5844558	CHGB	5892076	5906007
521207	11744771_at	25	Y	7678293	7678317	25	1	BSR/Beta	Satellite	7676991	7678532	TBL1Y	6778727	6959724	TSPY4	9175073	9177893
522753	11764183_at	25	8	24721709	24721733	25	1	L2b	LINE/L2	24721614	24721906	ADAM7	24298443	24384483	NEFM	24770525	24776607
523646	11761198_at	25					2	HERVE-int	LTR/ERV1
524922	11740895_a_at	25	17	1615342	1615318	25	1	L1ME4a	LINE/L1	1615571	1615192	TLCD2	1613732	1611064	WDR81	1619817	1641893
525532	11760094_at	25	5	60506425	60506401	25	1	HAL1M8	LINE/L1	60507062	60506297	SMIM15	60458301	60453536	ZSWIM6	60628100	60841997
525863	11763137_at	25	4	171502736	171502712	25	1	MER1B	DNA/hAT-Charlie	171502852	171502531	AADAT	171012850	170981373	GALNTL6	172733405	173962710
525799	11763108_x_at	25	Y	23204241	23204217	25	1	HERVH-int	LTR/ERV1	23206630	23201906	RPS4Y2	22918050	22942918	CYorf17	23548246	23544840
526229	11762138_at	25					2	HERVK22-int	LTR/ERVK
526414	11762572_x_at	25	4	75049414	75049438	25	1	L1ME1	LINE/L1	75049371	75050584	AC093677.1	75024085	75023327	EPGN	75174190	75181024
525621	11759857_at	25	6	29765236	29765260	25	1	MLT1F1	LTR/ERVL-MaLR	29764925	29765470	HLA-F	29690552	29706305	HLA-G	29794744	29798902
528665	11759154_a_at	25	2	96908153	96908177	25	1	MLT1K	LTR/ERVL-MaLR	96908088	96908411	STARD7	96874563	96850597	TMEM127	96931732	96916312
528596	11728179_a_at	25	14	100193553	100193577	25	1	L2c	LINE/L2	100193347	100193643	CYP46A1	100150641	100193638	EML1	100204030	100408397
527690	11763458_a_at	25	19	29459753	29459777	25	1	LTR16D	LTR/ERVL	29459736	29460096	ZNF254	24216276	24312654	UQCRFS1	29704448	29698173
529445	11763137_at	25	4	171502672	171502648	25	1	MER1B	DNA/hAT-Charlie	171502852	171502531	AADAT	171012850	170981373	GALNTL6	172733405	173962710
530097	11760627_a_at	25	5	1568731	1568707	25	1	L1MC5a	LINE/L1	1568792	1568506	LPCAT1	1524092	1456595	MRPL36	1801480	1798500
529776	11752851_a_at	25	12	42839999	42840023	25	1	HERVK22-int	LTR/ERVK	42837368	42840501	ZCRB1	42719920	42705880	PRICKLE1	42984157	42852140
529226	11764023_at	25	6	90026895	90026871	25	1	LTR48	LTR/ERV1	90027048	90026776	GABRR2	90025018	89966927	UBE2J1	90062567	90036344
530357	11740021_at	25	10	15117550	15117526	25	1	L1MD1	LINE/L1	15117690	15117401	OLAH	15074226	15115851	ACBD7	15130775	15119522
531384	11761682_at	25	1	157797325	157797301	25	1	MLT2B1	LTR/ERVL	157797565	157797104	FCRL1	157789895	157764193	CD5L	157868046	157800704
533619	11758828_at	25	1	161212507	161212531	25	1	L2c	LINE/L2	161212258	161213070	NR1I3	161208092	161199456	PCP4L1	161228517	161255240
532992	11762572_x_at	25	4	75049430	75049454	25	1	L1ME1	LINE/L1	75049371	75050584	AC093677.1	75024085	75023327	EPGN	75174190	75181024
534253	11764272_at	25	4	19038921	19038945	25	1	MLT1B	LTR/ERVL-MaLR	19038793	19039191	LCORL	18023499	17844839	SLIT2	20254883	20622184
536341	11749298_a_at	25	19	19868720	19868696	25	1	MSTA-int	LTR/ERVL-MaLR	19868935	19868240	ZNF14	19843906	19821280	ZNF506	19932560	19896648
533899	11757248_s_at	25	9	79014783	79014807	25	1	L1MC2	LINE/L1	79014690	79015117	RFK	79009433	79000433	GCNT1	79034752	79122332
535310	11724766_a_at	25	2	207660391	207660415	25	1	LTR67B	LTR/ERVL	207660334	207660459	FASTKD2	207630081	207657233	CPO	207804278	207834198
535238	11760807_at	25	16	89391478	89391502	25	1	L1ME1	LINE/L1	89391438	89391581	AC137932.1	89334512	89339452	SPG7	89557325	89624176
536939	11762606_x_at	25					2	MER11C	LTR/ERVK
534683	11729805_a_at	25	12	42836246	42836270	25	1	LTR22E	LTR/ERVK	42836001	42836464	ZCRB1	42719920	42705880	PRICKLE1	42984157	42852140
535371	11762269_at	25	10	15057174	15057150	25	1	HERVE-int	LTR/ERV1	15057355	15055300	MEIG1	15001438	15030049	OLAH	15074226	15115851
538258	11758944_at	25	6	41074504	41074528	25	1	L1ME4b	LINE/L1	41074302	41074611	NFYA	41040684	41067715	TREML1	41122075	41117080
539836	11757689_a_at	25	19	4772301	4772325	25	1	L2b	LINE/L2	4772137	4772513	DPP9	4724685	4675236	FEM1A	4791728	4795571
541515	11762788_at	25	14	70282342	70282366	25	1	LTR3A	LTR/ERVK	70282319	70282740	SLC10A1	70264006	70242134	SMOC1	70320848	70499083
541584	11764272_at	25	4	19039036	19039060	25	1	MLT1B	LTR/ERVL-MaLR	19038793	19039191	LCORL	18023499	17844839	SLIT2	20254883	20622184
540545	AFFX-HUMRGE/M10098_5_at	25	21	9827018	9827042	25	1	SSU-rRNA_Hsa	rRNA	9827005	9827581				TPTE	11029719	10906201
542189	11729184_s_at	25	12	48055849	48055825	25	1	MLT1A0	LTR/ERVL-MaLR	48056024	48055676	PCED1B	47473386	47630443	RPAP3	48099844	48057070
541434	11731284_a_at	25	15	72110340	72110364	25	1	L1ME3	LINE/L1	72110030	72110543	CT62	71407833	71402583	MYO9A	72410918	72114632
541508	11764274_s_at	25	3	146759969	146759945	25	1	L2a	LINE/L2	146760065	146759795	PLSCR5	146324003	146294342	ZIC4	147124647	147103833
542357	11762033_at	25					2	L1ME3A	LINE/L1
542426	11763155_at	25	4	69625605	69625581	25	1	L1P4a	LINE/L1	69626106	69625172	UGT2B15	69536346	69512348	UGT2B10	69681711	69696914
541221	11755167_s_at	25	5	180262392	180262416	25	1	MLT2B3	LTR/ERVL	180262165	180262490	MGAT1	180242652	180217541	ZFP62	180288286	180274611
542058	11761694_at	25	10	134777504	134777480	25	1	MLT1C	LTR/ERVL-MaLR	134777655	134777297	TTC40	134756327	134621896	GPR123	134901409	134945179
542296	11761133_at	25	X	53205502	53205478	25	1	LOR1a	LTR/ERV1	53205671	53205386	TSPYL2	53111549	53117722	KDM5C	53254604	53220503
543052	11732244_at	25					2	MER4B	LTR/ERV1
544072	11754621_s_at	25	15	69387750	69387774	25	1	L2a	LINE/L2	69387496	69387927	NOX5	69222864	69355083	GLCE	69452923	69564556
544434	11763031_at	25	X	96299830	96299854	25	1	L2	LINE/L2	96299433	96300088	RPA4	96138907	96140446	PCDH19	99665271	99546642
545016	11742419_at	25	16	46736297	46736273	25	1	L1MC5a	LINE/L1	46736356	46736238	ORC6	46723555	46732306	MYLK3	46824319	46740891
545068	11763458_a_at	25	19	28531141	28531165	25	1	LTR16D	LTR/ERVL	28530931	28531345	ZNF254	24216276	24312654	UQCRFS1	29704448	29698173
545069	11763389_a_at	25	19	28531140	28531164	25	1	LTR16D	LTR/ERVL	28530931	28531345	ZNF254	24216276	24312654	UQCRFS1	29704448	29698173
545491	11738833_a_at	25	14	96137696	96137720	25	1	L2a	LINE/L2	96137334	96137785	GLRX5	95999840	96011061	TCL1B	96152754	96158980
545590	11763155_at	25	4	69625539	69625515	25	1	L1P4a	LINE/L1	69626106	69625172	UGT2B15	69536346	69512348	UGT2B10	69681711	69696914
545353	11762489_a_at	25	19	52021457	52021433	25	1	L1MEg	LINE/L1	52021582	52020670	SIGLEC12	52005043	51994611	SIGLEC6	52035110	52022779
545271	11735178_a_at	25	4	130033722	130033746	25	1	L1ME2	LINE/L1	130033286	130033794	C4orf33	130014472	130034487	RP11-62N21.1	133368390	133356957
545818	11727971_at	25	7	116863558	116863582	25	1	L2c	LINE/L2	116863555	116863961	AC106873.4	116607526	116605900	WNT2	116963343	116916685
545775	11763963_at	25	16	50682641	50682665	25	1	MLT1J	LTR/ERVL-MaLR	50682514	50682947	NKD1	50582241	50670647	SNX20	50715264	50700211
546130	11763947_at	25	7	54269949	54269973	25	1	L1MEi	LINE/L1	54269851	54270223	POM121L12	53103349	53104617	VSTM2A	54610018	54638773
546043	11761682_at	25	1	157797176	157797152	25	1	MLT2B1	LTR/ERVL	157797565	157797104	FCRL1	157789895	157764193	CD5L	157868046	157800704
545996	11741855_at	25	3	121309365	121309389	25	1	MSTD	LTR/ERVL-MaLR	121309089	121309522	ARGFX	121289551	121305481	FBXO40	121311966	121349139
547217	11761198_at	25	11	3497964	3497940	25	1	HERVE-int	LTR/ERV1	3500467	3495256	ZNF195	3400448	3360491	ART5	3663546	3659733
548020	11763837_s_at	25	Y	15346543	15346519	25	1	MER52A	LTR/ERV1	15347350	15345868	DDX3Y	15016019	15032390	UTY	15592553	15360259
547856	11724766_a_at	25	2	207660593	207660617	25	1	LTR67B	LTR/ERVL	207660559	207660845	FASTKD2	207630081	207657233	CPO	207804278	207834198
546663	11727971_at	25	7	116863914	116863938	25	1	L2c	LINE/L2	116863555	116863961	AC106873.4	116607526	116605900	WNT2	116963343	116916685
549169	11738921_at	25					2	HERVH48-int	LTR/ERV1
546750	11762605_at	25	5	86345680	86345656	25	1	HERVL-int	LTR/ERVL	86347615	86345647	COX7C	85913721	85916779	AC008394.1	86534822	86512423
546751	11762606_x_at	25	5	86345680	86345656	25	1	HERVL-int	LTR/ERVL	86347615	86345647	COX7C	85913721	85916779	AC008394.1	86534822	86512423
547682	AFFX-HUMRGE/M10098_M_at	25					2	SSU-rRNA_Hsa	rRNA
549809	11754224_x_at	25	7	44065872	44065848	25	1	L1MC5	LINE/L1	44066105	44065807	SPDYE1	44040488	44049721	DBNL	44084239	44109055
550086	11761273_at	25	9	95591235	95591259	25	1	L1MA4A	LINE/L1	95591216	95591921	BICD2	95527094	95473645	ZNF484	95640304	95607874
550087	11748498_x_at	25	9	95591235	95591259	25	1	L1MA4A	LINE/L1	95591216	95591921	BICD2	95527094	95473645	ZNF484	95640304	95607874
549952	11748754_a_at	25	4	185263192	185263168	25	1	MLT1H	LTR/ERVL-MaLR	185263426	185262943	ENPP6	185142383	185009859	IRF2	185395734	185308867
550551	11730988_at	25	8	6505614	6505638	25	1	ERV3-16A3_LTR	LTR/ERVL	6505480	6505910	ANGPT2	6420930	6357172	AGPAT5	6565878	6617184
550660	11762057_at	25	4	75107714	75107738	25	1	L1MD1	LINE/L1	75107469	75107894	AC093677.1	75024085	75023327	EPGN	75174190	75181024
550821	11760627_a_at	25	5	1568724	1568700	25	1	L1MC5a	LINE/L1	1568792	1568506	LPCAT1	1524092	1456595	MRPL36	1801480	1798500
553004	11754621_s_at	25	15	69387805	69387829	25	1	L2a	LINE/L2	69387496	69387927	NOX5	69222864	69355083	GLCE	69452923	69564556
553031	11763031_at	25	X	96299922	96299946	25	1	L2	LINE/L2	96299433	96300088	RPA4	96138907	96140446	PCDH19	99665271	99546642
