# Supplementary material for: Microarray analysis reveals global modulation of endogenous retroelement transcription by microbes
Source: Retrovirology. 2014 Jul 25;11:59. doi: 10.1186/1742-4690-11-59 (PMC4222864; doi:10.1186/1742-4690-11-59)
Supplement: Supplementary file 3 — Additional file 3: Archive of human annotation files. Probe annotation files (csv format), as defined in the Methods, for the following Affymetrix platforms: hg_u95a, hg_u95a_v2, hg_u95b, hg_u95c, hg_u95e, hu6800, hg_u133a, hg_u133a_v2, hg_u133b, hg_u133_plus_v2, hg_u219, hg_focus, hugene_1_0_st, and hugene_2_0_st. Shortened platform names correspond to identifiers used within the ‘oligo’ Bioconductor R package. Column identifiers are pid – probe id, probeset – Affymetrix probeset, plen – probe length, sid – target chromosome, sstart – start position of probe on sid, send – end position of probe on sid, nident – identity within the region sstart to send, numhits – number of hits recorded by BLASTn, repeat – RepBase-defined repeat, repclass – RepBase-defined repeat class, rstart – start position of repetitive element, rend – end position of repetitive element, 5id – symbol of nearest 5′ protein coding gene, 5start – start position of 5id, 5stop – end position of 5id, 3id – symbol of nearest 3′ protein coding gene, 3start – start position of 3id, 3stop – end position of 3id. (ZIP 3 MB) [file 12977_2014_3913_MOESM3_ESM.zip › human/affy_hg_u95a_v2.csv]

pid	probeset	plen	sid	sstart	send	nident	numhits	repeat	repclass	rstart	rend	5id	5start	5stop	3id	3start	3stop
1205	40338_at	25	5	10440096	10440120	25	1	L2a	LINE/L2	10439734	10440343	MARCH6	10353815	10435491	ROPN1L	10441636	10472141
2506	34483_at	25	19	52021022	52020998	25	1	L1MEg	LINE/L1	52021582	52020670	SIGLEC12	52005043	51994611	SIGLEC6	52035110	52022779
4809	AFFX-HUMRGE/M10098_M_at	25					2	SSU-rRNA_Hsa	rRNA
4808	31758_at	25	16	9536154	9536178	25	1	LTR48B	LTR/ERV1	9535851	9536446	C16orf72	9185505	9215497	RP11-297M9.1	9770700	9760742
3248	31771_at	25	2	145909527	145909551	25	1	HSMAR1	DNA/TcMar-Mariner	145908848	145910124	ZEB2	145282147	145145568	ACVR2A	148602086	148688393
1963	41676_at	25	18	5245105	5245129	25	1	MLT1J	LTR/ERVL-MaLR	5245015	5245365	C18orf42	5197502	5145284	ZBTB14	5297052	5289018
11467	34483_at	25	19	52021012	52020988	25	1	L1MEg	LINE/L1	52021582	52020670	SIGLEC12	52005043	51994611	SIGLEC6	52035110	52022779
9786	31649_at	25	6	168396304	168396280	25	1	LTR69	LTR/ERVL	168396615	168396181	MLLT4	168227602	168372703	KIF25	168396921	168445769
13538	31758_at	25	16	9536162	9536186	25	1	LTR48B	LTR/ERV1	9535851	9536446	C16orf72	9185505	9215497	RP11-297M9.1	9770700	9760742
13519	AFFX-HUMRGE/M10098_M_at	25					2	SSU-rRNA_Hsa	rRNA
15262	31758_at	25	16	9536171	9536195	25	1	LTR48B	LTR/ERV1	9535851	9536446	C16orf72	9185505	9215497	RP11-297M9.1	9770700	9760742
16590	31785_f_at	25					2	HERVH-int	LTR/ERV1
17840	1937_at	25					2	L1PA2	LINE/L1
17868	AFFX-HUMRGE/M10098_M_at	25					2	SSU-rRNA_Hsa	rRNA
17883	40338_at	25	5	10440088	10440112	25	1	L2a	LINE/L2	10439734	10440343	MARCH6	10353815	10435491	ROPN1L	10441636	10472141
17727	38850_at	25					2	HERVE-int	LTR/ERV1
19148	33459_at	25	16	19404960	19404936	25	1	LTR14C	LTR/ERVK	19405488	19404904	CLEC19A	19297061	19333467	TMC5	19421818	19510435
20386	36260_at	25					2	MER5A	DNA/hAT-Charlie
20239	33846_at	25					2	MER57B1	LTR/ERV1
20240	33846_at	25					2	MER57B1	LTR/ERV1
20246	41676_at	25					2	MLT1J	LTR/ERVL-MaLR
25561	35955_at	25					2	LTR5A	LTR/ERVK
25560	35955_at	25					2	LTR5A	LTR/ERVK
21691	35635_at	25	X	62646462	62646438	25	1	LTR46	LTR/ERV1	62646558	62646433	SPIN4	62571223	62567107	ARHGEF9	63005426	62854847
21690	35635_at	25	X	62646463	62646439	25	1	LTR46	LTR/ERV1	62646558	62646433	SPIN4	62571223	62567107	ARHGEF9	63005426	62854847
22547	35224_at	25	17	1615224	1615200	25	1	L1ME4a	LINE/L1	1615571	1615192	TLCD2	1613732	1611064	WDR81	1619817	1641893
25471	36260_at	25					2	MER5A	DNA/hAT-Charlie
25002	AFFX-HUMRGE/M10098_M_at	25	GL000220.1	110048	110072	25	1	SSU-rRNA_Hsa	rRNA	109078	110946
26551	34483_at	25	19	52021017	52020993	25	1	L1MEg	LINE/L1	52021582	52020670	SIGLEC12	52005043	51994611	SIGLEC6	52035110	52022779
27557	34486_at	25					2	HERVH-int	LTR/ERV1
27865	41676_at	25	18	5245056	5245080	25	1	MLT1J	LTR/ERVL-MaLR	5245015	5245365	C18orf42	5197502	5145284	ZBTB14	5297052	5289018
27944	34486_at	25					2	HERVH-int	LTR/ERV1
33005	38934_at	25	15	71526271	71526247	25	1	MamGypLTR2c	LTR/Gypsy	71526291	71526051	CT62	71407833	71402583	MYO9A	72410918	72114632
36715	35224_at	25	17	1615393	1615369	25	1	L1ME4a	LINE/L1	1615571	1615192	TLCD2	1613732	1611064	WDR81	1619817	1641893
32723	33459_at	25					2	LTR14C	LTR/ERVK
32697	33459_at	25	16	19378990	19378966	25	1	MLT1I	LTR/ERVL-MaLR	19379038	19378831	CLEC19A	19297061	19333467	TMC5	19421818	19510435
39577	33846_at	25					2	MER57B1	LTR/ERV1
41983	1937_at	25					2	L1PA3	LINE/L1
41993	35635_at	25	X	62646712	62646688	25	1	LTR46	LTR/ERV1	62646748	62646649	SPIN4	62571223	62567107	ARHGEF9	63005426	62854847
43198	38934_at	25	15	71526234	71526210	24	1	MamGypLTR2c	LTR/Gypsy	71526291	71526051	CT62	71407833	71402583	MYO9A	72410918	72114632
44333	AFFX-HUMRGE/M10098_M_at	25					2	SSU-rRNA_Hsa	rRNA
44300	31910_at	25	5	71718668	71718644	25	1	HSMAR2	DNA/TcMar-Mariner	71719124	71717767	PTCD2	71616194	71656052	ZNF366	71803554	71738479
44223	31758_at	25	16	9536152	9536176	25	1	LTR48B	LTR/ERV1	9535851	9536446	C16orf72	9185505	9215497	RP11-297M9.1	9770700	9760742
43001	34704_r_at	25	17	32515126	32515150	25	1	HERVH-int	LTR/ERV1	32515001	32515215	ASIC2	32501983	31340105	AC005549.3	32582306	32581900
45547	31771_at	25	2	145909819	145909843	24	1	HSMAR1	DNA/TcMar-Mariner	145908848	145910124	ZEB2	145282147	145145568	ACVR2A	148602086	148688393
45546	31771_at	25	2	145909818	145909842	24	1	HSMAR1	DNA/TcMar-Mariner	145908848	145910124	ZEB2	145282147	145145568	ACVR2A	148602086	148688393
49836	33846_at	25					2	MER57B1	LTR/ERV1
49373	31910_at	25					2	HSMAR2	DNA/TcMar-Mariner
47235	AFFX-HUMRGE/M10098_M_at	25					2	SSU-rRNA_Hsa	rRNA
49672	31758_at	25	16	9536156	9536180	25	1	LTR48B	LTR/ERV1	9535851	9536446	C16orf72	9185505	9215497	RP11-297M9.1	9770700	9760742
49673	31758_at	25	16	9536155	9536179	25	1	LTR48B	LTR/ERV1	9535851	9536446	C16orf72	9185505	9215497	RP11-297M9.1	9770700	9760742
52180	31910_at	25					2	HSMAR2	DNA/TcMar-Mariner
53523	35635_at	25	X	62647016	62646992	25	1	LTR46-int	LTR/ERV1	62647932	62646749	SPIN4	62571223	62567107	ARHGEF9	63005426	62854847
55948	31649_at	25	6	168396306	168396282	25	1	LTR69	LTR/ERVL	168396615	168396181	MLLT4	168227602	168372703	KIF25	168396921	168445769
55947	31649_at	25	6	168396305	168396281	25	1	LTR69	LTR/ERVL	168396615	168396181	MLLT4	168227602	168372703	KIF25	168396921	168445769
62581	33763_at	25					2	MER66C	LTR/ERV1
60987	41676_at	25	18	5245133	5245157	25	1	MLT1J	LTR/ERVL-MaLR	5245015	5245365	C18orf42	5197502	5145284	ZBTB14	5297052	5289018
59790	31771_at	25	2	145909500	145909524	25	1	HSMAR1	DNA/TcMar-Mariner	145908848	145910124	ZEB2	145282147	145145568	ACVR2A	148602086	148688393
63610	35224_at	25	17	1615313	1615289	25	1	L1ME4a	LINE/L1	1615571	1615192	TLCD2	1613732	1611064	WDR81	1619817	1641893
65019	31649_at	25	6	168396308	168396284	25	1	LTR69	LTR/ERVL	168396615	168396181	MLLT4	168227602	168372703	KIF25	168396921	168445769
66001	31910_at	25	5	71718324	71718300	25	1	HSMAR2	DNA/TcMar-Mariner	71719124	71717767	PTCD2	71616194	71656052	ZNF366	71803554	71738479
67491	31649_at	25	6	168394918	168394894	25	1	HAL1b	LINE/L1	168394951	168394773	MLLT4	168227602	168372703	KIF25	168396921	168445769
67492	31649_at	25	6	168394919	168394895	25	1	HAL1b	LINE/L1	168394951	168394773	MLLT4	168227602	168372703	KIF25	168396921	168445769
67487	31785_f_at	25					2	HERVH-int	LTR/ERV1
70350	41676_at	25	18	5245145	5245169	25	1	MLT1J	LTR/ERVL-MaLR	5245015	5245365	C18orf42	5197502	5145284	ZBTB14	5297052	5289018
68885	1937_at	25					2	L1P2	LINE/L1
57323	41676_at	25	18	5245097	5245121	25	1	MLT1J	LTR/ERVL-MaLR	5245015	5245365	C18orf42	5197502	5145284	ZBTB14	5297052	5289018
75380	31667_r_at	25	15	72110444	72110468	25	1	L1ME3	LINE/L1	72110030	72110543	CT62	71407833	71402583	MYO9A	72410918	72114632
76394	31910_at	25					2	HSMAR2	DNA/TcMar-Mariner
76606	31649_at	25	6	168394920	168394896	25	1	HAL1b	LINE/L1	168394951	168394773	MLLT4	168227602	168372703	KIF25	168396921	168445769
76545	38850_at	25					2	HERVE-int	LTR/ERV1
78015	33957_at	25	6	29869946	29869970	25	1	L1M4	LINE/L1	29868731	29870052	HLA-G	29794744	29798902	HLA-A	29909037	29913661
81478	34704_r_at	25	17	32515137	32515161	25	1	HERVH-int	LTR/ERV1	32515001	32515215	ASIC2	32501983	31340105	AC005549.3	32582306	32581900
82771	31785_f_at	25					2	HERVH-int	LTR/ERV1
82635	34483_at	25	19	52021010	52020986	25	1	L1MEg	LINE/L1	52021582	52020670	SIGLEC12	52005043	51994611	SIGLEC6	52035110	52022779
81630	35635_at	25	X	62646471	62646447	25	1	LTR46	LTR/ERV1	62646558	62646433	SPIN4	62571223	62567107	ARHGEF9	63005426	62854847
81380	35224_at	25	17	1615124	1615100	25	1	L1ME4a	LINE/L1	1615145	1614832	TLCD2	1613732	1611064	WDR81	1619817	1641893
77629	36260_at	25	5	114540034	114540010	25	1	MER5A	DNA/hAT-Charlie	114540095	114539910	TRIM36	114516243	114460459	PGGT1B	114598569	114546527
84096	38934_at	25	15	71526169	71526145	25	1	MamGypLTR2c	LTR/Gypsy	71526291	71526051	CT62	71407833	71402583	MYO9A	72410918	72114632
82676	33459_at	25	16	19378989	19378965	25	1	MLT1I	LTR/ERVL-MaLR	19379038	19378831	CLEC19A	19297061	19333467	TMC5	19421818	19510435
84218	34486_at	25					2	HERVH-int	LTR/ERV1
86658	35224_at	25	17	1614902	1614878	25	1	L1ME4a	LINE/L1	1615145	1614832	TLCD2	1613732	1611064	WDR81	1619817	1641893
82935	33763_at	25					2	MER66C	LTR/ERV1
82934	33763_at	25					2	MER66C	LTR/ERV1
89016	31649_at	25	6	168396307	168396283	25	1	LTR69	LTR/ERVL	168396615	168396181	MLLT4	168227602	168372703	KIF25	168396921	168445769
88070	33459_at	25	16	19405025	19405001	25	1	LTR14C	LTR/ERVK	19405488	19404904	CLEC19A	19297061	19333467	TMC5	19421818	19510435
89286	38850_at	25					2	HERVE-int	LTR/ERV1
90453	AFFX-HUMRGE/M10098_M_at	25	16	33963121	33963145	25	1	SSU-rRNA_Hsa	rRNA	33962497	33964361	RP11-812E19.9	33647696	33647044	CTD-2144E22.5	34256507	34257278
58510	41676_at	25	18	5245090	5245114	25	1	MLT1J	LTR/ERVL-MaLR	5245015	5245365	C18orf42	5197502	5145284	ZBTB14	5297052	5289018
90742	AFFX-HUMRGE/M10098_M_at	25	GL000220.1	109910	109934	25	1	SSU-rRNA_Hsa	rRNA	109078	110946
91523	34486_at	25					2	HERVH-int	LTR/ERV1
94263	31758_at	25	16	9536173	9536197	25	1	LTR48B	LTR/ERV1	9535851	9536446	C16orf72	9185505	9215497	RP11-297M9.1	9770700	9760742
94242	36260_at	25	5	114540035	114540011	25	1	MER5A	DNA/hAT-Charlie	114540095	114539910	TRIM36	114516243	114460459	PGGT1B	114598569	114546527
93414	33957_at	25	6	29869892	29869916	25	1	L1M4	LINE/L1	29868731	29870052	HLA-G	29794744	29798902	HLA-A	29909037	29913661
96744	34704_r_at	25	17	32515134	32515158	25	1	HERVH-int	LTR/ERV1	32515001	32515215	ASIC2	32501983	31340105	AC005549.3	32582306	32581900
43432	40338_at	25	5	10440031	10440055	25	1	L2a	LINE/L2	10439734	10440343	MARCH6	10353815	10435491	ROPN1L	10441636	10472141
95529	34486_at	25	10	27757501	27757525	25	1	HERVH-int	LTR/ERV1	27756934	27759415	PTCHD3	27703297	27687116	RAB18	27793197	27831143
99476	33459_at	25					2	LTR14C	LTR/ERVK
94392	35635_at	25	X	62646976	62646952	25	1	LTR46-int	LTR/ERV1	62647932	62646749	SPIN4	62571223	62567107	ARHGEF9	63005426	62854847
100523	34704_r_at	25					2	HERVH-int	LTR/ERV1
100485	31910_at	25					2	HSMAR2	DNA/TcMar-Mariner
102377	33957_at	25	6	29869818	29869842	25	1	L1M4	LINE/L1	29868731	29870052	HLA-G	29794744	29798902	HLA-A	29909037	29913661
102376	33957_at	25	6	29869817	29869841	25	1	L1M4	LINE/L1	29868731	29870052	HLA-G	29794744	29798902	HLA-A	29909037	29913661
103466	AFFX-HUMRGE/M10098_M_at	25					2	SSU-rRNA_Hsa	rRNA
106035	AFFX-HUMRGE/M10098_M_at	25					2	SSU-rRNA_Hsa	rRNA
105697	31910_at	25	5	71718563	71718539	25	1	HSMAR2	DNA/TcMar-Mariner	71719124	71717767	PTCD2	71616194	71656052	ZNF366	71803554	71738479
107097	36260_at	25					2	MER5A	DNA/hAT-Charlie
107103	31785_f_at	25					2	HERVH-int	LTR/ERV1
108765	41676_at	25	18	5245047	5245071	25	1	MLT1J	LTR/ERVL-MaLR	5245015	5245365	C18orf42	5197502	5145284	ZBTB14	5297052	5289018
112203	33459_at	25	16	19405034	19405010	25	1	LTR14C	LTR/ERVK	19405488	19404904	CLEC19A	19297061	19333467	TMC5	19421818	19510435
111068	41676_at	25					2	MLT1J	LTR/ERVL-MaLR
112055	31771_at	25	2	145909876	145909900	25	1	HSMAR1	DNA/TcMar-Mariner	145908848	145910124	ZEB2	145282147	145145568	ACVR2A	148602086	148688393
112591	35955_at	25					2	LTR5A	LTR/ERVK
112592	35955_at	25					2	LTR5A	LTR/ERVK
113567	31771_at	25					2	HSMAR1	DNA/TcMar-Mariner
113419	31649_at	25	6	168394917	168394893	25	1	HAL1b	LINE/L1	168394951	168394773	MLLT4	168227602	168372703	KIF25	168396921	168445769
114785	38934_at	25	15	71526136	71526112	25	1	MamGypLTR2c	LTR/Gypsy	71526291	71526051	CT62	71407833	71402583	MYO9A	72410918	72114632
114790	38934_at	25	15	71526165	71526141	25	1	MamGypLTR2c	LTR/Gypsy	71526291	71526051	CT62	71407833	71402583	MYO9A	72410918	72114632
116063	31785_f_at	25	Y	23204197	23204173	25	1	HERVH-int	LTR/ERV1	23206630	23201906	RPS4Y2	22918050	22942918	CYorf17	23548246	23544840
116217	35635_at	25	X	62646505	62646481	25	1	LTR46	LTR/ERV1	62646558	62646433	SPIN4	62571223	62567107	ARHGEF9	63005426	62854847
118466	41676_at	25	18	5245043	5245067	25	1	MLT1J	LTR/ERVL-MaLR	5245015	5245365	C18orf42	5197502	5145284	ZBTB14	5297052	5289018
118735	31910_at	25	5	71718840	71718816	25	1	HSMAR2	DNA/TcMar-Mariner	71719124	71717767	PTCD2	71616194	71656052	ZNF366	71803554	71738479
120979	34486_at	25					2	HERVH-int	LTR/ERV1
121240	31771_at	25					2	HSMAR1	DNA/TcMar-Mariner
122485	31910_at	25					2	HSMAR2	DNA/TcMar-Mariner
122304	31910_at	25					2	HSMAR2	DNA/TcMar-Mariner
121258	31771_at	25	2	145909817	145909841	24	1	HSMAR1	DNA/TcMar-Mariner	145908848	145910124	ZEB2	145282147	145145568	ACVR2A	148602086	148688393
123775	1937_at	25					2	L1PA7	LINE/L1
123952	31667_r_at	25	15	72110091	72110115	25	1	L1ME3	LINE/L1	72110030	72110543	CT62	71407833	71402583	MYO9A	72410918	72114632
123937	35224_at	25	17	1615286	1615262	25	1	L1ME4a	LINE/L1	1615571	1615192	TLCD2	1613732	1611064	WDR81	1619817	1641893
126672	35955_at	25					2	LTR5A	LTR/ERVK
127384	31771_at	25					2	HSMAR1	DNA/TcMar-Mariner
126244	34704_r_at	25					2	HERVH-int	LTR/ERV1
127562	35635_at	25	X	62646856	62646832	25	1	LTR46-int	LTR/ERV1	62647932	62646749	SPIN4	62571223	62567107	ARHGEF9	63005426	62854847
127748	31785_f_at	25					2	HERVH-int	LTR/ERV1
128649	35224_at	25	17	1615109	1615085	25	1	L1ME4a	LINE/L1	1615145	1614832	TLCD2	1613732	1611064	WDR81	1619817	1641893
129244	31667_r_at	25	15	72110092	72110115	24	1	L1ME3	LINE/L1	72110030	72110543	CT62	71407833	71402583	MYO9A	72410918	72114632
131483	34704_r_at	25					2	HERVH-int	LTR/ERV1
132714	33459_at	25	16	19405054	19405030	25	1	LTR14C	LTR/ERVK	19405488	19404904	CLEC19A	19297061	19333467	TMC5	19421818	19510435
131555	33846_at	25					2	MER57B1	LTR/ERV1
131532	40338_at	25	5	10440002	10440026	25	1	L2a	LINE/L2	10439734	10440343	MARCH6	10353815	10435491	ROPN1L	10441636	10472141
134342	35224_at	25	17	1615336	1615312	25	1	L1ME4a	LINE/L1	1615571	1615192	TLCD2	1613732	1611064	WDR81	1619817	1641893
135553	40338_at	25	5	10440228	10440252	25	1	L2a	LINE/L2	10439734	10440343	MARCH6	10353815	10435491	ROPN1L	10441636	10472141
133813	41676_at	25	18	5245055	5245079	25	1	MLT1J	LTR/ERVL-MaLR	5245015	5245365	C18orf42	5197502	5145284	ZBTB14	5297052	5289018
138010	36260_at	25	5	114539958	114539934	25	1	MER5A	DNA/hAT-Charlie	114540095	114539910	TRIM36	114516243	114460459	PGGT1B	114598569	114546527
139353	33763_at	25					2	MER66C	LTR/ERV1
139165	1937_at	25					2	L1PA7	LINE/L1
140612	38850_at	25					2	HERVE-int	LTR/ERV1
141590	38850_at	25	20	24913284	24913308	25	1	HERVE-int	LTR/ERV1	24913218	24913367	SYNDIG1	24449835	24647252	CST7	24929866	24940564
141486	34704_r_at	25					2	HERVH-int	LTR/ERV1
141798	33459_at	25					2	LTR14C	LTR/ERVK
142790	34483_at	25	19	52021020	52020996	25	1	L1MEg	LINE/L1	52021582	52020670	SIGLEC12	52005043	51994611	SIGLEC6	52035110	52022779
145320	31649_at	25	6	168394921	168394897	25	1	HAL1b	LINE/L1	168394951	168394773	MLLT4	168227602	168372703	KIF25	168396921	168445769
145319	31649_at	25	6	168394922	168394898	25	1	HAL1b	LINE/L1	168394951	168394773	MLLT4	168227602	168372703	KIF25	168396921	168445769
147892	34483_at	25	19	52021008	52020984	25	1	L1MEg	LINE/L1	52021582	52020670	SIGLEC12	52005043	51994611	SIGLEC6	52035110	52022779
149742	31785_f_at	25					2	HERVH-int	LTR/ERV1
149269	31758_at	25	16	9536059	9536083	25	1	LTR48B	LTR/ERV1	9535851	9536446	C16orf72	9185505	9215497	RP11-297M9.1	9770700	9760742
149382	33846_at	25	10	52147661	52147637	25	1	MER57B1	LTR/ERV1	52147841	52147445	AC069547.1	52094298	52095876	AC069547.2	52152766	52154321
149522	34704_r_at	25					2	HERVH-int	LTR/ERV1
150489	35224_at	25	17	1615121	1615097	25	1	L1ME4a	LINE/L1	1615145	1614832	TLCD2	1613732	1611064	WDR81	1619817	1641893
152977	34704_r_at	25					2	HERVH-int	LTR/ERV1
153016	31910_at	25	5	71718572	71718548	25	1	HSMAR2	DNA/TcMar-Mariner	71719124	71717767	PTCD2	71616194	71656052	ZNF366	71803554	71738479
152084	34704_r_at	25					2	HERVH-int	LTR/ERV1
153292	33957_at	25	6	29869863	29869887	25	1	L1M4	LINE/L1	29868731	29870052	HLA-G	29794744	29798902	HLA-A	29909037	29913661
153418	31758_at	25					2	LTR48B	LTR/ERV1
144344	1937_at	25					2	L1PA6	LINE/L1
155579	41676_at	25	18	5245134	5245158	25	1	MLT1J	LTR/ERVL-MaLR	5245015	5245365	C18orf42	5197502	5145284	ZBTB14	5297052	5289018
157121	31667_r_at	25	15	72110437	72110461	25	1	L1ME3	LINE/L1	72110030	72110543	CT62	71407833	71402583	MYO9A	72410918	72114632
158206	34704_r_at	25	17	32515130	32515154	25	1	HERVH-int	LTR/ERV1	32515001	32515215	ASIC2	32501983	31340105	AC005549.3	32582306	32581900
157028	31771_at	25					2	HSMAR1	DNA/TcMar-Mariner
156820	31771_at	25					2	HSMAR1	DNA/TcMar-Mariner
156105	35635_at	25	X	62646972	62646948	25	1	LTR46-int	LTR/ERV1	62647932	62646749	SPIN4	62571223	62567107	ARHGEF9	63005426	62854847
158094	31649_at	25	6	168394923	168394899	25	1	HAL1b	LINE/L1	168394951	168394773	MLLT4	168227602	168372703	KIF25	168396921	168445769
158398	31667_r_at	25	15	72110436	72110460	25	1	L1ME3	LINE/L1	72110030	72110543	CT62	71407833	71402583	MYO9A	72410918	72114632
159469	41676_at	25	18	5245139	5245163	25	1	MLT1J	LTR/ERVL-MaLR	5245015	5245365	C18orf42	5197502	5145284	ZBTB14	5297052	5289018
159710	31771_at	25	2	145909654	145909678	25	1	HSMAR1	DNA/TcMar-Mariner	145908848	145910124	ZEB2	145282147	145145568	ACVR2A	148602086	148688393
159723	34486_at	25					2	HERVH-int	LTR/ERV1
162081	34483_at	25	19	52021027	52021003	24	1	L1MEg	LINE/L1	52021582	52020670	SIGLEC12	52005043	51994611	SIGLEC6	52035110	52022779
164680	AFFX-HUMRGE/M10098_M_at	25					2	SSU-rRNA_Hsa	rRNA
164536	33459_at	25					2	LTR14C	LTR/ERVK
167191	31667_r_at	25	15	72110429	72110453	25	1	L1ME3	LINE/L1	72110030	72110543	CT62	71407833	71402583	MYO9A	72410918	72114632
167501	AFFX-HUMRGE/M10098_M_at	25					2	SSU-rRNA_Hsa	rRNA
173896	40338_at	25	5	10440133	10440157	25	1	L2a	LINE/L2	10439734	10440343	MARCH6	10353815	10435491	ROPN1L	10441636	10472141
176236	31758_at	25	16	9536150	9536174	25	1	LTR48B	LTR/ERV1	9535851	9536446	C16orf72	9185505	9215497	RP11-297M9.1	9770700	9760742
176213	34486_at	25					2	HERVH-int	LTR/ERV1
177500	31785_f_at	25	Y	23204187	23204163	25	1	HERVH-int	LTR/ERV1	23206630	23201906	RPS4Y2	22918050	22942918	CYorf17	23548246	23544840
177815	31667_r_at	25	15	72110434	72110458	25	1	L1ME3	LINE/L1	72110030	72110543	CT62	71407833	71402583	MYO9A	72410918	72114632
178746	1937_at	25					2	L1PA6	LINE/L1
175109	35635_at	25	X	62646960	62646936	25	1	LTR46-int	LTR/ERV1	62647932	62646749	SPIN4	62571223	62567107	ARHGEF9	63005426	62854847
180297	AFFX-HUMRGE/M10098_M_at	25	GL000220.1	110171	110195	25	1	SSU-rRNA_Hsa	rRNA	109078	110946
181530	33763_at	25	1	143717899	143717875	25	1	MER66C	LTR/ERV1	143718011	143717480	FCGR1B	120935937	120926979	PPIAL4G	143767881	143767144
182579	1937_at	25					2	L1P2	LINE/L1
184207	35955_at	25	22	17540714	17540738	25	1	LTR5A	LTR/ERVK	17540024	17541058	GAB4	17489112	17442826	IL17RA	17565844	17596583
183776	31785_f_at	25					2	HERVH-int	LTR/ERV1
182800	33763_at	25					2	MER66C	LTR/ERV1
189029	33846_at	25					2	MER57B1	LTR/ERV1
154446	38934_at	25	15	71526178	71526154	25	1	MamGypLTR2c	LTR/Gypsy	71526291	71526051	CT62	71407833	71402583	MYO9A	72410918	72114632
154429	1937_at	25					2	L1PA6	LINE/L1
191974	34486_at	25					2	HERVH-int	LTR/ERV1
193179	31910_at	25	5	71718742	71718718	25	1	HSMAR2	DNA/TcMar-Mariner	71719124	71717767	PTCD2	71616194	71656052	ZNF366	71803554	71738479
194166	35635_at	25	X	62646899	62646875	25	1	LTR46-int	LTR/ERV1	62647932	62646749	SPIN4	62571223	62567107	ARHGEF9	63005426	62854847
194178	31649_at	25	6	168396506	168396482	25	1	LTR69	LTR/ERVL	168396615	168396181	MLLT4	168227602	168372703	KIF25	168396921	168445769
194177	31649_at	25	6	168396505	168396481	25	1	LTR69	LTR/ERVL	168396615	168396181	MLLT4	168227602	168372703	KIF25	168396921	168445769
192907	AFFX-HUMRGE/M10098_M_at	25	16	33963345	33963369	25	1	SSU-rRNA_Hsa	rRNA	33962497	33964361	RP11-812E19.9	33647696	33647044	CTD-2144E22.5	34256507	34257278
196615	33846_at	25	10	52147549	52147525	25	1	MER57B1	LTR/ERV1	52147841	52147445	AC069547.1	52094298	52095876	AC069547.2	52152766	52154321
197992	34486_at	25	10	27757502	27757526	25	1	HERVH-int	LTR/ERV1	27756934	27759415	PTCHD3	27703297	27687116	RAB18	27793197	27831143
199344	33763_at	25					2	MER66-int	LTR/ERV1
200697	34486_at	25	10	27757506	27757530	25	1	HERVH-int	LTR/ERV1	27756934	27759415	PTCHD3	27703297	27687116	RAB18	27793197	27831143
201993	38850_at	25	20	24913033	24913057	25	1	HERVE-int	LTR/ERV1	24908581	24913215	SYNDIG1	24449835	24647252	CST7	24929866	24940564
202152	31771_at	25					2	HSMAR1	DNA/TcMar-Mariner
203150	38850_at	25					2	HERVE-int	LTR/ERV1
204195	34483_at	25	19	52021009	52020985	25	1	L1MEg	LINE/L1	52021582	52020670	SIGLEC12	52005043	51994611	SIGLEC6	52035110	52022779
208026	31910_at	25					2	HSMAR2	DNA/TcMar-Mariner
205879	36260_at	25					2	MER5A	DNA/hAT-Charlie
205878	36260_at	25					2	MER5A	DNA/hAT-Charlie
208120	1937_at	25					2	L1P2	LINE/L1
205660	31758_at	25	16	9536153	9536177	25	1	LTR48B	LTR/ERV1	9535851	9536446	C16orf72	9185505	9215497	RP11-297M9.1	9770700	9760742
209505	40338_at	25	5	10440207	10440231	25	1	L2a	LINE/L2	10439734	10440343	MARCH6	10353815	10435491	ROPN1L	10441636	10472141
212084	38850_at	25					2	HERVE-int	LTR/ERV1
213389	33957_at	25	6	29869896	29869920	25	1	L1M4	LINE/L1	29868731	29870052	HLA-G	29794744	29798902	HLA-A	29909037	29913661
213585	40338_at	25	5	10439987	10440011	25	1	L2a	LINE/L2	10439734	10440343	MARCH6	10353815	10435491	ROPN1L	10441636	10472141
216023	31667_r_at	25	15	72110439	72110463	25	1	L1ME3	LINE/L1	72110030	72110543	CT62	71407833	71402583	MYO9A	72410918	72114632
217058	38850_at	25					2	HERVE-int	LTR/ERV1
219693	33459_at	25	16	19405060	19405036	25	1	LTR14C	LTR/ERVK	19405488	19404904	CLEC19A	19297061	19333467	TMC5	19421818	19510435
220895	34704_r_at	25	17	32515135	32515159	25	1	HERVH-int	LTR/ERV1	32515001	32515215	ASIC2	32501983	31340105	AC005549.3	32582306	32581900
218603	38934_at	25	15	71526162	71526138	25	1	MamGypLTR2c	LTR/Gypsy	71526291	71526051	CT62	71407833	71402583	MYO9A	72410918	72114632
219752	40338_at	25	5	10440082	10440106	25	1	L2a	LINE/L2	10439734	10440343	MARCH6	10353815	10435491	ROPN1L	10441636	10472141
223432	31785_f_at	25	Y	23204200	23204176	25	1	HERVH-int	LTR/ERV1	23206630	23201906	RPS4Y2	22918050	22942918	CYorf17	23548246	23544840
224685	35635_at	25	X	62646938	62646914	25	1	LTR46-int	LTR/ERV1	62647932	62646749	SPIN4	62571223	62567107	ARHGEF9	63005426	62854847
223658	38850_at	25					2	HERVE-int	LTR/ERV1
230000	35955_at	25					2	LTR5A	LTR/ERVK
231655	34483_at	25	19	52021028	52021004	24	1	L1MEg	LINE/L1	52021582	52020670	SIGLEC12	52005043	51994611	SIGLEC6	52035110	52022779
233763	36260_at	25	5	114540044	114540020	25	1	MER5A	DNA/hAT-Charlie	114540095	114539910	TRIM36	114516243	114460459	PGGT1B	114598569	114546527
236190	31667_r_at	25	15	72110431	72110455	25	1	L1ME3	LINE/L1	72110030	72110543	CT62	71407833	71402583	MYO9A	72410918	72114632
236390	33957_at	25	6	29869861	29869885	25	1	L1M4	LINE/L1	29868731	29870052	HLA-G	29794744	29798902	HLA-A	29909037	29913661
237813	31771_at	25	2	145909625	145909649	25	1	HSMAR1	DNA/TcMar-Mariner	145908848	145910124	ZEB2	145282147	145145568	ACVR2A	148602086	148688393
238830	34483_at	25	19	52021024	52021000	25	1	L1MEg	LINE/L1	52021582	52020670	SIGLEC12	52005043	51994611	SIGLEC6	52035110	52022779
238829	34483_at	25	19	52021023	52020999	25	1	L1MEg	LINE/L1	52021582	52020670	SIGLEC12	52005043	51994611	SIGLEC6	52035110	52022779
240036	35224_at	25	17	1615093	1615069	25	1	L1ME4a	LINE/L1	1615145	1614832	TLCD2	1613732	1611064	WDR81	1619817	1641893
241506	35635_at	25	X	62646715	62646691	25	1	LTR46	LTR/ERV1	62646748	62646649	SPIN4	62571223	62567107	ARHGEF9	63005426	62854847
244071	35955_at	25					2	LTR5A	LTR/ERVK
245221	33763_at	25					2	MER66C	LTR/ERV1
243883	1937_at	25					2	L1P2	LINE/L1
246801	38850_at	25					2	HERVE-int	LTR/ERV1
214616	35635_at	25	X	62646966	62646942	25	1	LTR46-int	LTR/ERV1	62647932	62646749	SPIN4	62571223	62567107	ARHGEF9	63005426	62854847
247842	38934_at	25	15	71526214	71526190	24	1	MamGypLTR2c	LTR/Gypsy	71526291	71526051	CT62	71407833	71402583	MYO9A	72410918	72114632
249134	36260_at	25	5	114540050	114540026	25	1	MER5A	DNA/hAT-Charlie	114540095	114539910	TRIM36	114516243	114460459	PGGT1B	114598569	114546527
252904	35224_at	25	17	1615113	1615089	25	1	L1ME4a	LINE/L1	1615145	1614832	TLCD2	1613732	1611064	WDR81	1619817	1641893
251829	35955_at	25					2	LTR5A	LTR/ERVK
253096	1937_at	25					2	L1P2	LINE/L1
254259	40338_at	25	5	10440029	10440053	25	1	L2a	LINE/L2	10439734	10440343	MARCH6	10353815	10435491	ROPN1L	10441636	10472141
256834	38850_at	25					2	HERVE_a-int	LTR/ERV1
253197	33957_at	25	6	29869893	29869917	25	1	L1M4	LINE/L1	29868731	29870052	HLA-G	29794744	29798902	HLA-A	29909037	29913661
258018	31785_f_at	25					2	HERVH-int	LTR/ERV1
258012	31758_at	25	16	9536060	9536084	25	1	LTR48B	LTR/ERV1	9535851	9536446	C16orf72	9185505	9215497	RP11-297M9.1	9770700	9760742
259509	31771_at	25					2	HSMAR1	DNA/TcMar-Mariner
259633	35224_at	25	17	1615239	1615215	25	1	L1ME4a	LINE/L1	1615571	1615192	TLCD2	1613732	1611064	WDR81	1619817	1641893
260600	33957_at	25	6	29869860	29869884	25	1	L1M4	LINE/L1	29868731	29870052	HLA-G	29794744	29798902	HLA-A	29909037	29913661
261039	35955_at	25					2	LTR5B	LTR/ERVK
263231	38934_at	25	15	71526218	71526194	24	1	MamGypLTR2c	LTR/Gypsy	71526291	71526051	CT62	71407833	71402583	MYO9A	72410918	72114632
265812	34704_r_at	25					2	HERVH-int	LTR/ERV1
268245	33763_at	25					2	MER66C	LTR/ERV1
267002	34486_at	25					2	HERVH-int	LTR/ERV1
271154	33846_at	25					2	MER57B1	LTR/ERV1
270781	33459_at	25					2	LTR14C	LTR/ERVK
272214	34483_at	25	19	52021024	52021001	24	1	L1MEg	LINE/L1	52021582	52020670	SIGLEC12	52005043	51994611	SIGLEC6	52035110	52022779
272096	33763_at	25					2	MER66C	LTR/ERV1
273286	31649_at	25	6	168396503	168396479	25	1	LTR69	LTR/ERVL	168396615	168396181	MLLT4	168227602	168372703	KIF25	168396921	168445769
273285	31649_at	25	6	168396504	168396480	25	1	LTR69	LTR/ERVL	168396615	168396181	MLLT4	168227602	168372703	KIF25	168396921	168445769
276221	AFFX-HUMRGE/M10098_M_at	25					2	SSU-rRNA_Hsa	rRNA
277601	31910_at	25	5	71718801	71718777	25	1	HSMAR2	DNA/TcMar-Mariner	71719124	71717767	PTCD2	71616194	71656052	ZNF366	71803554	71738479
283599	33846_at	25					2	MER57B1	LTR/ERV1
283572	1937_at	25					2	L1P2	LINE/L1
277210	31785_f_at	25	Y	23204237	23204213	25	1	HERVH-int	LTR/ERV1	23206630	23201906	RPS4Y2	22918050	22942918	CYorf17	23548246	23544840
287368	31667_r_at	25	15	72110089	72110113	25	1	L1ME3	LINE/L1	72110030	72110543	CT62	71407833	71402583	MYO9A	72410918	72114632
287369	31667_r_at	25	15	72110087	72110111	25	1	L1ME3	LINE/L1	72110030	72110543	CT62	71407833	71402583	MYO9A	72410918	72114632
287367	31667_r_at	25	15	72110088	72110112	25	1	L1ME3	LINE/L1	72110030	72110543	CT62	71407833	71402583	MYO9A	72410918	72114632
287443	38850_at	25					2	HERVE-int	LTR/ERV1
287480	1937_at	25					2	L1PA6	LINE/L1
289105	31785_f_at	25					2	HERVH-int	LTR/ERV1
289256	33846_at	25	10	52147690	52147666	25	1	MER57B1	LTR/ERV1	52147841	52147445	AC069547.1	52094298	52095876	AC069547.2	52152766	52154321
289257	33846_at	25					2	MER57B1	LTR/ERV1
292614	33846_at	25					2	MER57B1	LTR/ERV1
293836	38934_at	25	15	71526125	71526101	25	1	MamGypLTR2c	LTR/Gypsy	71526291	71526051	CT62	71407833	71402583	MYO9A	72410918	72114632
294104	33846_at	25	10	52147761	52147737	25	1	MER57B1	LTR/ERV1	52147841	52147445	AC069547.1	52094298	52095876	AC069547.2	52152766	52154321
295585	34483_at	25	19	52021013	52020989	25	1	L1MEg	LINE/L1	52021582	52020670	SIGLEC12	52005043	51994611	SIGLEC6	52035110	52022779
296869	33763_at	25					2	MER66-int	LTR/ERV1
301536	33957_at	25	6	29869895	29869919	25	1	L1M4	LINE/L1	29868731	29870052	HLA-G	29794744	29798902	HLA-A	29909037	29913661
301535	33957_at	25	6	29869894	29869918	25	1	L1M4	LINE/L1	29868731	29870052	HLA-G	29794744	29798902	HLA-A	29909037	29913661
304077	35635_at	25	X	62646506	62646482	25	1	LTR46	LTR/ERV1	62646558	62646433	SPIN4	62571223	62567107	ARHGEF9	63005426	62854847
304042	1937_at	25	5	127381115	127381139	25	1	L1PA6	LINE/L1	127379619	127385707	CTXN3	126984736	126994322	SLC12A2	127419458	127525380
304143	AFFX-HUMRGE/M10098_M_at	25	GL000220.1	110036	110060	25	1	SSU-rRNA_Hsa	rRNA	109078	110946
305336	34486_at	25					2	HERVH-int	LTR/ERV1
306632	31758_at	25	16	9536166	9536190	25	1	LTR48B	LTR/ERV1	9535851	9536446	C16orf72	9185505	9215497	RP11-297M9.1	9770700	9760742
306630	31758_at	25	16	9536168	9536192	25	1	LTR48B	LTR/ERV1	9535851	9536446	C16orf72	9185505	9215497	RP11-297M9.1	9770700	9760742
306631	31758_at	25	16	9536167	9536191	25	1	LTR48B	LTR/ERV1	9535851	9536446	C16orf72	9185505	9215497	RP11-297M9.1	9770700	9760742
303280	34704_r_at	25					2	HERVH-int	LTR/ERV1
310555	31910_at	25					2	HSMAR2	DNA/TcMar-Mariner
311759	33763_at	25					2	MER66-int	LTR/ERV1
312966	31785_f_at	25					2	HERVH-int	LTR/ERV1
311986	40338_at	25	5	10439981	10440005	25	1	L2a	LINE/L2	10439734	10440343	MARCH6	10353815	10435491	ROPN1L	10441636	10472141
313439	AFFX-HUMRGE/M10098_M_at	25	16	33963338	33963362	25	1	SSU-rRNA_Hsa	rRNA	33962497	33964361	RP11-812E19.9	33647696	33647044	CTD-2144E22.5	34256507	34257278
313586	34483_at	25	19	52021019	52020995	25	1	L1MEg	LINE/L1	52021582	52020670	SIGLEC12	52005043	51994611	SIGLEC6	52035110	52022779
314763	AFFX-HUMRGE/M10098_M_at	25					2	SSU-rRNA_Hsa	rRNA
315717	38934_at	25	15	71526225	71526201	24	1	MamGypLTR2c	LTR/Gypsy	71526291	71526051	CT62	71407833	71402583	MYO9A	72410918	72114632
316841	35224_at	25	17	1615107	1615083	25	1	L1ME4a	LINE/L1	1615145	1614832	TLCD2	1613732	1611064	WDR81	1619817	1641893
316104	35955_at	25	22	17540736	17540760	25	1	LTR5A	LTR/ERVK	17540024	17541058	GAB4	17489112	17442826	IL17RA	17565844	17596583
318367	38850_at	25					2	HERVE-int	LTR/ERV1
318303	34486_at	25					2	HERVH-int	LTR/ERV1
324588	33846_at	25					2	MER57B1	LTR/ERV1
326268	36260_at	25	5	114540014	114539990	25	1	MER5A	DNA/hAT-Charlie	114540095	114539910	TRIM36	114516243	114460459	PGGT1B	114598569	114546527
327453	38934_at	25	15	71526153	71526129	25	1	MamGypLTR2c	LTR/Gypsy	71526291	71526051	CT62	71407833	71402583	MYO9A	72410918	72114632
328456	35955_at	25					2	LTR5B	LTR/ERVK
330091	36260_at	25	5	114540017	114539993	25	1	MER5A	DNA/hAT-Charlie	114540095	114539910	TRIM36	114516243	114460459	PGGT1B	114598569	114546527
329941	1937_at	25					2	L1PA2	LINE/L1
334856	38850_at	25					2	HERVE-int	LTR/ERV1
338631	31771_at	25	2	145909506	145909530	25	1	HSMAR1	DNA/TcMar-Mariner	145908848	145910124	ZEB2	145282147	145145568	ACVR2A	148602086	148688393
341127	33957_at	25	6	29869859	29869883	25	1	L1M4	LINE/L1	29868731	29870052	HLA-G	29794744	29798902	HLA-A	29909037	29913661
342950	34486_at	25					2	HERVH-int	LTR/ERV1
343714	31785_f_at	25	Y	23204180	23204156	25	1	HERVH-int	LTR/ERV1	23206630	23201906	RPS4Y2	22918050	22942918	CYorf17	23548246	23544840
326369	35955_at	25					2	LTR5A	LTR/ERVK
345098	34704_r_at	25	17	32515128	32515152	25	1	HERVH-int	LTR/ERV1	32515001	32515215	ASIC2	32501983	31340105	AC005549.3	32582306	32581900
336608	AFFX-HUMRGE/M10098_M_at	25					2	SSU-rRNA_Hsa	rRNA
343753	33957_at	25	6	29869862	29869886	25	1	L1M4	LINE/L1	29868731	29870052	HLA-G	29794744	29798902	HLA-A	29909037	29913661
346638	34483_at	25	19	52021018	52020994	25	1	L1MEg	LINE/L1	52021582	52020670	SIGLEC12	52005043	51994611	SIGLEC6	52035110	52022779
354220	33957_at	25	6	29869820	29869844	25	1	L1M4	LINE/L1	29868731	29870052	HLA-G	29794744	29798902	HLA-A	29909037	29913661
354485	35955_at	25					2	LTR5A	LTR/ERVK
360423	33957_at	25					2	L1M4	LINE/L1
360835	33957_at	25	6	29869819	29869843	25	1	L1M4	LINE/L1	29868731	29870052	HLA-G	29794744	29798902	HLA-A	29909037	29913661
369810	41676_at	25	18	5245025	5245049	25	1	MLT1J	LTR/ERVL-MaLR	5245015	5245365	C18orf42	5197502	5145284	ZBTB14	5297052	5289018
369832	34486_at	25	10	27757510	27757534	25	1	HERVH-int	LTR/ERV1	27756934	27759415	PTCHD3	27703297	27687116	RAB18	27793197	27831143
369875	34483_at	25	19	52021038	52021014	24	1	L1MEg	LINE/L1	52021582	52020670	SIGLEC12	52005043	51994611	SIGLEC6	52035110	52022779
371848	31785_f_at	25	Y	23206521	23206497	25	1	HERVH-int	LTR/ERV1	23206630	23201906	RPS4Y2	22918050	22942918	CYorf17	23548246	23544840
371988	31758_at	25	16	9536165	9536189	25	1	LTR48B	LTR/ERV1	9535851	9536446	C16orf72	9185505	9215497	RP11-297M9.1	9770700	9760742
371917	35635_at	25	X	62646952	62646928	25	1	LTR46-int	LTR/ERV1	62647932	62646749	SPIN4	62571223	62567107	ARHGEF9	63005426	62854847
373636	33763_at	25					2	MER66C	LTR/ERV1
375955	33763_at	25					2	MER66C	LTR/ERV1
377417	35224_at	25	17	1615097	1615073	25	1	L1ME4a	LINE/L1	1615145	1614832	TLCD2	1613732	1611064	WDR81	1619817	1641893
378846	31667_r_at	25	15	72110061	72110085	24	1	L1ME3	LINE/L1	72110030	72110543	CT62	71407833	71402583	MYO9A	72410918	72114632
379577	31667_r_at	25	15	72110441	72110465	25	1	L1ME3	LINE/L1	72110030	72110543	CT62	71407833	71402583	MYO9A	72410918	72114632
382694	33763_at	25					2	MER66C	LTR/ERV1
383376	31910_at	25	5	71718628	71718604	25	1	HSMAR2	DNA/TcMar-Mariner	71719124	71717767	PTCD2	71616194	71656052	ZNF366	71803554	71738479
387788	34704_r_at	25					2	HERVH-int	LTR/ERV1
390350	33459_at	25	16	19405030	19405006	25	1	LTR14C	LTR/ERVK	19405488	19404904	CLEC19A	19297061	19333467	TMC5	19421818	19510435
395328	40338_at	25	5	10440149	10440173	25	1	L2a	LINE/L2	10439734	10440343	MARCH6	10353815	10435491	ROPN1L	10441636	10472141
402829	36260_at	25	5	114540015	114539991	25	1	MER5A	DNA/hAT-Charlie	114540095	114539910	TRIM36	114516243	114460459	PGGT1B	114598569	114546527
406441	35955_at	25					2	LTR5A	LTR/ERVK
406442	35955_at	25					2	LTR5A	LTR/ERVK
408267	AFFX-HUMRGE/M10098_M_at	25	GL000220.1	110015	110039	25	1	SSU-rRNA_Hsa	rRNA	109078	110946
407784	33763_at	25					2	MER66C	LTR/ERV1
408058	33459_at	25	16	19405078	19405054	25	1	LTR14C	LTR/ERVK	19405488	19404904	CLEC19A	19297061	19333467	TMC5	19421818	19510435
