# Supplementary material for: Microarray analysis reveals global modulation of endogenous retroelement transcription by microbes
Source: Retrovirology. 2014 Jul 25;11:59. doi: 10.1186/1742-4690-11-59 (PMC4222864; doi:10.1186/1742-4690-11-59)
Supplement: Supplementary file 3 — Additional file 3: Archive of human annotation files. Probe annotation files (csv format), as defined in the Methods, for the following Affymetrix platforms: hg_u95a, hg_u95a_v2, hg_u95b, hg_u95c, hg_u95e, hu6800, hg_u133a, hg_u133a_v2, hg_u133b, hg_u133_plus_v2, hg_u219, hg_focus, hugene_1_0_st, and hugene_2_0_st. Shortened platform names correspond to identifiers used within the ‘oligo’ Bioconductor R package. Column identifiers are pid – probe id, probeset – Affymetrix probeset, plen – probe length, sid – target chromosome, sstart – start position of probe on sid, send – end position of probe on sid, nident – identity within the region sstart to send, numhits – number of hits recorded by BLASTn, repeat – RepBase-defined repeat, repclass – RepBase-defined repeat class, rstart – start position of repetitive element, rend – end position of repetitive element, 5id – symbol of nearest 5′ protein coding gene, 5start – start position of 5id, 5stop – end position of 5id, 3id – symbol of nearest 3′ protein coding gene, 3start – start position of 3id, 3stop – end position of 3id. (ZIP 3 MB) [file 12977_2014_3913_MOESM3_ESM.zip › human/affy_hg_u95b.csv]

pid	probeset	plen	sid	sstart	send	nident	numhits	repeat	repclass	rstart	rend	5id	5start	5stop	3id	3start	3stop
11320	42788_at	25	15	22881108	22881132	25	1	LTR24B	LTR/ERV1	22880877	22881422	TUBGCP5	22833395	22873892	CYFIP1	22892005	23006016
11404	45429_at	25	14	100193548	100193572	25	1	L2c	LINE/L2	100193347	100193643	CYP46A1	100150641	100193638	EML1	100204030	100408397
1141	45014_at	25	8	38398719	38398695	25	1	LTR48	LTR/ERV1	38399113	38398445	C8orf86	38386180	38368352	TACC1	38585704	38710546
5842	49114_at	25	5	140632338	140632362	25	1	LTR84a	LTR/ERVL	140632297	140632666	PCDHB15	140625147	140627799	SLC25A2	140683612	140682196
5893	44950_at	25	11	60678135	60678159	25	1	L2b	LINE/L2	60677826	60678279	PRPF19	60674060	60658202	TMEM109	60681346	60690915
5896	44298_at	25	8	59574323	59574347	25	1	LTR47A	LTR/ERVL	59574323	59574518	NSMAF	59572403	59496063	TOX	60031767	59717977
5809	54206_at	25	19	57354521	57354545	25	1	L2	LINE/L2	57354257	57354562	PEG3	57352096	57321445	USP29	57630506	57643294
5836	55117_at	25	11	66014741	66014765	25	1	L2b	LINE/L2	66014503	66015274	PACS1	65837834	66012218	KLC2	66024765	66035331
678	54980_at	25	3	112315812	112315788	25	1	LTR108a_Mam	LTR/ERVL	112316057	112315623	SLC35A5	112280556	112304424	CCDC80	112368377	112323407
2478	44421_s_at	25	6	167578211	167578187	25	1	L2a	LINE/L2	167578308	167578165	GPR31	167571817	167569759	UNC93A	167684657	167729507
2449	54230_at	25	11	65537650	65537626	25	1	L1MC4	LINE/L1	65537685	65536754	RNASEH2C	65488418	65482367	AP5B1	65548273	65543364
11483	42219_at	25	5	140425903	140425879	25	1	MER92A	LTR/ERV1	140426207	140425824	PCDHAC2	140345820	140391936	PCDHB1	140430979	140433512
11492	42012_at	25	20	57714797	57714821	25	1	Kanga1b	DNA/TcMar-Tc2	57714487	57715222	SLMO2	57617964	57608200	ZNF831	57766075	57834168
13907	43314_at	25	15	59391537	59391513	25	1	MLT1F1	LTR/ERVL-MaLR	59391826	59391443	SLTM	59225852	59171244	CCNB2	59397277	59417244
6091	49114_at	25	5	140632422	140632446	25	1	LTR84a	LTR/ERVL	140632297	140632666	PCDHB15	140625147	140627799	SLC25A2	140683612	140682196
6074	42923_at	25	4	152221837	152221813	25	1	L2	LINE/L2	152222199	152221766	PRSS48	152198323	152212605	FAM160A1	152330368	152584784
6055	57698_at	25	10	82196385	82196409	25	1	MER39B	LTR/ERV1	82196325	82196938	FAM213A	82167585	82192753	TSPAN14	82213922	82282387
6024	41915_at	25	9	98571942	98571918	25	1	LTR82B	LTR/ERVL	98572141	98571529	DKFZP434H0512	98534605	98537013	ERCC6L2	98637983	98776842
6032	43655_at	25	6	37509046	37509070	25	1	MIR	SINE/MIR	37509027	37509129	CCDC167	37467698	37450696	MDGA1	37667082	37598455
9854	42400_at	25	2	216804251	216804227	25	1	LTR82B	LTR/ERVL	216804344	216803956	FN1	216300895	216225163	MREG	216898819	216809213
9809	42380_at	25	2	88352765	88352741	25	1	MIR3	SINE/MIR	88352818	88352672	KRCC1	88355248	88326724	SMYD1	88367299	88412906
12567	44765_at	25	4	178385354	178385378	25	1	LTR84b	LTR/ERVL	178385353	178385464	AGA	178363657	178351924	RP11-389E17.1	178649911	178911904
10084	43438_at	25	6	29520473	29520449	25	1	MER57F	LTR/ERV1	29520710	29520305	MAS1L	29455738	29454474	UBD	29527702	29523292
4895	56670_at	25	10	119862922	119862946	25	1	LTR16C	LTR/ERVL	119862885	119863279	RAB11FIP2	119806114	119764427	FAM204A	120101840	120065401
4920	42633_r_at	25					2	LTR61	LTR/ERV1
4919	42633_r_at	25					2	LTR61	LTR/ERV1
5989	50800_at	25					2	MER49	LTR/ERV1
5958	AFFX-HUMRGE/M10098_M_at	25	GL000220.1	109835	109859	25	1	SSU-rRNA_Hsa	rRNA	109078	110946
5926	45940_at	25	14	88563794	88563818	25	1	MLT1E3	LTR/ERVL-MaLR	88563412	88563961	GPR65	88471468	88478419	KCNK10	88793251	88649113
5934	51822_at	25	3	156465272	156465248	25	1	MLT1L	LTR/ERVL-MaLR	156465696	156465188	TIPARP	156391024	156424559	LEKR1	156543270	156763918
5933	51822_at	25	3	156465271	156465247	25	1	MLT1L	LTR/ERVL-MaLR	156465696	156465188	TIPARP	156391024	156424559	LEKR1	156543270	156763918
2382	54348_at	25	16	52616495	52616519	25	1	Tigger13a	DNA/TcMar-Tigger	52616113	52616809	TOX3	52581714	52471917	CHD9	53088945	53363062
3416	59409_at	25	11	45701333	45701309	25	1	MER49	LTR/ERV1	45701944	45701035	CHST1	45687172	45670427	CTD-2210P24.4	45792983	45793909
3415	59409_at	25	11	45701332	45701308	25	1	MER49	LTR/ERV1	45701944	45701035	CHST1	45687172	45670427	CTD-2210P24.4	45792983	45793909
3518	51757_at	25	2	8807148	8807124	25	1	L1ME3C	LINE/L1	8807492	8806764	RNF144A	7057523	7208417	ID2	8818975	8824583
3452	45990_at	25	9	95596259	95596283	25	1	LTR22B	LTR/ERVK	95596014	95596483	BICD2	95527094	95473645	ZNF484	95640304	95607874
4709	47690_at	25	8	31033319	31033343	25	1	Charlie1a	DNA/hAT-Charlie	31032967	31033561	WRN	30891317	31031285	NRG1	31496902	32622548
4693	43129_at	25	17	27203244	27203220	25	1	MLT1G1	LTR/ERVL-MaLR	27203363	27203178	ERAL1	27181956	27188085	FLOT2	27224697	27206353
3686	50707_at	25	11	4223575	4223599	25	1	MER110-int	LTR/ERV1	4222845	4223783	RRM1	4115937	4160106	OR52B4	4389616	4388493
6196	49132_at	25	2	47007260	47007284	25	1	LTR16C	LTR/ERVL	47007039	47007430	SOCS5	46926091	46990268	AC016722.1	47043807	47049796
6184	59238_r_at	25					2	HERV1_LTRd	LTR/ERV1
14917	55117_at	25	11	66015200	66015224	25	1	L2b	LINE/L2	66014503	66015274	PACS1	65837834	66012218	KLC2	66024765	66035331
14925	55117_at	25	11	66014989	66015013	25	1	L2b	LINE/L2	66014503	66015274	PACS1	65837834	66012218	KLC2	66024765	66035331
14880	43655_at	25	6	37509039	37509063	25	1	MIR	SINE/MIR	37509027	37509129	CCDC167	37467698	37450696	MDGA1	37667082	37598455
3590	58782_r_at	25	11	107190250	107190226	25	1	L1M2	LINE/L1	107191645	107189684	GUCY1A2	106889250	106555148	CWF19L2	107328572	107197071
4863	42180_at	25	17	14803802	14803826	25	1	MLT1K	LTR/ERVL-MaLR	14803573	14803896	HS3ST3B1	14204400	14252721	PMP22	15168643	15133095
4829	51447_at	25	15	25533204	25533228	25	1	L1M3c	LINE/L1	25532601	25533358	SNURF	25200133	25245423	UBE3A	25684128	25582381
10195	44206_at	25	19	566729	566705	25	1	LTR4	LTR/ERV1	566854	566639	GZMM	544034	549919	BSG	571297	583493
13859	47690_at	25	8	31033226	31033250	25	1	Charlie1a	DNA/hAT-Charlie	31032967	31033561	WRN	30891317	31031285	NRG1	31496902	32622548
13891	50212_at	25	6	28126943	28126967	25	1	L2b	LINE/L2	28126729	28127235	ZKSCAN8	28109716	28124089	ZSCAN9	28192664	28201260
12349	55974_at	25	6	138262363	138262339	25	1	MLT1J	LTR/ERVL-MaLR	138262513	138262109	TNFAIP3	138188351	138204449	PERP	138428648	138411923
9872	49132_at	25	2	47007344	47007368	25	1	LTR16C	LTR/ERVL	47007039	47007430	SOCS5	46926091	46990268	AC016722.1	47043807	47049796
9892	42180_at	25	17	14803736	14803760	25	1	MLT1K	LTR/ERVL-MaLR	14803573	14803896	HS3ST3B1	14204400	14252721	PMP22	15168643	15133095
6355	56636_at	25	17	8181545	8181569	25	1	LTR47A	LTR/ERVL	8181442	8181772	PFAS	8150936	8173809	SLC25A35	8198661	8191081
14959	59409_at	25	11	45701373	45701349	25	1	MER49	LTR/ERV1	45701944	45701035	CHST1	45687172	45670427	CTD-2210P24.4	45792983	45793909
14972	42335_at	25	3	146759849	146759825	25	1	L2a	LINE/L2	146760065	146759795	PLSCR5	146324003	146294342	ZIC4	147124647	147103833
1941	42380_at	25	2	88352723	88352699	25	1	MIR3	SINE/MIR	88352818	88352672	KRCC1	88355248	88326724	SMYD1	88367299	88412906
1938	43438_at	25	6	29520405	29520381	25	1	MER57F	LTR/ERV1	29520710	29520305	MAS1L	29455738	29454474	UBD	29527702	29523292
1274	55153_at	25	4	145122889	145122865	25	1	MLT1G	LTR/ERVL-MaLR	145123305	145122765	GYPA	145061904	145030457	HHIP	145567173	145666423
6242	51757_at	25	2	8806971	8806947	25	1	L1ME3C	LINE/L1	8807492	8806764	RNF144A	7057523	7208417	ID2	8818975	8824583
6280	45413_at	25					2	MER20B	DNA/hAT-Charlie
15051	43596_f_at	25	6	170126024	170126048	25	1	MER65A	LTR/ERV1	170125833	170126214	PHF10	170124151	170104001	TCTE3	170151655	170140210
13455	43655_at	25	6	37509087	37509111	25	1	MIR	SINE/MIR	37509027	37509129	CCDC167	37467698	37450696	MDGA1	37667082	37598455
13460	49033_at	25	19	19967005	19966981	25	1	LTR70	LTR/ERV1	19967242	19965986	ZNF506	19932560	19896648	ZNF253	19976695	20005483
11024	44561_r_at	25					2	MER4-int	LTR/ERV1
11023	44561_r_at	25					2	MER4-int	LTR/ERV1
2498	58041_at	25	2	242518485	242518509	25	1	L1MB5	LINE/L1	242518428	242518593	BOK	242498136	242513546	THAP4	242576864	242523820
11004	48976_at	25	16	46503543	46503519	25	1	LTR60B	LTR/ERV1	46503708	46503360	CTD-2144E22.5	34256507	34257278	SHCBP1	46655538	46614466
10948	44561_r_at	25					2	MER4-int	LTR/ERV1
10947	44561_r_at	25					2	MER4-int	LTR/ERV1
13747	43864_r_at	25	12	93980007	93980031	25	1	Tigger16a	DNA/TcMar-Tigger	93979905	93980312	SOCS2	93963590	93977263	CRADD	94071151	94288616
13773	45034_at	25	6	91203752	91203728	25	1	L2b	LINE/L2	91203795	91203628	BACH2	91006627	90636248	MAP3K7	91296764	91223292
13768	58836_at	25	8	104456976	104456952	25	1	LTR16B	LTR/ERVL	104457336	104456887	DCAF13	104426942	104455681	RIMS2	104512976	105268322
13703	43864_r_at	25	12	93980019	93980043	25	1	Tigger16a	DNA/TcMar-Tigger	93979905	93980312	SOCS2	93963590	93977263	CRADD	94071151	94288616
13681	54980_at	25	3	112315801	112315777	25	1	LTR108a_Mam	LTR/ERVL	112316057	112315623	SLC35A5	112280556	112304424	CCDC80	112368377	112323407
13604	AFFX-HUMRGE/M10098_5_at	25	21	9827162	9827186	25	1	SSU-rRNA_Hsa	rRNA	9827005	9827581				TPTE	11029719	10906201
13614	58074_at	25					2	HERVK-int	LTR/ERVK
13617	41915_at	25	9	98571919	98571895	25	1	LTR82B	LTR/ERVL	98572141	98571529	DKFZP434H0512	98534605	98537013	ERCC6L2	98637983	98776842
13678	42181_at	25					2	MER77	LTR/ERVL
4653	49033_at	25	19	19967032	19967008	25	1	LTR70	LTR/ERV1	19967242	19965986	ZNF506	19932560	19896648	ZNF253	19976695	20005483
4658	55907_at	25	11	47627714	47627690	25	1	L3	LINE/CR1	47628212	47627159	C1QTNF4	47616211	47611216	MTCH2	47664175	47638867
12241	58836_at	25	8	104457047	104457023	25	1	LTR16B	LTR/ERVL	104457336	104456887	DCAF13	104426942	104455681	RIMS2	104512976	105268322
12188	47809_at	25	4	40169209	40169233	25	1	L1MEj	LINE/L1	40168822	40170337	N4BP2	40058446	40159872	RHOH	40192673	40246281
12184	46911_at	25	16	89298885	89298909	25	1	HERVL74-int	LTR/ERVL	89298848	89298987	ZNF778	89284118	89295363	ANKRD11	89556969	89334038
12166	46911_at	25	16	89298945	89298969	25	1	HERVL74-int	LTR/ERVL	89298848	89298987	ZNF778	89284118	89295363	ANKRD11	89556969	89334038
14824	47809_at	25	4	40169182	40169206	25	1	L1MEj	LINE/L1	40168822	40170337	N4BP2	40058446	40159872	RHOH	40192673	40246281
15166	48976_at	25	16	46503513	46503489	25	1	LTR60B	LTR/ERV1	46503708	46503360	CTD-2144E22.5	34256507	34257278	SHCBP1	46655538	46614466
15148	51483_at	25	3	185549057	185549081	25	1	HAL1	LINE/L1	185548351	185549108	C3orf65	185430316	185447575	TRA2B	185655924	185633694
15280	44216_r_at	25	1	13988580	13988604	25	1	MER57A1	LTR/ERV1	13988464	13988901	PDPN	13909960	13944452	PRDM2	14026693	14151574
16374	43712_at	25	7	89075568	89075544	25	1	LTR16A	LTR/ERVL	89075676	89075372	C7orf62	88425035	88423420	STEAP1	89783689	89794143
16293	42176_at	25	16	58480810	58480834	25	1	L1ME2z	LINE/L1	58480729	58480843	GINS3	58328984	58440048	NDRG4	58496750	58547532
16384	43655_at	25	6	37509048	37509072	25	1	MIR	SINE/MIR	37509027	37509129	CCDC167	37467698	37450696	MDGA1	37667082	37598455
16428	51822_at	25	3	156465458	156465434	25	1	MLT1L	LTR/ERVL-MaLR	156465696	156465188	TIPARP	156391024	156424559	LEKR1	156543270	156763918
16441	42175_at	25	4	100969	100993	25	1	MER61C	LTR/ERV1	100917	101224	ZNF595	53179	88099	ZNF732	299110	264464
15343	42295_at	25					2	MER89	LTR/ERV1
16027	43438_at	25	6	29520627	29520603	25	1	MER57F	LTR/ERV1	29520710	29520305	MAS1L	29455738	29454474	UBD	29527702	29523292
16169	48625_at	25					2	MER61F	LTR/ERV1
16164	51483_at	25	3	185549210	185549234	25	1	L1ME3Cz	LINE/L1	185549111	185549260	C3orf65	185430316	185447575	TRA2B	185655924	185633694
16174	49114_at	25	5	140632398	140632422	25	1	LTR84a	LTR/ERVL	140632297	140632666	PCDHB15	140625147	140627799	SLC25A2	140683612	140682196
16566	46861_at	25	20	46999215	46999239	25	1	LTR48	LTR/ERV1	46998915	46999532	SULF2	46415360	46285092	PREX1	47444420	47240790
16600	48660_at	25	14	70758775	70758799	25	1	L2a	LINE/L2	70758248	70758906	SLC8A3	70655787	70510934	COX16	70826448	70791798
16601	48660_at	25	14	70758774	70758798	25	1	L2a	LINE/L2	70758248	70758906	SLC8A3	70655787	70510934	COX16	70826448	70791798
17310	48625_at	25	10	90780021	90780045	25	1	MER61F	LTR/ERV1	90779711	90780366	FAS	90750414	90775542	CH25H	90967071	90965694
17566	54198_at	25	1	100728571	100728547	25	1	L1MB7	LINE/L1	100728962	100728269	DBT	100715390	100659736	RTCA	100731763	100758325
17607	44465_r_at	25	7	34408263	34408239	25	1	L2a	LINE/L2	34408555	34408199	BMPER	33944523	34195484	AC005493.1	34699772	34685709
17588	56605_at	25	4	115256144	115256120	25	1	L1MEh	LINE/L1	115256446	115255947	ARSJ	114900883	114821440	UGT8	115519611	115599380
17824	52768_at	25	9	102736553	102736577	25	1	L4_C_Mam	LINE/RTE-X	102736470	102736801	STX17	102668915	102732618	ERP44	102861322	102741461
17823	47737_at	25	12	27121950	27121926	25	1	LTR34	LTR/ERV1	27122304	27121847	FGFR1OP2	27091316	27119583	TM7SF3	27167367	27126128
17831	42219_at	25	5	140425981	140425957	25	1	MER92A	LTR/ERV1	140426207	140425824	PCDHAC2	140345820	140391936	PCDHB1	140430979	140433512
17501	43712_at	25	7	89075434	89075410	25	1	LTR16A	LTR/ERVL	89075676	89075372	C7orf62	88425035	88423420	STEAP1	89783689	89794143
19076	42923_at	25	4	152222029	152222005	25	1	L2	LINE/L2	152222199	152221766	PRSS48	152198323	152212605	FAM160A1	152330368	152584784
19131	44215_f_at	25	1	13988736	13988760	25	1	MER57A1	LTR/ERV1	13988464	13988901	PDPN	13909960	13944452	PRDM2	14026693	14151574
19132	44215_f_at	25	1	13988735	13988759	25	1	MER57A1	LTR/ERV1	13988464	13988901	PDPN	13909960	13944452	PRDM2	14026693	14151574
19167	42759_i_at	25	7	140758377	140758401	25	1	Zaphod	DNA/hAT-Tip100	140758051	140758490	MRPS33	140715028	140705854	TMEM178B	140774032	141180180
20446	46045_f_at	25					2	PABL_B	LTR/ERV1
20443	51307_at	25	12	4803276	4803300	25	1	LTR37A	LTR/ERV1	4803169	4803533	AKAP3	4758213	4724674	GALNT8	4829507	4960277
21412	42452_at	25	11	76414082	76414106	25	1	MLT1H	LTR/ERVL-MaLR	76413790	76414289	LRRC32	76381791	76368568	TSKU	76493295	76509198
20168	51447_at	25	15	25533234	25533258	25	1	L1M3c	LINE/L1	25532601	25533358	SNURF	25200133	25245423	UBE3A	25684128	25582381
20151	43126_at	25	7	423386	423410	25	1	L1MD2	LINE/L1	422674	423669	AC187652.1	302918	304070	PDGFA	559933	536895
23994	54206_at	25	19	57354480	57354504	25	1	L2	LINE/L2	57354257	57354562	PEG3	57352096	57321445	USP29	57630506	57643294
23988	43129_at	25	17	27203337	27203313	25	1	MLT1G1	LTR/ERVL-MaLR	27203363	27203178	ERAL1	27181956	27188085	FLOT2	27224697	27206353
23958	42295_at	25	17	45060246	45060222	25	1	MER89	LTR/ERV1	45060568	45060125	RPRML	45056614	45055523	CDC27	45266788	45195069
19011	58191_at	25	7	92096109	92096085	25	1	MER67C	LTR/ERV1	92096349	92095804	GATAD1	92076767	92088150	ERVW-1	92107300	92097694
19046	42012_at	25	20	57714869	57714893	25	1	Kanga1b	DNA/TcMar-Tc2	57714487	57715222	SLMO2	57617964	57608200	ZNF831	57766075	57834168
19044	50442_at	25	3	55394714	55394690	25	1	L2	LINE/L2	55394903	55394621	LRTM1	55001115	54952264	WNT5A	55523973	55499743
19043	50442_at	25	3	55394715	55394691	25	1	L2	LINE/L2	55394903	55394621	LRTM1	55001115	54952264	WNT5A	55523973	55499743
18812	42452_at	25	11	76414112	76414136	25	1	MLT1H	LTR/ERVL-MaLR	76413790	76414289	LRRC32	76381791	76368568	TSKU	76493295	76509198
18861	55974_at	25	6	138262357	138262333	25	1	MLT1J	LTR/ERVL-MaLR	138262513	138262109	TNFAIP3	138188351	138204449	PERP	138428648	138411923
18840	59409_at	25	11	45701240	45701216	25	1	MER49	LTR/ERV1	45701944	45701035	CHST1	45687172	45670427	CTD-2210P24.4	45792983	45793909
21545	49668_at	25	10	47590722	47590698	25	1	L1MEd	LINE/L1	47590838	47590449	AGAP10	47239738	47191844	ANTXRL	47657581	47701443
20270	AFFX-HUMRGE/M10098_5_at	25					2	SSU-rRNA_Hsa	rRNA
20264	54230_at	25	11	65537651	65537627	25	1	L1MC4	LINE/L1	65537685	65536754	RNASEH2C	65488418	65482367	AP5B1	65548273	65543364
20265	48138_at	25	6	160336056	160336032	25	1	L1M3b	LINE/L1	160336148	160335663	MAS1	160327974	160329108	IGF2R	160390131	160534539
21606	48138_at	25	6	160336002	160335978	25	1	L1M3b	LINE/L1	160336148	160335663	MAS1	160327974	160329108	IGF2R	160390131	160534539
21624	53031_s_at	25	12	112277708	112277684	25	1	MLT1J2	LTR/ERVL-MaLR	112277914	112277524	ALDH2	112204691	112247782	MAPKAPK5	112279782	112334343
21617	58074_at	25					2	HERVK-int	LTR/ERVK
21163	59238_r_at	25	7	134866190	134866214	25	1	HERV15-int	LTR/ERV1	134865310	134866218	TMEM140	134832824	134850650	WDR91	134896316	134868590
21221	46911_at	25	16	89298938	89298962	25	1	HERVL74-int	LTR/ERVL	89298848	89298987	ZNF778	89284118	89295363	ANKRD11	89556969	89334038
21240	49083_at	25	10	54712023	54711999	25	1	HERVS71-int	LTR/ERV1	54715345	54706668	MBL2	54531460	54525140	PCDH15	57387702	55562531
21151	42175_at	25	4	101083	101107	25	1	MER61C	LTR/ERV1	100917	101224	ZNF595	53179	88099	ZNF732	299110	264464
22996	58824_at	25	15	62553364	62553388	25	1	MER51A	LTR/ERV1	62553097	62553691	C2CD4B	62457482	62455734	TLN2	62682725	63136830
23016	58834_at	25	6	90026841	90026817	25	1	LTR48	LTR/ERV1	90027048	90026776	GABRR2	90025018	89966927	UBE2J1	90062567	90036344
23005	44326_at	25	12	70100374	70100398	25	1	L2a	LINE/L2	70099868	70100443	BEST3	70093256	70037140	RAB3IP	70132461	70216984
20384	49114_at	25	5	140632362	140632386	25	1	LTR84a	LTR/ERVL	140632297	140632666	PCDHB15	140625147	140627799	SLC25A2	140683612	140682196
21735	49668_at	25	10	47590695	47590671	25	1	L1MEd	LINE/L1	47590838	47590449	AGAP10	47239738	47191844	ANTXRL	47657581	47701443
24258	48930_r_at	25	12	121393516	121393492	25	1	L2	LINE/L2	121393600	121393463	SPPL3	121342174	121200313	HNF1A	121416346	121440899
24973	42175_at	25	4	100790	100814	25	1	MER61-int	LTR/ERV1	99440	100893	ZNF595	53179	88099	ZNF732	299110	264464
24246	49562_at	25					2	MER21C	LTR/ERVL
22648	51822_at	25	3	156465326	156465302	25	1	MLT1L	LTR/ERVL-MaLR	156465696	156465188	TIPARP	156391024	156424559	LEKR1	156543270	156763918
18738	43230_at	25	4	159101405	159101429	25	1	MamGypsy2-I	LTR/Gypsy	159101270	159101529	FAM198B	159094470	159045626	TMEM144	159122756	159176563
18734	57698_at	25					2	MER39B	LTR/ERV1
18680	55117_at	25	11	66014804	66014828	25	1	L2b	LINE/L2	66014503	66015274	PACS1	65837834	66012218	KLC2	66024765	66035331
18573	44465_r_at	25	7	34408261	34408237	25	1	L2a	LINE/L2	34408555	34408199	BMPER	33944523	34195484	AC005493.1	34699772	34685709
18608	46949_r_at	25	9	4893388	4893412	25	1	L1ME2z	LINE/L1	4892911	4893573	AL158147.2	4859260	4859120	JAK2	4985033	5128183
18609	46949_r_at	25	9	4893391	4893415	25	1	L1ME2z	LINE/L1	4892911	4893573	AL158147.2	4859260	4859120	JAK2	4985033	5128183
18639	54425_at	25	2	207660731	207660755	25	1	LTR67B	LTR/ERVL	207660559	207660845	FASTKD2	207630081	207657233	CPO	207804278	207834198
21266	47707_at	25	7	8387506	8387530	25	1	MLT1A	LTR/ERVL-MaLR	8387402	8387697	ICA1	8302317	8152814	NXPH1	8473585	8792593
21323	54230_at	25	11	65537667	65537643	25	1	L1MC4	LINE/L1	65537685	65536754	RNASEH2C	65488418	65482367	AP5B1	65548273	65543364
22588	44465_r_at	25	7	34408258	34408234	25	1	L2a	LINE/L2	34408555	34408199	BMPER	33944523	34195484	AC005493.1	34699772	34685709
22578	43126_at	25	7	423542	423566	25	1	L1MD2	LINE/L1	422674	423669	AC187652.1	302918	304070	PDGFA	559933	536895
22972	58782_r_at	25	11	107190162	107190138	25	1	L1M2	LINE/L1	107191645	107189684	GUCY1A2	106889250	106555148	CWF19L2	107328572	107197071
22942	54422_at	25	20	48894895	48894919	25	1	L2a	LINE/L2	48894703	48895190	CEBPB	48807376	48809212	PTPN1	49126891	49201299
24141	49860_at	25					2	LTR16C	LTR/ERVL
19930	42378_r_at	25					2	L1MB2	LINE/L1
25438	45034_at	25	6	91203704	91203680	25	1	L2b	LINE/L2	91203795	91203628	BACH2	91006627	90636248	MAP3K7	91296764	91223292
17357	56605_at	25	4	115256171	115256147	25	1	L1MEh	LINE/L1	115256446	115255947	ARSJ	114900883	114821440	UGT8	115519611	115599380
17341	44465_r_at	25	7	34408250	34408226	25	1	L2a	LINE/L2	34408555	34408199	BMPER	33944523	34195484	AC005493.1	34699772	34685709
23755	48930_r_at	25	12	121393520	121393496	25	1	L2	LINE/L2	121393600	121393463	SPPL3	121342174	121200313	HNF1A	121416346	121440899
23757	48930_r_at	25	12	121393522	121393498	25	1	L2	LINE/L2	121393600	121393463	SPPL3	121342174	121200313	HNF1A	121416346	121440899
23918	54425_at	25	2	207660659	207660683	25	1	LTR67B	LTR/ERVL	207660559	207660845	FASTKD2	207630081	207657233	CPO	207804278	207834198
23913	42633_r_at	25					2	LTR61	LTR/ERV1
25504	56636_at	25	17	8181624	8181648	25	1	LTR47A	LTR/ERVL	8181442	8181772	PFAS	8150936	8173809	SLC25A35	8198661	8191081
25516	48459_at	25	4	113193694	113193718	25	1	MER50C	LTR/ERV1	113193431	113193953	AP1AR	113152893	113191203	TIFA	113207059	113196783
25496	58739_at	25	6	30261252	30261228	25	1	L3	LINE/CR1	30261312	30261046	TRIM26	30181204	30152232	TRIM39	30294256	30311506
22845	49668_at	25	10	47590692	47590668	25	1	L1MEd	LINE/L1	47590838	47590449	AGAP10	47239738	47191844	ANTXRL	47657581	47701443
26472	42335_at	25	3	146759964	146759940	25	1	L2a	LINE/L2	146760065	146759795	PLSCR5	146324003	146294342	ZIC4	147124647	147103833
26485	50800_at	25					2	MER49	LTR/ERV1
25040	43863_i_at	25	12	93979978	93980002	25	1	Tigger16a	DNA/TcMar-Tigger	93979905	93980312	SOCS2	93963590	93977263	CRADD	94071151	94288616
25041	43863_i_at	25	12	93979977	93980001	25	1	Tigger16a	DNA/TcMar-Tigger	93979905	93980312	SOCS2	93963590	93977263	CRADD	94071151	94288616
25020	44561_r_at	25					2	MER4-int	LTR/ERV1
24974	42175_at	25	4	100789	100813	25	1	MER61-int	LTR/ERV1	99440	100893	ZNF595	53179	88099	ZNF732	299110	264464
25127	42480_at	25	6	118947611	118947635	25	1	LTR30	LTR/ERV1	118947268	118947965	PLN	118869461	118881893	MCM9	119256327	119134605
25156	42015_at	25	20	1643088	1643112	25	1	L1MCa	LINE/L1	1642710	1643113	SIRPG	1638425	1609798	SIRPA	1875154	1920543
27631	46153_at	25					2	PRIMA4_LTR	LTR/ERV1
27630	46153_at	25					2	PRIMA4_LTR	LTR/ERV1
27632	46153_at	25					2	PRIMA4_LTR	LTR/ERV1
24050	46911_at	25	16	89298933	89298957	25	1	HERVL74-int	LTR/ERVL	89298848	89298987	ZNF778	89284118	89295363	ANKRD11	89556969	89334038
24065	50442_at	25	3	55394708	55394684	25	1	L2	LINE/L2	55394903	55394621	LRTM1	55001115	54952264	WNT5A	55523973	55499743
24075	44421_s_at	25	6	167578258	167578234	25	1	L2a	LINE/L2	167578308	167578165	GPR31	167571817	167569759	UNC93A	167684657	167729507
24074	44421_s_at	25	6	167578259	167578235	25	1	L2a	LINE/L2	167578308	167578165	GPR31	167571817	167569759	UNC93A	167684657	167729507
26724	43276_r_at	25	2	496551	496575	25	1	L2	LINE/L2	496522	496816	FAM150B	288851	279558	TMEM18	677439	667335
25340	42788_at	25	15	22881096	22881120	25	1	LTR24B	LTR/ERV1	22880877	22881422	TUBGCP5	22833395	22873892	CYFIP1	22892005	23006016
25309	47707_at	25	7	8387476	8387500	25	1	MLT1A	LTR/ERVL-MaLR	8387402	8387697	ICA1	8302317	8152814	NXPH1	8473585	8792593
25319	50474_at	25	6	109606754	109606730	25	1	LTR40c	LTR/ERVL	109607041	109606623	CEP57L1	109416313	109485135	CD164	109703762	109687717
25212	42009_at	25	4	5518707	5518683	25	1	MER31-int	LTR/ERV1	5519907	5518266	STK32B	5053169	5502725	C4orf6	5526296	5529528
25242	59477_r_at	25	3	171358202	171358178	25	1	L1MB7	LINE/L1	171358329	171357699	PLD1	171528740	171318195	PP13439	171527714	171509580
26690	50506_at	25					2	LTR9B	LTR/ERV1
26628	47793_at	25	1	89891052	89891076	24	1	LTR18B	LTR/ERVL	89890758	89891325	GBP6	89829617	89852020	LRRC8B	89990395	90063423
26679	48000_at	25	15	100892072	100892096	25	1	MLT1F1	LTR/ERVL-MaLR	100891832	100892391	ADAMTS17	100882210	100511794	CERS3	101085200	100940600
26655	49632_at	25	12	68062482	68062506	25	1	L1M5	LINE/L1	68062183	68062656	DYRK2	68042118	68059186	IFNG	68553527	68548548
26330	43863_i_at	25	12	93979963	93979987	25	1	Tigger16a	DNA/TcMar-Tigger	93979905	93980312	SOCS2	93963590	93977263	CRADD	94071151	94288616
26355	51370_f_at	25					2	AluJo	SINE/Alu
26354	51370_f_at	25					2	AluJo	SINE/Alu
27541	46761_at	25	5	43575263	43575239	25	1	LTR49-int	LTR/ERV1	43575377	43575140	PAIP1	43557860	43526369	NNT	43602794	43707507
26275	42015_at	25	20	1642920	1642944	25	1	L1MCa	LINE/L1	1642710	1643113	SIRPG	1638425	1609798	SIRPA	1875154	1920543
26303	45109_at	25	1	43600288	43600312	25	1	MER4CL34	LTR/ERV1	43599769	43600382	SLC2A1	43424530	43391052	FAM183A	43610824	43622067
21748	49632_at	25	12	68062451	68062475	25	1	L1M5	LINE/L1	68062183	68062656	DYRK2	68042118	68059186	IFNG	68553527	68548548
22439	42380_at	25	2	88352631	88352607	25	1	MER20	DNA/hAT-Charlie	88352669	88352579	KRCC1	88355248	88326724	SMYD1	88367299	88412906
27788	59238_r_at	25					2	HERV1_LTRd	LTR/ERV1
27787	59238_r_at	25					2	HERV1_LTRd	LTR/ERV1
27680	55320_at	25	2	75145155	75145131	25	1	L2	LINE/L2	75145636	75145127	HK2	75061108	75120486	POLE4	75185619	75197255
28033	43314_at	25	15	59391648	59391624	25	1	MLT1F1	LTR/ERVL-MaLR	59391826	59391443	SLTM	59225852	59171244	CCNB2	59397277	59417244
29280	43314_at	25	15	59391548	59391524	25	1	MLT1F1	LTR/ERVL-MaLR	59391826	59391443	SLTM	59225852	59171244	CCNB2	59397277	59417244
28128	47029_at	25	17	16288062	16288086	25	1	MER21A	LTR/ERVL	16287874	16288264	UBB	16284112	16286059	TRPV2	16318856	16340317
28077	42759_i_at	25	7	140758418	140758442	25	1	Zaphod	DNA/hAT-Tip100	140758051	140758490	MRPS33	140715028	140705854	TMEM178B	140774032	141180180
28116	58824_at	25	15	62553357	62553381	25	1	MER51A	LTR/ERV1	62553097	62553691	C2CD4B	62457482	62455734	TLN2	62682725	63136830
28829	46911_at	25	16	89298939	89298963	25	1	HERVL74-int	LTR/ERVL	89298848	89298987	ZNF778	89284118	89295363	ANKRD11	89556969	89334038
29138	43129_at	25	17	27203542	27203518	25	1	MLT1G1	LTR/ERVL-MaLR	27203727	27203399	ERAL1	27181956	27188085	FLOT2	27224697	27206353
29164	42923_at	25	4	152221998	152221974	25	1	L2	LINE/L2	152222199	152221766	PRSS48	152198323	152212605	FAM160A1	152330368	152584784
29101	49132_at	25	2	47007164	47007188	25	1	LTR16C	LTR/ERVL	47007039	47007430	SOCS5	46926091	46990268	AC016722.1	47043807	47049796
28901	47479_at	25	19	57817376	57817400	25	1	L1ME3	LINE/L1	57817289	57817540	ZNF460	57791419	57804937	ZNF543	57831877	57842144
28943	42176_at	25					2	L1ME2z	LINE/L1
29381	59295_at	25	1	35327200	35327176	25	1	LTR48B	LTR/ERV1	35327544	35326972	GJA4	35258599	35261348	DLGAP3	35395186	35331037
29367	54562_at	25	6	3753774	3753798	25	1	LTR45	LTR/ERV1	3753354	3753855	PXDC1	3752260	3722848	FAM50B	3849620	3851551
30110	49114_at	25	5	140632332	140632356	25	1	LTR84a	LTR/ERVL	140632297	140632666	PCDHB15	140625147	140627799	SLC25A2	140683612	140682196
33179	54562_at	25					2	MER51B	LTR/ERV1
30594	AFFX-HUMRGE/M10098_5_at	25	21	9827390	9827414	25	1	SSU-rRNA_Hsa	rRNA	9827005	9827581				TPTE	11029719	10906201
30554	49663_at	25	4	74128138	74128162	25	1	MLT1J1-int	LTR/ERVL-MaLR	74127529	74128787	ANKRD17	74124515	73939093	ALB	74262831	74287129
30575	42180_at	25	17	14803796	14803820	25	1	MLT1K	LTR/ERVL-MaLR	14803573	14803896	HS3ST3B1	14204400	14252721	PMP22	15168643	15133095
33091	49663_at	25	4	74128415	74128439	25	1	MLT1J1-int	LTR/ERVL-MaLR	74127529	74128787	ANKRD17	74124515	73939093	ALB	74262831	74287129
30225	43864_r_at	25	12	93980022	93980046	25	1	Tigger16a	DNA/TcMar-Tigger	93979905	93980312	SOCS2	93963590	93977263	CRADD	94071151	94288616
30204	41915_at	25	9	98571734	98571710	25	1	LTR82B	LTR/ERVL	98572141	98571529	DKFZP434H0512	98534605	98537013	ERCC6L2	98637983	98776842
31777	43129_at	25	17	27203328	27203304	25	1	MLT1G1	LTR/ERVL-MaLR	27203363	27203178	ERAL1	27181956	27188085	FLOT2	27224697	27206353
30335	58074_at	25	22	23883548	23883572	25	1	HERVK-int	LTR/ERVK	23881907	23888195	BCR	23521891	23660224	IGLL1	23922495	23915312
30299	42378_r_at	25	8	56977496	56977520	25	1	L1MB2	LINE/L1	56977147	56977543	LYN	56792372	56923939	RPS20	56987069	56979854
30340	42009_at	25	1	30648243	30648219	25	1	LTR49-int	LTR/ERV1	30649299	30648189	PTPRU	29563028	29653325	MATN1	31196434	31184124
34525	55877_at	25					2	ERVL-B4-int	LTR/ERVL
34512	52789_at	25					2	MLT1A0	LTR/ERVL-MaLR
31798	45219_at	25	19	9634214	9634190	25	1	MLT1B	LTR/ERVL-MaLR	9634248	9633850	ZNF560	9609283	9577183	ZNF426	9649303	9638667
31824	50436_at	25	10	77145245	77145221	25	1	MLT1G1	LTR/ERVL-MaLR	77145553	77145061	COMTD1	76995788	76993727	ZNF503	77161664	77157588
31406	49114_at	25	5	140632324	140632348	25	1	LTR84a	LTR/ERVL	140632297	140632666	PCDHB15	140625147	140627799	SLC25A2	140683612	140682196
31448	42378_r_at	25					2	L1MB2	LINE/L1
31958	47737_at	25	12	27122152	27122128	25	1	LTR34	LTR/ERV1	27122304	27121847	FGFR1OP2	27091316	27119583	TM7SF3	27167367	27126128
33259	47330_at	25					2	HERVK9-int	LTR/ERVK
33957	42335_at	25	3	146759949	146759925	25	1	L2a	LINE/L2	146760065	146759795	PLSCR5	146324003	146294342	ZIC4	147124647	147103833
33970	43712_at	25	7	89075432	89075408	25	1	LTR16A	LTR/ERVL	89075676	89075372	C7orf62	88425035	88423420	STEAP1	89783689	89794143
32905	43597_r_at	25	6	170126122	170126146	25	1	MER65A	LTR/ERV1	170125833	170126214	PHF10	170124151	170104001	TCTE3	170151655	170140210
30381	42854_r_at	25	4	12870178	12870154	25	1	L1ME3B	LINE/L1	12870197	12869937	HS3ST1	11431389	11394774	RAB28	13485989	13362978
32962	54422_at	25	20	48894840	48894864	25	1	L2a	LINE/L2	48894703	48895190	CEBPB	48807376	48809212	PTPN1	49126891	49201299
38022	55877_at	25	11	93341233	93341209	25	1	ERVL-B4-int	LTR/ERVL	93342654	93339554	SMCO4	93276674	93211638	KIAA1731	93394805	93463522
38029	54425_at	25	2	207660737	207660761	25	1	LTR67B	LTR/ERVL	207660559	207660845	FASTKD2	207630081	207657233	CPO	207804278	207834198
35281	58074_at	25	22	23883674	23883698	25	1	HERVK-int	LTR/ERVK	23881907	23888195	BCR	23521891	23660224	IGLL1	23922495	23915312
35280	56771_at	25	2	172167839	172167815	25	1	LTR48	LTR/ERV1	172167925	172167697	TLK1	172087824	171847333	METTL8	172291312	172179761
35316	54198_at	25	1	100728659	100728635	25	1	L1MB7	LINE/L1	100728962	100728269	DBT	100715390	100659736	RTCA	100731763	100758325
35247	50800_at	25	22	22618220	22618196	25	1	MER49	LTR/ERV1	22618942	22618002	VPREB1	22599087	22599927	ZNF280B	22863505	22838767
35249	55117_at	25	11	66014991	66015015	25	1	L2b	LINE/L2	66014503	66015274	PACS1	65837834	66012218	KLC2	66024765	66035331
35731	47690_at	25	8	31033379	31033403	25	1	Charlie1a	DNA/hAT-Charlie	31032967	31033561	WRN	30891317	31031285	NRG1	31496902	32622548
35808	47211_at	25	19	16992841	16992865	25	1	LTR76	LTR/ERV1	16992530	16993201	SIN3B	16940211	16991164	F2RL3	16999671	17003417
32767	46937_r_at	25	19	53471754	53471778	25	1	L1M3	LINE/L1	53471085	53471932	ZNF321P	53466076	53431728	ERVV-1	53517174	53519375
32783	47809_at	25	4	40169176	40169200	25	1	L1MEj	LINE/L1	40168822	40170337	N4BP2	40058446	40159872	RHOH	40192673	40246281
31588	47479_at	25	19	57817459	57817483	25	1	L1ME3	LINE/L1	57817289	57817540	ZNF460	57791419	57804937	ZNF543	57831877	57842144
31645	42335_at	25	3	146759957	146759933	25	1	L2a	LINE/L2	146760065	146759795	PLSCR5	146324003	146294342	ZIC4	147124647	147103833
31624	46949_r_at	25	9	4893478	4893502	25	1	L1ME2z	LINE/L1	4892911	4893573	AL158147.2	4859260	4859120	JAK2	4985033	5128183
31607	43438_at	25	6	29520508	29520484	25	1	MER57F	LTR/ERV1	29520710	29520305	MAS1L	29455738	29454474	UBD	29527702	29523292
31512	51447_at	25	15	25533183	25533207	25	1	L1M3c	LINE/L1	25532601	25533358	SNURF	25200133	25245423	UBE3A	25684128	25582381
31584	44465_r_at	25	7	34408350	34408326	25	1	L2a	LINE/L2	34408555	34408199	BMPER	33944523	34195484	AC005493.1	34699772	34685709
36844	42854_r_at	25	4	12870003	12869979	25	1	L1ME3B	LINE/L1	12870197	12869937	HS3ST1	11431389	11394774	RAB28	13485989	13362978
36841	47343_at	25	X	51616044	51616068	25	1	MER66D	LTR/ERV1	51615738	51616141	MAGED1	51546103	51645453	RP11-114H20.1	51797351	51793956
36849	58782_r_at	25	11	107190222	107190198	25	1	L1M2	LINE/L1	107191645	107189684	GUCY1A2	106889250	106555148	CWF19L2	107328572	107197071
36788	46949_r_at	25	9	4893381	4893405	25	1	L1ME2z	LINE/L1	4892911	4893573	AL158147.2	4859260	4859120	JAK2	4985033	5128183
34290	58836_at	25	8	104457010	104456986	25	1	LTR16B	LTR/ERVL	104457336	104456887	DCAF13	104426942	104455681	RIMS2	104512976	105268322
34315	42009_at	25					2	MER31-int	LTR/ERV1
34351	57365_at	25	1	56298069	56298093	25	1	LTR16C	LTR/ERVL	56297859	56298294	USP24	55680786	55532032	PPAP2B	57110974	56960419
34196	47343_at	25	X	51615785	51615809	25	1	MER66D	LTR/ERV1	51615738	51616141	MAGED1	51546103	51645453	RP11-114H20.1	51797351	51793956
34227	51483_at	25	3	185548963	185548987	25	1	HAL1	LINE/L1	185548351	185549108	C3orf65	185430316	185447575	TRA2B	185655924	185633694
36940	46949_r_at	25	9	4893430	4893454	25	1	L1ME2z	LINE/L1	4892911	4893573	AL158147.2	4859260	4859120	JAK2	4985033	5128183
35420	50212_at	25	6	28126937	28126961	25	1	L2b	LINE/L2	28126729	28127235	ZKSCAN8	28109716	28124089	ZSCAN9	28192664	28201260
35421	50212_at	25	6	28126938	28126962	25	1	L2b	LINE/L2	28126729	28127235	ZKSCAN8	28109716	28124089	ZSCAN9	28192664	28201260
35383	44765_at	25	4	178385701	178385725	25	1	L2a	LINE/L2	178385507	178385828	AGA	178363657	178351924	RP11-389E17.1	178649911	178911904
35338	58782_r_at	25	11	107190086	107190062	25	1	L1M2	LINE/L1	107191645	107189684	GUCY1A2	106889250	106555148	CWF19L2	107328572	107197071
35408	59409_at	25	11	45701569	45701545	25	1	MER49	LTR/ERV1	45701944	45701035	CHST1	45687172	45670427	CTD-2210P24.4	45792983	45793909
35413	AFFX-HUMRGE/M10098_5_at	25	21	9827018	9827042	25	1	SSU-rRNA_Hsa	rRNA	9827005	9827581				TPTE	11029719	10906201
38142	42335_at	25	3	146759922	146759898	25	1	L2a	LINE/L2	146760065	146759795	PLSCR5	146324003	146294342	ZIC4	147124647	147103833
38148	41915_at	25	9	98571714	98571690	25	1	LTR82B	LTR/ERVL	98572141	98571529	DKFZP434H0512	98534605	98537013	ERCC6L2	98637983	98776842
39489	43081_f_at	25					2	LTR61	LTR/ERV1
39478	55974_at	25	6	138262300	138262276	25	1	MLT1J	LTR/ERVL-MaLR	138262513	138262109	TNFAIP3	138188351	138204449	PERP	138428648	138411923
34059	48625_at	25	10	90780195	90780219	25	1	MER61F	LTR/ERV1	90779711	90780366	FAS	90750414	90775542	CH25H	90967071	90965694
33997	47479_at	25	19	57817444	57817468	25	1	L1ME3	LINE/L1	57817289	57817540	ZNF460	57791419	57804937	ZNF543	57831877	57842144
33996	47479_at	25	19	57817443	57817467	25	1	L1ME3	LINE/L1	57817289	57817540	ZNF460	57791419	57804937	ZNF543	57831877	57842144
37908	48976_at	25	16	46503471	46503447	25	1	LTR60B	LTR/ERV1	46503708	46503360	CTD-2144E22.5	34256507	34257278	SHCBP1	46655538	46614466
37930	48930_r_at	25	12	121393492	121393468	25	1	L2	LINE/L2	121393600	121393463	SPPL3	121342174	121200313	HNF1A	121416346	121440899
37942	56670_at	25	10	119862983	119863007	25	1	LTR16C	LTR/ERVL	119862885	119863279	RAB11FIP2	119806114	119764427	FAM204A	120101840	120065401
38293	56605_at	25	4	115256024	115256000	25	1	L1MEh	LINE/L1	115256446	115255947	ARSJ	114900883	114821440	UGT8	115519611	115599380
38271	42219_at	25	5	140425912	140425888	25	1	MER92A	LTR/ERV1	140426207	140425824	PCDHAC2	140345820	140391936	PCDHB1	140430979	140433512
36670	43276_r_at	25	2	496539	496563	25	1	L2	LINE/L2	496522	496816	FAM150B	288851	279558	TMEM18	677439	667335
35446	42009_at	25	4	5518733	5518709	25	1	MER31-int	LTR/ERV1	5519907	5518266	STK32B	5053169	5502725	C4orf6	5526296	5529528
35692	54206_at	25	19	57354438	57354462	25	1	L2	LINE/L2	57354257	57354562	PEG3	57352096	57321445	USP29	57630506	57643294
32645	55907_at	25	11	47627700	47627676	25	1	L3	LINE/CR1	47628212	47627159	C1QTNF4	47616211	47611216	MTCH2	47664175	47638867
32697	55320_at	25	2	75145094	75145070	25	1	L2a	LINE/L2	75145104	75144807	HK2	75061108	75120486	POLE4	75185619	75197255
36518	49132_at	25	2	47007098	47007122	25	1	LTR16C	LTR/ERVL	47007039	47007430	SOCS5	46926091	46990268	AC016722.1	47043807	47049796
40357	42176_at	25	16	58480885	58480909	25	1	MER20	DNA/hAT-Charlie	58480844	58480918	GINS3	58328984	58440048	NDRG4	58496750	58547532
39667	51307_at	25	12	4803338	4803362	25	1	LTR37A	LTR/ERV1	4803169	4803533	AKAP3	4758213	4724674	GALNT8	4829507	4960277
39662	58824_at	25	15	62553255	62553279	25	1	MER51A	LTR/ERV1	62553097	62553691	C2CD4B	62457482	62455734	TLN2	62682725	63136830
39649	59589_at	25	12	67364791	67364767	25	1	L1MCa	LINE/L1	67365114	67364161	GRIP1	67197966	66741211	CAND1	67663061	67713731
34110	43596_f_at	25	6	170126011	170126035	25	1	MER65A	LTR/ERV1	170125833	170126214	PHF10	170124151	170104001	TCTE3	170151655	170140210
37881	43597_r_at	25	6	170125864	170125888	25	1	MER65A	LTR/ERV1	170125833	170126214	PHF10	170124151	170104001	TCTE3	170151655	170140210
37814	55907_at	25	11	47627715	47627691	25	1	L3	LINE/CR1	47628212	47627159	C1QTNF4	47616211	47611216	MTCH2	47664175	47638867
36569	58739_at	25	6	30261276	30261252	25	1	L3	LINE/CR1	30261312	30261046	TRIM26	30181204	30152232	TRIM39	30294256	30311506
35535	43079_at	25	2	219121984	219122008	25	1	MIRb	SINE/MIR	219121944	219122075	ARPC2	219081817	219119079	GPBAR1	219124219	219128582
35604	58191_at	25	7	92096138	92096114	25	1	MER67C	LTR/ERV1	92096349	92095804	GATAD1	92076767	92088150	ERVW-1	92107300	92097694
37773	42633_r_at	25					2	LTR61	LTR/ERV1
36997	48138_at	25	6	160335860	160335836	25	1	L1M3b	LINE/L1	160336148	160335663	MAS1	160327974	160329108	IGF2R	160390131	160534539
40710	53031_s_at	25	12	112277625	112277601	25	1	MLT1J2	LTR/ERVL-MaLR	112277914	112277524	ALDH2	112204691	112247782	MAPKAPK5	112279782	112334343
39394	42788_at	25					2	LTR24B	LTR/ERV1
39409	44206_at	25	19	567072	567048	25	1	HERV3-int	LTR/ERV1	567281	566855	GZMM	544034	549919	BSG	571297	583493
39359	45851_at	25	11	1331817	1331841	25	1	MER41C	LTR/ERV1	1331502	1332023	AC136297.1	1295809	1296033	BRSK2	1411129	1483919
39252	42480_at	25	6	118947526	118947550	25	1	LTR30	LTR/ERV1	118947268	118947965	PLN	118869461	118881893	MCM9	119256327	119134605
38345	47707_at	25	7	8387479	8387503	25	1	MLT1A	LTR/ERVL-MaLR	8387402	8387697	ICA1	8302317	8152814	NXPH1	8473585	8792593
39240	47707_at	25	7	8387609	8387633	25	1	MLT1A	LTR/ERVL-MaLR	8387402	8387697	ICA1	8302317	8152814	NXPH1	8473585	8792593
39242	49033_at	25					2	LTR70	LTR/ERV1
39203	55168_f_at	25					2	MER4B-int	LTR/ERV1
39210	43655_at	25	6	37509044	37509068	25	1	MIR	SINE/MIR	37509027	37509129	CCDC167	37467698	37450696	MDGA1	37667082	37598455
39214	43230_at	25	4	159101388	159101412	25	1	MamGypsy2-I	LTR/Gypsy	159101270	159101529	FAM198B	159094470	159045626	TMEM144	159122756	159176563
40395	43655_at	25	6	37509054	37509078	25	1	MIR	SINE/MIR	37509027	37509129	CCDC167	37467698	37450696	MDGA1	37667082	37598455
39607	50655_at	25	3	60899412	60899388	25	1	MLT1G1	LTR/ERVL-MaLR	60899715	60899242	AC099780.1	59957583	59957215	PTPRG	61547243	62283288
40622	42128_at	25	4	113374396	113374420	25	1	L2c	LINE/L2	113374253	113374442	ALPK1	113206665	113363776	NEUROG2	113437328	113434672
40668	41924_at	25	13	38055697	38055673	25	1	MLT1J	LTR/ERVL-MaLR	38055960	38055585	CSNK1A1L	37679803	37677398	POSTN	38172981	38136720
40495	45429_at	25	14	100193474	100193498	25	1	L2c	LINE/L2	100193347	100193643	CYP46A1	100150641	100193638	EML1	100204030	100408397
40531	54425_at	25	2	207660689	207660713	25	1	LTR67B	LTR/ERVL	207660559	207660845	FASTKD2	207630081	207657233	CPO	207804278	207834198
40509	48625_at	25	10	90780039	90780063	25	1	MER61F	LTR/ERV1	90779711	90780366	FAS	90750414	90775542	CH25H	90967071	90965694
40566	44561_r_at	25					2	MER4-int	LTR/ERV1
40565	44561_r_at	25					2	MER4-int	LTR/ERV1
40837	55117_at	25	11	66015212	66015236	25	1	L2b	LINE/L2	66014503	66015274	PACS1	65837834	66012218	KLC2	66024765	66035331
40946	54129_i_at	25	19	36816076	36816052	25	1	LTR6B	LTR/ERV1	36816331	36815775	ZNF146	36705504	36729676	ZFP14	36870101	36827162
40948	55974_at	25	6	138262511	138262487	25	1	MLT1J	LTR/ERVL-MaLR	138262513	138262109	TNFAIP3	138188351	138204449	PERP	138428648	138411923
41929	42452_at	25	11	76414168	76414192	25	1	MLT1H	LTR/ERVL-MaLR	76413790	76414289	LRRC32	76381791	76368568	TSKU	76493295	76509198
41922	55187_at	25	7	50505212	50505188	25	1	MER21A	LTR/ERVL	50505384	50505183	IKZF1	50343720	50472799	FIGNL1	50518088	50511831
41740	58836_at	25	8	104457199	104457175	25	1	LTR16B	LTR/ERVL	104457336	104456887	DCAF13	104426942	104455681	RIMS2	104512976	105268322
41822	45940_at	25	14	88563806	88563830	25	1	MLT1E3	LTR/ERVL-MaLR	88563412	88563961	GPR65	88471468	88478419	KCNK10	88793251	88649113
41760	56605_at	25	4	115256168	115256144	25	1	L1MEh	LINE/L1	115256446	115255947	ARSJ	114900883	114821440	UGT8	115519611	115599380
43005	45990_at	25					2	LTR22B	LTR/ERVK
42054	42434_r_at	25	2	219784755	219784731	25	1	L1MEg	LINE/L1	219784923	219784468	WNT10A	219745085	219764303	CDK5R2	219824377	219826876
43313	44765_at	25	4	178385692	178385716	25	1	L2a	LINE/L2	178385507	178385828	AGA	178363657	178351924	RP11-389E17.1	178649911	178911904
43425	42854_r_at	25	4	12870069	12870045	25	1	L1ME3B	LINE/L1	12870197	12869937	HS3ST1	11431389	11394774	RAB28	13485989	13362978
42939	54425_at	25	2	207660821	207660845	25	1	LTR67B	LTR/ERVL	207660559	207660845	FASTKD2	207630081	207657233	CPO	207804278	207834198
42955	47690_at	25	8	31033324	31033348	25	1	Charlie1a	DNA/hAT-Charlie	31032967	31033561	WRN	30891317	31031285	NRG1	31496902	32622548
43108	46031_r_at	25	15	40670623	40670647	25	1	L1MA10	LINE/L1	40670583	40670722	DISP2	40650436	40663257	KNSTRN	40674922	40686446
43129	49562_at	25	6	5082068	5082092	25	1	MER21C	LTR/ERVL	5082018	5082158	RPP40	5004297	4994966	PPP1R3G	5085720	5087455
43145	50436_at	25	10	77145242	77145218	25	1	MLT1G1	LTR/ERVL-MaLR	77145553	77145061	COMTD1	76995788	76993727	ZNF503	77161664	77157588
43143	50436_at	25	10	77145243	77145219	25	1	MLT1G1	LTR/ERVL-MaLR	77145553	77145061	COMTD1	76995788	76993727	ZNF503	77161664	77157588
43157	43126_at	25	7	423446	423470	25	1	L1MD2	LINE/L1	422674	423669	AC187652.1	302918	304070	PDGFA	559933	536895
44795	56032_at	25	10	54785286	54785262	25	1	LTR30	LTR/ERV1	54785648	54784934	MBL2	54531460	54525140	PCDH15	57387702	55562531
45884	42295_at	25					2	MER89	LTR/ERV1
44400	42181_at	25	15	22500170	22500146	25	1	MER77	LTR/ERVL	22500295	22499744	AC010760.1	22456895	22460351	GOLGA6L1	22736246	22746002
48219	58041_at	25	2	242518491	242518515	25	1	L1MB5	LINE/L1	242518428	242518593	BOK	242498136	242513546	THAP4	242576864	242523820
45641	45990_at	25					2	LTR22B	LTR/ERVK
45636	55974_at	25	6	138262315	138262291	25	1	MLT1J	LTR/ERVL-MaLR	138262513	138262109	TNFAIP3	138188351	138204449	PERP	138428648	138411923
45746	AFFX-HUMRGE/M10098_5_at	25					2	SSU-rRNA_Hsa	rRNA
44669	42633_r_at	25					2	LTR61	LTR/ERV1
44677	53031_s_at	25	12	112277747	112277723	25	1	MLT1J2	LTR/ERVL-MaLR	112277914	112277524	ALDH2	112204691	112247782	MAPKAPK5	112279782	112334343
47258	42373_at	25	14	86595903	86595927	25	1	MER61A	LTR/ERV1	86595866	86596200	FLRT2	85996488	86095034	RP11-322L20.1	87372122	87389099
47278	47303_at	25	16	49330522	49330546	25	1	hAT-N1_Mam	DNA/hAT-Tip100?	49330484	49330683	CBLN1	49315742	49311828	C16orf78	49407734	49433342
47269	49860_at	25	10	102814887	102814863	25	1	LTR16C	LTR/ERVL	102814887	102814418	SFXN3	102790991	102800998	KAZALD1	102821598	102827888
45855	47492_at	25					2	MER67B	LTR/ERV1
43211	42295_at	25	17	45060177	45060153	25	1	MER89	LTR/ERV1	45060568	45060125	RPRML	45056614	45055523	CDC27	45266788	45195069
45557	51822_at	25	3	156465275	156465251	25	1	MLT1L	LTR/ERVL-MaLR	156465696	156465188	TIPARP	156391024	156424559	LEKR1	156543270	156763918
46926	54206_at	25	19	57354306	57354329	24	1	L2	LINE/L2	57354257	57354562	PEG3	57352096	57321445	USP29	57630506	57643294
46942	43126_at	25	7	423520	423544	25	1	L1MD2	LINE/L1	422674	423669	AC187652.1	302918	304070	PDGFA	559933	536895
46913	42302_at	25	2	192561134	192561158	25	1	L1MC5a	LINE/L1	192561111	192561542	NABP1	192542794	192553251	SDPR	192711981	192699028
47137	50442_at	25	3	55394725	55394701	25	1	L2	LINE/L2	55394903	55394621	LRTM1	55001115	54952264	WNT5A	55523973	55499743
47183	46062_at	25	11	36499458	36499482	25	1	LTR37B	LTR/ERV1	36499145	36499609	PRR5L	36317838	36486754	TRAF6	36531822	36508577
47196	55907_at	25	11	47627763	47627739	25	1	L3	LINE/CR1	47628212	47627159	C1QTNF4	47616211	47611216	MTCH2	47664175	47638867
46062	42017_at	25	5	126802942	126802966	25	1	L2a	LINE/L2	126802866	126803123	MEGF10	126626523	126801429	PRRC1	126853301	126890781
46067	55972_at	25	4	92271074	92271050	25	1	L1MC2	LINE/L1	92271256	92270388	RP11-763F8.1	92246457	92240185	RP11-9B6.1	93225329	93218402
48470	42566_at	25	13	51442581	51442605	25	1	L1ME2	LINE/L1	51442447	51443314	DLEU7	51418075	51285144	RNASEH2B	51483814	51544592
48357	42435_at	25	X	153652797	153652773	25	1	MLT1C	LTR/ERVL-MaLR	153653056	153652679	TAZ	153639854	153650065	ATP6AP1	153656978	153664862
48407	46062_at	25	11	36499510	36499534	25	1	LTR37B	LTR/ERV1	36499145	36499609	PRR5L	36317838	36486754	TRAF6	36531822	36508577
50793	42302_at	25	2	192561184	192561208	25	1	L1MC5a	LINE/L1	192561111	192561542	NABP1	192542794	192553251	SDPR	192711981	192699028
50774	51483_at	25	3	185549055	185549079	25	1	HAL1	LINE/L1	185548351	185549108	C3orf65	185430316	185447575	TRA2B	185655924	185633694
49599	46062_at	25	11	36499480	36499504	25	1	LTR37B	LTR/ERV1	36499145	36499609	PRR5L	36317838	36486754	TRAF6	36531822	36508577
46827	47343_at	25	X	51616040	51616064	25	1	MER66D	LTR/ERV1	51615738	51616141	MAGED1	51546103	51645453	RP11-114H20.1	51797351	51793956
46883	51370_f_at	25					2	AluJo	SINE/Alu
46886	47343_at	25	20	40314836	40314860	25	1	MER66D	LTR/ERV1	40314480	40314963	CHD6	40247133	40030741	PTPRT	41818610	40701392
48212	42302_at	25	2	192561154	192561178	25	1	L1MC5a	LINE/L1	192561111	192561542	NABP1	192542794	192553251	SDPR	192711981	192699028
49833	58103_at	25	9	121450173	121450149	25	1	MLT1H	LTR/ERVL-MaLR	121450406	121450068	TLR4	120466610	120479149	DBC1	122131745	121915736
49838	57365_at	25	1	56298063	56298087	25	1	LTR16C	LTR/ERVL	56297859	56298294	USP24	55680786	55532032	PPAP2B	57110974	56960419
49837	57365_at	25	1	56298064	56298088	25	1	LTR16C	LTR/ERVL	56297859	56298294	USP24	55680786	55532032	PPAP2B	57110974	56960419
49828	55187_at	25	7	50505089	50505065	25	1	MER21A	LTR/ERVL	50505205	50504696	IKZF1	50343720	50472799	FIGNL1	50518088	50511831
50972	41924_at	25	13	38055781	38055757	25	1	MLT1J	LTR/ERVL-MaLR	38055960	38055585	CSNK1A1L	37679803	37677398	POSTN	38172981	38136720
44557	49562_at	25	6	5082079	5082103	25	1	MER21C	LTR/ERVL	5082018	5082158	RPP40	5004297	4994966	PPP1R3G	5085720	5087455
44558	54198_at	25	1	100728533	100728509	25	1	L1MB7	LINE/L1	100728962	100728269	DBT	100715390	100659736	RTCA	100731763	100758325
44544	44270_at	25	13	43423965	43423941	25	1	Charlie1a	DNA/hAT-Charlie	43424216	43423715	FAM216B	43355686	43365683	EPSTI1	43566407	43460524
44547	54425_at	25	2	207660403	207660427	25	1	LTR67B	LTR/ERVL	207660334	207660459	FASTKD2	207630081	207657233	CPO	207804278	207834198
44533	58782_r_at	25	11	107190348	107190324	25	1	L1M2	LINE/L1	107191645	107189684	GUCY1A2	106889250	106555148	CWF19L2	107328572	107197071
49358	56771_at	25	2	172167826	172167802	25	1	LTR48	LTR/ERV1	172167925	172167697	TLK1	172087824	171847333	METTL8	172291312	172179761
49453	55117_at	25	11	66014788	66014812	25	1	L2b	LINE/L2	66014503	66015274	PACS1	65837834	66012218	KLC2	66024765	66035331
49516	43126_at	25	7	423569	423593	25	1	L1MD2	LINE/L1	422674	423669	AC187652.1	302918	304070	PDGFA	559933	536895
52321	42012_at	25	20	57714795	57714819	25	1	Kanga1b	DNA/TcMar-Tc2	57714487	57715222	SLMO2	57617964	57608200	ZNF831	57766075	57834168
52294	44206_at	25	19	566968	566944	25	1	HERV3-int	LTR/ERV1	567281	566855	GZMM	544034	549919	BSG	571297	583493
50848	49083_at	25	10	54712365	54712341	25	1	HERVS71-int	LTR/ERV1	54715345	54706668	MBL2	54531460	54525140	PCDH15	57387702	55562531
53418	46911_at	25	16	89298918	89298942	25	1	HERVL74-int	LTR/ERVL	89298848	89298987	ZNF778	89284118	89295363	ANKRD11	89556969	89334038
53419	43864_r_at	25	12	93979922	93979946	25	1	Tigger16a	DNA/TcMar-Tigger	93979905	93980312	SOCS2	93963590	93977263	CRADD	94071151	94288616
53378	44298_at	25	8	59574362	59574386	25	1	LTR47A	LTR/ERVL	59574323	59574518	NSMAF	59572403	59496063	TOX	60031767	59717977
52094	45443_at	25	11	74695006	74695030	25	1	HERVL40-int	LTR/ERVL	74694861	74695199	SPCS2	74660292	74690076	NEU3	74699179	74729938
52079	58782_r_at	25	11	107190262	107190238	25	1	L1M2	LINE/L1	107191645	107189684	GUCY1A2	106889250	106555148	CWF19L2	107328572	107197071
47334	47737_at	25	12	27121918	27121894	25	1	LTR34	LTR/ERV1	27122304	27121847	FGFR1OP2	27091316	27119583	TM7SF3	27167367	27126128
48008	42400_at	25	2	216804299	216804275	25	1	LTR82B	LTR/ERVL	216804344	216803956	FN1	216300895	216225163	MREG	216898819	216809213
51848	59409_at	25	11	45701242	45701218	25	1	MER49	LTR/ERV1	45701944	45701035	CHST1	45687172	45670427	CTD-2210P24.4	45792983	45793909
51150	50707_at	25	11	4223699	4223723	25	1	MER110-int	LTR/ERV1	4222845	4223783	RRM1	4115937	4160106	OR52B4	4389616	4388493
49736	41924_at	25	13	38055847	38055823	25	1	MLT1J	LTR/ERVL-MaLR	38055960	38055585	CSNK1A1L	37679803	37677398	POSTN	38172981	38136720
49773	42633_r_at	25	14	24167849	24167873	25	1	LTR61	LTR/ERV1	24167610	24168177	DHRS2	24099324	24114848	DHRS4-AS1	24458048	24407940
48626	48179_at	25	7	65472404	65472380	25	1	HERVK-int	LTR/ERVK	65472790	65470666	GUSB	65447301	65425671	ASL	65540785	65558545
49328	58782_r_at	25	11	107190220	107190196	25	1	L1M2	LINE/L1	107191645	107189684	GUCY1A2	106889250	106555148	CWF19L2	107328572	107197071
53193	50474_at	25					2	LTR40c	LTR/ERVL
52432	42032_at	25	4	71677737	71677761	25	1	L1MC3	LINE/L1	71677175	71677961	RUFY3	71569921	71673032	GRSF1	71705662	71681499
52431	42032_at	25	4	71677736	71677760	25	1	L1MC3	LINE/L1	71677175	71677961	RUFY3	71569921	71673032	GRSF1	71705662	71681499
53664	48660_at	25	14	70758759	70758783	25	1	L2a	LINE/L2	70758248	70758906	SLC8A3	70655787	70510934	COX16	70826448	70791798
54596	45990_at	25					2	LTR22B	LTR/ERVK
54517	44298_at	25	8	59574264	59574288	25	1	AluJr	SINE/Alu	59574009	59574319	NSMAF	59572403	59496063	TOX	60031767	59717977
50611	46949_r_at	25	9	4893411	4893435	25	1	L1ME2z	LINE/L1	4892911	4893573	AL158147.2	4859260	4859120	JAK2	4985033	5128183
50635	41915_at	25	9	98571939	98571915	25	1	LTR82B	LTR/ERVL	98572141	98571529	DKFZP434H0512	98534605	98537013	ERCC6L2	98637983	98776842
50620	48179_at	25	7	65472461	65472437	25	1	HERVK-int	LTR/ERVK	65472790	65470666	GUSB	65447301	65425671	ASL	65540785	65558545
50660	54198_at	25	1	100728668	100728644	25	1	L1MB7	LINE/L1	100728962	100728269	DBT	100715390	100659736	RTCA	100731763	100758325
52022	56796_at	25	11	96439587	96439611	25	1	MLT1J1	LTR/ERVL-MaLR	96439298	96439749	JRKL	96123153	96240738	CNTN5	98891683	100229616
54457	51483_at	25	3	185549193	185549217	25	1	L1ME3Cz	LINE/L1	185549111	185549260	C3orf65	185430316	185447575	TRA2B	185655924	185633694
54433	AFFX-HUMRGE/M10098_M_at	25	GL000220.1	109892	109916	25	1	SSU-rRNA_Hsa	rRNA	109078	110946
54488	55974_at	25	6	138262369	138262345	25	1	MLT1J	LTR/ERVL-MaLR	138262513	138262109	TNFAIP3	138188351	138204449	PERP	138428648	138411923
54409	48625_at	25	10	90780057	90780081	25	1	MER61F	LTR/ERV1	90779711	90780366	FAS	90750414	90775542	CH25H	90967071	90965694
54698	43081_f_at	25					2	LTR61	LTR/ERV1
54684	43126_at	25	7	423434	423458	25	1	L1MD2	LINE/L1	422674	423669	AC187652.1	302918	304070	PDGFA	559933	536895
54623	58739_at	25	6	30261022	30260998	25	1	MIRb	SINE/MIR	30261029	30260851	TRIM26	30181204	30152232	TRIM39	30294256	30311506
54642	58782_r_at	25	11	107190240	107190216	25	1	L1M2	LINE/L1	107191645	107189684	GUCY1A2	106889250	106555148	CWF19L2	107328572	107197071
54795	44950_at	25	11	60678219	60678243	25	1	L2b	LINE/L2	60677826	60678279	PRPF19	60674060	60658202	TMEM109	60681346	60690915
54774	44561_r_at	25					2	MER4-int	LTR/ERV1
55799	54230_at	25	11	65537652	65537628	25	1	L1MC4	LINE/L1	65537685	65536754	RNASEH2C	65488418	65482367	AP5B1	65548273	65543364
54848	54348_at	25	16	52616492	52616516	25	1	Tigger13a	DNA/TcMar-Tigger	52616113	52616809	TOX3	52581714	52471917	CHD9	53088945	53363062
54881	57365_at	25	1	56298156	56298180	25	1	LTR16C	LTR/ERVL	56297859	56298294	USP24	55680786	55532032	PPAP2B	57110974	56960419
54994	55168_f_at	25					2	MER4B-int	LTR/ERV1
55943	54422_at	25	20	48894842	48894866	25	1	L2a	LINE/L2	48894703	48895190	CEBPB	48807376	48809212	PTPN1	49126891	49201299
55942	54422_at	25	20	48894841	48894865	25	1	L2a	LINE/L2	48894703	48895190	CEBPB	48807376	48809212	PTPN1	49126891	49201299
55894	46937_r_at	25	19	53471856	53471880	25	1	L1M3	LINE/L1	53471085	53471932	ZNF321P	53466076	53431728	ERVV-1	53517174	53519375
55890	44561_r_at	25	22	36062129	36062153	25	1	MER4-int	LTR/ERV1	36061178	36062320	APOL6	36044442	36057404	APOL5	36113919	36125530
55982	42452_at	25	11	76414172	76414196	25	1	MLT1H	LTR/ERVL-MaLR	76413790	76414289	LRRC32	76381791	76368568	TSKU	76493295	76509198
57008	49132_at	25	2	47007146	47007170	25	1	LTR16C	LTR/ERVL	47007039	47007430	SOCS5	46926091	46990268	AC016722.1	47043807	47049796
56251	55168_f_at	25					2	MER4B-int	LTR/ERV1
56969	46153_at	25	12	46878767	46878791	25	1	PRIMA4_LTR	LTR/ERV1	46878250	46878880	SLC38A2	46766650	46751972	SLC38A4	47226191	47158546
56301	41995_at	25	X	133660563	133660539	25	1	L1MEg	LINE/L1	133660736	133660475	HPRT1	133594183	133654543	PLAC1	133898352	133699868
56302	41995_at	25	X	133660562	133660538	25	1	L1MEg	LINE/L1	133660736	133660475	HPRT1	133594183	133654543	PLAC1	133898352	133699868
56972	55907_at	25	11	47627691	47627667	25	1	L3	LINE/CR1	47628212	47627159	C1QTNF4	47616211	47611216	MTCH2	47664175	47638867
56151	47249_r_at	25	1	145045545	145045569	24	1	MLT1H1-int	LTR/ERVL-MaLR	145045357	145045803	AL590452.1	144989309	144991365	SEC22B	145096220	145116922
56242	46045_f_at	25					2	PABL_B	LTR/ERV1
56226	42302_at	25	2	192561147	192561171	25	1	L1MC5a	LINE/L1	192561111	192561542	NABP1	192542794	192553251	SDPR	192711981	192699028
56210	55153_at	25	4	145123042	145123018	25	1	MLT1G	LTR/ERVL-MaLR	145123305	145122765	GYPA	145061904	145030457	HHIP	145567173	145666423
56122	44765_at	25	4	178385720	178385744	25	1	L2a	LINE/L2	178385507	178385828	AGA	178363657	178351924	RP11-389E17.1	178649911	178911904
56123	44765_at	25	4	178385719	178385743	25	1	L2a	LINE/L2	178385507	178385828	AGA	178363657	178351924	RP11-389E17.1	178649911	178911904
57359	49621_at	25	12	80205801	80205777	25	1	MIRb	SINE/MIR	80205894	80205755	AC073569.1	80198742	80202321	OTOGL	80603233	80772870
57360	49621_at	25	12	80205800	80205776	25	1	MIRb	SINE/MIR	80205894	80205755	AC073569.1	80198742	80202321	OTOGL	80603233	80772870
57527	53031_s_at	25	12	112277698	112277674	25	1	MLT1J2	LTR/ERVL-MaLR	112277914	112277524	ALDH2	112204691	112247782	MAPKAPK5	112279782	112334343
58533	49632_at	25	12	68062441	68062465	25	1	L1M5	LINE/L1	68062183	68062656	DYRK2	68042118	68059186	IFNG	68553527	68548548
58620	43655_at	25	6	37509079	37509103	25	1	MIR	SINE/MIR	37509027	37509129	CCDC167	37467698	37450696	MDGA1	37667082	37598455
58534	49632_at	25	12	68062442	68062466	25	1	L1M5	LINE/L1	68062183	68062656	DYRK2	68042118	68059186	IFNG	68553527	68548548
57287	45034_at	25	6	91203696	91203672	25	1	L2b	LINE/L2	91203795	91203628	BACH2	91006627	90636248	MAP3K7	91296764	91223292
57237	42009_at	25	4	5518662	5518638	25	1	MER31-int	LTR/ERV1	5519907	5518266	STK32B	5053169	5502725	C4orf6	5526296	5529528
57192	51447_at	25	15	25533240	25533264	25	1	L1M3c	LINE/L1	25532601	25533358	SNURF	25200133	25245423	UBE3A	25684128	25582381
57265	42302_at	25	2	192561141	192561165	25	1	L1MC5a	LINE/L1	192561111	192561542	NABP1	192542794	192553251	SDPR	192711981	192699028
57250	47690_at	25	8	31033316	31033340	25	1	Charlie1a	DNA/hAT-Charlie	31032967	31033561	WRN	30891317	31031285	NRG1	31496902	32622548
59779	42400_at	25	2	216804148	216804124	25	1	LTR82B	LTR/ERVL	216804344	216803956	FN1	216300895	216225163	MREG	216898819	216809213
59824	57698_at	25	10	82196813	82196837	25	1	MER39B	LTR/ERV1	82196325	82196938	FAM213A	82167585	82192753	TSPAN14	82213922	82282387
59834	44561_r_at	25					2	MER4-int	LTR/ERV1
59835	44561_r_at	25					2	MER4-int	LTR/ERV1
57403	53031_s_at	25	12	112277737	112277713	25	1	MLT1J2	LTR/ERVL-MaLR	112277914	112277524	ALDH2	112204691	112247782	MAPKAPK5	112279782	112334343
58756	47303_at	25	16	49330560	49330584	25	1	hAT-N1_Mam	DNA/hAT-Tip100?	49330484	49330683	CBLN1	49315742	49311828	C16orf78	49407734	49433342
60050	45034_at	25	6	91203710	91203686	25	1	L2b	LINE/L2	91203795	91203628	BACH2	91006627	90636248	MAP3K7	91296764	91223292
60074	42842_at	25	16	21808073	21808049	25	1	LTR52	LTR/ERVL	21808078	21807865	OTOA	21689835	21772050	61E3.4	30265831	21845890
61289	42504_at	25	11	46235630	46235606	24	1	HAL1	LINE/L1	46235781	46235373	PHF21A	46142985	45950871	CREB3L1	46299212	46342972
61113	47707_at	25	7	8387503	8387527	25	1	MLT1A	LTR/ERVL-MaLR	8387402	8387697	ICA1	8302317	8152814	NXPH1	8473585	8792593
60921	42633_r_at	25					2	LTR61	LTR/ERV1
60965	58836_at	25	8	104457276	104457252	25	1	LTR16B	LTR/ERVL	104457336	104456887	DCAF13	104426942	104455681	RIMS2	104512976	105268322
58301	45443_at	25	11	74694697	74694721	25	1	MER76-int	LTR/ERVL	74694607	74694883	SPCS2	74660292	74690076	NEU3	74699179	74729938
58309	48930_r_at	25	12	121393502	121393478	25	1	L2	LINE/L2	121393600	121393463	SPPL3	121342174	121200313	HNF1A	121416346	121440899
59660	48625_at	25					2	MER61F	LTR/ERV1
59601	50800_at	25					2	MER49	LTR/ERV1
61416	59295_at	25					2	LTR48B	LTR/ERV1
58648	42435_at	25	X	153652932	153652908	25	1	MLT1C	LTR/ERVL-MaLR	153653056	153652679	TAZ	153639854	153650065	ATP6AP1	153656978	153664862
62385	51447_at	25	15	25533210	25533234	25	1	L1M3c	LINE/L1	25532601	25533358	SNURF	25200133	25245423	UBE3A	25684128	25582381
62417	45413_at	25					2	MER20B	DNA/hAT-Charlie
62559	49632_at	25	12	68062480	68062504	25	1	L1M5	LINE/L1	68062183	68062656	DYRK2	68042118	68059186	IFNG	68553527	68548548
61157	42788_at	25					2	LTR24B	LTR/ERV1
59876	42302_at	25	2	192561155	192561179	25	1	L1MC5a	LINE/L1	192561111	192561542	NABP1	192542794	192553251	SDPR	192711981	192699028
59937	42566_at	25	13	51442624	51442648	25	1	L1ME2	LINE/L1	51442447	51443314	DLEU7	51418075	51285144	RNASEH2B	51483814	51544592
59938	42566_at	25	13	51442623	51442647	25	1	L1ME2	LINE/L1	51442447	51443314	DLEU7	51418075	51285144	RNASEH2B	51483814	51544592
59909	46937_r_at	25	19	53471808	53471832	25	1	L1M3	LINE/L1	53471085	53471932	ZNF321P	53466076	53431728	ERVV-1	53517174	53519375
59935	41924_at	25	13	38055853	38055829	25	1	MLT1J	LTR/ERVL-MaLR	38055960	38055585	CSNK1A1L	37679803	37677398	POSTN	38172981	38136720
62534	50474_at	25	6	109606952	109606928	25	1	LTR40c	LTR/ERVL	109607041	109606623	CEP57L1	109416313	109485135	CD164	109703762	109687717
62194	43126_at	25	7	423566	423590	25	1	L1MD2	LINE/L1	422674	423669	AC187652.1	302918	304070	PDGFA	559933	536895
62188	42480_at	25	6	118947612	118947636	25	1	LTR30	LTR/ERV1	118947268	118947965	PLN	118869461	118881893	MCM9	119256327	119134605
62255	54980_at	25	3	112315950	112315926	25	1	LTR108a_Mam	LTR/ERVL	112316057	112315623	SLC35A5	112280556	112304424	CCDC80	112368377	112323407
63772	55320_at	25	2	75144986	75144962	25	1	L2a	LINE/L2	75145104	75144807	HK2	75061108	75120486	POLE4	75185619	75197255
60912	42295_at	25	17	45060232	45060208	25	1	MER89	LTR/ERV1	45060568	45060125	RPRML	45056614	45055523	CDC27	45266788	45195069
60828	46949_r_at	25	9	4893382	4893406	25	1	L1ME2z	LINE/L1	4892911	4893573	AL158147.2	4859260	4859120	JAK2	4985033	5128183
62352	48179_at	25	7	65472401	65472377	25	1	HERVK-int	LTR/ERVK	65472790	65470666	GUSB	65447301	65425671	ASL	65540785	65558545
62267	50436_at	25	10	77145206	77145182	25	1	MLT1G1	LTR/ERVL-MaLR	77145553	77145061	COMTD1	76995788	76993727	ZNF503	77161664	77157588
62690	59589_at	25	12	67364559	67364535	25	1	L1MCa	LINE/L1	67365114	67364161	GRIP1	67197966	66741211	CAND1	67663061	67713731
63374	46761_at	25	5	43575257	43575233	25	1	LTR49-int	LTR/ERV1	43575377	43575140	PAIP1	43557860	43526369	NNT	43602794	43707507
63599	58739_at	25	6	30261094	30261070	25	1	L3	LINE/CR1	30261312	30261046	TRIM26	30181204	30152232	TRIM39	30294256	30311506
66311	42012_at	25	20	57714912	57714936	25	1	Kanga1b	DNA/TcMar-Tc2	57714487	57715222	SLMO2	57617964	57608200	ZNF831	57766075	57834168
66310	42012_at	25	20	57714913	57714937	25	1	Kanga1b	DNA/TcMar-Tc2	57714487	57715222	SLMO2	57617964	57608200	ZNF831	57766075	57834168
66194	44270_at	25	13	43424216	43424192	25	1	Charlie1a	DNA/hAT-Charlie	43424216	43423715	FAM216B	43355686	43365683	EPSTI1	43566407	43460524
63928	47330_at	25					2	HERVK9-int	LTR/ERVK
63935	44326_at	25	12	70100363	70100387	25	1	L2a	LINE/L2	70099868	70100443	BEST3	70093256	70037140	RAB3IP	70132461	70216984
65210	56605_at	25	4	115256006	115255982	25	1	L1MEh	LINE/L1	115256446	115255947	ARSJ	114900883	114821440	UGT8	115519611	115599380
65179	47330_at	25	1	205861552	205861576	25	1	HERVK9-int	LTR/ERVK	205860326	205863114	PM20D1	205819260	205797150	SLC26A9	205912588	205882176
65228	43314_at	25	15	59391760	59391736	25	1	MLT1F1	LTR/ERVL-MaLR	59391826	59391443	SLTM	59225852	59171244	CCNB2	59397277	59417244
65001	50436_at	25	10	77145236	77145212	25	1	MLT1G1	LTR/ERVL-MaLR	77145553	77145061	COMTD1	76995788	76993727	ZNF503	77161664	77157588
64730	42480_at	25	6	118947650	118947674	25	1	LTR30	LTR/ERV1	118947268	118947965	PLN	118869461	118881893	MCM9	119256327	119134605
65265	59295_at	25	1	35327218	35327194	25	1	LTR48B	LTR/ERV1	35327544	35326972	GJA4	35258599	35261348	DLGAP3	35395186	35331037
65954	45443_at	25	11	74695012	74695036	25	1	HERVL40-int	LTR/ERVL	74694861	74695199	SPCS2	74660292	74690076	NEU3	74699179	74729938
63430	43597_r_at	25					2	MER65A	LTR/ERV1
63466	49033_at	25	19	19967233	19967209	25	1	LTR70	LTR/ERV1	19967242	19965986	ZNF506	19932560	19896648	ZNF253	19976695	20005483
65992	56670_at	25	10	119862931	119862955	25	1	LTR16C	LTR/ERVL	119862885	119863279	RAB11FIP2	119806114	119764427	FAM204A	120101840	120065401
65995	50474_at	25	6	109606845	109606821	25	1	LTR40c	LTR/ERVL	109607041	109606623	CEP57L1	109416313	109485135	CD164	109703762	109687717
66070	51447_at	25	15	25533197	25533221	25	1	L1M3c	LINE/L1	25532601	25533358	SNURF	25200133	25245423	UBE3A	25684128	25582381
63632	45034_at	25	6	91203698	91203674	25	1	L2b	LINE/L2	91203795	91203628	BACH2	91006627	90636248	MAP3K7	91296764	91223292
63631	45034_at	25	6	91203699	91203675	25	1	L2b	LINE/L2	91203795	91203628	BACH2	91006627	90636248	MAP3K7	91296764	91223292
66089	43129_at	25	17	27203507	27203483	25	1	MLT1G1	LTR/ERVL-MaLR	27203727	27203399	ERAL1	27181956	27188085	FLOT2	27224697	27206353
66179	42009_at	25	4	5518710	5518686	25	1	MER31-int	LTR/ERV1	5519907	5518266	STK32B	5053169	5502725	C4orf6	5526296	5529528
65086	AFFX-HUMRGE/M10098_M_at	25	16	33963345	33963369	25	1	SSU-rRNA_Hsa	rRNA	33962497	33964361	RP11-812E19.9	33647696	33647044	CTD-2144E22.5	34256507	34257278
65058	41924_at	25	13	38055703	38055679	25	1	MLT1J	LTR/ERVL-MaLR	38055960	38055585	CSNK1A1L	37679803	37677398	POSTN	38172981	38136720
65119	50442_at	25	3	55394717	55394693	25	1	L2	LINE/L2	55394903	55394621	LRTM1	55001115	54952264	WNT5A	55523973	55499743
67206	50800_at	25					2	MER49	LTR/ERV1
67205	50800_at	25					2	MER49	LTR/ERV1
66484	58036_at	25	15	58884154	58884130	25	1	L1MC5	LINE/L1	58884822	58883765	LIPC	58702768	58861151	ADAM10	59042177	58887403
62088	43655_at	25	6	37509057	37509081	25	1	MIR	SINE/MIR	37509027	37509129	CCDC167	37467698	37450696	MDGA1	37667082	37598455
62087	43655_at	25	6	37509056	37509080	25	1	MIR	SINE/MIR	37509027	37509129	CCDC167	37467698	37450696	MDGA1	37667082	37598455
67259	56670_at	25	10	119862978	119863002	25	1	LTR16C	LTR/ERVL	119862885	119863279	RAB11FIP2	119806114	119764427	FAM204A	120101840	120065401
67370	54230_at	25	11	65537672	65537648	25	1	L1MC4	LINE/L1	65537685	65536754	RNASEH2C	65488418	65482367	AP5B1	65548273	65543364
67402	46031_r_at	25	15	40670783	40670807	25	1	L1MD1	LINE/L1	40670738	40670834	DISP2	40650436	40663257	KNSTRN	40674922	40686446
67337	51447_at	25	15	25533180	25533204	25	1	L1M3c	LINE/L1	25532601	25533358	SNURF	25200133	25245423	UBE3A	25684128	25582381
67363	43863_i_at	25	12	93979984	93980008	25	1	Tigger16a	DNA/TcMar-Tigger	93979905	93980312	SOCS2	93963590	93977263	CRADD	94071151	94288616
67514	45109_at	25	1	43600274	43600298	25	1	MER4CL34	LTR/ERV1	43599769	43600382	SLC2A1	43424530	43391052	FAM183A	43610824	43622067
67476	AFFX-HUMRGE/M10098_5_at	25	21	9827132	9827156	25	1	SSU-rRNA_Hsa	rRNA	9827005	9827581				TPTE	11029719	10906201
67435	41915_at	25	9	98571921	98571897	25	1	LTR82B	LTR/ERVL	98572141	98571529	DKFZP434H0512	98534605	98537013	ERCC6L2	98637983	98776842
67523	49033_at	25	19	19967215	19967191	25	1	LTR70	LTR/ERV1	19967242	19965986	ZNF506	19932560	19896648	ZNF253	19976695	20005483
67525	55907_at	25	11	47627713	47627689	25	1	L3	LINE/CR1	47628212	47627159	C1QTNF4	47616211	47611216	MTCH2	47664175	47638867
67624	59409_at	25					2	MER49	LTR/ERV1
68530	44950_at	25	11	60678183	60678207	25	1	L2b	LINE/L2	60677826	60678279	PRPF19	60674060	60658202	TMEM109	60681346	60690915
67723	50506_at	25	4	185857584	185857608	25	1	LTR9B	LTR/ERV1	185857157	185857797	RP11-701P16.2	185734773	185742443	HELT	185939995	185941958
67644	55907_at	25	11	47627673	47627649	25	1	L3	LINE/CR1	47628212	47627159	C1QTNF4	47616211	47611216	MTCH2	47664175	47638867
67695	48939_at	25	1	157762225	157762201	25	1	MIR	SINE/MIR	157762292	157762051	FCRL2	157746922	157715523	FCRL1	157789895	157764193
69799	51447_at	25	15	25533056	25533080	25	1	L1M3c	LINE/L1	25532601	25533358	SNURF	25200133	25245423	UBE3A	25684128	25582381
69117	54562_at	25	6	3753931	3753955	25	1	MER51B	LTR/ERV1	3753856	3754211	PXDC1	3752260	3722848	FAM50B	3849620	3851551
69766	55117_at	25	11	66015214	66015238	25	1	L2b	LINE/L2	66014503	66015274	PACS1	65837834	66012218	KLC2	66024765	66035331
69785	49114_at	25	5	140632410	140632434	25	1	LTR84a	LTR/ERVL	140632297	140632666	PCDHB15	140625147	140627799	SLC25A2	140683612	140682196
68806	45443_at	25	11	74694852	74694876	25	1	MER76-int	LTR/ERVL	74694607	74694883	SPCS2	74660292	74690076	NEU3	74699179	74729938
68868	43081_f_at	25					2	LTR61	LTR/ERV1
68786	42175_at	25					2	MER61C	LTR/ERV1
68774	58739_at	25	6	30261220	30261196	25	1	L3	LINE/CR1	30261312	30261046	TRIM26	30181204	30152232	TRIM39	30294256	30311506
70378	43734_at	25	2	187288137	187288113	25	1	MLT1E1	LTR/ERVL-MaLR	187288201	187288057	FSIP2	186603355	186698017	ZC3H15	187350883	187374090
70339	44216_r_at	25	1	13988589	13988613	25	1	MER57A1	LTR/ERV1	13988464	13988901	PDPN	13909960	13944452	PRDM2	14026693	14151574
71646	44218_at	25	6	11079286	11079310	25	1	U13_	snRNA	11079247	11079349	ELOVL2	11044547	10980992	SMIM13	11094266	11138964
71609	58103_at	25	9	121450092	121450068	25	1	MLT1H	LTR/ERVL-MaLR	121450406	121450068	TLR4	120466610	120479149	DBC1	122131745	121915736
70201	42788_at	25	15	22881216	22881240	25	1	LTR24B	LTR/ERV1	22880877	22881422	TUBGCP5	22833395	22873892	CYFIP1	22892005	23006016
70187	51447_at	25	15	25533068	25533092	25	1	L1M3c	LINE/L1	25532601	25533358	SNURF	25200133	25245423	UBE3A	25684128	25582381
70188	51447_at	25	15	25533069	25533093	25	1	L1M3c	LINE/L1	25532601	25533358	SNURF	25200133	25245423	UBE3A	25684128	25582381
69976	43596_f_at	25					2	MER65A	LTR/ERV1
69977	43596_f_at	25					2	MER65A	LTR/ERV1
68979	56636_at	25	17	8181456	8181480	25	1	LTR47A	LTR/ERVL	8181442	8181772	PFAS	8150936	8173809	SLC25A35	8198661	8191081
69885	43863_i_at	25	12	93979981	93980005	25	1	Tigger16a	DNA/TcMar-Tigger	93979905	93980312	SOCS2	93963590	93977263	CRADD	94071151	94288616
69886	43863_i_at	25	12	93979982	93980006	25	1	Tigger16a	DNA/TcMar-Tigger	93979905	93980312	SOCS2	93963590	93977263	CRADD	94071151	94288616
69887	43863_i_at	25	12	93979979	93980003	25	1	Tigger16a	DNA/TcMar-Tigger	93979905	93980312	SOCS2	93963590	93977263	CRADD	94071151	94288616
69882	45109_at	25					2	MER4CL34	LTR/ERV1
69860	47343_at	25					2	MER66D	LTR/ERV1
72875	42373_at	25					2	MER61A	LTR/ERV1
70074	44206_at	25	19	566792	566768	24	1	LTR4	LTR/ERV1	566854	566639	GZMM	544034	549919	BSG	571297	583493
70068	49132_at	25	2	47007230	47007254	25	1	LTR16C	LTR/ERVL	47007039	47007430	SOCS5	46926091	46990268	AC016722.1	47043807	47049796
72369	44298_at	25	8	59574384	59574408	25	1	LTR47A	LTR/ERVL	59574323	59574518	NSMAF	59572403	59496063	TOX	60031767	59717977
72370	44298_at	25	8	59574383	59574407	25	1	LTR47A	LTR/ERVL	59574323	59574518	NSMAF	59572403	59496063	TOX	60031767	59717977
71266	59409_at	25	11	45701329	45701305	25	1	MER49	LTR/ERV1	45701944	45701035	CHST1	45687172	45670427	CTD-2210P24.4	45792983	45793909
71206	42378_r_at	25	8	56977446	56977470	25	1	L1MB2	LINE/L1	56977147	56977543	LYN	56792372	56923939	RPS20	56987069	56979854
73899	44270_at	25	13	43424204	43424180	25	1	Charlie1a	DNA/hAT-Charlie	43424216	43423715	FAM216B	43355686	43365683	EPSTI1	43566407	43460524
75207	43597_r_at	25	6	170126128	170126152	25	1	MER65A	LTR/ERV1	170125833	170126214	PHF10	170124151	170104001	TCTE3	170151655	170140210
72954	58103_at	25	9	121450257	121450233	25	1	MLT1H	LTR/ERVL-MaLR	121450406	121450068	TLR4	120466610	120479149	DBC1	122131745	121915736
73608	48625_at	25					2	MER61F	LTR/ERV1
73609	43079_at	25	2	219121963	219121987	25	1	MIRb	SINE/MIR	219121944	219122075	ARPC2	219081817	219119079	GPBAR1	219124219	219128582
71088	55168_f_at	25	10	81823035	81823011	25	1	MER4B-int	LTR/ERV1	81823148	81822987	SFTPD	81742927	81697496	TMEM254	81838402	81852313
71099	42854_r_at	25	4	12870159	12870135	25	1	L1ME3B	LINE/L1	12870197	12869937	HS3ST1	11431389	11394774	RAB28	13485989	13362978
71057	44465_r_at	25	7	34408248	34408224	25	1	L2a	LINE/L2	34408555	34408199	BMPER	33944523	34195484	AC005493.1	34699772	34685709
74982	42335_at	25	3	146759881	146759857	25	1	L2a	LINE/L2	146760065	146759795	PLSCR5	146324003	146294342	ZIC4	147124647	147103833
76427	50212_at	25	6	28126877	28126901	25	1	L2b	LINE/L2	28126729	28127235	ZKSCAN8	28109716	28124089	ZSCAN9	28192664	28201260
76496	49114_at	25	5	140632368	140632392	25	1	LTR84a	LTR/ERVL	140632297	140632666	PCDHB15	140625147	140627799	SLC25A2	140683612	140682196
76476	42302_at	25	2	192561190	192561214	25	1	L1MC5a	LINE/L1	192561111	192561542	NABP1	192542794	192553251	SDPR	192711981	192699028
75130	44765_at	25	4	178385761	178385785	25	1	L2a	LINE/L2	178385507	178385828	AGA	178363657	178351924	RP11-389E17.1	178649911	178911904
75081	46062_at	25	11	36499326	36499350	25	1	LTR37B	LTR/ERV1	36499145	36499609	PRR5L	36317838	36486754	TRAF6	36531822	36508577
72472	50474_at	25	6	109606778	109606754	25	1	LTR40c	LTR/ERVL	109607041	109606623	CEP57L1	109416313	109485135	CD164	109703762	109687717
72486	49083_at	25	10	54712239	54712215	25	1	HERVS71-int	LTR/ERV1	54715345	54706668	MBL2	54531460	54525140	PCDH15	57387702	55562531
72445	42295_at	25	17	45060345	45060321	25	1	MER89	LTR/ERV1	45060568	45060125	RPRML	45056614	45055523	CDC27	45266788	45195069
73760	45109_at	25	1	43600296	43600320	25	1	MER4CL34	LTR/ERV1	43599769	43600382	SLC2A1	43424530	43391052	FAM183A	43610824	43622067
73822	43864_r_at	25	12	93980016	93980040	25	1	Tigger16a	DNA/TcMar-Tigger	93979905	93980312	SOCS2	93963590	93977263	CRADD	94071151	94288616
72793	46025_at	25	6	79953582	79953606	25	1	MLT1I-int	LTR/ERVL-MaLR	79953162	79953666	HMGN3	79944406	79910962	LCA5	80247147	80194708
72729	44298_at	25	8	59574369	59574393	25	1	LTR47A	LTR/ERVL	59574323	59574518	NSMAF	59572403	59496063	TOX	60031767	59717977
72728	44298_at	25	8	59574368	59574392	25	1	LTR47A	LTR/ERVL	59574323	59574518	NSMAF	59572403	59496063	TOX	60031767	59717977
72730	44298_at	25	8	59574370	59574394	25	1	LTR47A	LTR/ERVL	59574323	59574518	NSMAF	59572403	59496063	TOX	60031767	59717977
73641	46031_r_at	25	15	40670771	40670795	25	1	L1MD1	LINE/L1	40670738	40670834	DISP2	40650436	40663257	KNSTRN	40674922	40686446
75418	49663_at	25	4	74128421	74128445	25	1	MLT1J1-int	LTR/ERVL-MaLR	74127529	74128787	ANKRD17	74124515	73939093	ALB	74262831	74287129
75474	59184_at	25	3	122235941	122235965	25	1	MLT1E1A	LTR/ERVL-MaLR	122235692	122236244	KPNA1	122233792	122140796	PARP9	122283424	122246771
75476	54810_i_at	25	14	32736524	32736500	25	1	L2a	LINE/L2	32736563	32736470	ARHGAP5	32545320	32628934	AKAP6	32798479	33300567
75402	43314_at	25	15	59391513	59391489	25	1	MLT1F1	LTR/ERVL-MaLR	59391826	59391443	SLTM	59225852	59171244	CCNB2	59397277	59417244
74889	55320_at	25	2	75145177	75145153	25	1	L2	LINE/L2	75145636	75145127	HK2	75061108	75120486	POLE4	75185619	75197255
74920	43079_at	25	2	219122029	219122053	25	1	MIRb	SINE/MIR	219121944	219122075	ARPC2	219081817	219119079	GPBAR1	219124219	219128582
74962	48976_at	25	16	46503549	46503525	25	1	LTR60B	LTR/ERV1	46503708	46503360	CTD-2144E22.5	34256507	34257278	SHCBP1	46655538	46614466
75339	47174_r_at	25	15	57593248	57593272	25	1	L1MC5a	LINE/L1	57593103	57593309	TCF12	57210821	57591479	CGNL1	57668165	57842925
75333	47211_at	25	19	16992820	16992844	25	1	LTR76	LTR/ERV1	16992530	16993201	SIN3B	16940211	16991164	F2RL3	16999671	17003417
75292	AFFX-HUMRGE/M10098_5_at	25	21	9827453	9827477	25	1	SSU-rRNA_Hsa	rRNA	9827005	9827581				TPTE	11029719	10906201
76599	43230_at	25	4	159101431	159101455	25	1	MamGypsy2-I	LTR/Gypsy	159101270	159101529	FAM198B	159094470	159045626	TMEM144	159122756	159176563
76600	43230_at	25	4	159101432	159101456	25	1	MamGypsy2-I	LTR/Gypsy	159101270	159101529	FAM198B	159094470	159045626	TMEM144	159122756	159176563
76771	48660_at	25	14	70758807	70758831	25	1	L2a	LINE/L2	70758248	70758906	SLC8A3	70655787	70510934	COX16	70826448	70791798
76738	42847_at	25					2	MER73	LTR/ERVL
78058	59295_at	25	1	35327411	35327387	25	1	LTR48B	LTR/ERV1	35327544	35326972	GJA4	35258599	35261348	DLGAP3	35395186	35331037
78018	56728_at	25	12	11325466	11325490	25	1	HAL1	LINE/L1	11325213	11325530	TAS2R30	11287243	11285557	TAS2R42	11339543	11338599
74133	50506_at	25	4	185857568	185857592	25	1	LTR9B	LTR/ERV1	185857157	185857797	RP11-701P16.2	185734773	185742443	HELT	185939995	185941958
74050	AFFX-HUMRGE/M10098_M_at	25	GL000220.1	110048	110072	25	1	SSU-rRNA_Hsa	rRNA	109078	110946
74059	54422_at	25	20	48894907	48894931	25	1	L2a	LINE/L2	48894703	48895190	CEBPB	48807376	48809212	PTPN1	49126891	49201299
79140	42176_at	25	16	58480849	58480873	25	1	MER20	DNA/hAT-Charlie	58480844	58480918	GINS3	58328984	58440048	NDRG4	58496750	58547532
76166	54206_at	25	19	57354536	57354560	25	1	L2	LINE/L2	57354257	57354562	PEG3	57352096	57321445	USP29	57630506	57643294
77675	47809_at	25	4	40169149	40169173	25	1	L1MEj	LINE/L1	40168822	40170337	N4BP2	40058446	40159872	RHOH	40192673	40246281
77693	56605_at	25	4	115256085	115256061	25	1	L1MEh	LINE/L1	115256446	115255947	ARSJ	114900883	114821440	UGT8	115519611	115599380
77717	58739_at	25	6	30260974	30260950	25	1	MIRb	SINE/MIR	30261029	30260851	TRIM26	30181204	30152232	TRIM39	30294256	30311506
77703	47492_at	25	1	16795980	16795956	25	1	MER67B	LTR/ERV1	16796020	16795388	NECAP2	16767167	16786573	AL355149.2	16865561	16866070
76361	47343_at	25	X	51616034	51616058	25	1	MER66D	LTR/ERV1	51615738	51616141	MAGED1	51546103	51645453	RP11-114H20.1	51797351	51793956
76233	45990_at	25					2	LTR22B	LTR/ERVK
79024	56670_at	25	10	119863088	119863112	25	1	LTR16C	LTR/ERVL	119862885	119863279	RAB11FIP2	119806114	119764427	FAM204A	120101840	120065401
79056	50436_at	25	10	77145249	77145225	25	1	MLT1G1	LTR/ERVL-MaLR	77145553	77145061	COMTD1	76995788	76993727	ZNF503	77161664	77157588
79067	42452_at	25	11	76414108	76414132	25	1	MLT1H	LTR/ERVL-MaLR	76413790	76414289	LRRC32	76381791	76368568	TSKU	76493295	76509198
76651	59409_at	25	11	45701374	45701350	25	1	MER49	LTR/ERV1	45701944	45701035	CHST1	45687172	45670427	CTD-2210P24.4	45792983	45793909
76653	42434_r_at	25	2	219784606	219784582	25	1	L1MEg	LINE/L1	219784923	219784468	WNT10A	219745085	219764303	CDK5R2	219824377	219826876
77773	47707_at	25	7	8387518	8387542	25	1	MLT1A	LTR/ERVL-MaLR	8387402	8387697	ICA1	8302317	8152814	NXPH1	8473585	8792593
80023	55877_at	25					2	ERVL-B4-int	LTR/ERVL
80198	42435_at	25	X	153652881	153652857	25	1	MLT1C	LTR/ERVL-MaLR	153653056	153652679	TAZ	153639854	153650065	ATP6AP1	153656978	153664862
80212	50474_at	25	6	109606995	109606971	25	1	LTR40c	LTR/ERVL	109607041	109606623	CEP57L1	109416313	109485135	CD164	109703762	109687717
80174	43079_at	25	2	219122020	219122044	25	1	MIRb	SINE/MIR	219121944	219122075	ARPC2	219081817	219119079	GPBAR1	219124219	219128582
78835	42180_at	25	17	14803744	14803768	25	1	MLT1K	LTR/ERVL-MaLR	14803573	14803896	HS3ST3B1	14204400	14252721	PMP22	15168643	15133095
77865	42788_at	25	15	22881298	22881322	25	1	LTR24B	LTR/ERV1	22880877	22881422	TUBGCP5	22833395	22873892	CYFIP1	22892005	23006016
80139	46031_r_at	25	15	40670785	40670809	25	1	L1MD1	LINE/L1	40670738	40670834	DISP2	40650436	40663257	KNSTRN	40674922	40686446
80072	46761_at	25	5	43575272	43575248	25	1	LTR49-int	LTR/ERV1	43575377	43575140	PAIP1	43557860	43526369	NNT	43602794	43707507
78943	51370_f_at	25					2	AluJo	SINE/Alu
78951	55907_at	25	11	47627607	47627583	25	1	L3	LINE/CR1	47628212	47627159	C1QTNF4	47616211	47611216	MTCH2	47664175	47638867
78925	44465_r_at	25	7	34408266	34408242	25	1	L2a	LINE/L2	34408555	34408199	BMPER	33944523	34195484	AC005493.1	34699772	34685709
80335	47737_at	25	12	27121921	27121897	25	1	LTR34	LTR/ERV1	27122304	27121847	FGFR1OP2	27091316	27119583	TM7SF3	27167367	27126128
80336	47737_at	25	12	27121922	27121898	25	1	LTR34	LTR/ERV1	27122304	27121847	FGFR1OP2	27091316	27119583	TM7SF3	27167367	27126128
80285	45109_at	25	1	43600270	43600294	25	1	MER4CL34	LTR/ERV1	43599769	43600382	SLC2A1	43424530	43391052	FAM183A	43610824	43622067
80291	43655_at	25	6	37509080	37509104	25	1	MIR	SINE/MIR	37509027	37509129	CCDC167	37467698	37450696	MDGA1	37667082	37598455
80251	47492_at	25					2	MER67B	LTR/ERV1
80502	42504_at	25	11	46235671	46235647	25	1	HAL1	LINE/L1	46235781	46235373	PHF21A	46142985	45950871	CREB3L1	46299212	46342972
80632	43272_at	25	19	35340033	35340009	25	1	MER49	LTR/ERV1	35340619	35339926	ZNF599	35264134	35248979	ZNF30	35417807	35436074
81485	46911_at	25	16	89298921	89298945	25	1	HERVL74-int	LTR/ERVL	89298848	89298987	ZNF778	89284118	89295363	ANKRD11	89556969	89334038
81761	47690_at	25	8	31033376	31033400	25	1	Charlie1a	DNA/hAT-Charlie	31032967	31033561	WRN	30891317	31031285	NRG1	31496902	32622548
81762	47690_at	25	8	31033377	31033401	25	1	Charlie1a	DNA/hAT-Charlie	31032967	31033561	WRN	30891317	31031285	NRG1	31496902	32622548
81719	58739_at	25	6	30261215	30261191	25	1	L3	LINE/CR1	30261312	30261046	TRIM26	30181204	30152232	TRIM39	30294256	30311506
81718	42759_i_at	25	7	140758428	140758452	25	1	Zaphod	DNA/hAT-Tip100	140758051	140758490	MRPS33	140715028	140705854	TMEM178B	140774032	141180180
81716	42295_at	25	17	45060411	45060387	25	1	MER89	LTR/ERV1	45060568	45060125	RPRML	45056614	45055523	CDC27	45266788	45195069
81711	49632_at	25	12	68062518	68062542	25	1	L1M5	LINE/L1	68062183	68062656	DYRK2	68042118	68059186	IFNG	68553527	68548548
81851	42847_at	25	7	102339722	102339698	25	1	MER73	LTR/ERVL	102340089	102339494	AC105052.1	102319318	102312908	FAM185A	102389418	102449672
81843	49083_at	25					2	HERVS71-int	LTR/ERV1
82648	59477_r_at	25	3	171358141	171358117	25	1	L1MB7	LINE/L1	171358329	171357699	PLD1	171528740	171318195	PP13439	171527714	171509580
82675	45940_at	25	14	88563764	88563788	25	1	MLT1E3	LTR/ERVL-MaLR	88563412	88563961	GPR65	88471468	88478419	KCNK10	88793251	88649113
82615	59477_r_at	25	3	171358240	171358216	25	1	L1MB7	LINE/L1	171358329	171357699	PLD1	171528740	171318195	PP13439	171527714	171509580
82787	49083_at	25	10	54712101	54712077	25	1	HERVS71-int	LTR/ERV1	54715345	54706668	MBL2	54531460	54525140	PCDH15	57387702	55562531
82772	51757_at	25	2	8807079	8807055	25	1	L1ME3C	LINE/L1	8807492	8806764	RNF144A	7057523	7208417	ID2	8818975	8824583
82981	42373_at	25	14	86596033	86596057	25	1	MER61A	LTR/ERV1	86595866	86596200	FLRT2	85996488	86095034	RP11-322L20.1	87372122	87389099
82957	58041_at	25	2	242518520	242518544	25	1	L1MB5	LINE/L1	242518428	242518593	BOK	242498136	242513546	THAP4	242576864	242523820
87690	47343_at	25	X	51615825	51615849	25	1	MER66D	LTR/ERV1	51615738	51616141	MAGED1	51546103	51645453	RP11-114H20.1	51797351	51793956
83852	57698_at	25	10	82196819	82196843	25	1	MER39B	LTR/ERV1	82196325	82196938	FAM213A	82167585	82192753	TSPAN14	82213922	82282387
82840	41924_at	25	13	38055745	38055721	25	1	MLT1J	LTR/ERVL-MaLR	38055960	38055585	CSNK1A1L	37679803	37677398	POSTN	38172981	38136720
84132	58041_at	25	2	242518509	242518533	25	1	L1MB5	LINE/L1	242518428	242518593	BOK	242498136	242513546	THAP4	242576864	242523820
84119	58836_at	25	8	104456982	104456958	25	1	LTR16B	LTR/ERVL	104457336	104456887	DCAF13	104426942	104455681	RIMS2	104512976	105268322
84171	42335_at	25	3	146759960	146759936	25	1	L2a	LINE/L2	146760065	146759795	PLSCR5	146324003	146294342	ZIC4	147124647	147103833
83931	55320_at	25	2	75144992	75144968	25	1	L2a	LINE/L2	75145104	75144807	HK2	75061108	75120486	POLE4	75185619	75197255
83963	58782_r_at	25	11	107190133	107190109	25	1	L1M2	LINE/L1	107191645	107189684	GUCY1A2	106889250	106555148	CWF19L2	107328572	107197071
83885	54230_at	25	11	65537663	65537639	25	1	L1MC4	LINE/L1	65537685	65536754	RNASEH2C	65488418	65482367	AP5B1	65548273	65543364
83884	54230_at	25	11	65537664	65537640	25	1	L1MC4	LINE/L1	65537685	65536754	RNASEH2C	65488418	65482367	AP5B1	65548273	65543364
83916	47707_at	25	7	8387521	8387545	25	1	MLT1A	LTR/ERVL-MaLR	8387402	8387697	ICA1	8302317	8152814	NXPH1	8473585	8792593
84235	45413_at	25					2	MER20B	DNA/hAT-Charlie
84421	56697_r_at	25					2	MER4-int	LTR/ERV1
83044	55153_at	25	4	145132117	145132093	25	1	MLT1F1	LTR/ERVL-MaLR	145132253	145131768	GYPA	145061904	145030457	HHIP	145567173	145666423
83072	43699_at	25					2	L1MA4	LINE/L1
83077	48138_at	25	6	160335716	160335692	25	1	L1M3b	LINE/L1	160336148	160335663	MAS1	160327974	160329108	IGF2R	160390131	160534539
83076	48138_at	25	6	160335714	160335690	25	1	L1M3b	LINE/L1	160336148	160335663	MAS1	160327974	160329108	IGF2R	160390131	160534539
85442	42435_at	25	X	153652943	153652919	25	1	MLT1C	LTR/ERVL-MaLR	153653056	153652679	TAZ	153639854	153650065	ATP6AP1	153656978	153664862
86931	44765_at	25	4	178385617	178385641	25	1	L2a	LINE/L2	178385507	178385828	AGA	178363657	178351924	RP11-389E17.1	178649911	178911904
86950	58036_at	25	15	58884153	58884129	25	1	L1MC5	LINE/L1	58884822	58883765	LIPC	58702768	58861151	ADAM10	59042177	58887403
85576	43081_f_at	25	11	77286645	77286669	25	1	LTR61	LTR/ERV1	77286505	77287042	CLNS1A	77348850	77225981	AQP11	77300436	77321400
85575	43081_f_at	25	11	77286646	77286670	25	1	LTR61	LTR/ERV1	77286505	77287042	CLNS1A	77348850	77225981	AQP11	77300436	77321400
85574	43081_f_at	25	11	77286647	77286671	25	1	LTR61	LTR/ERV1	77286505	77287042	CLNS1A	77348850	77225981	AQP11	77300436	77321400
85186	54425_at	25	2	207660761	207660785	25	1	LTR67B	LTR/ERVL	207660559	207660845	FASTKD2	207630081	207657233	CPO	207804278	207834198
85209	43438_at	25	6	29520699	29520675	25	1	MER57F	LTR/ERV1	29520710	29520305	MAS1L	29455738	29454474	UBD	29527702	29523292
84011	55877_at	25	11	93341488	93341464	25	1	ERVL-B4-int	LTR/ERVL	93342654	93339554	SMCO4	93276674	93211638	KIAA1731	93394805	93463522
83975	43276_r_at	25	2	496581	496605	25	1	L2	LINE/L2	496522	496816	FAM150B	288851	279558	TMEM18	677439	667335
85717	54810_i_at	25	14	32736510	32736486	25	1	L2a	LINE/L2	32736563	32736470	ARHGAP5	32545320	32628934	AKAP6	32798479	33300567
85738	49975_at	25	19	28221279	28221255	25	1	ALR/Alpha	Satellite/centr	28221894	28218701	ZNF254	24216276	24312654	UQCRFS1	29704448	29698173
85750	42480_at	25	6	118947769	118947793	25	1	LTR30	LTR/ERV1	118947268	118947965	PLN	118869461	118881893	MCM9	119256327	119134605
89534	54198_at	25	1	100728575	100728551	25	1	L1MB7	LINE/L1	100728962	100728269	DBT	100715390	100659736	RTCA	100731763	100758325
87872	AFFX-HUMRGE/M10098_5_at	25					2	SSU-rRNA_Hsa	rRNA
87870	43864_r_at	25	12	93979972	93979996	25	1	Tigger16a	DNA/TcMar-Tigger	93979905	93980312	SOCS2	93963590	93977263	CRADD	94071151	94288616
87869	43864_r_at	25	12	93979971	93979995	25	1	Tigger16a	DNA/TcMar-Tigger	93979905	93980312	SOCS2	93963590	93977263	CRADD	94071151	94288616
87858	50212_at	25					2	L2b	LINE/L2
88293	43597_r_at	25	6	170126116	170126140	25	1	MER65A	LTR/ERV1	170125833	170126214	PHF10	170124151	170104001	TCTE3	170151655	170140210
87928	55877_at	25	21	30247232	30247208	25	1	ERVL-B4-int	LTR/ERVL	30248442	30245343	N6AMT1	30257693	30244513	LTN1	30365277	30300466
86529	46949_r_at	25	9	4893505	4893529	25	1	L1ME2z	LINE/L1	4892911	4893573	AL158147.2	4859260	4859120	JAK2	4985033	5128183
86524	59477_r_at	25	3	171358221	171358197	25	1	L1MB7	LINE/L1	171358329	171357699	PLD1	171528740	171318195	PP13439	171527714	171509580
86492	45940_at	25	14	88563800	88563824	25	1	MLT1E3	LTR/ERVL-MaLR	88563412	88563961	GPR65	88471468	88478419	KCNK10	88793251	88649113
90711	52789_at	25	12	48055839	48055815	25	1	MLT1A0	LTR/ERVL-MaLR	48056024	48055676	PCED1B	47473386	47630443	RPAP3	48099844	48057070
89364	48000_at	25	15	100891996	100892020	25	1	MLT1F1	LTR/ERVL-MaLR	100891832	100892391	ADAMTS17	100882210	100511794	CERS3	101085200	100940600
88035	58764_at	25	7	116863767	116863791	25	1	L2c	LINE/L2	116863555	116863961	AC106873.4	116607526	116605900	WNT2	116963343	116916685
86641	44270_at	25	13	43424186	43424162	25	1	Charlie1a	DNA/hAT-Charlie	43424216	43423715	FAM216B	43355686	43365683	EPSTI1	43566407	43460524
86651	45990_at	25					2	LTR22B	LTR/ERVK
86626	45990_at	25	9	95596179	95596203	25	1	LTR22B	LTR/ERVK	95596014	95596483	BICD2	95527094	95473645	ZNF484	95640304	95607874
85267	56605_at	25	4	115256140	115256116	25	1	L1MEh	LINE/L1	115256446	115255947	ARSJ	114900883	114821440	UGT8	115519611	115599380
85276	58191_at	25	7	92096058	92096034	25	1	MER67C	LTR/ERV1	92096349	92095804	GATAD1	92076767	92088150	ERVW-1	92107300	92097694
89004	42380_at	25	2	88352669	88352645	25	1	MER20	DNA/hAT-Charlie	88352669	88352579	KRCC1	88355248	88326724	SMYD1	88367299	88412906
89032	55320_at	25	2	75145165	75145141	25	1	L2	LINE/L2	75145636	75145127	HK2	75061108	75120486	POLE4	75185619	75197255
89021	45940_at	25	14	88563746	88563770	25	1	MLT1E3	LTR/ERVL-MaLR	88563412	88563961	GPR65	88471468	88478419	KCNK10	88793251	88649113
90346	56796_at	25	11	96439591	96439615	25	1	MLT1J1	LTR/ERVL-MaLR	96439298	96439749	JRKL	96123153	96240738	CNTN5	98891683	100229616
91965	58834_at	25	6	90026911	90026887	25	1	LTR48	LTR/ERV1	90027048	90026776	GABRR2	90025018	89966927	UBE2J1	90062567	90036344
91991	47173_i_at	25	15	57593161	57593185	25	1	L1MC5a	LINE/L1	57593103	57593309	TCF12	57210821	57591479	CGNL1	57668165	57842925
91992	47173_i_at	25	15	57593162	57593186	25	1	L1MC5a	LINE/L1	57593103	57593309	TCF12	57210821	57591479	CGNL1	57668165	57842925
92023	43129_at	25	17	27203334	27203310	25	1	MLT1G1	LTR/ERVL-MaLR	27203363	27203178	ERAL1	27181956	27188085	FLOT2	27224697	27206353
90274	56605_at	25	4	115256147	115256123	25	1	L1MEh	LINE/L1	115256446	115255947	ARSJ	114900883	114821440	UGT8	115519611	115599380
89599	45014_at	25	8	38398669	38398645	25	1	LTR48	LTR/ERV1	38399113	38398445	C8orf86	38386180	38368352	TACC1	38585704	38710546
90440	43864_r_at	25	12	93979926	93979950	25	1	Tigger16a	DNA/TcMar-Tigger	93979905	93980312	SOCS2	93963590	93977263	CRADD	94071151	94288616
90423	43655_at	25	6	37509078	37509102	25	1	MIR	SINE/MIR	37509027	37509129	CCDC167	37467698	37450696	MDGA1	37667082	37598455
90418	49114_at	25	5	140632350	140632374	25	1	LTR84a	LTR/ERVL	140632297	140632666	PCDHB15	140625147	140627799	SLC25A2	140683612	140682196
91881	55117_at	25	11	66015208	66015232	25	1	L2b	LINE/L2	66014503	66015274	PACS1	65837834	66012218	KLC2	66024765	66035331
89326	51757_at	25	2	8807098	8807074	25	1	L1ME3C	LINE/L1	8807492	8806764	RNF144A	7057523	7208417	ID2	8818975	8824583
89177	42923_at	25	4	152222170	152222146	25	1	L2	LINE/L2	152222199	152221766	PRSS48	152198323	152212605	FAM160A1	152330368	152584784
91568	43655_at	25	6	37509050	37509074	25	1	MIR	SINE/MIR	37509027	37509129	CCDC167	37467698	37450696	MDGA1	37667082	37598455
91596	47343_at	25					2	MER66D	LTR/ERV1
91606	51483_at	25	3	185549219	185549243	25	1	L1ME3Cz	LINE/L1	185549111	185549260	C3orf65	185430316	185447575	TRA2B	185655924	185633694
90513	54422_at	25	20	48894780	48894804	25	1	L2a	LINE/L2	48894703	48895190	CEBPB	48807376	48809212	PTPN1	49126891	49201299
90549	58836_at	25	8	104457048	104457024	25	1	LTR16B	LTR/ERVL	104457336	104456887	DCAF13	104426942	104455681	RIMS2	104512976	105268322
91772	43230_at	25	4	159101466	159101490	25	1	MamGypsy2-I	LTR/Gypsy	159101270	159101529	FAM198B	159094470	159045626	TMEM144	159122756	159176563
91821	51757_at	25	2	8807097	8807073	25	1	L1ME3C	LINE/L1	8807492	8806764	RNF144A	7057523	7208417	ID2	8818975	8824583
91814	57365_at	25	1	56298159	56298183	25	1	LTR16C	LTR/ERVL	56297859	56298294	USP24	55680786	55532032	PPAP2B	57110974	56960419
91716	46937_r_at	25					2	L1M3	LINE/L1
92981	55117_at	25	11	66015210	66015234	25	1	L2b	LINE/L2	66014503	66015274	PACS1	65837834	66012218	KLC2	66024765	66035331
92966	43864_r_at	25	12	93980005	93980029	25	1	Tigger16a	DNA/TcMar-Tigger	93979905	93980312	SOCS2	93963590	93977263	CRADD	94071151	94288616
92995	47690_at	25	8	31033228	31033252	25	1	Charlie1a	DNA/hAT-Charlie	31032967	31033561	WRN	30891317	31031285	NRG1	31496902	32622548
92976	43079_at	25	2	219121966	219121990	25	1	MIRb	SINE/MIR	219121944	219122075	ARPC2	219081817	219119079	GPBAR1	219124219	219128582
92842	44206_at	25	19	567003	566979	25	1	HERV3-int	LTR/ERV1	567281	566855	GZMM	544034	549919	BSG	571297	583493
92845	56670_at	25	10	119862926	119862950	25	1	LTR16C	LTR/ERVL	119862885	119863279	RAB11FIP2	119806114	119764427	FAM204A	120101840	120065401
93088	51447_at	25	15	25533059	25533083	25	1	L1M3c	LINE/L1	25532601	25533358	SNURF	25200133	25245423	UBE3A	25684128	25582381
93159	46062_at	25	11	36499372	36499396	25	1	LTR37B	LTR/ERV1	36499145	36499609	PRR5L	36317838	36486754	TRAF6	36531822	36508577
93124	42923_at	25	4	152221934	152221910	25	1	L2	LINE/L2	152222199	152221766	PRSS48	152198323	152212605	FAM160A1	152330368	152584784
93261	42015_at	25	20	1643004	1643028	25	1	L1MCa	LINE/L1	1642710	1643113	SIRPG	1638425	1609798	SIRPA	1875154	1920543
94511	58852_at	25	1	247197131	247197107	25	1	MER70A	LTR/ERVL	247197370	247196922	ZNF695	247171395	247108849	ZNF669	247267674	247263264
93327	42854_r_at	25	4	12870014	12869990	25	1	L1ME3B	LINE/L1	12870197	12869937	HS3ST1	11431389	11394774	RAB28	13485989	13362978
94460	56670_at	25	10	119862980	119863004	25	1	LTR16C	LTR/ERVL	119862885	119863279	RAB11FIP2	119806114	119764427	FAM204A	120101840	120065401
94415	45034_at	25	6	91203746	91203722	25	1	L2b	LINE/L2	91203795	91203628	BACH2	91006627	90636248	MAP3K7	91296764	91223292
94181	56771_at	25	2	172167828	172167804	25	1	LTR48	LTR/ERV1	172167925	172167697	TLK1	172087824	171847333	METTL8	172291312	172179761
94256	47690_at	25	8	31033188	31033212	25	1	Charlie1a	DNA/hAT-Charlie	31032967	31033561	WRN	30891317	31031285	NRG1	31496902	32622548
94180	56771_at	25	2	172167827	172167803	25	1	LTR48	LTR/ERV1	172167925	172167697	TLK1	172087824	171847333	METTL8	172291312	172179761
94172	44950_at	25	11	60678150	60678174	25	1	L2b	LINE/L2	60677826	60678279	PRPF19	60674060	60658202	TMEM109	60681346	60690915
94287	AFFX-HUMRGE/M10098_5_at	25					2	SSU-rRNA_Hsa	rRNA
94281	55907_at	25	11	47627649	47627625	25	1	L3	LINE/CR1	47628212	47627159	C1QTNF4	47616211	47611216	MTCH2	47664175	47638867
94362	43597_r_at	25	6	170125874	170125898	25	1	MER65A	LTR/ERV1	170125833	170126214	PHF10	170124151	170104001	TCTE3	170151655	170140210
94610	46769_at	25	15	49946596	49946620	25	1	MLT1D	LTR/ERVL-MaLR	49946502	49946657	DTWD1	49913177	49937333	ATP8B4	50475014	50150435
94609	46769_at	25	15	49946595	49946619	25	1	MLT1D	LTR/ERVL-MaLR	49946502	49946657	DTWD1	49913177	49937333	ATP8B4	50475014	50150435
95390	48179_at	25					2	HERVK-int	LTR/ERVK
95394	51483_at	25	3	185549207	185549231	25	1	L1ME3Cz	LINE/L1	185549111	185549260	C3orf65	185430316	185447575	TRA2B	185655924	185633694
95383	55168_f_at	25	10	81823025	81823001	25	1	MER4B-int	LTR/ERV1	81823148	81822987	SFTPD	81742927	81697496	TMEM254	81838402	81852313
95724	48939_at	25	1	157762195	157762171	25	1	MIR	SINE/MIR	157762292	157762051	FCRL2	157746922	157715523	FCRL1	157789895	157764193
95710	55907_at	25	11	47627889	47627865	25	1	L3	LINE/CR1	47628212	47627159	C1QTNF4	47616211	47611216	MTCH2	47664175	47638867
95913	55907_at	25	11	47627610	47627586	25	1	L3	LINE/CR1	47628212	47627159	C1QTNF4	47616211	47611216	MTCH2	47664175	47638867
97224	55907_at	25	11	47627667	47627643	25	1	L3	LINE/CR1	47628212	47627159	C1QTNF4	47616211	47611216	MTCH2	47664175	47638867
97277	41948_at	25	2	85975558	85975534	25	1	MLT1H	LTR/ERVL-MaLR	85975777	85975358	GNLY	85912298	85925977	ATOH8	85978467	86015189
95430	42175_at	25	4	101011	101035	25	1	MER61C	LTR/ERV1	100917	101224	ZNF595	53179	88099	ZNF732	299110	264464
95528	42435_at	25	X	153656509	153656485	25	1	LTR67B	LTR/ERVL	153656548	153656475	TAZ	153639854	153650065	ATP6AP1	153656978	153664862
96642	45429_at	25	1	48555745	48555769	25	1	L2b	LINE/L2	48555567	48555874	TRABD2B	48462567	48231308	AL109659.1	48569306	48569878
95749	47173_i_at	25	15	57593257	57593281	25	1	L1MC5a	LINE/L1	57593103	57593309	TCF12	57210821	57591479	CGNL1	57668165	57842925
95748	47173_i_at	25	15	57593256	57593280	25	1	L1MC5a	LINE/L1	57593103	57593309	TCF12	57210821	57591479	CGNL1	57668165	57842925
95827	46861_at	25	20	46999203	46999227	25	1	LTR48	LTR/ERV1	46998915	46999532	SULF2	46415360	46285092	PREX1	47444420	47240790
95750	47173_i_at	25	15	57593258	57593282	25	1	L1MC5a	LINE/L1	57593103	57593309	TCF12	57210821	57591479	CGNL1	57668165	57842925
95756	46937_r_at	25					2	L1M3	LINE/L1
95811	55153_at	25	4	145123030	145123006	25	1	MLT1G	LTR/ERVL-MaLR	145123305	145122765	GYPA	145061904	145030457	HHIP	145567173	145666423
96714	51822_at	25	3	156465368	156465344	25	1	MLT1L	LTR/ERVL-MaLR	156465696	156465188	TIPARP	156391024	156424559	LEKR1	156543270	156763918
96726	43230_at	25	4	159101568	159101592	25	1	MIR	SINE/MIR	159101561	159101626	FAM198B	159094470	159045626	TMEM144	159122756	159176563
96761	54980_at	25	3	112315806	112315782	25	1	LTR108a_Mam	LTR/ERVL	112316057	112315623	SLC35A5	112280556	112304424	CCDC80	112368377	112323407
98270	42452_at	25	11	76414049	76414073	25	1	MLT1H	LTR/ERVL-MaLR	76413790	76414289	LRRC32	76381791	76368568	TSKU	76493295	76509198
98289	47707_at	25	7	8387515	8387539	25	1	MLT1A	LTR/ERVL-MaLR	8387402	8387697	ICA1	8302317	8152814	NXPH1	8473585	8792593
98331	59238_r_at	25	7	134866365	134866389	25	1	HERV1_LTRd	LTR/ERV1	134866219	134866749	TMEM140	134832824	134850650	WDR91	134896316	134868590
98530	48138_at	25	6	160336020	160335996	25	1	L1M3b	LINE/L1	160336148	160335663	MAS1	160327974	160329108	IGF2R	160390131	160534539
98541	42192_at	25	9	35924040	35924064	25	1	LTR54	LTR/ERV1	35923898	35924308	HRCT1	35906189	35907138	OR2S2	35958151	35957105
95576	58041_at	25	2	242518493	242518517	25	1	L1MB5	LINE/L1	242518428	242518593	BOK	242498136	242513546	THAP4	242576864	242523820
95575	58041_at	25	2	242518492	242518516	25	1	L1MB5	LINE/L1	242518428	242518593	BOK	242498136	242513546	THAP4	242576864	242523820
96975	49033_at	25					2	LTR70	LTR/ERV1
96943	55974_at	25	6	138262384	138262360	25	1	MLT1J	LTR/ERVL-MaLR	138262513	138262109	TNFAIP3	138188351	138204449	PERP	138428648	138411923
97081	42295_at	25	17	45060238	45060214	25	1	MER89	LTR/ERV1	45060568	45060125	RPRML	45056614	45055523	CDC27	45266788	45195069
98105	42378_r_at	25					2	L1MB2	LINE/L1
99797	46025_at	25	6	79953446	79953470	25	1	MLT1I-int	LTR/ERVL-MaLR	79953162	79953666	HMGN3	79944406	79910962	LCA5	80247147	80194708
99708	47211_at	25					2	LTR76	LTR/ERV1
98437	57279_at	25	11	44994414	44994390	25	1	LTR16E1	LTR/ERVL	44994761	44994274	TP53I11	44972840	44907454	PRDM11	45115564	45247734
98359	51757_at	25	2	8807061	8807037	25	1	L1ME3C	LINE/L1	8807492	8806764	RNF144A	7057523	7208417	ID2	8818975	8824583
98382	47173_i_at	25	15	57593260	57593284	25	1	L1MC5a	LINE/L1	57593103	57593309	TCF12	57210821	57591479	CGNL1	57668165	57842925
99455	45940_at	25	14	88563433	88563457	25	1	MLT1E3	LTR/ERVL-MaLR	88563412	88563961	GPR65	88471468	88478419	KCNK10	88793251	88649113
99451	51483_at	25	3	185549217	185549241	25	1	L1ME3Cz	LINE/L1	185549111	185549260	C3orf65	185430316	185447575	TRA2B	185655924	185633694
100941	41953_at	25	22	49439796	49439772	24	1	MER66B	LTR/ERV1	49440091	49439644	CTA-299D3.8	48943199	48934712	C22orf34	50051190	49808176
100861	42015_at	25	20	1642908	1642932	25	1	L1MCa	LINE/L1	1642710	1643113	SIRPG	1638425	1609798	SIRPA	1875154	1920543
100921	56032_at	25					2	LTR30	LTR/ERV1
100933	51757_at	25	2	8807023	8806999	25	1	L1ME3C	LINE/L1	8807492	8806764	RNF144A	7057523	7208417	ID2	8818975	8824583
99570	54348_at	25	16	52616480	52616504	25	1	Tigger13a	DNA/TcMar-Tigger	52616113	52616809	TOX3	52581714	52471917	CHD9	53088945	53363062
99532	59409_at	25	11	45701398	45701374	25	1	MER49	LTR/ERV1	45701944	45701035	CHST1	45687172	45670427	CTD-2210P24.4	45792983	45793909
98166	43230_at	25	4	159101400	159101424	25	1	MamGypsy2-I	LTR/Gypsy	159101270	159101529	FAM198B	159094470	159045626	TMEM144	159122756	159176563
98170	42923_at	25	4	152222052	152222028	25	1	L2	LINE/L2	152222199	152221766	PRSS48	152198323	152212605	FAM160A1	152330368	152584784
98232	45109_at	25	1	43600260	43600284	25	1	MER4CL34	LTR/ERV1	43599769	43600382	SLC2A1	43424530	43391052	FAM183A	43610824	43622067
100686	42452_at	25	11	76414144	76414168	25	1	MLT1H	LTR/ERVL-MaLR	76413790	76414289	LRRC32	76381791	76368568	TSKU	76493295	76509198
102285	46025_at	25	6	79953521	79953545	25	1	MLT1I-int	LTR/ERVL-MaLR	79953162	79953666	HMGN3	79944406	79910962	LCA5	80247147	80194708
102254	59295_at	25	1	35327290	35327266	25	1	LTR48B	LTR/ERV1	35327544	35326972	GJA4	35258599	35261348	DLGAP3	35395186	35331037
102152	42759_i_at	25	7	140758417	140758441	25	1	Zaphod	DNA/hAT-Tip100	140758051	140758490	MRPS33	140715028	140705854	TMEM178B	140774032	141180180
100990	47793_at	25					2	LTR18B	LTR/ERVL
101008	47205_at	25					2	LOR1a	LTR/ERV1
101007	47205_at	25					2	LOR1a	LTR/ERV1
101006	42842_at	25	16	21808266	21808242	25	1	LTR52	LTR/ERVL	21808286	21808120	OTOA	21689835	21772050	61E3.4	30265831	21845890
101023	49828_at	25	7	150059809	150059785	25	1	MER34B	LTR/ERV1	150060196	150059689	RARRES2	150038763	150035408	REPIN1	150065278	150071133
100985	58739_at	25	6	30260908	30260884	25	1	MIRb	SINE/MIR	30261029	30260851	TRIM26	30181204	30152232	TRIM39	30294256	30311506
100980	58036_at	25	15	58883996	58883972	25	1	L1MC5	LINE/L1	58884822	58883765	LIPC	58702768	58861151	ADAM10	59042177	58887403
100798	58764_at	25	7	116863748	116863772	25	1	L2c	LINE/L2	116863555	116863961	AC106873.4	116607526	116605900	WNT2	116963343	116916685
100803	50436_at	25	10	77145248	77145224	25	1	MLT1G1	LTR/ERVL-MaLR	77145553	77145061	COMTD1	76995788	76993727	ZNF503	77161664	77157588
100823	42566_at	25	13	51442709	51442733	25	1	L1ME2	LINE/L1	51442447	51443314	DLEU7	51418075	51285144	RNASEH2B	51483814	51544592
99276	42175_at	25	4	100951	100975	25	1	MER61C	LTR/ERV1	100917	101224	ZNF595	53179	88099	ZNF732	299110	264464
100489	47479_at	25	19	57817473	57817497	25	1	L1ME3	LINE/L1	57817289	57817540	ZNF460	57791419	57804937	ZNF543	57831877	57842144
103636	59184_at	25	3	122235919	122235943	25	1	MLT1E1A	LTR/ERVL-MaLR	122235692	122236244	KPNA1	122233792	122140796	PARP9	122283424	122246771
99682	47029_at	25	17	16288207	16288231	25	1	MER21A	LTR/ERVL	16287874	16288264	UBB	16284112	16286059	TRPV2	16318856	16340317
99630	47249_r_at	25	1	145045570	145045594	25	1	MLT1H1-int	LTR/ERVL-MaLR	145045357	145045803	AL590452.1	144989309	144991365	SEC22B	145096220	145116922
101894	47809_at	25	4	40169111	40169135	25	1	L1MEj	LINE/L1	40168822	40170337	N4BP2	40058446	40159872	RHOH	40192673	40246281
101840	59346_at	25	X	48996024	48996000	25	1	LTR2	LTR/ERV1	48996301	48995898	GPKOW	48980151	48970334	MAGIX	49019061	49024822
101849	42176_at	25	16	58480870	58480894	25	1	MER20	DNA/hAT-Charlie	58480844	58480918	GINS3	58328984	58440048	NDRG4	58496750	58547532
101851	48976_at	25	16	46503556	46503532	25	1	LTR60B	LTR/ERV1	46503708	46503360	CTD-2144E22.5	34256507	34257278	SHCBP1	46655538	46614466
101852	48976_at	25	16	46503555	46503531	25	1	LTR60B	LTR/ERV1	46503708	46503360	CTD-2144E22.5	34256507	34257278	SHCBP1	46655538	46614466
102356	42032_at	25	4	71677455	71677479	25	1	L1MC3	LINE/L1	71677175	71677961	RUFY3	71569921	71673032	GRSF1	71705662	71681499
102369	57119_s_at	25					2	LTR47B2	LTR/ERVL
104806	47173_i_at	25	15	57593160	57593184	25	1	L1MC5a	LINE/L1	57593103	57593309	TCF12	57210821	57591479	CGNL1	57668165	57842925
104844	47330_at	25					2	HERVK9-int	LTR/ERVK
103313	43081_f_at	25	11	77286642	77286666	25	1	LTR61	LTR/ERV1	77286505	77287042	CLNS1A	77348850	77225981	AQP11	77300436	77321400
102018	42180_at	25	17	14803590	14803614	25	1	MLT1K	LTR/ERVL-MaLR	14803573	14803896	HS3ST3B1	14204400	14252721	PMP22	15168643	15133095
103141	45109_at	25	1	43600292	43600316	25	1	MER4CL34	LTR/ERV1	43599769	43600382	SLC2A1	43424530	43391052	FAM183A	43610824	43622067
104572	58041_at	25	2	242518501	242518525	25	1	L1MB5	LINE/L1	242518428	242518593	BOK	242498136	242513546	THAP4	242576864	242523820
104896	46651_at	25	18	77437352	77437328	25	1	MER57B2	LTR/ERV1	77437620	77437260	AC018445.1	77276057	77275812	CTDP1	77439801	77514510
104889	49975_at	25	19	28221471	28221447	25	1	ALR/Alpha	Satellite/centr	28221894	28218701	ZNF254	24216276	24312654	UQCRFS1	29704448	29698173
105604	AFFX-HUMRGE/M10098_M_at	25					2	SSU-rRNA_Hsa	rRNA
103374	59477_r_at	25	3	171358233	171358209	25	1	L1MB7	LINE/L1	171358329	171357699	PLD1	171528740	171318195	PP13439	171527714	171509580
103375	59477_r_at	25	3	171358232	171358208	25	1	L1MB7	LINE/L1	171358329	171357699	PLD1	171528740	171318195	PP13439	171527714	171509580
103489	50707_at	25	11	4223488	4223512	25	1	MER110-int	LTR/ERV1	4222845	4223783	RRM1	4115937	4160106	OR52B4	4389616	4388493
103173	55877_at	25					2	ERVL-B4-int	LTR/ERVL
103195	42378_r_at	25	8	56977475	56977499	25	1	L1MB2	LINE/L1	56977147	56977543	LYN	56792372	56923939	RPS20	56987069	56979854
101952	51757_at	25	2	8807336	8807312	25	1	L1ME3C	LINE/L1	8807492	8806764	RNF144A	7057523	7208417	ID2	8818975	8824583
101992	50436_at	25	10	77145404	77145380	25	1	MLT1G1	LTR/ERVL-MaLR	77145553	77145061	COMTD1	76995788	76993727	ZNF503	77161664	77157588
100588	42633_r_at	25					2	LTR61	LTR/ERV1
100649	42128_at	25	4	113374144	113374168	25	1	L2c	LINE/L2	113373964	113374225	ALPK1	113206665	113363776	NEUROG2	113437328	113434672
100608	55117_at	25	11	66015017	66015041	25	1	L2b	LINE/L2	66014503	66015274	PACS1	65837834	66012218	KLC2	66024765	66035331
104415	47707_at	25	7	8387534	8387558	25	1	MLT1A	LTR/ERVL-MaLR	8387402	8387697	ICA1	8302317	8152814	NXPH1	8473585	8792593
104433	50474_at	25	6	109606821	109606797	25	1	LTR40c	LTR/ERVL	109607041	109606623	CEP57L1	109416313	109485135	CD164	109703762	109687717
104601	47492_at	25	1	16795832	16795808	25	1	MER67B	LTR/ERV1	16796020	16795388	NECAP2	16767167	16786573	AL355149.2	16865561	16866070
104691	43438_at	25					2	MER57F	LTR/ERV1
104687	49562_at	25					2	MER21C	LTR/ERVL
105869	58074_at	25					2	HERVK-int	LTR/ERVK
105940	44561_r_at	25					2	HUERS-P1-int	LTR/ERV1
105932	42009_at	25					2	MER92-int	LTR/ERV1
107079	42435_at	25	X	153652845	153652821	25	1	MLT1C	LTR/ERVL-MaLR	153653056	153652679	TAZ	153639854	153650065	ATP6AP1	153656978	153664862
107077	55187_at	25	7	50505281	50505257	25	1	MER21A	LTR/ERVL	50505384	50505183	IKZF1	50343720	50472799	FIGNL1	50518088	50511831
107087	51447_at	25	15	25532880	25532904	25	1	L1M3c	LINE/L1	25532601	25533358	SNURF	25200133	25245423	UBE3A	25684128	25582381
107052	45429_at	25	14	100193549	100193573	25	1	L2c	LINE/L2	100193347	100193643	CYP46A1	100150641	100193638	EML1	100204030	100408397
106896	54198_at	25	1	100728657	100728633	25	1	L1MB7	LINE/L1	100728962	100728269	DBT	100715390	100659736	RTCA	100731763	100758325
106905	42180_at	25	17	14803738	14803762	25	1	MLT1K	LTR/ERVL-MaLR	14803573	14803896	HS3ST3B1	14204400	14252721	PMP22	15168643	15133095
106918	58191_at	25	7	92096190	92096166	25	1	MER67C	LTR/ERV1	92096349	92095804	GATAD1	92076767	92088150	ERVW-1	92107300	92097694
107391	48138_at	25	6	160336003	160335979	25	1	L1M3b	LINE/L1	160336148	160335663	MAS1	160327974	160329108	IGF2R	160390131	160534539
107395	44421_s_at	25	6	167578257	167578233	25	1	L2a	LINE/L2	167578308	167578165	GPR31	167571817	167569759	UNC93A	167684657	167729507
107396	44421_s_at	25	6	167578256	167578232	25	1	L2a	LINE/L2	167578308	167578165	GPR31	167571817	167569759	UNC93A	167684657	167729507
107377	42335_at	25	3	146759860	146759836	25	1	L2a	LINE/L2	146760065	146759795	PLSCR5	146324003	146294342	ZIC4	147124647	147103833
107461	42847_at	25	7	102340015	102339991	25	1	MER73	LTR/ERVL	102340089	102339494	AC105052.1	102319318	102312908	FAM185A	102389418	102449672
108355	44270_at	25	13	43424089	43424065	25	1	Charlie1a	DNA/hAT-Charlie	43424216	43423715	FAM216B	43355686	43365683	EPSTI1	43566407	43460524
107218	44950_at	25	11	60678127	60678151	25	1	L2b	LINE/L2	60677826	60678279	PRPF19	60674060	60658202	TMEM109	60681346	60690915
107222	51757_at	25	2	8807157	8807133	25	1	L1ME3C	LINE/L1	8807492	8806764	RNF144A	7057523	7208417	ID2	8818975	8824583
107518	46475_at	25					2	MLT2A2	LTR/ERVL
108280	44765_at	25	4	178385709	178385733	25	1	L2a	LINE/L2	178385507	178385828	AGA	178363657	178351924	RP11-389E17.1	178649911	178911904
108240	56771_at	25					2	LTR48B	LTR/ERV1
108241	56771_at	25					2	LTR48	LTR/ERV1
108616	42015_at	25	20	1642968	1642992	25	1	L1MCa	LINE/L1	1642710	1643113	SIRPG	1638425	1609798	SIRPA	1875154	1920543
108663	44216_r_at	25	1	13988582	13988606	25	1	MER57A1	LTR/ERV1	13988464	13988901	PDPN	13909960	13944452	PRDM2	14026693	14151574
108654	45041_r_at	25	4	416439	416415	25	1	L1M3a	LINE/L1	417377	416152	ZNF141	331603	378653	ZNF721	492945	419604
108655	45041_r_at	25	4	416437	416413	25	1	L1M3a	LINE/L1	417377	416152	ZNF141	331603	378653	ZNF721	492945	419604
108457	50436_at	25	10	77145213	77145189	25	1	MLT1G1	LTR/ERVL-MaLR	77145553	77145061	COMTD1	76995788	76993727	ZNF503	77161664	77157588
108420	45219_at	25	19	9634218	9634194	25	1	MLT1B	LTR/ERVL-MaLR	9634248	9633850	ZNF560	9609283	9577183	ZNF426	9649303	9638667
108421	45219_at	25	19	9634217	9634193	25	1	MLT1B	LTR/ERVL-MaLR	9634248	9633850	ZNF560	9609283	9577183	ZNF426	9649303	9638667
108509	41915_at	25	9	98571986	98571962	25	1	LTR82B	LTR/ERVL	98572141	98571529	DKFZP434H0512	98534605	98537013	ERCC6L2	98637983	98776842
108758	48392_at	25					2	HERVK13-int	LTR/ERVK
109448	43597_r_at	25	6	170125894	170125918	25	1	MER65A	LTR/ERV1	170125833	170126214	PHF10	170124151	170104001	TCTE3	170151655	170140210
109980	41953_at	25	22	49439793	49439769	24	1	MER66B	LTR/ERV1	49440091	49439644	CTA-299D3.8	48943199	48934712	C22orf34	50051190	49808176
110035	42873_at	25	15	33028699	33028723	25	1	L1M4	LINE/L1	33027999	33028951	GREM1	33010175	33026870	FMN1	33486897	33057747
110036	42873_at	25	15	33028701	33028725	25	1	L1M4	LINE/L1	33027999	33028951	GREM1	33010175	33026870	FMN1	33486897	33057747
109688	44465_r_at	25	7	34408245	34408221	25	1	L2a	LINE/L2	34408555	34408199	BMPER	33944523	34195484	AC005493.1	34699772	34685709
109739	52789_at	25	12	48055869	48055845	25	1	MLT1A0	LTR/ERVL-MaLR	48056024	48055676	PCED1B	47473386	47630443	RPAP3	48099844	48057070
108561	54980_at	25	3	112315738	112315714	25	1	LTR108a_Mam	LTR/ERVL	112316057	112315623	SLC35A5	112280556	112304424	CCDC80	112368377	112323407
108589	43126_at	25	7	423370	423394	25	1	L1MD2	LINE/L1	422674	423669	AC187652.1	302918	304070	PDGFA	559933	536895
108585	46861_at	25	20	46999224	46999248	25	1	LTR48	LTR/ERV1	46998915	46999532	SULF2	46415360	46285092	PREX1	47444420	47240790
109871	53031_s_at	25	12	112277662	112277638	25	1	MLT1J2	LTR/ERVL-MaLR	112277914	112277524	ALDH2	112204691	112247782	MAPKAPK5	112279782	112334343
109911	47647_at	25	5	90750240	90750264	25	1	L2c	LINE/L2	90750042	90750366	ARRDC3	90679176	90664541	NR2F1	92919043	92930321
111265	46896_at	25	12	12479197	12479173	25	1	MLT1L	LTR/ERVL-MaLR	12479343	12478971	LRP6	12419946	12268959	MANSC1	12503475	12482198
111264	46896_at	25	12	12479196	12479172	25	1	MLT1L	LTR/ERVL-MaLR	12479343	12478971	LRP6	12419946	12268959	MANSC1	12503475	12482198
109595	42633_r_at	25					2	LTR61	LTR/ERV1
109599	46911_at	25	16	89298963	89298987	25	1	HERVL74-int	LTR/ERVL	89298848	89298987	ZNF778	89284118	89295363	ANKRD11	89556969	89334038
109598	46911_at	25	16	89298962	89298986	25	1	HERVL74-int	LTR/ERVL	89298848	89298987	ZNF778	89284118	89295363	ANKRD11	89556969	89334038
109623	43129_at	25	17	27203320	27203296	25	1	MLT1G1	LTR/ERVL-MaLR	27203363	27203178	ERAL1	27181956	27188085	FLOT2	27224697	27206353
110753	48625_at	25					2	MER61F	LTR/ERV1
110759	42380_at	25	2	88352567	88352543	25	1	Ricksha_a	DNA/MULE-MuDR	88352567	88352453	KRCC1	88355248	88326724	SMYD1	88367299	88412906
109777	48000_at	25	15	100892092	100892116	25	1	MLT1F1	LTR/ERVL-MaLR	100891832	100892391	ADAMTS17	100882210	100511794	CERS3	101085200	100940600
109820	42788_at	25	15	22881132	22881156	25	1	LTR24B	LTR/ERV1	22880877	22881422	TUBGCP5	22833395	22873892	CYFIP1	22892005	23006016
109836	45443_at	25	11	74695018	74695042	25	1	HERVL40-int	LTR/ERVL	74694861	74695199	SPCS2	74660292	74690076	NEU3	74699179	74729938
109478	43126_at	25	7	423536	423560	25	1	L1MD2	LINE/L1	422674	423669	AC187652.1	302918	304070	PDGFA	559933	536895
109492	55974_at	25	6	138262494	138262470	25	1	MLT1J	LTR/ERVL-MaLR	138262513	138262109	TNFAIP3	138188351	138204449	PERP	138428648	138411923
109534	54425_at	25	2	207660785	207660809	25	1	LTR67B	LTR/ERVL	207660559	207660845	FASTKD2	207630081	207657233	CPO	207804278	207834198
112110	50436_at	25	10	77145212	77145188	25	1	MLT1G1	LTR/ERVL-MaLR	77145553	77145061	COMTD1	76995788	76993727	ZNF503	77161664	77157588
112083	42452_at	25	11	76414046	76414070	25	1	MLT1H	LTR/ERVL-MaLR	76413790	76414289	LRRC32	76381791	76368568	TSKU	76493295	76509198
112041	59238_r_at	25	7	134866175	134866199	25	1	HERV15-int	LTR/ERV1	134865310	134866218	TMEM140	134832824	134850650	WDR91	134896316	134868590
112216	58191_at	25	7	92096278	92096254	25	1	MER67C	LTR/ERV1	92096349	92095804	GATAD1	92076767	92088150	ERVW-1	92107300	92097694
112210	43438_at	25	6	29520646	29520622	25	1	MER57F	LTR/ERV1	29520710	29520305	MAS1L	29455738	29454474	UBD	29527702	29523292
112608	54132_f_at	25					2	LTR6B	LTR/ERV1
112568	41995_at	25	X	133660509	133660485	25	1	L1MEg	LINE/L1	133660736	133660475	HPRT1	133594183	133654543	PLAC1	133898352	133699868
110955	43081_f_at	25	11	77282214	77282238	25	1	LTR61	LTR/ERV1	77281967	77282500	CLNS1A	77348850	77225981	AQP11	77300436	77321400
112265	51822_at	25	3	156465362	156465338	25	1	MLT1L	LTR/ERVL-MaLR	156465696	156465188	TIPARP	156391024	156424559	LEKR1	156543270	156763918
113367	48179_at	25	7	65472464	65472440	25	1	HERVK-int	LTR/ERVK	65472790	65470666	GUSB	65447301	65425671	ASL	65540785	65558545
113317	58041_at	25	2	242518512	242518536	25	1	L1MB5	LINE/L1	242518428	242518593	BOK	242498136	242513546	THAP4	242576864	242523820
113316	58041_at	25	2	242518511	242518535	25	1	L1MB5	LINE/L1	242518428	242518593	BOK	242498136	242513546	THAP4	242576864	242523820
113327	42633_r_at	25	14	24167984	24168008	25	1	LTR61	LTR/ERV1	24167610	24168177	DHRS2	24099324	24114848	DHRS4-AS1	24458048	24407940
115019	52768_at	25	9	102736690	102736714	25	1	L4_C_Mam	LINE/RTE-X	102736470	102736801	STX17	102668915	102732618	ERP44	102861322	102741461
115078	49632_at	25	12	68062525	68062549	25	1	L1M5	LINE/L1	68062183	68062656	DYRK2	68042118	68059186	IFNG	68553527	68548548
115067	47173_i_at	25	15	57593157	57593181	25	1	L1MC5a	LINE/L1	57593103	57593309	TCF12	57210821	57591479	CGNL1	57668165	57842925
111031	44206_at	25	19	567056	567032	25	1	HERV3-int	LTR/ERV1	567281	566855	GZMM	544034	549919	BSG	571297	583493
111022	42378_r_at	25	8	56977494	56977518	25	1	L1MB2	LINE/L1	56977147	56977543	LYN	56792372	56923939	RPS20	56987069	56979854
114705	55320_at	25	2	75144991	75144967	25	1	L2a	LINE/L2	75145104	75144807	HK2	75061108	75120486	POLE4	75185619	75197255
114766	56796_at	25	11	96439563	96439587	25	1	MLT1J1	LTR/ERVL-MaLR	96439298	96439749	JRKL	96123153	96240738	CNTN5	98891683	100229616
114806	58782_r_at	25	11	107190215	107190191	25	1	L1M2	LINE/L1	107191645	107189684	GUCY1A2	106889250	106555148	CWF19L2	107328572	107197071
113879	54132_f_at	25					2	LTR6B	LTR/ERV1
113880	59295_at	25	1	35327059	35327035	25	1	LTR48B	LTR/ERV1	35327544	35326972	GJA4	35258599	35261348	DLGAP3	35395186	35331037
113742	42012_at	25	20	57714792	57714816	25	1	Kanga1b	DNA/TcMar-Tc2	57714487	57715222	SLMO2	57617964	57608200	ZNF831	57766075	57834168
113741	42012_at	25	20	57714793	57714817	25	1	Kanga1b	DNA/TcMar-Tc2	57714487	57715222	SLMO2	57617964	57608200	ZNF831	57766075	57834168
113680	47174_r_at	25	15	57593249	57593273	25	1	L1MC5a	LINE/L1	57593103	57593309	TCF12	57210821	57591479	CGNL1	57668165	57842925
113762	57313_r_at	25	11	124679036	124679060	25	1	L1ME1	LINE/L1	124678189	124679305	MSANTD2	124670569	124636394	ROBO3	124735282	124751366
113729	49083_at	25					2	HERVS71-int	LTR/ERV1
116251	47249_r_at	25	1	145045358	145045382	25	1	MLT1H1-int	LTR/ERVL-MaLR	145045357	145045803	AL590452.1	144989309	144991365	SEC22B	145096220	145116922
116260	46062_at	25	11	36499486	36499510	25	1	LTR37B	LTR/ERV1	36499145	36499609	PRR5L	36317838	36486754	TRAF6	36531822	36508577
112475	47647_at	25	5	90750106	90750130	25	1	L2c	LINE/L2	90750042	90750366	ARRDC3	90679176	90664541	NR2F1	92919043	92930321
112527	51307_at	25	12	4803428	4803452	25	1	LTR37A	LTR/ERV1	4803169	4803533	AKAP3	4758213	4724674	GALNT8	4829507	4960277
116308	58191_at	25	7	92096195	92096171	25	1	MER67C	LTR/ERV1	92096349	92095804	GATAD1	92076767	92088150	ERVW-1	92107300	92097694
116340	44216_r_at	25	1	13988777	13988801	25	1	MER57A1	LTR/ERV1	13988464	13988901	PDPN	13909960	13944452	PRDM2	14026693	14151574
116269	49632_at	25	12	68062409	68062433	25	1	L1M5	LINE/L1	68062183	68062656	DYRK2	68042118	68059186	IFNG	68553527	68548548
115973	57698_at	25	10	82196456	82196480	25	1	MER39B	LTR/ERV1	82196325	82196938	FAM213A	82167585	82192753	TSPAN14	82213922	82282387
115980	47809_at	25	4	40169016	40169040	25	1	L1MEj	LINE/L1	40168822	40170337	N4BP2	40058446	40159872	RHOH	40192673	40246281
116030	51483_at	25	3	185549060	185549084	25	1	HAL1	LINE/L1	185548351	185549108	C3orf65	185430316	185447575	TRA2B	185655924	185633694
113379	48930_r_at	25	12	121393552	121393528	25	1	L2	LINE/L2	121393600	121393463	SPPL3	121342174	121200313	HNF1A	121416346	121440899
113385	56771_at	25					2	LTR48B	LTR/ERV1
113787	56728_at	25	12	11325391	11325415	25	1	HAL1	LINE/L1	11325213	11325530	TAS2R30	11287243	11285557	TAS2R42	11339543	11338599
113811	42295_at	25	17	45060394	45060370	25	1	MER89	LTR/ERV1	45060568	45060125	RPRML	45056614	45055523	CDC27	45266788	45195069
113809	42480_at	25	6	118947629	118947653	25	1	LTR30	LTR/ERV1	118947268	118947965	PLN	118869461	118881893	MCM9	119256327	119134605
115929	56605_at	25	4	115256318	115256294	25	1	L1MEh	LINE/L1	115256446	115255947	ARSJ	114900883	114821440	UGT8	115519611	115599380
114914	57698_at	25	10	82196457	82196481	25	1	MER39B	LTR/ERV1	82196325	82196938	FAM213A	82167585	82192753	TSPAN14	82213922	82282387
114826	43126_at	25	7	423452	423476	25	1	L1MD2	LINE/L1	422674	423669	AC187652.1	302918	304070	PDGFA	559933	536895
114883	50212_at	25	6	28127027	28127051	25	1	L2b	LINE/L2	28126729	28127235	ZKSCAN8	28109716	28124089	ZSCAN9	28192664	28201260
115849	55117_at	25	11	66015158	66015182	25	1	L2b	LINE/L2	66014503	66015274	PACS1	65837834	66012218	KLC2	66024765	66035331
117280	47343_at	25					2	MER66D	LTR/ERV1
117575	55153_at	25	4	145122892	145122868	25	1	MLT1G	LTR/ERVL-MaLR	145123305	145122765	GYPA	145061904	145030457	HHIP	145567173	145666423
113547	43126_at	25	7	423453	423477	25	1	L1MD2	LINE/L1	422674	423669	AC187652.1	302918	304070	PDGFA	559933	536895
118467	46761_at	25	5	43575213	43575189	25	1	LTR49-int	LTR/ERV1	43575377	43575140	PAIP1	43557860	43526369	NNT	43602794	43707507
117178	50474_at	25	6	109606857	109606833	25	1	LTR40c	LTR/ERVL	109607041	109606623	CEP57L1	109416313	109485135	CD164	109703762	109687717
117140	43863_i_at	25	12	93979929	93979953	25	1	Tigger16a	DNA/TcMar-Tigger	93979905	93980312	SOCS2	93963590	93977263	CRADD	94071151	94288616
117148	44298_at	25	8	59574265	59574289	25	1	AluJr	SINE/Alu	59574009	59574319	NSMAF	59572403	59496063	TOX	60031767	59717977
117131	44950_at	25	11	60678237	60678261	24	1	L2b	LINE/L2	60677826	60678279	PRPF19	60674060	60658202	TMEM109	60681346	60690915
117136	47707_at	25	7	8387483	8387507	25	1	MLT1A	LTR/ERVL-MaLR	8387402	8387697	ICA1	8302317	8152814	NXPH1	8473585	8792593
117327	41915_at	25	9	98572073	98572049	25	1	LTR82B	LTR/ERVL	98572141	98571529	DKFZP434H0512	98534605	98537013	ERCC6L2	98637983	98776842
117492	42128_at	25	4	113374300	113374324	25	1	L2c	LINE/L2	113374253	113374442	ALPK1	113206665	113363776	NEUROG2	113437328	113434672
117406	42378_r_at	25					2	L1MB2	LINE/L1
118414	59409_at	25					2	MER49	LTR/ERV1
118410	50800_at	25					2	MER49	LTR/ERV1
117741	49975_at	25	19	28221383	28221359	25	1	ALR/Alpha	Satellite/centr	28221894	28218701	ZNF254	24216276	24312654	UQCRFS1	29704448	29698173
117757	51234_at	25	11	10900621	10900645	25	1	LTR33A	LTR/ERVL	10900242	10900861	ZBED5	10880343	10833621	GALNT18	11643552	11292423
118845	42842_at	25	16	21808181	21808157	25	1	LTR52	LTR/ERVL	21808286	21808120	OTOA	21689835	21772050	61E3.4	30265831	21845890
118821	49663_at	25	4	74128190	74128214	25	1	MLT1J1-int	LTR/ERVL-MaLR	74127529	74128787	ANKRD17	74124515	73939093	ALB	74262831	74287129
118811	43864_r_at	25	12	93980004	93980028	25	1	Tigger16a	DNA/TcMar-Tigger	93979905	93980312	SOCS2	93963590	93977263	CRADD	94071151	94288616
118659	55187_at	25	7	50505276	50505252	25	1	MER21A	LTR/ERVL	50505384	50505183	IKZF1	50343720	50472799	FIGNL1	50518088	50511831
119024	47651_at	25					2	MER49	LTR/ERV1
119861	42009_at	25	4	5518706	5518682	25	1	MER31-int	LTR/ERV1	5519907	5518266	STK32B	5053169	5502725	C4orf6	5526296	5529528
119921	48000_at	25	15	100892004	100892028	25	1	MLT1F1	LTR/ERVL-MaLR	100891832	100892391	ADAMTS17	100882210	100511794	CERS3	101085200	100940600
119730	55168_f_at	25	10	81823023	81822999	25	1	MER4B-int	LTR/ERV1	81823148	81822987	SFTPD	81742927	81697496	TMEM254	81838402	81852313
119780	58041_at	25	2	242518250	242518274	25	1	L1M5	LINE/L1	242517806	242518372	BOK	242498136	242513546	THAP4	242576864	242523820
119695	43079_at	25	2	219121960	219121984	25	1	MIRb	SINE/MIR	219121944	219122075	ARPC2	219081817	219119079	GPBAR1	219124219	219128582
120195	47651_at	25	4	90041823	90041847	25	1	MER49	LTR/ERV1	90041709	90042016	TIGD2	90033968	90036050	GPRIN3	90229161	90165429
120256	42410_at	25	7	15736148	15736172	25	1	MER51A	LTR/ERV1	15736125	15736591	MEOX2	15726437	15650837	ISPD	16460947	16130817
121027	58191_at	25					2	MER67C	LTR/ERV1
120144	50655_at	25	3	60899573	60899549	25	1	MLT1G1	LTR/ERVL-MaLR	60899715	60899242	AC099780.1	59957583	59957215	PTPRG	61547243	62283288
119994	59409_at	25	11	45701105	45701081	25	1	MER49	LTR/ERV1	45701944	45701035	CHST1	45687172	45670427	CTD-2210P24.4	45792983	45793909
120025	42633_r_at	25	14	24168038	24168062	25	1	LTR61	LTR/ERV1	24167610	24168177	DHRS2	24099324	24114848	DHRS4-AS1	24458048	24407940
120082	56605_at	25	4	115256063	115256039	25	1	L1MEh	LINE/L1	115256446	115255947	ARSJ	114900883	114821440	UGT8	115519611	115599380
121107	42923_at	25	4	152221948	152221924	25	1	L2	LINE/L2	152222199	152221766	PRSS48	152198323	152212605	FAM160A1	152330368	152584784
121105	42128_at	25	4	113374178	113374202	25	1	L2c	LINE/L2	113373964	113374225	ALPK1	113206665	113363776	NEUROG2	113437328	113434672
121070	54422_at	25	20	48894889	48894913	25	1	L2a	LINE/L2	48894703	48895190	CEBPB	48807376	48809212	PTPN1	49126891	49201299
121052	42176_at	25	16	58480882	58480906	25	1	MER20	DNA/hAT-Charlie	58480844	58480918	GINS3	58328984	58440048	NDRG4	58496750	58547532
121480	46045_f_at	25					2	PABL_B	LTR/ERV1
121291	42480_at	25	6	118947464	118947488	25	1	LTR30	LTR/ERV1	118947268	118947965	PLN	118869461	118881893	MCM9	119256327	119134605
121277	42923_at	25	4	152222177	152222153	25	1	L2	LINE/L2	152222199	152221766	PRSS48	152198323	152212605	FAM160A1	152330368	152584784
121279	44765_at	25	4	178385702	178385726	25	1	L2a	LINE/L2	178385507	178385828	AGA	178363657	178351924	RP11-389E17.1	178649911	178911904
121157	58191_at	25	7	92096044	92096020	25	1	MER67C	LTR/ERV1	92096349	92095804	GATAD1	92076767	92088150	ERVW-1	92107300	92097694
121383	47647_at	25	5	90750131	90750155	25	1	L2c	LINE/L2	90750042	90750366	ARRDC3	90679176	90664541	NR2F1	92919043	92930321
121546	48392_at	25					2	HERVK13-int	LTR/ERVK
122596	51370_f_at	25					2	AluJr	SINE/Alu
122666	47330_at	25					2	HERVK9-int	LTR/ERVK
122656	41953_at	25	22	49439913	49439889	25	1	MER66B	LTR/ERV1	49440091	49439644	CTA-299D3.8	48943199	48934712	C22orf34	50051190	49808176
122751	42192_at	25	9	35924042	35924066	25	1	LTR54	LTR/ERV1	35923898	35924308	HRCT1	35906189	35907138	OR2S2	35958151	35957105
122715	42842_at	25	16	21808269	21808245	25	1	LTR52	LTR/ERVL	21808286	21808120	OTOA	21689835	21772050	61E3.4	30265831	21845890
122505	42936_at	25	17	75564694	75564718	25	1	L1MB5	LINE/L1	75564651	75565092	SEPT9	75276651	75496678	FLJ45079	75878659	75875109
122560	47343_at	25					2	MER66D	LTR/ERV1
124100	42146_at	25	18	11673207	11673231	25	1	LTR16A2	LTR/ERVL	11672921	11673249	PIEZO2	11148587	10666480	GNAL	11688955	11885684
124045	42032_at	25	4	71677569	71677593	24	1	L1MC3	LINE/L1	71677175	71677961	RUFY3	71569921	71673032	GRSF1	71705662	71681499
124095	59296_at	25					2	L1MB7	LINE/L1
124023	50442_at	25	3	55394709	55394685	25	1	L2	LINE/L2	55394903	55394621	LRTM1	55001115	54952264	WNT5A	55523973	55499743
124028	44218_at	25	6	11079140	11079164	25	1	Charlie7	DNA/hAT-Charlie	11079105	11079246	ELOVL2	11044547	10980992	SMIM13	11094266	11138964
123920	45413_at	25					2	MER20B	DNA/hAT-Charlie
122450	54198_at	25	1	100728581	100728557	25	1	L1MB7	LINE/L1	100728962	100728269	DBT	100715390	100659736	RTCA	100731763	100758325
126411	56032_at	25					2	LTR30	LTR/ERV1
126437	42373_at	25					2	MER61A	LTR/ERV1
125372	44218_at	25	6	11079205	11079229	25	1	Charlie7	DNA/hAT-Charlie	11079105	11079246	ELOVL2	11044547	10980992	SMIM13	11094266	11138964
125403	42017_at	25	5	126802944	126802968	25	1	L2a	LINE/L2	126802866	126803123	MEGF10	126626523	126801429	PRRC1	126853301	126890781
122372	43597_r_at	25	6	170126004	170126028	25	1	MER65A	LTR/ERV1	170125833	170126214	PHF10	170124151	170104001	TCTE3	170151655	170140210
122274	54230_at	25	11	65537658	65537634	25	1	L1MC4	LINE/L1	65537685	65536754	RNASEH2C	65488418	65482367	AP5B1	65548273	65543364
125107	45014_at	25	8	38398709	38398685	25	1	LTR48	LTR/ERV1	38399113	38398445	C8orf86	38386180	38368352	TACC1	38585704	38710546
125066	49860_at	25	10	102814512	102814488	25	1	LTR16C	LTR/ERVL	102814887	102814418	SFXN3	102790991	102800998	KAZALD1	102821598	102827888
125096	42434_r_at	25	2	219784617	219784593	25	1	L1MEg	LINE/L1	219784923	219784468	WNT10A	219745085	219764303	CDK5R2	219824377	219826876
123685	42400_at	25	2	216804077	216804053	25	1	LTR82B	LTR/ERVL	216804344	216803956	FN1	216300895	216225163	MREG	216898819	216809213
123670	54230_at	25	11	65537675	65537651	25	1	L1MC4	LINE/L1	65537685	65536754	RNASEH2C	65488418	65482367	AP5B1	65548273	65543364
127732	44421_s_at	25	6	167578210	167578186	25	1	L2a	LINE/L2	167578308	167578165	GPR31	167571817	167569759	UNC93A	167684657	167729507
127479	45990_at	25					2	LTR22B	LTR/ERVK
127523	43230_at	25	4	159101416	159101440	25	1	MamGypsy2-I	LTR/Gypsy	159101270	159101529	FAM198B	159094470	159045626	TMEM144	159122756	159176563
127503	AFFX-HUMRGE/M10098_5_at	25	GL000220.1	109367	109391	25	1	SSU-rRNA_Hsa	rRNA	109078	110946
127506	42435_at	25	X	153652875	153652851	25	1	MLT1C	LTR/ERVL-MaLR	153653056	153652679	TAZ	153639854	153650065	ATP6AP1	153656978	153664862
124819	AFFX-HUMRGE/M10098_M_at	25					2	SSU-rRNA_Hsa	rRNA
124971	51483_at	25	3	185549029	185549053	25	1	HAL1	LINE/L1	185548351	185549108	C3orf65	185430316	185447575	TRA2B	185655924	185633694
125054	58782_r_at	25	11	107190063	107190039	25	1	L1M2	LINE/L1	107191645	107189684	GUCY1A2	106889250	106555148	CWF19L2	107328572	107197071
125356	43734_at	25	2	187288159	187288135	25	1	MLT1E1	LTR/ERVL-MaLR	187288201	187288057	FSIP2	186603355	186698017	ZC3H15	187350883	187374090
127802	55320_at	25	2	75145189	75145165	25	1	L2	LINE/L2	75145636	75145127	HK2	75061108	75120486	POLE4	75185619	75197255
126144	43230_at	25	4	159101413	159101437	25	1	MamGypsy2-I	LTR/Gypsy	159101270	159101529	FAM198B	159094470	159045626	TMEM144	159122756	159176563
126134	54425_at	25	2	207660815	207660839	25	1	LTR67B	LTR/ERVL	207660559	207660845	FASTKD2	207630081	207657233	CPO	207804278	207834198
123779	54348_at	25	16	52616296	52616320	25	1	Tigger13a	DNA/TcMar-Tigger	52616113	52616809	TOX3	52581714	52471917	CHD9	53088945	53363062
123767	51447_at	25	15	25533168	25533192	25	1	L1M3c	LINE/L1	25532601	25533358	SNURF	25200133	25245423	UBE3A	25684128	25582381
123766	51757_at	25	2	8807320	8807296	25	1	L1ME3C	LINE/L1	8807492	8806764	RNF144A	7057523	7208417	ID2	8818975	8824583
128904	45429_at	25	14	100193473	100193497	25	1	L2c	LINE/L2	100193347	100193643	CYP46A1	100150641	100193638	EML1	100204030	100408397
126575	56728_at	25	12	11325233	11325257	25	1	HAL1	LINE/L1	11325213	11325530	TAS2R30	11287243	11285557	TAS2R42	11339543	11338599
124923	44950_at	25	11	60678004	60678028	25	1	L2b	LINE/L2	60677826	60678279	PRPF19	60674060	60658202	TMEM109	60681346	60690915
126701	51822_at	25	3	156465470	156465446	25	1	MLT1L	LTR/ERVL-MaLR	156465696	156465188	TIPARP	156391024	156424559	LEKR1	156543270	156763918
123559	59477_r_at	25	3	171358154	171358130	25	1	L1MB7	LINE/L1	171358329	171357699	PLD1	171528740	171318195	PP13439	171527714	171509580
123541	49668_at	25					2	L1MEd	LINE/L1
129187	53031_s_at	25	12	112277647	112277623	25	1	MLT1J2	LTR/ERVL-MaLR	112277914	112277524	ALDH2	112204691	112247782	MAPKAPK5	112279782	112334343
129186	53031_s_at	25	12	112277648	112277624	25	1	MLT1J2	LTR/ERVL-MaLR	112277914	112277524	ALDH2	112204691	112247782	MAPKAPK5	112279782	112334343
128806	46761_at	25	5	43575271	43575247	25	1	LTR49-int	LTR/ERV1	43575377	43575140	PAIP1	43557860	43526369	NNT	43602794	43707507
128868	42378_r_at	25					2	L1MB2	LINE/L1
128869	43276_r_at	25	2	496563	496587	25	1	L2	LINE/L2	496522	496816	FAM150B	288851	279558	TMEM18	677439	667335
128843	42854_r_at	25	4	12870063	12870039	25	1	L1ME3B	LINE/L1	12870197	12869937	HS3ST1	11431389	11394774	RAB28	13485989	13362978
128832	43655_at	25	6	37509083	37509107	25	1	MIR	SINE/MIR	37509027	37509129	CCDC167	37467698	37450696	MDGA1	37667082	37598455
128833	43655_at	25	6	37509084	37509108	25	1	MIR	SINE/MIR	37509027	37509129	CCDC167	37467698	37450696	MDGA1	37667082	37598455
127990	48000_at	25	15	100892022	100892046	25	1	MLT1F1	LTR/ERVL-MaLR	100891832	100892391	ADAMTS17	100882210	100511794	CERS3	101085200	100940600
129150	AFFX-HUMRGE/M10098_M_at	25					2	SSU-rRNA_Hsa	rRNA
129140	54810_i_at	25	14	32736508	32736484	25	1	L2a	LINE/L2	32736563	32736470	ARHGAP5	32545320	32628934	AKAP6	32798479	33300567
129139	54810_i_at	25	14	32736509	32736485	25	1	L2a	LINE/L2	32736563	32736470	ARHGAP5	32545320	32628934	AKAP6	32798479	33300567
128773	50800_at	25					2	MER49	LTR/ERV1
128775	48930_r_at	25	12	121393550	121393526	25	1	L2	LINE/L2	121393600	121393463	SPPL3	121342174	121200313	HNF1A	121416346	121440899
128699	42452_at	25	11	76414088	76414112	25	1	MLT1H	LTR/ERVL-MaLR	76413790	76414289	LRRC32	76381791	76368568	TSKU	76493295	76509198
129982	49083_at	25	10	54712161	54712137	25	1	HERVS71-int	LTR/ERV1	54715345	54706668	MBL2	54531460	54525140	PCDH15	57387702	55562531
130319	42400_at	25	2	216804107	216804083	25	1	LTR82B	LTR/ERVL	216804344	216803956	FN1	216300895	216225163	MREG	216898819	216809213
130294	47809_at	25	4	40169091	40169115	25	1	L1MEj	LINE/L1	40168822	40170337	N4BP2	40058446	40159872	RHOH	40192673	40246281
126321	49668_at	25	10	47590705	47590681	25	1	L1MEd	LINE/L1	47590838	47590449	AGAP10	47239738	47191844	ANTXRL	47657581	47701443
126206	47479_at	25	19	57817424	57817448	25	1	L1ME3	LINE/L1	57817289	57817540	ZNF460	57791419	57804937	ZNF543	57831877	57842144
130409	51370_f_at	25					2	AluJo	SINE/Alu
130111	48930_r_at	25	12	121393546	121393522	25	1	L2	LINE/L2	121393600	121393463	SPPL3	121342174	121200313	HNF1A	121416346	121440899
131218	59477_r_at	25	3	171358140	171358116	25	1	L1MB7	LINE/L1	171358329	171357699	PLD1	171528740	171318195	PP13439	171527714	171509580
130555	42820_at	25	7	13503757	13503781	25	1	MIRb	SINE/MIR	13503756	13503871	ARL4A	12726481	12730559	ETV1	14031050	13930853
131401	50212_at	25	6	28127068	28127092	25	1	L2b	LINE/L2	28126729	28127235	ZKSCAN8	28109716	28124089	ZSCAN9	28192664	28201260
131470	42009_at	25	4	5518774	5518750	25	1	MER31-int	LTR/ERV1	5519907	5518266	STK32B	5053169	5502725	C4orf6	5526296	5529528
131481	49860_at	25	10	102814509	102814485	25	1	LTR16C	LTR/ERVL	102814887	102814418	SFXN3	102790991	102800998	KAZALD1	102821598	102827888
131607	42219_at	25	5	140425970	140425946	25	1	MER92A	LTR/ERV1	140426207	140425824	PCDHAC2	140345820	140391936	PCDHB1	140430979	140433512
131652	58074_at	25	22	23883639	23883663	25	1	HERVK-int	LTR/ERVK	23881907	23888195	BCR	23521891	23660224	IGLL1	23922495	23915312
131583	56032_at	25					2	LTR30	LTR/ERV1
131643	45014_at	25	8	38398668	38398644	25	1	LTR48	LTR/ERV1	38399113	38398445	C8orf86	38386180	38368352	TACC1	38585704	38710546
131584	56032_at	25					2	LTR30	LTR/ERV1
132486	55320_at	25	2	75144956	75144932	25	1	L2a	LINE/L2	75145104	75144807	HK2	75061108	75120486	POLE4	75185619	75197255
131786	46062_at	25	11	36499378	36499402	25	1	LTR37B	LTR/ERV1	36499145	36499609	PRR5L	36317838	36486754	TRAF6	36531822	36508577
131821	45851_at	25	11	1331829	1331853	25	1	MER41C	LTR/ERV1	1331502	1332023	AC136297.1	1295809	1296033	BRSK2	1411129	1483919
131795	43272_at	25	19	35340097	35340073	25	1	MER49	LTR/ERV1	35340619	35339926	ZNF599	35264134	35248979	ZNF30	35417807	35436074
132565	44298_at	25	8	59574367	59574391	25	1	LTR47A	LTR/ERVL	59574323	59574518	NSMAF	59572403	59496063	TOX	60031767	59717977
132567	44298_at	25	8	59574365	59574389	25	1	LTR47A	LTR/ERVL	59574323	59574518	NSMAF	59572403	59496063	TOX	60031767	59717977
132566	44298_at	25	8	59574366	59574390	25	1	LTR47A	LTR/ERVL	59574323	59574518	NSMAF	59572403	59496063	TOX	60031767	59717977
132598	44298_at	25	8	59574374	59574398	25	1	LTR47A	LTR/ERVL	59574323	59574518	NSMAF	59572403	59496063	TOX	60031767	59717977
132535	55168_f_at	25	10	81823020	81822996	25	1	MER4B-int	LTR/ERV1	81823148	81822987	SFTPD	81742927	81697496	TMEM254	81838402	81852313
132700	42480_at	25	6	118947777	118947801	25	1	LTR30	LTR/ERV1	118947268	118947965	PLN	118869461	118881893	MCM9	119256327	119134605
132952	59295_at	25	1	35327354	35327330	25	1	LTR48B	LTR/ERV1	35327544	35326972	GJA4	35258599	35261348	DLGAP3	35395186	35331037
132810	48000_at	25	15	100892076	100892100	25	1	MLT1F1	LTR/ERVL-MaLR	100891832	100892391	ADAMTS17	100882210	100511794	CERS3	101085200	100940600
133832	56670_at	25	10	119862917	119862941	25	1	LTR16C	LTR/ERVL	119862885	119863279	RAB11FIP2	119806114	119764427	FAM204A	120101840	120065401
133114	44819_at	25	X	53199024	53199048	25	1	Charlie17	DNA/hAT-Charlie	53198745	53199269	TSPYL2	53111549	53117722	KDM5C	53254604	53220503
133780	58782_r_at	25	11	107190218	107190194	25	1	L1M2	LINE/L1	107191645	107189684	GUCY1A2	106889250	106555148	CWF19L2	107328572	107197071
133095	47174_r_at	25	15	57593155	57593179	25	1	L1MC5a	LINE/L1	57593103	57593309	TCF12	57210821	57591479	CGNL1	57668165	57842925
133108	56728_at	25	12	11325385	11325409	25	1	HAL1	LINE/L1	11325213	11325530	TAS2R30	11287243	11285557	TAS2R42	11339543	11338599
133061	54810_i_at	25	14	32736507	32736483	25	1	L2a	LINE/L2	32736563	32736470	ARHGAP5	32545320	32628934	AKAP6	32798479	33300567
133062	54810_i_at	25	14	32736506	32736482	25	1	L2a	LINE/L2	32736563	32736470	ARHGAP5	32545320	32628934	AKAP6	32798479	33300567
134207	51483_at	25	3	185548980	185549004	25	1	HAL1	LINE/L1	185548351	185549108	C3orf65	185430316	185447575	TRA2B	185655924	185633694
133959	46937_r_at	25					2	L1M3	LINE/L1
134053	55877_at	25					2	ERVL-B4-int	LTR/ERVL
133964	46761_at	25	5	43575261	43575237	25	1	LTR49-int	LTR/ERV1	43575377	43575140	PAIP1	43557860	43526369	NNT	43602794	43707507
133965	52789_at	25	12	48055873	48055849	25	1	MLT1A0	LTR/ERVL-MaLR	48056024	48055676	PCED1B	47473386	47630443	RPAP3	48099844	48057070
134006	58836_at	25	8	104457096	104457072	25	1	LTR16B	LTR/ERVL	104457336	104456887	DCAF13	104426942	104455681	RIMS2	104512976	105268322
134012	58764_at	25	7	116863874	116863898	25	1	L2c	LINE/L2	116863555	116863961	AC106873.4	116607526	116605900	WNT2	116963343	116916685
134272	47424_at	25	1	35454207	35454183	25	1	Charlie10	DNA/hAT-Charlie	35454492	35453184	ZMYM6NB	35450954	35447136	ZMYM1	35525387	35581460
134341	59436_at	25	3	151266913	151266889	25	1	HAL1	LINE/L1	151267051	151266357	IGSF10	151176497	151143172	AADACL2	151451704	151479127
134319	49828_at	25	7	150059813	150059789	25	1	MER34B	LTR/ERV1	150060196	150059689	RARRES2	150038763	150035408	REPIN1	150065278	150071133
134364	44013_at	25	10	119244165	119244141	25	1	MLT1J	LTR/ERVL-MaLR	119244209	119243899	PDZD8	119134978	119040000	EMX2	119301955	119309056
135079	42480_at	25	6	118947615	118947639	25	1	LTR30	LTR/ERV1	118947268	118947965	PLN	118869461	118881893	MCM9	119256327	119134605
138024	55153_at	25	4	145123033	145123009	25	1	MLT1G	LTR/ERVL-MaLR	145123305	145122765	GYPA	145061904	145030457	HHIP	145567173	145666423
138081	46045_f_at	25					2	PABL_B	LTR/ERV1
134089	44216_r_at	25	1	13988585	13988609	25	1	MER57A1	LTR/ERV1	13988464	13988901	PDPN	13909960	13944452	PRDM2	14026693	14151574
136345	42175_at	25	4	101013	101037	25	1	MER61C	LTR/ERV1	100917	101224	ZNF595	53179	88099	ZNF732	299110	264464
137641	58836_at	25	8	104457102	104457078	25	1	LTR16B	LTR/ERVL	104457336	104456887	DCAF13	104426942	104455681	RIMS2	104512976	105268322
136791	59346_at	25					2	LTR2	LTR/ERV1
136782	44819_at	25	X	53199014	53199038	25	1	Charlie17	DNA/hAT-Charlie	53198745	53199269	TSPYL2	53111549	53117722	KDM5C	53254604	53220503
135332	54348_at	25	16	52616436	52616460	25	1	Tigger13a	DNA/TcMar-Tigger	52616113	52616809	TOX3	52581714	52471917	CHD9	53088945	53363062
135542	49975_at	25	19	28223742	28223718	25	1	ALR/Alpha	Satellite/centr	28224185	28221931	ZNF254	24216276	24312654	UQCRFS1	29704448	29698173
136492	44206_at	25	19	567013	566989	25	1	HERV3-int	LTR/ERV1	567281	566855	GZMM	544034	549919	BSG	571297	583493
136498	47479_at	25	19	57817425	57817449	25	1	L1ME3	LINE/L1	57817289	57817540	ZNF460	57791419	57804937	ZNF543	57831877	57842144
136445	58074_at	25	22	23883452	23883476	25	1	HERVK-int	LTR/ERVK	23881907	23888195	BCR	23521891	23660224	IGLL1	23922495	23915312
136333	42335_at	25	3	146759952	146759928	25	1	L2a	LINE/L2	146760065	146759795	PLSCR5	146324003	146294342	ZIC4	147124647	147103833
135667	59184_at	25	1	112010848	112010872	25	1	MLT1E1A	LTR/ERVL-MaLR	112010551	112011129	ATP5F1	111991486	112005395	C1orf162	112016414	112021134
135194	45990_at	25					2	LTR22B	LTR/ERVK
135147	42176_at	25	16	58481065	58481089	25	1	L1ME2z	LINE/L1	58480925	58481142	GINS3	58328984	58440048	NDRG4	58496750	58547532
139343	47647_at	25	5	90750239	90750263	25	1	L2c	LINE/L2	90750042	90750366	ARRDC3	90679176	90664541	NR2F1	92919043	92930321
140257	54206_at	25	19	57354527	57354551	25	1	L2	LINE/L2	57354257	57354562	PEG3	57352096	57321445	USP29	57630506	57643294
140236	47809_at	25	4	40169208	40169232	25	1	L1MEj	LINE/L1	40168822	40170337	N4BP2	40058446	40159872	RHOH	40192673	40246281
139324	48459_at	25	4	113193757	113193781	25	1	MER50C	LTR/ERV1	113193431	113193953	AP1AR	113152893	113191203	TIFA	113207059	113196783
139232	44270_at	25					2	Charlie1a	DNA/hAT-Charlie
139292	46025_at	25	6	79953504	79953528	25	1	MLT1I-int	LTR/ERVL-MaLR	79953162	79953666	HMGN3	79944406	79910962	LCA5	80247147	80194708
139287	47492_at	25	1	16795601	16795577	25	1	MER67B	LTR/ERV1	16796020	16795388	NECAP2	16767167	16786573	AL355149.2	16865561	16866070
138960	46761_at	25	5	43575217	43575193	25	1	LTR49-int	LTR/ERV1	43575377	43575140	PAIP1	43557860	43526369	NNT	43602794	43707507
137885	47249_r_at	25	1	145045600	145045624	25	1	MLT1H1-int	LTR/ERVL-MaLR	145045357	145045803	AL590452.1	144989309	144991365	SEC22B	145096220	145116922
137808	42176_at	25	16	58480758	58480782	25	1	L1ME2z	LINE/L1	58480729	58480843	GINS3	58328984	58440048	NDRG4	58496750	58547532
137793	43129_at	25	17	27203675	27203651	25	1	MLT1G1	LTR/ERVL-MaLR	27203727	27203399	ERAL1	27181956	27188085	FLOT2	27224697	27206353
140788	51370_f_at	25					2	AluJr	SINE/Alu
140797	43079_at	25	2	219121987	219122011	25	1	MIRb	SINE/MIR	219121944	219122075	ARPC2	219081817	219119079	GPBAR1	219124219	219128582
142048	49630_at	25	12	90714495	90714519	25	1	MLT1E1A	LTR/ERVL-MaLR	90714417	90714649	ATP2B1	90103077	89981828	CCER1	91348953	91299399
139460	48138_at	25	6	160336033	160336009	25	1	L1M3b	LINE/L1	160336148	160335663	MAS1	160327974	160329108	IGF2R	160390131	160534539
138128	43276_r_at	25	2	496545	496569	25	1	L2	LINE/L2	496522	496816	FAM150B	288851	279558	TMEM18	677439	667335
138174	44394_at	25					2	MER57B1	LTR/ERV1
140570	45990_at	25	9	95596109	95596133	25	1	LTR22B	LTR/ERVK	95596014	95596483	BICD2	95527094	95473645	ZNF484	95640304	95607874
140554	42175_at	25	4	100933	100957	25	1	MER61C	LTR/ERV1	100917	101224	ZNF595	53179	88099	ZNF732	299110	264464
140523	47211_at	25	19	16992952	16992976	25	1	LTR76	LTR/ERV1	16992530	16993201	SIN3B	16940211	16991164	F2RL3	16999671	17003417
141837	42009_at	25					2	MER31-int	LTR/ERV1
142878	45429_at	25	14	100193483	100193507	25	1	L2c	LINE/L2	100193347	100193643	CYP46A1	100150641	100193638	EML1	100204030	100408397
142863	42936_at	25	17	75564678	75564702	25	1	L1MB5	LINE/L1	75564651	75565092	SEPT9	75276651	75496678	FLJ45079	75878659	75875109
139103	43081_f_at	25	11	77286643	77286667	25	1	LTR61	LTR/ERV1	77286505	77287042	CLNS1A	77348850	77225981	AQP11	77300436	77321400
140671	56670_at	25	10	119863070	119863094	25	1	LTR16C	LTR/ERVL	119862885	119863279	RAB11FIP2	119806114	119764427	FAM204A	120101840	120065401
140712	48392_at	25					2	HERVK13-int	LTR/ERVK
141619	43230_at	25	4	159101561	159101585	25	1	MIR	SINE/MIR	159101561	159101626	FAM198B	159094470	159045626	TMEM144	159122756	159176563
141689	50800_at	25					2	MER49	LTR/ERV1
141786	43597_r_at	25	6	170125926	170125950	25	1	MER65A	LTR/ERV1	170125833	170126214	PHF10	170124151	170104001	TCTE3	170151655	170140210
141807	49621_at	25	12	80205832	80205808	25	1	MIRb	SINE/MIR	80205894	80205755	AC073569.1	80198742	80202321	OTOGL	80603233	80772870
139225	42566_at	25					2	L1ME2	LINE/L1
141959	59444_at	25	X	119262481	119262457	25	1	MER51A	LTR/ERV1	119262884	119262133	RHOXF1	119249847	119243011	RHOXF2	119292467	119297945
141926	43701_at	25					2	LTR19B	LTR/ERV1
140648	47424_at	25	1	35454039	35454015	25	1	Charlie10	DNA/hAT-Charlie	35454492	35453184	ZMYM6NB	35450954	35447136	ZMYM1	35525387	35581460
140646	44218_at	25	6	11079198	11079222	25	1	Charlie7	DNA/hAT-Charlie	11079105	11079246	ELOVL2	11044547	10980992	SMIM13	11094266	11138964
143230	50655_at	25	3	60899592	60899568	25	1	MLT1G1	LTR/ERVL-MaLR	60899715	60899242	AC099780.1	59957583	59957215	PTPRG	61547243	62283288
143217	42219_at	25	5	140426041	140426017	25	1	MER92A	LTR/ERV1	140426207	140425824	PCDHAC2	140345820	140391936	PCDHB1	140430979	140433512
143172	42032_at	25	4	71677659	71677683	25	1	L1MC3	LINE/L1	71677175	71677961	RUFY3	71569921	71673032	GRSF1	71705662	71681499
143163	51370_f_at	25					2	AluJr	SINE/Alu
143162	51370_f_at	25					2	AluJr	SINE/Alu
143161	51370_f_at	25	6	109625042	109625066	25	1	AluJr	SINE/Alu	109624977	109625138	CEP57L1	109416313	109485135	CD164	109703762	109687717
143020	42128_at	25	4	113374299	113374323	25	1	L2c	LINE/L2	113374253	113374442	ALPK1	113206665	113363776	NEUROG2	113437328	113434672
143046	43129_at	25	17	27203711	27203687	25	1	MLT1G1	LTR/ERVL-MaLR	27203727	27203399	ERAL1	27181956	27188085	FLOT2	27224697	27206353
143108	54422_at	25	20	48894878	48894902	25	1	L2a	LINE/L2	48894703	48895190	CEBPB	48807376	48809212	PTPN1	49126891	49201299
144076	48625_at	25	10	90780194	90780218	25	1	MER61F	LTR/ERV1	90779711	90780366	FAS	90750414	90775542	CH25H	90967071	90965694
144071	44270_at	25	13	43423964	43423940	25	1	Charlie1a	DNA/hAT-Charlie	43424216	43423715	FAM216B	43355686	43365683	EPSTI1	43566407	43460524
144075	47343_at	25					2	MER66D	LTR/ERV1
144085	47343_at	25	X	51615843	51615867	25	1	MER66D	LTR/ERV1	51615738	51616141	MAGED1	51546103	51645453	RP11-114H20.1	51797351	51793956
143274	47249_r_at	25	1	145045580	145045604	25	1	MLT1H1-int	LTR/ERVL-MaLR	145045357	145045803	AL590452.1	144989309	144991365	SEC22B	145096220	145116922
143284	47424_at	25	1	35454044	35454020	25	1	Charlie10	DNA/hAT-Charlie	35454492	35453184	ZMYM6NB	35450954	35447136	ZMYM1	35525387	35581460
144433	58852_at	25	1	247197071	247197047	25	1	MER70A	LTR/ERVL	247197370	247196922	ZNF695	247171395	247108849	ZNF669	247267674	247263264
144374	43081_f_at	25					2	LTR61	LTR/ERV1
144326	49663_at	25	4	74128293	74128317	25	1	MLT1J1-int	LTR/ERVL-MaLR	74127529	74128787	ANKRD17	74124515	73939093	ALB	74262831	74287129
144123	43438_at	25	6	29520634	29520610	25	1	MER57F	LTR/ERV1	29520710	29520305	MAS1L	29455738	29454474	UBD	29527702	29523292
144543	41995_at	25	X	133660551	133660527	25	1	L1MEg	LINE/L1	133660736	133660475	HPRT1	133594183	133654543	PLAC1	133898352	133699868
144633	43701_at	25					2	LTR19B	LTR/ERV1
145433	42175_at	25					2	MER61C	LTR/ERV1
145352	58074_at	25					2	HERVK-int	LTR/ERVK
145366	49083_at	25					2	HERVS71-int	LTR/ERV1
145381	48179_at	25	7	65472467	65472443	25	1	HERVK-int	LTR/ERVK	65472790	65470666	GUSB	65447301	65425671	ASL	65540785	65558545
145424	58191_at	25	7	92096238	92096214	25	1	MER67C	LTR/ERV1	92096349	92095804	GATAD1	92076767	92088150	ERVW-1	92107300	92097694
145727	44772_at	25	5	43571789	43571765	25	1	LTR49-int	LTR/ERV1	43574124	43571615	PAIP1	43557860	43526369	NNT	43602794	43707507
145452	49083_at	25	10	54712251	54712227	25	1	HERVS71-int	LTR/ERV1	54715345	54706668	MBL2	54531460	54525140	PCDH15	57387702	55562531
145496	55187_at	25	7	50505217	50505193	25	1	MER21A	LTR/ERVL	50505384	50505183	IKZF1	50343720	50472799	FIGNL1	50518088	50511831
145583	56796_at	25	11	96439597	96439621	25	1	MLT1J1	LTR/ERVL-MaLR	96439298	96439749	JRKL	96123153	96240738	CNTN5	98891683	100229616
145625	48179_at	25	7	65472476	65472452	25	1	HERVK-int	LTR/ERVK	65472790	65470666	GUSB	65447301	65425671	ASL	65540785	65558545
145754	56728_at	25	12	11325388	11325412	25	1	HAL1	LINE/L1	11325213	11325530	TAS2R30	11287243	11285557	TAS2R42	11339543	11338599
145760	44270_at	25	13	43424024	43424000	25	1	Charlie1a	DNA/hAT-Charlie	43424216	43423715	FAM216B	43355686	43365683	EPSTI1	43566407	43460524
146728	43438_at	25	6	29520520	29520496	25	1	MER57F	LTR/ERV1	29520710	29520305	MAS1L	29455738	29454474	UBD	29527702	29523292
146707	54206_at	25	19	57354441	57354465	25	1	L2	LINE/L2	57354257	57354562	PEG3	57352096	57321445	USP29	57630506	57643294
146755	59238_r_at	25	7	134866364	134866388	25	1	HERV1_LTRd	LTR/ERV1	134866219	134866749	TMEM140	134832824	134850650	WDR91	134896316	134868590
147131	42079_at	25	11	65490817	65490793	25	1	MER58A	DNA/hAT-Charlie	65490861	65490643	RNASEH2C	65488418	65482367	AP5B1	65548273	65543364
147153	46456_at	25	17	44993679	44993703	25	1	FordPrefect	DNA/hAT-Tip100	44993054	44994061	WNT9B	44910567	44964096	GOSR2	45000483	45124520
147088	44229_at	25	19	52614650	52614674	25	1	Tigger7	DNA/TcMar-Tigger	52614420	52614780	ZNF841	52599018	52567719	ZNF616	52643175	52616344
147089	44229_at	25	19	52614649	52614673	25	1	Tigger7	DNA/TcMar-Tigger	52614420	52614780	ZNF841	52599018	52567719	ZNF616	52643175	52616344
146935	45940_at	25	14	88563809	88563833	25	1	MLT1E3	LTR/ERVL-MaLR	88563412	88563961	GPR65	88471468	88478419	KCNK10	88793251	88649113
146967	46769_at	25	15	49946412	49946436	25	1	MLT1D-int	LTR/ERVL-MaLR	49946328	49946501	DTWD1	49913177	49937333	ATP8B4	50475014	50150435
148310	54980_at	25	3	112315920	112315896	25	1	LTR108a_Mam	LTR/ERVL	112316057	112315623	SLC35A5	112280556	112304424	CCDC80	112368377	112323407
148226	44950_at	25	11	60678167	60678191	25	1	L2b	LINE/L2	60677826	60678279	PRPF19	60674060	60658202	TMEM109	60681346	60690915
148026	45219_at	25	19	9634219	9634195	25	1	MLT1B	LTR/ERVL-MaLR	9634248	9633850	ZNF560	9609283	9577183	ZNF426	9649303	9638667
147952	42378_r_at	25	8	56977386	56977410	25	1	L1MB2	LINE/L1	56977147	56977543	LYN	56792372	56923939	RPS20	56987069	56979854
147963	50474_at	25	6	109607007	109606983	25	1	LTR40c	LTR/ERVL	109607041	109606623	CEP57L1	109416313	109485135	CD164	109703762	109687717
148164	45443_at	25	11	74694895	74694919	25	1	HERVL40-int	LTR/ERVL	74694861	74695199	SPCS2	74660292	74690076	NEU3	74699179	74729938
148214	50442_at	25	3	55394712	55394688	25	1	L2	LINE/L2	55394903	55394621	LRTM1	55001115	54952264	WNT5A	55523973	55499743
149471	49114_at	25	5	140632433	140632457	25	1	LTR84a	LTR/ERVL	140632297	140632666	PCDHB15	140625147	140627799	SLC25A2	140683612	140682196
149525	42373_at	25	14	86595924	86595948	25	1	MER61A	LTR/ERV1	86595866	86596200	FLRT2	85996488	86095034	RP11-322L20.1	87372122	87389099
150470	43596_f_at	25					2	MER65A	LTR/ERV1
148387	47330_at	25					2	HERVK9-int	LTR/ERVK
148386	47330_at	25					2	HERVK9-int	LTR/ERVK
148350	51234_at	25	11	10900516	10900540	25	1	LTR33A	LTR/ERVL	10900242	10900861	ZBED5	10880343	10833621	GALNT18	11643552	11292423
149599	59296_at	25	X	73446859	73446883	25	1	L1MB7	LINE/L1	73446717	73447024	CHIC1	72783036	72906937	ZCCHC13	73524025	73524868
149296	58836_at	25	8	104456980	104456956	25	1	LTR16B	LTR/ERVL	104457336	104456887	DCAF13	104426942	104455681	RIMS2	104512976	105268322
149277	45034_at	25	6	91203739	91203715	25	1	L2b	LINE/L2	91203795	91203628	BACH2	91006627	90636248	MAP3K7	91296764	91223292
149362	42128_at	25	4	113374180	113374204	25	1	L2c	LINE/L2	113373964	113374225	ALPK1	113206665	113363776	NEUROG2	113437328	113434672
149260	42633_r_at	25					2	LTR61	LTR/ERV1
150866	59436_at	25	3	151267213	151267189	25	1	HAL1	LINE/L1	151267554	151267084	IGSF10	151176497	151143172	AADACL2	151451704	151479127
150814	48459_at	25	4	113193759	113193783	25	1	MER50C	LTR/ERV1	113193431	113193953	AP1AR	113152893	113191203	TIFA	113207059	113196783
151973	55974_at	25	6	138262399	138262375	25	1	MLT1J	LTR/ERVL-MaLR	138262513	138262109	TNFAIP3	138188351	138204449	PERP	138428648	138411923
149435	45219_at	25	19	9634230	9634206	25	1	MLT1B	LTR/ERVL-MaLR	9634248	9633850	ZNF560	9609283	9577183	ZNF426	9649303	9638667
153297	53031_s_at	25	12	112277755	112277731	25	1	MLT1J2	LTR/ERVL-MaLR	112277914	112277524	ALDH2	112204691	112247782	MAPKAPK5	112279782	112334343
153551	47482_at	25	17	62396971	62396947	25	1	MER50	LTR/ERV1	62397370	62396650	TEX2	62340661	62224587	MILR1	62461569	62464760
148469	48660_at	25	14	70758788	70758812	25	1	L2a	LINE/L2	70758248	70758906	SLC8A3	70655787	70510934	COX16	70826448	70791798
148439	59296_at	25	X	73446857	73446881	25	1	L1MB7	LINE/L1	73446717	73447024	CHIC1	72783036	72906937	ZCCHC13	73524025	73524868
148432	48463_at	25					2	MLT1J	LTR/ERVL-MaLR
148438	59296_at	25	X	73446858	73446882	25	1	L1MB7	LINE/L1	73446717	73447024	CHIC1	72783036	72906937	ZCCHC13	73524025	73524868
148433	49975_at	25	19	28221473	28221449	25	1	ALR/Alpha	Satellite/centr	28221894	28218701	ZNF254	24216276	24312654	UQCRFS1	29704448	29698173
148437	52768_at	25	9	102736531	102736555	25	1	L4_C_Mam	LINE/RTE-X	102736470	102736801	STX17	102668915	102732618	ERP44	102861322	102741461
148453	48000_at	25	15	100892034	100892058	25	1	MLT1F1	LTR/ERVL-MaLR	100891832	100892391	ADAMTS17	100882210	100511794	CERS3	101085200	100940600
152081	50655_at	25	3	60899442	60899418	25	1	MLT1G1	LTR/ERVL-MaLR	60899715	60899242	AC099780.1	59957583	59957215	PTPRG	61547243	62283288
152067	45851_at	25	11	1331865	1331889	25	1	MER41C	LTR/ERV1	1331502	1332023	AC136297.1	1295809	1296033	BRSK2	1411129	1483919
150524	45109_at	25	1	43600295	43600319	25	1	MER4CL34	LTR/ERV1	43599769	43600382	SLC2A1	43424530	43391052	FAM183A	43610824	43622067
150516	47707_at	25	7	8387455	8387479	25	1	MLT1A	LTR/ERVL-MaLR	8387402	8387697	ICA1	8302317	8152814	NXPH1	8473585	8792593
150512	47707_at	25	7	8387500	8387524	25	1	MLT1A	LTR/ERVL-MaLR	8387402	8387697	ICA1	8302317	8152814	NXPH1	8473585	8792593
150515	42175_at	25	4	100921	100945	25	1	MER61C	LTR/ERV1	100917	101224	ZNF595	53179	88099	ZNF732	299110	264464
150511	47707_at	25	7	8387501	8387525	25	1	MLT1A	LTR/ERVL-MaLR	8387402	8387697	ICA1	8302317	8152814	NXPH1	8473585	8792593
150597	47343_at	25	X	51616028	51616052	25	1	MER66D	LTR/ERV1	51615738	51616141	MAGED1	51546103	51645453	RP11-114H20.1	51797351	51793956
150669	49621_at	25	12	80205827	80205803	25	1	MIRb	SINE/MIR	80205894	80205755	AC073569.1	80198742	80202321	OTOGL	80603233	80772870
150700	49621_at	25	12	80205814	80205790	25	1	MIRb	SINE/MIR	80205894	80205755	AC073569.1	80198742	80202321	OTOGL	80603233	80772870
150634	55974_at	25	6	138262405	138262381	25	1	MLT1J	LTR/ERVL-MaLR	138262513	138262109	TNFAIP3	138188351	138204449	PERP	138428648	138411923
150992	44511_at	25	2	192018297	192018273	25	1	Charlie1a	DNA/hAT-Charlie	192018807	192017919	STAT4	192016322	191894302	MYO1B	192109911	192290115
150994	44511_at	25	2	192018296	192018272	25	1	Charlie1a	DNA/hAT-Charlie	192018807	192017919	STAT4	192016322	191894302	MYO1B	192109911	192290115
150987	43734_at	25	2	187288474	187288450	25	1	LTR16E1	LTR/ERVL	187288683	187288289	FSIP2	186603355	186698017	ZC3H15	187350883	187374090
152177	46651_at	25	18	77437554	77437530	25	1	MER57B2	LTR/ERV1	77437620	77437260	AC018445.1	77276057	77275812	CTDP1	77439801	77514510
152244	44511_at	25	2	192018383	192018359	25	1	Charlie1a	DNA/hAT-Charlie	192018807	192017919	STAT4	192016322	191894302	MYO1B	192109911	192290115
154327	54980_at	25	3	112315926	112315902	25	1	LTR108a_Mam	LTR/ERVL	112316057	112315623	SLC35A5	112280556	112304424	CCDC80	112368377	112323407
154569	56032_at	25					2	LTR30	LTR/ERV1
154602	47211_at	25	19	16992916	16992940	25	1	LTR76	LTR/ERV1	16992530	16993201	SIN3B	16940211	16991164	F2RL3	16999671	17003417
152297	48392_at	25					2	HERVK13-int	LTR/ERVK
153048	44206_at	25	19	567012	566988	25	1	HERV3-int	LTR/ERV1	567281	566855	GZMM	544034	549919	BSG	571297	583493
154471	58191_at	25	7	92096072	92096048	25	1	MER67C	LTR/ERV1	92096349	92095804	GATAD1	92076767	92088150	ERVW-1	92107300	92097694
154509	43314_at	25	15	59391506	59391482	25	1	MLT1F1	LTR/ERVL-MaLR	59391826	59391443	SLTM	59225852	59171244	CCNB2	59397277	59417244
154508	43314_at	25	15	59391505	59391481	25	1	MLT1F1	LTR/ERVL-MaLR	59391826	59391443	SLTM	59225852	59171244	CCNB2	59397277	59417244
154433	43655_at	25	6	37509040	37509064	25	1	MIR	SINE/MIR	37509027	37509129	CCDC167	37467698	37450696	MDGA1	37667082	37598455
154439	49562_at	25	6	5082070	5082094	25	1	MER21C	LTR/ERVL	5082018	5082158	RPP40	5004297	4994966	PPP1R3G	5085720	5087455
151845	54425_at	25	2	207660391	207660415	25	1	LTR67B	LTR/ERVL	207660334	207660459	FASTKD2	207630081	207657233	CPO	207804278	207834198
151713	42452_at	25	11	76414097	76414121	25	1	MLT1H	LTR/ERVL-MaLR	76413790	76414289	LRRC32	76381791	76368568	TSKU	76493295	76509198
151020	58597_s_at	25	3	9430923	9430899	25	1	Charlie1	DNA/hAT-Charlie	9431177	9430791	THUMPD3	9404526	9428475	SETD5	9439299	9520924
151741	41915_at	25	9	98571945	98571921	25	1	LTR82B	LTR/ERVL	98572141	98571529	DKFZP434H0512	98534605	98537013	ERCC6L2	98637983	98776842
151724	44465_r_at	25	7	34408243	34408219	25	1	L2a	LINE/L2	34408555	34408199	BMPER	33944523	34195484	AC005493.1	34699772	34685709
154399	47809_at	25	4	40169344	40169368	25	1	L1MEj	LINE/L1	40168822	40170337	N4BP2	40058446	40159872	RHOH	40192673	40246281
154367	45851_at	25	11	1331567	1331591	25	1	MER41C	LTR/ERV1	1331502	1332023	AC136297.1	1295809	1296033	BRSK2	1411129	1483919
154430	50442_at	25	3	55394731	55394707	25	1	L2	LINE/L2	55394903	55394621	LRTM1	55001115	54952264	WNT5A	55523973	55499743
155740	50474_at	25	6	109606893	109606869	25	1	LTR40c	LTR/ERVL	109607041	109606623	CEP57L1	109416313	109485135	CD164	109703762	109687717
155724	46031_r_at	25	15	40670769	40670793	25	1	L1MD1	LINE/L1	40670738	40670834	DISP2	40650436	40663257	KNSTRN	40674922	40686446
153483	59184_at	25	3	122235963	122235987	25	1	MLT1E1A	LTR/ERVL-MaLR	122235692	122236244	KPNA1	122233792	122140796	PARP9	122283424	122246771
155927	42219_at	25	5	140425987	140425963	25	1	MER92A	LTR/ERV1	140426207	140425824	PCDHAC2	140345820	140391936	PCDHB1	140430979	140433512
155884	50442_at	25	3	55394648	55394624	25	1	L2	LINE/L2	55394903	55394621	LRTM1	55001115	54952264	WNT5A	55523973	55499743
155648	42302_at	25	2	192561193	192561217	25	1	L1MC5a	LINE/L1	192561111	192561542	NABP1	192542794	192553251	SDPR	192711981	192699028
156118	57313_r_at	25	11	124679009	124679033	25	1	L1ME1	LINE/L1	124678189	124679305	MSANTD2	124670569	124636394	ROBO3	124735282	124751366
156108	41948_at	25	2	85975690	85975666	25	1	MLT1H	LTR/ERVL-MaLR	85975777	85975358	GNLY	85912298	85925977	ATOH8	85978467	86015189
156099	50611_at	25	14	52588328	52588352	25	1	LTR8B	LTR/ERV1	52587921	52588640	NID2	52535712	52471521	PTGDR	52734431	52743442
156807	48976_at	25	16	46503850	46503826	25	1	HERV4_I-int	LTR/ERV1	46503871	46503715	CTD-2144E22.5	34256507	34257278	SHCBP1	46655538	46614466
157020	42788_at	25	15	22881226	22881250	25	1	LTR24B	LTR/ERV1	22880877	22881422	TUBGCP5	22833395	22873892	CYFIP1	22892005	23006016
157102	54425_at	25	2	207660749	207660773	25	1	LTR67B	LTR/ERVL	207660559	207660845	FASTKD2	207630081	207657233	CPO	207804278	207834198
157069	48976_at	25	16	46503303	46503279	25	1	MER51D	LTR/ERV1	46503319	46503195	CTD-2144E22.5	34256507	34257278	SHCBP1	46655538	46614466
157099	58739_at	25	6	30260993	30260969	25	1	MIRb	SINE/MIR	30261029	30260851	TRIM26	30181204	30152232	TRIM39	30294256	30311506
155992	59184_at	25	3	122235981	122236005	25	1	MLT1E1A	LTR/ERVL-MaLR	122235692	122236244	KPNA1	122233792	122140796	PARP9	122283424	122246771
156062	49630_at	25	12	90714522	90714546	24	1	MLT1E1A	LTR/ERVL-MaLR	90714417	90714649	ATP2B1	90103077	89981828	CCER1	91348953	91299399
156017	57279_at	25	11	44994487	44994463	25	1	LTR16E1	LTR/ERVL	44994761	44994274	TP53I11	44972840	44907454	PRDM11	45115564	45247734
156912	43129_at	25	17	27203250	27203226	25	1	MLT1G1	LTR/ERVL-MaLR	27203363	27203178	ERAL1	27181956	27188085	FLOT2	27224697	27206353
157202	42302_at	25	2	192561145	192561169	25	1	L1MC5a	LINE/L1	192561111	192561542	NABP1	192542794	192553251	SDPR	192711981	192699028
157122	44216_r_at	25					2	MER57A1	LTR/ERV1
156922	54198_at	25	1	100728476	100728452	25	1	L1MB7	LINE/L1	100728962	100728269	DBT	100715390	100659736	RTCA	100731763	100758325
157015	49562_at	25	6	5082073	5082097	25	1	MER21C	LTR/ERVL	5082018	5082158	RPP40	5004297	4994966	PPP1R3G	5085720	5087455
157359	59589_at	25	12	67364551	67364527	25	1	L1MCa	LINE/L1	67365114	67364161	GRIP1	67197966	66741211	CAND1	67663061	67713731
157376	44772_at	25	5	43571756	43571732	25	1	LTR49-int	LTR/ERV1	43574124	43571615	PAIP1	43557860	43526369	NNT	43602794	43707507
157396	46031_r_at	25	15	40670791	40670815	25	1	L1MD1	LINE/L1	40670738	40670834	DISP2	40650436	40663257	KNSTRN	40674922	40686446
157401	47424_at	25	1	35454211	35454187	25	1	Charlie10	DNA/hAT-Charlie	35454492	35453184	ZMYM6NB	35450954	35447136	ZMYM1	35525387	35581460
157437	46456_at	25	17	44993873	44993897	25	1	FordPrefect	DNA/hAT-Tip100	44993054	44994061	WNT9B	44910567	44964096	GOSR2	45000483	45124520
158099	48179_at	25	7	65472455	65472431	25	1	HERVK-int	LTR/ERVK	65472790	65470666	GUSB	65447301	65425671	ASL	65540785	65558545
158334	42788_at	25	15	22881072	22881096	25	1	LTR24B	LTR/ERV1	22880877	22881422	TUBGCP5	22833395	22873892	CYFIP1	22892005	23006016
158197	58041_at	25	2	242518519	242518543	25	1	L1MB5	LINE/L1	242518428	242518593	BOK	242498136	242513546	THAP4	242576864	242523820
158198	58041_at	25	2	242518518	242518542	25	1	L1MB5	LINE/L1	242518428	242518593	BOK	242498136	242513546	THAP4	242576864	242523820
158401	42842_at	25	16	21808200	21808176	25	1	LTR52	LTR/ERVL	21808286	21808120	OTOA	21689835	21772050	61E3.4	30265831	21845890
158529	41953_at	25	22	49439907	49439883	25	1	MER66B	LTR/ERV1	49440091	49439644	CTA-299D3.8	48943199	48934712	C22orf34	50051190	49808176
158524	49083_at	25	10	54712041	54712017	25	1	HERVS71-int	LTR/ERV1	54715345	54706668	MBL2	54531460	54525140	PCDH15	57387702	55562531
158691	42434_r_at	25	2	219784625	219784601	25	1	L1MEg	LINE/L1	219784923	219784468	WNT10A	219745085	219764303	CDK5R2	219824377	219826876
159364	46761_at	25	5	43575180	43575156	25	1	LTR49-int	LTR/ERV1	43575377	43575140	PAIP1	43557860	43526369	NNT	43602794	43707507
159369	42302_at	25	2	192561142	192561166	25	1	L1MC5a	LINE/L1	192561111	192561542	NABP1	192542794	192553251	SDPR	192711981	192699028
158615	47707_at	25	7	8387536	8387560	25	1	MLT1A	LTR/ERVL-MaLR	8387402	8387697	ICA1	8302317	8152814	NXPH1	8473585	8792593
158636	46949_r_at	25	9	4893475	4893499	25	1	L1ME2z	LINE/L1	4892911	4893573	AL158147.2	4859260	4859120	JAK2	4985033	5128183
158569	44772_at	25					2	LTR49-int	LTR/ERV1
158584	47211_at	25	19	16992957	16992981	25	1	LTR76	LTR/ERV1	16992530	16993201	SIN3B	16940211	16991164	F2RL3	16999671	17003417
159730	48000_at	25	15	100892040	100892064	25	1	MLT1F1	LTR/ERVL-MaLR	100891832	100892391	ADAMTS17	100882210	100511794	CERS3	101085200	100940600
159791	46651_at	25	18	77437445	77437421	25	1	MER57B2	LTR/ERV1	77437620	77437260	AC018445.1	77276057	77275812	CTDP1	77439801	77514510
159667	46949_r_at	25	9	4893394	4893418	25	1	L1ME2z	LINE/L1	4892911	4893573	AL158147.2	4859260	4859120	JAK2	4985033	5128183
159623	42788_at	25	15	22881017	22881041	25	1	LTR24B	LTR/ERV1	22880877	22881422	TUBGCP5	22833395	22873892	CYFIP1	22892005	23006016
161129	46896_at	25	12	12479071	12479047	25	1	MLT1L	LTR/ERVL-MaLR	12479343	12478971	LRP6	12419946	12268959	MANSC1	12503475	12482198
162374	50611_at	25	14	52588334	52588358	25	1	LTR8B	LTR/ERV1	52587921	52588640	NID2	52535712	52471521	PTGDR	52734431	52743442
162310	54425_at	25	2	207660385	207660409	25	1	LTR67B	LTR/ERVL	207660334	207660459	FASTKD2	207630081	207657233	CPO	207804278	207834198
162319	43596_f_at	25					2	MER65A	LTR/ERV1
159966	42017_at	25	5	126802939	126802963	25	1	L2a	LINE/L2	126802866	126803123	MEGF10	126626523	126801429	PRRC1	126853301	126890781
159919	55168_f_at	25					2	MER4B-int	LTR/ERV1
159990	59589_at	25	12	67364596	67364572	25	1	L1MCa	LINE/L1	67365114	67364161	GRIP1	67197966	66741211	CAND1	67663061	67713731
159998	42259_at	25	5	79779115	79779139	25	1	L1MB8	LINE/L1	79778987	79779544	ZFYVE16	79703832	79775169	FAM151B	79783788	79838382
161936	42452_at	25	11	76414148	76414172	25	1	MLT1H	LTR/ERVL-MaLR	76413790	76414289	LRRC32	76381791	76368568	TSKU	76493295	76509198
159490	50212_at	25	6	28127003	28127027	25	1	L2b	LINE/L2	28126729	28127235	ZKSCAN8	28109716	28124089	ZSCAN9	28192664	28201260
159808	47029_at	25	17	16287945	16287969	25	1	MER21A	LTR/ERVL	16287874	16288264	UBB	16284112	16286059	TRPV2	16318856	16340317
159816	45014_at	25	8	38398786	38398762	25	1	LTR48	LTR/ERV1	38399113	38398445	C8orf86	38386180	38368352	TACC1	38585704	38710546
160990	47249_r_at	25	1	145045609	145045633	25	1	MLT1H1-int	LTR/ERVL-MaLR	145045357	145045803	AL590452.1	144989309	144991365	SEC22B	145096220	145116922
161024	44950_at	25	11	60678010	60678034	25	1	L2b	LINE/L2	60677826	60678279	PRPF19	60674060	60658202	TMEM109	60681346	60690915
159549	59238_r_at	25	7	134866184	134866208	25	1	HERV15-int	LTR/ERV1	134865310	134866218	TMEM140	134832824	134850650	WDR91	134896316	134868590
159581	42936_at	25	17	75564688	75564712	25	1	L1MB5	LINE/L1	75564651	75565092	SEPT9	75276651	75496678	FLJ45079	75878659	75875109
159512	55117_at	25	11	66015155	66015179	25	1	L2b	LINE/L2	66014503	66015274	PACS1	65837834	66012218	KLC2	66024765	66035331
162269	44216_r_at	25	1	13988823	13988847	25	1	MER57A1	LTR/ERV1	13988464	13988901	PDPN	13909960	13944452	PRDM2	14026693	14151574
162187	42015_at	25	20	1643087	1643111	25	1	L1MCa	LINE/L1	1642710	1643113	SIRPG	1638425	1609798	SIRPA	1875154	1920543
162227	58852_at	25	1	247197433	247197409	25	1	LTR53-int	LTR/ERVL	247197503	247197371	ZNF695	247171395	247108849	ZNF669	247267674	247263264
162229	49562_at	25	6	5082271	5082295	25	1	MER21C	LTR/ERVL	5082170	5082584	RPP40	5004297	4994966	PPP1R3G	5085720	5087455
160723	43597_r_at	25	6	170126140	170126164	25	1	MER65A	LTR/ERV1	170125833	170126214	PHF10	170124151	170104001	TCTE3	170151655	170140210
160659	42400_at	25	2	216803981	216803957	25	1	LTR82B	LTR/ERVL	216804344	216803956	FN1	216300895	216225163	MREG	216898819	216809213
160738	42335_at	25	3	146759934	146759910	25	1	L2a	LINE/L2	146760065	146759795	PLSCR5	146324003	146294342	ZIC4	147124647	147103833
162524	59296_at	25	X	73446864	73446888	25	1	L1MB7	LINE/L1	73446717	73447024	CHIC1	72783036	72906937	ZCCHC13	73524025	73524868
163219	51822_at	25	3	156465392	156465368	25	1	MLT1L	LTR/ERVL-MaLR	156465696	156465188	TIPARP	156391024	156424559	LEKR1	156543270	156763918
160891	AFFX-HUMRGE/M10098_5_at	25	21	9827285	9827309	25	1	SSU-rRNA_Hsa	rRNA	9827005	9827581				TPTE	11029719	10906201
160888	42854_r_at	25	4	12870059	12870035	25	1	L1ME3B	LINE/L1	12870197	12869937	HS3ST1	11431389	11394774	RAB28	13485989	13362978
162131	49860_at	25	10	102814566	102814542	25	1	LTR16C	LTR/ERVL	102814887	102814418	SFXN3	102790991	102800998	KAZALD1	102821598	102827888
162111	44298_at	25	8	59574386	59574410	25	1	LTR47A	LTR/ERVL	59574323	59574518	NSMAF	59572403	59496063	TOX	60031767	59717977
161199	45219_at	25	19	9634228	9634204	25	1	MLT1B	LTR/ERVL-MaLR	9634248	9633850	ZNF560	9609283	9577183	ZNF426	9649303	9638667
161198	45219_at	25	19	9634229	9634205	25	1	MLT1B	LTR/ERVL-MaLR	9634248	9633850	ZNF560	9609283	9577183	ZNF426	9649303	9638667
162479	42373_at	25					2	MER61A	LTR/ERV1
162484	44215_f_at	25					2	MER57A1	LTR/ERV1
163390	42480_at	25	6	118947573	118947597	25	1	LTR30	LTR/ERV1	118947268	118947965	PLN	118869461	118881893	MCM9	119256327	119134605
163384	56670_at	25	10	119862897	119862921	25	1	LTR16C	LTR/ERVL	119862885	119863279	RAB11FIP2	119806114	119764427	FAM204A	120101840	120065401
163708	50537_at	25	11	66058027	66058051	25	1	L2a	LINE/L2	66057957	66058064	YIF1A	66056641	66052051	TMEM151A	66059341	66064135
163683	59589_at	25	12	67364782	67364758	25	1	L1MCa	LINE/L1	67365114	67364161	GRIP1	67197966	66741211	CAND1	67663061	67713731
162008	46761_at	25	5	43575216	43575192	25	1	LTR49-int	LTR/ERV1	43575377	43575140	PAIP1	43557860	43526369	NNT	43602794	43707507
163483	44270_at	25	13	43424192	43424168	25	1	Charlie1a	DNA/hAT-Charlie	43424216	43423715	FAM216B	43355686	43365683	EPSTI1	43566407	43460524
163818	41953_at	25	22	49439820	49439796	25	1	MER66B	LTR/ERV1	49440091	49439644	CTA-299D3.8	48943199	48934712	C22orf34	50051190	49808176
163823	47753_at	25	2	221315621	221315645	25	1	LTR16	LTR/ERVL	221315418	221315831	SLC4A3	220492049	220506702	EPHA4	222438922	222282747
163549	49621_at	25	12	80205819	80205795	25	1	MIRb	SINE/MIR	80205894	80205755	AC073569.1	80198742	80202321	OTOGL	80603233	80772870
165083	59184_at	25	3	122235987	122236011	25	1	MLT1E1A	LTR/ERVL-MaLR	122235692	122236244	KPNA1	122233792	122140796	PARP9	122283424	122246771
164529	50436_at	25	10	77145209	77145185	25	1	MLT1G1	LTR/ERVL-MaLR	77145553	77145061	COMTD1	76995788	76993727	ZNF503	77161664	77157588
164700	47492_at	25					2	MER67B	LTR/ERV1
164711	46062_at	25	11	36499498	36499522	25	1	LTR37B	LTR/ERV1	36499145	36499609	PRR5L	36317838	36486754	TRAF6	36531822	36508577
164752	48138_at	25	6	160335849	160335825	25	1	L1M3b	LINE/L1	160336148	160335663	MAS1	160327974	160329108	IGF2R	160390131	160534539
167367	49033_at	25	19	19967022	19966998	25	1	LTR70	LTR/ERV1	19967242	19965986	ZNF506	19932560	19896648	ZNF253	19976695	20005483
164589	45443_at	25	11	74694815	74694839	25	1	MER76-int	LTR/ERVL	74694607	74694883	SPCS2	74660292	74690076	NEU3	74699179	74729938
164667	58764_at	25	7	116863722	116863746	25	1	L2c	LINE/L2	116863555	116863961	AC106873.4	116607526	116605900	WNT2	116963343	116916685
167196	42009_at	25	4	5518773	5518749	25	1	MER31-int	LTR/ERV1	5519907	5518266	STK32B	5053169	5502725	C4orf6	5526296	5529528
167243	48930_r_at	25	12	121393526	121393502	25	1	L2	LINE/L2	121393600	121393463	SPPL3	121342174	121200313	HNF1A	121416346	121440899
166092	46861_at	25	20	46999351	46999375	25	1	LTR48	LTR/ERV1	46998915	46999532	SULF2	46415360	46285092	PREX1	47444420	47240790
166083	48976_at	25	16	46503609	46503585	25	1	LTR60B	LTR/ERV1	46503708	46503360	CTD-2144E22.5	34256507	34257278	SHCBP1	46655538	46614466
166058	58074_at	25					2	HERVK-int	LTR/ERVK
166071	48930_r_at	25	12	121393524	121393500	25	1	L2	LINE/L2	121393600	121393463	SPPL3	121342174	121200313	HNF1A	121416346	121440899
167320	48179_at	25	7	65472452	65472428	25	1	HERVK-int	LTR/ERVK	65472790	65470666	GUSB	65447301	65425671	ASL	65540785	65558545
167287	42936_at	25	17	75564669	75564693	25	1	L1MB5	LINE/L1	75564651	75565092	SEPT9	75276651	75496678	FLJ45079	75878659	75875109
167288	42936_at	25	17	75564670	75564694	25	1	L1MB5	LINE/L1	75564651	75565092	SEPT9	75276651	75496678	FLJ45079	75878659	75875109
165051	50707_at	25	11	4223574	4223598	25	1	MER110-int	LTR/ERV1	4222845	4223783	RRM1	4115937	4160106	OR52B4	4389616	4388493
165028	47482_at	25	17	62397098	62397074	25	1	MER50	LTR/ERV1	62397370	62396650	TEX2	62340661	62224587	MILR1	62461569	62464760
165012	59436_at	25	3	151266865	151266841	25	1	HAL1	LINE/L1	151267051	151266357	IGSF10	151176497	151143172	AADACL2	151451704	151479127
168591	47809_at	25	4	40169144	40169168	25	1	L1MEj	LINE/L1	40168822	40170337	N4BP2	40058446	40159872	RHOH	40192673	40246281
163234	46937_r_at	25					2	L1M3	LINE/L1
163275	43276_r_at	25					2	L2	LINE/L2
166352	43699_at	25	4	74152961	74152985	25	1	L1MA4	LINE/L1	74152366	74153204	ANKRD17	74124515	73939093	ALB	74262831	74287129
166357	46153_at	25	12	46878788	46878812	25	1	PRIMA4_LTR	LTR/ERV1	46878250	46878880	SLC38A2	46766650	46751972	SLC38A4	47226191	47158546
166356	46153_at	25	12	46878787	46878811	25	1	PRIMA4_LTR	LTR/ERV1	46878250	46878880	SLC38A2	46766650	46751972	SLC38A4	47226191	47158546
166366	47793_at	25	1	89891141	89891165	25	1	LTR18B	LTR/ERVL	89890758	89891325	GBP6	89829617	89852020	LRRC8B	89990395	90063423
167632	46475_at	25	4	156842970	156842946	25	1	MLT2A2	LTR/ERVL	156843206	156842685	TDO2	156775890	156841558	CTSO	156875069	156845270
167572	49663_at	25	4	74128379	74128403	25	1	MLT1J1-int	LTR/ERVL-MaLR	74127529	74128787	ANKRD17	74124515	73939093	ALB	74262831	74287129
167651	59589_at	25	12	67364541	67364517	25	1	L1MCa	LINE/L1	67365114	67364161	GRIP1	67197966	66741211	CAND1	67663061	67713731
167554	47802_at	25	5	44828148	44828172	25	1	L1ME3Cz	LINE/L1	44827732	44828629	MRPS30	44809027	44820530	HCN1	45696253	45259349
164834	46045_f_at	25	12	32030107	32030083	25	1	PABL_B	LTR/ERV1	32030435	32029837	H3F3C	31945175	31944123	KIAA1551	32112304	32146039
165992	55320_at	25	2	75145030	75145006	25	1	L2a	LINE/L2	75145104	75144807	HK2	75061108	75120486	POLE4	75185619	75197255
165931	56670_at	25	10	119862892	119862916	25	1	LTR16C	LTR/ERVL	119862885	119863279	RAB11FIP2	119806114	119764427	FAM204A	120101840	120065401
165920	43596_f_at	25	6	170126009	170126033	25	1	MER65A	LTR/ERV1	170125833	170126214	PHF10	170124151	170104001	TCTE3	170151655	170140210
168892	51757_at	25	2	8807238	8807214	25	1	L1ME3C	LINE/L1	8807492	8806764	RNF144A	7057523	7208417	ID2	8818975	8824583
168868	54562_at	25	6	3753726	3753750	25	1	LTR45	LTR/ERV1	3753354	3753855	PXDC1	3752260	3722848	FAM50B	3849620	3851551
168869	54562_at	25	6	3753727	3753751	25	1	LTR45	LTR/ERV1	3753354	3753855	PXDC1	3752260	3722848	FAM50B	3849620	3851551
168848	56697_r_at	25					2	MER4-int	LTR/ERV1
168787	46769_at	25	15	49946552	49946576	25	1	MLT1D	LTR/ERVL-MaLR	49946502	49946657	DTWD1	49913177	49937333	ATP8B4	50475014	50150435
168760	42192_at	25	9	35924218	35924242	25	1	LTR54	LTR/ERV1	35923898	35924308	HRCT1	35906189	35907138	OR2S2	35958151	35957105
168772	43734_at	25	2	187288149	187288125	25	1	MLT1E1	LTR/ERVL-MaLR	187288201	187288057	FSIP2	186603355	186698017	ZC3H15	187350883	187374090
168486	43864_r_at	25	12	93979992	93980016	25	1	Tigger16a	DNA/TcMar-Tigger	93979905	93980312	SOCS2	93963590	93977263	CRADD	94071151	94288616
167143	46937_r_at	25					2	L1M3	LINE/L1
167058	56605_at	25	4	115286050	115286026	25	1	MLT1E3	LTR/ERVL-MaLR	115286481	115285929	ARSJ	114900883	114821440	UGT8	115519611	115599380
169633	44950_at	25	11	60678190	60678214	25	1	L2b	LINE/L2	60677826	60678279	PRPF19	60674060	60658202	TMEM109	60681346	60690915
169632	44950_at	25	11	60678189	60678213	25	1	L2b	LINE/L2	60677826	60678279	PRPF19	60674060	60658202	TMEM109	60681346	60690915
165872	49860_at	25	10	102814629	102814605	25	1	LTR16C	LTR/ERVL	102814887	102814418	SFXN3	102790991	102800998	KAZALD1	102821598	102827888
169922	46045_f_at	25					2	PABL_B	LTR/ERV1
169921	46045_f_at	25					2	PABL_B	LTR/ERV1
169880	42335_at	25	3	146759942	146759918	25	1	L2a	LINE/L2	146760065	146759795	PLSCR5	146324003	146294342	ZIC4	147124647	147103833
169898	58852_at	25	1	247197446	247197422	25	1	LTR53-int	LTR/ERVL	247197503	247197371	ZNF695	247171395	247108849	ZNF669	247267674	247263264
170069	54457_at	25	8	135796135	135796111	25	1	MER77	LTR/ERVL	135796447	135795887	ZFAT	135725292	135490031	KHDRBS3	136469700	136668965
170068	54457_at	25	8	135796136	135796112	25	1	MER77	LTR/ERVL	135796447	135795887	ZFAT	135725292	135490031	KHDRBS3	136469700	136668965
170042	42559_f_at	25					2	ALR/Alpha	Satellite/centr
170043	42559_f_at	25					2	ALR/Alpha	Satellite/centr
169704	50212_at	25	6	28126835	28126859	25	1	L2b	LINE/L2	28126729	28127235	ZKSCAN8	28109716	28124089	ZSCAN9	28192664	28201260
170897	42176_at	25	16	58480884	58480908	25	1	MER20	DNA/hAT-Charlie	58480844	58480918	GINS3	58328984	58440048	NDRG4	58496750	58547532
170940	43079_at	25	2	219122026	219122050	25	1	MIRb	SINE/MIR	219121944	219122075	ARPC2	219081817	219119079	GPBAR1	219124219	219128582
170918	50474_at	25	6	109607001	109606977	25	1	LTR40c	LTR/ERVL	109607041	109606623	CEP57L1	109416313	109485135	CD164	109703762	109687717
171134	47793_at	25	1	89891055	89891079	24	1	LTR18B	LTR/ERVL	89890758	89891325	GBP6	89829617	89852020	LRRC8B	89990395	90063423
171445	42873_at	25	15	33028777	33028801	25	1	L1M4	LINE/L1	33027999	33028951	GREM1	33010175	33026870	FMN1	33486897	33057747
171468	58036_at	25	15	58883993	58883969	25	1	L1MC5	LINE/L1	58884822	58883765	LIPC	58702768	58861151	ADAM10	59042177	58887403
171467	58036_at	25	15	58883992	58883968	25	1	L1MC5	LINE/L1	58884822	58883765	LIPC	58702768	58861151	ADAM10	59042177	58887403
171067	42854_r_at	25	4	12870124	12870100	25	1	L1ME3B	LINE/L1	12870197	12869937	HS3ST1	11431389	11394774	RAB28	13485989	13362978
171066	42854_r_at	25	4	12870123	12870099	25	1	L1ME3B	LINE/L1	12870197	12869937	HS3ST1	11431389	11394774	RAB28	13485989	13362978
171326	55153_at	25	4	145132142	145132118	25	1	MLT1F1	LTR/ERVL-MaLR	145132253	145131768	GYPA	145061904	145030457	HHIP	145567173	145666423
171243	57313_r_at	25	11	124679033	124679057	25	1	L1ME1	LINE/L1	124678189	124679305	MSANTD2	124670569	124636394	ROBO3	124735282	124751366
171249	48939_at	25					2	MIR	SINE/MIR
171215	43597_r_at	25	6	170125985	170126009	25	1	MER65A	LTR/ERV1	170125833	170126214	PHF10	170124151	170104001	TCTE3	170151655	170140210
171291	58764_at	25	7	116863563	116863587	25	1	L2c	LINE/L2	116863555	116863961	AC106873.4	116607526	116605900	WNT2	116963343	116916685
171208	47809_at	25	4	40169179	40169203	25	1	L1MEj	LINE/L1	40168822	40170337	N4BP2	40058446	40159872	RHOH	40192673	40246281
171510	55153_at	25	4	145123046	145123022	25	1	MLT1G	LTR/ERVL-MaLR	145123305	145122765	GYPA	145061904	145030457	HHIP	145567173	145666423
172193	43863_i_at	25	12	93979976	93980000	25	1	Tigger16a	DNA/TcMar-Tigger	93979905	93980312	SOCS2	93963590	93977263	CRADD	94071151	94288616
172555	58834_at	25					2	LTR48	LTR/ERV1
172556	58834_at	25					2	LTR48	LTR/ERV1
172611	46769_at	25	15	49946413	49946437	25	1	MLT1D-int	LTR/ERVL-MaLR	49946328	49946501	DTWD1	49913177	49937333	ATP8B4	50475014	50150435
172539	49975_at	25					2	ALR/Alpha	Satellite/centr
172684	42480_at	25	6	118947635	118947659	25	1	LTR30	LTR/ERV1	118947268	118947965	PLN	118869461	118881893	MCM9	119256327	119134605
173857	44206_at	25	19	566988	566964	25	1	HERV3-int	LTR/ERV1	567281	566855	GZMM	544034	549919	BSG	571297	583493
173840	57279_at	25	11	44994488	44994464	25	1	LTR16E1	LTR/ERVL	44994761	44994274	TP53I11	44972840	44907454	PRDM11	45115564	45247734
172489	42181_at	25					2	MER77	LTR/ERVL
172782	59296_at	25	X	73446867	73446891	25	1	L1MB7	LINE/L1	73446717	73447024	CHIC1	72783036	72906937	ZCCHC13	73524025	73524868
172783	59296_at	25	X	73446866	73446890	25	1	L1MB7	LINE/L1	73446717	73447024	CHIC1	72783036	72906937	ZCCHC13	73524025	73524868
172771	43701_at	25					2	LTR19B	LTR/ERV1
173465	50212_at	25	6	28127075	28127099	25	1	L2b	LINE/L2	28126729	28127235	ZKSCAN8	28109716	28124089	ZSCAN9	28192664	28201260
173535	43712_at	25	7	89075578	89075554	25	1	LTR16A	LTR/ERVL	89075676	89075372	C7orf62	88425035	88423420	STEAP1	89783689	89794143
172410	42128_at	25	4	113374363	113374387	25	1	L2c	LINE/L2	113374253	113374442	ALPK1	113206665	113363776	NEUROG2	113437328	113434672
173727	42788_at	25	15	22880955	22880979	25	1	LTR24B	LTR/ERV1	22880877	22881422	TUBGCP5	22833395	22873892	CYFIP1	22892005	23006016
173696	41915_at	25	9	98571861	98571837	25	1	LTR82B	LTR/ERVL	98572141	98571529	DKFZP434H0512	98534605	98537013	ERCC6L2	98637983	98776842
173776	46025_at	25	6	79953708	79953732	25	1	MLT1I	LTR/ERVL-MaLR	79953675	79953827	HMGN3	79944406	79910962	LCA5	80247147	80194708
175219	44394_at	25	2	88322290	88322314	25	1	MER57B1	LTR/ERV1	88322011	88322367	RGPD2	88285309	88055474	KRCC1	88355248	88326724
172281	42128_at	25	4	113374054	113374078	25	1	L2c	LINE/L2	113373964	113374225	ALPK1	113206665	113363776	NEUROG2	113437328	113434672
174918	45219_at	25	19	9634223	9634199	25	1	MLT1B	LTR/ERVL-MaLR	9634248	9633850	ZNF560	9609283	9577183	ZNF426	9649303	9638667
174922	58074_at	25					2	HERVK-int	LTR/ERVK
174866	42400_at	25	2	216803993	216803969	25	1	LTR82B	LTR/ERVL	216804344	216803956	FN1	216300895	216225163	MREG	216898819	216809213
174906	43712_at	25	7	89075506	89075482	25	1	LTR16A	LTR/ERVL	89075676	89075372	C7orf62	88425035	88423420	STEAP1	89783689	89794143
174058	46475_at	25					2	MLT2A2	LTR/ERVL
173659	42009_at	25	4	5518727	5518703	25	1	MER31-int	LTR/ERV1	5519907	5518266	STK32B	5053169	5502725	C4orf6	5526296	5529528
173671	43597_r_at	25	6	170125860	170125884	25	1	MER65A	LTR/ERV1	170125833	170126214	PHF10	170124151	170104001	TCTE3	170151655	170140210
173906	54348_at	25	16	52616676	52616700	25	1	Tigger13a	DNA/TcMar-Tigger	52616113	52616809	TOX3	52581714	52471917	CHD9	53088945	53363062
174770	51822_at	25	3	156465410	156465386	25	1	MLT1L	LTR/ERVL-MaLR	156465696	156465188	TIPARP	156391024	156424559	LEKR1	156543270	156763918
175106	44394_at	25	2	88322291	88322315	25	1	MER57B1	LTR/ERV1	88322011	88322367	RGPD2	88285309	88055474	KRCC1	88355248	88326724
175089	44326_at	25	12	70100250	70100274	25	1	L2a	LINE/L2	70099868	70100443	BEST3	70093256	70037140	RAB3IP	70132461	70216984
175023	42373_at	25	14	86595916	86595940	25	1	MER61A	LTR/ERV1	86595866	86596200	FLRT2	85996488	86095034	RP11-322L20.1	87372122	87389099
174996	47303_at	25	16	49330517	49330541	25	1	hAT-N1_Mam	DNA/hAT-Tip100?	49330484	49330683	CBLN1	49315742	49311828	C16orf78	49407734	49433342
174995	47303_at	25	16	49330516	49330540	25	1	hAT-N1_Mam	DNA/hAT-Tip100?	49330484	49330683	CBLN1	49315742	49311828	C16orf78	49407734	49433342
176382	54206_at	25	19	57354355	57354379	25	1	L2	LINE/L2	57354257	57354562	PEG3	57352096	57321445	USP29	57630506	57643294
176268	49663_at	25	4	74128183	74128207	25	1	MLT1J1-int	LTR/ERVL-MaLR	74127529	74128787	ANKRD17	74124515	73939093	ALB	74262831	74287129
175264	44218_at	25	6	11079145	11079169	25	1	Charlie7	DNA/hAT-Charlie	11079105	11079246	ELOVL2	11044547	10980992	SMIM13	11094266	11138964
177303	56605_at	25	4	115256333	115256309	25	1	L1MEh	LINE/L1	115256446	115255947	ARSJ	114900883	114821440	UGT8	115519611	115599380
176534	45133_f_at	25	10	81549195	81549171	25	1	LTR16A	LTR/ERVL	81549411	81549030	NUTM2B	81462983	81474437	NUTM2E	81601114	81610632
176485	47029_at	25					2	MER21A	LTR/ERVL
176516	42032_at	25	4	71677660	71677684	25	1	L1MC3	LINE/L1	71677175	71677961	RUFY3	71569921	71673032	GRSF1	71705662	71681499
176504	50506_at	25					2	LTR9B	LTR/ERV1
177559	51307_at	25	12	4803173	4803197	25	1	LTR37A	LTR/ERV1	4803169	4803533	AKAP3	4758213	4724674	GALNT8	4829507	4960277
176178	45014_at	25	8	38398790	38398766	25	1	LTR48	LTR/ERV1	38399113	38398445	C8orf86	38386180	38368352	TACC1	38585704	38710546
176201	48000_at	25	15	100892010	100892034	25	1	MLT1F1	LTR/ERVL-MaLR	100891832	100892391	ADAMTS17	100882210	100511794	CERS3	101085200	100940600
176199	57365_at	25	1	56298109	56298133	25	1	LTR16C	LTR/ERVL	56297859	56298294	USP24	55680786	55532032	PPAP2B	57110974	56960419
175350	45429_at	25	14	100193516	100193540	25	1	L2c	LINE/L2	100193347	100193643	CYP46A1	100150641	100193638	EML1	100204030	100408397
177362	43126_at	25	7	423596	423620	25	1	L1MD2	LINE/L1	422674	423669	AC187652.1	302918	304070	PDGFA	559933	536895
177398	AFFX-HUMRGE/M10098_M_at	25	GL000220.1	110015	110039	25	1	SSU-rRNA_Hsa	rRNA	109078	110946
177798	59296_at	25	X	73446868	73446892	25	1	L1MB7	LINE/L1	73446717	73447024	CHIC1	72783036	72906937	ZCCHC13	73524025	73524868
177711	42873_at	25	15	33028809	33028833	25	1	L1M4	LINE/L1	33027999	33028951	GREM1	33010175	33026870	FMN1	33486897	33057747
177710	42873_at	25	15	33028807	33028831	25	1	L1M4	LINE/L1	33027999	33028951	GREM1	33010175	33026870	FMN1	33486897	33057747
177755	54129_i_at	25	19	36816021	36815997	25	1	LTR6B	LTR/ERV1	36816331	36815775	ZNF146	36705504	36729676	ZFP14	36870101	36827162
177709	42873_at	25	15	33028808	33028832	25	1	L1M4	LINE/L1	33027999	33028951	GREM1	33010175	33026870	FMN1	33486897	33057747
178860	50436_at	25	10	77145271	77145247	25	1	MLT1G1	LTR/ERVL-MaLR	77145553	77145061	COMTD1	76995788	76993727	ZNF503	77161664	77157588
178898	51483_at	25	3	185549220	185549244	25	1	L1ME3Cz	LINE/L1	185549111	185549260	C3orf65	185430316	185447575	TRA2B	185655924	185633694
178947	48660_at	25	14	70758763	70758787	25	1	L2a	LINE/L2	70758248	70758906	SLC8A3	70655787	70510934	COX16	70826448	70791798
177891	58824_at	25	15	62553205	62553229	25	1	MER51A	LTR/ERV1	62553097	62553691	C2CD4B	62457482	62455734	TLN2	62682725	63136830
177839	54457_at	25	8	135796044	135796020	25	1	MER77	LTR/ERVL	135796447	135795887	ZFAT	135725292	135490031	KHDRBS3	136469700	136668965
178995	48660_at	25	14	70758768	70758792	25	1	L2a	LINE/L2	70758248	70758906	SLC8A3	70655787	70510934	COX16	70826448	70791798
178993	46949_r_at	25	9	4893481	4893505	25	1	L1ME2z	LINE/L1	4892911	4893573	AL158147.2	4859260	4859120	JAK2	4985033	5128183
177480	46062_at	25	11	36499366	36499390	25	1	LTR37B	LTR/ERV1	36499145	36499609	PRR5L	36317838	36486754	TRAF6	36531822	36508577
177444	58739_at	25	6	30261078	30261054	25	1	L3	LINE/CR1	30261312	30261046	TRIM26	30181204	30152232	TRIM39	30294256	30311506
177440	47479_at	25	19	57817372	57817396	25	1	L1ME3	LINE/L1	57817289	57817540	ZNF460	57791419	57804937	ZNF543	57831877	57842144
179961	51757_at	25	2	8806889	8806865	25	1	L1ME3C	LINE/L1	8807492	8806764	RNF144A	7057523	7208417	ID2	8818975	8824583
179926	43597_r_at	25	6	170126134	170126158	25	1	MER65A	LTR/ERV1	170125833	170126214	PHF10	170124151	170104001	TCTE3	170151655	170140210
179934	46949_r_at	25	9	4893469	4893493	25	1	L1ME2z	LINE/L1	4892911	4893573	AL158147.2	4859260	4859120	JAK2	4985033	5128183
179988	51483_at	25	3	185548895	185548919	25	1	HAL1	LINE/L1	185548351	185549108	C3orf65	185430316	185447575	TRA2B	185655924	185633694
180132	47173_i_at	25	15	57593263	57593287	25	1	L1MC5a	LINE/L1	57593103	57593309	TCF12	57210821	57591479	CGNL1	57668165	57842925
178736	47343_at	25	20	40314502	40314526	25	1	MER66D	LTR/ERV1	40314480	40314963	CHD6	40247133	40030741	PTPRT	41818610	40701392
178748	56796_at	25	11	96439572	96439596	25	1	MLT1J1	LTR/ERVL-MaLR	96439298	96439749	JRKL	96123153	96240738	CNTN5	98891683	100229616
180386	49828_at	25					2	MER34B	LTR/ERV1
180324	54206_at	25	19	57354509	57354533	25	1	L2	LINE/L2	57354257	57354562	PEG3	57352096	57321445	USP29	57630506	57643294
180358	42176_at	25	16	58480977	58481001	25	1	L1ME2z	LINE/L1	58480925	58481142	GINS3	58328984	58440048	NDRG4	58496750	58547532
180350	47482_at	25	17	62396997	62396973	25	1	MER50	LTR/ERV1	62397370	62396650	TEX2	62340661	62224587	MILR1	62461569	62464760
181161	45429_at	25	14	100193501	100193525	25	1	L2c	LINE/L2	100193347	100193643	CYP46A1	100150641	100193638	EML1	100204030	100408397
179870	43438_at	25	6	29520628	29520604	25	1	MER57F	LTR/ERV1	29520710	29520305	MAS1L	29455738	29454474	UBD	29527702	29523292
179195	47753_at	25	2	221315544	221315568	25	1	LTR16	LTR/ERVL	221315418	221315831	SLC4A3	220492049	220506702	EPHA4	222438922	222282747
181402	51370_f_at	25					2	AluJo	SINE/Alu
181403	51370_f_at	25					2	AluJo	SINE/Alu
181469	47647_at	25	5	90750330	90750354	25	1	L2c	LINE/L2	90750042	90750366	ARRDC3	90679176	90664541	NR2F1	92919043	92930321
181525	46025_at	25	6	79953586	79953610	25	1	MLT1I-int	LTR/ERVL-MaLR	79953162	79953666	HMGN3	79944406	79910962	LCA5	80247147	80194708
181456	43699_at	25					2	L1MA4	LINE/L1
182450	49132_at	25	2	47007134	47007158	25	1	LTR16C	LTR/ERVL	47007039	47007430	SOCS5	46926091	46990268	AC016722.1	47043807	47049796
182453	45443_at	25	11	74695030	74695054	25	1	HERVL40-int	LTR/ERVL	74694861	74695199	SPCS2	74660292	74690076	NEU3	74699179	74729938
182438	45851_at	25	11	1331859	1331883	25	1	MER41C	LTR/ERV1	1331502	1332023	AC136297.1	1295809	1296033	BRSK2	1411129	1483919
182406	42181_at	25					2	MER77	LTR/ERVL
182758	49621_at	25	12	80205821	80205797	25	1	MIRb	SINE/MIR	80205894	80205755	AC073569.1	80198742	80202321	OTOGL	80603233	80772870
182721	56636_at	25	17	8181581	8181605	25	1	LTR47A	LTR/ERVL	8181442	8181772	PFAS	8150936	8173809	SLC25A35	8198661	8191081
182734	43864_r_at	25	12	93979927	93979951	25	1	Tigger16a	DNA/TcMar-Tigger	93979905	93980312	SOCS2	93963590	93977263	CRADD	94071151	94288616
182716	47211_at	25	19	16992821	16992845	25	1	LTR76	LTR/ERV1	16992530	16993201	SIN3B	16940211	16991164	F2RL3	16999671	17003417
182768	52768_at	25	9	102736716	102736740	25	1	L4_C_Mam	LINE/RTE-X	102736470	102736801	STX17	102668915	102732618	ERP44	102861322	102741461
182567	51447_at	25	15	25533174	25533198	25	1	L1M3c	LINE/L1	25532601	25533358	SNURF	25200133	25245423	UBE3A	25684128	25582381
182911	42820_at	25	7	13503836	13503860	25	1	MIRb	SINE/MIR	13503756	13503871	ARL4A	12726481	12730559	ETV1	14031050	13930853
182921	51234_at	25	11	10900533	10900557	25	1	LTR33A	LTR/ERVL	10900242	10900861	ZBED5	10880343	10833621	GALNT18	11643552	11292423
182912	42820_at	25	7	13503837	13503861	25	1	MIRb	SINE/MIR	13503756	13503871	ARL4A	12726481	12730559	ETV1	14031050	13930853
182922	51234_at	25	11	10900531	10900555	25	1	LTR33A	LTR/ERVL	10900242	10900861	ZBED5	10880343	10833621	GALNT18	11643552	11292423
182824	48459_at	25	4	113193775	113193799	25	1	MER50C	LTR/ERV1	113193431	113193953	AP1AR	113152893	113191203	TIFA	113207059	113196783
183789	59238_r_at	25					2	HERV1_LTRd	LTR/ERV1
183763	45109_at	25	1	43600278	43600302	25	1	MER4CL34	LTR/ERV1	43599769	43600382	SLC2A1	43424530	43391052	FAM183A	43610824	43622067
183762	45109_at	25	1	43600279	43600303	25	1	MER4CL34	LTR/ERV1	43599769	43600382	SLC2A1	43424530	43391052	FAM183A	43610824	43622067
183738	44298_at	25	8	59574364	59574388	25	1	LTR47A	LTR/ERVL	59574323	59574518	NSMAF	59572403	59496063	TOX	60031767	59717977
183724	47690_at	25	8	31033289	31033313	25	1	Charlie1a	DNA/hAT-Charlie	31032967	31033561	WRN	30891317	31031285	NRG1	31496902	32622548
183748	59346_at	25	X	48995992	48995968	25	1	LTR2	LTR/ERV1	48996301	48995898	GPKOW	48980151	48970334	MAGIX	49019061	49024822
183729	47707_at	25	7	8387509	8387533	25	1	MLT1A	LTR/ERVL-MaLR	8387402	8387697	ICA1	8302317	8152814	NXPH1	8473585	8792593
183839	54348_at	25	16	52616604	52616628	25	1	Tigger13a	DNA/TcMar-Tigger	52616113	52616809	TOX3	52581714	52471917	CHD9	53088945	53363062
184280	54348_at	25	16	52616610	52616634	25	1	Tigger13a	DNA/TcMar-Tigger	52616113	52616809	TOX3	52581714	52471917	CHD9	53088945	53363062
184306	42873_at	25	15	33028823	33028847	25	1	L1M4	LINE/L1	33027999	33028951	GREM1	33010175	33026870	FMN1	33486897	33057747
184257	42079_at	25	11	65490819	65490795	25	1	MER58A	DNA/hAT-Charlie	65490861	65490643	RNASEH2C	65488418	65482367	AP5B1	65548273	65543364
183942	47303_at	25	16	49330518	49330542	25	1	hAT-N1_Mam	DNA/hAT-Tip100?	49330484	49330683	CBLN1	49315742	49311828	C16orf78	49407734	49433342
184053	42504_at	25	11	46235635	46235611	24	1	HAL1	LINE/L1	46235781	46235373	PHF21A	46142985	45950871	CREB3L1	46299212	46342972
184076	44216_r_at	25	1	13988779	13988803	25	1	MER57A1	LTR/ERV1	13988464	13988901	PDPN	13909960	13944452	PRDM2	14026693	14151574
184066	50800_at	25					2	MER49	LTR/ERV1
185036	42335_at	25	3	146759939	146759915	25	1	L2a	LINE/L2	146760065	146759795	PLSCR5	146324003	146294342	ZIC4	147124647	147103833
184972	48179_at	25					2	HERVK-int	LTR/ERVK
186279	55168_f_at	25	10	81823032	81823008	25	1	MER4B-int	LTR/ERV1	81823148	81822987	SFTPD	81742927	81697496	TMEM254	81838402	81852313
186356	49860_at	25	10	102814774	102814750	25	1	LTR16C	LTR/ERVL	102814887	102814418	SFXN3	102790991	102800998	KAZALD1	102821598	102827888
186303	55877_at	25	21	30247240	30247216	25	1	ERVL-B4-int	LTR/ERVL	30248442	30245343	N6AMT1	30257693	30244513	LTN1	30365277	30300466
185239	42400_at	25	2	216806435	216806411	25	1	ERV3-16A3_I-int	LTR/ERVL	216806758	216806050	FN1	216300895	216225163	MREG	216898819	216809213
185231	47174_r_at	25	15	57593250	57593274	25	1	L1MC5a	LINE/L1	57593103	57593309	TCF12	57210821	57591479	CGNL1	57668165	57842925
185230	47174_r_at	25	15	57593251	57593275	25	1	L1MC5a	LINE/L1	57593103	57593309	TCF12	57210821	57591479	CGNL1	57668165	57842925
185232	47174_r_at	25	15	57593252	57593276	25	1	L1MC5a	LINE/L1	57593103	57593309	TCF12	57210821	57591479	CGNL1	57668165	57842925
185395	57365_at	25	1	56298136	56298160	25	1	LTR16C	LTR/ERVL	56297859	56298294	USP24	55680786	55532032	PPAP2B	57110974	56960419
185402	57313_r_at	25	11	124679019	124679043	25	1	L1ME1	LINE/L1	124678189	124679305	MSANTD2	124670569	124636394	ROBO3	124735282	124751366
185400	55972_at	25	4	92271114	92271090	25	1	L1MC2	LINE/L1	92271256	92270388	RP11-763F8.1	92246457	92240185	RP11-9B6.1	93225329	93218402
187598	48179_at	25	7	65472479	65472455	25	1	HERVK-int	LTR/ERVK	65472790	65470666	GUSB	65447301	65425671	ASL	65540785	65558545
185535	42015_at	25	20	1642926	1642950	25	1	L1MCa	LINE/L1	1642710	1643113	SIRPG	1638425	1609798	SIRPA	1875154	1920543
185517	57119_s_at	25					2	LTR47B2	LTR/ERVL
185462	47737_at	25					2	LTR34	LTR/ERV1
185547	41995_at	25	X	133660629	133660605	25	1	L1MEg	LINE/L1	133660736	133660475	HPRT1	133594183	133654543	PLAC1	133898352	133699868
186490	42400_at	25	2	216804083	216804059	25	1	LTR82B	LTR/ERVL	216804344	216803956	FN1	216300895	216225163	MREG	216898819	216809213
186469	55877_at	25	21	30247215	30247191	25	1	ERVL-B4-int	LTR/ERVL	30248442	30245343	N6AMT1	30257693	30244513	LTN1	30365277	30300466
185299	42842_at	25	16	21808186	21808162	25	1	LTR52	LTR/ERVL	21808286	21808120	OTOA	21689835	21772050	61E3.4	30265831	21845890
185296	42259_at	25	5	79779038	79779062	25	1	L1MB8	LINE/L1	79778987	79779544	ZFYVE16	79703832	79775169	FAM151B	79783788	79838382
186532	56670_at	25	10	119863048	119863072	25	1	LTR16C	LTR/ERVL	119862885	119863279	RAB11FIP2	119806114	119764427	FAM204A	120101840	120065401
186587	55168_f_at	25					2	MER4B-int	LTR/ERV1
188885	42378_r_at	25	8	56977440	56977464	25	1	L1MB2	LINE/L1	56977147	56977543	LYN	56792372	56923939	RPS20	56987069	56979854
188843	45990_at	25	9	95596128	95596152	25	1	LTR22B	LTR/ERVK	95596014	95596483	BICD2	95527094	95473645	ZNF484	95640304	95607874
186763	48463_at	25					2	MLT1J	LTR/ERVL-MaLR
189211	46769_at	25	15	49946337	49946361	25	1	MLT1D-int	LTR/ERVL-MaLR	49946328	49946501	DTWD1	49913177	49937333	ATP8B4	50475014	50150435
189212	46769_at	25	15	49946336	49946360	25	1	MLT1D-int	LTR/ERVL-MaLR	49946328	49946501	DTWD1	49913177	49937333	ATP8B4	50475014	50150435
189233	47303_at	25	16	49330525	49330549	25	1	hAT-N1_Mam	DNA/hAT-Tip100?	49330484	49330683	CBLN1	49315742	49311828	C16orf78	49407734	49433342
187668	47737_at	25					2	LTR34	LTR/ERV1
187964	57313_r_at	25	11	124678978	124679002	25	1	L1ME1	LINE/L1	124678189	124679305	MSANTD2	124670569	124636394	ROBO3	124735282	124751366
188040	53491_at	25	2	88989638	88989614	25	1	L2a	LINE/L2	88989909	88989553	EIF2AK3	88927094	88856259	RPIA	88991162	89050452
188007	58191_at	25	7	92096187	92096163	25	1	MER67C	LTR/ERV1	92096349	92095804	GATAD1	92076767	92088150	ERVW-1	92107300	92097694
186668	48660_at	25	14	70758803	70758827	25	1	L2a	LINE/L2	70758248	70758906	SLC8A3	70655787	70510934	COX16	70826448	70791798
189347	52789_at	25	12	48055855	48055831	25	1	MLT1A0	LTR/ERVL-MaLR	48056024	48055676	PCED1B	47473386	47630443	RPAP3	48099844	48057070
189329	42410_at	25	7	15736328	15736352	25	1	MER51A	LTR/ERV1	15736125	15736591	MEOX2	15726437	15650837	ISPD	16460947	16130817
190194	AFFX-HUMRGE/M10098_M_at	25					2	SSU-rRNA_Hsa	rRNA
190192	54206_at	25	19	57354479	57354503	25	1	L2	LINE/L2	57354257	57354562	PEG3	57352096	57321445	USP29	57630506	57643294
190202	42378_r_at	25	8	56977485	56977509	25	1	L1MB2	LINE/L1	56977147	56977543	LYN	56792372	56923939	RPS20	56987069	56979854
190211	43129_at	25	17	27203583	27203559	25	1	MLT1G1	LTR/ERVL-MaLR	27203727	27203399	ERAL1	27181956	27188085	FLOT2	27224697	27206353
190128	42181_at	25					2	MER77	LTR/ERVL
189146	47647_at	25	5	90750315	90750339	25	1	L2c	LINE/L2	90750042	90750366	ARRDC3	90679176	90664541	NR2F1	92919043	92930321
190420	56605_at	25	4	115256336	115256312	25	1	L1MEh	LINE/L1	115256446	115255947	ARSJ	114900883	114821440	UGT8	115519611	115599380
190105	59346_at	25	X	48996013	48995989	25	1	LTR2	LTR/ERV1	48996301	48995898	GPKOW	48980151	48970334	MAGIX	49019061	49024822
190104	59346_at	25	X	48996014	48995990	25	1	LTR2	LTR/ERV1	48996301	48995898	GPKOW	48980151	48970334	MAGIX	49019061	49024822
190103	59346_at	25	X	48996015	48995991	25	1	LTR2	LTR/ERV1	48996301	48995898	GPKOW	48980151	48970334	MAGIX	49019061	49024822
190083	42452_at	25	11	76414158	76414182	25	1	MLT1H	LTR/ERVL-MaLR	76413790	76414289	LRRC32	76381791	76368568	TSKU	76493295	76509198
188052	43155_at	25	X	10990021	10989997	25	1	MIR3	SINE/MIR	10990136	10989942	MID1	10851773	10413350	HCCS	11129421	11141198
188057	43701_at	25					2	LTR19B	LTR/ERV1
190626	47330_at	25					2	HERVK9-int	LTR/ERVK
187928	42412_at	25	21	31414380	31414356	25	1	L1M4	LINE/L1	31416199	31414233	GRIK1-AS2	30968360	31003067	CLDN17	31538971	31538241
187927	42412_at	25	21	31414381	31414357	25	1	L1M4	LINE/L1	31416199	31414233	GRIK1-AS2	30968360	31003067	CLDN17	31538971	31538241
187896	47174_r_at	25	15	57593253	57593277	25	1	L1MC5a	LINE/L1	57593103	57593309	TCF12	57210821	57591479	CGNL1	57668165	57842925
191887	56796_at	25	11	96439541	96439565	25	1	MLT1J1	LTR/ERVL-MaLR	96439298	96439749	JRKL	96123153	96240738	CNTN5	98891683	100229616
191441	42175_at	25	4	100919	100943	25	1	MER61C	LTR/ERV1	100917	101224	ZNF595	53179	88099	ZNF732	299110	264464
190282	47737_at	25	12	27121920	27121896	25	1	LTR34	LTR/ERV1	27122304	27121847	FGFR1OP2	27091316	27119583	TM7SF3	27167367	27126128
190281	47737_at	25	12	27121919	27121895	25	1	LTR34	LTR/ERV1	27122304	27121847	FGFR1OP2	27091316	27119583	TM7SF3	27167367	27126128
190285	54348_at	25	16	52616305	52616329	25	1	Tigger13a	DNA/TcMar-Tigger	52616113	52616809	TOX3	52581714	52471917	CHD9	53088945	53363062
190327	47249_r_at	25	1	145045491	145045515	25	1	MLT1H1-int	LTR/ERVL-MaLR	145045357	145045803	AL590452.1	144989309	144991365	SEC22B	145096220	145116922
190250	55187_at	25	7	50505227	50505203	25	1	MER21A	LTR/ERVL	50505384	50505183	IKZF1	50343720	50472799	FIGNL1	50518088	50511831
190450	45974_at	25	16	74226558	74226534	25	1	LTR72B	LTR/ERV1	74226710	74226224	C16orf47	73178346	73160536	PSMD7	74330673	74340186
190514	58824_at	25	15	62553443	62553467	25	1	MER51A	LTR/ERV1	62553097	62553691	C2CD4B	62457482	62455734	TLN2	62682725	63136830
190498	42759_i_at	25	7	140758433	140758457	25	1	Zaphod	DNA/hAT-Tip100	140758051	140758490	MRPS33	140715028	140705854	TMEM178B	140774032	141180180
191848	41990_at	25	1	183691880	183691904	25	1	L1ME1	LINE/L1	183691371	183692381	APOBEC4	183622451	183615541	COLGALT2	184006863	183898796
191661	53031_s_at	25	12	112277718	112277694	25	1	MLT1J2	LTR/ERVL-MaLR	112277914	112277524	ALDH2	112204691	112247782	MAPKAPK5	112279782	112334343
191607	55974_at	25	6	138262309	138262285	25	1	MLT1J	LTR/ERVL-MaLR	138262513	138262109	TNFAIP3	138188351	138204449	PERP	138428648	138411923
191651	53031_s_at	25	12	112277711	112277687	25	1	MLT1J2	LTR/ERVL-MaLR	112277914	112277524	ALDH2	112204691	112247782	MAPKAPK5	112279782	112334343
194022	47809_at	25	4	40169345	40169369	25	1	L1MEj	LINE/L1	40168822	40170337	N4BP2	40058446	40159872	RHOH	40192673	40246281
194005	43596_f_at	25					2	MER65A	LTR/ERV1
194004	43596_f_at	25					2	MER65A	LTR/ERV1
194206	56771_at	25	2	172167867	172167843	25	1	LTR48	LTR/ERV1	172167925	172167697	TLK1	172087824	171847333	METTL8	172291312	172179761
194199	48976_at	25	16	46503459	46503435	25	1	LTR60B	LTR/ERV1	46503708	46503360	CTD-2144E22.5	34256507	34257278	SHCBP1	46655538	46614466
194172	43596_f_at	25					2	MER65A	LTR/ERV1
191482	50212_at	25	6	28126989	28127013	25	1	L2b	LINE/L2	28126729	28127235	ZKSCAN8	28109716	28124089	ZSCAN9	28192664	28201260
191548	46937_r_at	25	19	53471760	53471784	25	1	L1M3	LINE/L1	53471085	53471932	ZNF321P	53466076	53431728	ERVV-1	53517174	53519375
191496	57365_at	25	1	56297943	56297967	25	1	LTR16C	LTR/ERVL	56297859	56298294	USP24	55680786	55532032	PPAP2B	57110974	56960419
193011	58036_at	25	15	58883999	58883975	25	1	L1MC5	LINE/L1	58884822	58883765	LIPC	58702768	58861151	ADAM10	59042177	58887403
191676	42412_at	25	21	31414375	31414351	25	1	L1M4	LINE/L1	31416199	31414233	GRIK1-AS2	30968360	31003067	CLDN17	31538971	31538241
191678	42380_at	25	2	88352489	88352465	25	1	Ricksha_a	DNA/MULE-MuDR	88352567	88352453	KRCC1	88355248	88326724	SMYD1	88367299	88412906
191721	52768_at	25	9	102736710	102736734	25	1	L4_C_Mam	LINE/RTE-X	102736470	102736801	STX17	102668915	102732618	ERP44	102861322	102741461
194113	47479_at	25	19	57817485	57817509	25	1	L1ME3	LINE/L1	57817289	57817540	ZNF460	57791419	57804937	ZNF543	57831877	57842144
194148	54198_at	25	1	100728580	100728556	25	1	L1MB7	LINE/L1	100728962	100728269	DBT	100715390	100659736	RTCA	100731763	100758325
194149	54198_at	25	1	100728579	100728555	25	1	L1MB7	LINE/L1	100728962	100728269	DBT	100715390	100659736	RTCA	100731763	100758325
194528	45851_at	25	11	1331751	1331775	25	1	MER41C	LTR/ERV1	1331502	1332023	AC136297.1	1295809	1296033	BRSK2	1411129	1483919
194551	45041_r_at	25	4	416359	416335	25	1	L1M3a	LINE/L1	417377	416152	ZNF141	331603	378653	ZNF721	492945	419604
194542	47482_at	25	17	62397039	62397015	25	1	MER50	LTR/ERV1	62397370	62396650	TEX2	62340661	62224587	MILR1	62461569	62464760
194541	47482_at	25	17	62397038	62397014	25	1	MER50	LTR/ERV1	62397370	62396650	TEX2	62340661	62224587	MILR1	62461569	62464760
193241	51307_at	25	12	4803416	4803440	25	1	LTR37A	LTR/ERV1	4803169	4803533	AKAP3	4758213	4724674	GALNT8	4829507	4960277
193234	43734_at	25	2	187288529	187288505	25	1	LTR16E1	LTR/ERVL	187288683	187288289	FSIP2	186603355	186698017	ZC3H15	187350883	187374090
191978	45417_at	25	9	140011192	140011216	25	1	LTR5B	LTR/ERVK	140010812	140011681	DPP7	140009629	140004994	GRIN1	140032842	140063207
191991	47029_at	25	17	16287990	16288014	25	1	MER21A	LTR/ERVL	16287874	16288264	UBB	16284112	16286059	TRPV2	16318856	16340317
194329	46949_r_at	25	9	4893472	4893496	25	1	L1ME2z	LINE/L1	4892911	4893573	AL158147.2	4859260	4859120	JAK2	4985033	5128183
194254	43699_at	25	4	74152852	74152876	25	1	L1MA4	LINE/L1	74152366	74153204	ANKRD17	74124515	73939093	ALB	74262831	74287129
194451	42873_at	25	15	33028770	33028794	25	1	L1M4	LINE/L1	33027999	33028951	GREM1	33010175	33026870	FMN1	33486897	33057747
194424	54230_at	25	11	65537639	65537615	25	1	L1MC4	LINE/L1	65537685	65536754	RNASEH2C	65488418	65482367	AP5B1	65548273	65543364
194389	43699_at	25					2	L1MA4	LINE/L1
195217	47479_at	25	19	57817449	57817473	25	1	L1ME3	LINE/L1	57817289	57817540	ZNF460	57791419	57804937	ZNF543	57831877	57842144
195688	42559_f_at	25					2	ALR/Alpha	Satellite/centr
195651	54230_at	25	11	65537657	65537633	25	1	L1MC4	LINE/L1	65537685	65536754	RNASEH2C	65488418	65482367	AP5B1	65548273	65543364
195649	42192_at	25	9	35924204	35924228	25	1	LTR54	LTR/ERV1	35923898	35924308	HRCT1	35906189	35907138	OR2S2	35958151	35957105
195537	58103_at	25	9	121450116	121450092	25	1	MLT1H	LTR/ERVL-MaLR	121450406	121450068	TLR4	120466610	120479149	DBC1	122131745	121915736
195565	58824_at	25	15	62553249	62553273	25	1	MER51A	LTR/ERV1	62553097	62553691	C2CD4B	62457482	62455734	TLN2	62682725	63136830
195734	47029_at	25	17	16288164	16288188	25	1	MER21A	LTR/ERVL	16287874	16288264	UBB	16284112	16286059	TRPV2	16318856	16340317
195699	58824_at	25	15	62553268	62553292	25	1	MER51A	LTR/ERV1	62553097	62553691	C2CD4B	62457482	62455734	TLN2	62682725	63136830
195468	55187_at	25	7	50505122	50505098	25	1	MER21A	LTR/ERVL	50505205	50504696	IKZF1	50343720	50472799	FIGNL1	50518088	50511831
195408	45413_at	25					2	MER20B	DNA/hAT-Charlie
195489	54129_i_at	25	19	36815838	36815814	25	1	LTR6B	LTR/ERV1	36816331	36815775	ZNF146	36705504	36729676	ZFP14	36870101	36827162
196543	47690_at	25	8	31033325	31033349	25	1	Charlie1a	DNA/hAT-Charlie	31032967	31033561	WRN	30891317	31031285	NRG1	31496902	32622548
196587	43079_at	25	2	219121954	219121978	25	1	MIRb	SINE/MIR	219121944	219122075	ARPC2	219081817	219119079	GPBAR1	219124219	219128582
196984	41948_at	25	2	85975684	85975660	25	1	MLT1H	LTR/ERVL-MaLR	85975777	85975358	GNLY	85912298	85925977	ATOH8	85978467	86015189
196963	47753_at	25	2	221315572	221315596	25	1	LTR16	LTR/ERVL	221315418	221315831	SLC4A3	220492049	220506702	EPHA4	222438922	222282747
197029	44772_at	25	5	43571779	43571755	25	1	LTR49-int	LTR/ERV1	43574124	43571615	PAIP1	43557860	43526369	NNT	43602794	43707507
196862	54230_at	25	11	65537655	65537631	25	1	L1MC4	LINE/L1	65537685	65536754	RNASEH2C	65488418	65482367	AP5B1	65548273	65543364
197078	42259_at	25	5	79779116	79779140	25	1	L1MB8	LINE/L1	79778987	79779544	ZFYVE16	79703832	79775169	FAM151B	79783788	79838382
197815	50212_at	25	6	28126889	28126913	25	1	L2b	LINE/L2	28126729	28127235	ZKSCAN8	28109716	28124089	ZSCAN9	28192664	28201260
197836	49083_at	25	10	54712287	54712263	25	1	HERVS71-int	LTR/ERV1	54715345	54706668	MBL2	54531460	54525140	PCDH15	57387702	55562531
198050	42435_at	25	X	153652887	153652863	25	1	MLT1C	LTR/ERVL-MaLR	153653056	153652679	TAZ	153639854	153650065	ATP6AP1	153656978	153664862
198163	50707_at	25	11	4223559	4223583	25	1	MER110-int	LTR/ERV1	4222845	4223783	RRM1	4115937	4160106	OR52B4	4389616	4388493
198105	42566_at	25	13	51442710	51442734	25	1	L1ME2	LINE/L1	51442447	51443314	DLEU7	51418075	51285144	RNASEH2B	51483814	51544592
198129	52789_at	25	12	48055852	48055828	25	1	MLT1A0	LTR/ERVL-MaLR	48056024	48055676	PCED1B	47473386	47630443	RPAP3	48099844	48057070
198124	44772_at	25	5	43571786	43571762	25	1	LTR49-int	LTR/ERV1	43574124	43571615	PAIP1	43557860	43526369	NNT	43602794	43707507
198081	48000_at	25	15	100891927	100891951	25	1	MLT1F1	LTR/ERVL-MaLR	100891832	100892391	ADAMTS17	100882210	100511794	CERS3	101085200	100940600
198148	42759_i_at	25	7	140758423	140758447	25	1	Zaphod	DNA/hAT-Tip100	140758051	140758490	MRPS33	140715028	140705854	TMEM178B	140774032	141180180
199059	44561_r_at	25					2	MER4-int	LTR/ERV1
198382	58834_at	25					2	LTR48B	LTR/ERV1
199095	45034_at	25	6	91203740	91203716	25	1	L2b	LINE/L2	91203795	91203628	BACH2	91006627	90636248	MAP3K7	91296764	91223292
197970	49033_at	25	19	19967028	19967004	25	1	LTR70	LTR/ERV1	19967242	19965986	ZNF506	19932560	19896648	ZNF253	19976695	20005483
197903	46937_r_at	25					2	L1M3	LINE/L1
197908	46062_at	25	11	36499516	36499540	25	1	LTR37B	LTR/ERV1	36499145	36499609	PRR5L	36317838	36486754	TRAF6	36531822	36508577
200323	42480_at	25	6	118947525	118947549	25	1	LTR30	LTR/ERV1	118947268	118947965	PLN	118869461	118881893	MCM9	119256327	119134605
199638	49630_at	25	12	90714513	90714537	24	1	MLT1E1A	LTR/ERVL-MaLR	90714417	90714649	ATP2B1	90103077	89981828	CCER1	91348953	91299399
199636	57279_at	25	11	44994511	44994487	25	1	LTR16E1	LTR/ERVL	44994761	44994274	TP53I11	44972840	44907454	PRDM11	45115564	45247734
199625	46475_at	25	4	156843020	156842996	25	1	MLT2A2	LTR/ERVL	156843206	156842685	TDO2	156775890	156841558	CTSO	156875069	156845270
199652	48000_at	25	15	100892103	100892127	25	1	MLT1F1	LTR/ERVL-MaLR	100891832	100892391	ADAMTS17	100882210	100511794	CERS3	101085200	100940600
199650	49668_at	25	10	47590703	47590679	25	1	L1MEd	LINE/L1	47590838	47590449	AGAP10	47239738	47191844	ANTXRL	47657581	47701443
199535	43734_at	25	2	187288133	187288109	25	1	MLT1E1	LTR/ERVL-MaLR	187288201	187288057	FSIP2	186603355	186698017	ZC3H15	187350883	187374090
199545	45851_at	25	11	1331709	1331733	25	1	MER41C	LTR/ERV1	1331502	1332023	AC136297.1	1295809	1296033	BRSK2	1411129	1483919
199568	42192_at	25	9	35923989	35924013	25	1	LTR54	LTR/ERV1	35923898	35924308	HRCT1	35906189	35907138	OR2S2	35958151	35957105
198210	44013_at	25	10	119244072	119244048	25	1	MLT1J	LTR/ERVL-MaLR	119244209	119243899	PDZD8	119134978	119040000	EMX2	119301955	119309056
198256	59184_at	25	3	122235884	122235908	25	1	MLT1E1A	LTR/ERVL-MaLR	122235692	122236244	KPNA1	122233792	122140796	PARP9	122283424	122246771
198209	44013_at	25	10	119244073	119244049	25	1	MLT1J	LTR/ERVL-MaLR	119244209	119243899	PDZD8	119134978	119040000	EMX2	119301955	119309056
199417	42128_at	25	4	113374337	113374361	24	1	L2c	LINE/L2	113374253	113374442	ALPK1	113206665	113363776	NEUROG2	113437328	113434672
199394	47737_at	25	12	27121955	27121931	25	1	LTR34	LTR/ERV1	27122304	27121847	FGFR1OP2	27091316	27119583	TM7SF3	27167367	27126128
199405	45133_f_at	25	10	81548784	81548760	25	1	Charlie4a	DNA/hAT-Charlie	81549029	81548741	NUTM2B	81462983	81474437	NUTM2E	81601114	81610632
200888	47802_at	25	5	44828285	44828309	25	1	L1ME3Cz	LINE/L1	44827732	44828629	MRPS30	44809027	44820530	HCN1	45696253	45259349
199501	54980_at	25	3	112315860	112315836	25	1	LTR108a_Mam	LTR/ERVL	112316057	112315623	SLC35A5	112280556	112304424	CCDC80	112368377	112323407
199197	49668_at	25					2	L1MEd	LINE/L1
199201	49114_at	25	5	140632467	140632491	25	1	LTR84a	LTR/ERVL	140632297	140632666	PCDHB15	140625147	140627799	SLC25A2	140683612	140682196
200369	44298_at	25	8	59574363	59574387	25	1	LTR47A	LTR/ERVL	59574323	59574518	NSMAF	59572403	59496063	TOX	60031767	59717977
200453	43712_at	25	7	89075518	89075494	25	1	LTR16A	LTR/ERVL	89075676	89075372	C7orf62	88425035	88423420	STEAP1	89783689	89794143
200660	58074_at	25	22	23883849	23883873	25	1	HERVK-int	LTR/ERVK	23881907	23888195	BCR	23521891	23660224	IGLL1	23922495	23915312
201872	47651_at	25					2	MER49	LTR/ERV1
199240	44950_at	25	11	60678230	60678254	24	1	L2b	LINE/L2	60677826	60678279	PRPF19	60674060	60658202	TMEM109	60681346	60690915
202989	46153_at	25	12	46878785	46878809	25	1	PRIMA4_LTR	LTR/ERV1	46878250	46878880	SLC38A2	46766650	46751972	SLC38A4	47226191	47158546
202964	50442_at	25	3	55394721	55394697	25	1	L2	LINE/L2	55394903	55394621	LRTM1	55001115	54952264	WNT5A	55523973	55499743
200734	58834_at	25	6	90026817	90026793	25	1	LTR48	LTR/ERV1	90027048	90026776	GABRR2	90025018	89966927	UBE2J1	90062567	90036344
200701	55972_at	25	4	92271118	92271094	25	1	L1MC2	LINE/L1	92271256	92270388	RP11-763F8.1	92246457	92240185	RP11-9B6.1	93225329	93218402
200670	42128_at	25	4	113374156	113374180	25	1	L2c	LINE/L2	113373964	113374225	ALPK1	113206665	113363776	NEUROG2	113437328	113434672
200689	42219_at	25	5	140426052	140426028	25	1	MER92A	LTR/ERV1	140426207	140425824	PCDHAC2	140345820	140391936	PCDHB1	140430979	140433512
201992	44819_at	25	X	53199104	53199128	25	1	Charlie17	DNA/hAT-Charlie	53198745	53199269	TSPYL2	53111549	53117722	KDM5C	53254604	53220503
201926	48459_at	25	4	113193689	113193713	25	1	MER50C	LTR/ERV1	113193431	113193953	AP1AR	113152893	113191203	TIFA	113207059	113196783
201942	42012_at	25	20	57714906	57714930	25	1	Kanga1b	DNA/TcMar-Tc2	57714487	57715222	SLMO2	57617964	57608200	ZNF831	57766075	57834168
201943	42012_at	25	20	57714907	57714931	25	1	Kanga1b	DNA/TcMar-Tc2	57714487	57715222	SLMO2	57617964	57608200	ZNF831	57766075	57834168
200534	46861_at	25	20	46999206	46999230	25	1	LTR48	LTR/ERV1	46998915	46999532	SULF2	46415360	46285092	PREX1	47444420	47240790
200554	47737_at	25	12	27122055	27122031	25	1	LTR34	LTR/ERV1	27122304	27121847	FGFR1OP2	27091316	27119583	TM7SF3	27167367	27126128
204222	47793_at	25	1	89891059	89891083	24	1	LTR18B	LTR/ERVL	89890758	89891325	GBP6	89829617	89852020	LRRC8B	89990395	90063423
204221	47793_at	25	1	89891060	89891084	24	1	LTR18B	LTR/ERVL	89890758	89891325	GBP6	89829617	89852020	LRRC8B	89990395	90063423
204263	47343_at	25	X	51615820	51615844	25	1	MER66D	LTR/ERV1	51615738	51616141	MAGED1	51546103	51645453	RP11-114H20.1	51797351	51793956
204199	54980_at	25	3	112315854	112315830	25	1	LTR108a_Mam	LTR/ERVL	112316057	112315623	SLC35A5	112280556	112304424	CCDC80	112368377	112323407
201795	42180_at	25	17	14803808	14803832	25	1	MLT1K	LTR/ERVL-MaLR	14803573	14803896	HS3ST3B1	14204400	14252721	PMP22	15168643	15133095
201657	42295_at	25					2	MER89	LTR/ERV1
201659	42175_at	25	4	100999	101023	25	1	MER61C	LTR/ERV1	100917	101224	ZNF595	53179	88099	ZNF732	299110	264464
201645	58191_at	25	7	92095993	92095969	25	1	MER67C	LTR/ERV1	92096349	92095804	GATAD1	92076767	92088150	ERVW-1	92107300	92097694
201677	51822_at	25	3	156465494	156465470	25	1	MLT1L	LTR/ERVL-MaLR	156465696	156465188	TIPARP	156391024	156424559	LEKR1	156543270	156763918
200848	59238_r_at	25					2	HERV1_LTRd	LTR/ERV1
200780	41990_at	25	1	183691804	183691828	25	1	L1ME1	LINE/L1	183691371	183692381	APOBEC4	183622451	183615541	COLGALT2	184006863	183898796
202042	54457_at	25	8	135796193	135796169	25	1	MER77	LTR/ERVL	135796447	135795887	ZFAT	135725292	135490031	KHDRBS3	136469700	136668965
202077	56796_at	25	11	96439561	96439585	25	1	MLT1J1	LTR/ERVL-MaLR	96439298	96439749	JRKL	96123153	96240738	CNTN5	98891683	100229616
202095	44229_at	25	19	52614644	52614668	24	1	Tigger7	DNA/TcMar-Tigger	52614420	52614780	ZNF841	52599018	52567719	ZNF616	52643175	52616344
203160	59238_r_at	25	7	134866363	134866387	25	1	HERV1_LTRd	LTR/ERV1	134866219	134866749	TMEM140	134832824	134850650	WDR91	134896316	134868590
203179	49621_at	25	12	80205805	80205781	25	1	MIRb	SINE/MIR	80205894	80205755	AC073569.1	80198742	80202321	OTOGL	80603233	80772870
202901	46031_r_at	25	15	40670469	40670493	25	1	L1MEc	LINE/L1	40669535	40670518	DISP2	40650436	40663257	KNSTRN	40674922	40686446
202236	53031_s_at	25	12	112277682	112277658	25	1	MLT1J2	LTR/ERVL-MaLR	112277914	112277524	ALDH2	112204691	112247782	MAPKAPK5	112279782	112334343
203290	42412_at	25	21	31414232	31414208	25	1	L1M4	LINE/L1	31414265	31413956	GRIK1-AS2	30968360	31003067	CLDN17	31538971	31538241
203297	42504_at	25	11	46235477	46235453	24	1	HAL1	LINE/L1	46235781	46235373	PHF21A	46142985	45950871	CREB3L1	46299212	46342972
204496	45974_at	25	16	74226614	74226590	25	1	LTR72B	LTR/ERV1	74226710	74226224	C16orf47	73178346	73160536	PSMD7	74330673	74340186
204499	47424_at	25	1	35454021	35453997	25	1	Charlie10	DNA/hAT-Charlie	35454492	35453184	ZMYM6NB	35450954	35447136	ZMYM1	35525387	35581460
204575	58852_at	25	1	247197086	247197062	25	1	MER70A	LTR/ERVL	247197370	247196922	ZNF695	247171395	247108849	ZNF669	247267674	247263264
203471	41990_at	25	1	183691722	183691746	25	1	L1ME1	LINE/L1	183691371	183692381	APOBEC4	183622451	183615541	COLGALT2	184006863	183898796
203487	48939_at	25	1	157762228	157762204	25	1	MIR	SINE/MIR	157762292	157762051	FCRL2	157746922	157715523	FCRL1	157789895	157764193
203423	58103_at	25	9	121450196	121450172	25	1	MLT1H	LTR/ERVL-MaLR	121450406	121450068	TLR4	120466610	120479149	DBC1	122131745	121915736
203358	45133_f_at	25	10	81548850	81548826	25	1	Charlie4a	DNA/hAT-Charlie	81549029	81548741	NUTM2B	81462983	81474437	NUTM2E	81601114	81610632
205924	56697_r_at	25					2	MER4-int	LTR/ERV1
206870	55168_f_at	25					2	MER4B-int	LTR/ERV1
206806	45429_at	25	1	48555715	48555739	25	1	L2b	LINE/L2	48555567	48555874	TRABD2B	48462567	48231308	AL109659.1	48569306	48569878
203049	49132_at	25	2	47007248	47007272	25	1	LTR16C	LTR/ERVL	47007039	47007430	SOCS5	46926091	46990268	AC016722.1	47043807	47049796
205591	55907_at	25	11	47627679	47627655	25	1	L3	LINE/CR1	47628212	47627159	C1QTNF4	47616211	47611216	MTCH2	47664175	47638867
205558	48000_at	25	15	100892060	100892084	25	1	MLT1F1	LTR/ERVL-MaLR	100891832	100892391	ADAMTS17	100882210	100511794	CERS3	101085200	100940600
205559	44765_at	25	4	178385618	178385642	25	1	L2a	LINE/L2	178385507	178385828	AGA	178363657	178351924	RP11-389E17.1	178649911	178911904
204672	47802_at	25	5	44828399	44828423	25	1	L1ME3Cz	LINE/L1	44827732	44828629	MRPS30	44809027	44820530	HCN1	45696253	45259349
206759	42302_at	25	2	192561196	192561220	25	1	L1MC5a	LINE/L1	192561111	192561542	NABP1	192542794	192553251	SDPR	192711981	192699028
206758	43079_at	25	2	219122032	219122056	25	1	MIRb	SINE/MIR	219121944	219122075	ARPC2	219081817	219119079	GPBAR1	219124219	219128582
204697	48660_at	25	14	70758760	70758784	25	1	L2a	LINE/L2	70758248	70758906	SLC8A3	70655787	70510934	COX16	70826448	70791798
207358	59444_at	25	X	119262642	119262618	25	1	MER51A	LTR/ERV1	119262884	119262133	RHOXF1	119249847	119243011	RHOXF2	119292467	119297945
207134	46949_r_at	25					2	L1ME2z	LINE/L1
207168	58834_at	25	6	90026838	90026814	25	1	LTR48	LTR/ERV1	90027048	90026776	GABRR2	90025018	89966927	UBE2J1	90062567	90036344
207232	42259_at	25	5	79779108	79779132	25	1	L1MB8	LINE/L1	79778987	79779544	ZFYVE16	79703832	79775169	FAM151B	79783788	79838382
207231	42847_at	25	7	102339953	102339929	25	1	MER73	LTR/ERVL	102340089	102339494	AC105052.1	102319318	102312908	FAM185A	102389418	102449672
207208	58103_at	25	9	121450110	121450086	25	1	MLT1H	LTR/ERVL-MaLR	121450406	121450068	TLR4	120466610	120479149	DBC1	122131745	121915736
205933	41995_at	25	X	133660544	133660520	25	1	L1MEg	LINE/L1	133660736	133660475	HPRT1	133594183	133654543	PLAC1	133898352	133699868
206898	55117_at	25	11	66015168	66015192	25	1	L2b	LINE/L2	66014503	66015274	PACS1	65837834	66012218	KLC2	66024765	66035331
208416	43272_at	25					2	MER49	LTR/ERV1
208415	43272_at	25					2	MER49	LTR/ERV1
208365	47303_at	25	16	49330519	49330543	25	1	hAT-N1_Mam	DNA/hAT-Tip100?	49330484	49330683	CBLN1	49315742	49311828	C16orf78	49407734	49433342
208364	47303_at	25	16	49330520	49330544	25	1	hAT-N1_Mam	DNA/hAT-Tip100?	49330484	49330683	CBLN1	49315742	49311828	C16orf78	49407734	49433342
208280	54422_at	25	20	48894808	48894832	25	1	L2a	LINE/L2	48894703	48895190	CEBPB	48807376	48809212	PTPN1	49126891	49201299
209328	43864_r_at	25	12	93980010	93980034	25	1	Tigger16a	DNA/TcMar-Tigger	93979905	93980312	SOCS2	93963590	93977263	CRADD	94071151	94288616
208633	41953_at	25	22	49439974	49439950	25	1	MER66B	LTR/ERV1	49440091	49439644	CTA-299D3.8	48943199	48934712	C22orf34	50051190	49808176
208631	47753_at	25	2	221315746	221315770	25	1	LTR16	LTR/ERVL	221315418	221315831	SLC4A3	220492049	220506702	EPHA4	222438922	222282747
209469	45990_at	25					2	LTR22B	LTR/ERVK
209498	54348_at	25	16	52616438	52616462	25	1	Tigger13a	DNA/TcMar-Tigger	52616113	52616809	TOX3	52581714	52471917	CHD9	53088945	53363062
209470	42181_at	25					2	MER77	LTR/ERVL
209873	44326_at	25	12	70100244	70100268	25	1	L2a	LINE/L2	70099868	70100443	BEST3	70093256	70037140	RAB3IP	70132461	70216984
211187	46025_at	25	6	79953636	79953660	25	1	MLT1I-int	LTR/ERVL-MaLR	79953162	79953666	HMGN3	79944406	79910962	LCA5	80247147	80194708
210847	44465_r_at	25	7	34408352	34408328	25	1	L2a	LINE/L2	34408555	34408199	BMPER	33944523	34195484	AC005493.1	34699772	34685709
210880	42788_at	25	15	22881306	22881330	25	1	LTR24B	LTR/ERV1	22880877	22881422	TUBGCP5	22833395	22873892	CYFIP1	22892005	23006016
210886	46045_f_at	25					2	PABL_B	LTR/ERV1
211071	59296_at	25	X	73446849	73446873	25	1	L1MB7	LINE/L1	73446717	73447024	CHIC1	72783036	72906937	ZCCHC13	73524025	73524868
211008	47802_at	25	5	44828572	44828596	25	1	L1ME3Cz	LINE/L1	44827732	44828629	MRPS30	44809027	44820530	HCN1	45696253	45259349
211045	52768_at	25	9	102736660	102736684	25	1	L4_C_Mam	LINE/RTE-X	102736470	102736801	STX17	102668915	102732618	ERP44	102861322	102741461
209593	42400_at	25	2	216804293	216804269	25	1	LTR82B	LTR/ERVL	216804344	216803956	FN1	216300895	216225163	MREG	216898819	216809213
211926	49132_at	25	2	47007236	47007260	25	1	LTR16C	LTR/ERVL	47007039	47007430	SOCS5	46926091	46990268	AC016722.1	47043807	47049796
211876	43712_at	25	7	89075608	89075584	25	1	LTR16A	LTR/ERVL	89075676	89075372	C7orf62	88425035	88423420	STEAP1	89783689	89794143
211846	42380_at	25	2	88352729	88352705	25	1	MIR3	SINE/MIR	88352818	88352672	KRCC1	88355248	88326724	SMYD1	88367299	88412906
210798	44215_f_at	25					2	MER57A1	LTR/ERV1
210736	48939_at	25	1	157762099	157762075	25	1	MIR	SINE/MIR	157762292	157762051	FCRL2	157746922	157715523	FCRL1	157789895	157764193
210969	47424_at	25	1	35454205	35454181	25	1	Charlie10	DNA/hAT-Charlie	35454492	35453184	ZMYM6NB	35450954	35447136	ZMYM1	35525387	35581460
210924	58074_at	25	22	23883578	23883602	25	1	HERVK-int	LTR/ERVK	23881907	23888195	BCR	23521891	23660224	IGLL1	23922495	23915312
212375	49975_at	25	19	28221247	28221223	25	1	ALR/Alpha	Satellite/centr	28221894	28218701	ZNF254	24216276	24312654	UQCRFS1	29704448	29698173
212433	53491_at	25	2	88989882	88989858	25	1	L2a	LINE/L2	88989909	88989553	EIF2AK3	88927094	88856259	RPIA	88991162	89050452
213207	43438_at	25	6	29520694	29520670	25	1	MER57F	LTR/ERV1	29520710	29520305	MAS1L	29455738	29454474	UBD	29527702	29523292
213272	50442_at	25	3	55394720	55394696	25	1	L2	LINE/L2	55394903	55394621	LRTM1	55001115	54952264	WNT5A	55523973	55499743
213274	50442_at	25	3	55394645	55394621	25	1	L2	LINE/L2	55394903	55394621	LRTM1	55001115	54952264	WNT5A	55523973	55499743
213218	52789_at	25	12	48055887	48055863	25	1	MLT1A0	LTR/ERVL-MaLR	48056024	48055676	PCED1B	47473386	47630443	RPAP3	48099844	48057070
212188	47492_at	25					2	MER67B	LTR/ERV1
212222	57279_at	25	11	44994670	44994646	25	1	LTR16E1	LTR/ERVL	44994761	44994274	TP53I11	44972840	44907454	PRDM11	45115564	45247734
214509	43864_r_at	25	12	93979975	93979999	25	1	Tigger16a	DNA/TcMar-Tigger	93979905	93980312	SOCS2	93963590	93977263	CRADD	94071151	94288616
212475	59589_at	25	12	67364821	67364797	25	1	L1MCa	LINE/L1	67365114	67364161	GRIP1	67197966	66741211	CAND1	67663061	67713731
212463	42847_at	25	7	102339804	102339780	25	1	MER73	LTR/ERVL	102340089	102339494	AC105052.1	102319318	102312908	FAM185A	102389418	102449672
211954	50506_at	25	4	185857586	185857610	25	1	LTR9B	LTR/ERV1	185857157	185857797	RP11-701P16.2	185734773	185742443	HELT	185939995	185941958
213568	59444_at	25	X	119262645	119262621	25	1	MER51A	LTR/ERV1	119262884	119262133	RHOXF1	119249847	119243011	RHOXF2	119292467	119297945
213674	47753_at	25	2	221315563	221315587	25	1	LTR16	LTR/ERVL	221315418	221315831	SLC4A3	220492049	220506702	EPHA4	222438922	222282747
213648	46769_at	25	15	49946435	49946459	25	1	MLT1D-int	LTR/ERVL-MaLR	49946328	49946501	DTWD1	49913177	49937333	ATP8B4	50475014	50150435
212118	42192_at	25					2	LTR54	LTR/ERV1
212117	42192_at	25	9	35924082	35924106	25	1	LTR54	LTR/ERV1	35923898	35924308	HRCT1	35906189	35907138	OR2S2	35958151	35957105
212311	45851_at	25	11	1331570	1331594	25	1	MER41C	LTR/ERV1	1331502	1332023	AC136297.1	1295809	1296033	BRSK2	1411129	1483919
212298	57119_s_at	25					2	LTR47B2	LTR/ERVL
212312	45851_at	25	11	1331571	1331595	25	1	MER41C	LTR/ERV1	1331502	1332023	AC136297.1	1295809	1296033	BRSK2	1411129	1483919
214692	44394_at	25	2	88322293	88322317	25	1	MER57B1	LTR/ERV1	88322011	88322367	RGPD2	88285309	88055474	KRCC1	88355248	88326724
213731	48463_at	25					2	MLT1J	LTR/ERVL-MaLR
213730	49632_at	25	12	68062474	68062498	25	1	L1M5	LINE/L1	68062183	68062656	DYRK2	68042118	68059186	IFNG	68553527	68548548
213734	50611_at	25	14	52588316	52588340	25	1	LTR8B	LTR/ERV1	52587921	52588640	NID2	52535712	52471521	PTGDR	52734431	52743442
213374	47211_at	25	19	16992880	16992904	25	1	LTR76	LTR/ERV1	16992530	16993201	SIN3B	16940211	16991164	F2RL3	16999671	17003417
213335	42435_at	25	X	153652884	153652860	25	1	MLT1C	LTR/ERVL-MaLR	153653056	153652679	TAZ	153639854	153650065	ATP6AP1	153656978	153664862
213421	56728_at	25	12	11325393	11325417	25	1	HAL1	LINE/L1	11325213	11325530	TAS2R30	11287243	11285557	TAS2R42	11339543	11338599
213416	50655_at	25	3	60899406	60899382	25	1	MLT1G1	LTR/ERVL-MaLR	60899715	60899242	AC099780.1	59957583	59957215	PTPRG	61547243	62283288
215873	48930_r_at	25	12	121393581	121393557	25	1	L2	LINE/L2	121393600	121393463	SPPL3	121342174	121200313	HNF1A	121416346	121440899
214883	54129_i_at	25	19	36816020	36815996	25	1	LTR6B	LTR/ERV1	36816331	36815775	ZNF146	36705504	36729676	ZFP14	36870101	36827162
214882	54129_i_at	25	19	36816022	36815998	25	1	LTR6B	LTR/ERV1	36816331	36815775	ZNF146	36705504	36729676	ZFP14	36870101	36827162
216966	43129_at	25	17	27203519	27203495	25	1	MLT1G1	LTR/ERVL-MaLR	27203727	27203399	ERAL1	27181956	27188085	FLOT2	27224697	27206353
214585	54980_at	25	3	112315962	112315938	25	1	LTR108a_Mam	LTR/ERVL	112316057	112315623	SLC35A5	112280556	112304424	CCDC80	112368377	112323407
214566	50800_at	25					2	MER49	LTR/ERV1
214590	42302_at	25					2	L1MC5a	LINE/L1
214593	42015_at	25	20	1642884	1642908	25	1	L1MCa	LINE/L1	1642710	1643113	SIRPG	1638425	1609798	SIRPA	1875154	1920543
215030	43863_i_at	25	12	93979921	93979945	25	1	Tigger16a	DNA/TcMar-Tigger	93979905	93980312	SOCS2	93963590	93977263	CRADD	94071151	94288616
215756	51757_at	25	2	8806982	8806958	25	1	L1ME3C	LINE/L1	8807492	8806764	RNF144A	7057523	7208417	ID2	8818975	8824583
214796	42410_at	25	7	15736342	15736366	25	1	MER51A	LTR/ERV1	15736125	15736591	MEOX2	15726437	15650837	ISPD	16460947	16130817
214806	43155_at	25	X	10990092	10990068	25	1	MIR3	SINE/MIR	10990136	10989942	MID1	10851773	10413350	HCCS	11129421	11141198
214822	45041_r_at	25	4	416440	416416	25	1	L1M3a	LINE/L1	417377	416152	ZNF141	331603	378653	ZNF721	492945	419604
214749	41953_at	25	22	49440047	49440023	25	1	MER66B	LTR/ERV1	49440091	49439644	CTA-299D3.8	48943199	48934712	C22orf34	50051190	49808176
214751	46761_at	25	5	43575258	43575234	25	1	LTR49-int	LTR/ERV1	43575377	43575140	PAIP1	43557860	43526369	NNT	43602794	43707507
215808	47492_at	25					2	MER67B	LTR/ERV1
215768	46153_at	25	12	46878646	46878670	25	1	PRIMA4_LTR	LTR/ERV1	46878250	46878880	SLC38A2	46766650	46751972	SLC38A4	47226191	47158546
215022	55972_at	25	4	92271046	92271022	25	1	L1MC2	LINE/L1	92271256	92270388	RP11-763F8.1	92246457	92240185	RP11-9B6.1	93225329	93218402
214927	58852_at	25	1	247197134	247197110	25	1	MER70A	LTR/ERVL	247197370	247196922	ZNF695	247171395	247108849	ZNF669	247267674	247263264
214962	49975_at	25	19	28221278	28221254	25	1	ALR/Alpha	Satellite/centr	28221894	28218701	ZNF254	24216276	24312654	UQCRFS1	29704448	29698173
217105	45990_at	25	9	95596107	95596131	25	1	LTR22B	LTR/ERVK	95596014	95596483	BICD2	95527094	95473645	ZNF484	95640304	95607874
217174	47492_at	25	1	16795462	16795438	25	1	MER67B	LTR/ERV1	16796020	16795388	NECAP2	16767167	16786573	AL355149.2	16865561	16866070
217351	47173_i_at	25	15	57593255	57593279	25	1	L1MC5a	LINE/L1	57593103	57593309	TCF12	57210821	57591479	CGNL1	57668165	57842925
216113	58036_at	25	15	58884099	58884075	25	1	L1MC5	LINE/L1	58884822	58883765	LIPC	58702768	58861151	ADAM10	59042177	58887403
218321	42452_at	25	11	76414125	76414149	25	1	MLT1H	LTR/ERVL-MaLR	76413790	76414289	LRRC32	76381791	76368568	TSKU	76493295	76509198
219797	42788_at	25	15	22881222	22881246	25	1	LTR24B	LTR/ERV1	22880877	22881422	TUBGCP5	22833395	22873892	CYFIP1	22892005	23006016
219878	43230_at	25	4	159101394	159101418	25	1	MamGypsy2-I	LTR/Gypsy	159101270	159101529	FAM198B	159094470	159045626	TMEM144	159122756	159176563
218700	58852_at	25	1	247197142	247197118	25	1	MER70A	LTR/ERVL	247197370	247196922	ZNF695	247171395	247108849	ZNF669	247267674	247263264
218634	49828_at	25	7	150059834	150059810	25	1	MER34B	LTR/ERV1	150060196	150059689	RARRES2	150038763	150035408	REPIN1	150065278	150071133
218597	44218_at	25	6	11079178	11079202	25	1	Charlie7	DNA/hAT-Charlie	11079105	11079246	ELOVL2	11044547	10980992	SMIM13	11094266	11138964
218354	54206_at	25	19	57354347	57354371	25	1	L2	LINE/L2	57354257	57354562	PEG3	57352096	57321445	USP29	57630506	57643294
218353	54206_at	25	19	57354346	57354370	25	1	L2	LINE/L2	57354257	57354562	PEG3	57352096	57321445	USP29	57630506	57643294
218776	47647_at	25	5	90750270	90750294	25	1	L2c	LINE/L2	90750042	90750366	ARRDC3	90679176	90664541	NR2F1	92919043	92930321
218803	46769_at	25	15	49946547	49946571	25	1	MLT1D	LTR/ERVL-MaLR	49946502	49946657	DTWD1	49913177	49937333	ATP8B4	50475014	50150435
217590	44511_at	25	2	192018254	192018230	25	1	Charlie1a	DNA/hAT-Charlie	192018807	192017919	STAT4	192016322	191894302	MYO1B	192109911	192290115
217591	44511_at	25	2	192018255	192018231	25	1	Charlie1a	DNA/hAT-Charlie	192018807	192017919	STAT4	192016322	191894302	MYO1B	192109911	192290115
217536	55972_at	25	4	92270938	92270914	25	1	L1MC2	LINE/L1	92271256	92270388	RP11-763F8.1	92246457	92240185	RP11-9B6.1	93225329	93218402
218242	45034_at	25	6	91203717	91203693	25	1	L2b	LINE/L2	91203795	91203628	BACH2	91006627	90636248	MAP3K7	91296764	91223292
220072	46475_at	25	4	156842922	156842898	25	1	MLT2A2	LTR/ERVL	156843206	156842685	TDO2	156775890	156841558	CTSO	156875069	156845270
220146	42566_at	25	13	51442596	51442620	25	1	L1ME2	LINE/L1	51442447	51443314	DLEU7	51418075	51285144	RNASEH2B	51483814	51544592
220120	44216_r_at	25	1	13988579	13988603	25	1	MER57A1	LTR/ERV1	13988464	13988901	PDPN	13909960	13944452	PRDM2	14026693	14151574
220812	42480_at	25	6	118947572	118947596	25	1	LTR30	LTR/ERV1	118947268	118947965	PLN	118869461	118881893	MCM9	119256327	119134605
220924	49668_at	25	10	47590727	47590703	25	1	L1MEd	LINE/L1	47590838	47590449	AGAP10	47239738	47191844	ANTXRL	47657581	47701443
220851	42335_at	25	3	146759923	146759899	25	1	L2a	LINE/L2	146760065	146759795	PLSCR5	146324003	146294342	ZIC4	147124647	147103833
220858	46949_r_at	25	9	4893431	4893455	25	1	L1ME2z	LINE/L1	4892911	4893573	AL158147.2	4859260	4859120	JAK2	4985033	5128183
220877	47793_at	25					2	LTR18B	LTR/ERVL
220871	51370_f_at	25					2	AluJo	SINE/Alu
220930	55877_at	25	21	30247223	30247199	25	1	ERVL-B4-int	LTR/ERVL	30248442	30245343	N6AMT1	30257693	30244513	LTN1	30365277	30300466
219687	54348_at	25	16	52616474	52616498	25	1	Tigger13a	DNA/TcMar-Tigger	52616113	52616809	TOX3	52581714	52471917	CHD9	53088945	53363062
219600	52789_at	25	12	48055854	48055830	25	1	MLT1A0	LTR/ERVL-MaLR	48056024	48055676	PCED1B	47473386	47630443	RPAP3	48099844	48057070
219601	52789_at	25	12	48055853	48055829	25	1	MLT1A0	LTR/ERVL-MaLR	48056024	48055676	PCED1B	47473386	47630443	RPAP3	48099844	48057070
219639	48625_at	25	10	90779865	90779888	24	1	MER61F	LTR/ERV1	90779711	90780366	FAS	90750414	90775542	CH25H	90967071	90965694
219973	58597_s_at	25	3	9430937	9430913	25	1	Charlie1	DNA/hAT-Charlie	9431177	9430791	THUMPD3	9404526	9428475	SETD5	9439299	9520924
220990	42012_at	25	20	57714911	57714935	25	1	Kanga1b	DNA/TcMar-Tc2	57714487	57715222	SLMO2	57617964	57608200	ZNF831	57766075	57834168
220982	49860_at	25	10	102814850	102814826	25	1	LTR16C	LTR/ERVL	102814887	102814418	SFXN3	102790991	102800998	KAZALD1	102821598	102827888
222330	57698_at	25	10	82196806	82196830	25	1	MER39B	LTR/ERV1	82196325	82196938	FAM213A	82167585	82192753	TSPAN14	82213922	82282387
222318	56636_at	25	17	8181618	8181642	25	1	LTR47A	LTR/ERVL	8181442	8181772	PFAS	8150936	8173809	SLC25A35	8198661	8191081
222489	42259_at	25	5	79779110	79779134	25	1	L1MB8	LINE/L1	79778987	79779544	ZFYVE16	79703832	79775169	FAM151B	79783788	79838382
223364	44765_at	25	4	178385741	178385765	25	1	L2a	LINE/L2	178385507	178385828	AGA	178363657	178351924	RP11-389E17.1	178649911	178911904
223377	45851_at	25	11	1331721	1331745	25	1	MER41C	LTR/ERV1	1331502	1332023	AC136297.1	1295809	1296033	BRSK2	1411129	1483919
223419	58041_at	25	2	242518510	242518534	25	1	L1MB5	LINE/L1	242518428	242518593	BOK	242498136	242513546	THAP4	242576864	242523820
222437	45974_at	25	16	74226458	74226434	25	1	LTR72B	LTR/ERV1	74226710	74226224	C16orf47	73178346	73160536	PSMD7	74330673	74340186
222401	48939_at	25	1	157762087	157762063	25	1	MIR	SINE/MIR	157762292	157762051	FCRL2	157746922	157715523	FCRL1	157789895	157764193
222418	59346_at	25	X	48996012	48995988	25	1	LTR2	LTR/ERV1	48996301	48995898	GPKOW	48980151	48970334	MAGIX	49019061	49024822
222384	45014_at	25	8	38398701	38398677	25	1	LTR48	LTR/ERV1	38399113	38398445	C8orf86	38386180	38368352	TACC1	38585704	38710546
222619	42017_at	25	5	126802945	126802969	25	1	L2a	LINE/L2	126802866	126803123	MEGF10	126626523	126801429	PRRC1	126853301	126890781
223681	42180_at	25	17	14803784	14803808	25	1	MLT1K	LTR/ERVL-MaLR	14803573	14803896	HS3ST3B1	14204400	14252721	PMP22	15168643	15133095
223680	42180_at	25	17	14803785	14803809	25	1	MLT1K	LTR/ERVL-MaLR	14803573	14803896	HS3ST3B1	14204400	14252721	PMP22	15168643	15133095
223705	44394_at	25					2	MER57B1	LTR/ERV1
223706	44394_at	25					2	MER57B1	LTR/ERV1
223860	41995_at	25	X	133660630	133660606	25	1	L1MEg	LINE/L1	133660736	133660475	HPRT1	133594183	133654543	PLAC1	133898352	133699868
223855	55153_at	25	4	145122894	145122870	25	1	MLT1G	LTR/ERVL-MaLR	145123305	145122765	GYPA	145061904	145030457	HHIP	145567173	145666423
223617	47492_at	25	1	16795565	16795541	25	1	MER67B	LTR/ERV1	16796020	16795388	NECAP2	16767167	16786573	AL355149.2	16865561	16866070
223592	46153_at	25	12	46878786	46878810	25	1	PRIMA4_LTR	LTR/ERV1	46878250	46878880	SLC38A2	46766650	46751972	SLC38A4	47226191	47158546
225143	42181_at	25					2	MER77	LTR/ERVL
225154	47793_at	25	1	89891152	89891176	25	1	LTR18B	LTR/ERVL	89890758	89891325	GBP6	89829617	89852020	LRRC8B	89990395	90063423
225077	41915_at	25	9	98571850	98571826	25	1	LTR82B	LTR/ERVL	98572141	98571529	DKFZP434H0512	98534605	98537013	ERCC6L2	98637983	98776842
224950	47651_at	25					2	MER49	LTR/ERV1
224871	43712_at	25	7	89075458	89075434	25	1	LTR16A	LTR/ERVL	89075676	89075372	C7orf62	88425035	88423420	STEAP1	89783689	89794143
223807	47303_at	25	16	49330512	49330536	25	1	hAT-N1_Mam	DNA/hAT-Tip100?	49330484	49330683	CBLN1	49315742	49311828	C16orf78	49407734	49433342
223750	56697_r_at	25					2	MER41-int	LTR/ERV1
223763	43699_at	25	4	74153000	74153024	25	1	L1MA4	LINE/L1	74152366	74153204	ANKRD17	74124515	73939093	ALB	74262831	74287129
225019	42566_at	25	13	51442587	51442611	25	1	L1ME2	LINE/L1	51442447	51443314	DLEU7	51418075	51285144	RNASEH2B	51483814	51544592
225007	46651_at	25	18	77437469	77437445	25	1	MER57B2	LTR/ERV1	77437620	77437260	AC018445.1	77276057	77275812	CTDP1	77439801	77514510
224990	42012_at	25	20	57714853	57714877	25	1	Kanga1b	DNA/TcMar-Tc2	57714487	57715222	SLMO2	57617964	57608200	ZNF831	57766075	57834168
224991	42012_at	25	20	57714854	57714878	25	1	Kanga1b	DNA/TcMar-Tc2	57714487	57715222	SLMO2	57617964	57608200	ZNF831	57766075	57834168
226228	45429_at	25	14	100193498	100193522	25	1	L2c	LINE/L2	100193347	100193643	CYP46A1	100150641	100193638	EML1	100204030	100408397
226277	59184_at	25	3	122235976	122236000	25	1	MLT1E1A	LTR/ERVL-MaLR	122235692	122236244	KPNA1	122233792	122140796	PARP9	122283424	122246771
226273	59436_at	25	3	151266867	151266843	25	1	HAL1	LINE/L1	151267051	151266357	IGSF10	151176497	151143172	AADACL2	151451704	151479127
224816	49663_at	25	4	74128233	74128257	25	1	MLT1J1-int	LTR/ERVL-MaLR	74127529	74128787	ANKRD17	74124515	73939093	ALB	74262831	74287129
224831	47809_at	25	4	40169236	40169260	25	1	L1MEj	LINE/L1	40168822	40170337	N4BP2	40058446	40159872	RHOH	40192673	40246281
225229	47802_at	25	5	44828292	44828316	25	1	L1ME3Cz	LINE/L1	44827732	44828629	MRPS30	44809027	44820530	HCN1	45696253	45259349
225179	42015_at	25	20	1642878	1642902	25	1	L1MCa	LINE/L1	1642710	1643113	SIRPG	1638425	1609798	SIRPA	1875154	1920543
226501	46896_at	25	12	12479295	12479271	25	1	MLT1L	LTR/ERVL-MaLR	12479343	12478971	LRP6	12419946	12268959	MANSC1	12503475	12482198
226409	43701_at	25					2	LTR19B	LTR/ERV1
227774	45417_at	25					2	LTR5B	LTR/ERVK
227322	42295_at	25	17	45060341	45060317	25	1	MER89	LTR/ERV1	45060568	45060125	RPRML	45056614	45055523	CDC27	45266788	45195069
227332	42380_at	25	2	88352561	88352537	25	1	Ricksha_a	DNA/MULE-MuDR	88352567	88352453	KRCC1	88355248	88326724	SMYD1	88367299	88412906
226351	43734_at	25	2	187288410	187288386	25	1	LTR16E1	LTR/ERVL	187288683	187288289	FSIP2	186603355	186698017	ZC3H15	187350883	187374090
226331	58597_s_at	25	3	9430898	9430874	25	1	Charlie1	DNA/hAT-Charlie	9431177	9430791	THUMPD3	9404526	9428475	SETD5	9439299	9520924
227581	58836_at	25	8	104457107	104457083	25	1	LTR16B	LTR/ERVL	104457336	104456887	DCAF13	104426942	104455681	RIMS2	104512976	105268322
227593	59184_at	25	3	122235889	122235913	25	1	MLT1E1A	LTR/ERVL-MaLR	122235692	122236244	KPNA1	122233792	122140796	PARP9	122283424	122246771
229064	57365_at	25	1	56298129	56298153	25	1	LTR16C	LTR/ERVL	56297859	56298294	USP24	55680786	55532032	PPAP2B	57110974	56960419
227217	49132_at	25	2	47007128	47007152	25	1	LTR16C	LTR/ERVL	47007039	47007430	SOCS5	46926091	46990268	AC016722.1	47043807	47049796
226528	41948_at	25	2	85975466	85975442	25	1	MLT1H	LTR/ERVL-MaLR	85975777	85975358	GNLY	85912298	85925977	ATOH8	85978467	86015189
227702	45219_at	25	19	9634227	9634203	25	1	MLT1B	LTR/ERVL-MaLR	9634248	9633850	ZNF560	9609283	9577183	ZNF426	9649303	9638667
227744	45133_f_at	25	10	81548783	81548759	25	1	Charlie4a	DNA/hAT-Charlie	81549029	81548741	NUTM2B	81462983	81474437	NUTM2E	81601114	81610632
227742	44394_at	25					2	MER57B1	LTR/ERV1
227694	44511_at	25	2	192018555	192018531	25	1	Charlie1a	DNA/hAT-Charlie	192018807	192017919	STAT4	192016322	191894302	MYO1B	192109911	192290115
228490	43655_at	25	6	37509047	37509071	25	1	MIR	SINE/MIR	37509027	37509129	CCDC167	37467698	37450696	MDGA1	37667082	37598455
228567	43079_at	25	2	219121975	219121999	25	1	MIRb	SINE/MIR	219121944	219122075	ARPC2	219081817	219119079	GPBAR1	219124219	219128582
226022	43079_at	25	2	219121996	219122020	25	1	MIRb	SINE/MIR	219121944	219122075	ARPC2	219081817	219119079	GPBAR1	219124219	219128582
226089	44561_r_at	25					2	MER4-int	LTR/ERV1
227535	51307_at	25	12	4803309	4803333	25	1	LTR37A	LTR/ERV1	4803169	4803533	AKAP3	4758213	4724674	GALNT8	4829507	4960277
227495	42015_at	25	20	1642854	1642878	25	1	L1MCa	LINE/L1	1642710	1643113	SIRPG	1638425	1609798	SIRPA	1875154	1920543
228916	45041_r_at	25	4	416402	416378	25	1	L1M3a	LINE/L1	417377	416152	ZNF141	331603	378653	ZNF721	492945	419604
228915	45041_r_at	25	4	416401	416377	25	1	L1M3a	LINE/L1	417377	416152	ZNF141	331603	378653	ZNF721	492945	419604
228978	42854_r_at	25	4	12870057	12870033	25	1	L1ME3B	LINE/L1	12870197	12869937	HS3ST1	11431389	11394774	RAB28	13485989	13362978
228899	44215_f_at	25					2	MER57A1	LTR/ERV1
228892	59184_at	25	3	122235949	122235973	25	1	MLT1E1A	LTR/ERVL-MaLR	122235692	122236244	KPNA1	122233792	122140796	PARP9	122283424	122246771
231045	45109_at	25					2	MER4CL34	LTR/ERV1
231054	47492_at	25					2	MER67B	LTR/ERV1
230151	45443_at	25	11	74694927	74694951	25	1	HERVL40-int	LTR/ERVL	74694861	74695199	SPCS2	74660292	74690076	NEU3	74699179	74729938
229900	45429_at	25	14	100193524	100193548	25	1	L2c	LINE/L2	100193347	100193643	CYP46A1	100150641	100193638	EML1	100204030	100408397
229851	57365_at	25	1	56298104	56298128	25	1	LTR16C	LTR/ERVL	56297859	56298294	USP24	55680786	55532032	PPAP2B	57110974	56960419
229896	42175_at	25	4	101077	101101	25	1	MER61C	LTR/ERV1	100917	101224	ZNF595	53179	88099	ZNF732	299110	264464
231152	42295_at	25	17	45060214	45060190	25	1	MER89	LTR/ERV1	45060568	45060125	RPRML	45056614	45055523	CDC27	45266788	45195069
232907	42017_at	25	5	126802952	126802976	25	1	L2a	LINE/L2	126802866	126803123	MEGF10	126626523	126801429	PRRC1	126853301	126890781
231534	57119_s_at	25	19	57006682	57006706	25	1	LTR47B2	LTR/ERVL	57006450	57006889	ZNF667	56989434	56950694	ZNF471	57019212	57041590
231643	42146_at	25	18	11673176	11673200	25	1	LTR16A2	LTR/ERVL	11672921	11673249	PIEZO2	11148587	10666480	GNAL	11688955	11885684
231209	44561_r_at	25					2	MER4-int	LTR/ERV1
232655	49828_at	25	7	150059902	150059878	25	1	MER34B	LTR/ERV1	150060196	150059689	RARRES2	150038763	150035408	REPIN1	150065278	150071133
232640	48392_at	25					2	HERVK13-int	LTR/ERVK
232623	42192_at	25					2	LTR54	LTR/ERV1
231406	54457_at	25	8	135796049	135796025	25	1	MER77	LTR/ERVL	135796447	135795887	ZFAT	135725292	135490031	KHDRBS3	136469700	136668965
232458	47492_at	25	1	16795561	16795537	25	1	MER67B	LTR/ERV1	16796020	16795388	NECAP2	16767167	16786573	AL355149.2	16865561	16866070
232922	59444_at	25	X	119262615	119262591	25	1	MER51A	LTR/ERV1	119262884	119262133	RHOXF1	119249847	119243011	RHOXF2	119292467	119297945
233639	48976_at	25	16	46503615	46503591	25	1	LTR60B	LTR/ERV1	46503708	46503360	CTD-2144E22.5	34256507	34257278	SHCBP1	46655538	46614466
233630	46153_at	25	12	46878660	46878684	25	1	PRIMA4_LTR	LTR/ERV1	46878250	46878880	SLC38A2	46766650	46751972	SLC38A4	47226191	47158546
233635	54206_at	25	19	57354485	57354509	25	1	L2	LINE/L2	57354257	57354562	PEG3	57352096	57321445	USP29	57630506	57643294
232754	58597_s_at	25	3	9430942	9430918	25	1	Charlie1	DNA/hAT-Charlie	9431177	9430791	THUMPD3	9404526	9428475	SETD5	9439299	9520924
232714	43864_r_at	25	12	93979987	93980011	25	1	Tigger16a	DNA/TcMar-Tigger	93979905	93980312	SOCS2	93963590	93977263	CRADD	94071151	94288616
232780	43155_at	25	X	10990078	10990054	25	1	MIR3	SINE/MIR	10990136	10989942	MID1	10851773	10413350	HCCS	11129421	11141198
232799	42820_at	25	7	13503758	13503782	25	1	MIRb	SINE/MIR	13503756	13503871	ARL4A	12726481	12730559	ETV1	14031050	13930853
233754	42923_at	25	4	152222171	152222147	25	1	L2	LINE/L2	152222199	152221766	PRSS48	152198323	152212605	FAM160A1	152330368	152584784
233711	49083_at	25	10	54712029	54712005	25	1	HERVS71-int	LTR/ERV1	54715345	54706668	MBL2	54531460	54525140	PCDH15	57387702	55562531
233756	59346_at	25	X	48996006	48995982	25	1	LTR2	LTR/ERV1	48996301	48995898	GPKOW	48980151	48970334	MAGIX	49019061	49024822
233822	58041_at	25	2	242518508	242518532	25	1	L1MB5	LINE/L1	242518428	242518593	BOK	242498136	242513546	THAP4	242576864	242523820
234895	43712_at	25	7	89075596	89075572	25	1	LTR16A	LTR/ERVL	89075676	89075372	C7orf62	88425035	88423420	STEAP1	89783689	89794143
233924	53031_s_at	25	12	112277719	112277695	25	1	MLT1J2	LTR/ERVL-MaLR	112277914	112277524	ALDH2	112204691	112247782	MAPKAPK5	112279782	112334343
233902	42373_at	25	14	86595927	86595951	25	1	MER61A	LTR/ERV1	86595866	86596200	FLRT2	85996488	86095034	RP11-322L20.1	87372122	87389099
234054	42842_at	25	16	21808076	21808052	25	1	LTR52	LTR/ERVL	21808078	21807865	OTOA	21689835	21772050	61E3.4	30265831	21845890
234032	46456_at	25	17	44993918	44993942	25	1	FordPrefect	DNA/hAT-Tip100	44993054	44994061	WNT9B	44910567	44964096	GOSR2	45000483	45124520
233996	51234_at	25	11	10900754	10900778	25	1	LTR33A	LTR/ERVL	10900242	10900861	ZBED5	10880343	10833621	GALNT18	11643552	11292423
233984	51234_at	25	11	10900718	10900742	25	1	LTR33A	LTR/ERVL	10900242	10900861	ZBED5	10880343	10833621	GALNT18	11643552	11292423
233981	47330_at	25					2	HERVK9-int	LTR/ERVK
233975	54422_at	25	20	48894794	48894818	25	1	L2a	LINE/L2	48894703	48895190	CEBPB	48807376	48809212	PTPN1	49126891	49201299
233962	43701_at	25					2	LTR19B	LTR/ERV1
233968	47647_at	25	5	90750108	90750132	25	1	L2c	LINE/L2	90750042	90750366	ARRDC3	90679176	90664541	NR2F1	92919043	92930321
234989	59409_at	25					2	MER49	LTR/ERV1
234950	49562_at	25	6	5082077	5082101	25	1	MER21C	LTR/ERVL	5082018	5082158	RPP40	5004297	4994966	PPP1R3G	5085720	5087455
235058	47690_at	25	8	31033280	31033304	25	1	Charlie1a	DNA/hAT-Charlie	31032967	31033561	WRN	30891317	31031285	NRG1	31496902	32622548
235003	56670_at	25	10	119862909	119862933	25	1	LTR16C	LTR/ERVL	119862885	119863279	RAB11FIP2	119806114	119764427	FAM204A	120101840	120065401
235084	47793_at	25	1	89891051	89891075	24	1	LTR18B	LTR/ERVL	89890758	89891325	GBP6	89829617	89852020	LRRC8B	89990395	90063423
237478	49668_at	25	10	47590723	47590699	25	1	L1MEd	LINE/L1	47590838	47590449	AGAP10	47239738	47191844	ANTXRL	47657581	47701443
237473	58782_r_at	25	11	107190256	107190232	25	1	L1M2	LINE/L1	107191645	107189684	GUCY1A2	106889250	106555148	CWF19L2	107328572	107197071
235491	58036_at	25	15	58883994	58883970	25	1	L1MC5	LINE/L1	58884822	58883765	LIPC	58702768	58861151	ADAM10	59042177	58887403
235467	45940_at	25	14	88563776	88563800	25	1	MLT1E3	LTR/ERVL-MaLR	88563412	88563961	GPR65	88471468	88478419	KCNK10	88793251	88649113
235212	54810_i_at	25	14	32736512	32736488	25	1	L2a	LINE/L2	32736563	32736470	ARHGAP5	32545320	32628934	AKAP6	32798479	33300567
235222	45041_r_at	25	4	416341	416317	25	1	L1M3a	LINE/L1	417377	416152	ZNF141	331603	378653	ZNF721	492945	419604
236194	55320_at	25	2	75145159	75145135	25	1	L2	LINE/L2	75145636	75145127	HK2	75061108	75120486	POLE4	75185619	75197255
235308	44772_at	25					2	LTR49-int	LTR/ERV1
235370	44229_at	25	19	52614464	52614488	25	1	Tigger7	DNA/TcMar-Tigger	52614420	52614780	ZNF841	52599018	52567719	ZNF616	52643175	52616344
236318	50707_at	25	11	4223713	4223737	25	1	MER110-int	LTR/ERV1	4222845	4223783	RRM1	4115937	4160106	OR52B4	4389616	4388493
236323	48000_at	25	15	100892047	100892071	25	1	MLT1F1	LTR/ERVL-MaLR	100891832	100892391	ADAMTS17	100882210	100511794	CERS3	101085200	100940600
236670	42219_at	25	5	140425980	140425956	25	1	MER92A	LTR/ERV1	140426207	140425824	PCDHAC2	140345820	140391936	PCDHB1	140430979	140433512
236647	42219_at	25	5	140425976	140425952	25	1	MER92A	LTR/ERV1	140426207	140425824	PCDHAC2	140345820	140391936	PCDHB1	140430979	140433512
238030	45417_at	25					2	LTR5B	LTR/ERVK
236467	44772_at	25	5	43571739	43571715	25	1	LTR49-int	LTR/ERV1	43574124	43571615	PAIP1	43557860	43526369	NNT	43602794	43707507
236468	44772_at	25	11	121277660	121277636	25	1	LTR49-int	LTR/ERV1	121278021	121277447	SC5D	121163162	121179403	SORL1	121322912	121504402
236536	47647_at	25	5	90750324	90750348	25	1	L2c	LINE/L2	90750042	90750366	ARRDC3	90679176	90664541	NR2F1	92919043	92930321
[truncated: 1,556 more rows]
