# Supplementary material for: Microarray analysis reveals global modulation of endogenous retroelement transcription by microbes
Source: Retrovirology. 2014 Jul 25;11:59. doi: 10.1186/1742-4690-11-59 (PMC4222864; doi:10.1186/1742-4690-11-59)
Supplement: Supplementary file 3 — Additional file 3: Archive of human annotation files. Probe annotation files (csv format), as defined in the Methods, for the following Affymetrix platforms: hg_u95a, hg_u95a_v2, hg_u95b, hg_u95c, hg_u95e, hu6800, hg_u133a, hg_u133a_v2, hg_u133b, hg_u133_plus_v2, hg_u219, hg_focus, hugene_1_0_st, and hugene_2_0_st. Shortened platform names correspond to identifiers used within the ‘oligo’ Bioconductor R package. Column identifiers are pid – probe id, probeset – Affymetrix probeset, plen – probe length, sid – target chromosome, sstart – start position of probe on sid, send – end position of probe on sid, nident – identity within the region sstart to send, numhits – number of hits recorded by BLASTn, repeat – RepBase-defined repeat, repclass – RepBase-defined repeat class, rstart – start position of repetitive element, rend – end position of repetitive element, 5id – symbol of nearest 5′ protein coding gene, 5start – start position of 5id, 5stop – end position of 5id, 3id – symbol of nearest 3′ protein coding gene, 3start – start position of 3id, 3stop – end position of 3id. (ZIP 3 MB) [file 12977_2014_3913_MOESM3_ESM.zip › human/affy_hg_u95c.csv]

pid	probeset	plen	sid	sstart	send	nident	numhits	repeat	repclass	rstart	rend	5id	5start	5stop	3id	3start	3stop
6386	57444_at	25	15	38970353	38970329	25	1	HERV16-int	LTR/ERVL	38970560	38969955	RASGRP1	38857776	38780304	C15orf53	38988799	38992239
6377	49545_at	25	11	102964250	102964274	25	1	L1MC5	LINE/L1	102964056	102964375	DCUN1D5	102962944	102932805	DYNC2H1	102980160	103350591
1233	55234_at	25	10	29725264	29725288	25	1	MER21C	LTR/ERVL	29724929	29725529	LYZL1	29577990	29607257	SVIL	30025710	29746267
1172	53329_at	25	1	158110339	158110315	25	1	L2c	LINE/L2	158110389	158110092	KIRREL	157963063	158070052	CD1D	158149737	158154686
1094	60959_at	25					2	LTR54B	LTR/ERV1
1081	57645_at	25	10	50659349	50659325	25	1	L1MB8	LINE/L1	50661448	50659157	DRGX	50603497	50572237	ERCC6	50747584	50663414
1112	65349_at	25	19	28214922	28214898	25	1	ALR/Alpha	Satellite/centr	28218421	28212101	ZNF254	24216276	24312654	UQCRFS1	29704448	29698173
2092	61032_at	25	5	131981955	131981979	25	1	L2a	LINE/L2	131981892	131982225	RAD50	131891711	131980313	IL13	131991955	131996802
2177	61420_f_at	25	1	233455801	233455777	25	1	Charlie1a	DNA/hAT-Charlie	233455879	233455444	PCNXL2	233431459	233119881	MLK4	233463514	233520894
2175	63663_at	25					2	L1PB1	LINE/L1
2186	60146_at	25	9	92214495	92214471	25	1	L1ME4a	LINE/L1	92214628	92214319	SEMA4D	92113045	91975702	GADD45G	92219928	92221470
2117	65230_at	25					2	LTR17	LTR/ERV1
2128	61421_r_at	25	1	233455767	233455743	25	1	Charlie1a	DNA/hAT-Charlie	233455879	233455444	PCNXL2	233431459	233119881	MLK4	233463514	233520894
2407	53938_at	25	2	32090489	32090465	25	1	MIR3	SINE/MIR	32090555	32090383	XDH	31637581	31557187	DPY30	32264881	32092878
2468	49545_at	25	11	102964393	102964417	25	1	L1ME1	LINE/L1	102964368	102964604	DCUN1D5	102962944	102932805	DYNC2H1	102980160	103350591
2408	53938_at	25	2	32090488	32090464	25	1	MIR3	SINE/MIR	32090555	32090383	XDH	31637581	31557187	DPY30	32264881	32092878
11279	55733_at	25	6	84676806	84676830	25	1	HAL1M8	LINE/L1	84676432	84677104	CYB5R4	84569362	84670146	MRAP2	84743475	84800600
11294	66714_at	25	2	175916460	175916436	25	1	Zaphod	DNA/hAT-Tip100	175916849	175916278	CHN1	175870097	175664091	ATF2	176033110	175936978
6077	51495_at	25	1	30733661	30733685	25	1	LTR38	LTR/ERV1	30733537	30734095	PTPRU	29563028	29653325	MATN1	31196434	31184124
4995	57444_at	25	15	38970364	38970340	25	1	HERV16-int	LTR/ERVL	38970560	38969955	RASGRP1	38857776	38780304	C15orf53	38988799	38992239
5046	61474_at	25	18	46562645	46562621	25	1	L1ME3B	LINE/L1	46562770	46562107	SMAD7	46477081	46446223	DYM	46987717	46570039
4999	64525_r_at	25	6	113745671	113745647	25	1	MLT1L	LTR/ERVL-MaLR	113745917	113745481	RFPL4B	112668532	112672498	MARCKS	114178541	114184648
3376	63307_at	25					2	L2c	LINE/L2
3429	60006_at	25					2	MER49	LTR/ERV1
6301	58532_at	25	19	41962038	41962014	25	1	LTR8B	LTR/ERV1	41962129	41961753	C19orf69	41949063	41950670	CEACAM21	42055886	42093197
5773	53729_at	25	20	45304973	45304949	25	1	L1ME3A	LINE/L1	45305049	45304850	SLC13A3	45304714	45186463	TP53RK	45318418	45313004
5785	61753_at	25					2	L1M4c	LINE/L1
5784	61753_at	25					2	L1M4c	LINE/L1
5795	65230_at	25					2	LTR17	LTR/ERV1
5110	50806_at	25	X	43223702	43223678	25	1	LTR33	LTR/ERVL	43224131	43223649	GPR82	41583408	41589388	MAOA	43515467	43606068
5805	60640_at	25	6	22195788	22195812	25	1	MER58A	DNA/hAT-Charlie	22195765	22195973	SOX4	21593972	21598847	PRL	22297730	22287480
676	51491_at	25	X	154207233	154207209	25	1	L1MA6	LINE/L1	154208495	154206867	F8A1	154114635	154116335	FUNDC2	154254255	154288578
2379	65224_f_at	25					2	LTR8A	LTR/ERV1
2363	60959_at	25	12	94291440	94291464	25	1	LTR54B	LTR/ERV1	94291268	94291526	CRADD	94071151	94288616	PLXNC1	94542499	94701451
2358	64840_at	25	3	25896368	25896344	25	1	LTR16A	LTR/ERVL	25896465	25896043	OXSM	25824408	25836025	LINC00692	25915191	25900024
2356	61429_at	25	3	187167569	187167593	25	1	LTR37A	LTR/ERV1	187167431	187167782	RTP4	187086120	187089864	SST	187388187	187386694
2362	60168_at	25	2	174241825	174241801	25	1	L1MB7	LINE/L1	174241964	174241570	CDCA7	174219548	174233725	SP3	174830430	174771187
2361	60168_at	25					2	L1MB7	LINE/L1
4753	59674_f_at	25					2	LTR15	LTR/ERV1
5824	61753_at	25					2	L1M4c	LINE/L1
5855	60928_i_at	25	2	173102338	173102362	25	1	L1M5	LINE/L1	173102184	173102446	DLX2	172967628	172964167	ITGA6	173292082	173371181
5878	64772_at	25	X	101953293	101953317	25	1	MER54A	LTR/ERVL	101952890	101953765	GPRASP1	101906294	101914011	GPRASP2	101967104	101973607
13859	66621_at	25	15	80613257	80613233	25	1	MLT1F2	LTR/ERVL-MaLR	80613703	80613173	FAH	80444832	80479288	RP11-210M15.2	80695917	80637195
13829	64521_at	25	14	74049545	74049569	25	1	LTR43	LTR/ERV1	74049106	74049698	ACOT2	74034324	74042357	ACOT4	74058410	74063200
6152	61652_at	25	3	44533768	44533744	25	1	MER70-int	LTR/ERVL	44534235	44533659	ZNF445	44519162	44481262	ZNF852	44552128	44540462
6145	60098_at	25	3	46959583	46959559	25	1	L1MD2	LINE/L1	46959616	46959270	AC109583.1	46930171	46927699	CCDC12	47023500	46963216
6172	66255_at	25	5	133844726	133844750	25	1	L2c	LINE/L2	133844665	133844895	CDKN2AIPNL	133747589	133737778	PHF15	133860003	133918918
6108	61057_at	25	10	134325588	134325564	25	1	L1MD	LINE/L1	134325611	134325443	C10orf91	134257831	134262912	INPP5A	134351324	134596979
3460	55733_at	25	6	84676769	84676793	25	1	HAL1M8	LINE/L1	84676432	84677104	CYB5R4	84569362	84670146	MRAP2	84743475	84800600
11196	60881_at	25					2	LTR26	LTR/ERV1
11186	64537_at	25	X	22402252	22402228	25	1	L1MCa	LINE/L1	22402795	22401106	ZNF645	22291065	22292574	DDX53	23018087	23020204
11187	64537_at	25	X	22402251	22402227	25	1	L1MCa	LINE/L1	22402795	22401106	ZNF645	22291065	22292574	DDX53	23018087	23020204
11122	57206_r_at	25					2	MER83	LTR/ERV1
2275	56182_at	25	2	128287313	128287337	25	1	LTR24	LTR/ERV1	128287129	128287569	IWS1	128284462	128193783	MYO7B	128293378	128395304
13543	64521_at	25	14	74017317	74017341	25	1	LTR43	LTR/ERV1	74016922	74017516	ACOT1	74003818	74010498	ACOT2	74034324	74042357
925	64609_f_at	25					2	LTR7B	LTR/ERV1
924	64609_f_at	25					2	LTR7B	LTR/ERV1
1937	56019_f_at	25					2	HERVE_a-int	LTR/ERV1
13774	60976_r_at	25	19	51725359	51725383	25	1	L1ME1	LINE/L1	51724543	51726098	SIGLEC7	51645556	51656783	CD33	51728320	51747115
13999	62413_r_at	25					2	MER57B2	LTR/ERV1
14044	62413_r_at	25	16	29780266	29780242	25	1	MER57B2	LTR/ERV1	29780389	29779994	C16orf54	29757327	29753784	ZG16	29789561	29793096
14026	59923_f_at	25					2	MER41-int	LTR/ERV1
14025	66341_at	25					2	HERV9N-int	LTR/ERV1
14004	56464_at	25	6	159469449	159469473	25	1	L2c	LINE/L2	159469366	159469625	TAGAP	159466184	159455500	FNDC1	159590429	159693141
11508	64715_f_at	25					2	MER9a3	LTR/ERVK
11505	50643_at	25	3	903315	903339	25	1	HERVE_a-int	LTR/ERV1	903174	903401	CHL1	238279	451090	CNTN6	1134260	1445901
12585	55794_at	25	2	121807960	121807984	25	1	LTR67B	LTR/ERVL	121807799	121808321	GLI2	121493199	121750229	TFCP2L1	122042783	121974163
12572	60547_at	25	11	94390483	94390507	25	1	MER51B	LTR/ERV1	94390352	94390701	FUT4	94277017	94283063	AMOTL1	94439597	94609918
12609	51495_at	25	1	30733677	30733701	25	1	LTR38	LTR/ERV1	30733537	30734095	PTPRU	29563028	29653325	MATN1	31196434	31184124
10185	60409_r_at	25	16	47740394	47740418	25	1	L1M6	LINE/L1	47740325	47740596	PHKB	47495034	47735434	ABCC12	48189929	48116884
14776	64164_at	25	14	95646155	95646179	25	1	MLT1J	LTR/ERVL-MaLR	95645938	95646294	DICER1	95624347	95552565	CLMN	95786243	95654735
14777	64164_at	25	14	95646156	95646180	25	1	MLT1J	LTR/ERVL-MaLR	95645938	95646294	DICER1	95624347	95552565	CLMN	95786243	95654735
14814	52715_r_at	25	6	107201017	107200993	25	1	L1ME3	LINE/L1	107201634	107200977	QRSL1	107077453	107116292	C6orf203	107349407	107372546
2515	63467_f_at	25					2	AluY	SINE/Alu
2500	49930_at	25	7	54646081	54646057	25	1	ERVL-E-int	LTR/ERVL	54646620	54645900	VSTM2A	54610018	54638773	SEC61G	54827667	54819943
3223	58651_at	25					2	HERVK9-int	LTR/ERVK
14998	66672_at	25	1	147806108	147806084	25	1	L1ME2	LINE/L1	147806130	147805897	BX842679.1	147632428	147631967	PPIAL4A	147955419	147954635
14955	50878_r_at	25	19	58814901	58814925	25	1	L1ME4b	LINE/L1	58814796	58814960	ZNF8	58790317	58807254	ZSCAN22	58838385	58853698
15010	61435_at	25	17	38629770	38629794	25	1	L2b	LINE/L2	38629587	38629799	IGFBP4	38599702	38613983	TNS4	38657849	38632080
14971	64811_at	25	21	28287912	28287888	25	1	L2a	LINE/L2	28288244	28287539	ADAMTS1	28217728	28208606	ADAMTS5	28338832	28290231
5984	59674_f_at	25					2	LTR15	LTR/ERV1
5933	55733_at	25	6	84676773	84676797	25	1	HAL1M8	LINE/L1	84676432	84677104	CYB5R4	84569362	84670146	MRAP2	84743475	84800600
5930	53022_at	25	2	174313729	174313705	25	1	LTR41B	LTR/ERVL	174313984	174313520	CDCA7	174219548	174233725	SP3	174830430	174771187
5932	55733_at	25	6	84676774	84676798	25	1	HAL1M8	LINE/L1	84676432	84677104	CYB5R4	84569362	84670146	MRAP2	84743475	84800600
13685	61435_at	25	17	38629750	38629774	25	1	L2b	LINE/L2	38629587	38629799	IGFBP4	38599702	38613983	TNS4	38657849	38632080
13666	61421_r_at	25	1	233455841	233455817	25	1	Charlie1a	DNA/hAT-Charlie	233455879	233455444	PCNXL2	233431459	233119881	MLK4	233463514	233520894
3637	60576_at	25	X	64070785	64070809	25	1	LTR21B	LTR/ERV1	64070682	64070968	MTMR8	63615333	63444187	ZC4H2	64254593	64136250
13468	58518_g_at	25	14	101381263	101381287	25	1	MER54A	LTR/ERVL	101380942	101381683	AL117190.3	101359265	101360646	DIO3	102027688	102029789
13467	58518_g_at	25	14	101381262	101381286	25	1	MER54A	LTR/ERVL	101380942	101381683	AL117190.3	101359265	101360646	DIO3	102027688	102029789
12754	60646_at	25	5	131622737	131622713	25	1	LTR57-int	LTR/ERVL	131623099	131621495	PDLIM4	131593364	131609147	SLC22A4	131630136	131679899
11513	52825_f_at	25					2	LTR10C	LTR/ERV1
13935	57444_at	25	15	38970378	38970354	25	1	HERV16-int	LTR/ERVL	38970560	38969955	RASGRP1	38857776	38780304	C15orf53	38988799	38992239
13912	60646_at	25	5	131622594	131622570	24	1	LTR57-int	LTR/ERVL	131623099	131621495	PDLIM4	131593364	131609147	SLC22A4	131630136	131679899
13915	64715_f_at	25					2	MER9B	LTR/ERVK
13898	59230_at	25	4	69542062	69542086	24	1	HERVH48-int	LTR/ERV1	69537864	69543188	UGT2B15	69536346	69512348	UGT2B10	69681711	69696914
4611	64525_r_at	25	6	113745617	113745593	25	1	MLT1L	LTR/ERVL-MaLR	113745917	113745481	RFPL4B	112668532	112672498	MARCKS	114178541	114184648
4612	64525_r_at	25	6	113745616	113745592	25	1	MLT1L	LTR/ERVL-MaLR	113745917	113745481	RFPL4B	112668532	112672498	MARCKS	114178541	114184648
11044	53320_at	25	2	113030430	113030406	25	1	MER67B	LTR/ERV1	113030837	113030224	ZC3H8	113012713	112973254	ZC3H6	113033171	113097640
11328	58960_r_at	25	1	94319846	94319870	25	1	L1ME4b	LINE/L1	94319420	94319883	BCAR3	94312706	94027347	DNTTIP2	94345474	94333373
11317	60929_r_at	25	2	173102345	173102369	25	1	L1M5	LINE/L1	173102184	173102446	DLX2	172967628	172964167	ITGA6	173292082	173371181
11313	52402_at	25	14	85660111	85660135	25	1	MLT1H1	LTR/ERVL-MaLR	85660009	85660552	SEL1L	82000205	81937893	RP11-497E19.2	85994943	85995730
11003	61474_at	25	18	46562656	46562632	25	1	L1ME3B	LINE/L1	46562770	46562107	SMAD7	46477081	46446223	DYM	46987717	46570039
10937	55733_at	25	6	84676747	84676771	25	1	HAL1M8	LINE/L1	84676432	84677104	CYB5R4	84569362	84670146	MRAP2	84743475	84800600
12713	61964_r_at	25	17	60490688	60490712	25	1	L1ME4b	LINE/L1	60490548	60490917	EFCAB3	60447579	60493837	METTL2A	60501228	60527454
12722	56850_at	25	2	155436713	155436737	25	1	L1MCb	LINE/L1	155436479	155437626	GALNT13	154728426	155310361	KCNJ3	155554811	155714863
12742	55921_at	25					2	MLT2B4	LTR/ERVL
10144	60646_at	25	5	131622754	131622730	25	1	LTR57-int	LTR/ERVL	131623099	131621495	PDLIM4	131593364	131609147	SLC22A4	131630136	131679899
10148	59259_at	25	12	22709060	22709084	25	1	L1MC5	LINE/L1	22708771	22709484	C2CD5	22697480	22601517	ETNK1	22778009	22843599
12341	55794_at	25	2	121807926	121807950	25	1	LTR67B	LTR/ERVL	121807799	121808321	GLI2	121493199	121750229	TFCP2L1	122042783	121974163
12342	55794_at	25	2	121807924	121807948	25	1	LTR67B	LTR/ERVL	121807799	121808321	GLI2	121493199	121750229	TFCP2L1	122042783	121974163
9980	61474_at	25	18	46562827	46562803	25	1	L1MA10	LINE/L1	46562874	46562769	SMAD7	46477081	46446223	DYM	46987717	46570039
10004	61079_at	25	10	88692538	88692562	25	1	LTR103_Mam	LTR/ERV1?	88692309	88692620	BMPR1A	88516407	88684945	MMRN2	88729238	88695297
10003	61079_at	25	10	88692537	88692561	25	1	LTR103_Mam	LTR/ERV1?	88692309	88692620	BMPR1A	88516407	88684945	MMRN2	88729238	88695297
9942	56949_at	25					2	Ricksha_c	DNA/MULE-MuDR
9881	53022_at	25	2	174313659	174313635	25	1	LTR41B	LTR/ERVL	174313984	174313520	CDCA7	174219548	174233725	SP3	174830430	174771187
15168	60006_at	25	1	149291581	149291605	25	1	MER49	LTR/ERV1	149291155	149291769	NBPF16	148739443	148758311	FCGR1C	149320441	149378365
15222	58651_at	25					2	HERVK9-int	LTR/ERVK
15296	66956_at	25	18	1908273	1908297	25	1	Charlie1	DNA/hAT-Charlie	1907960	1908650	ADCYAP1	904944	912173	METTL4	2571508	2537524
15252	65285_r_at	25	1	120451935	120451911	25	1	L1ME3	LINE/L1	120452278	120451896	ADAM30	120439118	120436156	NOTCH2	120612240	120454176
15308	65230_at	25					2	LTR17	LTR/ERV1
15304	58549_at	25	14	88584827	88584851	25	1	MER115	DNA/hAT-Tip100	88584591	88584899	GPR65	88471468	88478419	KCNK10	88793251	88649113
15270	61791_r_at	25					2	LTR5B	LTR/ERVK
16075	65314_f_at	25					2	MLT1H	LTR/ERVL-MaLR
16016	55733_at	25	6	84676781	84676805	25	1	HAL1M8	LINE/L1	84676432	84677104	CYB5R4	84569362	84670146	MRAP2	84743475	84800600
16023	60929_r_at	25	2	173102230	173102254	25	1	L1M5	LINE/L1	173102184	173102446	DLX2	172967628	172964167	ITGA6	173292082	173371181
17578	60146_at	25	9	92214425	92214401	25	1	L1ME4a	LINE/L1	92214628	92214319	SEMA4D	92113045	91975702	GADD45G	92219928	92221470
17522	60928_i_at	25	2	173102335	173102359	25	1	L1M5	LINE/L1	173102184	173102446	DLX2	172967628	172964167	ITGA6	173292082	173371181
17523	60928_i_at	25	2	173102334	173102358	25	1	L1M5	LINE/L1	173102184	173102446	DLX2	172967628	172964167	ITGA6	173292082	173371181
17596	64772_at	25	X	101953114	101953138	25	1	MER54A	LTR/ERVL	101952890	101953765	GPRASP1	101906294	101914011	GPRASP2	101967104	101973607
17583	64521_at	25	14	74049551	74049575	25	1	LTR43	LTR/ERV1	74049106	74049698	ACOT2	74034324	74042357	ACOT4	74058410	74063200
16444	54921_at	25					2	LTR39	LTR/ERV1
16280	65349_at	25	19	28215233	28215209	25	1	ALR/Alpha	Satellite/centr	28218421	28212101	ZNF254	24216276	24312654	UQCRFS1	29704448	29698173
16334	53022_at	25	2	174313742	174313718	25	1	LTR41B	LTR/ERVL	174313984	174313520	CDCA7	174219548	174233725	SP3	174830430	174771187
16098	50878_r_at	25	19	58814892	58814916	25	1	L1ME4b	LINE/L1	58814796	58814960	ZNF8	58790317	58807254	ZSCAN22	58838385	58853698
16099	50878_r_at	25	19	58814893	58814917	25	1	L1ME4b	LINE/L1	58814796	58814960	ZNF8	58790317	58807254	ZSCAN22	58838385	58853698
16100	50878_r_at	25	19	58814891	58814915	25	1	L1ME4b	LINE/L1	58814796	58814960	ZNF8	58790317	58807254	ZSCAN22	58838385	58853698
18975	55858_at	25					2	HERVK-int	LTR/ERVK
18997	58538_at	25	5	79904570	79904546	24	1	MLT1E1A	LTR/ERVL-MaLR	79904778	79904398	ANKRD34B	79866307	79852574	DHFR	79950802	79922047
19047	60006_at	25	1	149291523	149291547	25	1	MER49	LTR/ERV1	149291155	149291769	NBPF16	148739443	148758311	FCGR1C	149320441	149378365
19003	60142_at	25	21	47471479	47471503	25	1	Charlie1a	DNA/hAT-Charlie	47471325	47471845	COL6A1	47401651	47424964	COL6A2	47518011	47552763
17645	55421_at	25					2	LTR7	LTR/ERV1
17644	56608_at	25					2	LTR7Y	LTR/ERV1
17708	58097_at	25	8	6561766	6561742	25	1	L1ME3G	LINE/L1	6561789	6561605	ANGPT2	6420930	6357172	AGPAT5	6565878	6617184
17689	61753_at	25	9	95327437	95327461	25	1	L1MB3	LINE/L1	95327338	95327477	ECM2	95298937	95256365	IPPK	95432547	95375466
16498	49363_at	25	8	52935453	52935477	25	1	L2a	LINE/L2	52935386	52935510	AC090186.1	52730143	52730969	ST18	53373519	53023399
16181	50878_r_at	25	19	58814886	58814910	25	1	L1ME4b	LINE/L1	58814796	58814960	ZNF8	58790317	58807254	ZSCAN22	58838385	58853698
16224	52336_at	25	13	111260442	111260466	25	1	MER101-int	LTR/ERV1	111259998	111260782	RAB20	111214080	111175417	CARKD	111267881	111292340
16193	64164_at	25	14	95646218	95646242	25	1	MLT1J	LTR/ERVL-MaLR	95645938	95646294	DICER1	95624347	95552565	CLMN	95786243	95654735
20254	65224_f_at	25	19	41961798	41961774	25	1	LTR8B	LTR/ERV1	41962129	41961753	C19orf69	41949063	41950670	CEACAM21	42055886	42093197
21462	58097_at	25	8	6561666	6561642	25	1	L1ME3G	LINE/L1	6561789	6561605	ANGPT2	6420930	6357172	AGPAT5	6565878	6617184
17302	60929_r_at	25	2	173102246	173102270	25	1	L1M5	LINE/L1	173102184	173102446	DLX2	172967628	172964167	ITGA6	173292082	173371181
17299	58538_at	25	5	79904775	79904751	25	1	MLT1E1A	LTR/ERVL-MaLR	79904778	79904398	ANKRD34B	79866307	79852574	DHFR	79950802	79922047
16595	64748_at	25					2	MER51-int	LTR/ERV1
17380	60006_at	25					2	MER49	LTR/ERV1
17896	59963_r_at	25	19	20930219	20930195	24	1	HERVE-int	LTR/ERV1	20937943	20930125	ZNF626	20844402	20802867	ZNF66	20959110	20991922
17895	59963_r_at	25					2	HERVE-int	LTR/ERV1
20445	56850_at	25	2	155436768	155436792	25	1	L1MCb	LINE/L1	155436479	155437626	GALNT13	154728426	155310361	KCNJ3	155554811	155714863
20425	64976_i_at	25	2	26528208	26528232	25	1	HERV15-int	LTR/ERV1	26527306	26528408	HADHB	26466038	26513336	GPR113	26569685	26531041
20423	54639_at	25	5	37874243	37874267	25	1	Tigger15a	DNA/TcMar-Tigger	37874015	37874420	GDNF	37839788	37812779	EGFLAM	38258511	38465123
20461	AFFX-HUMRGE/M10098_M_at	25					2	SSU-rRNA_Hsa	rRNA
21141	61652_at	25	3	44533544	44533520	25	1	MER95	LTR/ERV1	44533640	44533243	ZNF445	44519162	44481262	ZNF852	44552128	44540462
20153	57573_at	25	11	45758314	45758290	25	1	MLT1H	LTR/ERVL-MaLR	45758380	45757939	CHST1	45687172	45670427	CTD-2210P24.4	45792983	45793909
20142	56608_at	25					2	LTR7Y	LTR/ERV1
20029	49363_at	25	8	52935157	52935181	25	1	L2a	LINE/L2	52934961	52935332	AC090186.1	52730143	52730969	ST18	53373519	53023399
20022	64608_i_at	25	1	160955814	160955790	25	1	LTR7B	LTR/ERV1	160955842	160955464	ITLN2	160924589	160914815	F11R	161008784	160965001
20033	52947_at	25	9	101703367	101703343	25	1	Charlie8	DNA/hAT-Charlie	101703654	101703161	GALNT12	101569981	101612363	COL15A1	101705461	101833069
20084	66672_at	25	1	147806091	147806067	25	1	L1ME2	LINE/L1	147806130	147805897	BX842679.1	147632428	147631967	PPIAL4A	147955419	147954635
20009	64609_f_at	25					2	LTR7B	LTR/ERV1
20008	64609_f_at	25					2	LTR7B	LTR/ERV1
20010	64609_f_at	25					2	LTR7B	LTR/ERV1
18939	60142_at	25	21	47471342	47471366	25	1	Charlie1a	DNA/hAT-Charlie	47471325	47471845	COL6A1	47401651	47424964	COL6A2	47518011	47552763
19153	60547_at	25	11	94390226	94390250	25	1	MER51B	LTR/ERV1	94390207	94390339	FUT4	94277017	94283063	AMOTL1	94439597	94609918
19091	66573_at	25	X	80067917	80067893	25	1	LTR41	LTR/ERVL	80068136	80067459	BRWD3	80065187	79926353	HMGN5	80457441	80369200
17757	61409_at	25	3	129994505	129994481	25	1	MER49	LTR/ERV1	129995155	129994249	TRH	129693148	129696781	COL6A5	130064359	130203688
17813	54574_at	25	6	80009701	80009677	25	1	MER34A	LTR/ERV1	80010085	80009556	HMGN3	79944406	79910962	LCA5	80247147	80194708
18768	60146_at	25	9	92214480	92214456	25	1	L1ME4a	LINE/L1	92214628	92214319	SEMA4D	92113045	91975702	GADD45G	92219928	92221470
18812	53188_at	25	6	2483152	2483176	25	1	MamGypLTR3	LTR/Gypsy	2482913	2483365	GMDS	2245926	1624041	C6orf195	2634837	2622147
18811	53188_at	25	6	2483151	2483175	25	1	MamGypLTR3	LTR/Gypsy	2482913	2483365	GMDS	2245926	1624041	C6orf195	2634837	2622147
18861	58960_r_at	25	1	94319722	94319746	25	1	L1ME4b	LINE/L1	94319420	94319883	BCAR3	94312706	94027347	DNTTIP2	94345474	94333373
21751	59630_g_at	25	19	52898811	52898787	25	1	MER70A	LTR/ERVL	52899182	52898733	ZNF880	52873170	52889048	ZNF528	52901102	52921665
25526	50319_at	25	9	99465172	99465196	25	1	L1MCa	LINE/L1	99465142	99465559	AAED1	99417585	99401859	ZNF510	99540411	99518147
25569	59923_f_at	25					2	MER41-int	LTR/ERV1
25538	66288_at	25	13	50529265	50529241	25	1	MER21-int	LTR/ERVL	50530153	50529125	SPRYD7	50510626	50486842	TRIM13	50570024	50594617
25482	60911_at	25					2	MER52C	LTR/ERV1
19865	60929_r_at	25	2	173102226	173102250	25	1	L1M5	LINE/L1	173102184	173102446	DLX2	172967628	172964167	ITGA6	173292082	173371181
19946	56200_at	25	3	40829823	40829847	25	1	MSTB	LTR/ERVL-MaLR	40829637	40830029	ZNF621	40566369	40616176	CTNNB1	41236328	41301587
20002	64791_at	25	7	66810005	66810029	25	1	MER61E	LTR/ERV1	66809802	66810364	TYW1	66460160	66704501	AUTS2	69063905	70258054
19907	60975_i_at	25	19	51725313	51725337	25	1	L1ME1	LINE/L1	51724543	51726098	SIGLEC7	51645556	51656783	CD33	51728320	51747115
20352	54490_at	25	20	14865227	14865203	25	1	MLT1G1	LTR/ERVL-MaLR	14865241	14865117	FLRT3	14318262	14303634	KIF16B	16554078	16252749
20308	61435_at	25	17	38629760	38629784	25	1	L2b	LINE/L2	38629587	38629799	IGFBP4	38599702	38613983	TNS4	38657849	38632080
24029	60190_at	25	3	172220549	172220525	25	1	MIR	SINE/MIR	172220692	172220452	GHSR	172166246	172162923	TNFSF10	172241297	172223298
23944	61430_at	25	14	96322028	96322004	25	1	MLT1K	LTR/ERVL-MaLR	96322165	96321870	TCL1A	96180533	96176304	C14orf132	96505661	96560417
24011	61474_at	25	18	46562574	46562550	25	1	L1ME3B	LINE/L1	46562770	46562107	SMAD7	46477081	46446223	DYM	46987717	46570039
23935	50364_at	25	1	207600204	207600228	25	1	ERVL-E-int	LTR/ERVL	207600180	207600728	CD55	207494853	207534311	CR2	207627575	207663240
23932	AFFX-HUMRGE/M10098_M_at	25					2	SSU-rRNA_Hsa	rRNA
25289	52418_f_at	25	1	151828475	151828499	25	1	LTR61	LTR/ERV1	151828403	151828865	THEM5	151826173	151818220	THEM4	151882284	151846060
25282	61409_at	25	3	129995547	129995523	25	1	MIRc	SINE/MIR	129995551	129995351	TRH	129693148	129696781	COL6A5	130064359	130203688
25369	64856_r_at	25					2	MER57-int	LTR/ERV1
22591	AFFX-HUMRGE/M10098_5_at	25					2	SSU-rRNA_Hsa	rRNA
22779	64609_f_at	25	1	160955801	160955777	25	1	LTR7B	LTR/ERV1	160955842	160955464	ITLN2	160924589	160914815	F11R	161008784	160965001
22770	58958_f_at	25					2	LTR15	LTR/ERV1
22765	58958_f_at	25					2	LTR15	LTR/ERV1
22723	60098_at	25	3	46959367	46959343	25	1	L1MD2	LINE/L1	46959616	46959270	AC109583.1	46930171	46927699	CCDC12	47023500	46963216
24040	52418_f_at	25	1	151828476	151828500	25	1	LTR61	LTR/ERV1	151828403	151828865	THEM5	151826173	151818220	THEM4	151882284	151846060
24130	63095_at	25	19	52898555	52898531	25	1	L1MD	LINE/L1	52898653	52898486	ZNF880	52873170	52889048	ZNF528	52901102	52921665
26626	66182_at	25	8	47567661	47567685	25	1	HERVK22-int	LTR/ERVK	47566095	47567848	HGSNAT	42995556	43057998	KIAA0146	48173167	48648868
26688	61008_r_at	25	3	131179490	131179466	25	1	L1M5	LINE/L1	131179942	131179391	NUDT16	131100515	131107674	MRPL3	131221827	131181056
26687	62782_r_at	25	9	129805406	129805430	25	1	L1MC3	LINE/L1	129804572	129806533	RALGPS1	129677053	129985445	ANGPTL2	129885162	129849611
24289	58042_at	25	2	216476439	216476463	24	1	L2c	LINE/L2	216476347	216476485	FN1	216300895	216225163	MREG	216898819	216809213
24281	53729_at	25	20	45306112	45306088	25	1	L2	LINE/L2	45306285	45306062	SLC13A3	45304714	45186463	TP53RK	45318418	45313004
18676	56949_at	25	2	64530313	64530289	25	1	Ricksha_c	DNA/MULE-MuDR	64531846	64529835	PELI1	64371588	64319786	LGALSL	64681103	64688515
18666	61652_at	25	3	44533329	44533305	25	1	MER95	LTR/ERV1	44533640	44533243	ZNF445	44519162	44481262	ZNF852	44552128	44540462
18715	51491_at	25	X	154207137	154207113	25	1	L1MA6	LINE/L1	154208495	154206867	F8A1	154114635	154116335	FUNDC2	154254255	154288578
22820	61108_at	25					2	HERVK9-int	LTR/ERVK
21203	58651_at	25					2	HERVK9-int	LTR/ERVK
21192	61079_at	25	10	88692534	88692558	25	1	LTR103_Mam	LTR/ERV1?	88692309	88692620	BMPR1A	88516407	88684945	MMRN2	88729238	88695297
25433	61104_at	25	12	46954595	46954571	25	1	L1M5	LINE/L1	46954732	46954499	SLC38A2	46766650	46751972	SLC38A4	47226191	47158546
25406	52402_at	25	14	85660426	85660450	25	1	MLT1H1	LTR/ERVL-MaLR	85660009	85660552	SEL1L	82000205	81937893	RP11-497E19.2	85994943	85995730
25401	62782_r_at	25	9	129805402	129805426	25	1	L1MC3	LINE/L1	129804572	129806533	RALGPS1	129677053	129985445	ANGPTL2	129885162	129849611
23712	64791_at	25	7	66810118	66810142	25	1	MER61E	LTR/ERV1	66809802	66810364	TYW1	66460160	66704501	AUTS2	69063905	70258054
23018	60911_at	25					2	MER52C	LTR/ERV1
23005	55577_at	25	3	48656558	48656582	25	1	Arthur1	DNA/hAT-Tip100	48656311	48656768	UQCRC1	48648409	48636435	TMEM89	48659288	48658192
26478	60929_r_at	25	2	173102344	173102368	25	1	L1M5	LINE/L1	173102184	173102446	DLX2	172967628	172964167	ITGA6	173292082	173371181
26431	65388_r_at	25					2	LTR10F	LTR/ERV1
26459	58538_at	25	5	79904656	79904632	25	1	MLT1E1A	LTR/ERVL-MaLR	79904778	79904398	ANKRD34B	79866307	79852574	DHFR	79950802	79922047
26500	63499_at	25	10	43011927	43011903	25	1	L1MC4a	LINE/L1	43012113	43011733	AL133216.1	38717074	38736820	ZNF33B	43134016	43069633
26501	63499_at	25	10	43011928	43011904	25	1	L1MC4a	LINE/L1	43012113	43011733	AL133216.1	38717074	38736820	ZNF33B	43134016	43069633
26502	63499_at	25	10	43011929	43011905	25	1	L1MC4a	LINE/L1	43012113	43011733	AL133216.1	38717074	38736820	ZNF33B	43134016	43069633
26460	58538_at	25	5	79904657	79904633	25	1	MLT1E1A	LTR/ERVL-MaLR	79904778	79904398	ANKRD34B	79866307	79852574	DHFR	79950802	79922047
26753	61057_at	25	10	134325585	134325561	25	1	L1MD	LINE/L1	134325611	134325443	C10orf91	134257831	134262912	INPP5A	134351324	134596979
26752	61057_at	25	10	134325586	134325562	25	1	L1MD	LINE/L1	134325611	134325443	C10orf91	134257831	134262912	INPP5A	134351324	134596979
26778	AFFX-HUMRGE/M10098_M_at	25					2	SSU-rRNA_Hsa	rRNA
21330	56182_at	25	2	128287295	128287319	25	1	LTR24	LTR/ERV1	128287129	128287569	IWS1	128284462	128193783	MYO7B	128293378	128395304
21331	56182_at	25	2	128287296	128287320	25	1	LTR24	LTR/ERV1	128287129	128287569	IWS1	128284462	128193783	MYO7B	128293378	128395304
21282	60165_at	25	6	56923311	56923335	25	1	Charlie5	DNA/hAT-Charlie	56922925	56924108	KIAA1586	56911347	56920023	ZNF451	56951642	57035105
21311	66636_at	25	3	81149055	81149079	25	1	MIRb	SINE/MIR	81149052	81149192	ROBO1	79816965	78646390	GBE1	81811312	81538850
21408	64856_r_at	25	9	84524595	84524571	25	1	MER57-int	LTR/ERV1	84525601	84524228	TLE1	84304220	84198598	SPATA31D1	84603687	84610171
21409	60929_r_at	25	2	173102274	173102298	25	1	L1M5	LINE/L1	173102184	173102446	DLX2	172967628	172964167	ITGA6	173292082	173371181
21432	58958_f_at	25					2	LTR15	LTR/ERV1
21396	52947_at	25	9	101703376	101703352	25	1	Charlie8	DNA/hAT-Charlie	101703654	101703161	GALNT12	101569981	101612363	COL15A1	101705461	101833069
26565	60547_at	25	11	94390218	94390242	25	1	MER51B	LTR/ERV1	94390207	94390339	FUT4	94277017	94283063	AMOTL1	94439597	94609918
26547	65099_at	25	3	150183794	150183818	25	1	L1ME3G	LINE/L1	150183784	150183973	TSC22D2	150126122	150177903	SERP1	150321015	150259781
26528	63095_at	25	19	52898588	52898564	25	1	L1MD	LINE/L1	52898653	52898486	ZNF880	52873170	52889048	ZNF528	52901102	52921665
26585	64525_r_at	25	6	113745660	113745636	25	1	MLT1L	LTR/ERVL-MaLR	113745917	113745481	RFPL4B	112668532	112672498	MARCKS	114178541	114184648
25255	58651_at	25					2	HERVK9-int	LTR/ERVK
23885	61421_r_at	25	1	233455636	233455612	25	1	Charlie1a	DNA/hAT-Charlie	233455879	233455444	PCNXL2	233431459	233119881	MLK4	233463514	233520894
23884	58960_r_at	25	1	94319806	94319830	25	1	L1ME4b	LINE/L1	94319420	94319883	BCAR3	94312706	94027347	DNTTIP2	94345474	94333373
25585	57502_at	25	12	70562303	70562279	25	1	MLT1H	LTR/ERVL-MaLR	70562614	70562130	MYRFL	70219084	70352877	CNOT2	70636774	70748773
25594	66685_at	25	8	48169775	48169751	25	1	L1MC5a	LINE/L1	48169831	48169593	HGSNAT	42995556	43057998	KIAA0146	48173167	48648868
26839	63307_at	25	2	219211081	219211105	25	1	L2c	LINE/L2	219211018	219211505	TMBIM1	219157309	219138915	C2orf62	219221579	219232822
27523	60142_at	25	21	47471437	47471461	25	1	Charlie1a	DNA/hAT-Charlie	47471325	47471845	COL6A1	47401651	47424964	COL6A2	47518011	47552763
22509	56182_at	25					2	LTR24	LTR/ERV1
22563	61079_at	25	10	88692527	88692551	25	1	LTR103_Mam	LTR/ERV1?	88692309	88692620	BMPR1A	88516407	88684945	MMRN2	88729238	88695297
22562	61079_at	25	10	88692526	88692550	25	1	LTR103_Mam	LTR/ERV1?	88692309	88692620	BMPR1A	88516407	88684945	MMRN2	88729238	88695297
22556	51652_at	25	1	171808772	171808748	25	1	MLT1O	LTR/ERVL-MaLR	171809068	171808530	METTL13	171750788	171783163	DNM3	171810621	172387606
22558	51491_at	25					2	L1MA6	LINE/L1
22549	48676_at	25					2	LTR8A	LTR/ERV1
27737	57960_at	25	11	130193877	130193901	25	1	MLT2B1	LTR/ERVL	130193524	130194031	ZBTB44	130184581	130096572	ADAMTS8	130298888	130274820
27697	60624_f_at	25	1	110955809	110955833	25	1	LTR15	LTR/ERV1	110955779	110956262	LAMTOR5	110950564	110943871	PROK1	110993822	110999976
27696	60624_f_at	25	1	110955808	110955832	25	1	LTR15	LTR/ERV1	110955779	110956262	LAMTOR5	110950564	110943871	PROK1	110993822	110999976
27690	61652_at	25	3	44533721	44533697	25	1	MER70-int	LTR/ERVL	44534235	44533659	ZNF445	44519162	44481262	ZNF852	44552128	44540462
27757	51652_at	25	1	171808995	171808971	25	1	MLT1O	LTR/ERVL-MaLR	171809068	171808530	METTL13	171750788	171783163	DNM3	171810621	172387606
24201	64581_at	25					2	Tigger6a	DNA/TcMar-Tigger
24217	55234_at	25	10	29724985	29725009	25	1	MER21C	LTR/ERVL	29724929	29725529	LYZL1	29577990	29607257	SVIL	30025710	29746267
24229	61216_at	25					2	LOR1b	LTR/ERV1
25064	60929_r_at	25	2	173102227	173102251	25	1	L1M5	LINE/L1	173102184	173102446	DLX2	172967628	172964167	ITGA6	173292082	173371181
24984	60976_r_at	25	19	51725347	51725371	25	1	L1ME1	LINE/L1	51724543	51726098	SIGLEC7	51645556	51656783	CD33	51728320	51747115
27608	61108_at	25	5	1583837	1583813	25	1	HERVK9-int	LTR/ERVK	1585036	1581689	LPCAT1	1524092	1456595	MRPL36	1801480	1798500
27580	52715_r_at	25	6	107201416	107201393	24	1	L1ME3	LINE/L1	107201634	107200977	QRSL1	107077453	107116292	C6orf203	107349407	107372546
27587	61008_r_at	25	3	131179589	131179565	25	1	L1M5	LINE/L1	131179942	131179391	NUDT16	131100515	131107674	MRPL3	131221827	131181056
27596	56608_at	25					2	LTR7B	LTR/ERV1
27563	65230_at	25					2	HERV17-int	LTR/ERV1
27768	61474_at	25	18	46562706	46562682	25	1	L1ME3B	LINE/L1	46562770	46562107	SMAD7	46477081	46446223	DYM	46987717	46570039
27856	56507_i_at	25	13	34180717	34180693	25	1	L1M5	LINE/L1	34180797	34180567	STARD13	33924767	33677272	RFC3	34392186	34540695
28090	56850_at	25	2	155436715	155436739	25	1	L1MCb	LINE/L1	155436479	155437626	GALNT13	154728426	155310361	KCNJ3	155554811	155714863
28043	58179_at	25					2	MER101	LTR/ERV1
28812	60142_at	25	21	47471426	47471450	25	1	Charlie1a	DNA/hAT-Charlie	47471325	47471845	COL6A1	47401651	47424964	COL6A2	47518011	47552763
28810	65099_at	25					2	MER44C	DNA/TcMar-Tigger
29239	60023_r_at	25					2	HERVH-int	LTR/ERV1
29004	65187_at	25	19	50450005	50449981	25	1	MER51E	LTR/ERV1	50450059	50449720	ATF5	50431959	50437192	SIGLEC11	50464429	50452242
29077	64537_at	25	X	22402239	22402215	25	1	L1MCa	LINE/L1	22402795	22401106	ZNF645	22291065	22292574	DDX53	23018087	23020204
30590	57960_at	25	11	130193817	130193841	25	1	MLT2B1	LTR/ERVL	130193524	130194031	ZBTB44	130184581	130096572	ADAMTS8	130298888	130274820
29078	64537_at	25	X	22402238	22402214	25	1	L1MCa	LINE/L1	22402795	22401106	ZNF645	22291065	22292574	DDX53	23018087	23020204
30597	50637_at	25	4	134855918	134855942	25	1	MLT1J1	LTR/ERVL-MaLR	134855760	134856049	PCDH10	134070470	134129356	PABPC4L	135122903	135117488
30551	53938_at	25	2	32090407	32090383	25	1	MIR3	SINE/MIR	32090555	32090383	XDH	31637581	31557187	DPY30	32264881	32092878
29181	66734_at	25					2	Charlie3	DNA/hAT-Charlie
28982	51441_f_at	25					2	MER4-int	LTR/ERV1
28939	50769_at	25	X	86962161	86962137	25	1	BLACKJACK	DNA/hAT-Blackjack	86962179	86961923	KLHL4	86772752	86925050	CPXCR1	88002226	88009786
30141	58975_at	25	16	9060636	9060660	25	1	L2b	LINE/L2	9060584	9060713	USP7	9058371	8985951	C16orf72	9185505	9215497
31961	50319_at	25	9	99465290	99465314	25	1	L1MCa	LINE/L1	99465142	99465559	AAED1	99417585	99401859	ZNF510	99540411	99518147
31942	56949_at	25	2	64530336	64530312	25	1	Ricksha_c	DNA/MULE-MuDR	64531846	64529835	PELI1	64371588	64319786	LGALSL	64681103	64688515
30435	61652_at	25	3	44533568	44533544	25	1	MER95	LTR/ERV1	44533640	44533243	ZNF445	44519162	44481262	ZNF852	44552128	44540462
32894	60929_r_at	25	2	173102331	173102355	25	1	L1M5	LINE/L1	173102184	173102446	DLX2	172967628	172964167	ITGA6	173292082	173371181
31882	55354_f_at	25	9	99075786	99075762	25	1	MER77B	LTR/ERVL	99076015	99075373	HSD17B3	99064434	98997588	SLC35D2	99145992	99082988
31815	64521_at	25	14	74017298	74017322	25	1	LTR43	LTR/ERV1	74016922	74017516	ACOT1	74003818	74010498	ACOT2	74034324	74042357
32708	51495_at	25	1	30733651	30733675	25	1	LTR38	LTR/ERV1	30733537	30734095	PTPRU	29563028	29653325	MATN1	31196434	31184124
32698	58651_at	25					2	HERVK9-int	LTR/ERVK
32682	56019_f_at	25	6	34967885	34967909	25	1	Harlequin-int	LTR/ERV1	34966991	34968041	ANKS1A	34857042	35059179	TCP11	35116387	35085848
31611	66636_at	25	3	81149057	81149081	25	1	MIRb	SINE/MIR	81149052	81149192	ROBO1	79816965	78646390	GBE1	81811312	81538850
31633	49363_at	25	8	52935390	52935414	25	1	L2a	LINE/L2	52935386	52935510	AC090186.1	52730143	52730969	ST18	53373519	53023399
31376	56019_f_at	25					2	Harlequin-int	LTR/ERV1
31379	63095_at	25	19	52898602	52898578	25	1	L1MD	LINE/L1	52898653	52898486	ZNF880	52873170	52889048	ZNF528	52901102	52921665
30701	65388_r_at	25	3	98432416	98432392	25	1	LTR10F	LTR/ERV1	98432564	98432082	GPR15	98250743	98251960	ST3GAL6	98451080	98540045
33151	48676_at	25	8	129113409	129113433	25	1	LTR8A	LTR/ERV1	129112886	129113555	TMEM75	128960591	128959126	GSDMC	130799134	130760442
33178	52336_at	25	13	111260483	111260507	25	1	MER101-int	LTR/ERV1	111259998	111260782	RAB20	111214080	111175417	CARKD	111267881	111292340
33181	61474_at	25	18	46562626	46562602	25	1	L1ME3B	LINE/L1	46562770	46562107	SMAD7	46477081	46446223	DYM	46987717	46570039
31586	AFFX-HUMRGE/M10098_M_at	25	GL000220.1	110048	110072	25	1	SSU-rRNA_Hsa	rRNA	109078	110946
31559	58004_at	25	15	100235464	100235488	25	1	L1MC4a	LINE/L1	100235359	100235746	AC015660.1	100038578	100038447	LYSMD4	100273766	100255902
33031	64856_r_at	25					2	MER57-int	LTR/ERV1
33003	53022_at	25	2	174313723	174313699	25	1	LTR41B	LTR/ERVL	174313984	174313520	CDCA7	174219548	174233725	SP3	174830430	174771187
32986	61420_f_at	25	1	233455813	233455789	25	1	Charlie1a	DNA/hAT-Charlie	233455879	233455444	PCNXL2	233431459	233119881	MLK4	233463514	233520894
33268	64406_at	25	3	9431826	9431802	25	1	Charlie1	DNA/hAT-Charlie	9432125	9431658	THUMPD3	9404526	9428475	SETD5	9439299	9520924
33959	51441_f_at	25					2	MER4-int	LTR/ERV1
33960	51441_f_at	25					2	MER4-int	LTR/ERV1
35757	55858_at	25					2	HERVK-int	LTR/ERVK
30471	52336_at	25	13	111260694	111260718	25	1	MER101-int	LTR/ERV1	111259998	111260782	RAB20	111214080	111175417	CARKD	111267881	111292340
30472	61409_at	25	3	129994383	129994359	25	1	MER49	LTR/ERV1	129995155	129994249	TRH	129693148	129696781	COL6A5	130064359	130203688
30474	65219_at	25	8	42994514	42994538	25	1	MER61A	LTR/ERV1	42994439	42994763	SGK196	42948658	42978577	HGSNAT	42995556	43057998
33122	52096_at	25	7	41976292	41976316	25	1	LTR16	LTR/ERVL	41976093	41976518	INHBA	41742706	41724712	GLI3	42277469	42000548
33105	56850_at	25	2	155436718	155436742	25	1	L1MCb	LINE/L1	155436479	155437626	GALNT13	154728426	155310361	KCNJ3	155554811	155714863
35631	59259_at	25	12	22709039	22709063	25	1	L1MC5	LINE/L1	22708771	22709484	C2CD5	22697480	22601517	ETNK1	22778009	22843599
35630	59259_at	25	12	22709040	22709064	25	1	L1MC5	LINE/L1	22708771	22709484	C2CD5	22697480	22601517	ETNK1	22778009	22843599
35675	61216_at	25					2	LOR1b	LTR/ERV1
35578	50619_at	25	6	28064276	28064300	25	1	LTR48B	LTR/ERV1	28064223	28064752	ZNF165	28048753	28057341	ZSCAN16	28092338	28097860
35585	60976_r_at	25	19	51725331	51725355	25	1	L1ME1	LINE/L1	51724543	51726098	SIGLEC7	51645556	51656783	CD33	51728320	51747115
35569	59230_at	25	4	69446371	69446395	25	1	HERVH48-int	LTR/ERV1	69442415	69446744	UGT2B17	69434245	69402902	UGT2B15	69536346	69512348
35561	50299_r_at	25	5	118333479	118333455	25	1	MER41-int	LTR/ERV1	118333710	118332880	DTWD2	118324240	118173017	DMXL1	118373467	118584833
34218	66672_at	25					2	HAL1b	LINE/L1
34183	62782_r_at	25	9	129805393	129805417	25	1	L1MC3	LINE/L1	129804572	129806533	RALGPS1	129677053	129985445	ANGPTL2	129885162	129849611
34310	65219_at	25	8	42994320	42994344	25	1	MER61-int	LTR/ERV1	42994201	42994436	SGK196	42948658	42978577	HGSNAT	42995556	43057998
34513	63018_at	25					2	LTR8A	LTR/ERV1
33986	64715_f_at	25	10	42989920	42989944	25	1	MER9B	LTR/ERVK	42989557	42990050	AL133216.1	38717074	38736820	ZNF33B	43134016	43069633
33985	64715_f_at	25	10	42989921	42989945	25	1	MER9B	LTR/ERVK	42989557	42990050	AL133216.1	38717074	38736820	ZNF33B	43134016	43069633
34057	56019_f_at	25	1	220893157	220893181	25	1	Harlequin-int	LTR/ERV1	220892225	220893301	C1orf115	220863187	220872499	MARC2	220921567	220958150
34072	60976_r_at	25	19	51725365	51725389	25	1	L1ME1	LINE/L1	51724543	51726098	SIGLEC7	51645556	51656783	CD33	51728320	51747115
32778	64608_i_at	25	1	160955809	160955785	25	1	LTR7B	LTR/ERV1	160955842	160955464	ITLN2	160924589	160914815	F11R	161008784	160965001
32779	64608_i_at	25	1	160955810	160955786	25	1	LTR7B	LTR/ERV1	160955842	160955464	ITLN2	160924589	160914815	F11R	161008784	160965001
32803	52947_at	25	9	101703497	101703473	25	1	Charlie8	DNA/hAT-Charlie	101703654	101703161	GALNT12	101569981	101612363	COL15A1	101705461	101833069
32748	64525_r_at	25	6	113745657	113745633	25	1	MLT1L	LTR/ERVL-MaLR	113745917	113745481	RFPL4B	112668532	112672498	MARCKS	114178541	114184648
32755	58975_at	25	16	9060657	9060681	25	1	L2b	LINE/L2	9060584	9060713	USP7	9058371	8985951	C16orf72	9185505	9215497
32757	59674_f_at	25	19	41339830	41339854	25	1	LTR15	LTR/ERV1	41339594	41340043	EGLN2	41304901	41314338	CYP2A6	41356352	41349443
36509	58651_at	25	15	25886434	25886458	25	1	HERVK9-int	LTR/ERVK	25886076	25886916	UBE3A	25684128	25582381	ATP10A	26110317	25922420
36496	60975_i_at	25	19	51725311	51725335	25	1	L1ME1	LINE/L1	51724543	51726098	SIGLEC7	51645556	51656783	CD33	51728320	51747115
36484	58538_at	25	5	79904667	79904643	25	1	MLT1E1A	LTR/ERVL-MaLR	79904778	79904398	ANKRD34B	79866307	79852574	DHFR	79950802	79922047
35823	61233_at	25	10	119746908	119746884	25	1	MLT2B1	LTR/ERVL	119747038	119746565	EMX2	119301955	119309056	RAB11FIP2	119806114	119764427
31479	51491_at	25					2	L1MA6	LINE/L1
35268	61814_at	25	12	126845536	126845560	25	1	LTR33A	LTR/ERVL	126845404	126845641	TMEM132B	125671382	126146917	TMEM132C	128751948	129192460
35267	61814_at	25	12	126845535	126845559	25	1	LTR33A	LTR/ERVL	126845404	126845641	TMEM132B	125671382	126146917	TMEM132C	128751948	129192460
35273	51652_at	25	1	171808780	171808756	25	1	MLT1O	LTR/ERVL-MaLR	171809068	171808530	METTL13	171750788	171783163	DNM3	171810621	172387606
35241	61008_r_at	25	3	131179545	131179521	25	1	L1M5	LINE/L1	131179942	131179391	NUDT16	131100515	131107674	MRPL3	131221827	131181056
35222	60976_r_at	25	19	51725372	51725396	25	1	L1ME1	LINE/L1	51724543	51726098	SIGLEC7	51645556	51656783	CD33	51728320	51747115
36915	53329_at	25	1	158110346	158110322	25	1	L2c	LINE/L2	158110389	158110092	KIRREL	157963063	158070052	CD1D	158149737	158154686
36914	53329_at	25	1	158110347	158110323	25	1	L2c	LINE/L2	158110389	158110092	KIRREL	157963063	158070052	CD1D	158149737	158154686
36953	58532_at	25					2	LTR8B	LTR/ERV1
36883	AFFX-HUMRGE/M10098_5_at	25	21	9827390	9827414	25	1	SSU-rRNA_Hsa	rRNA	9827005	9827581				TPTE	11029719	10906201
36963	62782_r_at	25	9	129805401	129805425	25	1	L1MC3	LINE/L1	129804572	129806533	RALGPS1	129677053	129985445	ANGPTL2	129885162	129849611
38190	64976_i_at	25	2	26528207	26528231	25	1	HERV15-int	LTR/ERV1	26527306	26528408	HADHB	26466038	26513336	GPR113	26569685	26531041
38163	64406_at	25	3	9431868	9431844	25	1	Charlie1	DNA/hAT-Charlie	9432125	9431658	THUMPD3	9404526	9428475	SETD5	9439299	9520924
38202	65250_at	25					2	LTR53-int	LTR/ERVL
38172	58161_at	25	6	160090365	160090341	25	1	L1M2	LINE/L1	160090555	160090255	FNDC1	159590429	159693141	SOD2	160183561	160100096
38169	50619_at	25	6	28064562	28064586	25	1	LTR48B	LTR/ERV1	28064223	28064752	ZNF165	28048753	28057341	ZSCAN16	28092338	28097860
34392	52096_at	25	7	41976323	41976347	25	1	LTR16	LTR/ERVL	41976093	41976518	INHBA	41742706	41724712	GLI3	42277469	42000548
34385	49373_at	25	4	60714399	60714375	25	1	MLT2B4	LTR/ERVL	60714626	60714182	IGFBP7	57976551	57896939	LPHN3	62066976	62938184
35507	61439_at	25	2	232358405	232358381	25	1	Charlie8	DNA/hAT-Charlie	232360147	232358165	NCL	232348352	232318242	NMUR1	232395206	232387871
35491	50288_at	25	10	47130588	47130612	25	1	LTR33	LTR/ERVL	47130370	47130828	NPY4R	47083534	47088320	FAM25B	47181681	47177204
36859	61057_at	25	10	134325489	134325465	25	1	L1MD	LINE/L1	134325611	134325443	C10orf91	134257831	134262912	INPP5A	134351324	134596979
36781	61057_at	25	10	134325587	134325563	25	1	L1MD	LINE/L1	134325611	134325443	C10orf91	134257831	134262912	INPP5A	134351324	134596979
36782	52096_at	25	7	41976197	41976221	25	1	LTR16	LTR/ERVL	41976093	41976518	INHBA	41742706	41724712	GLI3	42277469	42000548
36805	60928_i_at	25	2	173102332	173102356	25	1	L1M5	LINE/L1	173102184	173102446	DLX2	172967628	172964167	ITGA6	173292082	173371181
36604	56608_at	25					2	LTR7Y	LTR/ERV1
36603	56608_at	25					2	LTR7Y	LTR/ERV1
36657	61420_f_at	25	1	233455809	233455785	25	1	Charlie1a	DNA/hAT-Charlie	233455879	233455444	PCNXL2	233431459	233119881	MLK4	233463514	233520894
38232	60168_at	25	22	42433793	42433769	25	1	L1MA9	LINE/L1	42433854	42433170	WBP2NL	42394729	42454460	NAGA	42466846	42454358
31755	57574_at	25	8	23122113	23122137	25	1	LTR48	LTR/ERV1	23121660	23122319	CHMP7	23101150	23119512	R3HCC1	23127633	23153792
31692	48676_at	25	8	129113249	129113273	25	1	LTR8A	LTR/ERV1	129112886	129113555	TMEM75	128960591	128959126	GSDMC	130799134	130760442
37864	54490_at	25	20	14910045	14910021	25	1	MER21C	LTR/ERVL	14910526	14909728	FLRT3	14318262	14303634	KIF16B	16554078	16252749
37872	61753_at	25					2	L1MB3	LINE/L1
37873	61753_at	25	9	95327358	95327382	25	1	L1MB3	LINE/L1	95327338	95327477	ECM2	95298937	95256365	IPPK	95432547	95375466
37874	61753_at	25	9	95327359	95327383	25	1	L1MB3	LINE/L1	95327338	95327477	ECM2	95298937	95256365	IPPK	95432547	95375466
37762	57632_at	25	1	229399912	229399888	25	1	L2a	LINE/L2	229399986	229399720	TMEM78	229385383	229387557	RAB4A	229406822	229441641
37042	66255_at	25	5	133844847	133844871	25	1	L2c	LINE/L2	133844665	133844895	CDKN2AIPNL	133747589	133737778	PHF15	133860003	133918918
37039	60646_at	25	5	131622776	131622752	25	1	LTR57-int	LTR/ERVL	131623099	131621495	PDLIM4	131593364	131609147	SLC22A4	131630136	131679899
37004	54574_at	25	6	80010044	80010020	25	1	MER34A	LTR/ERV1	80010085	80009556	HMGN3	79944406	79910962	LCA5	80247147	80194708
34094	60165_at	25	6	56923340	56923364	25	1	Charlie5	DNA/hAT-Charlie	56922925	56924108	KIAA1586	56911347	56920023	ZNF451	56951642	57035105
34177	60624_f_at	25					2	LTR15	LTR/ERV1
34140	61420_f_at	25	1	233455814	233455790	25	1	Charlie1a	DNA/hAT-Charlie	233455879	233455444	PCNXL2	233431459	233119881	MLK4	233463514	233520894
37917	55794_at	25	2	121808046	121808070	25	1	LTR67B	LTR/ERVL	121807799	121808321	GLI2	121493199	121750229	TFCP2L1	122042783	121974163
37949	65314_f_at	25	4	4043806	4043830	25	1	L2b	LINE/L2	4043747	4043849	ADRA2C	3768075	3770251	OTOP1	4228616	4190530
36727	51491_at	25	2	109079838	109079814	25	1	L1MA4A	LINE/L1	109081131	109079319	GCC2	109065017	109125871	LIMS1	111230652	109150857
36731	52877_r_at	25	2	242633904	242633928	25	1	L1M5	LINE/L1	242633876	242634152	DTYMK	242626406	242615157	ING5	242641450	242668893
38043	63307_at	25	2	219211101	219211125	25	1	L2c	LINE/L2	219211018	219211505	TMBIM1	219157309	219138915	C2orf62	219221579	219232822
38015	60142_at	25	21	47471256	47471280	25	1	Charlie1	DNA/hAT-Charlie	47471197	47471329	COL6A1	47401651	47424964	COL6A2	47518011	47552763
38094	57632_at	25	1	229399938	229399914	25	1	L2a	LINE/L2	229399986	229399720	TMEM78	229385383	229387557	RAB4A	229406822	229441641
38084	64525_r_at	25	6	113745673	113745649	25	1	MLT1L	LTR/ERVL-MaLR	113745917	113745481	RFPL4B	112668532	112672498	MARCKS	114178541	114184648
40765	60959_at	25	12	94291340	94291364	25	1	LTR54B	LTR/ERV1	94291268	94291526	CRADD	94071151	94288616	PLXNC1	94542499	94701451
40750	61654_at	25					2	LTR48B	LTR/ERV1
39583	64701_at	25	19	20331604	20331580	25	1	LTR70	LTR/ERV1	20332477	20331250	ZNF486	20278037	20311299	AC078899.2	20378626	20379200
39584	64701_at	25	19	20331603	20331579	25	1	LTR70	LTR/ERV1	20332477	20331250	ZNF486	20278037	20311299	AC078899.2	20378626	20379200
39659	57426_at	25	2	169778252	169778228	25	1	HAL1	LINE/L1	169778356	169777960	G6PC2	169757750	169766505	ABCB11	169887832	169779448
40339	61132_at	25	5	137127056	137127032	25	1	Tigger17a	DNA/TcMar-Tigger	137127448	137126833	HNRNPA0	137090039	137087075	MYOT	137203480	137223540
40325	61814_at	25	12	126845539	126845563	25	1	LTR33A	LTR/ERVL	126845404	126845641	TMEM132B	125671382	126146917	TMEM132C	128751948	129192460
40346	60975_i_at	25	19	51725320	51725344	25	1	L1ME1	LINE/L1	51724543	51726098	SIGLEC7	51645556	51656783	CD33	51728320	51747115
40371	61420_f_at	25	1	233455797	233455773	25	1	Charlie1a	DNA/hAT-Charlie	233455879	233455444	PCNXL2	233431459	233119881	MLK4	233463514	233520894
40374	60929_r_at	25	2	173102224	173102248	25	1	L1M5	LINE/L1	173102184	173102446	DLX2	172967628	172964167	ITGA6	173292082	173371181
39502	64406_at	25	3	9432003	9431979	25	1	Charlie1	DNA/hAT-Charlie	9432125	9431658	THUMPD3	9404526	9428475	SETD5	9439299	9520924
39523	62412_f_at	25					2	MER57B2	LTR/ERV1
39454	60881_at	25					2	LTR26	LTR/ERV1
40448	61439_at	25	2	232358493	232358469	25	1	Charlie8	DNA/hAT-Charlie	232360147	232358165	NCL	232348352	232318242	NMUR1	232395206	232387871
40473	48676_at	25					2	LTR8A	LTR/ERV1
40474	51652_at	25	1	171808862	171808838	25	1	MLT1O	LTR/ERVL-MaLR	171809068	171808530	METTL13	171750788	171783163	DNM3	171810621	172387606
40558	63499_at	25	10	43011924	43011900	25	1	L1MC4a	LINE/L1	43012113	43011733	AL133216.1	38717074	38736820	ZNF33B	43134016	43069633
40559	63499_at	25	10	43011925	43011901	25	1	L1MC4a	LINE/L1	43012113	43011733	AL133216.1	38717074	38736820	ZNF33B	43134016	43069633
40516	51652_at	25	1	171808795	171808771	25	1	MLT1O	LTR/ERVL-MaLR	171809068	171808530	METTL13	171750788	171783163	DNM3	171810621	172387606
40572	55577_at	25	3	48656462	48656486	25	1	Arthur1	DNA/hAT-Tip100	48656311	48656768	UQCRC1	48648409	48636435	TMEM89	48659288	48658192
40640	60547_at	25					2	MER51B	LTR/ERV1
39061	63307_at	25	2	219211326	219211350	25	1	L2c	LINE/L2	219211018	219211505	TMBIM1	219157309	219138915	C2orf62	219221579	219232822
39407	63499_at	25	10	43011949	43011925	25	1	L1MC4a	LINE/L1	43012113	43011733	AL133216.1	38717074	38736820	ZNF33B	43134016	43069633
39391	49363_at	25	8	52935256	52935280	25	1	L2a	LINE/L2	52934961	52935332	AC090186.1	52730143	52730969	ST18	53373519	53023399
39428	57645_at	25	10	50659358	50659334	25	1	L1MB8	LINE/L1	50661448	50659157	DRGX	50603497	50572237	ERCC6	50747584	50663414
39359	59923_f_at	25	17	55103675	55103651	25	1	MER41-int	LTR/ERV1	55104450	55102858	SCPEP1	55055466	55084129	AKAP1	55162453	55198710
39266	54137_at	25	5	1864038	1864014	25	1	MER50	LTR/ERV1	1864266	1863780	NDUFS6	1801514	1816719	IRX4	1887350	1877541
39319	60547_at	25					2	MER51B	LTR/ERV1
39258	63663_at	25					2	L1PB1	LINE/L1
39339	61474_at	25	18	46562616	46562592	25	1	L1ME3B	LINE/L1	46562770	46562107	SMAD7	46477081	46446223	DYM	46987717	46570039
39338	61474_at	25	18	46562615	46562591	25	1	L1ME3B	LINE/L1	46562770	46562107	SMAD7	46477081	46446223	DYM	46987717	46570039
41668	60624_f_at	25					2	LTR15	LTR/ERV1
41669	61079_at	25	10	88692533	88692557	25	1	LTR103_Mam	LTR/ERV1?	88692309	88692620	BMPR1A	88516407	88684945	MMRN2	88729238	88695297
41653	61420_f_at	25	1	233455799	233455775	25	1	Charlie1a	DNA/hAT-Charlie	233455879	233455444	PCNXL2	233431459	233119881	MLK4	233463514	233520894
41667	60624_f_at	25					2	LTR15	LTR/ERV1
41699	64791_at	25	7	66810008	66810032	25	1	MER61E	LTR/ERV1	66809802	66810364	TYW1	66460160	66704501	AUTS2	69063905	70258054
40931	64748_at	25					2	MER51-int	LTR/ERV1
40933	64748_at	25					2	MER51-int	LTR/ERV1
40932	64748_at	25					2	MER51-int	LTR/ERV1
40921	62902_at	25	18	47839772	47839796	25	1	LTR26E	LTR/ERV1	47839698	47840006	CXXC1	47814674	47808713	SKA1	47901365	47920543
40891	58975_at	25	16	9060665	9060689	25	1	L2b	LINE/L2	9060584	9060713	USP7	9058371	8985951	C16orf72	9185505	9215497
40856	65314_f_at	25					2	MLT1H	LTR/ERVL-MaLR
40805	60929_r_at	25	2	173102275	173102299	25	1	L1M5	LINE/L1	173102184	173102446	DLX2	172967628	172964167	ITGA6	173292082	173371181
42117	49500_i_at	25	X	102171717	102171741	25	1	L1MC	LINE/L1	102171692	102171833	BHLHB9	101975616	102008468	RAB40AL	102192200	102193228
42106	66341_at	25	3	4206767	4206743	25	1	HERV9N-int	LTR/ERV1	4208742	4205703	LRRN1	3841121	3889387	SETMAR	4344988	4359251
42127	66288_at	25	1	214515291	214515267	25	1	MER21-int	LTR/ERVL	214515700	214513414	SMYD2	214454445	214510474	PTPN14	214725792	214530851
41816	55577_at	25	3	48656542	48656566	25	1	Arthur1	DNA/hAT-Tip100	48656311	48656768	UQCRC1	48648409	48636435	TMEM89	48659288	48658192
41890	64811_at	25	21	28288039	28288015	25	1	L2a	LINE/L2	28288244	28287539	ADAMTS1	28217728	28208606	ADAMTS5	28338832	28290231
43189	61944_at	25	7	142969433	142969409	24	1	L1MD2	LINE/L1	142969680	142968989	GSTK1	142941186	142967947	TMEM139	142977050	142985141
43209	61180_f_at	25	7	12368730	12368706	25	1	MER4D1	LTR/ERV1	12369372	12368614	TMEM106B	12250867	12276886	VWDE	12443567	12370511
43208	61180_f_at	25	7	12368731	12368707	25	1	MER4D1	LTR/ERV1	12369372	12368614	TMEM106B	12250867	12276886	VWDE	12443567	12370511
43190	61944_at	25	7	142969432	142969408	24	1	L1MD2	LINE/L1	142969680	142968989	GSTK1	142941186	142967947	TMEM139	142977050	142985141
42222	56365_f_at	25	2	66462053	66462077	25	1	LTR32	LTR/ERVL	66461876	66462195	SPRED2	65659771	65537985	MEIS1	66660584	66801001
42141	50480_at	25	9	14548816	14548792	25	1	MLT1H2	LTR/ERVL-MaLR	14548934	14548699	NFIB	14398982	14081842	ZDHHC21	14693469	14615530
42178	58276_at	25	6	100473953	100473977	25	1	LTR33	LTR/ERVL	100473901	100474305	MCHR2	100442114	100367786	SIM1	100912805	100832891
44180	64609_f_at	25					2	LTR7B	LTR/ERV1
43512	61603_at	25	3	42976027	42976003	25	1	L1MEc	LINE/L1	42976137	42975726	ZNF662	42947223	42960825	FAM198A	43020759	43101703
44179	64609_f_at	25					2	LTR7B	LTR/ERV1
44507	60576_at	25	X	64070508	64070532	25	1	HERVFH21-int	LTR/ERV1	64068778	64070566	MTMR8	63615333	63444187	ZC4H2	64254593	64136250
44440	61753_at	25					2	L1M4c	LINE/L1
43472	60409_r_at	25	16	47740367	47740391	25	1	L1M6	LINE/L1	47740325	47740596	PHKB	47495034	47735434	ABCC12	48189929	48116884
43457	65011_r_at	25					2	LTR1F1	LTR/ERV1
43455	64581_at	25	1	193235329	193235353	25	1	Tigger6a	DNA/TcMar-Tigger	193234694	193235661	B3GALT2	193155784	193148175	KCNT2	196577541	196194909
43100	63663_at	25					2	L1PB1	LINE/L1
43106	58538_at	25	5	79904662	79904638	25	1	MLT1E1A	LTR/ERVL-MaLR	79904778	79904398	ANKRD34B	79866307	79852574	DHFR	79950802	79922047
45853	49427_at	25	3	144744436	144744460	25	1	MLT1G1	LTR/ERVL-MaLR	144744336	144744604	C3orf58	143690640	143767561	AC107021.1	145782358	145784156
45796	66714_at	25	2	175916556	175916532	25	1	Zaphod	DNA/hAT-Tip100	175916849	175916278	CHN1	175870097	175664091	ATF2	176033110	175936978
45797	61057_at	25	10	134325497	134325473	25	1	L1MD	LINE/L1	134325611	134325443	C10orf91	134257831	134262912	INPP5A	134351324	134596979
45932	58122_at	25	14	101589780	101589804	25	1	L1ME3	LINE/L1	101589428	101589826	AL117190.3	101359265	101360646	DIO3	102027688	102029789
44787	62412_f_at	25					2	MER57B2	LTR/ERV1
42975	56949_at	25	2	64530353	64530329	25	1	Ricksha_c	DNA/MULE-MuDR	64531846	64529835	PELI1	64371588	64319786	LGALSL	64681103	64688515
42970	52947_at	25	9	101703365	101703341	25	1	Charlie8	DNA/hAT-Charlie	101703654	101703161	GALNT12	101569981	101612363	COL15A1	101705461	101833069
44271	65187_at	25	19	50449889	50449865	25	1	MER51E	LTR/ERV1	50450059	50449720	ATF5	50431959	50437192	SIGLEC11	50464429	50452242
44273	60142_at	25	21	47471254	47471278	25	1	Charlie1	DNA/hAT-Charlie	47471197	47471329	COL6A1	47401651	47424964	COL6A2	47518011	47552763
44226	59674_f_at	25					2	LTR15	LTR/ERV1
44224	57632_at	25	1	229399791	229399767	25	1	L2a	LINE/L2	229399986	229399720	TMEM78	229385383	229387557	RAB4A	229406822	229441641
47124	56019_f_at	25					2	Harlequin-int	LTR/ERV1
46056	50637_at	25	4	134855979	134856003	25	1	MLT1J1	LTR/ERVL-MaLR	134855760	134856049	PCDH10	134070470	134129356	PABPC4L	135122903	135117488
44559	61829_at	25	20	57551269	57551245	25	1	MLT1F1	LTR/ERVL-MaLR	57551532	57551042	GNAS	57414773	57486247	NELFCD	57556263	57570188
48445	62472_at	25	5	127302328	127302304	25	1	LTR1B	LTR/ERV1	127302595	127301797	CTXN3	126984736	126994322	SLC12A2	127419458	127525380
48424	61791_r_at	25					2	LTR5A	LTR/ERVK
49822	59963_r_at	25					2	HERVE-int	LTR/ERV1
49783	51459_at	25	3	61415551	61415575	25	1	L2b	LINE/L2	61415464	61415585	AC099780.1	59957583	59957215	PTPRG	61547243	62283288
49815	60911_at	25	2	202043972	202043996	25	1	MER52C	LTR/ERV1	202043387	202044203	CFLAR	201980827	202029033	CASP10	202047604	202094129
48063	51441_f_at	25	17	39269237	39269261	25	1	MER4-int	LTR/ERV1	39268975	39270173	KRTAP4-9	39261584	39262740	KRTAP4-11	39274606	39273433
44400	61079_at	25	10	88692522	88692546	25	1	LTR103_Mam	LTR/ERV1?	88692309	88692620	BMPR1A	88516407	88684945	MMRN2	88729238	88695297
44371	60146_at	25	9	92214397	92214373	25	1	L1ME4a	LINE/L1	92214628	92214319	SEMA4D	92113045	91975702	GADD45G	92219928	92221470
44412	61944_at	25	7	142969434	142969410	24	1	L1MD2	LINE/L1	142969680	142968989	GSTK1	142941186	142967947	TMEM139	142977050	142985141
44411	61944_at	25	7	142969435	142969411	24	1	L1MD2	LINE/L1	142969680	142968989	GSTK1	142941186	142967947	TMEM139	142977050	142985141
44391	56949_at	25	2	64530270	64530246	25	1	Ricksha_c	DNA/MULE-MuDR	64531846	64529835	PELI1	64371588	64319786	LGALSL	64681103	64688515
44390	56949_at	25	2	64530271	64530247	25	1	Ricksha_c	DNA/MULE-MuDR	64531846	64529835	PELI1	64371588	64319786	LGALSL	64681103	64688515
47311	50806_at	25	X	43223736	43223712	25	1	LTR33	LTR/ERVL	43224131	43223649	GPR82	41583408	41589388	MAOA	43515467	43606068
47310	50806_at	25	X	43223737	43223713	25	1	LTR33	LTR/ERVL	43224131	43223649	GPR82	41583408	41589388	MAOA	43515467	43606068
48022	64856_r_at	25					2	MER57-int	LTR/ERV1
47004	50364_at	25	1	207600445	207600469	25	1	ERVL-E-int	LTR/ERVL	207600180	207600728	CD55	207494853	207534311	CR2	207627575	207663240
47069	64840_at	25	3	25896319	25896295	25	1	LTR16A	LTR/ERVL	25896465	25896043	OXSM	25824408	25836025	LINC00692	25915191	25900024
47067	61211_at	25	5	171282252	171282276	25	1	MLT1K	LTR/ERVL-MaLR	171282163	171282311	C5orf50	171212876	171221602	FBXW11	171433877	171288553
47051	55354_f_at	25	9	99075916	99075892	25	1	MER77B	LTR/ERVL	99076015	99075373	HSD17B3	99064434	98997588	SLC35D2	99145992	99082988
46739	53320_at	25	2	113030385	113030361	25	1	MER67B	LTR/ERV1	113030837	113030224	ZC3H8	113012713	112973254	ZC3H6	113033171	113097640
46765	60976_r_at	25	19	51725366	51725390	25	1	L1ME1	LINE/L1	51724543	51726098	SIGLEC7	51645556	51656783	CD33	51728320	51747115
46991	51441_f_at	25	17	39269014	39269038	25	1	MER4-int	LTR/ERV1	39268975	39270173	KRTAP4-9	39261584	39262740	KRTAP4-11	39274606	39273433
46990	60098_at	25	3	46959365	46959341	25	1	L1MD2	LINE/L1	46959616	46959270	AC109583.1	46930171	46927699	CCDC12	47023500	46963216
46994	64840_at	25	3	25896455	25896431	25	1	LTR16A	LTR/ERVL	25896465	25896043	OXSM	25824408	25836025	LINC00692	25915191	25900024
46937	60006_at	25	1	149291533	149291557	25	1	MER49	LTR/ERV1	149291155	149291769	NBPF16	148739443	148758311	FCGR1C	149320441	149378365
46955	64715_f_at	25					2	MER9B	LTR/ERVK
49513	55354_f_at	25	9	99075785	99075761	25	1	MER77B	LTR/ERVL	99076015	99075373	HSD17B3	99064434	98997588	SLC35D2	99145992	99082988
50950	56509_r_at	25	13	34180708	34180684	25	1	L1M5	LINE/L1	34180797	34180567	STARD13	33924767	33677272	RFC3	34392186	34540695
50945	60976_r_at	25	19	51725353	51725377	25	1	L1ME1	LINE/L1	51724543	51726098	SIGLEC7	51645556	51656783	CD33	51728320	51747115
48580	52625_at	25	5	85193617	85193593	25	1	L1M1	LINE/L1	85194802	85193169	EDIL3	83680611	83236373	COX7C	85913721	85916779
48582	52208_at	25	13	114626452	114626428	25	1	MER49	LTR/ERV1	114626616	114626365	GAS6	114567046	114523524	RASA3	114898086	114747194
48303	61420_f_at	25	1	233455844	233455820	25	1	Charlie1a	DNA/hAT-Charlie	233455879	233455444	PCNXL2	233431459	233119881	MLK4	233463514	233520894
49580	65224_f_at	25	19	41961801	41961777	25	1	LTR8B	LTR/ERV1	41962129	41961753	C19orf69	41949063	41950670	CEACAM21	42055886	42093197
49617	61108_at	25					2	HERVK9-int	LTR/ERVK
45580	63467_f_at	25					2	AluSx1	SINE/Alu
45581	63467_f_at	25	12	19369466	19369490	25	1	AluSx1	SINE/Alu	19369315	19369612	PLEKHA5	19282648	19529334	AEBP2	19556979	19873735
45579	63467_f_at	25					2	AluSx1	SINE/Alu
49697	64856_r_at	25	9	84525074	84525050	25	1	MER57-int	LTR/ERV1	84525601	84524228	TLE1	84304220	84198598	SPATA31D1	84603687	84610171
52237	50769_at	25	X	86961954	86961930	25	1	BLACKJACK	DNA/hAT-Blackjack	86962179	86961923	KLHL4	86772752	86925050	CPXCR1	88002226	88009786
52225	52418_f_at	25	1	151828484	151828508	25	1	LTR61	LTR/ERV1	151828403	151828865	THEM5	151826173	151818220	THEM4	151882284	151846060
51064	60408_i_at	25	16	47740538	47740562	25	1	L1M6	LINE/L1	47740325	47740596	PHKB	47495034	47735434	ABCC12	48189929	48116884
51919	56949_at	25	2	64530046	64530022	25	1	Ricksha_c	DNA/MULE-MuDR	64531846	64529835	PELI1	64371588	64319786	LGALSL	64681103	64688515
51940	55234_at	25	10	29725257	29725281	25	1	MER21C	LTR/ERVL	29724929	29725529	LYZL1	29577990	29607257	SVIL	30025710	29746267
52042	57206_r_at	25					2	MER83	LTR/ERV1
52041	57206_r_at	25					2	MER83	LTR/ERV1
52043	57206_r_at	25					2	MER83	LTR/ERV1
49851	61429_at	25	3	187167577	187167601	25	1	LTR37A	LTR/ERV1	187167431	187167782	RTP4	187086120	187089864	SST	187388187	187386694
49856	51459_at	25	3	61415498	61415522	25	1	L2b	LINE/L2	61415464	61415585	AC099780.1	59957583	59957215	PTPRG	61547243	62283288
49850	61429_at	25	3	187167576	187167600	25	1	LTR37A	LTR/ERV1	187167431	187167782	RTP4	187086120	187089864	SST	187388187	187386694
52060	61421_r_at	25	1	233455818	233455794	25	1	Charlie1a	DNA/hAT-Charlie	233455879	233455444	PCNXL2	233431459	233119881	MLK4	233463514	233520894
52097	60098_at	25	3	46959584	46959560	25	1	L1MD2	LINE/L1	46959616	46959270	AC109583.1	46930171	46927699	CCDC12	47023500	46963216
46822	60929_r_at	25	2	173102283	173102307	25	1	L1M5	LINE/L1	173102184	173102446	DLX2	172967628	172964167	ITGA6	173292082	173371181
52444	58286_at	25	11	27752034	27752058	25	1	MLT1H1	LTR/ERVL-MaLR	27751830	27752347	BDNF	27743605	27676440	KIF18A	28129855	28042167
52398	57420_at	25	3	47214113	47214137	24	1	L1ME3E	LINE/L1	47213888	47214255	SETD2	47205457	47057919	KIF9	47324941	47269516
52409	57479_s_at	25	5	29921375	29921351	25	1	HUERS-P3-int	LTR/ERV1	29923558	29921172	CDH9	27121257	26880709	CDH6	31193857	31329253
52358	61254_f_at	25					2	THE1A	LTR/ERVL-MaLR
50876	63663_at	25					2	L1PB	LINE/L1
50869	60547_at	25	11	94390528	94390552	25	1	MER51B	LTR/ERV1	94390352	94390701	FUT4	94277017	94283063	AMOTL1	94439597	94609918
53525	62606_at	25	4	301350	301326	25	1	MER51C	LTR/ERV1	301605	301031	ZNF732	299110	264464	ZNF141	331603	378653
53477	61430_at	25	14	96322036	96322012	25	1	MLT1K	LTR/ERVL-MaLR	96322165	96321870	TCL1A	96180533	96176304	C14orf132	96505661	96560417
53558	65011_r_at	25	3	141341474	141341498	25	1	LTR1F1	LTR/ERV1	141341225	141341978	RASA2	141205889	141334184	RNF7	141457046	141466402
50649	53320_at	25	2	113030648	113030624	25	1	MER67B	LTR/ERV1	113030837	113030224	ZC3H8	113012713	112973254	ZC3H6	113033171	113097640
50644	63307_at	25	2	219211044	219211068	25	1	L2c	LINE/L2	219211018	219211505	TMBIM1	219157309	219138915	C2orf62	219221579	219232822
50585	52715_r_at	25	6	107201008	107200984	25	1	L1ME3	LINE/L1	107201634	107200977	QRSL1	107077453	107116292	C6orf203	107349407	107372546
50581	53729_at	25	20	45306150	45306126	25	1	L2	LINE/L2	45306285	45306062	SLC13A3	45304714	45186463	TP53RK	45318418	45313004
50613	60975_i_at	25	19	51725312	51725336	25	1	L1ME1	LINE/L1	51724543	51726098	SIGLEC7	51645556	51656783	CD33	51728320	51747115
50733	51495_at	25					2	LTR38	LTR/ERV1
50737	55354_f_at	25	9	99075794	99075770	25	1	MER77B	LTR/ERVL	99076015	99075373	HSD17B3	99064434	98997588	SLC35D2	99145992	99082988
50738	55354_f_at	25	9	99075795	99075771	25	1	MER77B	LTR/ERVL	99076015	99075373	HSD17B3	99064434	98997588	SLC35D2	99145992	99082988
50650	53320_at	25	2	113030647	113030623	25	1	MER67B	LTR/ERV1	113030837	113030224	ZC3H8	113012713	112973254	ZC3H6	113033171	113097640
53435	61132_at	25	5	137127297	137127273	25	1	Tigger17a	DNA/TcMar-Tigger	137127448	137126833	HNRNPA0	137090039	137087075	MYOT	137203480	137223540
53378	61829_at	25	20	57551231	57551207	25	1	MLT1F1	LTR/ERVL-MaLR	57551532	57551042	GNAS	57414773	57486247	NELFCD	57556263	57570188
49308	50878_r_at	25	19	58814889	58814913	25	1	L1ME4b	LINE/L1	58814796	58814960	ZNF8	58790317	58807254	ZSCAN22	58838385	58853698
49306	50878_r_at	25	19	58814897	58814921	25	1	L1ME4b	LINE/L1	58814796	58814960	ZNF8	58790317	58807254	ZSCAN22	58838385	58853698
48623	58097_at	25	8	6561687	6561663	25	1	L1ME3G	LINE/L1	6561789	6561605	ANGPT2	6420930	6357172	AGPAT5	6565878	6617184
49305	50878_r_at	25	19	58814895	58814919	25	1	L1ME4b	LINE/L1	58814796	58814960	ZNF8	58790317	58807254	ZSCAN22	58838385	58853698
51192	54654_at	25	5	29031285	29031261	25	1	LTR53	LTR/ERVL	29031424	29030981	CDH9	27121257	26880709	CDH6	31193857	31329253
51150	60547_at	25	11	94390515	94390539	25	1	MER51B	LTR/ERV1	94390352	94390701	FUT4	94277017	94283063	AMOTL1	94439597	94609918
51147	60982_at	25	10	11926041	11926017	25	1	MER63D	DNA/hAT-Blackjack	11926425	11925708	PROSER2	11865338	11914276	UPF2	12085169	11962021
53355	65224_f_at	25					2	LTR8B	LTR/ERV1
53356	65224_f_at	25	19	41961728	41961704	25	1	LTR8B	LTR/ERV1	41961765	41961464	C19orf69	41949063	41950670	CEACAM21	42055886	42093197
53168	57632_at	25	1	229399792	229399768	25	1	L2a	LINE/L2	229399986	229399720	TMEM78	229385383	229387557	RAB4A	229406822	229441641
53167	57632_at	25	1	229399793	229399769	25	1	L2a	LINE/L2	229399986	229399720	TMEM78	229385383	229387557	RAB4A	229406822	229441641
53169	56464_at	25	6	159469516	159469540	25	1	L2c	LINE/L2	159469366	159469625	TAGAP	159466184	159455500	FNDC1	159590429	159693141
53170	56464_at	25	6	159469517	159469541	25	1	L2c	LINE/L2	159469366	159469625	TAGAP	159466184	159455500	FNDC1	159590429	159693141
52274	66734_at	25					2	Charlie3	DNA/hAT-Charlie
52346	66654_at	25	2	200747407	200747383	25	1	MLT1H1	LTR/ERVL-MaLR	200747613	200747099	AC073043.2	200715896	200625267	C2orf69	200775979	200820658
52351	64811_at	25	21	28288020	28287996	25	1	L2a	LINE/L2	28288244	28287539	ADAMTS1	28217728	28208606	ADAMTS5	28338832	28290231
53706	60700_at	25					2	L1MC5a	LINE/L1
53730	61418_at	25	6	167394968	167394944	25	1	MER63B	DNA/hAT-Blackjack	167394994	167394580	RNASET2	167370679	167342992	FGFR1OP	167412670	167455906
53668	61549_at	25	20	59044738	59044714	25	1	MLT1F1	LTR/ERVL-MaLR	59044934	59044699	C20orf197	58630980	58648008	CDH4	59827482	60515673
53756	61761_at	25	4	38596434	38596410	25	1	MLT1F	LTR/ERVL-MaLR	38596581	38596092	PTTG2	37962056	37962746	AC021860.1	38666430	38628029
53676	59628_at	25	19	52899152	52899128	25	1	MER70A	LTR/ERVL	52899182	52898733	ZNF880	52873170	52889048	ZNF528	52901102	52921665
53677	59628_at	25	19	52899153	52899129	25	1	MER70A	LTR/ERVL	52899182	52898733	ZNF880	52873170	52889048	ZNF528	52901102	52921665
53646	53329_at	25	1	158110359	158110335	25	1	L2c	LINE/L2	158110389	158110092	KIRREL	157963063	158070052	CD1D	158149737	158154686
53592	58518_g_at	25	14	101381213	101381237	25	1	MER54A	LTR/ERVL	101380942	101381683	AL117190.3	101359265	101360646	DIO3	102027688	102029789
54693	57960_at	25	11	130193914	130193938	25	1	MLT2B1	LTR/ERVL	130193524	130194031	ZBTB44	130184581	130096572	ADAMTS8	130298888	130274820
54694	57960_at	25	11	130193913	130193937	25	1	MLT2B1	LTR/ERVL	130193524	130194031	ZBTB44	130184581	130096572	ADAMTS8	130298888	130274820
54634	54137_at	25	5	1864023	1863999	25	1	MER50	LTR/ERV1	1864266	1863780	NDUFS6	1801514	1816719	IRX4	1887350	1877541
54640	57502_at	25	12	70562372	70562348	25	1	MLT1H	LTR/ERVL-MaLR	70562614	70562130	MYRFL	70219084	70352877	CNOT2	70636774	70748773
54413	64856_r_at	25					2	MER57-int	LTR/ERV1
54922	64715_f_at	25					2	MER9a3	LTR/ERVK
54725	50616_at	25	1	56415625	56415649	25	1	L2	LINE/L2	56415467	56415757	USP24	55680786	55532032	PPAP2B	57110974	56960419
54790	54639_at	25	5	37874277	37874301	25	1	Tigger15a	DNA/TcMar-Tigger	37874015	37874420	GDNF	37839788	37812779	EGFLAM	38258511	38465123
56041	51491_at	25	X	154206912	154206888	25	1	L1MA6	LINE/L1	154208495	154206867	F8A1	154114635	154116335	FUNDC2	154254255	154288578
55034	53824_r_at	25	3	5225960	5225984	25	1	LTR54B	LTR/ERV1	5225746	5226143	ARL8B	5163905	5222596	AC026202.1	5229982	5229227
55024	56415_at	25	4	138601192	138601216	25	1	MLT1E2	LTR/ERVL-MaLR	138601108	138601530	PCDH18	138453648	138440072	SLC7A11	139163503	139085251
55020	54596_at	25	11	65541557	65541533	25	1	MER49	LTR/ERV1	65541706	65541294	RNASEH2C	65488418	65482367	AP5B1	65548273	65543364
55748	64772_at	25	X	101953301	101953325	25	1	MER54A	LTR/ERVL	101952890	101953765	GPRASP1	101906294	101914011	GPRASP2	101967104	101973607
55728	60640_at	25	6	22195846	22195870	25	1	MER58A	DNA/hAT-Charlie	22195765	22195973	SOX4	21593972	21598847	PRL	22297730	22287480
55019	54596_at	25	11	65541556	65541532	25	1	MER49	LTR/ERV1	65541706	65541294	RNASEH2C	65488418	65482367	AP5B1	65548273	65543364
56136	66621_at	25	15	80613244	80613220	25	1	MLT1F2	LTR/ERVL-MaLR	80613703	80613173	FAH	80444832	80479288	RP11-210M15.2	80695917	80637195
56114	51441_f_at	25	17	39248746	39248770	25	1	MER4-int	LTR/ERV1	39247977	39249878	KRTAP4-7	39240459	39241396	KRTAP4-8	39254393	39253233
55749	64772_at	25	X	101953300	101953324	25	1	MER54A	LTR/ERVL	101952890	101953765	GPRASP1	101906294	101914011	GPRASP2	101967104	101973607
55806	64772_at	25	X	101953012	101953036	25	1	MER54A	LTR/ERVL	101952890	101953765	GPRASP1	101906294	101914011	GPRASP2	101967104	101973607
55811	60190_at	25	3	172220561	172220537	25	1	MIR	SINE/MIR	172220692	172220452	GHSR	172166246	172162923	TNFSF10	172241297	172223298
55787	66636_at	25	3	81149059	81149083	25	1	MIRb	SINE/MIR	81149052	81149192	ROBO1	79816965	78646390	GBE1	81811312	81538850
54838	58097_at	25	8	6561694	6561670	25	1	L1ME3G	LINE/L1	6561789	6561605	ANGPT2	6420930	6357172	AGPAT5	6565878	6617184
55876	58518_g_at	25	14	101381169	101381193	24	1	MER54A	LTR/ERVL	101380942	101381683	AL117190.3	101359265	101360646	DIO3	102027688	102029789
57260	55577_at	25	3	48656605	48656629	25	1	Arthur1	DNA/hAT-Tip100	48656311	48656768	UQCRC1	48648409	48636435	TMEM89	48659288	48658192
57273	66255_at	25	5	133844828	133844852	25	1	L2c	LINE/L2	133844665	133844895	CDKN2AIPNL	133747589	133737778	PHF15	133860003	133918918
56231	53052_at	25	4	37877909	37877933	25	1	LTR40a	LTR/ERVL	37877600	37878090	PGM2	37828255	37864558	TBC1D1	37892708	38140796
56188	61421_r_at	25	1	233455750	233455726	25	1	Charlie1a	DNA/hAT-Charlie	233455879	233455444	PCNXL2	233431459	233119881	MLK4	233463514	233520894
56217	62412_f_at	25	16	29780103	29780079	25	1	MER57B2	LTR/ERV1	29780389	29779994	C16orf54	29757327	29753784	ZG16	29789561	29793096
57060	56608_at	25					2	LTR7B	LTR/ERV1
57087	60975_i_at	25	19	51725317	51725341	25	1	L1ME1	LINE/L1	51724543	51726098	SIGLEC7	51645556	51656783	CD33	51728320	51747115
58805	60911_at	25					2	MER52C	LTR/ERV1
58806	60911_at	25					2	MER52C	LTR/ERV1
57106	58960_r_at	25	1	94319812	94319836	25	1	L1ME4b	LINE/L1	94319420	94319883	BCAR3	94312706	94027347	DNTTIP2	94345474	94333373
57164	AFFX-HUMRGE/M10098_M_at	25					2	SSU-rRNA_Hsa	rRNA
58307	57206_r_at	25					2	MER83	LTR/ERV1
59753	53729_at	25	20	45304974	45304950	25	1	L1ME3A	LINE/L1	45305049	45304850	SLC13A3	45304714	45186463	TP53RK	45318418	45313004
59757	64840_at	25	3	25896392	25896368	25	1	LTR16A	LTR/ERVL	25896465	25896043	OXSM	25824408	25836025	LINC00692	25915191	25900024
59690	54921_at	25	8	9060116	9060140	25	1	LTR39	LTR/ERV1	9059649	9060434	RP11-10A14.4	9009252	9025646	TNKS	9413424	9639856
60117	66956_at	25	18	1908113	1908137	25	1	Charlie1	DNA/hAT-Charlie	1907960	1908650	ADCYAP1	904944	912173	METTL4	2571508	2537524
60156	53826_at	25	1	157918138	157918114	25	1	MIR	SINE/MIR	157918228	157917974	CD5L	157868046	157800704	KIRREL	157963063	158070052
59801	65224_f_at	25	19	41961797	41961773	25	1	LTR8B	LTR/ERV1	41962129	41961753	C19orf69	41949063	41950670	CEACAM21	42055886	42093197
59804	56509_r_at	25	13	34180768	34180744	25	1	L1M5	LINE/L1	34180797	34180567	STARD13	33924767	33677272	RFC3	34392186	34540695
59814	56507_i_at	25	13	34180712	34180688	25	1	L1M5	LINE/L1	34180797	34180567	STARD13	33924767	33677272	RFC3	34392186	34540695
59841	57444_at	25	15	38970403	38970379	25	1	HERV16-int	LTR/ERVL	38970560	38969955	RASGRP1	38857776	38780304	C15orf53	38988799	38992239
57490	64748_at	25	7	30617197	30617173	25	1	LOR1-int	LTR/ERV1	30617992	30616448	GGCT	30591095	30536237	GARS	30634297	30673649
57350	56019_f_at	25					2	Harlequin-int	LTR/ERV1
57293	56863_r_at	25	9	82956718	82956742	25	1	L1M1	LINE/L1	82956118	82959784	TLE4	82186688	82341658	TLE1	84304220	84198598
57294	56863_r_at	25	9	82956720	82956744	25	1	L1M1	LINE/L1	82956118	82959784	TLE4	82186688	82341658	TLE1	84304220	84198598
57363	62782_r_at	25					2	L1MC3	LINE/L1
57362	62782_r_at	25	13	103743925	103743949	25	1	L1ME2	LINE/L1	103743785	103744011	SLC10A2	103719196	103696350	DAOA	106118216	106143383
56252	66539_at	25	6	68708521	68708545	25	1	LTR16A	LTR/ERVL	68708201	68708607	EYS	66417118	64429876	BAI3	69345259	70099403
56318	59943_r_at	25	16	5301587	5301611	25	1	L1ME2	LINE/L1	5301582	5301848	FAM86A	5147809	5134305	RBFOX1	6069095	7763340
57518	66655_at	25	14	22351366	22351342	25	1	HERVL40-int	LTR/ERVL	22352093	22350833	OR4E2	22133297	22134238	AE000662.92	23025534	23027939
57575	51466_at	25					2	MER52A	LTR/ERV1
57581	61603_at	25	3	42976004	42975980	25	1	L1MEc	LINE/L1	42976137	42975726	ZNF662	42947223	42960825	FAM198A	43020759	43101703
57586	61603_at	25	3	42976007	42975983	25	1	L1MEc	LINE/L1	42976137	42975726	ZNF662	42947223	42960825	FAM198A	43020759	43101703
57560	53824_r_at	25	3	5226070	5226094	25	1	LTR54B	LTR/ERV1	5225746	5226143	ARL8B	5163905	5222596	AC026202.1	5229982	5229227
57534	52849_f_at	25	3	186197687	186197711	25	1	MER31-int	LTR/ERV1	186197166	186197837	DGKG	186080026	185823457	CRYGS	186264491	186256230
58512	66672_at	25	1	147805784	147805760	25	1	HAL1b	LINE/L1	147805830	147805615	BX842679.1	147632428	147631967	PPIAL4A	147955419	147954635
61385	52867_at	25	1	231458890	231458914	25	1	MER50	LTR/ERV1	231458861	231459452	GNPAT	231376953	231413719	EXOC8	231473598	231468480
61330	59923_f_at	25	17	55103584	55103560	25	1	MER41-int	LTR/ERV1	55104450	55102858	SCPEP1	55055466	55084129	AKAP1	55162453	55198710
61408	66685_at	25	8	48169726	48169702	25	1	L1MC5a	LINE/L1	48169831	48169593	HGSNAT	42995556	43057998	KIAA0146	48173167	48648868
60027	59630_g_at	25	19	52898990	52898966	25	1	MER70A	LTR/ERVL	52899182	52898733	ZNF880	52873170	52889048	ZNF528	52901102	52921665
60013	51495_at	25	1	30733941	30733965	25	1	LTR38	LTR/ERV1	30733537	30734095	PTPRU	29563028	29653325	MATN1	31196434	31184124
58569	56850_at	25	2	155436684	155436708	25	1	L1MCb	LINE/L1	155436479	155437626	GALNT13	154728426	155310361	KCNJ3	155554811	155714863
58580	61057_at	25	10	134325495	134325471	25	1	L1MD	LINE/L1	134325611	134325443	C10orf91	134257831	134262912	INPP5A	134351324	134596979
58581	61057_at	25	10	134325496	134325472	25	1	L1MD	LINE/L1	134325611	134325443	C10orf91	134257831	134262912	INPP5A	134351324	134596979
59625	52336_at	25	13	111260697	111260721	25	1	MER101-int	LTR/ERV1	111259998	111260782	RAB20	111214080	111175417	CARKD	111267881	111292340
59661	64856_r_at	25					2	MER57-int	LTR/ERV1
58709	55354_f_at	25	9	99075922	99075898	25	1	MER77B	LTR/ERVL	99076015	99075373	HSD17B3	99064434	98997588	SLC35D2	99145992	99082988
58713	61429_at	25	3	187167571	187167595	25	1	LTR37A	LTR/ERV1	187167431	187167782	RTP4	187086120	187089864	SST	187388187	187386694
58714	61429_at	25	3	187167572	187167596	25	1	LTR37A	LTR/ERV1	187167431	187167782	RTP4	187086120	187089864	SST	187388187	187386694
58712	61429_at	25	3	187167573	187167597	25	1	LTR37A	LTR/ERV1	187167431	187167782	RTP4	187086120	187089864	SST	187388187	187386694
60928	48676_at	25	8	129113126	129113150	25	1	LTR8A	LTR/ERV1	129112886	129113555	TMEM75	128960591	128959126	GSDMC	130799134	130760442
61011	64608_i_at	25	1	160955807	160955783	25	1	LTR7B	LTR/ERV1	160955842	160955464	ITLN2	160924589	160914815	F11R	161008784	160965001
60970	54498_at	25					2	LTR70	LTR/ERV1
59544	55354_f_at	25					2	MER77B	LTR/ERVL
59543	55354_f_at	25	9	99075935	99075911	25	1	MER77B	LTR/ERVL	99076015	99075373	HSD17B3	99064434	98997588	SLC35D2	99145992	99082988
59570	50878_r_at	25	19	58814894	58814918	25	1	L1ME4b	LINE/L1	58814796	58814960	ZNF8	58790317	58807254	ZSCAN22	58838385	58853698
59564	53320_at	25	2	113030340	113030316	25	1	MER67B	LTR/ERV1	113030837	113030224	ZC3H8	113012713	112973254	ZC3H6	113033171	113097640
59526	53320_at	25	2	113030574	113030550	25	1	MER67B	LTR/ERV1	113030837	113030224	ZC3H8	113012713	112973254	ZC3H6	113033171	113097640
62636	53499_at	25	12	130502577	130502601	25	1	MIRb	SINE/MIR	130502525	130502669	TMEM132D	130388211	129556270	FZD10	130647004	130650285
62593	64406_at	25	3	9431894	9431870	25	1	Charlie1	DNA/hAT-Charlie	9432125	9431658	THUMPD3	9404526	9428475	SETD5	9439299	9520924
62623	54574_at	25	6	80010020	80009996	25	1	MER34A	LTR/ERV1	80010085	80009556	HMGN3	79944406	79910962	LCA5	80247147	80194708
61299	55921_at	25					2	D20S16	Satellite
61288	61254_f_at	25					2	THE1A	LTR/ERVL-MaLR
61242	60881_at	25					2	LTR26	LTR/ERV1
61275	64537_at	25	X	22401960	22401936	25	1	L1MCa	LINE/L1	22402795	22401106	ZNF645	22291065	22292574	DDX53	23018087	23020204
62289	AFFX-HUMRGE/M10098_M_at	25	GL000220.1	109835	109859	25	1	SSU-rRNA_Hsa	rRNA	109078	110946
62285	55234_at	25	10	29725187	29725211	25	1	MER21C	LTR/ERVL	29724929	29725529	LYZL1	29577990	29607257	SVIL	30025710	29746267
62329	63467_f_at	25	22	19299447	19299471	24	1	AluY	SINE/Alu	19299442	19299703	CLTCL1	19279239	19166986	HIRA	19435224	19318221
63837	52877_r_at	25	2	242633893	242633917	25	1	L1M5	LINE/L1	242633876	242634152	DTYMK	242626406	242615157	ING5	242641450	242668893
63849	66625_at	25	16	50878892	50878916	25	1	MLT1H	LTR/ERVL-MaLR	50878579	50879049	CYLD	50775961	50835846	SALL1	51185278	51169886
59921	65388_r_at	25					2	LTR10F	LTR/ERV1
63713	64772_at	25	X	101953289	101953313	25	1	MER54A	LTR/ERVL	101952890	101953765	GPRASP1	101906294	101914011	GPRASP2	101967104	101973607
63770	60640_at	25	6	22195795	22195819	25	1	MER58A	DNA/hAT-Charlie	22195765	22195973	SOX4	21593972	21598847	PRL	22297730	22287480
58374	60165_at	25	6	56923518	56923542	25	1	Charlie5	DNA/hAT-Charlie	56922925	56924108	KIAA1586	56911347	56920023	ZNF451	56951642	57035105
58337	64791_at	25	7	66810115	66810139	25	1	MER61E	LTR/ERV1	66809802	66810364	TYW1	66460160	66704501	AUTS2	69063905	70258054
62447	55577_at	25	3	48656452	48656476	25	1	Arthur1	DNA/hAT-Tip100	48656311	48656768	UQCRC1	48648409	48636435	TMEM89	48659288	48658192
65128	57479_s_at	25	5	29921362	29921338	25	1	HUERS-P3-int	LTR/ERV1	29923558	29921172	CDH9	27121257	26880709	CDH6	31193857	31329253
65104	66628_at	25	13	45462212	45462188	25	1	MER126	DNA	45462330	45462123	TSC22D1	45151283	45007655	NUFIP1	45563618	45513384
66129	63095_at	25	19	52898609	52898585	25	1	L1MD	LINE/L1	52898653	52898486	ZNF880	52873170	52889048	ZNF528	52901102	52921665
66110	64811_at	25	21	28287727	28287703	25	1	L2a	LINE/L2	28288244	28287539	ADAMTS1	28217728	28208606	ADAMTS5	28338832	28290231
66109	64811_at	25	21	28287726	28287702	25	1	L2a	LINE/L2	28288244	28287539	ADAMTS1	28217728	28208606	ADAMTS5	28338832	28290231
66107	61474_at	25	18	46562700	46562676	25	1	L1ME3B	LINE/L1	46562770	46562107	SMAD7	46477081	46446223	DYM	46987717	46570039
63921	63712_r_at	25	11	65134686	65134662	25	1	LTR15	LTR/ERV1	65134833	65134467	TIGD3	65122238	65125084	SLC25A45	65151172	65142663
63965	61233_at	25					2	MLT2B1	LTR/ERVL
63964	56364_i_at	25	9	123149756	123149780	25	1	LTR32	LTR/ERVL	123149722	123149877	RP11-295D22.1	122257653	122286403	CDK5RAP2	123342448	123151147
63915	58651_at	25					2	HERVK9-int	LTR/ERVK
62256	61008_r_at	25	3	131179571	131179547	25	1	L1M5	LINE/L1	131179942	131179391	NUDT16	131100515	131107674	MRPL3	131221827	131181056
63436	60928_i_at	25	2	173102333	173102357	25	1	L1M5	LINE/L1	173102184	173102446	DLX2	172967628	172964167	ITGA6	173292082	173371181
63454	60929_r_at	25	2	173102253	173102277	25	1	L1M5	LINE/L1	173102184	173102446	DLX2	172967628	172964167	ITGA6	173292082	173371181
63530	51652_at	25	1	171808792	171808768	25	1	MLT1O	LTR/ERVL-MaLR	171809068	171808530	METTL13	171750788	171783163	DNM3	171810621	172387606
63514	64609_f_at	25					2	LTR7B	LTR/ERV1
63513	64609_f_at	25					2	LTR7B	LTR/ERV1
63615	53729_at	25	20	45306149	45306125	25	1	L2	LINE/L2	45306285	45306062	SLC13A3	45304714	45186463	TP53RK	45318418	45313004
63679	60975_i_at	25	19	51725303	51725327	25	1	L1ME1	LINE/L1	51724543	51726098	SIGLEC7	51645556	51656783	CD33	51728320	51747115
64962	52402_at	25	14	85660187	85660211	25	1	MLT1H1	LTR/ERVL-MaLR	85660009	85660552	SEL1L	82000205	81937893	RP11-497E19.2	85994943	85995730
64959	59923_f_at	25					2	MER4-int	LTR/ERV1
65042	60165_at	25	6	56923730	56923754	25	1	Charlie5	DNA/hAT-Charlie	56922925	56924108	KIAA1586	56911347	56920023	ZNF451	56951642	57035105
65034	64791_at	25					2	MER61E	LTR/ERV1
64876	60929_r_at	25	2	173102330	173102354	25	1	L1M5	LINE/L1	173102184	173102446	DLX2	172967628	172964167	ITGA6	173292082	173371181
64903	57632_at	25	1	229399971	229399947	25	1	L2a	LINE/L2	229399986	229399720	TMEM78	229385383	229387557	RAB4A	229406822	229441641
64901	60881_at	25					2	LTR26	LTR/ERV1
64719	53188_at	25	6	2483256	2483280	25	1	MamGypLTR3	LTR/Gypsy	2482913	2483365	GMDS	2245926	1624041	C6orf195	2634837	2622147
64716	60881_at	25	14	28317814	28317790	25	1	LTR26	LTR/ERV1	28317961	28317374	NOVA1	27066960	26912299	FOXG1	29235050	29238870
64741	61435_at	25	17	38629767	38629791	25	1	L2b	LINE/L2	38629587	38629799	IGFBP4	38599702	38613983	TNS4	38657849	38632080
65960	55794_at	25	2	121807904	121807928	25	1	LTR67B	LTR/ERVL	121807799	121808321	GLI2	121493199	121750229	TFCP2L1	122042783	121974163
65980	60928_i_at	25	2	173102341	173102365	25	1	L1M5	LINE/L1	173102184	173102446	DLX2	172967628	172964167	ITGA6	173292082	173371181
65926	61814_at	25	12	126845495	126845519	25	1	LTR33A	LTR/ERVL	126845404	126845641	TMEM132B	125671382	126146917	TMEM132C	128751948	129192460
67386	61108_at	25					2	HERVK9-int	LTR/ERVK
67404	63663_at	25					2	L1PB1	LINE/L1
67384	56464_at	25	6	159469463	159469487	25	1	L2c	LINE/L2	159469366	159469625	TAGAP	159466184	159455500	FNDC1	159590429	159693141
66025	60881_at	25					2	LTR26	LTR/ERV1
64761	57206_r_at	25	11	1622849	1622874	25	1	L1MA9	LINE/L1	1622779	1622934	KRTAP5-2	1619524	1618409	KRTAP5-3	1629693	1628795
64816	60640_at	25	6	22195794	22195818	25	1	MER58A	DNA/hAT-Charlie	22195765	22195973	SOX4	21593972	21598847	PRL	22297730	22287480
65241	54921_at	25					2	LTR39	LTR/ERV1
65225	59230_at	25					2	HERVH48-int	LTR/ERV1
66316	64533_f_at	25					2	LTR6A	LTR/ERV1
66298	60006_at	25	1	149291590	149291614	25	1	MER49	LTR/ERV1	149291155	149291769	NBPF16	148739443	148758311	FCGR1C	149320441	149378365
62091	61814_at	25	12	126845548	126845572	25	1	LTR33A	LTR/ERVL	126845404	126845641	TMEM132B	125671382	126146917	TMEM132C	128751948	129192460
66277	56949_at	25	2	64530335	64530311	25	1	Ricksha_c	DNA/MULE-MuDR	64531846	64529835	PELI1	64371588	64319786	LGALSL	64681103	64688515
66225	60168_at	25	22	42433652	42433628	25	1	L1MA9	LINE/L1	42433854	42433170	WBP2NL	42394729	42454460	NAGA	42466846	42454358
66223	52336_at	25	13	111260376	111260400	25	1	MER101-int	LTR/ERV1	111259998	111260782	RAB20	111214080	111175417	CARKD	111267881	111292340
66505	64521_at	25	14	74049553	74049577	25	1	LTR43	LTR/ERV1	74049106	74049698	ACOT2	74034324	74042357	ACOT4	74058410	74063200
67203	52715_r_at	25	6	107201039	107201015	25	1	L1ME3	LINE/L1	107201634	107200977	QRSL1	107077453	107116292	C6orf203	107349407	107372546
66551	54597_at	25	7	94205972	94205996	24	1	MER77	LTR/ERVL	94205591	94206242	CASD1	94138531	94186331	SGCE	94285521	94214542
67204	52715_r_at	25	6	107201038	107201014	25	1	L1ME3	LINE/L1	107201634	107200977	QRSL1	107077453	107116292	C6orf203	107349407	107372546
66548	66519_at	25	10	128492896	128492872	25	1	MER77B	LTR/ERVL	128493280	128492664	C10orf90	128359079	128113566	DOCK1	128593978	129250781
67250	56182_at	25	2	128287315	128287339	25	1	LTR24	LTR/ERV1	128287129	128287569	IWS1	128284462	128193783	MYO7B	128293378	128395304
67296	60929_r_at	25	2	173102232	173102256	25	1	L1M5	LINE/L1	173102184	173102446	DLX2	172967628	172964167	ITGA6	173292082	173371181
66442	50364_at	25	1	207600240	207600264	25	1	ERVL-E-int	LTR/ERVL	207600180	207600728	CD55	207494853	207534311	CR2	207627575	207663240
67766	61631_at	25	1	186390169	186390193	25	1	L1ME3F	LINE/L1	186389688	186390446	OCLM	186369704	186370587	PDC	186430254	186412698
67765	61631_at	25	1	186390170	186390194	25	1	L1ME3F	LINE/L1	186389688	186390446	OCLM	186369704	186370587	PDC	186430254	186412698
67796	64748_at	25	7	30617186	30617162	25	1	LOR1-int	LTR/ERV1	30617992	30616448	GGCT	30591095	30536237	GARS	30634297	30673649
68706	65187_at	25	19	50449873	50449849	25	1	MER51E	LTR/ERV1	50450059	50449720	ATF5	50431959	50437192	SIGLEC11	50464429	50452242
68700	52877_r_at	25	15	59291364	59291388	25	1	Charlie1	DNA/hAT-Charlie	59290661	59291541	SLTM	59225852	59171244	CCNB2	59397277	59417244
68687	61944_at	25	7	142969430	142969406	24	1	L1MD2	LINE/L1	142969680	142968989	GSTK1	142941186	142967947	TMEM139	142977050	142985141
68686	61944_at	25	7	142969431	142969407	24	1	L1MD2	LINE/L1	142969680	142968989	GSTK1	142941186	142967947	TMEM139	142977050	142985141
68750	64533_f_at	25					2	LTR6A	LTR/ERV1
67491	60624_f_at	25					2	LTR15	LTR/ERV1
67494	50288_at	25	10	47130700	47130724	25	1	LTR33	LTR/ERVL	47130370	47130828	NPY4R	47083534	47088320	FAM25B	47181681	47177204
67488	65099_at	25	3	150183710	150183734	25	1	MER44C	DNA/TcMar-Tigger	150183698	150183773	TSC22D2	150126122	150177903	SERP1	150321015	150259781
67501	55577_at	25	3	48656536	48656560	25	1	Arthur1	DNA/hAT-Tip100	48656311	48656768	UQCRC1	48648409	48636435	TMEM89	48659288	48658192
67570	57206_r_at	25					2	MER83	LTR/ERV1
67591	54498_at	25	X	15575756	15575732	25	1	LTR70	LTR/ERV1	15575766	15575075	BMX	15482369	15574652	ACE2	15620271	15579156
68881	61790_f_at	25					2	LTR5B	LTR/ERVK
69090	65388_r_at	25					2	LTR10F	LTR/ERV1
68554	56608_at	25					2	LTR7B	LTR/ERV1
68632	55794_at	25	2	121807836	121807860	25	1	LTR67B	LTR/ERVL	121807799	121808321	GLI2	121493199	121750229	TFCP2L1	122042783	121974163
68602	58518_g_at	25	14	101381186	101381210	25	1	MER54A	LTR/ERVL	101380942	101381683	AL117190.3	101359265	101360646	DIO3	102027688	102029789
68588	64537_at	25	X	22402232	22402208	25	1	L1MCa	LINE/L1	22402795	22401106	ZNF645	22291065	22292574	DDX53	23018087	23020204
68582	58651_at	25	15	25886656	25886680	25	1	HERVK9-int	LTR/ERVK	25886076	25886916	UBE3A	25684128	25582381	ATP10A	26110317	25922420
71271	57632_at	25	1	229399977	229399953	25	1	L2a	LINE/L2	229399986	229399720	TMEM78	229385383	229387557	RAB4A	229406822	229441641
71332	56509_r_at	25	13	34180741	34180717	25	1	L1M5	LINE/L1	34180797	34180567	STARD13	33924767	33677272	RFC3	34392186	34540695
71327	65219_at	25	8	42994462	42994486	24	1	MER61A	LTR/ERV1	42994439	42994763	SGK196	42948658	42978577	HGSNAT	42995556	43057998
68860	58161_at	25					2	L1M2	LINE/L1
68865	51652_at	25	1	171809007	171808983	25	1	MLT1O	LTR/ERVL-MaLR	171809068	171808530	METTL13	171750788	171783163	DNM3	171810621	172387606
68777	66714_at	25	2	175916485	175916461	25	1	Zaphod	DNA/hAT-Tip100	175916849	175916278	CHN1	175870097	175664091	ATF2	176033110	175936978
70160	61654_at	25	10	88725528	88725504	25	1	LTR48B	LTR/ERV1	88725980	88725424	SNCG	88718375	88723017	ADIRF	88727949	88730672
69007	53288_s_at	25	14	93359323	93359347	25	1	LTR8B	LTR/ERV1	93358754	93359436	GOLGA5	93260576	93306308	CHGA	93389425	93401638
69065	58179_at	25					2	MER101	LTR/ERV1
68975	61057_at	25	10	134325490	134325466	25	1	L1MD	LINE/L1	134325611	134325443	C10orf91	134257831	134262912	INPP5A	134351324	134596979
69056	53824_r_at	25	3	5225965	5225989	25	1	LTR54B	LTR/ERV1	5225746	5226143	ARL8B	5163905	5222596	AC026202.1	5229982	5229227
70078	66255_at	25	5	133844839	133844863	25	1	L2c	LINE/L2	133844665	133844895	CDKN2AIPNL	133747589	133737778	PHF15	133860003	133918918
70087	56863_r_at	25	2	227787625	227787601	24	1	L1MA3	LINE/L1	227788604	227787223	RHBDD1	227700297	227863931	COL4A4	228028829	227867427
69984	58161_at	25	6	160090514	160090490	25	1	L1M2	LINE/L1	160090555	160090255	FNDC1	159590429	159693141	SOD2	160183561	160100096
69994	52402_at	25	14	85660221	85660245	25	1	MLT1H1	LTR/ERVL-MaLR	85660009	85660552	SEL1L	82000205	81937893	RP11-497E19.2	85994943	85995730
70001	56019_f_at	25					2	Harlequin-int	LTR/ERV1
70362	58042_at	25	2	216476440	216476464	24	1	L2c	LINE/L2	216476347	216476485	FN1	216300895	216225163	MREG	216898819	216809213
70366	50643_at	25	3	903299	903323	25	1	HERVE_a-int	LTR/ERV1	903174	903401	CHL1	238279	451090	CNTN6	1134260	1445901
70389	51194_at	25	7	95084925	95084901	25	1	MLT1D	LTR/ERVL-MaLR	95084927	95084465	PON2	95064510	95034175	ASB4	95107756	95169544
71047	61753_at	25					2	L1M4c	LINE/L1
71048	61753_at	25					2	L1M4c	LINE/L1
70335	53288_s_at	25	14	93359318	93359342	25	1	LTR8B	LTR/ERV1	93358754	93359436	GOLGA5	93260576	93306308	CHGA	93389425	93401638
71403	61790_f_at	25					2	LTR5B	LTR/ERVK
69893	52715_r_at	25	6	107201082	107201058	25	1	L1ME3	LINE/L1	107201634	107200977	QRSL1	107077453	107116292	C6orf203	107349407	107372546
69895	60640_at	25	6	22195845	22195869	25	1	MER58A	DNA/hAT-Charlie	22195765	22195973	SOX4	21593972	21598847	PRL	22297730	22287480
69882	53022_at	25	2	174313753	174313729	25	1	LTR41B	LTR/ERVL	174313984	174313520	CDCA7	174219548	174233725	SP3	174830430	174771187
69867	64537_at	25	X	22402235	22402211	25	1	L1MCa	LINE/L1	22402795	22401106	ZNF645	22291065	22292574	DDX53	23018087	23020204
69868	64537_at	25	X	22402233	22402209	25	1	L1MCa	LINE/L1	22402795	22401106	ZNF645	22291065	22292574	DDX53	23018087	23020204
69828	53729_at	25	20	45305925	45305901	25	1	L1ME3A	LINE/L1	45306060	45305855	SLC13A3	45304714	45186463	TP53RK	45318418	45313004
74083	51491_at	25	X	154207082	154207058	25	1	L1MA6	LINE/L1	154208495	154206867	F8A1	154114635	154116335	FUNDC2	154254255	154288578
72930	61609_at	25	6	29765286	29765310	25	1	MLT1F1	LTR/ERVL-MaLR	29764925	29765470	HLA-F	29690552	29706305	HLA-G	29794744	29798902
73626	48676_at	25	8	129113157	129113181	25	1	LTR8A	LTR/ERV1	129112886	129113555	TMEM75	128960591	128959126	GSDMC	130799134	130760442
73627	48676_at	25	8	129113156	129113180	25	1	LTR8A	LTR/ERV1	129112886	129113555	TMEM75	128960591	128959126	GSDMC	130799134	130760442
71248	64521_at	25	14	74017297	74017321	25	1	LTR43	LTR/ERV1	74016922	74017516	ACOT1	74003818	74010498	ACOT2	74034324	74042357
71203	64537_at	25	X	22402247	22402223	25	1	L1MCa	LINE/L1	22402795	22401106	ZNF645	22291065	22292574	DDX53	23018087	23020204
72437	64856_r_at	25					2	MER57-int	LTR/ERV1
72430	64609_f_at	25	1	160955803	160955779	25	1	LTR7B	LTR/ERV1	160955842	160955464	ITLN2	160924589	160914815	F11R	161008784	160965001
72671	53329_at	25	1	158110360	158110336	25	1	L2c	LINE/L2	158110389	158110092	KIRREL	157963063	158070052	CD1D	158149737	158154686
72669	51495_at	25	1	30733787	30733811	25	1	LTR38	LTR/ERV1	30733537	30734095	PTPRU	29563028	29653325	MATN1	31196434	31184124
70299	48812_at	25	1	85515637	85515613	25	1	LTR21A	LTR/ERV1	85515973	85515525	MCOLN3	85514182	85483765	SYDE2	85666729	85622556
70264	66672_at	25					2	L1ME2	LINE/L1
70268	63711_f_at	25					2	LTR15	LTR/ERV1
70223	54639_at	25	5	37874314	37874338	25	1	Tigger15a	DNA/TcMar-Tigger	37874015	37874420	GDNF	37839788	37812779	EGFLAM	38258511	38465123
71579	63757_at	25	5	82674991	82675015	25	1	HAL1ME	LINE/L1	82674819	82675179	XRCC4	82373317	82649606	VCAN	82767284	82878122
71578	51652_at	25	1	171808662	171808638	25	1	MLT1O	LTR/ERVL-MaLR	171809068	171808530	METTL13	171750788	171783163	DNM3	171810621	172387606
71638	49218_s_at	25	16	29228951	29228975	25	1	L1ME1	LINE/L1	29227205	29229178	CTB-134H23.2	29049923	29064047	BOLA2B	30205627	29454551
71491	57444_at	25	15	38970042	38970018	25	1	HERV16-int	LTR/ERVL	38970560	38969955	RASGRP1	38857776	38780304	C15orf53	38988799	38992239
72711	50299_r_at	25					2	MER41-int	LTR/ERV1
72780	AFFX-HUMRGE/M10098_5_at	25	21	9827474	9827498	25	1	SSU-rRNA_Hsa	rRNA	9827005	9827581				TPTE	11029719	10906201
72766	50480_at	25	9	14548807	14548783	25	1	MLT1H2	LTR/ERVL-MaLR	14548934	14548699	NFIB	14398982	14081842	ZDHHC21	14693469	14615530
72697	AFFX-HUMRGE/M10098_M_at	25	GL000220.1	109892	109916	25	1	SSU-rRNA_Hsa	rRNA	109078	110946
72867	60662_at	25	3	139219706	139219730	25	1	MER92-int	LTR/ERV1	139219558	139220155	RBP2	139199589	139171726	RBP1	139258671	139236276
72868	60662_at	25	3	139219707	139219731	25	1	MER92-int	LTR/ERV1	139219558	139220155	RBP2	139199589	139171726	RBP1	139258671	139236276
72827	64811_at	25	21	28287803	28287779	25	1	L2a	LINE/L2	28288244	28287539	ADAMTS1	28217728	28208606	ADAMTS5	28338832	28290231
73875	65349_at	25	19	28215229	28215205	25	1	ALR/Alpha	Satellite/centr	28218421	28212101	ZNF254	24216276	24312654	UQCRFS1	29704448	29698173
73841	55234_at	25	10	29725021	29725045	25	1	MER21C	LTR/ERVL	29724929	29725529	LYZL1	29577990	29607257	SVIL	30025710	29746267
73888	61430_at	25	14	96322014	96321990	25	1	MLT1K	LTR/ERVL-MaLR	96322165	96321870	TCL1A	96180533	96176304	C14orf132	96505661	96560417
75336	59630_g_at	25	19	52898980	52898956	25	1	MER70A	LTR/ERVL	52899182	52898733	ZNF880	52873170	52889048	ZNF528	52901102	52921665
73754	48676_at	25	8	129113180	129113204	25	1	LTR8A	LTR/ERV1	129112886	129113555	TMEM75	128960591	128959126	GSDMC	130799134	130760442
73823	58518_g_at	25	14	101381147	101381171	25	1	MER54A	LTR/ERVL	101380942	101381683	AL117190.3	101359265	101360646	DIO3	102027688	102029789
73747	60928_i_at	25	2	173102242	173102266	25	1	L1M5	LINE/L1	173102184	173102446	DLX2	172967628	172964167	ITGA6	173292082	173371181
76358	61474_at	25	18	46562622	46562598	25	1	L1ME3B	LINE/L1	46562770	46562107	SMAD7	46477081	46446223	DYM	46987717	46570039
76328	62472_at	25	5	127302324	127302300	25	1	LTR1B	LTR/ERV1	127302595	127301797	CTXN3	126984736	126994322	SLC12A2	127419458	127525380
76393	53729_at	25	20	45305914	45305890	25	1	L1ME3A	LINE/L1	45306060	45305855	SLC13A3	45304714	45186463	TP53RK	45318418	45313004
76414	61211_at	25	5	171282232	171282256	25	1	MLT1K	LTR/ERVL-MaLR	171282163	171282311	C5orf50	171212876	171221602	FBXW11	171433877	171288553
76408	60928_i_at	25	2	173102243	173102267	25	1	L1M5	LINE/L1	173102184	173102446	DLX2	172967628	172964167	ITGA6	173292082	173371181
75030	48676_at	25	8	129113190	129113214	25	1	LTR8A	LTR/ERV1	129112886	129113555	TMEM75	128960591	128959126	GSDMC	130799134	130760442
73700	52402_at	25	14	85660125	85660149	25	1	MLT1H1	LTR/ERVL-MaLR	85660009	85660552	SEL1L	82000205	81937893	RP11-497E19.2	85994943	85995730
73683	61032_at	25	5	131981902	131981926	25	1	L2a	LINE/L2	131981892	131982225	RAD50	131891711	131980313	IL13	131991955	131996802
73733	58958_f_at	25					2	LTR15	LTR/ERV1
73732	60624_f_at	25					2	LTR15	LTR/ERV1
76164	61108_at	25					2	HERVK9-int	LTR/ERVK
76185	61032_at	25	5	131981916	131981940	25	1	L2a	LINE/L2	131981892	131982225	RAD50	131891711	131980313	IL13	131991955	131996802
76184	61032_at	25	5	131981915	131981939	25	1	L2a	LINE/L2	131981892	131982225	RAD50	131891711	131980313	IL13	131991955	131996802
74892	64772_at	25	X	101953303	101953327	25	1	MER54A	LTR/ERVL	101952890	101953765	GPRASP1	101906294	101914011	GPRASP2	101967104	101973607
74963	53320_at	25	2	113030404	113030380	25	1	MER67B	LTR/ERV1	113030837	113030224	ZC3H8	113012713	112973254	ZC3H6	113033171	113097640
76526	61032_at	25	5	131981936	131981960	25	1	L2a	LINE/L2	131981892	131982225	RAD50	131891711	131980313	IL13	131991955	131996802
76524	61829_at	25	20	57551433	57551409	25	1	MLT1F1	LTR/ERVL-MaLR	57551532	57551042	GNAS	57414773	57486247	NELFCD	57556263	57570188
76559	61216_at	25	7	12579546	12579522	25	1	LOR1b	LTR/ERV1	12579693	12579237	VWDE	12443567	12370511	SCIN	12610203	12693228
76562	57574_at	25	8	23121875	23121899	25	1	LTR48	LTR/ERV1	23121660	23122319	CHMP7	23101150	23119512	R3HCC1	23127633	23153792
76591	63712_r_at	25	11	65134679	65134655	25	1	LTR15	LTR/ERV1	65134833	65134467	TIGD3	65122238	65125084	SLC25A45	65151172	65142663
76235	55234_at	25	10	29725291	29725315	25	1	MER21C	LTR/ERVL	29724929	29725529	LYZL1	29577990	29607257	SVIL	30025710	29746267
76314	55577_at	25	3	48656387	48656411	25	1	Arthur1	DNA/hAT-Tip100	48656311	48656768	UQCRC1	48648409	48636435	TMEM89	48659288	48658192
75148	58161_at	25					2	L1M2	LINE/L1
75083	58960_r_at	25	1	94319510	94319534	25	1	L1ME4b	LINE/L1	94319420	94319883	BCAR3	94312706	94027347	DNTTIP2	94345474	94333373
76464	58161_at	25					2	L1M2	LINE/L1
76471	61439_at	25	2	232358435	232358411	25	1	Charlie8	DNA/hAT-Charlie	232360147	232358165	NCL	232348352	232318242	NMUR1	232395206	232387871
75394	51491_at	25					2	L1MA6	LINE/L1
75435	65388_r_at	25					2	LTR10F	LTR/ERV1
75466	61234_at	25	10	28317128	28317104	25	1	L1MD1	LINE/L1	28317213	28316473	ARMC4	28287977	28064115	MPP7	28623415	28339922
75465	61234_at	25	10	28317127	28317103	25	1	L1MD1	LINE/L1	28317213	28316473	ARMC4	28287977	28064115	MPP7	28623415	28339922
76758	56969_f_at	25					2	HERVIP10F-int	LTR/ERV1
77601	56509_r_at	25	13	34181007	34180983	25	1	MLT1D	LTR/ERVL-MaLR	34181014	34180799	STARD13	33924767	33677272	RFC3	34392186	34540695
77603	52418_f_at	25	1	151828477	151828501	25	1	LTR61	LTR/ERV1	151828403	151828865	THEM5	151826173	151818220	THEM4	151882284	151846060
77583	56200_at	25					2	MSTB	LTR/ERVL-MaLR
77620	55421_at	25					2	LTR7Y	LTR/ERV1
77919	66182_at	25	8	47567577	47567601	25	1	HERVK22-int	LTR/ERVK	47566095	47567848	HGSNAT	42995556	43057998	KIAA0146	48173167	48648868
77880	56949_at	25	2	64530334	64530310	25	1	Ricksha_c	DNA/MULE-MuDR	64531846	64529835	PELI1	64371588	64319786	LGALSL	64681103	64688515
77881	56949_at	25	2	64530333	64530309	25	1	Ricksha_c	DNA/MULE-MuDR	64531846	64529835	PELI1	64371588	64319786	LGALSL	64681103	64688515
77932	61420_f_at	25	1	233455833	233455809	25	1	Charlie1a	DNA/hAT-Charlie	233455879	233455444	PCNXL2	233431459	233119881	MLK4	233463514	233520894
77922	60408_i_at	25	16	47740561	47740585	25	1	L1M6	LINE/L1	47740325	47740596	PHKB	47495034	47735434	ABCC12	48189929	48116884
77920	60409_r_at	25	16	47740563	47740587	25	1	L1M6	LINE/L1	47740325	47740596	PHKB	47495034	47735434	ABCC12	48189929	48116884
77921	60408_i_at	25	16	47740562	47740586	25	1	L1M6	LINE/L1	47740325	47740596	PHKB	47495034	47735434	ABCC12	48189929	48116884
77865	56415_at	25	4	138601221	138601245	25	1	MLT1E2	LTR/ERVL-MaLR	138601108	138601530	PCDH18	138453648	138440072	SLC7A11	139163503	139085251
79146	61180_f_at	25	7	12368699	12368675	25	1	MER4D1	LTR/ERV1	12369372	12368614	TMEM106B	12250867	12276886	VWDE	12443567	12370511
79122	54639_at	25	5	37872495	37872519	25	1	MLT1J	LTR/ERVL-MaLR	37872404	37872843	GDNF	37839788	37812779	EGFLAM	38258511	38465123
77998	58960_r_at	25	1	94319755	94319779	25	1	L1ME4b	LINE/L1	94319420	94319883	BCAR3	94312706	94027347	DNTTIP2	94345474	94333373
77985	65060_r_at	25					2	MER51B	LTR/ERV1
77752	52877_r_at	25	15	59291426	59291450	25	1	Charlie1	DNA/hAT-Charlie	59290661	59291541	SLTM	59225852	59171244	CCNB2	59397277	59417244
77747	60640_at	25	6	22195799	22195823	25	1	MER58A	DNA/hAT-Charlie	22195765	22195973	SOX4	21593972	21598847	PRL	22297730	22287480
77730	62472_at	25	5	127302415	127302391	25	1	LTR1B	LTR/ERV1	127302595	127301797	CTXN3	126984736	126994322	SLC12A2	127419458	127525380
77738	54490_at	25	20	14865234	14865210	25	1	MLT1G1	LTR/ERVL-MaLR	14865241	14865117	FLRT3	14318262	14303634	KIF16B	16554078	16252749
77729	62472_at	25	5	127302416	127302392	25	1	LTR1B	LTR/ERV1	127302595	127301797	CTXN3	126984736	126994322	SLC12A2	127419458	127525380
78963	57502_at	25	12	70562286	70562262	25	1	MLT1H	LTR/ERVL-MaLR	70562614	70562130	MYRFL	70219084	70352877	CNOT2	70636774	70748773
76692	65060_r_at	25					2	MER51B	LTR/ERV1
76661	60662_at	25	3	139219573	139219597	25	1	MER92-int	LTR/ERV1	139219558	139220155	RBP2	139199589	139171726	RBP1	139258671	139236276
76668	66573_at	25	X	80067913	80067889	25	1	LTR41	LTR/ERVL	80068136	80067459	BRWD3	80065187	79926353	HMGN5	80457441	80369200
76636	AFFX-HUMRGE/M10098_M_at	25	GL000220.1	110036	110060	25	1	SSU-rRNA_Hsa	rRNA	109078	110946
76627	60142_at	25	21	47471509	47471533	25	1	Charlie1a	DNA/hAT-Charlie	47471325	47471845	COL6A1	47401651	47424964	COL6A2	47518011	47552763
76707	61790_f_at	25					2	LTR5A	LTR/ERVK
79093	51441_f_at	25	17	39269026	39269050	25	1	MER4-int	LTR/ERV1	39268975	39270173	KRTAP4-9	39261584	39262740	KRTAP4-11	39274606	39273433
77533	60190_at	25	3	172220558	172220534	25	1	MIR	SINE/MIR	172220692	172220452	GHSR	172166246	172162923	TNFSF10	172241297	172223298
79234	50643_at	25					2	HERVE_a-int	LTR/ERV1
79235	50643_at	25	3	903311	903335	25	1	HERVE_a-int	LTR/ERV1	903174	903401	CHL1	238279	451090	CNTN6	1134260	1445901
79297	50256_r_at	25	9	119613678	119613702	25	1	L1ME3B	LINE/L1	119613485	119613737	TRIM32	119449581	119463579	TLR4	120466610	120479149
79277	60982_at	25	10	11926037	11926013	25	1	MER63D	DNA/hAT-Blackjack	11926425	11925708	PROSER2	11865338	11914276	UPF2	12085169	11962021
78792	65230_at	25	X	106295556	106295532	25	1	LTR17	LTR/ERV1	106295677	106295361	CLDN2	106143394	106174091	RBM41	106362057	106307650
78075	63689_at	25					2	THE1C	LTR/ERVL-MaLR
78800	61032_at	25	5	131981905	131981929	25	1	L2a	LINE/L2	131981892	131982225	RAD50	131891711	131980313	IL13	131991955	131996802
78764	58538_at	25	5	79904661	79904637	25	1	MLT1E1A	LTR/ERVL-MaLR	79904778	79904398	ANKRD34B	79866307	79852574	DHFR	79950802	79922047
78076	60400_at	25	9	98477824	98477848	25	1	MLT1J2	LTR/ERVL-MaLR	98477625	98478055	PTCH1	98279339	98205262	DKFZP434H0512	98534605	98537013
78791	65230_at	25					2	LTR17	LTR/ERV1
80427	66625_at	25	16	50878868	50878892	25	1	MLT1H	LTR/ERVL-MaLR	50878579	50879049	CYLD	50775961	50835846	SALL1	51185278	51169886
80387	64025_at	25					2	HERVH48-int	LTR/ERV1
80386	64025_at	25					2	HERVH48-int	LTR/ERV1
80332	64608_i_at	25	1	160955813	160955789	25	1	LTR7B	LTR/ERV1	160955842	160955464	ITLN2	160924589	160914815	F11R	161008784	160965001
80282	60881_at	25	14	28317810	28317786	25	1	LTR26	LTR/ERV1	28317961	28317374	NOVA1	27066960	26912299	FOXG1	29235050	29238870
80266	57632_at	25	1	229399985	229399961	25	1	L2a	LINE/L2	229399986	229399720	TMEM78	229385383	229387557	RAB4A	229406822	229441641
80104	58518_g_at	25	14	101381165	101381189	24	1	MER54A	LTR/ERVL	101380942	101381683	AL117190.3	101359265	101360646	DIO3	102027688	102029789
80095	64609_f_at	25	1	160955805	160955781	25	1	LTR7B	LTR/ERV1	160955842	160955464	ITLN2	160924589	160914815	F11R	161008784	160965001
80080	60165_at	25	6	56923729	56923753	25	1	Charlie5	DNA/hAT-Charlie	56922925	56924108	KIAA1586	56911347	56920023	ZNF451	56951642	57035105
80096	64608_i_at	25	1	160955806	160955782	25	1	LTR7B	LTR/ERV1	160955842	160955464	ITLN2	160924589	160914815	F11R	161008784	160965001
80094	64608_i_at	25	1	160955804	160955780	25	1	LTR7B	LTR/ERV1	160955842	160955464	ITLN2	160924589	160914815	F11R	161008784	160965001
80230	61211_at	25	5	171282208	171282232	25	1	MLT1K	LTR/ERVL-MaLR	171282163	171282311	C5orf50	171212876	171221602	FBXW11	171433877	171288553
80171	58958_f_at	25					2	LTR15	LTR/ERV1
80170	58958_f_at	25					2	LTR15	LTR/ERV1
79336	57573_at	25	11	45758211	45758187	25	1	MLT1H	LTR/ERVL-MaLR	45758380	45757939	CHST1	45687172	45670427	CTD-2210P24.4	45792983	45793909
80018	53729_at	25	20	45304972	45304948	25	1	L1ME3A	LINE/L1	45305049	45304850	SLC13A3	45304714	45186463	TP53RK	45318418	45313004
79305	57479_s_at	25	5	29921361	29921337	25	1	HUERS-P3-int	LTR/ERV1	29923558	29921172	CDH9	27121257	26880709	CDH6	31193857	31329253
80622	53453_at	25	4	20137145	20137121	25	1	LTR33	LTR/ERVL	20137198	20136967	LCORL	18023499	17844839	SLIT2	20254883	20622184
80520	64715_f_at	25					2	MER9a3	LTR/ERVK
82842	61211_at	25	5	171282447	171282471	25	1	MLT1K	LTR/ERVL-MaLR	171282325	171282586	C5orf50	171212876	171221602	FBXW11	171433877	171288553
82875	66714_at	25	2	175916566	175916542	25	1	Zaphod	DNA/hAT-Tip100	175916849	175916278	CHN1	175870097	175664091	ATF2	176033110	175936978
81330	55733_at	25	6	84676591	84676615	25	1	HAL1M8	LINE/L1	84676432	84677104	CYB5R4	84569362	84670146	MRAP2	84743475	84800600
81294	61420_f_at	25	1	233455768	233455744	25	1	Charlie1a	DNA/hAT-Charlie	233455879	233455444	PCNXL2	233431459	233119881	MLK4	233463514	233520894
81295	61420_f_at	25	1	233455769	233455745	25	1	Charlie1a	DNA/hAT-Charlie	233455879	233455444	PCNXL2	233431459	233119881	MLK4	233463514	233520894
81755	66288_at	25	13	50529172	50529148	25	1	MER21-int	LTR/ERVL	50530153	50529125	SPRYD7	50510626	50486842	TRIM13	50570024	50594617
81782	61631_at	25	1	186390153	186390177	25	1	L1ME3F	LINE/L1	186389688	186390446	OCLM	186369704	186370587	PDC	186430254	186412698
81525	64537_at	25	X	22402159	22402135	25	1	L1MCa	LINE/L1	22402795	22401106	ZNF645	22291065	22292574	DDX53	23018087	23020204
81586	63095_at	25	19	52898516	52898492	25	1	L1MD	LINE/L1	52898653	52898486	ZNF880	52873170	52889048	ZNF528	52901102	52921665
81441	64772_at	25	X	101953295	101953319	25	1	MER54A	LTR/ERVL	101952890	101953765	GPRASP1	101906294	101914011	GPRASP2	101967104	101973607
81414	51491_at	25	X	154207129	154207105	25	1	L1MA6	LINE/L1	154208495	154206867	F8A1	154114635	154116335	FUNDC2	154254255	154288578
84307	66539_at	25	6	68708532	68708556	25	1	LTR16A	LTR/ERVL	68708201	68708607	EYS	66417118	64429876	BAI3	69345259	70099403
84333	63363_at	25	7	149244237	149244213	25	1	MER70B	LTR/ERVL	149244631	149244195	ZNF746	149194908	149169885	KRBA1	149411872	149431664
84354	66593_at	25	5	16625806	16625830	25	1	LTR105_Mam	LTR/ERVL	16625420	16625908	FAM134B	16617167	16473147	MYO10	16936372	16665395
83013	60408_i_at	25	16	47740555	47740579	25	1	L1M6	LINE/L1	47740325	47740596	PHKB	47495034	47735434	ABCC12	48189929	48116884
82980	61079_at	25	10	88692490	88692514	25	1	LTR103_Mam	LTR/ERV1?	88692309	88692620	BMPR1A	88516407	88684945	MMRN2	88729238	88695297
83159	61504_r_at	25	19	58032209	58032233	25	1	L1ME1	LINE/L1	58032186	58032270	ZNF773	58011283	58029772	ZNF549	58038693	58068910
83861	61132_at	25	5	137127287	137127263	25	1	Tigger17a	DNA/TcMar-Tigger	137127448	137126833	HNRNPA0	137090039	137087075	MYOT	137203480	137223540
83842	60624_f_at	25					2	LTR15	LTR/ERV1
82794	63663_at	25	12	47647517	47647541	25	1	L1PB1	LINE/L1	47647242	47648435	PCED1B	47473386	47630443	RPAP3	48099844	48057070
83102	52336_at	25	13	111260705	111260729	25	1	MER101-int	LTR/ERV1	111259998	111260782	RAB20	111214080	111175417	CARKD	111267881	111292340
83051	53052_at	25	4	37877630	37877654	25	1	LTR40a	LTR/ERVL	37877600	37878090	PGM2	37828255	37864558	TBC1D1	37892708	38140796
83058	52849_f_at	25	3	186197689	186197713	25	1	MER31-int	LTR/ERV1	186197166	186197837	DGKG	186080026	185823457	CRYGS	186264491	186256230
81896	52849_f_at	25	3	186197685	186197709	25	1	MER31-int	LTR/ERV1	186197166	186197837	DGKG	186080026	185823457	CRYGS	186264491	186256230
81890	52007_at	25	12	9474295	9474271	25	1	MIRb	SINE/MIR	9474378	9474176	PZP	9360966	9301436	KLRB1	9760482	9747147
81893	51468_at	25	18	51114967	51114991	25	1	L2a	LINE/L2	51114899	51115896	DCC	49866542	51057784	MBD2	51751158	51679079
82604	55733_at	25	6	84676653	84676677	25	1	HAL1M8	LINE/L1	84676432	84677104	CYB5R4	84569362	84670146	MRAP2	84743475	84800600
81889	52007_at	25	12	9474296	9474272	25	1	MIRb	SINE/MIR	9474378	9474176	PZP	9360966	9301436	KLRB1	9760482	9747147
82628	60624_f_at	25					2	LTR15	LTR/ERV1
84023	63095_at	25	19	52898599	52898575	25	1	L1MD	LINE/L1	52898653	52898486	ZNF880	52873170	52889048	ZNF528	52901102	52921665
84061	55421_at	25					2	LTR7B	LTR/ERV1
85325	AFFX-HUMRGE/M10098_5_at	25	21	9827162	9827186	25	1	SSU-rRNA_Hsa	rRNA	9827005	9827581				TPTE	11029719	10906201
84446	50466_at	25	16	28614215	28614239	25	1	LTR43	LTR/ERV1	28613887	28614407	SULT1A2	28608430	28603264	SULT1A1	28634946	28616903
84459	62412_f_at	25	16	29780072	29780048	25	1	MER57B2	LTR/ERV1	29780389	29779994	C16orf54	29757327	29753784	ZG16	29789561	29793096
87021	52322_at	25	3	163286910	163286934	25	1	L1MC4	LINE/L1	163286897	163286987	OTOL1	161214596	161221730	SI	164796283	164696686
86721	61549_at	25	20	59044773	59044749	25	1	MLT1F1	LTR/ERVL-MaLR	59044934	59044699	C20orf197	58630980	58648008	CDH4	59827482	60515673
86750	65187_at	25	19	50449830	50449806	25	1	MER51E	LTR/ERV1	50450059	50449720	ATF5	50431959	50437192	SIGLEC11	50464429	50452242
83885	56949_at	25	2	64530316	64530292	25	1	Ricksha_c	DNA/MULE-MuDR	64531846	64529835	PELI1	64371588	64319786	LGALSL	64681103	64688515
83886	56949_at	25	2	64530317	64530293	25	1	Ricksha_c	DNA/MULE-MuDR	64531846	64529835	PELI1	64371588	64319786	LGALSL	64681103	64688515
86829	61429_at	25	3	187167565	187167589	25	1	LTR37A	LTR/ERV1	187167431	187167782	RTP4	187086120	187089864	SST	187388187	187386694
86764	53938_at	25	2	32090494	32090470	25	1	MIR3	SINE/MIR	32090555	32090383	XDH	31637581	31557187	DPY30	32264881	32092878
86785	61549_at	25	20	59044831	59044807	25	1	MLT1F1	LTR/ERVL-MaLR	59044934	59044699	C20orf197	58630980	58648008	CDH4	59827482	60515673
85417	52208_at	25					2	MER49	LTR/ERV1
85457	48676_at	25	8	129113102	129113126	25	1	LTR8A	LTR/ERV1	129112886	129113555	TMEM75	128960591	128959126	GSDMC	130799134	130760442
86857	66288_at	25	13	50529100	50529076	25	1	MER21-int	LTR/ERVL	50529127	50528488	SPRYD7	50510626	50486842	TRIM13	50570024	50594617
85594	66539_at	25	6	68708579	68708603	25	1	LTR16A	LTR/ERVL	68708201	68708607	EYS	66417118	64429876	BAI3	69345259	70099403
85601	60959_at	25	12	94291341	94291365	25	1	LTR54B	LTR/ERV1	94291268	94291526	CRADD	94071151	94288616	PLXNC1	94542499	94701451
85302	53729_at	25	20	45305929	45305905	25	1	L1ME3A	LINE/L1	45306060	45305855	SLC13A3	45304714	45186463	TP53RK	45318418	45313004
85264	48676_at	25					2	LTR8A	LTR/ERV1
86407	60006_at	25					2	MER49	LTR/ERV1
85731	61429_at	25	3	187167568	187167592	25	1	LTR37A	LTR/ERV1	187167431	187167782	RTP4	187086120	187089864	SST	187388187	187386694
85730	61429_at	25	3	187167567	187167591	25	1	LTR37A	LTR/ERV1	187167431	187167782	RTP4	187086120	187089864	SST	187388187	187386694
86443	AFFX-HUMRGE/M10098_5_at	25					2	SSU-rRNA_Hsa	rRNA
85154	59674_f_at	25					2	LTR15	LTR/ERV1
88229	63757_at	25	5	82674927	82674951	25	1	HAL1ME	LINE/L1	82674819	82675179	XRCC4	82373317	82649606	VCAN	82767284	82878122
88253	66288_at	25	13	50529154	50529130	25	1	MER21-int	LTR/ERVL	50530153	50529125	SPRYD7	50510626	50486842	TRIM13	50570024	50594617
88238	49427_at	25	3	144744566	144744590	25	1	MLT1G1	LTR/ERVL-MaLR	144744336	144744604	C3orf58	143690640	143767561	AC107021.1	145782358	145784156
88217	51187_at	25	7	119781222	119781198	25	1	MLT1J2	LTR/ERVL-MaLR	119781435	119781044	ANKRD7	117854727	117882785	KCND2	119913722	120390385
85650	66182_at	25	8	47567573	47567597	25	1	HERVK22-int	LTR/ERVK	47566095	47567848	HGSNAT	42995556	43057998	KIAA0146	48173167	48648868
85636	56364_i_at	25	9	123149505	123149529	24	1	LTR32	LTR/ERVL	123149358	123149658	RP11-295D22.1	122257653	122286403	CDK5RAP2	123342448	123151147
85635	56364_i_at	25	9	123149504	123149528	24	1	LTR32	LTR/ERVL	123149358	123149658	RP11-295D22.1	122257653	122286403	CDK5RAP2	123342448	123151147
85658	60646_at	25					2	LTR57-int	LTR/ERVL
85649	66182_at	25	8	47567572	47567596	25	1	HERVK22-int	LTR/ERVK	47566095	47567848	HGSNAT	42995556	43057998	KIAA0146	48173167	48648868
86648	63499_at	25					2	L1MC4a	LINE/L1
87841	50288_at	25	10	47130644	47130668	25	1	LTR33	LTR/ERVL	47130370	47130828	NPY4R	47083534	47088320	FAM25B	47181681	47177204
86476	61439_at	25	2	232358525	232358501	25	1	Charlie8	DNA/hAT-Charlie	232360147	232358165	NCL	232348352	232318242	NMUR1	232395206	232387871
88159	50288_at	25	10	47130733	47130757	25	1	LTR33	LTR/ERVL	47130370	47130828	NPY4R	47083534	47088320	FAM25B	47181681	47177204
88111	63188_at	25	20	48779591	48779567	25	1	MLT1J	LTR/ERVL-MaLR	48779662	48779301	TMEM189	48770335	48697663	CEBPB	48807376	48809212
87969	60959_at	25					2	LTR54B	LTR/ERV1
87975	54921_at	25					2	LTR39	LTR/ERV1
87982	61211_at	25	5	171282267	171282291	25	1	MLT1K	LTR/ERVL-MaLR	171282163	171282311	C5orf50	171212876	171221602	FBXW11	171433877	171288553
87974	54921_at	25					2	LTR39	LTR/ERV1
87928	61104_at	25	12	46954610	46954586	25	1	L1M5	LINE/L1	46954732	46954499	SLC38A2	46766650	46751972	SLC38A4	47226191	47158546
87924	63499_at	25	10	43011956	43011932	25	1	L1MC4a	LINE/L1	43012113	43011733	AL133216.1	38717074	38736820	ZNF33B	43134016	43069633
87925	63499_at	25	10	43011955	43011931	25	1	L1MC4a	LINE/L1	43012113	43011733	AL133216.1	38717074	38736820	ZNF33B	43134016	43069633
88020	60547_at	25	11	94390275	94390299	25	1	MER51B	LTR/ERV1	94390207	94390339	FUT4	94277017	94283063	AMOTL1	94439597	94609918
88054	65230_at	25	X	106295762	106295738	25	1	HERV17-int	LTR/ERV1	106297400	106295678	CLDN2	106143394	106174091	RBM41	106362057	106307650
90274	65099_at	25	3	150183800	150183824	25	1	L1ME3G	LINE/L1	150183784	150183973	TSC22D2	150126122	150177903	SERP1	150321015	150259781
89575	66983_at	25					2	HERVIP10B3-int	LTR/ERV1
89370	61008_r_at	25	3	131179546	131179522	25	1	L1M5	LINE/L1	131179942	131179391	NUDT16	131100515	131107674	MRPL3	131221827	131181056
89419	66722_at	25	4	115633714	115633738	25	1	MLT1J2-int	LTR/ERVL-MaLR	115633300	115634520	UGT8	115519611	115599380	NDST4	116035032	115748919
89430	50319_at	25	9	99465184	99465208	25	1	L1MCa	LINE/L1	99465142	99465559	AAED1	99417585	99401859	ZNF510	99540411	99518147
89429	50319_at	25	9	99465182	99465206	25	1	L1MCa	LINE/L1	99465142	99465559	AAED1	99417585	99401859	ZNF510	99540411	99518147
89345	59230_at	25	4	69541665	69541689	25	1	HERVH48-int	LTR/ERV1	69537864	69543188	UGT2B15	69536346	69512348	UGT2B10	69681711	69696914
89523	56364_i_at	25	9	123149509	123149533	24	1	LTR32	LTR/ERVL	123149358	123149658	RP11-295D22.1	122257653	122286403	CDK5RAP2	123342448	123151147
89510	61234_at	25	10	28317126	28317102	25	1	L1MD1	LINE/L1	28317213	28316473	ARMC4	28287977	28064115	MPP7	28623415	28339922
88978	61439_at	25	2	232358248	232358224	25	1	Charlie8	DNA/hAT-Charlie	232360147	232358165	NCL	232348352	232318242	NMUR1	232395206	232387871
89145	58960_r_at	25	1	94319839	94319863	25	1	L1ME4b	LINE/L1	94319420	94319883	BCAR3	94312706	94027347	DNTTIP2	94345474	94333373
89183	54490_at	25	20	14865211	14865187	25	1	MLT1G1	LTR/ERVL-MaLR	14865241	14865117	FLRT3	14318262	14303634	KIF16B	16554078	16252749
89078	61435_at	25	17	38629768	38629792	25	1	L2b	LINE/L2	38629587	38629799	IGFBP4	38599702	38613983	TNS4	38657849	38632080
89079	61435_at	25	17	38629769	38629793	25	1	L2b	LINE/L2	38629587	38629799	IGFBP4	38599702	38613983	TNS4	38657849	38632080
90791	60911_at	25					2	MER52A	LTR/ERV1
90753	64025_at	25	21	44337482	44337458	25	1	HERVH48-int	LTR/ERV1	44338136	44337230	NDUFV3	44299754	44329783	PKNOX1	44394620	44454172
89287	60640_at	25	6	22195798	22195822	25	1	MER58A	DNA/hAT-Charlie	22195765	22195973	SOX4	21593972	21598847	PRL	22297730	22287480
90833	66288_at	25	13	50529371	50529347	25	1	MER21-int	LTR/ERVL	50530153	50529125	SPRYD7	50510626	50486842	TRIM13	50570024	50594617
90852	52402_at	25	14	85660159	85660183	25	1	MLT1H1	LTR/ERVL-MaLR	85660009	85660552	SEL1L	82000205	81937893	RP11-497E19.2	85994943	85995730
90450	64608_i_at	25	1	160955808	160955784	25	1	LTR7B	LTR/ERV1	160955842	160955464	ITLN2	160924589	160914815	F11R	161008784	160965001
90435	63663_at	25					2	L1PB1	LINE/L1
90483	53320_at	25	2	113030469	113030445	25	1	MER67B	LTR/ERV1	113030837	113030224	ZC3H8	113012713	112973254	ZC3H6	113033171	113097640
90380	61652_at	25	3	44533380	44533356	25	1	MER95	LTR/ERV1	44533640	44533243	ZNF445	44519162	44481262	ZNF852	44552128	44540462
90622	65388_r_at	25					2	LTR10F	LTR/ERV1
90698	59628_at	25	19	52899138	52899114	25	1	MER70A	LTR/ERVL	52899182	52898733	ZNF880	52873170	52889048	ZNF528	52901102	52921665
91689	65224_f_at	25	19	41961803	41961779	25	1	LTR8B	LTR/ERV1	41962129	41961753	C19orf69	41949063	41950670	CEACAM21	42055886	42093197
91673	58538_at	25	5	79904652	79904628	25	1	MLT1E1A	LTR/ERVL-MaLR	79904778	79904398	ANKRD34B	79866307	79852574	DHFR	79950802	79922047
91672	61439_at	25	2	232358247	232358223	25	1	Charlie8	DNA/hAT-Charlie	232360147	232358165	NCL	232348352	232318242	NMUR1	232395206	232387871
91676	53729_at	25	20	45305923	45305899	25	1	L1ME3A	LINE/L1	45306060	45305855	SLC13A3	45304714	45186463	TP53RK	45318418	45313004
91753	52947_at	25	9	101703530	101703506	25	1	Charlie8	DNA/hAT-Charlie	101703654	101703161	GALNT12	101569981	101612363	COL15A1	101705461	101833069
91748	61079_at	25	10	88692531	88692555	25	1	LTR103_Mam	LTR/ERV1?	88692309	88692620	BMPR1A	88516407	88684945	MMRN2	88729238	88695297
91749	61079_at	25	10	88692530	88692554	25	1	LTR103_Mam	LTR/ERV1?	88692309	88692620	BMPR1A	88516407	88684945	MMRN2	88729238	88695297
91721	57502_at	25	12	70562376	70562352	25	1	MLT1H	LTR/ERVL-MaLR	70562614	70562130	MYRFL	70219084	70352877	CNOT2	70636774	70748773
91599	61104_at	25	12	46954608	46954584	25	1	L1M5	LINE/L1	46954732	46954499	SLC38A2	46766650	46751972	SLC38A4	47226191	47158546
91622	64521_at	25	14	74016997	74017021	25	1	LTR43	LTR/ERV1	74016922	74017516	ACOT1	74003818	74010498	ACOT2	74034324	74042357
90519	61430_at	25	14	96322013	96321989	25	1	MLT1K	LTR/ERVL-MaLR	96322165	96321870	TCL1A	96180533	96176304	C14orf132	96505661	96560417
90530	64581_at	25	1	193235353	193235377	25	1	Tigger6a	DNA/TcMar-Tigger	193234694	193235661	B3GALT2	193155784	193148175	KCNT2	196577541	196194909
90553	61430_at	25	14	96322005	96321981	25	1	MLT1K	LTR/ERVL-MaLR	96322165	96321870	TCL1A	96180533	96176304	C14orf132	96505661	96560417
92109	61611_at	25	4	123634093	123634117	25	1	Ricksha_c	DNA/MULE-MuDR	123632755	123634495	IL21	123542224	123533783	BBS12	123653857	123666098
92067	63018_at	25	3	197340476	197340452	25	1	LTR8A	LTR/ERV1	197340848	197340125	BDH1	197300194	197236654	KIAA0226	197476598	197398264
92068	63018_at	25	3	197340475	197340451	25	1	LTR8A	LTR/ERV1	197340848	197340125	BDH1	197300194	197236654	KIAA0226	197476598	197398264
92877	60929_r_at	25	2	173102222	173102246	25	1	L1M5	LINE/L1	173102184	173102446	DLX2	172967628	172964167	ITGA6	173292082	173371181
92810	65099_at	25	3	150183861	150183885	25	1	L1ME3G	LINE/L1	150183784	150183973	TSC22D2	150126122	150177903	SERP1	150321015	150259781
92811	65099_at	25	3	150183860	150183884	25	1	L1ME3G	LINE/L1	150183784	150183973	TSC22D2	150126122	150177903	SERP1	150321015	150259781
92809	65099_at	25	3	150183862	150183886	25	1	L1ME3G	LINE/L1	150183784	150183973	TSC22D2	150126122	150177903	SERP1	150321015	150259781
92853	AFFX-HUMRGE/M10098_M_at	25					2	SSU-rRNA_Hsa	rRNA
92011	62782_r_at	25	18	4189563	4189587	25	1	L1MC2	LINE/L1	4189447	4189912	DLGAP1	4455335	3496030	C18orf42	5197502	5145284
92001	55234_at	25	10	29725241	29725265	25	1	MER21C	LTR/ERVL	29724929	29725529	LYZL1	29577990	29607257	SVIL	30025710	29746267
91846	61104_at	25	12	46954597	46954573	25	1	L1M5	LINE/L1	46954732	46954499	SLC38A2	46766650	46751972	SLC38A4	47226191	47158546
91830	56850_at	25	2	155436680	155436704	25	1	L1MCb	LINE/L1	155436479	155437626	GALNT13	154728426	155310361	KCNJ3	155554811	155714863
91796	60006_at	25					2	MER49	LTR/ERV1
91790	61057_at	25	10	134325488	134325464	25	1	L1MD	LINE/L1	134325611	134325443	C10orf91	134257831	134262912	INPP5A	134351324	134596979
91785	53188_at	25	6	2483263	2483287	25	1	MamGypLTR3	LTR/Gypsy	2482913	2483365	GMDS	2245926	1624041	C6orf195	2634837	2622147
93035	58958_f_at	25					2	LTR15	LTR/ERV1
91939	57420_at	25	3	47214123	47214146	24	1	L1ME3E	LINE/L1	47213888	47214255	SETD2	47205457	47057919	KIF9	47324941	47269516
91948	57420_at	25	3	47214110	47214134	24	1	L1ME3E	LINE/L1	47213888	47214255	SETD2	47205457	47057919	KIF9	47324941	47269516
91949	57420_at	25	3	47214109	47214133	24	1	L1ME3E	LINE/L1	47213888	47214255	SETD2	47205457	47057919	KIF9	47324941	47269516
93304	65250_at	25					2	LTR53-int	LTR/ERVL
93298	66628_at	25	13	45458759	45458735	25	1	MLT1G1	LTR/ERVL-MaLR	45459052	45458487	TSC22D1	45151283	45007655	NUFIP1	45563618	45513384
92945	55577_at	25	3	48656598	48656622	25	1	Arthur1	DNA/hAT-Tip100	48656311	48656768	UQCRC1	48648409	48636435	TMEM89	48659288	48658192
92959	56863_r_at	25					2	L1M1	LINE/L1
92981	57645_at	25	10	50659346	50659322	25	1	L1MB8	LINE/L1	50661448	50659157	DRGX	50603497	50572237	ERCC6	50747584	50663414
92980	57645_at	25	10	50659345	50659322	24	1	L1MB8	LINE/L1	50661448	50659157	DRGX	50603497	50572237	ERCC6	50747584	50663414
93185	60911_at	25					2	MER52C	LTR/ERV1
94116	53729_at	25	20	45305926	45305902	25	1	L1ME3A	LINE/L1	45306060	45305855	SLC13A3	45304714	45186463	TP53RK	45318418	45313004
93433	66685_at	25	8	48169631	48169607	25	1	L1MC5a	LINE/L1	48169831	48169593	HGSNAT	42995556	43057998	KIAA0146	48173167	48648868
94120	60982_at	25	10	11926336	11926313	24	1	MER63D	DNA/hAT-Blackjack	11926425	11925708	PROSER2	11865338	11914276	UPF2	12085169	11962021
93434	61761_at	25	4	38596429	38596405	25	1	MLT1F	LTR/ERVL-MaLR	38596581	38596092	PTTG2	37962056	37962746	AC021860.1	38666430	38628029
94088	61753_at	25	9	95327390	95327414	25	1	L1MB3	LINE/L1	95327338	95327477	ECM2	95298937	95256365	IPPK	95432547	95375466
94320	60976_r_at	25	19	51725323	51725347	25	1	L1ME1	LINE/L1	51724543	51726098	SIGLEC7	51645556	51656783	CD33	51728320	51747115
94370	61829_at	25	20	57551429	57551405	25	1	MLT1F1	LTR/ERVL-MaLR	57551532	57551042	GNAS	57414773	57486247	NELFCD	57556263	57570188
94648	66519_at	25	10	128492873	128492849	25	1	MER77B	LTR/ERVL	128493280	128492664	C10orf90	128359079	128113566	DOCK1	128593978	129250781
94380	66621_at	25	15	80613361	80613337	25	1	MLT1F2	LTR/ERVL-MaLR	80613703	80613173	FAH	80444832	80479288	RP11-210M15.2	80695917	80637195
94399	61439_at	25	2	232358421	232358397	25	1	Charlie8	DNA/hAT-Charlie	232360147	232358165	NCL	232348352	232318242	NMUR1	232395206	232387871
95369	58538_at	25	5	79904756	79904732	25	1	MLT1E1A	LTR/ERVL-MaLR	79904778	79904398	ANKRD34B	79866307	79852574	DHFR	79950802	79922047
94676	52007_at	25					2	MIRb	SINE/MIR
94220	60976_r_at	25	19	51725433	51725457	25	1	L1ME1	LINE/L1	51724543	51726098	SIGLEC7	51645556	51656783	CD33	51728320	51747115
94164	61652_at	25	3	44533519	44533495	25	1	MER95	LTR/ERV1	44533640	44533243	ZNF445	44519162	44481262	ZNF852	44552128	44540462
94479	63711_f_at	25					2	LTR15	LTR/ERV1
94545	65285_r_at	25	1	120451936	120451912	25	1	L1ME3	LINE/L1	120452278	120451896	ADAM30	120439118	120436156	NOTCH2	120612240	120454176
94553	57420_at	25	3	47214127	47214151	25	1	L1ME3E	LINE/L1	47213888	47214255	SETD2	47205457	47057919	KIF9	47324941	47269516
94554	57420_at	25	3	47214128	47214152	25	1	L1ME3E	LINE/L1	47213888	47214255	SETD2	47205457	47057919	KIF9	47324941	47269516
95722	65349_at	25	19	28215314	28215290	25	1	ALR/Alpha	Satellite/centr	28218421	28212101	ZNF254	24216276	24312654	UQCRFS1	29704448	29698173
95683	60098_at	25	3	46959335	46959311	25	1	L1MD2	LINE/L1	46959616	46959270	AC109583.1	46930171	46927699	CCDC12	47023500	46963216
95744	58472_f_at	25					2	LTR7B	LTR/ERV1
95743	58472_f_at	25					2	LTR7B	LTR/ERV1
96965	62782_r_at	25	9	129805395	129805419	25	1	L1MC3	LINE/L1	129804572	129806533	RALGPS1	129677053	129985445	ANGPTL2	129885162	129849611
95549	66636_at	25	3	81149058	81149082	25	1	MIRb	SINE/MIR	81149052	81149192	ROBO1	79816965	78646390	GBE1	81811312	81538850
95548	60190_at	25	3	172220550	172220526	25	1	MIR	SINE/MIR	172220692	172220452	GHSR	172166246	172162923	TNFSF10	172241297	172223298
95601	55858_at	25					2	HERVK-int	LTR/ERVK
95854	56969_f_at	25					2	HERVIP10FH-int	LTR/ERV1
95905	55234_at	25	10	29725047	29725071	25	1	MER21C	LTR/ERVL	29724929	29725529	LYZL1	29577990	29607257	SVIL	30025710	29746267
97268	62082_g_at	25	1	9682113	9682137	25	1	LTR8A	LTR/ERV1	9681741	9682369	TMEM201	9648932	9674935	PIK3CD	9711790	9789172
97231	52208_at	25	13	114626081	114626057	25	1	MER4D	LTR/ERV1	114626307	114625999	GAS6	114567046	114523524	RASA3	114898086	114747194
97215	50828_at	25	3	51899010	51899033	24	1	MER65-int	LTR/ERV1	51898920	51899600	IQCF2	51895645	51897440	IQCF5	51909600	51907737
97267	66777_at	25	5	153769907	153769931	25	1	LTR64	LTR/ERV1	153769685	153770164	GALNT10	153570290	153800544	SAP30L	153825517	153835891
97037	66341_at	25					2	HERV9N-int	LTR/ERV1
95977	61509_at	25					2	L1MD2	LINE/L1
95978	66214_f_at	25	19	8741943	8741967	25	1	MER41A	LTR/ERV1	8741751	8742163	ADAMTS10	8675620	8645126	ACTL9	8809172	8807751
95993	50536_at	25					2	MER54A	LTR/ERVL
95999	61795_at	25	11	92838647	92838623	25	1	Harlequin-int	LTR/ERV1	92842059	92837153	MTNR1B	92702886	92718232	SLC36A4	92931130	92877341
96653	61132_at	25	5	137127324	137127300	25	1	Tigger17a	DNA/TcMar-Tigger	137127448	137126833	HNRNPA0	137090039	137087075	MYOT	137203480	137223540
98407	66104_r_at	25	11	66667231	66667207	24	1	L1MB8	LINE/L1	66667646	66667107	LRFN4	66624118	66627946	C11orf86	66742748	66744475
98441	57426_at	25	2	169778253	169778229	25	1	HAL1	LINE/L1	169778356	169777960	G6PC2	169757750	169766505	ABCB11	169887832	169779448
96836	61439_at	25	2	232358407	232358383	25	1	Charlie8	DNA/hAT-Charlie	232360147	232358165	NCL	232348352	232318242	NMUR1	232395206	232387871
96821	63095_at	25	19	52898610	52898586	25	1	L1MD	LINE/L1	52898653	52898486	ZNF880	52873170	52889048	ZNF528	52901102	52921665
96886	59230_at	25	3	172996761	172996785	25	1	HERVH48-int	LTR/ERV1	172996542	172999301	SPATA16	172859058	172607148	NLGN1	173114074	174004434
99624	51441_f_at	25	17	39269015	39269039	25	1	MER4-int	LTR/ERV1	39268975	39270173	KRTAP4-9	39261584	39262740	KRTAP4-11	39274606	39273433
99636	63711_f_at	25	11	65134787	65134763	25	1	LTR15	LTR/ERV1	65134833	65134467	TIGD3	65122238	65125084	SLC25A45	65151172	65142663
98084	52418_f_at	25					2	LTR61	LTR/ERV1
98085	52418_f_at	25					2	LTR61	LTR/ERV1
98121	66621_at	25	15	80613221	80613197	25	1	MLT1F2	LTR/ERVL-MaLR	80613703	80613173	FAH	80444832	80479288	RP11-210M15.2	80695917	80637195
98297	50619_at	25	6	28064311	28064335	25	1	LTR48B	LTR/ERV1	28064223	28064752	ZNF165	28048753	28057341	ZSCAN16	28092338	28097860
98335	58122_at	25	14	101589627	101589651	25	1	L1ME3	LINE/L1	101589428	101589826	AL117190.3	101359265	101360646	DIO3	102027688	102029789
97157	66255_at	25	5	133844759	133844783	25	1	L2c	LINE/L2	133844665	133844895	CDKN2AIPNL	133747589	133737778	PHF15	133860003	133918918
98474	49944_at	25	5	131622364	131622340	25	1	LTR57-int	LTR/ERVL	131623099	131621495	PDLIM4	131593364	131609147	SLC22A4	131630136	131679899
98503	56850_at	25	2	155436686	155436710	25	1	L1MCb	LINE/L1	155436479	155437626	GALNT13	154728426	155310361	KCNJ3	155554811	155714863
98511	66923_at	25	6	17060747	17060723	25	1	LTR33	LTR/ERVL	17060965	17060475	ATXN1	16761722	16299343	STMND1	17102489	17131603
99511	65285_r_at	25	1	120452026	120452002	25	1	L1ME3	LINE/L1	120452278	120451896	ADAM30	120439118	120436156	NOTCH2	120612240	120454176
98147	60023_r_at	25					2	HERVH-int	LTR/ERV1
98216	59259_at	25	12	22709035	22709059	25	1	L1MC5	LINE/L1	22708771	22709484	C2CD5	22697480	22601517	ETNK1	22778009	22843599
99213	60142_at	25	21	47471348	47471372	25	1	Charlie1a	DNA/hAT-Charlie	47471325	47471845	COL6A1	47401651	47424964	COL6A2	47518011	47552763
98002	61421_r_at	25	1	233455712	233455688	25	1	Charlie1a	DNA/hAT-Charlie	233455879	233455444	PCNXL2	233431459	233119881	MLK4	233463514	233520894
99467	66182_at	25	8	47567649	47567673	25	1	HERVK22-int	LTR/ERVK	47566095	47567848	HGSNAT	42995556	43057998	KIAA0146	48173167	48648868
99419	61420_f_at	25	1	233455762	233455738	25	1	Charlie1a	DNA/hAT-Charlie	233455879	233455444	PCNXL2	233431459	233119881	MLK4	233463514	233520894
99471	53188_at	25	6	2483171	2483195	25	1	MamGypLTR3	LTR/Gypsy	2482913	2483365	GMDS	2245926	1624041	C6orf195	2634837	2622147
99466	66182_at	25	8	47567648	47567672	25	1	HERVK22-int	LTR/ERVK	47566095	47567848	HGSNAT	42995556	43057998	KIAA0146	48173167	48648868
99432	56863_r_at	25					2	L1M1	LINE/L1
99398	64791_at	25	7	66809940	66809964	25	1	MER61E	LTR/ERV1	66809802	66810364	TYW1	66460160	66704501	AUTS2	69063905	70258054
99349	59923_f_at	25					2	MER41-int	LTR/ERV1
99343	55577_at	25	3	48656373	48656397	25	1	Arthur1	DNA/hAT-Tip100	48656311	48656768	UQCRC1	48648409	48636435	TMEM89	48659288	48658192
99716	56050_at	25	17	29292515	29292539	25	1	Charlie2a	DNA/hAT-Charlie	29292427	29292622	ADAP2	29233362	29286340	RNF135	29295803	29326929
99747	56050_at	25	17	29292538	29292562	25	1	Charlie2a	DNA/hAT-Charlie	29292427	29292622	ADAP2	29233362	29286340	RNF135	29295803	29326929
101088	56850_at	25	2	155436681	155436705	25	1	L1MCb	LINE/L1	155436479	155437626	GALNT13	154728426	155310361	KCNJ3	155554811	155714863
101067	66447_f_at	25					2	MER41-int	LTR/ERV1
100660	58518_g_at	25	14	101381177	101381200	24	1	MER54A	LTR/ERVL	101380942	101381683	AL117190.3	101359265	101360646	DIO3	102027688	102029789
100701	58960_r_at	25	1	94319519	94319543	25	1	L1ME4b	LINE/L1	94319420	94319883	BCAR3	94312706	94027347	DNTTIP2	94345474	94333373
100740	62782_r_at	25					2	L1MC1	LINE/L1
100694	61435_at	25	17	38629764	38629788	25	1	L2b	LINE/L2	38629587	38629799	IGFBP4	38599702	38613983	TNS4	38657849	38632080
100926	66654_at	25	2	200747390	200747366	25	1	MLT1H1	LTR/ERVL-MaLR	200747613	200747099	AC073043.2	200715896	200625267	C2orf69	200775979	200820658
100933	63499_at	25	10	43011954	43011930	25	1	L1MC4a	LINE/L1	43012113	43011733	AL133216.1	38717074	38736820	ZNF33B	43134016	43069633
100905	61964_r_at	25	7	128106170	128106194	25	1	L1ME4b	LINE/L1	128106076	128106445	HILPDA	128095903	128098472	FAM71F2	128312342	128326929
100956	52852_r_at	25	3	186197699	186197723	25	1	MER31-int	LTR/ERV1	186197166	186197837	DGKG	186080026	185823457	CRYGS	186264491	186256230
101021	61504_r_at	25	19	58032216	58032240	25	1	L1ME1	LINE/L1	58032186	58032270	ZNF773	58011283	58029772	ZNF549	58038693	58068910
101029	61609_at	25	6	29765214	29765238	25	1	MLT1F1	LTR/ERVL-MaLR	29764925	29765470	HLA-F	29690552	29706305	HLA-G	29794744	29798902
100840	61384_r_at	25	10	103495747	103495723	25	1	Charlie1b	DNA/hAT-Charlie	103495966	103495475	FBXW4	103455052	103370423	FGF8	103535854	103529899
102105	65349_at	25	19	28215301	28215277	25	1	ALR/Alpha	Satellite/centr	28218421	28212101	ZNF254	24216276	24312654	UQCRFS1	29704448	29698173
102166	57479_s_at	25	5	29921378	29921354	25	1	HUERS-P3-int	LTR/ERV1	29923558	29921172	CDH9	27121257	26880709	CDH6	31193857	31329253
102169	57479_s_at	25	5	29921369	29921345	25	1	HUERS-P3-int	LTR/ERV1	29923558	29921172	CDH9	27121257	26880709	CDH6	31193857	31329253
100558	64715_f_at	25					2	MER9B	LTR/ERVK
100604	60165_at	25	6	56923651	56923675	25	1	Charlie5	DNA/hAT-Charlie	56922925	56924108	KIAA1586	56911347	56920023	ZNF451	56951642	57035105
102082	56019_f_at	25					2	Harlequin-int	LTR/ERV1
100546	50878_r_at	25	19	58814898	58814922	25	1	L1ME4b	LINE/L1	58814796	58814960	ZNF8	58790317	58807254	ZSCAN22	58838385	58853698
99824	61611_at	25	4	123634320	123634344	25	1	Ricksha_c	DNA/MULE-MuDR	123632755	123634495	IL21	123542224	123533783	BBS12	123653857	123666098
100537	50878_r_at	25	19	58814890	58814914	25	1	L1ME4b	LINE/L1	58814796	58814960	ZNF8	58790317	58807254	ZSCAN22	58838385	58853698
100509	61439_at	25	2	232358416	232358392	25	1	Charlie8	DNA/hAT-Charlie	232360147	232358165	NCL	232348352	232318242	NMUR1	232395206	232387871
99832	51466_at	25					2	MER52A	LTR/ERV1
102293	57420_at	25	3	47214124	47214148	25	1	L1ME3E	LINE/L1	47213888	47214255	SETD2	47205457	47057919	KIF9	47324941	47269516
102290	58097_at	25	8	6561670	6561646	25	1	L1ME3G	LINE/L1	6561789	6561605	ANGPT2	6420930	6357172	AGPAT5	6565878	6617184
102280	52208_at	25	13	114626393	114626369	25	1	MER49	LTR/ERV1	114626616	114626365	GAS6	114567046	114523524	RASA3	114898086	114747194
102238	50319_at	25	9	99465291	99465315	25	1	L1MCa	LINE/L1	99465142	99465559	AAED1	99417585	99401859	ZNF510	99540411	99518147
102237	61790_f_at	25					2	LTR5B	LTR/ERVK
102256	52852_r_at	25	3	186197697	186197721	25	1	MER31-int	LTR/ERV1	186197166	186197837	DGKG	186080026	185823457	CRYGS	186264491	186256230
101953	56608_at	25					2	LTR7B	LTR/ERV1
103372	57645_at	25	10	50659393	50659370	24	1	L1MB8	LINE/L1	50661448	50659157	DRGX	50603497	50572237	ERCC6	50747584	50663414
103358	52096_at	25	7	41976127	41976151	25	1	LTR16	LTR/ERVL	41976093	41976518	INHBA	41742706	41724712	GLI3	42277469	42000548
103409	60976_r_at	25	19	51725354	51725378	25	1	L1ME1	LINE/L1	51724543	51726098	SIGLEC7	51645556	51656783	CD33	51728320	51747115
101872	60928_i_at	25	2	173102340	173102364	25	1	L1M5	LINE/L1	173102184	173102446	DLX2	172967628	172964167	ITGA6	173292082	173371181
101880	61008_r_at	25	3	131179475	131179451	25	1	L1M5	LINE/L1	131179942	131179391	NUDT16	131100515	131107674	MRPL3	131221827	131181056
101811	62472_at	25	5	127302405	127302381	25	1	LTR1B	LTR/ERV1	127302595	127301797	CTXN3	126984736	126994322	SLC12A2	127419458	127525380
101824	50878_r_at	25	19	58814888	58814912	25	1	L1ME4b	LINE/L1	58814796	58814960	ZNF8	58790317	58807254	ZSCAN22	58838385	58853698
101860	61032_at	25	5	131981920	131981944	25	1	L2a	LINE/L2	131981892	131982225	RAD50	131891711	131980313	IL13	131991955	131996802
104356	55733_at	25	6	84676778	84676802	25	1	HAL1M8	LINE/L1	84676432	84677104	CYB5R4	84569362	84670146	MRAP2	84743475	84800600
103466	60409_r_at	25	16	47740454	47740478	25	1	L1M6	LINE/L1	47740325	47740596	PHKB	47495034	47735434	ABCC12	48189929	48116884
103504	52366_at	25	12	119698770	119698746	25	1	LTR47A	LTR/ERVL	119698864	119698461	HSPB8	119616447	119658936	CCDC60	119772517	119978852
103526	55921_at	25					2	D20S16	Satellite
104740	60409_r_at	25	16	47740486	47740510	25	1	L1M6	LINE/L1	47740325	47740596	PHKB	47495034	47735434	ABCC12	48189929	48116884
104745	52402_at	25	14	85660411	85660435	25	1	MLT1H1	LTR/ERVL-MaLR	85660009	85660552	SEL1L	82000205	81937893	RP11-497E19.2	85994943	85995730
104881	60911_at	25	2	202043971	202043995	25	1	MER52C	LTR/ERV1	202043387	202044203	CFLAR	201980827	202029033	CASP10	202047604	202094129
104882	60911_at	25	2	202043970	202043994	25	1	MER52C	LTR/ERV1	202043387	202044203	CFLAR	201980827	202029033	CASP10	202047604	202094129
104790	66628_at	25	13	45458723	45458699	25	1	MLT1G1	LTR/ERVL-MaLR	45459052	45458487	TSC22D1	45151283	45007655	NUFIP1	45563618	45513384
104876	51564_at	25	5	6706946	6706970	25	1	MLT1J2	LTR/ERVL-MaLR	6706782	6707223	SRD5A1	6633456	6669675	PAPD7	6714718	6757161
103331	61216_at	25	7	12579409	12579385	25	1	LOR1b	LTR/ERV1	12579693	12579237	VWDE	12443567	12370511	SCIN	12610203	12693228
103323	52715_r_at	25	6	107201086	107201062	25	1	L1ME3	LINE/L1	107201634	107200977	QRSL1	107077453	107116292	C6orf203	107349407	107372546
103324	52715_r_at	25	6	107201085	107201061	25	1	L1ME3	LINE/L1	107201634	107200977	QRSL1	107077453	107116292	C6orf203	107349407	107372546
104489	52715_r_at	25	6	107201084	107201060	25	1	L1ME3	LINE/L1	107201634	107200977	QRSL1	107077453	107116292	C6orf203	107349407	107372546
104497	51495_at	25	1	30733788	30733812	25	1	LTR38	LTR/ERV1	30733537	30734095	PTPRU	29563028	29653325	MATN1	31196434	31184124
104485	66636_at	25	3	81149136	81149160	25	1	MIRb	SINE/MIR	81149052	81149192	ROBO1	79816965	78646390	GBE1	81811312	81538850
103123	65230_at	25					2	HERV17-int	LTR/ERV1
106198	53453_at	25	4	20137137	20137113	25	1	LTR33	LTR/ERVL	20137198	20136967	LCORL	18023499	17844839	SLIT2	20254883	20622184
106149	63711_f_at	25	11	65134714	65134690	25	1	LTR15	LTR/ERV1	65134833	65134467	TIGD3	65122238	65125084	SLC25A45	65151172	65142663
104955	66275_at	25	13	30990599	30990575	25	1	Charlie1b	DNA/hAT-Charlie	30990740	30990293	KATNAL1	30881621	30776767	HMGB1	31191734	31032884
104928	49398_at	25	18	55211902	55211878	25	1	MER63C	DNA/hAT-Blackjack	55212050	55211547	ONECUT2	55102917	55158530	FECH	55254004	55215515
104925	66722_at	25	4	115633736	115633760	25	1	MLT1J2-int	LTR/ERVL-MaLR	115633300	115634520	UGT8	115519611	115599380	NDST4	116035032	115748919
104939	62899_at	25	6	25107785	25107761	24	1	L2a	LINE/L2	25107796	25107300	FAM65B	25042238	24797601	LRRC16A	25279306	25620758
104930	61418_at	25	6	167394957	167394933	25	1	MER63B	DNA/hAT-Blackjack	167394994	167394580	RNASET2	167370679	167342992	FGFR1OP	167412670	167455906
104472	53320_at	25	2	113030494	113030470	25	1	MER67B	LTR/ERV1	113030837	113030224	ZC3H8	113012713	112973254	ZC3H6	113033171	113097640
104391	57632_at	25	1	229399901	229399877	25	1	L2a	LINE/L2	229399986	229399720	TMEM78	229385383	229387557	RAB4A	229406822	229441641
104462	66636_at	25	3	81149135	81149159	25	1	MIRb	SINE/MIR	81149052	81149192	ROBO1	79816965	78646390	GBE1	81811312	81538850
104461	66636_at	25	3	81149134	81149158	25	1	MIRb	SINE/MIR	81149052	81149192	ROBO1	79816965	78646390	GBE1	81811312	81538850
104484	66636_at	25	3	81149137	81149161	25	1	MIRb	SINE/MIR	81149052	81149192	ROBO1	79816965	78646390	GBE1	81811312	81538850
104483	66636_at	25	3	81149138	81149162	25	1	MIRb	SINE/MIR	81149052	81149192	ROBO1	79816965	78646390	GBE1	81811312	81538850
106113	66685_at	25	8	48169777	48169753	25	1	L1MC5a	LINE/L1	48169831	48169593	HGSNAT	42995556	43057998	KIAA0146	48173167	48648868
105831	61829_at	25	20	57551428	57551404	25	1	MLT1F1	LTR/ERVL-MaLR	57551532	57551042	GNAS	57414773	57486247	NELFCD	57556263	57570188
105913	66636_at	25	3	81149146	81149170	25	1	MIRb	SINE/MIR	81149052	81149192	ROBO1	79816965	78646390	GBE1	81811312	81538850
105857	60959_at	25	12	94291353	94291377	25	1	LTR54B	LTR/ERV1	94291268	94291526	CRADD	94071151	94288616	PLXNC1	94542499	94701451
105899	50769_at	25	X	86962089	86962065	25	1	BLACKJACK	DNA/hAT-Blackjack	86962179	86961923	KLHL4	86772752	86925050	CPXCR1	88002226	88009786
107051	64840_at	25	3	25896105	25896081	25	1	LTR16A	LTR/ERVL	25896465	25896043	OXSM	25824408	25836025	LINC00692	25915191	25900024
107007	56464_at	25	6	159469462	159469486	25	1	L2c	LINE/L2	159469366	159469625	TAGAP	159466184	159455500	FNDC1	159590429	159693141
107005	60576_at	25	X	64070600	64070624	25	1	LTR21C	LTR/ERVL	64070568	64070839	MTMR8	63615333	63444187	ZC4H2	64254593	64136250
107449	52852_r_at	25	3	186197399	186197423	25	1	MER31-int	LTR/ERV1	186197166	186197837	DGKG	186080026	185823457	CRYGS	186264491	186256230
107453	66654_at	25	2	200747395	200747371	25	1	MLT1H1	LTR/ERVL-MaLR	200747613	200747099	AC073043.2	200715896	200625267	C2orf69	200775979	200820658
107383	65349_at	25	19	28215239	28215215	25	1	ALR/Alpha	Satellite/centr	28218421	28212101	ZNF254	24216276	24312654	UQCRFS1	29704448	29698173
108167	58004_at	25	15	100235466	100235490	25	1	L1MC4a	LINE/L1	100235359	100235746	AC015660.1	100038578	100038447	LYSMD4	100273766	100255902
107185	61032_at	25	5	131981957	131981981	25	1	L2a	LINE/L2	131981892	131982225	RAD50	131891711	131980313	IL13	131991955	131996802
107184	61032_at	25	5	131981958	131981982	25	1	L2a	LINE/L2	131981892	131982225	RAD50	131891711	131980313	IL13	131991955	131996802
107202	61654_at	25					2	LTR48B	LTR/ERV1
107218	55733_at	25	6	84676777	84676801	25	1	HAL1M8	LINE/L1	84676432	84677104	CYB5R4	84569362	84670146	MRAP2	84743475	84800600
107175	58975_at	25	16	9060654	9060678	25	1	L2b	LINE/L2	9060584	9060713	USP7	9058371	8985951	C16orf72	9185505	9215497
107354	63188_at	25	20	48779538	48779514	25	1	MLT1J	LTR/ERVL-MaLR	48779662	48779301	TMEM189	48770335	48697663	CEBPB	48807376	48809212
108279	65099_at	25	3	150183796	150183820	25	1	L1ME3G	LINE/L1	150183784	150183973	TSC22D2	150126122	150177903	SERP1	150321015	150259781
108256	58004_at	25	15	100235538	100235562	25	1	L1MC4a	LINE/L1	100235359	100235746	AC015660.1	100038578	100038447	LYSMD4	100273766	100255902
109676	49427_at	25	3	144744493	144744517	25	1	MLT1G1	LTR/ERVL-MaLR	144744336	144744604	C3orf58	143690640	143767561	AC107021.1	145782358	145784156
109725	61032_at	25	5	131981944	131981968	25	1	L2a	LINE/L2	131981892	131982225	RAD50	131891711	131980313	IL13	131991955	131996802
109510	60928_i_at	25	2	173102343	173102367	25	1	L1M5	LINE/L1	173102184	173102446	DLX2	172967628	172964167	ITGA6	173292082	173371181
109458	58975_at	25	16	9060625	9060649	25	1	L2b	LINE/L2	9060584	9060713	USP7	9058371	8985951	C16orf72	9185505	9215497
109509	60928_i_at	25	2	173102342	173102366	25	1	L1M5	LINE/L1	173102184	173102446	DLX2	172967628	172964167	ITGA6	173292082	173371181
109527	51441_f_at	25	17	39248745	39248769	25	1	MER4-int	LTR/ERV1	39247977	39249878	KRTAP4-7	39240459	39241396	KRTAP4-8	39254393	39253233
108332	64840_at	25	3	25896104	25896080	25	1	LTR16A	LTR/ERVL	25896465	25896043	OXSM	25824408	25836025	LINC00692	25915191	25900024
110750	61420_f_at	25	1	233455800	233455776	25	1	Charlie1a	DNA/hAT-Charlie	233455879	233455444	PCNXL2	233431459	233119881	MLK4	233463514	233520894
107164	AFFX-HUMRGE/M10098_M_at	25					2	SSU-rRNA_Hsa	rRNA
107134	59628_at	25	19	52899143	52899119	25	1	MER70A	LTR/ERVL	52899182	52898733	ZNF880	52873170	52889048	ZNF528	52901102	52921665
107158	61652_at	25	3	44533467	44533443	25	1	MER95	LTR/ERV1	44533640	44533243	ZNF445	44519162	44481262	ZNF852	44552128	44540462
107157	65314_f_at	25					2	MLT1H	LTR/ERVL-MaLR
108649	64976_i_at	25	2	26528204	26528228	25	1	HERV15-int	LTR/ERV1	26527306	26528408	HADHB	26466038	26513336	GPR113	26569685	26531041
108637	61791_r_at	25					2	LTR5A	LTR/ERVK
108636	61791_r_at	25	15	98172758	98172734	25	1	LTR5A	LTR/ERVK	98173361	98172332	SPATA8	97326619	97328845	RP11-82I10.1	98417780	98285448
108638	57479_s_at	25	5	29921370	29921346	25	1	HUERS-P3-int	LTR/ERV1	29923558	29921172	CDH9	27121257	26880709	CDH6	31193857	31329253
109865	62667_i_at	25	8	6561042	6561018	25	1	Charlie1a	DNA/hAT-Charlie	6561263	6560274	ANGPT2	6420930	6357172	AGPAT5	6565878	6617184
109866	62667_i_at	25	8	6561041	6561017	25	1	Charlie1a	DNA/hAT-Charlie	6561263	6560274	ANGPT2	6420930	6357172	AGPAT5	6565878	6617184
109864	62667_i_at	25	8	6561043	6561019	25	1	Charlie1a	DNA/hAT-Charlie	6561263	6560274	ANGPT2	6420930	6357172	AGPAT5	6565878	6617184
109570	59674_f_at	25					2	LTR15	LTR/ERV1
109612	65099_at	25	3	150183738	150183762	25	1	MER44C	DNA/TcMar-Tigger	150183698	150183773	TSC22D2	150126122	150177903	SERP1	150321015	150259781
111212	57479_s_at	25	5	29921377	29921353	25	1	HUERS-P3-int	LTR/ERV1	29923558	29921172	CDH9	27121257	26880709	CDH6	31193857	31329253
111207	61603_at	25	3	42976005	42975981	25	1	L1MEc	LINE/L1	42976137	42975726	ZNF662	42947223	42960825	FAM198A	43020759	43101703
111286	49398_at	25	18	55211992	55211968	25	1	MER63C	DNA/hAT-Blackjack	55212050	55211547	ONECUT2	55102917	55158530	FECH	55254004	55215515
108527	58560_f_at	25					2	LTR61	LTR/ERV1
108537	52877_r_at	25	15	59291321	59291345	25	1	Charlie1	DNA/hAT-Charlie	59290661	59291541	SLTM	59225852	59171244	CCNB2	59397277	59417244
112215	60576_at	25					2	LTR21B	LTR/ERV1
112172	61421_r_at	25	1	233455824	233455800	25	1	Charlie1a	DNA/hAT-Charlie	233455879	233455444	PCNXL2	233431459	233119881	MLK4	233463514	233520894
112159	54137_at	25	5	1864002	1863978	25	1	MER50	LTR/ERV1	1864266	1863780	NDUFS6	1801514	1816719	IRX4	1887350	1877541
112225	49363_at	25	8	52935448	52935472	25	1	L2a	LINE/L2	52935386	52935510	AC090186.1	52730143	52730969	ST18	53373519	53023399
108762	61944_at	25	7	142969427	142969403	24	1	L1MD2	LINE/L1	142969680	142968989	GSTK1	142941186	142967947	TMEM139	142977050	142985141
108772	63234_at	25	11	18618781	18618805	25	1	LTR41C	LTR/ERVL	18618184	18618812	UEVLD	18610294	18551156	SPTY2D1	18656338	18627948
108739	63363_at	25	7	149244581	149244557	25	1	MER70B	LTR/ERVL	149244631	149244195	ZNF746	149194908	149169885	KRBA1	149411872	149431664
112268	60959_at	25	12	94291408	94291432	25	1	LTR54B	LTR/ERV1	94291268	94291526	CRADD	94071151	94288616	PLXNC1	94542499	94701451
112280	61753_at	25	9	95327366	95327390	25	1	L1MB3	LINE/L1	95327338	95327477	ECM2	95298937	95256365	IPPK	95432547	95375466
112298	61829_at	25	20	57551461	57551437	25	1	MLT1F1	LTR/ERVL-MaLR	57551532	57551042	GNAS	57414773	57486247	NELFCD	57556263	57570188
112294	60023_r_at	25	2	209768369	209768393	25	1	HERVH-int	LTR/ERV1	209767489	209769208	PTH2R	209224438	209719227	MAP2	210288782	210598842
112322	53329_at	25	1	158110338	158110314	25	1	L2c	LINE/L2	158110389	158110092	KIRREL	157963063	158070052	CD1D	158149737	158154686
110887	50288_at	25	10	47130576	47130600	25	1	LTR33	LTR/ERVL	47130370	47130828	NPY4R	47083534	47088320	FAM25B	47181681	47177204
110855	61435_at	25	17	38629758	38629782	25	1	L2b	LINE/L2	38629587	38629799	IGFBP4	38599702	38613983	TNS4	38657849	38632080
110996	AFFX-HUMRGE/M10098_M_at	25					2	SSU-rRNA_Hsa	rRNA
109813	65388_r_at	25					2	LTR10F	LTR/ERV1
109827	49373_at	25					2	MLT2B4	LTR/ERVL
110981	64581_at	25	1	193235347	193235371	25	1	Tigger6a	DNA/TcMar-Tigger	193234694	193235661	B3GALT2	193155784	193148175	KCNT2	196577541	196194909
110008	53826_at	25	1	157918084	157918060	25	1	MIR	SINE/MIR	157918228	157917974	CD5L	157868046	157800704	KIRREL	157963063	158070052
109994	51238_at	25	2	202312285	202312261	25	1	MLT1B	LTR/ERVL-MaLR	202312509	202312131	STRADB	202252581	202345569	ALS2CR11	202483901	202352148
110031	50256_r_at	25	9	119613700	119613724	25	1	L1ME3B	LINE/L1	119613485	119613737	TRIM32	119449581	119463579	TLR4	120466610	120479149
111303	51391_at	25	6	26991666	26991690	25	1	MLT1H	LTR/ERVL-MaLR	26991621	26991747	ZNF322	26659980	26636518	HIST1H2BJ	27100541	27094058
112057	61079_at	25	10	88692546	88692570	25	1	LTR103_Mam	LTR/ERV1?	88692309	88692620	BMPR1A	88516407	88684945	MMRN2	88729238	88695297
113518	56608_at	25	X	4458731	4458707	25	1	LTR7Y	LTR/ERV1	4458955	4458515	RP11-706O15.1	3761898	3735569	NLGN4X	6146904	5758678
113510	58538_at	25	5	79904639	79904615	25	1	MLT1E1A	LTR/ERVL-MaLR	79904778	79904398	ANKRD34B	79866307	79852574	DHFR	79950802	79922047
113492	59230_at	25					2	HERVH48-int	LTR/ERV1
113730	61724_at	25	10	81549339	81549315	25	1	LTR16A	LTR/ERVL	81549411	81549030	NUTM2B	81462983	81474437	NUTM2E	81601114	81610632
113689	49373_at	25	4	60714246	60714222	25	1	MLT2B4	LTR/ERVL	60714626	60714182	IGFBP7	57976551	57896939	LPHN3	62066976	62938184
113748	61429_at	25	3	187167574	187167598	25	1	LTR37A	LTR/ERV1	187167431	187167782	RTP4	187086120	187089864	SST	187388187	187386694
113759	59943_r_at	25	4	130033517	130033541	25	1	L1ME2	LINE/L1	130033286	130033794	C4orf33	130014472	130034487	RP11-62N21.1	133368390	133356957
112512	48812_at	25					2	LTR21A	LTR/ERV1
112513	48812_at	25					2	LTR21A	LTR/ERV1
112472	61384_r_at	25	10	103495749	103495725	25	1	Charlie1b	DNA/hAT-Charlie	103495966	103495475	FBXW4	103455052	103370423	FGF8	103535854	103529899
113452	66621_at	25	15	80613235	80613211	25	1	MLT1F2	LTR/ERVL-MaLR	80613703	80613173	FAH	80444832	80479288	RP11-210M15.2	80695917	80637195
113389	57502_at	25	12	70562445	70562421	25	1	MLT1H	LTR/ERVL-MaLR	70562614	70562130	MYRFL	70219084	70352877	CNOT2	70636774	70748773
113409	57573_at	25	11	45758220	45758196	25	1	MLT1H	LTR/ERVL-MaLR	45758380	45757939	CHST1	45687172	45670427	CTD-2210P24.4	45792983	45793909
113395	61421_r_at	25	1	233455820	233455796	25	1	Charlie1a	DNA/hAT-Charlie	233455879	233455444	PCNXL2	233431459	233119881	MLK4	233463514	233520894
113435	49363_at	25	8	52935155	52935179	25	1	L2a	LINE/L2	52934961	52935332	AC090186.1	52730143	52730969	ST18	53373519	53023399
113362	64164_at	25	14	95646164	95646188	25	1	MLT1J	LTR/ERVL-MaLR	95645938	95646294	DICER1	95624347	95552565	CLMN	95786243	95654735
113363	64164_at	25	14	95646165	95646189	25	1	MLT1J	LTR/ERVL-MaLR	95645938	95646294	DICER1	95624347	95552565	CLMN	95786243	95654735
113356	59674_f_at	25					2	LTR15	LTR/ERV1
113361	64164_at	25	14	95646163	95646187	25	1	MLT1J	LTR/ERVL-MaLR	95645938	95646294	DICER1	95624347	95552565	CLMN	95786243	95654735
112425	52208_at	25	13	114626263	114626239	25	1	MER4D	LTR/ERV1	114626307	114625999	GAS6	114567046	114523524	RASA3	114898086	114747194
112392	53329_at	25	1	158110356	158110332	25	1	L2c	LINE/L2	158110389	158110092	KIRREL	157963063	158070052	CD1D	158149737	158154686
114670	64608_i_at	25	1	160955811	160955787	25	1	LTR7B	LTR/ERV1	160955842	160955464	ITLN2	160924589	160914815	F11R	161008784	160965001
113616	58549_at	25	14	88584918	88584942	25	1	Zaphod	DNA/hAT-Tip100	88584914	88584988	GPR65	88471468	88478419	KCNK10	88793251	88649113
113617	58549_at	25	14	88584919	88584943	25	1	Zaphod	DNA/hAT-Tip100	88584914	88584988	GPR65	88471468	88478419	KCNK10	88793251	88649113
113615	58549_at	25	14	88584917	88584941	25	1	Zaphod	DNA/hAT-Tip100	88584914	88584988	GPR65	88471468	88478419	KCNK10	88793251	88649113
113657	58122_at	25	14	101589764	101589788	25	1	L1ME3	LINE/L1	101589428	101589826	AL117190.3	101359265	101360646	DIO3	102027688	102029789
114757	61753_at	25	9	95327409	95327433	25	1	L1MB3	LINE/L1	95327338	95327477	ECM2	95298937	95256365	IPPK	95432547	95375466
114725	62472_at	25	5	127302414	127302390	25	1	LTR1B	LTR/ERV1	127302595	127301797	CTXN3	126984736	126994322	SLC12A2	127419458	127525380
114885	49373_at	25	4	60714433	60714409	25	1	MLT2B4	LTR/ERVL	60714626	60714182	IGFBP7	57976551	57896939	LPHN3	62066976	62938184
114836	61180_f_at	25					2	MER4D1	LTR/ERV1
114893	52096_at	25	7	41976171	41976195	25	1	LTR16	LTR/ERVL	41976093	41976518	INHBA	41742706	41724712	GLI3	42277469	42000548
115104	52852_r_at	25	3	186197633	186197657	25	1	MER31-int	LTR/ERV1	186197166	186197837	DGKG	186080026	185823457	CRYGS	186264491	186256230
115031	53938_at	25	2	32090492	32090468	25	1	MIR3	SINE/MIR	32090555	32090383	XDH	31637581	31557187	DPY30	32264881	32092878
115040	61631_at	25	1	186390252	186390276	25	1	L1ME3F	LINE/L1	186389688	186390446	OCLM	186369704	186370587	PDC	186430254	186412698
113900	59943_r_at	25	16	5301590	5301614	25	1	L1ME2	LINE/L1	5301582	5301848	FAM86A	5147809	5134305	RBFOX1	6069095	7763340
113891	51238_at	25	2	202312321	202312297	25	1	MLT1B	LTR/ERVL-MaLR	202312509	202312131	STRADB	202252581	202345569	ALS2CR11	202483901	202352148
115969	52402_at	25	14	85660243	85660267	25	1	MLT1H1	LTR/ERVL-MaLR	85660009	85660552	SEL1L	82000205	81937893	RP11-497E19.2	85994943	85995730
117372	63307_at	25	2	219211305	219211329	25	1	L2c	LINE/L2	219211018	219211505	TMBIM1	219157309	219138915	C2orf62	219221579	219232822
117353	61430_at	25	14	96322041	96322017	25	1	MLT1K	LTR/ERVL-MaLR	96322165	96321870	TCL1A	96180533	96176304	C14orf132	96505661	96560417
115151	53852_at	25	2	112010522	112010498	25	1	L1M4	LINE/L1	112011186	112010184	BCL2L11	111876955	111926024	ANAPC1	112642267	112523848
115188	55858_at	25					2	HERVK-int	LTR/ERVK
115199	58179_at	25	6	4179284	4179308	25	1	MER101	LTR/ERV1	4179197	4179669	ECI2	4135831	4115923	CDYL	4706393	4955785
115855	58004_at	25	15	100235537	100235561	25	1	L1MC4a	LINE/L1	100235359	100235746	AC015660.1	100038578	100038447	LYSMD4	100273766	100255902
115148	66447_f_at	25					2	MER41C	LTR/ERV1
115863	64856_r_at	25	9	84525073	84525049	25	1	MER57-int	LTR/ERV1	84525601	84524228	TLE1	84304220	84198598	SPATA31D1	84603687	84610171
115934	56464_at	25	6	159469514	159469538	25	1	L2c	LINE/L2	159469366	159469625	TAGAP	159466184	159455500	FNDC1	159590429	159693141
117467	61944_at	25	7	142969437	142969413	24	1	L1MD2	LINE/L1	142969680	142968989	GSTK1	142941186	142967947	TMEM139	142977050	142985141
117468	61944_at	25	7	142969436	142969412	24	1	L1MD2	LINE/L1	142969680	142968989	GSTK1	142941186	142967947	TMEM139	142977050	142985141
117482	57960_at	25	11	130193826	130193850	25	1	MLT2B1	LTR/ERVL	130193524	130194031	ZBTB44	130184581	130096572	ADAMTS8	130298888	130274820
117487	64025_at	25					2	HERVH48-int	LTR/ERV1
117422	60023_r_at	25	2	209768358	209768382	25	1	HERVH-int	LTR/ERV1	209767489	209769208	PTH2R	209224438	209719227	MAP2	210288782	210598842
117421	60023_r_at	25	2	209768359	209768383	25	1	HERVH-int	LTR/ERV1	209767489	209769208	PTH2R	209224438	209719227	MAP2	210288782	210598842
117473	61384_r_at	25	10	103495744	103495720	25	1	Charlie1b	DNA/hAT-Charlie	103495966	103495475	FBXW4	103455052	103370423	FGF8	103535854	103529899
117474	61384_r_at	25	10	103495745	103495721	25	1	Charlie1b	DNA/hAT-Charlie	103495966	103495475	FBXW4	103455052	103370423	FGF8	103535854	103529899
117470	57574_at	25	8	23121831	23121855	25	1	LTR48	LTR/ERV1	23121660	23122319	CHMP7	23101150	23119512	R3HCC1	23127633	23153792
117475	61384_r_at	25	10	103495746	103495722	25	1	Charlie1b	DNA/hAT-Charlie	103495966	103495475	FBXW4	103455052	103370423	FGF8	103535854	103529899
117255	52336_at	25	13	111260546	111260570	25	1	MER101-int	LTR/ERV1	111259998	111260782	RAB20	111214080	111175417	CARKD	111267881	111292340
117256	52336_at	25	13	111260547	111260571	25	1	MER101-int	LTR/ERV1	111259998	111260782	RAB20	111214080	111175417	CARKD	111267881	111292340
117251	56464_at	25	6	159469513	159469537	25	1	L2c	LINE/L2	159469366	159469625	TAGAP	159466184	159455500	FNDC1	159590429	159693141
118463	54490_at	25	20	14865071	14865047	25	1	MLT1G1	LTR/ERVL-MaLR	14865093	14864854	FLRT3	14318262	14303634	KIF16B	16554078	16252749
118473	56949_at	25	2	64530351	64530327	25	1	Ricksha_c	DNA/MULE-MuDR	64531846	64529835	PELI1	64371588	64319786	LGALSL	64681103	64688515
118504	55577_at	25	3	48656480	48656504	25	1	Arthur1	DNA/hAT-Tip100	48656311	48656768	UQCRC1	48648409	48636435	TMEM89	48659288	48658192
118438	54490_at	25	20	14865057	14865033	25	1	MLT1G1	LTR/ERVL-MaLR	14865093	14864854	FLRT3	14318262	14303634	KIF16B	16554078	16252749
118409	51491_at	25	X	154207146	154207122	25	1	L1MA6	LINE/L1	154208495	154206867	F8A1	154114635	154116335	FUNDC2	154254255	154288578
118405	61420_f_at	25	1	233455765	233455741	25	1	Charlie1a	DNA/hAT-Charlie	233455879	233455444	PCNXL2	233431459	233119881	MLK4	233463514	233520894
117710	62082_g_at	25	1	9682310	9682334	25	1	LTR8A	LTR/ERV1	9681741	9682369	TMEM201	9648932	9674935	PIK3CD	9711790	9789172
117719	60400_at	25	9	98477726	98477750	25	1	MLT1J2	LTR/ERVL-MaLR	98477625	98478055	PTCH1	98279339	98205262	DKFZP434H0512	98534605	98537013
116080	61104_at	25	12	46954593	46954569	25	1	L1M5	LINE/L1	46954732	46954499	SLC38A2	46766650	46751972	SLC38A4	47226191	47158546
116131	65230_at	25					2	LTR17	LTR/ERV1
116129	61829_at	25	20	57551266	57551242	25	1	MLT1F1	LTR/ERVL-MaLR	57551532	57551042	GNAS	57414773	57486247	NELFCD	57556263	57570188
116116	53938_at	25	2	32090432	32090408	25	1	MIR3	SINE/MIR	32090555	32090383	XDH	31637581	31557187	DPY30	32264881	32092878
117152	53729_at	25	20	45304979	45304955	25	1	L1ME3A	LINE/L1	45305049	45304850	SLC13A3	45304714	45186463	TP53RK	45318418	45313004
116213	64772_at	25					2	MER54A	LTR/ERVL
116215	53052_at	25	4	37877648	37877672	25	1	LTR40a	LTR/ERVL	37877600	37878090	PGM2	37828255	37864558	TBC1D1	37892708	38140796
116183	58651_at	25					2	HERVK9-int	LTR/ERVK
118732	61654_at	25					2	LTR48B	LTR/ERV1
118739	61790_f_at	25					2	LTR5B	LTR/ERVK
118731	61654_at	25					2	LTR48B	LTR/ERV1
118735	50364_at	25	1	207600187	207600211	25	1	ERVL-E-int	LTR/ERVL	207600180	207600728	CD55	207494853	207534311	CR2	207627575	207663240
118740	61791_r_at	25					2	LTR5A	LTR/ERVK
118974	49930_at	25	7	54643986	54643962	25	1	LTR16C	LTR/ERVL	54644117	54643702	VSTM2A	54610018	54638773	SEC61G	54827667	54819943
119019	63712_r_at	25					2	LTR15	LTR/ERV1
119005	50004_at	25					2	HERVE_a-int	LTR/ERV1
116401	62355_at	25	10	125319486	125319510	25	1	MER63A	DNA/hAT-Blackjack	125319358	125319560	BUB3	124913793	124924886	GPR26	125425871	125454123
118772	61435_at	25	17	38629748	38629772	25	1	L2b	LINE/L2	38629587	38629799	IGFBP4	38599702	38613983	TNS4	38657849	38632080
118816	63467_f_at	25					2	AluY	SINE/Alu
117632	51238_at	25	1	88120671	88120695	24	1	MLT1B	LTR/ERVL-MaLR	88120662	88121040	LMO4	87794151	87812788	PKN2	89149905	89301938
118928	60190_at	25	3	172220586	172220563	24	1	MIR	SINE/MIR	172220692	172220452	GHSR	172166246	172162923	TNFSF10	172241297	172223298
119784	59674_f_at	25					2	LTR15	LTR/ERV1
119693	64772_at	25	X	101953124	101953148	25	1	MER54A	LTR/ERVL	101952890	101953765	GPRASP1	101906294	101914011	GPRASP2	101967104	101973607
119852	54498_at	25	19	20331632	20331608	25	1	LTR70	LTR/ERV1	20332477	20331250	ZNF486	20278037	20311299	AC078899.2	20378626	20379200
119853	55794_at	25	2	121807892	121807916	25	1	LTR67B	LTR/ERVL	121807799	121808321	GLI2	121493199	121750229	TFCP2L1	122042783	121974163
120023	59628_at	25	19	52899128	52899104	25	1	MER70A	LTR/ERVL	52899182	52898733	ZNF880	52873170	52889048	ZNF528	52901102	52921665
119981	53329_at	25	1	158110352	158110328	25	1	L2c	LINE/L2	158110389	158110092	KIRREL	157963063	158070052	CD1D	158149737	158154686
119923	60165_at	25	6	56923337	56923361	25	1	Charlie5	DNA/hAT-Charlie	56922925	56924108	KIAA1586	56911347	56920023	ZNF451	56951642	57035105
119899	65250_at	25	20	29653289	29653313	25	1	LTR53-int	LTR/ERVL	29652808	29653908	FRG1B	29611857	29634010	DEFB115	29845467	29847435
120228	53332_r_at	25	10	105623721	105623697	25	1	MER21B	LTR/ERVL	105623746	105623521	SH3PXD2A	105615301	105348285	OBFC1	105677963	105642300
120137	50637_at	25	11	35150731	35150755	25	1	MLT1J1	LTR/ERVL-MaLR	35150583	35150859	AL356215.1	35150215	35150091	CD44	35160417	35253949
120156	49930_at	25	7	54646137	54646113	25	1	ERVL-E-int	LTR/ERVL	54646620	54645900	VSTM2A	54610018	54638773	SEC61G	54827667	54819943
120103	61631_at	25	1	186390147	186390171	25	1	L1ME3F	LINE/L1	186389688	186390446	OCLM	186369704	186370587	PDC	186430254	186412698
121077	50288_at	25	10	47130655	47130679	25	1	LTR33	LTR/ERVL	47130370	47130828	NPY4R	47083534	47088320	FAM25B	47181681	47177204
120981	55733_at	25	6	84676780	84676804	25	1	HAL1M8	LINE/L1	84676432	84677104	CYB5R4	84569362	84670146	MRAP2	84743475	84800600
120292	63018_at	25					2	LTR8A	LTR/ERV1
121009	58518_g_at	25	14	101381270	101381294	25	1	MER54A	LTR/ERVL	101380942	101381683	AL117190.3	101359265	101360646	DIO3	102027688	102029789
120966	61132_at	25	5	137127279	137127255	25	1	Tigger17a	DNA/TcMar-Tigger	137127448	137126833	HNRNPA0	137090039	137087075	MYOT	137203480	137223540
122729	66375_at	25	4	54934234	54934258	25	1	MLT1A	LTR/ERVL-MaLR	54934067	54934366	AC110792.1	54927213	54927377	GSX2	54965690	54968672
122731	54654_at	25	5	29031281	29031257	25	1	LTR53	LTR/ERVL	29031424	29030981	CDH9	27121257	26880709	CDH6	31193857	31329253
122690	58042_at	25	2	216476456	216476480	25	1	L2c	LINE/L2	216476347	216476485	FN1	216300895	216225163	MREG	216898819	216809213
122767	58161_at	25	6	160090450	160090426	25	1	L1M2	LINE/L1	160090555	160090255	FNDC1	159590429	159693141	SOD2	160183561	160100096
121468	66238_s_at	25					2	LTR47B3	LTR/ERVL
121477	66341_at	25					2	HERV9-int	LTR/ERV1
121473	55165_at	25					2	Charlie3	DNA/hAT-Charlie
121472	58286_at	25	11	27751990	27752014	25	1	MLT1H1	LTR/ERVL-MaLR	27751830	27752347	BDNF	27743605	27676440	KIF18A	28129855	28042167
121582	61429_at	25	3	187167578	187167602	25	1	LTR37A	LTR/ERV1	187167431	187167782	RTP4	187086120	187089864	SST	187388187	187386694
121536	50600_at	25	3	104065404	104065380	25	1	L2	LINE/L2	104065609	104065160	ZPLD1	101818088	102198685	ALCAM	105085753	105295744
122267	51491_at	25	X	154207154	154207130	25	1	L1MA6	LINE/L1	154208495	154206867	F8A1	154114635	154116335	FUNDC2	154254255	154288578
122297	55733_at	25	6	84676775	84676799	25	1	HAL1M8	LINE/L1	84676432	84677104	CYB5R4	84569362	84670146	MRAP2	84743475	84800600
122305	64715_f_at	25					2	MER9B	LTR/ERVK
122649	49500_i_at	25	X	102171759	102171783	25	1	L1MC	LINE/L1	102171692	102171833	BHLHB9	101975616	102008468	RAB40AL	102192200	102193228
122612	65250_at	25	20	29653393	29653417	25	1	LTR53-int	LTR/ERVL	29652808	29653908	FRG1B	29611857	29634010	DEFB115	29845467	29847435
122606	57479_s_at	25	5	29921363	29921339	25	1	HUERS-P3-int	LTR/ERV1	29923558	29921172	CDH9	27121257	26880709	CDH6	31193857	31329253
122650	49500_i_at	25	X	102171760	102171784	25	1	L1MC	LINE/L1	102171692	102171833	BHLHB9	101975616	102008468	RAB40AL	102192200	102193228
125043	56019_f_at	25					2	Harlequin-int	LTR/ERV1
124973	55858_at	25					2	HERVK-int	LTR/ERVK
124965	60168_at	25	22	42433651	42433627	25	1	L1MA9	LINE/L1	42433854	42433170	WBP2NL	42394729	42454460	NAGA	42466846	42454358
122481	50619_at	25	6	28064415	28064439	25	1	LTR48B	LTR/ERV1	28064223	28064752	ZNF165	28048753	28057341	ZSCAN16	28092338	28097860
122854	59835_at	25	7	15108786	15108810	25	1	LTR37-int	LTR/ERV1	15108392	15108924	DGKB	15014402	14184674	AGMO	15601640	15239943
122817	50004_at	25					2	HERVE_a-int	LTR/ERV1
122777	61418_at	25	6	167394958	167394934	25	1	MER63B	DNA/hAT-Blackjack	167394994	167394580	RNASET2	167370679	167342992	FGFR1OP	167412670	167455906
122819	66182_at	25	8	47567582	47567606	25	1	HERVK22-int	LTR/ERVK	47566095	47567848	HGSNAT	42995556	43057998	KIAA0146	48173167	48648868
123740	65224_f_at	25	19	41961799	41961775	25	1	LTR8B	LTR/ERV1	41962129	41961753	C19orf69	41949063	41950670	CEACAM21	42055886	42093197
123617	61032_at	25	5	131981934	131981958	25	1	L2a	LINE/L2	131981892	131982225	RAD50	131891711	131980313	IL13	131991955	131996802
123676	60168_at	25	22	42433593	42433569	25	1	L1MA9	LINE/L1	42433854	42433170	WBP2NL	42394729	42454460	NAGA	42466846	42454358
123714	61420_f_at	25	1	233455758	233455734	25	1	Charlie1a	DNA/hAT-Charlie	233455879	233455444	PCNXL2	233431459	233119881	MLK4	233463514	233520894
123627	60976_r_at	25	19	51725310	51725334	25	1	L1ME1	LINE/L1	51724543	51726098	SIGLEC7	51645556	51656783	CD33	51728320	51747115
123620	61132_at	25					2	Tigger17a	DNA/TcMar-Tigger
121148	64521_at	25	14	74017334	74017358	25	1	LTR43	LTR/ERV1	74016922	74017516	ACOT1	74003818	74010498	ACOT2	74034324	74042357
124013	66341_at	25					2	HERV9N-int	LTR/ERV1
124012	51187_at	25	7	119781258	119781234	25	1	MLT1J2	LTR/ERVL-MaLR	119781435	119781044	ANKRD7	117854727	117882785	KCND2	119913722	120390385
123948	57960_at	25	11	130193888	130193912	25	1	MLT2B1	LTR/ERVL	130193524	130194031	ZBTB44	130184581	130096572	ADAMTS8	130298888	130274820
122434	58161_at	25	6	160090299	160090275	25	1	L1M2	LINE/L1	160090555	160090255	FNDC1	159590429	159693141	SOD2	160183561	160100096
122456	57573_at	25	11	45758303	45758279	25	1	MLT1H	LTR/ERVL-MaLR	45758380	45757939	CHST1	45687172	45670427	CTD-2210P24.4	45792983	45793909
122391	64976_i_at	25	2	26528202	26528226	25	1	HERV15-int	LTR/ERV1	26527306	26528408	HADHB	26466038	26513336	GPR113	26569685	26531041
122390	64976_i_at	25	2	26528201	26528225	25	1	HERV15-int	LTR/ERV1	26527306	26528408	HADHB	26466038	26513336	GPR113	26569685	26531041
122395	50769_at	25	X	86962099	86962075	25	1	BLACKJACK	DNA/hAT-Blackjack	86962179	86961923	KLHL4	86772752	86925050	CPXCR1	88002226	88009786
122392	64976_i_at	25	2	26528200	26528224	25	1	HERV15-int	LTR/ERV1	26527306	26528408	HADHB	26466038	26513336	GPR113	26569685	26531041
125221	50814_at	25	16	49290172	49290196	25	1	L1MC3	LINE/L1	49288705	49291161	RP11-22D3.1	49193419	49195934	CBLN1	49315742	49311828
125248	66655_at	25	14	22351537	22351513	25	1	HERVL40-int	LTR/ERVL	22352093	22350833	OR4E2	22133297	22134238	AE000662.92	23025534	23027939
123912	56464_at	25	6	159469545	159469569	25	1	L2c	LINE/L2	159469366	159469625	TAGAP	159466184	159455500	FNDC1	159590429	159693141
124017	55921_at	25					2	D20S16	Satellite
124102	52625_at	25	5	85193551	85193527	25	1	L1M1	LINE/L1	85194802	85193169	EDIL3	83680611	83236373	COX7C	85913721	85916779
124027	64581_at	25	1	193235211	193235235	25	1	Tigger6a	DNA/TcMar-Tigger	193234694	193235661	B3GALT2	193155784	193148175	KCNT2	196577541	196194909
124911	65011_r_at	25	3	141341488	141341512	25	1	LTR1F1	LTR/ERV1	141341225	141341978	RASA2	141205889	141334184	RNF7	141457046	141466402
124939	64608_i_at	25	1	160955815	160955791	25	1	LTR7B	LTR/ERV1	160955842	160955464	ITLN2	160924589	160914815	F11R	161008784	160965001
124882	65187_at	25	19	50449828	50449804	25	1	MER51E	LTR/ERV1	50450059	50449720	ATF5	50431959	50437192	SIGLEC11	50464429	50452242
125314	50769_at	25	X	86961964	86961940	25	1	BLACKJACK	DNA/hAT-Blackjack	86962179	86961923	KLHL4	86772752	86925050	CPXCR1	88002226	88009786
125306	61964_r_at	25	7	128106082	128106106	25	1	L1ME4b	LINE/L1	128106076	128106445	HILPDA	128095903	128098472	FAM71F2	128312342	128326929
125140	60165_at	25	6	56923427	56923451	25	1	Charlie5	DNA/hAT-Charlie	56922925	56924108	KIAA1586	56911347	56920023	ZNF451	56951642	57035105
125130	60646_at	25	5	131622777	131622753	25	1	LTR57-int	LTR/ERVL	131623099	131621495	PDLIM4	131593364	131609147	SLC22A4	131630136	131679899
124124	60408_i_at	25	16	47740487	47740511	25	1	L1M6	LINE/L1	47740325	47740596	PHKB	47495034	47735434	ABCC12	48189929	48116884
126261	64164_at	25	14	95646161	95646185	25	1	MLT1J	LTR/ERVL-MaLR	95645938	95646294	DICER1	95624347	95552565	CLMN	95786243	95654735
126316	52208_at	25	13	114626180	114626156	25	1	MER4D	LTR/ERV1	114626307	114625999	GAS6	114567046	114523524	RASA3	114898086	114747194
126326	55794_at	25	2	121807957	121807981	25	1	LTR67B	LTR/ERVL	121807799	121808321	GLI2	121493199	121750229	TFCP2L1	122042783	121974163
126335	AFFX-HUMRGE/M10098_5_at	25					2	SSU-rRNA_Hsa	rRNA
126407	64025_at	25	21	44337411	44337387	25	1	HERVH48-int	LTR/ERV1	44338136	44337230	NDUFV3	44299754	44329783	PKNOX1	44394620	44454172
126440	50637_at	25	4	134855801	134855825	25	1	MLT1J1	LTR/ERVL-MaLR	134855760	134856049	PCDH10	134070470	134129356	PABPC4L	135122903	135117488
127578	65314_f_at	25					2	MLT1H	LTR/ERVL-MaLR
127559	60146_at	25	9	92214413	92214389	25	1	L1ME4a	LINE/L1	92214628	92214319	SEMA4D	92113045	91975702	GADD45G	92219928	92221470
126586	52852_r_at	25	3	186197627	186197651	25	1	MER31-int	LTR/ERV1	186197166	186197837	DGKG	186080026	185823457	CRYGS	186264491	186256230
126511	50814_at	25					2	L1MC3	LINE/L1
126702	66519_at	25	10	128493052	128493028	25	1	MER77B	LTR/ERVL	128493280	128492664	C10orf90	128359079	128113566	DOCK1	128593978	129250781
126712	62667_i_at	25	8	6561119	6561095	25	1	Charlie1a	DNA/hAT-Charlie	6561263	6560274	ANGPT2	6420930	6357172	AGPAT5	6565878	6617184
126655	63712_r_at	25					2	LTR15	LTR/ERV1
126639	62355_at	25					2	MLT2B4	LTR/ERVL
126630	59076_at	25	1	43922479	43922503	25	1	L1ME3D	LINE/L1	43922307	43922650	HYI	43919660	43916824	PTPRF	43990858	44089343
126187	56509_r_at	25	13	34180759	34180735	25	1	L1M5	LINE/L1	34180797	34180567	STARD13	33924767	33677272	RFC3	34392186	34540695
127790	50319_at	25	9	99465169	99465193	25	1	L1MCa	LINE/L1	99465142	99465559	AAED1	99417585	99401859	ZNF510	99540411	99518147
127791	50319_at	25	9	99465170	99465194	25	1	L1MCa	LINE/L1	99465142	99465559	AAED1	99417585	99401859	ZNF510	99540411	99518147
127745	64609_f_at	25	1	160955817	160955793	25	1	LTR7B	LTR/ERV1	160955842	160955464	ITLN2	160924589	160914815	F11R	161008784	160965001
127531	65224_f_at	25	19	41961795	41961771	25	1	LTR8B	LTR/ERV1	41962129	41961753	C19orf69	41949063	41950670	CEACAM21	42055886	42093197
127443	AFFX-HUMRGE/M10098_5_at	25					2	SSU-rRNA_Hsa	rRNA
129106	57479_s_at	25	5	29921359	29921335	25	1	HUERS-P3-int	LTR/ERV1	29923558	29921172	CDH9	27121257	26880709	CDH6	31193857	31329253
129107	52625_at	25	5	85193473	85193449	25	1	L1M1	LINE/L1	85194802	85193169	EDIL3	83680611	83236373	COX7C	85913721	85916779
129137	49400_at	25	4	117674193	117674169	25	1	MLT1H	LTR/ERVL-MaLR	117674386	117673951	MTRNR2L13	117220016	117221520	TRAM1L1	118006736	118004718
129182	66685_at	25	8	48169779	48169755	25	1	L1MC5a	LINE/L1	48169831	48169593	HGSNAT	42995556	43057998	KIAA0146	48173167	48648868
127707	65224_f_at	25					2	LTR8A	LTR/ERV1
127706	65224_f_at	25					2	LTR8A	LTR/ERV1
127659	61814_at	25	12	126845408	126845432	24	1	LTR33A	LTR/ERVL	126845404	126845641	TMEM132B	125671382	126146917	TMEM132C	128751948	129192460
127688	54639_at	25	5	37872508	37872532	25	1	MLT1J	LTR/ERVL-MaLR	37872404	37872843	GDNF	37839788	37812779	EGFLAM	38258511	38465123
127716	50806_at	25	X	43224043	43224019	25	1	LTR33	LTR/ERVL	43224131	43223649	GPR82	41583408	41589388	MAOA	43515467	43606068
130334	55234_at	25	10	29724994	29725018	25	1	MER21C	LTR/ERVL	29724929	29725529	LYZL1	29577990	29607257	SVIL	30025710	29746267
127954	60006_at	25	1	149291393	149291417	25	1	MER49	LTR/ERV1	149291155	149291769	NBPF16	148739443	148758311	FCGR1C	149320441	149378365
127877	58122_at	25	14	101589618	101589642	25	1	L1ME3	LINE/L1	101589428	101589826	AL117190.3	101359265	101360646	DIO3	102027688	102029789
127848	60646_at	25	5	131622773	131622749	25	1	LTR57-int	LTR/ERVL	131623099	131621495	PDLIM4	131593364	131609147	SLC22A4	131630136	131679899
127842	61608_at	25	6	29765154	29765178	25	1	MLT1F1	LTR/ERVL-MaLR	29764925	29765470	HLA-F	29690552	29706305	HLA-G	29794744	29798902
127845	61608_at	25	6	29765184	29765208	25	1	MLT1F1	LTR/ERVL-MaLR	29764925	29765470	HLA-F	29690552	29706305	HLA-G	29794744	29798902
127900	50466_at	25	16	28614106	28614130	25	1	LTR43	LTR/ERV1	28613887	28614407	SULT1A2	28608430	28603264	SULT1A1	28634946	28616903
130460	66625_at	25	16	50878884	50878908	25	1	MLT1H	LTR/ERVL-MaLR	50878579	50879049	CYLD	50775961	50835846	SALL1	51185278	51169886
130427	48812_at	25					2	LTR21A	LTR/ERV1
130524	61585_at	25	14	50036172	50036148	25	1	MSTD	LTR/ERVL-MaLR	50036383	50036016	MDGA2	48144157	47308826	RPS29	50065408	50043390
130514	61611_at	25	4	123634318	123634342	25	1	Ricksha_c	DNA/MULE-MuDR	123632755	123634495	IL21	123542224	123533783	BBS12	123653857	123666098
130458	63757_at	25	5	82674924	82674948	25	1	HAL1ME	LINE/L1	82674819	82675179	XRCC4	82373317	82649606	VCAN	82767284	82878122
130456	53499_at	25	12	130502625	130502649	25	1	MIRb	SINE/MIR	130502525	130502669	TMEM132D	130388211	129556270	FZD10	130647004	130650285
130538	53499_at	25	12	130502604	130502628	25	1	MIRb	SINE/MIR	130502525	130502669	TMEM132D	130388211	129556270	FZD10	130647004	130650285
131431	61814_at	25	12	126845419	126845443	24	1	LTR33A	LTR/ERVL	126845404	126845641	TMEM132B	125671382	126146917	TMEM132C	128751948	129192460
129257	66654_at	25	2	200747322	200747298	25	1	MLT1H1	LTR/ERVL-MaLR	200747613	200747099	AC073043.2	200715896	200625267	C2orf69	200775979	200820658
129255	60330_at	25	2	75155788	75155764	25	1	MLT1G1	LTR/ERVL-MaLR	75156116	75155616	HK2	75061108	75120486	POLE4	75185619	75197255
129279	66801_at	25	16	5812581	5812605	25	1	L1ME4c	LINE/L1	5812209	5813024	FAM86A	5147809	5134305	RBFOX1	6069095	7763340
129194	61608_at	25	6	29765072	29765096	24	1	MLT1F1	LTR/ERVL-MaLR	29764925	29765470	HLA-F	29690552	29706305	HLA-G	29794744	29798902
129275	62049_r_at	25	6	169829629	169829605	25	1	MLT1J2-int	LTR/ERVL-MaLR	169829764	169829468	THBS2	169654139	169615875	WDR27	170102159	169857307
129204	60355_at	25	2	239464197	239464221	25	1	L1MD	LINE/L1	239464104	239464288	ASB1	239335383	239360891	TWIST2	239756673	239795893
130141	59674_f_at	25					2	LTR15	LTR/ERV1
130068	64811_at	25	21	28287831	28287807	25	1	L2a	LINE/L2	28288244	28287539	ADAMTS1	28217728	28208606	ADAMTS5	28338832	28290231
130078	61435_at	25	17	38629762	38629786	25	1	L2b	LINE/L2	38629587	38629799	IGFBP4	38599702	38613983	TNS4	38657849	38632080
130042	54490_at	25	20	14910053	14910029	25	1	MER21C	LTR/ERVL	14910526	14909728	FLRT3	14318262	14303634	KIF16B	16554078	16252749
128689	61753_at	25					2	L1MB3	LINE/L1
131715	53499_at	25	12	130502608	130502632	25	1	MIRb	SINE/MIR	130502525	130502669	TMEM132D	130388211	129556270	FZD10	130647004	130650285
131737	58538_at	25	5	79904741	79904717	25	1	MLT1E1A	LTR/ERVL-MaLR	79904778	79904398	ANKRD34B	79866307	79852574	DHFR	79950802	79922047
128803	52947_at	25	9	101703486	101703462	25	1	Charlie8	DNA/hAT-Charlie	101703654	101703161	GALNT12	101569981	101612363	COL15A1	101705461	101833069
128828	54921_at	25	8	9060118	9060142	25	1	LTR39	LTR/ERV1	9059649	9060434	RP11-10A14.4	9009252	9025646	TNKS	9413424	9639856
128827	66714_at	25	2	175916729	175916705	25	1	Zaphod	DNA/hAT-Tip100	175916849	175916278	CHN1	175870097	175664091	ATF2	176033110	175936978
129943	61439_at	25	2	232358479	232358455	25	1	Charlie8	DNA/hAT-Charlie	232360147	232358165	NCL	232348352	232318242	NMUR1	232395206	232387871
129944	61439_at	25	2	232358478	232358454	25	1	Charlie8	DNA/hAT-Charlie	232360147	232358165	NCL	232348352	232318242	NMUR1	232395206	232387871
128943	61654_at	25	10	88725535	88725511	25	1	LTR48B	LTR/ERV1	88725980	88725424	SNCG	88718375	88723017	ADIRF	88727949	88730672
128944	61654_at	25	10	88725536	88725512	25	1	LTR48B	LTR/ERV1	88725980	88725424	SNCG	88718375	88723017	ADIRF	88727949	88730672
128897	55733_at	25	6	84676737	84676761	25	1	HAL1M8	LINE/L1	84676432	84677104	CYB5R4	84569362	84670146	MRAP2	84743475	84800600
131633	56863_r_at	25	9	82956719	82956743	25	1	L1M1	LINE/L1	82956118	82959784	TLE4	82186688	82341658	TLE1	84304220	84198598
131637	61008_r_at	25	3	131179484	131179460	25	1	L1M5	LINE/L1	131179942	131179391	NUDT16	131100515	131107674	MRPL3	131221827	131181056
129018	50299_r_at	25					2	MER41-int	LTR/ERV1
129031	53052_at	25	4	37877610	37877634	25	1	LTR40a	LTR/ERVL	37877600	37878090	PGM2	37828255	37864558	TBC1D1	37892708	38140796
132695	61549_at	25	20	59044875	59044851	25	1	MLT1F1	LTR/ERVL-MaLR	59044934	59044699	C20orf197	58630980	58648008	CDH4	59827482	60515673
132638	61409_at	25	3	129994679	129994655	25	1	MER49	LTR/ERV1	129995155	129994249	TRH	129693148	129696781	COL6A5	130064359	130203688
132606	60146_at	25	9	92214485	92214461	25	1	L1ME4a	LINE/L1	92214628	92214319	SEMA4D	92113045	91975702	GADD45G	92219928	92221470
131493	54639_at	25	5	37874335	37874359	25	1	Tigger15a	DNA/TcMar-Tigger	37874015	37874420	GDNF	37839788	37812779	EGFLAM	38258511	38465123
130264	63712_r_at	25	11	65134672	65134648	25	1	LTR15	LTR/ERV1	65134833	65134467	TIGD3	65122238	65125084	SLC25A45	65151172	65142663
130275	50364_at	25	1	207600194	207600218	25	1	ERVL-E-int	LTR/ERVL	207600180	207600728	CD55	207494853	207534311	CR2	207627575	207663240
130298	56415_at	25	4	138601264	138601288	25	1	MLT1E2	LTR/ERVL-MaLR	138601108	138601530	PCDH18	138453648	138440072	SLC7A11	139163503	139085251
132717	61435_at	25	17	38629662	38629686	25	1	L2b	LINE/L2	38629587	38629799	IGFBP4	38599702	38613983	TNS4	38657849	38632080
132776	54921_at	25	8	9060095	9060119	25	1	LTR39	LTR/ERV1	9059649	9060434	RP11-10A14.4	9009252	9025646	TNKS	9413424	9639856
132745	64811_at	25	21	28287903	28287879	25	1	L2a	LINE/L2	28288244	28287539	ADAMTS1	28217728	28208606	ADAMTS5	28338832	28290231
135357	61079_at	25	10	88692521	88692545	25	1	LTR103_Mam	LTR/ERV1?	88692309	88692620	BMPR1A	88516407	88684945	MMRN2	88729238	88695297
132970	54137_at	25	5	1864049	1864025	25	1	MER50	LTR/ERV1	1864266	1863780	NDUFS6	1801514	1816719	IRX4	1887350	1877541
133001	53499_at	25	12	130502606	130502630	25	1	MIRb	SINE/MIR	130502525	130502669	TMEM132D	130388211	129556270	FZD10	130647004	130650285
132912	63712_r_at	25	11	65134649	65134625	25	1	LTR15	LTR/ERV1	65134833	65134467	TIGD3	65122238	65125084	SLC25A45	65151172	65142663
132842	53288_s_at	25					2	LTR8B	LTR/ERV1
133943	61420_f_at	25	1	233455796	233455772	25	1	Charlie1a	DNA/hAT-Charlie	233455879	233455444	PCNXL2	233431459	233119881	MLK4	233463514	233520894
134333	59076_at	25	1	43922548	43922572	25	1	L1ME3D	LINE/L1	43922307	43922650	HYI	43919660	43916824	PTPRF	43990858	44089343
134329	61611_at	25					2	Ricksha_c	DNA/MULE-MuDR
134355	61790_f_at	25					2	LTR5B	LTR/ERVK
133075	51459_at	25	3	61415473	61415497	25	1	L2b	LINE/L2	61415464	61415585	AC099780.1	59957583	59957215	PTPRG	61547243	62283288
135528	57420_at	25	3	47214112	47214136	24	1	L1ME3E	LINE/L1	47213888	47214255	SETD2	47205457	47057919	KIF9	47324941	47269516
135593	61795_at	25					2	Harlequin-int	LTR/ERV1
135502	62667_i_at	25	8	6561184	6561160	25	1	Charlie1a	DNA/hAT-Charlie	6561263	6560274	ANGPT2	6420930	6357172	AGPAT5	6565878	6617184
135503	62667_i_at	25	8	6561185	6561161	25	1	Charlie1a	DNA/hAT-Charlie	6561263	6560274	ANGPT2	6420930	6357172	AGPAT5	6565878	6617184
135541	53826_at	25	1	157918078	157918054	25	1	MIR	SINE/MIR	157918228	157917974	CD5L	157868046	157800704	KIRREL	157963063	158070052
134364	66447_f_at	25	5	175570322	175570298	25	1	MER41C	LTR/ERV1	175570416	175570004	FAM153B	175487692	175559261	SIMC1	175665365	175772994
134375	49400_at	25	4	117674171	117674147	25	1	MLT1H	LTR/ERVL-MaLR	117674386	117673951	MTRNR2L13	117220016	117221520	TRAM1L1	118006736	118004718
134377	66341_at	25					2	HERV9NC-int	LTR/ERV1
134388	49363_at	25	8	52935149	52935173	25	1	L2a	LINE/L2	52934961	52935332	AC090186.1	52730143	52730969	ST18	53373519	53023399
133815	63307_at	25	2	219211134	219211158	25	1	L2c	LINE/L2	219211018	219211505	TMBIM1	219157309	219138915	C2orf62	219221579	219232822
133115	62606_at	25					2	MER51C	LTR/ERV1
133113	61611_at	25	4	123634143	123634167	25	1	Ricksha_c	DNA/MULE-MuDR	123632755	123634495	IL21	123542224	123533783	BBS12	123653857	123666098
136639	64608_i_at	25	1	160955816	160955792	25	1	LTR7B	LTR/ERV1	160955842	160955464	ITLN2	160924589	160914815	F11R	161008784	160965001
136546	59923_f_at	25					2	MER4-int	LTR/ERV1
136566	51652_at	25	1	171808853	171808829	25	1	MLT1O	LTR/ERVL-MaLR	171809068	171808530	METTL13	171750788	171783163	DNM3	171810621	172387606
134173	61790_f_at	25					2	LTR5A	LTR/ERVK
134253	61231_at	25	12	114449050	114449026	25	1	MLT1G1	LTR/ERVL-MaLR	114449395	114448911	RBM19	114404176	114254543	TBX5	114846247	114791736
136852	50536_at	25					2	MER54A	LTR/ERVL
136907	50828_at	25					2	MER65-int	LTR/ERV1
136749	66625_at	25	16	50878725	50878749	25	1	MLT1H	LTR/ERVL-MaLR	50878579	50879049	CYLD	50775961	50835846	SALL1	51185278	51169886
136843	52380_at	25	14	60828953	60828929	25	1	MLT1F2	LTR/ERVL-MaLR	60829145	60828887	PPM1A	60712470	60765805	C14orf39	60982261	60863187
139490	62049_r_at	25	6	169829660	169829636	25	1	MLT1J2-int	LTR/ERVL-MaLR	169829764	169829468	THBS2	169654139	169615875	WDR27	170102159	169857307
139439	49398_at	25	18	55211743	55211719	25	1	MER63C	DNA/hAT-Blackjack	55212050	55211547	ONECUT2	55102917	55158530	FECH	55254004	55215515
139451	60700_at	25					2	L1MC5a	LINE/L1
138196	60400_at	25	9	98477790	98477814	25	1	MLT1J2	LTR/ERVL-MaLR	98477625	98478055	PTCH1	98279339	98205262	DKFZP434H0512	98534605	98537013
138920	64164_at	25	14	95646167	95646191	25	1	MLT1J	LTR/ERVL-MaLR	95645938	95646294	DICER1	95624347	95552565	CLMN	95786243	95654735
138187	51391_at	25	6	26991479	26991503	25	1	MLT1H	LTR/ERVL-MaLR	26991389	26991577	ZNF322	26659980	26636518	HIST1H2BJ	27100541	27094058
138917	60165_at	25	6	56923373	56923397	25	1	Charlie5	DNA/hAT-Charlie	56922925	56924108	KIAA1586	56911347	56920023	ZNF451	56951642	57035105
138909	66593_at	25	5	16625703	16625727	25	1	LTR105_Mam	LTR/ERVL	16625420	16625908	FAM134B	16617167	16473147	MYO10	16936372	16665395
138908	66593_at	25	5	16625705	16625729	25	1	LTR105_Mam	LTR/ERVL	16625420	16625908	FAM134B	16617167	16473147	MYO10	16936372	16665395
135183	56509_r_at	25	13	34180675	34180651	25	1	L1M5	LINE/L1	34180797	34180567	STARD13	33924767	33677272	RFC3	34392186	34540695
135196	60006_at	25	1	149291530	149291554	25	1	MER49	LTR/ERV1	149291155	149291769	NBPF16	148739443	148758311	FCGR1C	149320441	149378365
135104	56200_at	25	3	40829932	40829956	25	1	MSTB	LTR/ERVL-MaLR	40829637	40830029	ZNF621	40566369	40616176	CTNNB1	41236328	41301587
138186	62081_at	25	1	9682001	9682025	25	1	LTR8A	LTR/ERV1	9681741	9682369	TMEM201	9648932	9674935	PIK3CD	9711790	9789172
138089	66238_s_at	25					2	LTR47B3	LTR/ERVL
139268	66655_at	25	14	22351410	22351386	24	1	HERVL40-int	LTR/ERVL	22352093	22350833	OR4E2	22133297	22134238	AE000662.92	23025534	23027939
139327	64748_at	25	7	30617455	30617431	25	1	LOR1-int	LTR/ERV1	30617992	30616448	GGCT	30591095	30536237	GARS	30634297	30673649
139237	49500_i_at	25	X	102171755	102171779	25	1	L1MC	LINE/L1	102171692	102171833	BHLHB9	101975616	102008468	RAB40AL	102192200	102193228
139230	AFFX-HUMRGE/M10098_5_at	25					2	SSU-rRNA_Hsa	rRNA
136396	55421_at	25					2	LTR7Y	LTR/ERV1
136395	55421_at	25	15	53719344	53719320	25	1	LTR7Y	LTR/ERV1	53719475	53719041	ONECUT1	53083273	53049186	WDR72	54055075	53805938
136384	55421_at	25					2	LTR7	LTR/ERV1
136385	56608_at	25					2	LTR7B	LTR/ERV1
136359	64791_at	25	7	66810116	66810140	25	1	MER61E	LTR/ERV1	66809802	66810364	TYW1	66460160	66704501	AUTS2	69063905	70258054
136534	50619_at	25	6	28064368	28064392	25	1	LTR48B	LTR/ERV1	28064223	28064752	ZNF165	28048753	28057341	ZSCAN16	28092338	28097860
136508	56863_r_at	25					2	L1M1	LINE/L1
140570	50616_at	25	1	56410882	56410906	25	1	L3	LINE/CR1	56410815	56411204	USP24	55680786	55532032	PPAP2B	57110974	56960419
140558	49378_f_at	25					2	MLT2A2	LTR/ERVL
140549	60982_at	25	10	11925981	11925957	25	1	MER63D	DNA/hAT-Blackjack	11926425	11925708	PROSER2	11865338	11914276	UPF2	12085169	11962021
140560	61549_at	25	20	59044803	59044779	25	1	MLT1F1	LTR/ERVL-MaLR	59044934	59044699	C20orf197	58630980	58648008	CDH4	59827482	60515673
136723	62902_at	25	18	47839773	47839797	25	1	LTR26E	LTR/ERV1	47839698	47840006	CXXC1	47814674	47808713	SKA1	47901365	47920543
136660	59230_at	25					2	HERVH48-int	LTR/ERV1
137975	49545_at	25	11	102964273	102964297	25	1	L1MC5	LINE/L1	102964056	102964375	DCUN1D5	102962944	102932805	DYNC2H1	102980160	103350591
137839	61032_at	25	5	131981952	131981976	25	1	L2a	LINE/L2	131981892	131982225	RAD50	131891711	131980313	IL13	131991955	131996802
137793	61829_at	25	20	57551342	57551318	25	1	MLT1F1	LTR/ERVL-MaLR	57551532	57551042	GNAS	57414773	57486247	NELFCD	57556263	57570188
138044	66672_at	25	1	145968240	145968216	25	1	HAL1b	LINE/L1	145968367	145968152	GPR89C	145883868	145924373	NBPF11	146082765	146032647
137989	56415_at	25	4	138601379	138601403	25	1	MLT1E2	LTR/ERVL-MaLR	138601108	138601530	PCDH18	138453648	138440072	SLC7A11	139163503	139085251
141442	50769_at	25	X	86961680	86961656	25	1	BLACKJACK	DNA/hAT-Blackjack	86961909	86961594	KLHL4	86772752	86925050	CPXCR1	88002226	88009786
141452	64609_f_at	25	1	160955819	160955795	25	1	LTR7B	LTR/ERV1	160955842	160955464	ITLN2	160924589	160914815	F11R	161008784	160965001
141455	58538_at	25	5	79904752	79904728	25	1	MLT1E1A	LTR/ERVL-MaLR	79904778	79904398	ANKRD34B	79866307	79852574	DHFR	79950802	79922047
141511	64164_at	25	14	95646151	95646175	25	1	MLT1J	LTR/ERVL-MaLR	95645938	95646294	DICER1	95624347	95552565	CLMN	95786243	95654735
141502	55733_at	25	6	84676750	84676774	25	1	HAL1M8	LINE/L1	84676432	84677104	CYB5R4	84569362	84670146	MRAP2	84743475	84800600
137611	58518_g_at	25	14	101381273	101381297	25	1	MER54A	LTR/ERVL	101380942	101381683	AL117190.3	101359265	101360646	DIO3	102027688	102029789
137603	64791_at	25	7	66810000	66810024	25	1	MER61E	LTR/ERV1	66809802	66810364	TYW1	66460160	66704501	AUTS2	69063905	70258054
137632	55733_at	25	6	84676652	84676676	25	1	HAL1M8	LINE/L1	84676432	84677104	CYB5R4	84569362	84670146	MRAP2	84743475	84800600
137671	57960_at	25	11	130193902	130193926	25	1	MLT2B1	LTR/ERVL	130193524	130194031	ZBTB44	130184581	130096572	ADAMTS8	130298888	130274820
140636	50536_at	25					2	MER54A	LTR/ERVL
140609	54574_at	25	6	80010052	80010028	25	1	MER34A	LTR/ERV1	80010085	80009556	HMGN3	79944406	79910962	LCA5	80247147	80194708
140181	AFFX-HUMRGE/M10098_5_at	25	21	9827018	9827042	25	1	SSU-rRNA_Hsa	rRNA	9827005	9827581				TPTE	11029719	10906201
140214	64521_at	25	14	74049550	74049574	25	1	LTR43	LTR/ERV1	74049106	74049698	ACOT2	74034324	74042357	ACOT4	74058410	74063200
139143	65099_at	25	3	150183740	150183764	25	1	MER44C	DNA/TcMar-Tigger	150183698	150183773	TSC22D2	150126122	150177903	SERP1	150321015	150259781
139224	53052_at	25	4	37877736	37877760	25	1	LTR40a	LTR/ERVL	37877600	37878090	PGM2	37828255	37864558	TBC1D1	37892708	38140796
139206	63711_f_at	25					2	LTR15	LTR/ERV1
135228	54498_at	25					2	LTR70	LTR/ERV1
135270	66593_at	25	5	16625516	16625540	25	1	LTR105_Mam	LTR/ERVL	16625420	16625908	FAM134B	16617167	16473147	MYO10	16936372	16665395
135201	63499_at	25	10	43011922	43011898	25	1	L1MC4a	LINE/L1	43012113	43011733	AL133216.1	38717074	38736820	ZNF33B	43134016	43069633
135207	65224_f_at	25	19	41961729	41961705	25	1	LTR8B	LTR/ERV1	41961765	41961464	C19orf69	41949063	41950670	CEACAM21	42055886	42093197
143326	61611_at	25	4	123634099	123634123	25	1	Ricksha_c	DNA/MULE-MuDR	123632755	123634495	IL21	123542224	123533783	BBS12	123653857	123666098
143311	53459_f_at	25	3	12912955	12912931	25	1	L1MA7	LINE/L1	12912971	12912861	RPL32	12883087	12875984	IQSEC1	13114617	12938719
143268	60928_i_at	25	2	173102339	173102363	25	1	L1M5	LINE/L1	173102184	173102446	DLX2	172967628	172964167	ITGA6	173292082	173371181
140461	58472_f_at	25	19	53202852	53202828	25	1	LTR7B	LTR/ERV1	53202982	53202568	ZNF83	53193749	53097313	ZNF611	53238326	53206066
140460	58472_f_at	25					2	LTR7B	LTR/ERV1
140464	58560_f_at	25					2	LTR61	LTR/ERV1
140455	60146_at	25	9	92214514	92214490	25	1	L1ME4a	LINE/L1	92214628	92214319	SEMA4D	92113045	91975702	GADD45G	92219928	92221470
140378	64581_at	25	1	193235345	193235369	25	1	Tigger6a	DNA/TcMar-Tigger	193234694	193235661	B3GALT2	193155784	193148175	KCNT2	196577541	196194909
140318	64840_at	25	3	25896176	25896152	25	1	LTR16A	LTR/ERVL	25896465	25896043	OXSM	25824408	25836025	LINC00692	25915191	25900024
140297	52336_at	25	13	111260480	111260504	25	1	MER101-int	LTR/ERV1	111259998	111260782	RAB20	111214080	111175417	CARKD	111267881	111292340
140365	64791_at	25	7	66809985	66810009	25	1	MER61E	LTR/ERV1	66809802	66810364	TYW1	66460160	66704501	AUTS2	69063905	70258054
142047	66519_at	25	10	128492971	128492947	25	1	MER77B	LTR/ERVL	128493280	128492664	C10orf90	128359079	128113566	DOCK1	128593978	129250781
142042	62357_at	25	10	118421907	118421883	25	1	Charlie4a	DNA/hAT-Charlie	118422033	118421564	PNLIPRP2	118380465	118404654	C10orf82	118429775	118423207
142037	61611_at	25	4	123634329	123634353	25	1	Ricksha_c	DNA/MULE-MuDR	123632755	123634495	IL21	123542224	123533783	BBS12	123653857	123666098
142026	59160_at	25	3	34342608	34342632	25	1	LTR23	LTR/ERV1	34342296	34342744	PDCD6IP	33839844	33911194	ARPP21	35680437	35835988
142014	59124_at	25	14	23233677	23233653	25	1	MLT1G1	LTR/ERVL-MaLR	23234063	23233554	OR6J1	23103716	23102673	OXA1L	23235731	23241007
143089	58097_at	25	8	6561707	6561683	25	1	L1ME3G	LINE/L1	6561789	6561605	ANGPT2	6420930	6357172	AGPAT5	6565878	6617184
141893	66685_at	25	8	48169788	48169764	25	1	L1MC5a	LINE/L1	48169831	48169593	HGSNAT	42995556	43057998	KIAA0146	48173167	48648868
141894	56200_at	25	3	40829841	40829865	25	1	MSTB	LTR/ERVL-MaLR	40829637	40830029	ZNF621	40566369	40616176	CTNNB1	41236328	41301587
141844	49378_f_at	25					2	MLT2A2	LTR/ERVL
141845	49378_f_at	25					2	MLT2A2	LTR/ERVL
141909	65250_at	25					2	LTR53-int	LTR/ERVL
141583	55234_at	25	10	29725009	29725033	25	1	MER21C	LTR/ERVL	29724929	29725529	LYZL1	29577990	29607257	SVIL	30025710	29746267
140735	62082_g_at	25	1	9682154	9682178	25	1	LTR8A	LTR/ERV1	9681741	9682369	TMEM201	9648932	9674935	PIK3CD	9711790	9789172
140738	57502_at	25	12	70562293	70562269	25	1	MLT1H	LTR/ERVL-MaLR	70562614	70562130	MYRFL	70219084	70352877	CNOT2	70636774	70748773
140699	58177_at	25	6	137784891	137784915	25	1	ERVL-E-int	LTR/ERVL	137784134	137785809	IFNGR1	137540586	137518621	OLIG3	137815531	137813336
140745	56969_f_at	25					2	Harlequin-int	LTR/ERV1
140685	54654_at	25	5	29031233	29031209	25	1	LTR53	LTR/ERVL	29031424	29030981	CDH9	27121257	26880709	CDH6	31193857	31329253
140752	53459_f_at	25	3	12912887	12912863	25	1	L1MA7	LINE/L1	12912971	12912861	RPL32	12883087	12875984	IQSEC1	13114617	12938719
143035	49378_f_at	25					2	MLT2A2	LTR/ERVL
143034	49378_f_at	25					2	MLT2A2	LTR/ERVL
143047	61549_at	25	20	59044769	59044745	25	1	MLT1F1	LTR/ERVL-MaLR	59044934	59044699	C20orf197	58630980	58648008	CDH4	59827482	60515673
134041	55858_at	25					2	HERVK-int	LTR/ERVK
142825	58004_at	25	15	100235465	100235489	25	1	L1MC4a	LINE/L1	100235359	100235746	AC015660.1	100038578	100038447	LYSMD4	100273766	100255902
142852	61079_at	25	10	88692467	88692491	25	1	LTR103_Mam	LTR/ERV1?	88692309	88692620	BMPR1A	88516407	88684945	MMRN2	88729238	88695297
142840	61079_at	25	10	88692543	88692567	25	1	LTR103_Mam	LTR/ERV1?	88692309	88692620	BMPR1A	88516407	88684945	MMRN2	88729238	88695297
144613	53453_at	25	4	20137134	20137110	25	1	LTR33	LTR/ERVL	20137198	20136967	LCORL	18023499	17844839	SLIT2	20254883	20622184
144604	59832_at	25	1	168310383	168310407	25	1	MER57E1	LTR/ERV1	168310359	168310710	TBX19	168250278	168283664	XCL2	168513235	168510003
143230	63188_at	25	20	48779409	48779385	25	1	MLT1J	LTR/ERVL-MaLR	48779662	48779301	TMEM189	48770335	48697663	CEBPB	48807376	48809212
143215	49373_at	25	4	60714411	60714387	25	1	MLT2B4	LTR/ERVL	60714626	60714182	IGFBP7	57976551	57896939	LPHN3	62066976	62938184
142951	56850_at	25	2	155436764	155436788	25	1	L1MCb	LINE/L1	155436479	155437626	GALNT13	154728426	155310361	KCNJ3	155554811	155714863
142856	61829_at	25	20	57551464	57551440	25	1	MLT1F1	LTR/ERVL-MaLR	57551532	57551042	GNAS	57414773	57486247	NELFCD	57556263	57570188
142935	61216_at	25	7	12579518	12579494	25	1	LOR1b	LTR/ERV1	12579693	12579237	VWDE	12443567	12370511	SCIN	12610203	12693228
144393	65011_r_at	25					2	LTR1F1	LTR/ERV1
144392	65011_r_at	25					2	LTR1F1	LTR/ERV1
144316	50480_at	25	9	14548809	14548785	25	1	MLT1H2	LTR/ERVL-MaLR	14548934	14548699	NFIB	14398982	14081842	ZDHHC21	14693469	14615530
141799	64533_f_at	25					2	LTR6A	LTR/ERV1
141735	64976_i_at	25	2	26528589	26528613	25	1	HERV15-int	LTR/ERV1	26528389	26528778	HADHB	26466038	26513336	GPR113	26569685	26531041
141726	61790_f_at	25					2	LTR5B	LTR/ERVK
144057	56019_f_at	25	6	34967887	34967911	25	1	Harlequin-int	LTR/ERV1	34966991	34968041	ANKS1A	34857042	35059179	TCP11	35116387	35085848
144095	64715_f_at	25					2	MER9B	LTR/ERVK
144193	61753_at	25	9	95327394	95327418	25	1	L1MB3	LINE/L1	95327338	95327477	ECM2	95298937	95256365	IPPK	95432547	95375466
144122	58975_at	25	16	9060643	9060667	25	1	L2b	LINE/L2	9060584	9060713	USP7	9058371	8985951	C16orf72	9185505	9215497
144427	56050_at	25	17	29292542	29292566	25	1	Charlie2a	DNA/hAT-Charlie	29292427	29292622	ADAP2	29233362	29286340	RNF135	29295803	29326929
144271	65099_at	25	3	150183728	150183752	25	1	MER44C	DNA/TcMar-Tigger	150183698	150183773	TSC22D2	150126122	150177903	SERP1	150321015	150259781
145538	59630_g_at	25	19	52898804	52898780	25	1	MER70A	LTR/ERVL	52899182	52898733	ZNF880	52873170	52889048	ZNF528	52901102	52921665
145451	64811_at	25	21	28287818	28287794	25	1	L2a	LINE/L2	28288244	28287539	ADAMTS1	28217728	28208606	ADAMTS5	28338832	28290231
145522	61652_at	25	3	44533313	44533289	25	1	MER95	LTR/ERV1	44533640	44533243	ZNF445	44519162	44481262	ZNF852	44552128	44540462
145525	61211_at	25	5	171282282	171282306	25	1	MLT1K	LTR/ERVL-MaLR	171282163	171282311	C5orf50	171212876	171221602	FBXW11	171433877	171288553
145526	59630_g_at	25	19	52898806	52898782	25	1	MER70A	LTR/ERVL	52899182	52898733	ZNF880	52873170	52889048	ZNF528	52901102	52921665
145529	56464_at	25	6	159469448	159469472	25	1	L2c	LINE/L2	159469366	159469625	TAGAP	159466184	159455500	FNDC1	159590429	159693141
144524	50288_at	25	10	47130471	47130495	25	1	LTR33	LTR/ERVL	47130370	47130828	NPY4R	47083534	47088320	FAM25B	47181681	47177204
144556	60400_at	25	9	98477817	98477841	25	1	MLT1J2	LTR/ERVL-MaLR	98477625	98478055	PTCH1	98279339	98205262	DKFZP434H0512	98534605	98537013
145558	61211_at	25	5	171282432	171282456	25	1	MLT1K	LTR/ERVL-MaLR	171282325	171282586	C5orf50	171212876	171221602	FBXW11	171433877	171288553
146840	56019_f_at	25	6	34967889	34967913	25	1	Harlequin-int	LTR/ERV1	34966991	34968041	ANKS1A	34857042	35059179	TCP11	35116387	35085848
146787	49373_at	25	4	60714361	60714337	25	1	MLT2B4	LTR/ERVL	60714626	60714182	IGFBP7	57976551	57896939	LPHN3	62066976	62938184
146879	64811_at	25	21	28287840	28287816	25	1	L2a	LINE/L2	28288244	28287539	ADAMTS1	28217728	28208606	ADAMTS5	28338832	28290231
146760	64164_at	25	14	95646166	95646190	25	1	MLT1J	LTR/ERVL-MaLR	95645938	95646294	DICER1	95624347	95552565	CLMN	95786243	95654735
146773	57645_at	25	10	50659348	50659324	25	1	L1MB8	LINE/L1	50661448	50659157	DRGX	50603497	50572237	ERCC6	50747584	50663414
145830	62667_i_at	25	8	6561121	6561097	25	1	Charlie1a	DNA/hAT-Charlie	6561263	6560274	ANGPT2	6420930	6357172	AGPAT5	6565878	6617184
147137	61505_at	25	3	52888251	52888275	25	1	MER21C	LTR/ERVL	52888093	52888967	TMEM110	52931612	52870235	SFMBT1	53080766	52937588
147155	52797_at	25	8	41997262	41997238	25	1	L1ME4b	LINE/L1	41997378	41997180	KAT6A	41909508	41786997	AP3M2	42010464	42029191
147145	54597_at	25	7	94206014	94206038	25	1	MER77	LTR/ERVL	94205591	94206242	CASD1	94138531	94186331	SGCE	94285521	94214542
147174	62049_r_at	25	6	169829850	169829825	25	1	MER5A	DNA/hAT-Charlie	169829932	169829781	THBS2	169654139	169615875	WDR27	170102159	169857307
147930	61211_at	25	5	171282170	171282194	25	1	MLT1K	LTR/ERVL-MaLR	171282163	171282311	C5orf50	171212876	171221602	FBXW11	171433877	171288553
147929	50364_at	25	1	207600181	207600205	25	1	ERVL-E-int	LTR/ERVL	207600180	207600728	CD55	207494853	207534311	CR2	207627575	207663240
147924	56608_at	25					2	LTR7Y	LTR/ERV1
147989	66714_at	25	2	175916723	175916699	25	1	Zaphod	DNA/hAT-Tip100	175916849	175916278	CHN1	175870097	175664091	ATF2	176033110	175936978
145855	62355_at	25	10	125321606	125321630	25	1	MLT2B4	LTR/ERVL	125321348	125321765	BUB3	124913793	124924886	GPR26	125425871	125454123
145857	49218_s_at	25	16	29228807	29228831	25	1	L1ME1	LINE/L1	29227205	29229178	CTB-134H23.2	29049923	29064047	BOLA2B	30205627	29454551
146891	66341_at	25					2	HERV9NC-int	LTR/ERV1
146977	51187_at	25	7	119781205	119781181	25	1	MLT1J2	LTR/ERVL-MaLR	119781435	119781044	ANKRD7	117854727	117882785	KCND2	119913722	120390385
145680	61724_at	25	10	81549252	81549228	25	1	LTR16A	LTR/ERVL	81549411	81549030	NUTM2B	81462983	81474437	NUTM2E	81601114	81610632
145686	56608_at	25					2	LTR7Y	LTR/ERV1
145694	55858_at	25					2	HERVK-int	LTR/ERVK
146672	60142_at	25	21	47471225	47471249	25	1	Charlie1	DNA/hAT-Charlie	47471197	47471329	COL6A1	47401651	47424964	COL6A2	47518011	47552763
146615	64609_f_at	25					2	LTR7B	LTR/ERV1
147073	66734_at	25					2	Charlie3	DNA/hAT-Charlie
146988	AFFX-HUMRGE/M10098_5_at	25	21	9827453	9827477	25	1	SSU-rRNA_Hsa	rRNA	9827005	9827581				TPTE	11029719	10906201
148362	60400_at	25	9	98477702	98477726	25	1	MLT1J2	LTR/ERVL-MaLR	98477625	98478055	PTCH1	98279339	98205262	DKFZP434H0512	98534605	98537013
148371	50466_at	25	16	28614012	28614036	25	1	LTR43	LTR/ERV1	28613887	28614407	SULT1A2	28608430	28603264	SULT1A1	28634946	28616903
148399	50600_at	25	3	104065335	104065311	25	1	L2	LINE/L2	104065609	104065160	ZPLD1	101818088	102198685	ALCAM	105085753	105295744
148402	53852_at	25					2	L1M4	LINE/L1
148359	65060_r_at	25	4	133198	133222	25	1	MER51B	LTR/ERV1	133172	133483	ZNF595	53179	88099	ZNF732	299110	264464
148350	51564_at	25	5	6706884	6706908	25	1	MLT1J2	LTR/ERVL-MaLR	6706782	6707223	SRD5A1	6633456	6669675	PAPD7	6714718	6757161
148235	61180_f_at	25					2	MER4D1	LTR/ERV1
148296	63712_r_at	25					2	LTR15	LTR/ERV1
149280	52096_at	25	7	41976212	41976236	25	1	LTR16	LTR/ERVL	41976093	41976518	INHBA	41742706	41724712	GLI3	42277469	42000548
148441	66923_at	25	6	17060869	17060845	24	1	LTR33	LTR/ERVL	17060965	17060475	ATXN1	16761722	16299343	STMND1	17102489	17131603
148474	62082_g_at	25	1	9682301	9682325	25	1	LTR8A	LTR/ERV1	9681741	9682369	TMEM201	9648932	9674935	PIK3CD	9711790	9789172
148473	62082_g_at	25	1	9682303	9682327	25	1	LTR8A	LTR/ERV1	9681741	9682369	TMEM201	9648932	9674935	PIK3CD	9711790	9789172
149158	61108_at	25					2	HERVK9-int	LTR/ERVK
148459	66956_at	25	18	1908094	1908119	25	1	Charlie1	DNA/hAT-Charlie	1907960	1908650	ADCYAP1	904944	912173	METTL4	2571508	2537524
147880	62472_at	25	5	127302408	127302384	25	1	LTR1B	LTR/ERV1	127302595	127301797	CTXN3	126984736	126994322	SLC12A2	127419458	127525380
147862	57632_at	25	1	229399976	229399952	25	1	L2a	LINE/L2	229399986	229399720	TMEM78	229385383	229387557	RAB4A	229406822	229441641
147879	62472_at	25	5	127302409	127302385	25	1	LTR1B	LTR/ERV1	127302595	127301797	CTXN3	126984736	126994322	SLC12A2	127419458	127525380
147902	58538_at	25	5	79904670	79904646	25	1	MLT1E1A	LTR/ERVL-MaLR	79904778	79904398	ANKRD34B	79866307	79852574	DHFR	79950802	79922047
148150	65314_f_at	25					2	MLT1H	LTR/ERVL-MaLR
148126	61790_f_at	25					2	LTR5B	LTR/ERVK
148216	50619_at	25	6	28064270	28064294	25	1	LTR48B	LTR/ERV1	28064223	28064752	ZNF165	28048753	28057341	ZSCAN16	28092338	28097860
148047	61104_at	25	12	46954674	46954650	25	1	L1M5	LINE/L1	46954732	46954499	SLC38A2	46766650	46751972	SLC38A4	47226191	47158546
150688	53320_at	25	2	113030327	113030303	25	1	MER67B	LTR/ERV1	113030837	113030224	ZC3H8	113012713	112973254	ZC3H6	113033171	113097640
150678	61409_at	25	3	129994545	129994521	25	1	MER49	LTR/ERV1	129995155	129994249	TRH	129693148	129696781	COL6A5	130064359	130203688
150626	61964_r_at	25	17	60490670	60490694	25	1	L1ME4b	LINE/L1	60490548	60490917	EFCAB3	60447579	60493837	METTL2A	60501228	60527454
150858	51468_at	25	18	51114961	51114985	25	1	L2a	LINE/L2	51114899	51115896	DCC	49866542	51057784	MBD2	51751158	51679079
150829	58549_at	25	14	88584826	88584850	25	1	MER115	DNA/hAT-Tip100	88584591	88584899	GPR65	88471468	88478419	KCNK10	88793251	88649113
150831	59943_r_at	25	4	130033651	130033675	25	1	L1ME2	LINE/L1	130033286	130033794	C4orf33	130014472	130034487	RP11-62N21.1	133368390	133356957
150883	50256_r_at	25	9	119613633	119613657	25	1	L1ME3B	LINE/L1	119613485	119613737	TRIM32	119449581	119463579	TLR4	120466610	120479149
149561	51466_at	25					2	MER52A	LTR/ERV1
149542	64406_at	25	3	9431872	9431848	25	1	Charlie1	DNA/hAT-Charlie	9432125	9431658	THUMPD3	9404526	9428475	SETD5	9439299	9520924
149540	64406_at	25	3	9431873	9431849	25	1	Charlie1	DNA/hAT-Charlie	9432125	9431658	THUMPD3	9404526	9428475	SETD5	9439299	9520924
149507	66573_at	25	X	80067921	80067897	25	1	LTR41	LTR/ERVL	80068136	80067459	BRWD3	80065187	79926353	HMGN5	80457441	80369200
150542	55354_f_at	25	9	99075792	99075768	25	1	MER77B	LTR/ERVL	99076015	99075373	HSD17B3	99064434	98997588	SLC35D2	99145992	99082988
154471	62472_at	25	5	127302516	127302492	25	1	LTR1B	LTR/ERV1	127302595	127301797	CTXN3	126984736	126994322	SLC12A2	127419458	127525380
154526	57206_r_at	25					2	MER83	LTR/ERV1
154525	53329_at	25	1	158110371	158110347	25	1	L2c	LINE/L2	158110389	158110092	KIRREL	157963063	158070052	CD1D	158149737	158154686
151979	54498_at	25					2	LTR70	LTR/ERV1
151993	66255_at	25	5	133844842	133844866	25	1	L2c	LINE/L2	133844665	133844895	CDKN2AIPNL	133747589	133737778	PHF15	133860003	133918918
150792	64406_at	25	3	9431893	9431869	25	1	Charlie1	DNA/hAT-Charlie	9432125	9431658	THUMPD3	9404526	9428475	SETD5	9439299	9520924
150781	56415_at	25	4	138601378	138601402	25	1	MLT1E2	LTR/ERVL-MaLR	138601108	138601530	PCDH18	138453648	138440072	SLC7A11	139163503	139085251
150758	64533_f_at	25					2	LTR6A	LTR/ERV1
150745	61790_f_at	25					2	LTR5B	LTR/ERVK
149428	64791_at	25	7	66809818	66809842	25	1	MER61E	LTR/ERV1	66809802	66810364	TYW1	66460160	66704501	AUTS2	69063905	70258054
149441	66621_at	25	15	80613362	80613338	25	1	MLT1F2	LTR/ERVL-MaLR	80613703	80613173	FAH	80444832	80479288	RP11-210M15.2	80695917	80637195
150482	50878_r_at	25	19	58814900	58814924	25	1	L1ME4b	LINE/L1	58814796	58814960	ZNF8	58790317	58807254	ZSCAN22	58838385	58853698
150481	50878_r_at	25	19	58814899	58814923	25	1	L1ME4b	LINE/L1	58814796	58814960	ZNF8	58790317	58807254	ZSCAN22	58838385	58853698
150457	61057_at	25	10	134325494	134325470	25	1	L1MD	LINE/L1	134325611	134325443	C10orf91	134257831	134262912	INPP5A	134351324	134596979
150505	57502_at	25	12	70562318	70562294	25	1	MLT1H	LTR/ERVL-MaLR	70562614	70562130	MYRFL	70219084	70352877	CNOT2	70636774	70748773
149570	58177_at	25	6	137784795	137784819	25	1	ERVL-E-int	LTR/ERVL	137784134	137785809	IFNGR1	137540586	137518621	OLIG3	137815531	137813336
149621	66288_at	25	13	50529111	50529087	25	1	MER21-int	LTR/ERVL	50529127	50528488	SPRYD7	50510626	50486842	TRIM13	50570024	50594617
149602	50659_at	25	11	82808129	82808153	25	1	MLT1J2	LTR/ERVL-MaLR	82808028	82808405	RAB30	82782965	82684175	PCF11	82868030	82898493
151829	52208_at	25	13	114626271	114626247	25	1	MER4D	LTR/ERV1	114626307	114625999	GAS6	114567046	114523524	RASA3	114898086	114747194
153305	53052_at	25	4	37877639	37877663	25	1	LTR40a	LTR/ERVL	37877600	37878090	PGM2	37828255	37864558	TBC1D1	37892708	38140796
153308	65285_r_at	25	1	120451937	120451913	25	1	L1ME3	LINE/L1	120452278	120451896	ADAM30	120439118	120436156	NOTCH2	120612240	120454176
149747	53332_r_at	25	10	105623704	105623680	25	1	MER21B	LTR/ERVL	105623746	105623521	SH3PXD2A	105615301	105348285	OBFC1	105677963	105642300
152273	63234_at	25	11	18618575	18618599	25	1	LTR41C	LTR/ERVL	18618184	18618812	UEVLD	18610294	18551156	SPTY2D1	18656338	18627948
152280	66734_at	25	11	21954143	21954167	25	1	Charlie3	DNA/hAT-Charlie	21951903	21954536	NELL1	20691117	21597227	ANO5	22214722	22304903
152296	52322_at	25	3	163286753	163286777	25	1	L1MC4	LINE/L1	163286051	163286878	OTOL1	161214596	161221730	SI	164796283	164696686
152295	52322_at	25	3	163286754	163286778	25	1	L1MC4	LINE/L1	163286051	163286878	OTOL1	161214596	161221730	SI	164796283	164696686
151018	61944_at	25	7	142969429	142969405	24	1	L1MD2	LINE/L1	142969680	142968989	GSTK1	142941186	142967947	TMEM139	142977050	142985141
151023	62050_at	25	8	76135432	76135408	25	1	L1MEf	LINE/L1	76136073	76135336	CRISPLD1	75896750	75946793	HNF4G	76320149	76479078
151033	59943_r_at	25	4	130033516	130033540	25	1	L1ME2	LINE/L1	130033286	130033794	C4orf33	130014472	130034487	RP11-62N21.1	133368390	133356957
155877	59259_at	25	12	22708995	22709019	25	1	L1MC5	LINE/L1	22708771	22709484	C2CD5	22697480	22601517	ETNK1	22778009	22843599
155970	55354_f_at	25	9	99075931	99075907	25	1	MER77B	LTR/ERVL	99076015	99075373	HSD17B3	99064434	98997588	SLC35D2	99145992	99082988
155927	66104_r_at	25					2	L1MB5	LINE/L1
155965	51491_at	25	X	154207108	154207084	25	1	L1MA6	LINE/L1	154208495	154206867	F8A1	154114635	154116335	FUNDC2	154254255	154288578
153461	62455_i_at	25	1	179910409	179910385	25	1	MLT1G3	LTR/ERVL-MaLR	179910470	179910316	TOR1AIP1	179851177	179888412	CEP350	179923873	180084015
153459	49398_at	25	18	55211898	55211874	25	1	MER63C	DNA/hAT-Blackjack	55212050	55211547	ONECUT2	55102917	55158530	FECH	55254004	55215515
150940	61504_r_at	25	19	58032201	58032225	25	1	L1ME1	LINE/L1	58032186	58032270	ZNF773	58011283	58029772	ZNF549	58038693	58068910
150939	61504_r_at	25	19	58032200	58032224	25	1	L1ME1	LINE/L1	58032186	58032270	ZNF773	58011283	58029772	ZNF549	58038693	58068910
155767	54639_at	25					2	MLT1J	LTR/ERVL-MaLR
155729	50299_r_at	25	5	118333432	118333408	25	1	MER41-int	LTR/ERV1	118333710	118332880	DTWD2	118324240	118173017	DMXL1	118373467	118584833
154781	50256_r_at	25	9	119613863	119613887	25	1	L1ME4a	LINE/L1	119613823	119613960	TRIM32	119449581	119463579	TLR4	120466610	120479149
154766	64748_at	25	7	30617190	30617166	25	1	LOR1-int	LTR/ERV1	30617992	30616448	GGCT	30591095	30536237	GARS	30634297	30673649
155609	53022_at	25	2	174313645	174313621	25	1	LTR41B	LTR/ERVL	174313984	174313520	CDCA7	174219548	174233725	SP3	174830430	174771187
155600	50288_at	25	10	47130679	47130703	25	1	LTR33	LTR/ERVL	47130370	47130828	NPY4R	47083534	47088320	FAM25B	47181681	47177204
154640	52096_at	25	7	41976305	41976329	25	1	LTR16	LTR/ERVL	41976093	41976518	INHBA	41742706	41724712	GLI3	42277469	42000548
154663	63018_at	25					2	LTR8A	LTR/ERV1
154683	53332_r_at	25	10	105623707	105623683	25	1	MER21B	LTR/ERVL	105623746	105623521	SH3PXD2A	105615301	105348285	OBFC1	105677963	105642300
154684	53332_r_at	25	10	105623708	105623684	25	1	MER21B	LTR/ERVL	105623746	105623521	SH3PXD2A	105615301	105348285	OBFC1	105677963	105642300
154694	50568_at	25	10	53928368	53928344	25	1	L2a	LINE/L2	53928949	53928108	CSTF2T	53459355	53455247	DKK1	54074056	54077802
154730	60023_r_at	25	2	209768357	209768381	25	1	HERVH-int	LTR/ERV1	209767489	209769208	PTH2R	209224438	209719227	MAP2	210288782	210598842
154637	66722_at	25	4	115633808	115633832	25	1	MLT1J2-int	LTR/ERVL-MaLR	115633300	115634520	UGT8	115519611	115599380	NDST4	116035032	115748919
152174	61231_at	25	12	114449100	114449076	25	1	MLT1G1	LTR/ERVL-MaLR	114449395	114448911	RBM19	114404176	114254543	TBX5	114846247	114791736
152241	52150_at	25	14	70982076	70982052	25	1	MLT1E1	LTR/ERVL-MaLR	70982333	70981786	ADAM21	70918874	70926622	ADAM20	71001732	70989075
152153	52947_at	25	9	101703447	101703423	25	1	Charlie8	DNA/hAT-Charlie	101703654	101703161	GALNT12	101569981	101612363	COL15A1	101705461	101833069
152204	64406_at	25	3	9431896	9431872	25	1	Charlie1	DNA/hAT-Charlie	9432125	9431658	THUMPD3	9404526	9428475	SETD5	9439299	9520924
152210	66104_r_at	25	2	172359560	172359536	25	1	L1M4	LINE/L1	172359583	172359202	DCAF17	172290727	172341562	CYBRD1	172378757	172414643
154539	61108_at	25					2	HERVK9-int	LTR/ERVK
154630	57573_at	25	11	45758008	45757984	24	1	MLT1H	LTR/ERVL-MaLR	45758380	45757939	CHST1	45687172	45670427	CTD-2210P24.4	45792983	45793909
154250	56182_at	25	2	128287416	128287440	25	1	LTR24	LTR/ERV1	128287129	128287569	IWS1	128284462	128193783	MYO7B	128293378	128395304
154253	60881_at	25					2	L1MC3	LINE/L1
154277	64791_at	25	7	66809934	66809958	25	1	MER61E	LTR/ERV1	66809802	66810364	TYW1	66460160	66704501	AUTS2	69063905	70258054
154290	65388_r_at	25	3	98432515	98432491	25	1	LTR10F	LTR/ERV1	98432564	98432082	GPR15	98250743	98251960	ST3GAL6	98451080	98540045
154413	52877_r_at	25	15	59291414	59291438	25	1	Charlie1	DNA/hAT-Charlie	59290661	59291541	SLTM	59225852	59171244	CCNB2	59397277	59417244
154415	53729_at	25	20	45304968	45304944	25	1	L1ME3A	LINE/L1	45305049	45304850	SLC13A3	45304714	45186463	TP53RK	45318418	45313004
154379	50616_at	25	1	56415591	56415615	25	1	L2	LINE/L2	56415467	56415757	USP24	55680786	55532032	PPAP2B	57110974	56960419
154337	59923_f_at	25					2	MER41-int	LTR/ERV1
155823	60547_at	25	11	94390228	94390252	25	1	MER51B	LTR/ERV1	94390207	94390339	FUT4	94277017	94283063	AMOTL1	94439597	94609918
155803	64840_at	25	3	25896420	25896396	25	1	LTR16A	LTR/ERVL	25896465	25896043	OXSM	25824408	25836025	LINC00692	25915191	25900024
155801	66625_at	25	16	50878893	50878917	25	1	MLT1H	LTR/ERVL-MaLR	50878579	50879049	CYLD	50775961	50835846	SALL1	51185278	51169886
155546	57960_at	25	11	130193869	130193893	25	1	MLT2B1	LTR/ERVL	130193524	130194031	ZBTB44	130184581	130096572	ADAMTS8	130298888	130274820
155545	54137_at	25	5	1864045	1864021	25	1	MER50	LTR/ERV1	1864266	1863780	NDUFS6	1801514	1816719	IRX4	1887350	1877541
155567	56850_at	25	2	155436777	155436801	25	1	L1MCb	LINE/L1	155436479	155437626	GALNT13	154728426	155310361	KCNJ3	155554811	155714863
154837	59230_at	25	4	69446249	69446273	25	1	HERVH48-int	LTR/ERV1	69442415	69446744	UGT2B17	69434245	69402902	UGT2B15	69536346	69512348
153074	61829_at	25	20	57551255	57551231	25	1	MLT1F1	LTR/ERVL-MaLR	57551532	57551042	GNAS	57414773	57486247	NELFCD	57556263	57570188
157155	60959_at	25	12	94291399	94291423	25	1	LTR54B	LTR/ERV1	94291268	94291526	CRADD	94071151	94288616	PLXNC1	94542499	94701451
157128	52852_r_at	25	3	186197575	186197599	25	1	MER31-int	LTR/ERV1	186197166	186197837	DGKG	186080026	185823457	CRYGS	186264491	186256230
153574	66777_at	25	5	153770018	153770042	25	1	LTR64	LTR/ERV1	153769685	153770164	GALNT10	153570290	153800544	SAP30L	153825517	153835891
153543	57936_at	25	2	178064092	178064068	25	1	MIR	SINE/MIR	178064181	178064035	MTX2	177134123	177202753	HNRNPA3	178077291	178088686
153494	66573_at	25	X	80068024	80068000	25	1	LTR41	LTR/ERVL	80068136	80067459	BRWD3	80065187	79926353	HMGN5	80457441	80369200
153583	55921_at	25					2	D20S16	Satellite
153581	49949_at	25	3	188368573	188368597	24	1	MER58A	DNA/hAT-Charlie	188368563	188368761	AC022498.1	187896331	187898598	TPRG1	188665003	189043093
153586	61724_at	25	10	81549279	81549255	25	1	LTR16A	LTR/ERVL	81549411	81549030	NUTM2B	81462983	81474437	NUTM2E	81601114	81610632
153566	63234_at	25	11	18618437	18618461	25	1	LTR41C	LTR/ERVL	18618184	18618812	UEVLD	18610294	18551156	SPTY2D1	18656338	18627948
157041	50364_at	25	1	207600217	207600241	25	1	ERVL-E-int	LTR/ERVL	207600180	207600728	CD55	207494853	207534311	CR2	207627575	207663240
156079	55858_at	25					2	HERVK-int	LTR/ERVK
156080	61585_at	25	14	50036209	50036185	25	1	MSTD	LTR/ERVL-MaLR	50036383	50036016	MDGA2	48144157	47308826	RPS29	50065408	50043390
156145	61585_at	25	14	50036233	50036209	25	1	MSTD	LTR/ERVL-MaLR	50036383	50036016	MDGA2	48144157	47308826	RPS29	50065408	50043390
156002	61609_at	25	6	29765235	29765259	25	1	MLT1F1	LTR/ERVL-MaLR	29764925	29765470	HLA-F	29690552	29706305	HLA-G	29794744	29798902
156013	51209_i_at	25	17	79349388	79349412	25	1	L1M5	LINE/L1	79349374	79349547	TMEM105	79304474	79285074	RP11-1055B8.6	79369275	79376779
156038	49373_at	25	4	60714252	60714228	25	1	MLT2B4	LTR/ERVL	60714626	60714182	IGFBP7	57976551	57896939	LPHN3	62066976	62938184
156856	65187_at	25	19	50449915	50449891	25	1	MER51E	LTR/ERV1	50450059	50449720	ATF5	50431959	50437192	SIGLEC11	50464429	50452242
156913	51652_at	25	1	171808689	171808665	25	1	MLT1O	LTR/ERVL-MaLR	171809068	171808530	METTL13	171750788	171783163	DNM3	171810621	172387606
157304	61795_at	25					2	Harlequin-int	LTR/ERV1
157310	58532_at	25	19	41962092	41962068	25	1	LTR8B	LTR/ERV1	41962129	41961753	C19orf69	41949063	41950670	CEACAM21	42055886	42093197
157336	54574_at	25	6	80009691	80009667	25	1	MER34A	LTR/ERV1	80010085	80009556	HMGN3	79944406	79910962	LCA5	80247147	80194708
157384	58286_at	25	11	27752199	27752223	25	1	MLT1H1	LTR/ERVL-MaLR	27751830	27752347	BDNF	27743605	27676440	KIF18A	28129855	28042167
157413	61509_at	25	12	9544516	9544492	25	1	L1MD2	LINE/L1	9544774	9544364	PZP	9360966	9301436	KLRB1	9760482	9747147
158166	51495_at	25	1	30733935	30733959	25	1	LTR38	LTR/ERV1	30733537	30734095	PTPRU	29563028	29653325	MATN1	31196434	31184124
157438	52150_at	25	14	70982218	70982194	25	1	MLT1E1	LTR/ERVL-MaLR	70982333	70981786	ADAM21	70918874	70926622	ADAM20	71001732	70989075
158094	63307_at	25	2	219211147	219211171	25	1	L2c	LINE/L2	219211018	219211505	TMBIM1	219157309	219138915	C2orf62	219221579	219232822
158458	64608_i_at	25	1	160955802	160955778	25	1	LTR7B	LTR/ERV1	160955842	160955464	ITLN2	160924589	160914815	F11R	161008784	160965001
158425	50288_at	25	10	47130485	47130509	25	1	LTR33	LTR/ERVL	47130370	47130828	NPY4R	47083534	47088320	FAM25B	47181681	47177204
158696	66446_i_at	25	5	175570197	175570173	25	1	MER41C	LTR/ERV1	175570416	175570004	FAM153B	175487692	175559261	SIMC1	175665365	175772994
159384	60624_f_at	25					2	LTR15	LTR/ERV1
159383	59674_f_at	25					2	LTR15	LTR/ERV1
159367	58958_f_at	25					2	LTR15	LTR/ERV1
159369	58958_f_at	25					2	LTR15	LTR/ERV1
159368	60624_f_at	25					2	LTR15	LTR/ERV1
159366	60624_f_at	25					2	LTR15	LTR/ERV1
158282	63095_at	25	19	52898524	52898500	25	1	L1MD	LINE/L1	52898653	52898486	ZNF880	52873170	52889048	ZNF528	52901102	52921665
158331	61421_r_at	25	1	233455685	233455661	25	1	Charlie1a	DNA/hAT-Charlie	233455879	233455444	PCNXL2	233431459	233119881	MLK4	233463514	233520894
158549	66573_at	25	X	80068094	80068070	25	1	LTR41	LTR/ERVL	80068136	80067459	BRWD3	80065187	79926353	HMGN5	80457441	80369200
158508	63757_at	25	5	82674903	82674927	25	1	HAL1ME	LINE/L1	82674819	82675179	XRCC4	82373317	82649606	VCAN	82767284	82878122
159774	60165_at	25	6	56923733	56923757	25	1	Charlie5	DNA/hAT-Charlie	56922925	56924108	KIAA1586	56911347	56920023	ZNF451	56951642	57035105
159753	60982_at	25	10	11926043	11926019	25	1	MER63D	DNA/hAT-Blackjack	11926425	11925708	PROSER2	11865338	11914276	UPF2	12085169	11962021
159704	58122_at	25	14	101589615	101589639	25	1	L1ME3	LINE/L1	101589428	101589826	AL117190.3	101359265	101360646	DIO3	102027688	102029789
159712	52947_at	25	9	101703382	101703358	25	1	Charlie8	DNA/hAT-Charlie	101703654	101703161	GALNT12	101569981	101612363	COL15A1	101705461	101833069
159966	53453_at	25	4	20137140	20137116	25	1	LTR33	LTR/ERVL	20137198	20136967	LCORL	18023499	17844839	SLIT2	20254883	20622184
159960	52797_at	25	8	41997249	41997225	25	1	L1ME4b	LINE/L1	41997378	41997180	KAT6A	41909508	41786997	AP3M2	42010464	42029191
159907	62082_g_at	25	1	9682305	9682329	25	1	LTR8A	LTR/ERV1	9681741	9682369	TMEM201	9648932	9674935	PIK3CD	9711790	9789172
159905	62782_r_at	25	5	156445625	156445649	25	1	L1MC1	LINE/L1	156445073	156447342	TIMD4	156390266	156346293	HAVCR1	156486130	156456424
159926	66519_at	25	10	128492883	128492859	25	1	MER77B	LTR/ERVL	128493280	128492664	C10orf90	128359079	128113566	DOCK1	128593978	129250781
158566	50466_at	25	16	28614134	28614158	25	1	LTR43	LTR/ERV1	28613887	28614407	SULT1A2	28608430	28603264	SULT1A1	28634946	28616903
158565	52867_at	25	1	231459094	231459118	25	1	MER50	LTR/ERV1	231458861	231459452	GNPAT	231376953	231413719	EXOC8	231473598	231468480
158576	53499_at	25	12	130502592	130502616	25	1	MIRb	SINE/MIR	130502525	130502669	TMEM132D	130388211	129556270	FZD10	130647004	130650285
158563	58276_at	25	6	100474160	100474184	25	1	LTR33	LTR/ERVL	100473901	100474305	MCHR2	100442114	100367786	SIM1	100912805	100832891
158657	52625_at	25	5	85193555	85193531	25	1	L1M1	LINE/L1	85194802	85193169	EDIL3	83680611	83236373	COX7C	85913721	85916779
158656	59943_r_at	25	16	5301603	5301627	25	1	L1ME2	LINE/L1	5301582	5301848	FAM86A	5147809	5134305	RBFOX1	6069095	7763340
158658	52625_at	25	5	85193556	85193532	25	1	L1M1	LINE/L1	85194802	85193169	EDIL3	83680611	83236373	COX7C	85913721	85916779
159886	50659_at	25	11	82808263	82808287	25	1	MLT1J2	LTR/ERVL-MaLR	82808028	82808405	RAB30	82782965	82684175	PCF11	82868030	82898493
159869	66801_at	25	16	5812712	5812736	25	1	L1ME4c	LINE/L1	5812209	5813024	FAM86A	5147809	5134305	RBFOX1	6069095	7763340
160884	64581_at	25	1	193235366	193235390	24	1	Tigger6a	DNA/TcMar-Tigger	193234694	193235661	B3GALT2	193155784	193148175	KCNT2	196577541	196194909
160919	61254_f_at	25					2	THE1A	LTR/ERVL-MaLR
160940	50364_at	25	1	207600436	207600460	25	1	ERVL-E-int	LTR/ERVL	207600180	207600728	CD55	207494853	207534311	CR2	207627575	207663240
161219	62902_at	25	18	47839875	47839899	25	1	LTR26E	LTR/ERV1	47839698	47840006	CXXC1	47814674	47808713	SKA1	47901365	47920543
161234	65187_at	25	19	50449786	50449762	25	1	MER51E	LTR/ERV1	50450059	50449720	ATF5	50431959	50437192	SIGLEC11	50464429	50452242
162016	61439_at	25	2	232358440	232358416	25	1	Charlie8	DNA/hAT-Charlie	232360147	232358165	NCL	232348352	232318242	NMUR1	232395206	232387871
159596	66625_at	25	16	50878873	50878897	25	1	MLT1H	LTR/ERVL-MaLR	50878579	50879049	CYLD	50775961	50835846	SALL1	51185278	51169886
160676	64772_at	25	X	101953020	101953044	25	1	MER54A	LTR/ERVL	101952890	101953765	GPRASP1	101906294	101914011	GPRASP2	101967104	101973607
160668	64537_at	25	X	22402240	22402216	25	1	L1MCa	LINE/L1	22402795	22401106	ZNF645	22291065	22292574	DDX53	23018087	23020204
160762	55421_at	25					2	LTR7	LTR/ERV1
160763	56608_at	25					2	LTR7Y	LTR/ERV1
160830	58560_f_at	25					2	LTR61	LTR/ERV1
160833	66714_at	25	2	175916565	175916541	25	1	Zaphod	DNA/hAT-Tip100	175916849	175916278	CHN1	175870097	175664091	ATF2	176033110	175936978
160829	58560_f_at	25					2	LTR61	LTR/ERV1
160828	66672_at	25	1	147805774	147805750	25	1	HAL1b	LINE/L1	147805830	147805615	BX842679.1	147632428	147631967	PPIAL4A	147955419	147954635
161938	53320_at	25					2	MER67B	LTR/ERV1
161252	63177_at	25	19	9820510	9820534	25	1	HERVIP10B3-int	LTR/ERV1	9820480	9821322	ZNF812	9811452	9800600	ZNF846	9903856	9862669
159490	66593_at	25	5	16625499	16625523	25	1	LTR105_Mam	LTR/ERVL	16625420	16625908	FAM134B	16617167	16473147	MYO10	16936372	16665395
163310	48676_at	25	8	129113246	129113270	25	1	LTR8A	LTR/ERV1	129112886	129113555	TMEM75	128960591	128959126	GSDMC	130799134	130760442
163311	53320_at	25	2	113030594	113030570	25	1	MER67B	LTR/ERV1	113030837	113030224	ZC3H8	113012713	112973254	ZC3H6	113033171	113097640
163308	55234_at	25	10	29725185	29725209	25	1	MER21C	LTR/ERVL	29724929	29725529	LYZL1	29577990	29607257	SVIL	30025710	29746267
163240	56507_i_at	25	13	34181006	34180982	25	1	MLT1D	LTR/ERVL-MaLR	34181014	34180799	STARD13	33924767	33677272	RFC3	34392186	34540695
163241	56507_i_at	25	13	34181005	34180981	25	1	MLT1D	LTR/ERVL-MaLR	34181014	34180799	STARD13	33924767	33677272	RFC3	34392186	34540695
161136	54597_at	25	7	94205805	94205829	25	1	MER77	LTR/ERVL	94205591	94206242	CASD1	94138531	94186331	SGCE	94285521	94214542
161122	65060_r_at	25	4	133217	133241	25	1	MER51B	LTR/ERV1	133172	133483	ZNF595	53179	88099	ZNF732	299110	264464
161085	61233_at	25	10	119746983	119746959	25	1	MLT2B1	LTR/ERVL	119747038	119746565	EMX2	119301955	119309056	RAB11FIP2	119806114	119764427
162344	61603_at	25	3	42976025	42976001	25	1	L1MEc	LINE/L1	42976137	42975726	ZNF662	42947223	42960825	FAM198A	43020759	43101703
163483	53288_s_at	25					2	LTR8B	LTR/ERV1
163482	53288_s_at	25					2	LTR8B	LTR/ERV1
163521	63499_at	25					2	L1MC4a	LINE/L1
162151	58518_g_at	25	14	101381011	101381035	25	1	MER54A	LTR/ERVL	101380942	101381683	AL117190.3	101359265	101360646	DIO3	102027688	102029789
162128	61420_f_at	25	1	233455791	233455767	25	1	Charlie1a	DNA/hAT-Charlie	233455879	233455444	PCNXL2	233431459	233119881	MLK4	233463514	233520894
162102	59259_at	25	12	22709064	22709088	25	1	L1MC5	LINE/L1	22708771	22709484	C2CD5	22697480	22601517	ETNK1	22778009	22843599
163650	65250_at	25	20	29653642	29653666	25	1	LTR53-int	LTR/ERVL	29652808	29653908	FRG1B	29611857	29634010	DEFB115	29845467	29847435
163640	52366_at	25					2	LTR47A	LTR/ERVL
162250	63499_at	25	10	43011948	43011924	25	1	L1MC4a	LINE/L1	43012113	43011733	AL133216.1	38717074	38736820	ZNF33B	43134016	43069633
162241	50616_at	25	1	56410890	56410914	25	1	L3	LINE/CR1	56410815	56411204	USP24	55680786	55532032	PPAP2B	57110974	56960419
162475	53923_at	25	12	68774567	68774543	25	1	MLT1H1	LTR/ERVL-MaLR	68774717	68774175	MDM1	68726161	68666223	RAP1B	69004619	69054372
163380	59923_f_at	25					2	PABL_A-int	LTR/ERV1
163357	61409_at	25	3	129994633	129994609	25	1	MER49	LTR/ERV1	129995155	129994249	TRH	129693148	129696781	COL6A5	130064359	130203688
163769	62412_f_at	25	16	29780076	29780052	25	1	MER57B2	LTR/ERV1	29780389	29779994	C16orf54	29757327	29753784	ZG16	29789561	29793096
163761	50824_at	25					2	MER52A	LTR/ERV1
163766	63307_at	25	2	219211308	219211332	25	1	L2c	LINE/L2	219211018	219211505	TMBIM1	219157309	219138915	C2orf62	219221579	219232822
163780	61814_at	25	12	126845483	126845507	25	1	LTR33A	LTR/ERVL	126845404	126845641	TMEM132B	125671382	126146917	TMEM132C	128751948	129192460
163776	52150_at	25	14	70982256	70982232	25	1	MLT1E1	LTR/ERVL-MaLR	70982333	70981786	ADAM21	70918874	70926622	ADAM20	71001732	70989075
164524	62606_at	25					2	MER51C	LTR/ERV1
164547	53022_at	25	2	174313669	174313645	25	1	LTR41B	LTR/ERVL	174313984	174313520	CDCA7	174219548	174233725	SP3	174830430	174771187
164555	57502_at	25	12	70562327	70562303	25	1	MLT1H	LTR/ERVL-MaLR	70562614	70562130	MYRFL	70219084	70352877	CNOT2	70636774	70748773
163830	60146_at	25	9	92214415	92214391	25	1	L1ME4a	LINE/L1	92214628	92214319	SEMA4D	92113045	91975702	GADD45G	92219928	92221470
163833	56415_at	25	4	138601252	138601276	25	1	MLT1E2	LTR/ERVL-MaLR	138601108	138601530	PCDH18	138453648	138440072	SLC7A11	139163503	139085251
164501	60975_i_at	25	19	51725316	51725340	25	1	L1ME1	LINE/L1	51724543	51726098	SIGLEC7	51645556	51656783	CD33	51728320	51747115
160954	56182_at	25	2	128287309	128287333	25	1	LTR24	LTR/ERV1	128287129	128287569	IWS1	128284462	128193783	MYO7B	128293378	128395304
161036	52625_at	25	5	85193504	85193480	25	1	L1M1	LINE/L1	85194802	85193169	EDIL3	83680611	83236373	COX7C	85913721	85916779
161035	52625_at	25	5	85193505	85193481	25	1	L1M1	LINE/L1	85194802	85193169	EDIL3	83680611	83236373	COX7C	85913721	85916779
166249	51468_at	25	18	51115063	51115087	25	1	L2a	LINE/L2	51114899	51115896	DCC	49866542	51057784	MBD2	51751158	51679079
166244	52877_r_at	25	2	242633935	242633959	25	1	L1M5	LINE/L1	242633876	242634152	DTYMK	242626406	242615157	ING5	242641450	242668893
166232	64748_at	25	7	30617457	30617433	25	1	LOR1-int	LTR/ERV1	30617992	30616448	GGCT	30591095	30536237	GARS	30634297	30673649
166233	64748_at	25	7	30617456	30617432	25	1	LOR1-int	LTR/ERV1	30617992	30616448	GGCT	30591095	30536237	GARS	30634297	30673649
166227	58276_at	25	6	100473965	100473989	25	1	LTR33	LTR/ERVL	100473901	100474305	MCHR2	100442114	100367786	SIM1	100912805	100832891
164681	66734_at	25					2	Charlie3	DNA/hAT-Charlie
164704	57632_at	25	1	229399975	229399951	25	1	L2a	LINE/L2	229399986	229399720	TMEM78	229385383	229387557	RAB4A	229406822	229441641
164677	57444_at	25	15	38970278	38970254	25	1	HERV16-int	LTR/ERVL	38970560	38969955	RASGRP1	38857776	38780304	C15orf53	38988799	38992239
164741	58538_at	25	5	79904640	79904616	25	1	MLT1E1A	LTR/ERVL-MaLR	79904778	79904398	ANKRD34B	79866307	79852574	DHFR	79950802	79922047
164692	61474_at	25	18	46562620	46562596	25	1	L1ME3B	LINE/L1	46562770	46562107	SMAD7	46477081	46446223	DYM	46987717	46570039
164695	64840_at	25	3	25896099	25896075	25	1	LTR16A	LTR/ERVL	25896465	25896043	OXSM	25824408	25836025	LINC00692	25915191	25900024
164599	60168_at	25					2	L1MA9	LINE/L1
165025	65060_r_at	25	4	133211	133235	25	1	MER51B	LTR/ERV1	133172	133483	ZNF595	53179	88099	ZNF732	299110	264464
163562	60662_at	25	3	139219580	139219604	25	1	MER92-int	LTR/ERV1	139219558	139220155	RBP2	139199589	139171726	RBP1	139258671	139236276
163563	60662_at	25	3	139219581	139219605	25	1	MER92-int	LTR/ERV1	139219558	139220155	RBP2	139199589	139171726	RBP1	139258671	139236276
165115	50288_at	25	10	47130449	47130473	25	1	LTR33	LTR/ERVL	47130370	47130828	NPY4R	47083534	47088320	FAM25B	47181681	47177204
165096	51209_i_at	25	17	79349387	79349411	25	1	L1M5	LINE/L1	79349374	79349547	TMEM105	79304474	79285074	RP11-1055B8.6	79369275	79376779
165783	53188_at	25	6	2483305	2483329	25	1	MamGypLTR3	LTR/Gypsy	2482913	2483365	GMDS	2245926	1624041	C6orf195	2634837	2622147
167627	63757_at	25	5	82674987	82675011	25	1	HAL1ME	LINE/L1	82674819	82675179	XRCC4	82373317	82649606	VCAN	82767284	82878122
167626	58286_at	25	11	27752214	27752238	25	1	MLT1H1	LTR/ERVL-MaLR	27751830	27752347	BDNF	27743605	27676440	KIF18A	28129855	28042167
167566	62081_at	25	1	9682006	9682030	25	1	LTR8A	LTR/ERV1	9681741	9682369	TMEM201	9648932	9674935	PIK3CD	9711790	9789172
167562	61761_at	25					2	MLT1F1	LTR/ERVL-MaLR
164872	51187_at	25	7	119781159	119781135	25	1	MLT1J2	LTR/ERVL-MaLR	119781435	119781044	ANKRD7	117854727	117882785	KCND2	119913722	120390385
164878	56365_f_at	25					2	LTR32	LTR/ERVL
165930	54921_at	25					2	LTR39	LTR/ERV1
165944	64581_at	25	1	193235376	193235400	24	1	Tigger6a	DNA/TcMar-Tigger	193234694	193235661	B3GALT2	193155784	193148175	KCNT2	196577541	196194909
167520	52336_at	25	13	111260374	111260398	25	1	MER101-int	LTR/ERV1	111259998	111260782	RAB20	111214080	111175417	CARKD	111267881	111292340
167521	52336_at	25	13	111260373	111260397	25	1	MER101-int	LTR/ERV1	111259998	111260782	RAB20	111214080	111175417	CARKD	111267881	111292340
167524	59160_at	25	3	34342436	34342460	25	1	LTR23	LTR/ERV1	34342296	34342744	PDCD6IP	33839844	33911194	ARPP21	35680437	35835988
167510	58179_at	25					2	MER101	LTR/ERV1
167518	55354_f_at	25	9	99075913	99075889	25	1	MER77B	LTR/ERVL	99076015	99075373	HSD17B3	99064434	98997588	SLC35D2	99145992	99082988
167508	61254_f_at	25					2	THE1A	LTR/ERVL-MaLR
167463	63757_at	25	5	82675034	82675058	25	1	HAL1ME	LINE/L1	82674819	82675179	XRCC4	82373317	82649606	VCAN	82767284	82878122
167465	58286_at	25	11	27752232	27752256	25	1	MLT1H1	LTR/ERVL-MaLR	27751830	27752347	BDNF	27743605	27676440	KIF18A	28129855	28042167
166330	61611_at	25					2	Ricksha_c	DNA/MULE-MuDR
166356	65349_at	25	19	28214915	28214891	25	1	ALR/Alpha	Satellite/centr	28218421	28212101	ZNF254	24216276	24312654	UQCRFS1	29704448	29698173
164823	62606_at	25	4	301174	301150	25	1	MER51C	LTR/ERV1	301605	301031	ZNF732	299110	264464	ZNF141	331603	378653
164865	66734_at	25					2	Charlie3	DNA/hAT-Charlie
164787	56415_at	25	4	138601184	138601208	25	1	MLT1E2	LTR/ERVL-MaLR	138601108	138601530	PCDH18	138453648	138440072	SLC7A11	139163503	139085251
167333	52849_f_at	25	3	186197694	186197718	25	1	MER31-int	LTR/ERV1	186197166	186197837	DGKG	186080026	185823457	CRYGS	186264491	186256230
168825	59963_r_at	25					2	HERVE-int	LTR/ERV1
168822	66801_at	25	16	5812702	5812726	25	1	L1ME4c	LINE/L1	5812209	5813024	FAM86A	5147809	5134305	RBFOX1	6069095	7763340
168827	50824_at	25	11	10566230	10566205	25	1	MER52A	LTR/ERV1	10566928	10565342	RNF141	10562777	10533225	LYVE1	10633236	10578513
168842	53499_at	25	12	130502621	130502645	25	1	MIRb	SINE/MIR	130502525	130502669	TMEM132D	130388211	129556270	FZD10	130647004	130650285
166016	64525_r_at	25	6	113745667	113745643	25	1	MLT1L	LTR/ERVL-MaLR	113745917	113745481	RFPL4B	112668532	112672498	MARCKS	114178541	114184648
166081	49378_f_at	25					2	MLT2A2	LTR/ERVL
168770	51187_at	25	7	119781209	119781185	25	1	MLT1J2	LTR/ERVL-MaLR	119781435	119781044	ANKRD7	117854727	117882785	KCND2	119913722	120390385
166122	64406_at	25	3	9431875	9431851	25	1	Charlie1	DNA/hAT-Charlie	9432125	9431658	THUMPD3	9404526	9428475	SETD5	9439299	9520924
166194	51466_at	25	16	64380355	64380379	25	1	MER52A	LTR/ERV1	64379109	64380456	CDH8	62070939	61681146	CDH11	65160015	64977656
166179	59963_r_at	25	19	20930227	20930203	25	1	HERVE-int	LTR/ERV1	20937943	20930125	ZNF626	20844402	20802867	ZNF66	20959110	20991922
167127	58975_at	25	16	9060609	9060633	25	1	L2b	LINE/L2	9060584	9060713	USP7	9058371	8985951	C16orf72	9185505	9215497
167128	58975_at	25	16	9060610	9060634	25	1	L2b	LINE/L2	9060584	9060713	USP7	9058371	8985951	C16orf72	9185505	9215497
167117	49363_at	25	8	52935485	52935509	25	1	L2a	LINE/L2	52935386	52935510	AC090186.1	52730143	52730969	ST18	53373519	53023399
167251	55234_at	25	10	29725216	29725240	25	1	MER21C	LTR/ERVL	29724929	29725529	LYZL1	29577990	29607257	SVIL	30025710	29746267
167220	65224_f_at	25	19	41961800	41961776	25	1	LTR8B	LTR/ERV1	41962129	41961753	C19orf69	41949063	41950670	CEACAM21	42055886	42093197
167433	60911_at	25	2	202043989	202044013	25	1	MER52C	LTR/ERV1	202043387	202044203	CFLAR	201980827	202029033	CASP10	202047604	202094129
167447	66375_at	25	4	54934247	54934271	25	1	MLT1A	LTR/ERVL-MaLR	54934067	54934366	AC110792.1	54927213	54927377	GSX2	54965690	54968672
167448	66375_at	25	4	54934246	54934270	25	1	MLT1A	LTR/ERVL-MaLR	54934067	54934366	AC110792.1	54927213	54927377	GSX2	54965690	54968672
167398	50299_r_at	25	5	118333469	118333445	25	1	MER41-int	LTR/ERV1	118333710	118332880	DTWD2	118324240	118173017	DMXL1	118373467	118584833
169881	50480_at	25	9	14548903	14548879	25	1	MLT1H2	LTR/ERVL-MaLR	14548934	14548699	NFIB	14398982	14081842	ZDHHC21	14693469	14615530
169882	63711_f_at	25					2	LTR15	LTR/ERV1
169865	59923_f_at	25					2	MER41-int	LTR/ERV1
169911	52852_r_at	25	3	186197371	186197395	25	1	MER31-int	LTR/ERV1	186197166	186197837	DGKG	186080026	185823457	CRYGS	186264491	186256230
169938	61439_at	25	2	232358587	232358563	25	1	Charlie8	DNA/hAT-Charlie	232360147	232358165	NCL	232348352	232318242	NMUR1	232395206	232387871
170111	51457_f_at	25	6	40055335	40055359	25	1	MER65D	LTR/ERV1	40055086	40055524	MOCS1	39902290	39867354	LRFN2	40555204	40359325
170109	61505_at	25	3	52888221	52888245	25	1	MER21C	LTR/ERVL	52888093	52888967	TMEM110	52931612	52870235	SFMBT1	53080766	52937588
170144	64701_at	25	19	20331697	20331673	25	1	LTR70	LTR/ERV1	20332477	20331250	ZNF486	20278037	20311299	AC078899.2	20378626	20379200
169686	48676_at	25					2	LTR8A	LTR/ERV1
168411	61421_r_at	25	1	233455741	233455717	25	1	Charlie1a	DNA/hAT-Charlie	233455879	233455444	PCNXL2	233431459	233119881	MLK4	233463514	233520894
168415	61435_at	25	17	38629763	38629787	25	1	L2b	LINE/L2	38629587	38629799	IGFBP4	38599702	38613983	TNS4	38657849	38632080
168403	60976_r_at	25	19	51725401	51725425	25	1	L1ME1	LINE/L1	51724543	51726098	SIGLEC7	51645556	51656783	CD33	51728320	51747115
169833	58549_at	25	14	88584825	88584849	25	1	MER115	DNA/hAT-Tip100	88584591	88584899	GPR65	88471468	88478419	KCNK10	88793251	88649113
169748	58161_at	25					2	L1M2	LINE/L1
169764	65349_at	25	19	28215078	28215054	25	1	ALR/Alpha	Satellite/centr	28218421	28212101	ZNF254	24216276	24312654	UQCRFS1	29704448	29698173
169763	65349_at	25	19	28215077	28215053	25	1	ALR/Alpha	Satellite/centr	28218421	28212101	ZNF254	24216276	24312654	UQCRFS1	29704448	29698173
169753	61409_at	25	3	129994517	129994493	25	1	MER49	LTR/ERV1	129995155	129994249	TRH	129693148	129696781	COL6A5	130064359	130203688
169825	57574_at	25	8	23121780	23121804	25	1	LTR48	LTR/ERV1	23121660	23122319	CHMP7	23101150	23119512	R3HCC1	23127633	23153792
168895	52827_r_at	25	2	55508190	55508166	25	1	LTR10C	LTR/ERV1	55508471	55507895	MTIF2	55496483	55463731	CCDC88A	55647057	55514978
168897	66672_at	25					2	HAL1b	LINE/L1
168932	52827_r_at	25	2	55508188	55508164	25	1	LTR10C	LTR/ERV1	55508471	55507895	MTIF2	55496483	55463731	CCDC88A	55647057	55514978
168919	52322_at	25	3	163286746	163286770	25	1	L1MC4	LINE/L1	163286051	163286878	OTOL1	161214596	161221730	SI	164796283	164696686
168956	54121_at	25	1	89303946	89303970	25	1	L1MEd	LINE/L1	89303386	89304028	PKN2	89149905	89301938	GTF2B	89357627	89318615
168955	60700_at	25					2	L1MC5a	LINE/L1
169619	57645_at	25	10	50659347	50659323	25	1	L1MB8	LINE/L1	50661448	50659157	DRGX	50603497	50572237	ERCC6	50747584	50663414
170885	52947_at	25	9	101703527	101703503	25	1	Charlie8	DNA/hAT-Charlie	101703654	101703161	GALNT12	101569981	101612363	COL15A1	101705461	101833069
170192	51466_at	25	16	64380366	64380390	25	1	MER52A	LTR/ERV1	64379109	64380456	CDH8	62070939	61681146	CDH11	65160015	64977656
170162	61608_at	25	6	29765149	29765173	25	1	MLT1F1	LTR/ERVL-MaLR	29764925	29765470	HLA-F	29690552	29706305	HLA-G	29794744	29798902
170226	60662_at	25	3	139219569	139219593	25	1	MER92-int	LTR/ERV1	139219558	139220155	RBP2	139199589	139171726	RBP1	139258671	139236276
170152	55577_at	25	3	48656573	48656597	25	1	Arthur1	DNA/hAT-Tip100	48656311	48656768	UQCRC1	48648409	48636435	TMEM89	48659288	48658192
168656	66288_at	25	13	50529359	50529335	25	1	MER21-int	LTR/ERVL	50530153	50529125	SPRYD7	50510626	50486842	TRIM13	50570024	50594617
168671	50643_at	25					2	HERVE_a-int	LTR/ERV1
168335	60928_i_at	25	2	173102337	173102361	25	1	L1M5	LINE/L1	173102184	173102446	DLX2	172967628	172964167	ITGA6	173292082	173371181
168337	60928_i_at	25	2	173102336	173102360	25	1	L1M5	LINE/L1	173102184	173102446	DLX2	172967628	172964167	ITGA6	173292082	173371181
168336	52336_at	25	13	111260379	111260403	25	1	MER101-int	LTR/ERV1	111259998	111260782	RAB20	111214080	111175417	CARKD	111267881	111292340
167666	50600_at	25	3	104065268	104065244	25	1	L2	LINE/L2	104065609	104065160	ZPLD1	101818088	102198685	ALCAM	105085753	105295744
168346	61057_at	25	10	134325498	134325474	25	1	L1MD	LINE/L1	134325611	134325443	C10orf91	134257831	134262912	INPP5A	134351324	134596979
170977	AFFX-HUMRGE/M10098_M_at	25	16	33963338	33963362	25	1	SSU-rRNA_Hsa	rRNA	33962497	33964361	RP11-812E19.9	33647696	33647044	CTD-2144E22.5	34256507	34257278
170978	62472_at	25					2	LTR1B	LTR/ERV1
170964	55794_at	25	2	121807905	121807929	25	1	LTR67B	LTR/ERVL	121807799	121808321	GLI2	121493199	121750229	TFCP2L1	122042783	121974163
170957	64521_at	25					2	LTR43	LTR/ERV1
170984	63307_at	25					2	L2c	LINE/L2
170033	61631_at	25	1	186390067	186390091	25	1	L1ME3F	LINE/L1	186389688	186390446	OCLM	186369704	186370587	PDC	186430254	186412698
169960	48676_at	25					2	LTR8A	LTR/ERV1
170025	66375_at	25	4	54934255	54934279	25	1	MLT1A	LTR/ERVL-MaLR	54934067	54934366	AC110792.1	54927213	54927377	GSX2	54965690	54968672
170023	66375_at	25	4	54934254	54934278	25	1	MLT1A	LTR/ERVL-MaLR	54934067	54934366	AC110792.1	54927213	54927377	GSX2	54965690	54968672
172492	56200_at	25	3	40829921	40829945	25	1	MSTB	LTR/ERVL-MaLR	40829637	40830029	ZNF621	40566369	40616176	CTNNB1	41236328	41301587
171235	60165_at	25	6	56923652	56923676	25	1	Charlie5	DNA/hAT-Charlie	56922925	56924108	KIAA1586	56911347	56920023	ZNF451	56951642	57035105
171197	60982_at	25	10	11926251	11926228	24	1	MER63D	DNA/hAT-Blackjack	11926425	11925708	PROSER2	11865338	11914276	UPF2	12085169	11962021
171224	49930_at	25	7	54643970	54643946	25	1	LTR16C	LTR/ERVL	54644117	54643702	VSTM2A	54610018	54638773	SEC61G	54827667	54819943
171202	61654_at	25					2	LTR48B	LTR/ERV1
171279	64976_i_at	25	2	26528502	26528526	25	1	HERV15-int	LTR/ERV1	26528389	26528778	HADHB	26466038	26513336	GPR113	26569685	26531041
171253	52625_at	25	5	85193615	85193591	25	1	L1M1	LINE/L1	85194802	85193169	EDIL3	83680611	83236373	COX7C	85913721	85916779
172551	59963_r_at	25					2	HERVE-int	LTR/ERV1
172611	61254_f_at	25					2	THE1B	LTR/ERVL-MaLR
172585	50814_at	25	16	49290190	49290214	25	1	L1MC3	LINE/L1	49288705	49291161	RP11-22D3.1	49193419	49195934	CBLN1	49315742	49311828
171497	51457_f_at	25	6	40055313	40055337	25	1	MER65D	LTR/ERV1	40055086	40055524	MOCS1	39902290	39867354	LRFN2	40555204	40359325
173914	50637_at	25	4	134855969	134855993	25	1	MLT1J1	LTR/ERVL-MaLR	134855760	134856049	PCDH10	134070470	134129356	PABPC4L	135122903	135117488
173948	63177_at	25					2	HERVIP10B3-int	LTR/ERV1
173946	61233_at	25	10	119746690	119746666	25	1	MLT2B1	LTR/ERVL	119747038	119746565	EMX2	119301955	119309056	RAB11FIP2	119806114	119764427
171332	50568_at	25	10	53928260	53928236	25	1	L2a	LINE/L2	53928949	53928108	CSTF2T	53459355	53455247	DKK1	54074056	54077802
173705	60098_at	25	3	46959445	46959421	25	1	L1MD2	LINE/L1	46959616	46959270	AC109583.1	46930171	46927699	CCDC12	47023500	46963216
173706	60098_at	25	3	46959443	46959419	25	1	L1MD2	LINE/L1	46959616	46959270	AC109583.1	46930171	46927699	CCDC12	47023500	46963216
173749	66625_at	25	16	50878920	50878944	25	1	MLT1H	LTR/ERVL-MaLR	50878579	50879049	CYLD	50775961	50835846	SALL1	51185278	51169886
172794	61654_at	25					2	LTR48B	LTR/ERV1
[truncated: 3,079 more rows]
