# Supplementary material for: Microarray analysis reveals global modulation of endogenous retroelement transcription by microbes
Source: Retrovirology. 2014 Jul 25;11:59. doi: 10.1186/1742-4690-11-59 (PMC4222864; doi:10.1186/1742-4690-11-59)
Supplement: Supplementary file 3 — Additional file 3: Archive of human annotation files. Probe annotation files (csv format), as defined in the Methods, for the following Affymetrix platforms: hg_u95a, hg_u95a_v2, hg_u95b, hg_u95c, hg_u95e, hu6800, hg_u133a, hg_u133a_v2, hg_u133b, hg_u133_plus_v2, hg_u219, hg_focus, hugene_1_0_st, and hugene_2_0_st. Shortened platform names correspond to identifiers used within the ‘oligo’ Bioconductor R package. Column identifiers are pid – probe id, probeset – Affymetrix probeset, plen – probe length, sid – target chromosome, sstart – start position of probe on sid, send – end position of probe on sid, nident – identity within the region sstart to send, numhits – number of hits recorded by BLASTn, repeat – RepBase-defined repeat, repclass – RepBase-defined repeat class, rstart – start position of repetitive element, rend – end position of repetitive element, 5id – symbol of nearest 5′ protein coding gene, 5start – start position of 5id, 5stop – end position of 5id, 3id – symbol of nearest 3′ protein coding gene, 3start – start position of 3id, 3stop – end position of 3id. (ZIP 3 MB) [file 12977_2014_3913_MOESM3_ESM.zip › human/affy_hg_u95d.csv]

pid	probeset	plen	sid	sstart	send	nident	numhits	repeat	repclass	rstart	rend	5id	5start	5stop	3id	3start	3stop
1214	89033_at	25	1	43820458	43820434	25	1	LTR33	LTR/ERVL	43820670	43820312	MPL	43803478	43818443	CDC20	43824626	43828874
2454	90826_at	25	4	6241405	6241429	25	1	MIR	SINE/MIR	6241294	6241488	JAKMIP1	6202318	6027926	WFS1	6271576	6304992
2451	71153_i_at	25					2	L1ME1	LINE/L1
2453	90826_at	25	4	6241406	6241430	25	1	MIR	SINE/MIR	6241294	6241488	JAKMIP1	6202318	6027926	WFS1	6271576	6304992
959	71903_i_at	25	19	28936184	28936208	25	1	MER51A	LTR/ERV1	28935669	28936375	ZNF254	24216276	24312654	UQCRFS1	29704448	29698173
11461	88942_at	25	1	201503785	201503809	24	1	L1MB8	LINE/L1	201503734	201503880	CSRP1	201478584	201452658	AC096677.1	201592013	201592738
11442	83785_at	25					2	LTR21C	LTR/ERVL
11452	71674_at	25	5	131701034	131701010	25	1	LTR32	LTR/ERVL	131701198	131700912	SLC22A4	131630136	131679899	SLC22A5	131705444	131731306
11510	90062_r_at	25	15	59631015	59630991	25	1	Tigger20a	DNA/TcMar-Tigger	59631048	59630892	LDHAL6B	59499042	59500705	FAM81A	59664892	59815748
11501	84471_at	25	17	29874314	29874290	25	1	MSTD	LTR/ERVL-MaLR	29874545	29874176	RAB11FIP4	29718642	29865236	AC003101.1	29898161	29902678
11421	91339_at	25	15	40359273	40359297	25	1	Charlie2a	DNA/hAT-Charlie	40359048	40359304	SRP14	40331389	40327940	BMF	40401093	40380091
816	73781_at	25	3	18518745	18518769	25	1	L1MEd	LINE/L1	18518493	18519455	SATB1	18487080	18386864	KCNH8	19189946	19577138
830	71237_at	25	22	26912676	26912652	25	1	MLT1F	LTR/ERVL-MaLR	26912806	26912412	TFIP11	26908471	26887191	TPST2	26992681	26921458
835	85154_at	25					2	L1MA4	LINE/L1
680	69074_g_at	25	20	21206806	21206830	25	1	MER102a	DNA/hAT-Charlie	21206771	21206964	RALGAPA2	20693266	20370196	XRN2	21283942	21370463
681	75579_at	25	1	42882092	42882116	25	1	MARNA	DNA/TcMar-Mariner	42881875	42882367	RIMKLA	42846466	42880850	ZMYND12	42921938	42896000
1126	90826_at	25	4	6241437	6241461	25	1	MIR	SINE/MIR	6241294	6241488	JAKMIP1	6202318	6027926	WFS1	6271576	6304992
14729	84775_at	25	15	101837450	101837426	25	1	L1ME3A	LINE/L1	101839106	101837349	SNRPA1	101835487	101821715	PCSK6	102065405	101840818
14026	73894_at	25	22	43086168	43086144	25	1	MLT1L	LTR/ERVL-MaLR	43086470	43086004	ATP5L2	43036607	43035809	A4GALT	43117304	43088127
4882	87212_at	25	8	5710838	5710814	25	1	HERVK22-int	LTR/ERVK	5713728	5710510	CSMD1	4852494	2792875	MCPH1	6264113	6501144
4892	72141_at	25	16	86754236	86754212	25	1	L1MC4	LINE/L1	86754701	86754025	FOXL1	86609974	86615303	C16orf95	87351022	87117168
4913	75399_at	25	17	7962350	7962374	25	1	HERVK-int	LTR/ERVK	7962114	7965219	ALOX15B	7942335	7952452	ALOX12B	7991021	7975954
10217	85697_at	25	1	219581158	219581134	25	1	MLT1A0	LTR/ERVL-MaLR	219581421	219581059	LYPLAL1	219347186	219386207	SLC30A10	220131989	219858769
10224	76062_i_at	25	1	90499361	90499385	25	1	L2a	LINE/L2	90499325	90499441	ZNF326	90460671	90494097	BARHL2	91182794	91177096
3364	68924_at	25	4	11432742	11432766	25	1	L2c	LINE/L2	11432545	11432781	HS3ST1	11431389	11394774	RAB28	13485989	13362978
3376	68924_at	25	4	11432754	11432778	25	1	L2c	LINE/L2	11432545	11432781	HS3ST1	11431389	11394774	RAB28	13485989	13362978
3431	85506_i_at	25	6	126400517	126400541	25	1	ERVL-E-int	LTR/ERVL	126400508	126400671	TRMT11	126307576	126360937	CENPW	126661320	126670021
3591	90826_at	25	4	6241443	6241467	25	1	MIR	SINE/MIR	6241294	6241488	JAKMIP1	6202318	6027926	WFS1	6271576	6304992
3617	78175_at	25	12	46099958	46099934	25	1	LTR54B	LTR/ERV1	46100311	46099840	ANO6	45609770	45834187	ARID2	46123448	46301823
12640	68307_at	25	1	100727499	100727475	25	1	L1MB7	LINE/L1	100727655	100727318	DBT	100715390	100659736	RTCA	100731763	100758325
6140	86732_at	25	10	97470724	97470748	25	1	MER39B	LTR/ERV1	97470707	97471031	TCTN3	97453900	97423153	ENTPD1	97471536	97637023
6162	69357_at	25	6	116765745	116765769	25	1	MLT1A0	LTR/ERVL-MaLR	116765706	116766071	TSPYL1	116601066	116597741	FAM26F	116782533	116784934
6117	88231_at	25					2	HERVK9-int	LTR/ERVK
3798	86732_at	25	10	97470868	97470892	25	1	MER39B	LTR/ERV1	97470707	97471031	TCTN3	97453900	97423153	ENTPD1	97471536	97637023
3812	76164_at	25					2	Ricksha_0	DNA/MULE-MuDR
4997	68114_at	25	16	14413844	14413868	25	1	LTR85a	LTR/Gypsy?	14413744	14413955	MKL2	14165178	14360630	PARN	14726585	14529558
837	76798_at	25					2	MLT1F	LTR/ERVL-MaLR
894	91045_at	25	12	132616026	132616050	25	1	LTR3A	LTR/ERVK	132615766	132616288	EP400NL	132568828	132613029	DDX51	132628880	132621139
2140	89499_at	25					2	LTR14	LTR/ERVK
2125	88633_at	25	4	151591179	151591155	25	1	L1MC4a	LINE/L1	151592060	151591018	MAB21L2	151503077	151505843	RPS3A	152020725	152025804
2086	90314_at	25	6	7699920	7699944	25	1	LTR51	LTR/ERV1	7699679	7700223	SNRNP48	7590432	7612200	BMP6	7727030	7881655
4824	74171_at	25					2	HERVK11-int	LTR/ERVK
12517	86728_at	25					2	LTR45C	LTR/ERV1
12545	89540_i_at	25	1	238644743	238644719	25	1	MER61A	LTR/ERV1	238644784	238644460	MTRNR2L11	238108575	238107024	CHRM3	239549865	240078750
9984	91239_f_at	25					2	MLT1E2	LTR/ERVL-MaLR
9983	91239_f_at	25					2	MLT1E2	LTR/ERVL-MaLR
12703	69245_at	25	3	163316529	163316553	25	1	L1MA2	LINE/L1	163316353	163316896	OTOL1	161214596	161221730	SI	164796283	164696686
12706	69917_at	25	15	71583840	71583816	25	1	MLT2B4	LTR/ERVL	71584097	71583610	CT62	71407833	71402583	MYO9A	72410918	72114632
13967	85129_f_at	25					2	AluY	SINE/Alu
5098	67476_at	25	9	98117813	98117789	25	1	HAL1	LINE/L1	98118557	98117508	FANCC	98079991	97861336	PTCH1	98279339	98205262
5093	68284_at	25	20	16180060	16180036	25	1	MLT1E2	LTR/ERVL-MaLR	16180362	16179825	FLRT3	14318262	14303634	KIF16B	16554078	16252749
5108	77701_at	25	3	112094955	112094931	25	1	LTR1B0	LTR/ERV1	112095118	112094388	CD200	112051915	112081659	BTLA	112218408	112182815
5800	68394_at	25	10	102139612	102139636	25	1	Charlie1a	DNA/hAT-Charlie	102139388	102139739	SCD	102106881	102124591	WNT8B	102222798	102243501
5804	84775_at	25	15	101837409	101837385	25	1	L1ME3A	LINE/L1	101839106	101837349	SNRPA1	101835487	101821715	PCSK6	102065405	101840818
1948	83819_at	25	7	98619442	98619466	25	1	L1M4c	LINE/L1	98618113	98619704	TRRAP	98475556	98610866	SMURF1	98741723	98625061
1947	83819_at	25	7	98619441	98619465	25	1	L1M4c	LINE/L1	98618113	98619704	TRRAP	98475556	98610866	SMURF1	98741723	98625061
1953	68114_at	25	16	14413878	14413902	25	1	LTR85a	LTR/Gypsy?	14413744	14413955	MKL2	14165178	14360630	PARN	14726585	14529558
2214	70027_at	25	6	87666225	87666249	25	1	MER4D1	LTR/ERV1	87665581	87666431	HTR1E	87647024	87726401	CGA	87804824	87795216
2324	84840_at	25					2	MER66-int	LTR/ERV1
2321	75579_at	25	1	42882059	42882083	25	1	MARNA	DNA/TcMar-Mariner	42881875	42882367	RIMKLA	42846466	42880850	ZMYND12	42921938	42896000
2390	74328_f_at	25					2	MER75	DNA/PiggyBac
2391	85785_i_at	25	17	61537687	61537711	25	1	MER41C	LTR/ERV1	61537622	61538147	CYB561	61523739	61509665	ACE	61554422	61599209
2295	80593_g_at	25	5	126600326	126600302	25	1	MLT1K	LTR/ERVL-MaLR	126600399	126600091	C5orf63	126409184	126378250	MEGF10	126626523	126801429
2297	88231_at	25					2	HERVK9-int	LTR/ERVK
2341	83785_at	25					2	LTR21B	LTR/ERV1
2343	88942_at	25	1	201503781	201503805	24	1	L1MB8	LINE/L1	201503734	201503880	CSRP1	201478584	201452658	AC096677.1	201592013	201592738
3653	81380_at	25					2	L2a	LINE/L2
3643	86489_at	25	10	73852074	73852050	25	1	Charlie1	DNA/hAT-Charlie	73852085	73851779	SPOCK2	73848790	73818793	ASCC1	73976892	73856278
14875	86758_at	25	2	74376437	74376461	25	1	MLT1K	LTR/ERVL-MaLR	74376345	74376508	BOLA3	74375121	74362525	MOB1A	74406025	74382165
9793	85719_at	25	6	4495871	4495895	25	1	L1ME4c	LINE/L1	4495693	4496078	ECI2	4135831	4115923	CDYL	4706393	4955785
9858	91045_at	25	12	132616033	132616057	25	1	LTR3A	LTR/ERVK	132615766	132616288	EP400NL	132568828	132613029	DDX51	132628880	132621139
9831	67057_r_at	25					2	L2	LINE/L2
9814	85154_at	25	16	63788711	63788735	25	1	L1MA4	LINE/L1	63788567	63789949	CDH8	62070939	61681146	CDH11	65160015	64977656
9784	70027_at	25	6	87666352	87666376	25	1	MER4D1	LTR/ERV1	87665581	87666431	HTR1E	87647024	87726401	CGA	87804824	87795216
9844	69271_at	25	X	73777345	73777369	25	1	L1MDa	LINE/L1	73777204	73777725	SLC16A2	73641085	73753752	RLIM	73834452	73805052
9869	68151_at	25	13	71742335	71742359	25	1	Tigger13a	DNA/TcMar-Tigger	71741843	71742476	KLHL1	70682591	70274726	DACH1	72441330	72012098
9797	88096_at	25	7	10475622	10475598	25	1	Tigger15a	DNA/TcMar-Tigger	10475691	10475421	NXPH1	8473585	8792593	NDUFA4	10979883	10971578
15056	87420_f_at	25					2	AluJb	SINE/Alu
5911	86489_at	25	10	73852079	73852055	25	1	Charlie1	DNA/hAT-Charlie	73852085	73851779	SPOCK2	73848790	73818793	ASCC1	73976892	73856278
5943	76370_at	25	2	12006205	12006229	25	1	LTR16A1	LTR/ERVL	12006070	12006453	LPIN1	11817721	11967535	TRIB2	12857015	12882860
5951	75579_at	25	1	42881923	42881947	25	1	MARNA	DNA/TcMar-Mariner	42881875	42882367	RIMKLA	42846466	42880850	ZMYND12	42921938	42896000
4485	70027_at	25	6	87666289	87666313	25	1	MER4D1	LTR/ERV1	87665581	87666431	HTR1E	87647024	87726401	CGA	87804824	87795216
4487	71155_f_at	25	7	22898055	22898079	25	1	L1ME1	LINE/L1	22897979	22898166	TOMM7	22862470	22852251	FAM126A	23053749	22980878
4650	84790_g_at	25	2	114785425	114785449	25	1	MLT1J-int	LTR/ERVL-MaLR	114785229	114785520	ACTR3	114647537	114720173	DPP10	115199876	116603328
4536	89499_at	25					2	LTR14	LTR/ERVK
4515	87101_at	25	3	14820392	14820416	25	1	L1MEh	LINE/L1	14820097	14820466	C3orf20	14716606	14814541	FGD5	14860469	14975895
4502	72325_at	25	6	29882793	29882817	24	1	ERV3-16A3_I-int	LTR/ERVL	29881653	29884127	HLA-G	29794744	29798902	HLA-A	29909037	29913661
6057	86712_at	25	14	44080669	44080645	25	1	L1PA15-16	LINE/L1	44080904	44078485	RP11-214N1.1	42881776	42998091	FSCB	44976482	44973545
9917	83819_at	25	7	98619521	98619545	25	1	L1M4c	LINE/L1	98618113	98619704	TRRAP	98475556	98610866	SMURF1	98741723	98625061
9941	67189_at	25	3	186196986	186197010	25	1	MER31-int	LTR/ERV1	186196651	186197172	DGKG	186080026	185823457	CRYGS	186264491	186256230
11213	69917_at	25	15	71583860	71583836	25	1	MLT2B4	LTR/ERVL	71584097	71583610	CT62	71407833	71402583	MYO9A	72410918	72114632
11291	83052_at	25	1	155540226	155540250	25	1	MER44D	DNA/TcMar-Tigger	155540093	155540669	ASH1L	155532598	155305059	MSTO1	155579979	155718153
11294	79049_at	25	3	72148020	72147996	25	1	LTR16A	LTR/ERVL	72148184	72147862	PROK2	71834357	71820807	RYBP	72496069	72423744
11233	85697_at	25	1	219581145	219581121	25	1	MLT1A0	LTR/ERVL-MaLR	219581421	219581059	LYPLAL1	219347186	219386207	SLC30A10	220131989	219858769
11232	85697_at	25	1	219581144	219581120	25	1	MLT1A0	LTR/ERVL-MaLR	219581421	219581059	LYPLAL1	219347186	219386207	SLC30A10	220131989	219858769
11259	86712_at	25	14	44080491	44080467	25	1	L1PA15-16	LINE/L1	44080904	44078485	RP11-214N1.1	42881776	42998091	FSCB	44976482	44973545
13883	84951_r_at	25	20	2078991	2078967	25	1	L1ME1	LINE/L1	2079483	2078868	PDYN	1974732	1959403	STK35	2082257	2157684
13822	73681_at	25	15	40984140	40984116	25	1	MLT1O	LTR/ERVL-MaLR	40984220	40984116	CASC5	40886218	40956540	RAD51	40986972	41024354
13823	73681_at	25	15	40984141	40984117	25	1	MLT1O	LTR/ERVL-MaLR	40984220	40984116	CASC5	40886218	40956540	RAD51	40986972	41024354
12395	68990_at	25	12	8821338	8821362	25	1	MLT1F2	LTR/ERVL-MaLR	8821037	8821531	MFAP5	8815484	8789942	RIMKLB	8834196	8935691
12415	74171_at	25					2	HERVK11-int	LTR/ERVK
12794	87212_at	25	8	5710777	5710753	25	1	HERVK22-int	LTR/ERVK	5713728	5710510	CSMD1	4852494	2792875	MCPH1	6264113	6501144
13474	69845_r_at	25	1	51478661	51478685	25	1	MER47A	DNA/TcMar-Tigger	51478642	51478724	CDKN2C	51426417	51440305	C1orf185	51567906	51613752
12762	85480_at	25	3	170773832	170773808	25	1	L2a	LINE/L2	170774074	170773551	SLC2A2	170744539	170714137	TNIK	171178197	170779128
13604	68309_at	25	15	82318653	82318629	25	1	MLT1D	LTR/ERVL-MaLR	82318804	82318284	TMC3	81666554	81623558	MEX3B	82338482	82334119
13621	68580_at	25	7	29682317	29682293	25	1	HERVS71-int	LTR/ERV1	29683743	29676541	PRR15	29603427	29606911	WIPF3	29846102	29956682
10958	84788_at	25	2	114785388	114785412	25	1	MLT1J-int	LTR/ERVL-MaLR	114785229	114785520	ACTR3	114647537	114720173	DPP10	115199876	116603328
10926	73677_at	25					2	LTR2B	LTR/ERV1
10920	69458_f_at	25					2	Harlequin-int	LTR/ERV1
11374	69917_at	25	15	71583764	71583740	25	1	MLT2B4	LTR/ERVL	71584097	71583610	CT62	71407833	71402583	MYO9A	72410918	72114632
11362	86157_f_at	25	4	84913632	84913656	25	1	MER61-int	LTR/ERV1	84910919	84915204	AGPAT9	84457067	84527028	NKX6-1	85419603	85413140
3486	84840_at	25	2	35810142	35810118	25	1	MER66-int	LTR/ERV1	35810755	35810098	FAM98A	33824449	33808725	CRIM1	36583069	36778278
3432	85506_i_at	25	6	126400516	126400540	25	1	ERVL-E-int	LTR/ERVL	126400508	126400671	TRMT11	126307576	126360937	CENPW	126661320	126670021
5853	84097_r_at	25					2	L1MC4a	LINE/L1
5844	84097_r_at	25					2	L1MC4a	LINE/L1
5872	77177_at	25	6	156030650	156030674	25	1	MER90a	LTR/ERV1	156030530	156031022	NOX3	155777037	155716504	ARID1B	157099063	157530401
5875	83819_at	25	7	98619177	98619201	25	1	L1M4c	LINE/L1	98618113	98619704	TRRAP	98475556	98610866	SMURF1	98741723	98625061
5871	77177_at	25	6	156030649	156030673	25	1	MER90a	LTR/ERV1	156030530	156031022	NOX3	155777037	155716504	ARID1B	157099063	157530401
5878	86603_at	25	11	13013460	13013436	24	1	Ricksha_a	DNA/MULE-MuDR	13013494	13012936	TEAD1	12695969	12966298	ARNTL	13298199	13408813
5879	86603_at	25	11	13013459	13013435	24	1	Ricksha_a	DNA/MULE-MuDR	13013494	13012936	TEAD1	12695969	12966298	ARNTL	13298199	13408813
5899	85788_f_at	25					2	MER41C	LTR/ERV1
15037	88414_at	25	X	129736060	129736084	25	1	MLT1G1	LTR/ERVL-MaLR	129735917	129736382	RBMX2	129535943	129547317	ENOX2	130037208	129757350
14950	71155_f_at	25					2	L1ME1	LINE/L1
14951	71155_f_at	25					2	L1ME1	LINE/L1
14976	75579_at	25	1	42882017	42882041	25	1	MARNA	DNA/TcMar-Mariner	42881875	42882367	RIMKLA	42846466	42880850	ZMYND12	42921938	42896000
6297	84756_at	25	1	10249930	10249906	25	1	MLT1G1	LTR/ERVL-MaLR	10250122	10249885	UBE4B	10092890	10241297	KIF1B	10270863	10441661
6206	85625_at	25	14	65714847	65714823	25	1	ERVL-B4-int	LTR/ERVL	65715018	65714780	MAX	65569413	65472892	FUT8	65877310	66210839
6232	72771_at	25	2	108172586	108172610	25	1	LTR76	LTR/ERV1	108172540	108172986	ST6GAL2	107503564	107418056	RGPD4	108443388	108507297
13756	79354_at	25	5	159813495	159813471	25	1	MLT1D	LTR/ERVL-MaLR	159813639	159813132	C1QTNF2	159797648	159774758	C5orf54	159827104	159820155
13748	85480_at	25	3	170773737	170773713	25	1	L2a	LINE/L2	170774074	170773551	SLC2A2	170744539	170714137	TNIK	171178197	170779128
11112	68151_at	25	13	71742331	71742355	25	1	Tigger13a	DNA/TcMar-Tigger	71741843	71742476	KLHL1	70682591	70274726	DACH1	72441330	72012098
11129	84658_r_at	25	5	135155018	135155042	25	1	L1MEf	LINE/L1	135153814	135155077	CXCL14	134914969	134906373	SLC25A48	135170338	135224326
11146	71237_at	25	22	26912473	26912449	25	1	MLT1F	LTR/ERVL-MaLR	26912806	26912412	TFIP11	26908471	26887191	TPST2	26992681	26921458
11092	76229_at	25	7	87867590	87867614	25	1	MLT1H	LTR/ERVL-MaLR	87867310	87867725	SRI	87856308	87834433	STEAP4	87936206	87905744
11068	88162_at	25	16	53082871	53082847	25	1	LTR33	LTR/ERVL	53082877	53082690	TOX3	52581714	52471917	CHD9	53088945	53363062
11047	73039_at	25	7	141237871	141237895	25	1	L1ME1	LINE/L1	141237793	141238516	TMEM178B	140774032	141180180	AGK	141250989	141355044
11048	71980_i_at	25	3	168610430	168610454	25	1	L1M7	LINE/L1	168610333	168610717	GOLIM4	167813763	167726465	MECOM	169381406	168801287
12325	68090_at	25	4	75052021	75052045	25	1	L1ME1	LINE/L1	75050897	75052837	AC093677.1	75024085	75023327	EPGN	75174190	75181024
12182	83819_at	25	7	98619527	98619551	25	1	L1M4c	LINE/L1	98618113	98619704	TRRAP	98475556	98610866	SMURF1	98741723	98625061
12224	84097_r_at	25	X	149200298	149200322	25	1	L1MC4a	LINE/L1	149200081	149200419	CXorf40B	149107029	149097745	MAMLD1	149529689	149682448
12225	68690_r_at	25	15	72616839	72616815	25	1	L1MDa	LINE/L1	72617448	72616605	CELF6	72612470	72559087	HEXA	72668817	72635775
12229	69271_at	25	X	73778866	73778890	25	1	LTR8A	LTR/ERV1	73778487	73779195	SLC16A2	73641085	73753752	RLIM	73834452	73805052
10110	86489_at	25	10	73852058	73852034	25	1	Charlie1	DNA/hAT-Charlie	73852085	73851779	SPOCK2	73848790	73818793	ASCC1	73976892	73856278
10097	86342_at	25	14	100078178	100078154	25	1	L1M5	LINE/L1	100078316	100078065	CCDC85C	100070363	99977603	HHIPL1	100111447	100146906
10087	80998_r_at	25	6	16113447	16113471	25	1	L1MC4	LINE/L1	16112569	16113847	DTNBP1	15663289	15523032	MYLIP	16129356	16148479
10083	69857_at	25	10	54732625	54732601	25	1	LTR47A	LTR/ERVL	54732703	54732299	MBL2	54531460	54525140	PCDH15	57387702	55562531
10070	90670_at	25	20	10298874	10298850	25	1	LTR33	LTR/ERVL	10298973	10298534	SNAP25	10199478	10288066	MKKS	10414870	10385832
14778	76798_at	25	17	36162126	36162102	25	1	MLT1L	LTR/ERVL-MaLR	36162289	36162042	HNF1B	36105237	36046434	TBC1D3F	36283971	36294915
14751	76229_at	25	7	87867575	87867599	25	1	MLT1H	LTR/ERVL-MaLR	87867310	87867725	SRI	87856308	87834433	STEAP4	87936206	87905744
13497	73681_at	25	15	40984187	40984163	25	1	MLT1O	LTR/ERVL-MaLR	40984220	40984116	CASC5	40886218	40956540	RAD51	40986972	41024354
13513	85783_at	25					2	Tigger3b	DNA/TcMar-Tigger
15187	88104_at	25	12	42721485	42721509	25	1	L2c	LINE/L2	42721213	42721603	ZCRB1	42719920	42705880	PRICKLE1	42984157	42852140
15145	79049_at	25	3	72148097	72148073	25	1	LTR16A	LTR/ERVL	72148184	72147862	PROK2	71834357	71820807	RYBP	72496069	72423744
15322	86758_at	25	2	74376425	74376449	25	1	MLT1K	LTR/ERVL-MaLR	74376345	74376508	BOLA3	74375121	74362525	MOB1A	74406025	74382165
15314	69174_at	25	3	129627206	129627182	25	1	LTR35A	LTR/ERV1	129627675	129627122	TMCC1	129612419	129366635	TRH	129693148	129696781
15266	69271_at	25	X	73777330	73777354	25	1	L1MDa	LINE/L1	73777204	73777725	SLC16A2	73641085	73753752	RLIM	73834452	73805052
15318	85405_at	25	11	61922600	61922624	25	1	L1M5	LINE/L1	61922224	61922942	INCENP	61891445	61920635	SCGB1D1	61957688	61961011
15262	87212_at	25	8	5711072	5711048	25	1	HERVK22-int	LTR/ERVK	5713728	5710510	CSMD1	4852494	2792875	MCPH1	6264113	6501144
15278	73894_at	25	22	43086325	43086301	25	1	MLT1L	LTR/ERVL-MaLR	43086470	43086004	ATP5L2	43036607	43035809	A4GALT	43117304	43088127
16075	87070_at	25	9	81673297	81673321	25	1	Tigger12c	DNA/TcMar-Tigger	81673142	81673375	PSAT1	80912059	80945009	TLE4	82186688	82341658
16064	86489_at	25	10	73852083	73852059	25	1	Charlie1	DNA/hAT-Charlie	73852085	73851779	SPOCK2	73848790	73818793	ASCC1	73976892	73856278
16012	84658_r_at	25	5	135155366	135155390	25	1	L1ME1	LINE/L1	135155063	135155455	CXCL14	134914969	134906373	SLC25A48	135170338	135224326
16016	84097_r_at	25	X	149200216	149200240	25	1	L1MC4a	LINE/L1	149200081	149200419	CXorf40B	149107029	149097745	MAMLD1	149529689	149682448
16037	70447_at	25	21	43890500	43890524	25	1	Arthur1B	DNA/hAT-Tip100	43890438	43890878	UBASH3A	43824008	43867791	RSPH1	43916464	43892596
16258	90668_g_at	25	20	10298637	10298613	25	1	LTR33	LTR/ERVL	10298973	10298534	SNAP25	10199478	10288066	MKKS	10414870	10385832
16237	72141_at	25	16	86754486	86754462	25	1	L1MC4	LINE/L1	86754701	86754025	FOXL1	86609974	86615303	C16orf95	87351022	87117168
16208	71903_i_at	25	19	28936191	28936215	25	1	MER51A	LTR/ERV1	28935669	28936375	ZNF254	24216276	24312654	UQCRFS1	29704448	29698173
16336	80593_g_at	25	5	126600399	126600375	25	1	MLT1K	LTR/ERVL-MaLR	126600399	126600091	C5orf63	126409184	126378250	MEGF10	126626523	126801429
16359	75579_at	25	1	42882097	42882121	25	1	MARNA	DNA/TcMar-Mariner	42881875	42882367	RIMKLA	42846466	42880850	ZMYND12	42921938	42896000
16555	78175_at	25					2	LTR54B	LTR/ERV1
16141	71237_at	25	22	26912762	26912738	25	1	MLT1F	LTR/ERVL-MaLR	26912806	26912412	TFIP11	26908471	26887191	TPST2	26992681	26921458
16121	70027_at	25	6	87666231	87666255	25	1	MER4D1	LTR/ERV1	87665581	87666431	HTR1E	87647024	87726401	CGA	87804824	87795216
16082	88839_at	25	4	124764465	124764489	25	1	L1MCb	LINE/L1	124764377	124764778	SPRY1	124317950	124324910	ANKRD50	125633887	125585207
16626	75866_at	25					2	LTR64	LTR/ERV1
17428	85788_f_at	25					2	MER41C	LTR/ERV1
17448	86712_at	25					2	L1PA15-16	LINE/L1
17520	84840_at	25	2	35810379	35810355	24	1	MER66-int	LTR/ERV1	35810755	35810098	FAM98A	33824449	33808725	CRIM1	36583069	36778278
16465	68924_at	25	4	11432711	11432735	25	1	L2c	LINE/L2	11432545	11432781	HS3ST1	11431389	11394774	RAB28	13485989	13362978
16417	68580_at	25	7	29682553	29682529	25	1	HERVS71-int	LTR/ERV1	29683743	29676541	PRR15	29603427	29606911	WIPF3	29846102	29956682
16401	68090_at	25	4	75052114	75052138	25	1	L1ME1	LINE/L1	75050897	75052837	AC093677.1	75024085	75023327	EPGN	75174190	75181024
17711	AFFX-HUMRGE/M10098_M_at	25	GL000220.1	110048	110072	25	1	SSU-rRNA_Hsa	rRNA	109078	110946
17655	69357_at	25					2	MLT1A0	LTR/ERVL-MaLR
17651	73681_at	25	15	40984168	40984144	25	1	MLT1O	LTR/ERVL-MaLR	40984220	40984116	CASC5	40886218	40956540	RAD51	40986972	41024354
17627	79354_at	25	5	159813479	159813455	25	1	MLT1D	LTR/ERVL-MaLR	159813639	159813132	C1QTNF2	159797648	159774758	C5orf54	159827104	159820155
17918	69174_at	25	3	129627165	129627141	25	1	LTR35A	LTR/ERV1	129627675	129627122	TMCC1	129612419	129366635	TRH	129693148	129696781
17873	85896_at	25	2	113618456	113618480	25	1	MER4-int	LTR/ERV1	113617978	113620655	IL1B	113594480	113587328	IL37	113670548	113676459
17872	85896_at	25	2	113618455	113618479	25	1	MER4-int	LTR/ERV1	113617978	113620655	IL1B	113594480	113587328	IL37	113670548	113676459
19082	83052_at	25	1	155540231	155540255	25	1	MER44D	DNA/TcMar-Tigger	155540093	155540669	ASH1L	155532598	155305059	MSTO1	155579979	155718153
17545	75579_at	25	1	42882047	42882071	25	1	MARNA	DNA/TcMar-Mariner	42881875	42882367	RIMKLA	42846466	42880850	ZMYND12	42921938	42896000
17766	81001_r_at	25	6	16113803	16113827	25	1	L1MC4	LINE/L1	16112569	16113847	DTNBP1	15663289	15523032	MYLIP	16129356	16148479
17798	75477_at	25	8	81802047	81802071	25	1	L2a	LINE/L2	81802024	81802789	ZNF704	81787016	81540686	PAG1	82024303	81882526
17804	68462_at	25	X	13158292	13158316	25	1	MER52D	LTR/ERV1	13157019	13158574	FAM9C	13062801	13053737	ATXN3L	13338518	13336770
17360	84658_r_at	25	5	135155022	135155046	25	1	L1MEf	LINE/L1	135153814	135155077	CXCL14	134914969	134906373	SLC25A48	135170338	135224326
17324	76030_r_at	25	2	238152870	238152846	25	1	ERVL-B4-int	LTR/ERVL	238155655	238152633	COPS8	237993955	238009109	AC112715.2	238165734	238166319
18646	83674_at	25	13	91774095	91774071	25	1	Kanga1a	DNA/TcMar-Tc2	91774461	91773751	SLITRK5	88324870	88331868	GPC5	92050929	93519490
18652	71572_at	25	6	99878317	99878341	25	1	MLT1I-int	LTR/ERVL-MaLR	99878213	99878761	PNISR	99873207	99845927	USP45	99969604	99880190
20357	71329_r_at	25	16	30928370	30928346	25	1	HAL1b	LINE/L1	30928445	30928299	CTF1	30907928	30914881	FBXL19	30934376	30960104
20346	67497_at	25	4	154967286	154967310	25	1	HAL1	LINE/L1	154966914	154967564	SFRP2	154710272	154701744	DCHS2	155412930	155155527
20334	90062_r_at	25	15	59631010	59630986	25	1	Tigger20a	DNA/TcMar-Tigger	59631048	59630892	LDHAL6B	59499042	59500705	FAM81A	59664892	59815748
20335	90062_r_at	25	15	59631009	59630985	25	1	Tigger20a	DNA/TcMar-Tigger	59631048	59630892	LDHAL6B	59499042	59500705	FAM81A	59664892	59815748
18791	73420_at	25	13	23475773	23475797	25	1	MER4-int	LTR/ERV1	23475114	23476495	FGF9	22245522	22278637	SGCG	23755091	23899304
18824	86806_at	25	19	45219099	45219075	25	1	MSTA	LTR/ERVL-MaLR	45219137	45218778	CEACAM16	45202421	45213986	BCL3	45250962	45263301
19929	88162_at	25	16	53082859	53082835	25	1	LTR33	LTR/ERVL	53082877	53082690	TOX3	52581714	52471917	CHD9	53088945	53363062
21603	77558_at	25	11	1729118	1729142	25	1	L1M4b	LINE/L1	1728483	1729236	KRTAP5-6	1718425	1718985	IFITM10	1771821	1753640
21628	79711_at	25	15	26379663	26379687	25	1	L1ME3B	LINE/L1	26378293	26379905	ATP10A	26110317	25922420	GABRB3	27184686	26788693
22831	79171_r_at	25	6	117069448	117069424	25	1	L1MC5	LINE/L1	117069805	117069273	KPNA5	117002350	117063029	FAM162B	117086886	117073363
22832	79171_r_at	25	6	117069446	117069422	25	1	L1MC5	LINE/L1	117069805	117069273	KPNA5	117002350	117063029	FAM162B	117086886	117073363
22856	87519_at	25	19	54156441	54156465	25	1	MER41-int	LTR/ERV1	54155746	54156479	DPRX	54135310	54140263	NLRP12	54327648	54296857
22824	68924_at	25	4	11432601	11432625	25	1	L2c	LINE/L2	11432545	11432781	HS3ST1	11431389	11394774	RAB28	13485989	13362978
22825	68924_at	25	4	11432602	11432626	25	1	L2c	LINE/L2	11432545	11432781	HS3ST1	11431389	11394774	RAB28	13485989	13362978
24047	84790_g_at	25	2	114785465	114785489	25	1	MLT1J-int	LTR/ERVL-MaLR	114785229	114785520	ACTR3	114647537	114720173	DPP10	115199876	116603328
24048	84986_at	25	13	25102997	25103021	25	1	LTR8A	LTR/ERV1	25102621	25103326	PARP4	25086948	24995064	ATP12A	25254549	25285921
24114	79171_r_at	25	6	117069450	117069426	25	1	L1MC5	LINE/L1	117069805	117069273	KPNA5	117002350	117063029	FAM162B	117086886	117073363
24095	77457_at	25	4	137718346	137718322	25	1	ERVL-E-int	LTR/ERVL	137718416	137717869	PABPC4L	135122903	135117488	PCDH18	138453648	138440072
24063	90640_at	25	21	37490020	37489996	25	1	Tigger17b	DNA/TcMar-Tigger	37490194	37489500	CBR1	37442239	37445464	CBR3	37507210	37518864
19872	68394_at	25	10	102139636	102139660	25	1	Charlie1a	DNA/hAT-Charlie	102139388	102139739	SCD	102106881	102124591	WNT8B	102222798	102243501
19873	68394_at	25	10	102139637	102139661	25	1	Charlie1a	DNA/hAT-Charlie	102139388	102139739	SCD	102106881	102124591	WNT8B	102222798	102243501
19856	AFFX-HUMRGE/M10098_5_at	25					2	SSU-rRNA_Hsa	rRNA
25299	71903_i_at	25					2	MER51A	LTR/ERV1
25297	91045_at	25	12	132616027	132616051	25	1	LTR3A	LTR/ERVK	132615766	132616288	EP400NL	132568828	132613029	DDX51	132628880	132621139
25293	68394_at	25	10	102139614	102139638	25	1	Charlie1a	DNA/hAT-Charlie	102139388	102139739	SCD	102106881	102124591	WNT8B	102222798	102243501
25342	88839_at	25	4	124764141	124764165	25	1	L1MCb	LINE/L1	124763553	124764372	SPRY1	124317950	124324910	ANKRD50	125633887	125585207
25302	71237_at	25	22	26912682	26912658	25	1	MLT1F	LTR/ERVL-MaLR	26912806	26912412	TFIP11	26908471	26887191	TPST2	26992681	26921458
25274	83657_r_at	25	11	23126281	23126305	25	1	ERVL-int	LTR/ERVL	23126148	23126452	CCDC179	22881972	22868477	LUZP2	24518516	25104150
20028	67057_r_at	25					2	L2	LINE/L2
20039	87774_at	25	1	87786136	87786112	25	1	MLT1E1A	LTR/ERVL-MaLR	87786218	87785748	HS2ST1	87380331	87634884	LMO4	87794151	87812788
20065	83785_at	25					2	LTR21C	LTR/ERVL
20019	76164_at	25					2	Ricksha_0	DNA/MULE-MuDR
20163	75579_at	25	1	42881970	42881994	25	1	MARNA	DNA/TcMar-Mariner	42881875	42882367	RIMKLA	42846466	42880850	ZMYND12	42921938	42896000
20195	84756_at	25	1	10250071	10250047	25	1	MLT1G1	LTR/ERVL-MaLR	10250122	10249885	UBE4B	10092890	10241297	KIF1B	10270863	10441661
20133	71982_r_at	25	3	168610495	168610519	25	1	L1M7	LINE/L1	168610333	168610717	GOLIM4	167813763	167726465	MECOM	169381406	168801287
20135	88485_at	25					2	L1MA3	LINE/L1
24228	69964_at	25	19	24366256	24366280	25	1	BSR/Beta	Satellite	24366152	24366302	ZNF254	24216276	24312654	UQCRFS1	29704448	29698173
24220	68580_at	25	7	29682502	29682478	25	1	HERVS71-int	LTR/ERV1	29683743	29676541	PRR15	29603427	29606911	WIPF3	29846102	29956682
24145	73420_at	25	13	23475778	23475802	25	1	MER4-int	LTR/ERV1	23475114	23476495	FGF9	22245522	22278637	SGCG	23755091	23899304
23957	83597_at	25	3	530505	530529	25	1	MER57E1	LTR/ERV1	530362	530732	CHL1	238279	451090	CNTN6	1134260	1445901
23939	83657_r_at	25	11	23126200	23126224	25	1	ERVL-int	LTR/ERVL	23126148	23126452	CCDC179	22881972	22868477	LUZP2	24518516	25104150
22696	88233_f_at	25					2	AluSx1	SINE/Alu
21279	71237_at	25	22	26912746	26912722	25	1	MLT1F	LTR/ERVL-MaLR	26912806	26912412	TFIP11	26908471	26887191	TPST2	26992681	26921458
21340	72325_at	25	6	29882469	29882493	25	1	ERV3-16A3_I-int	LTR/ERVL	29881653	29884127	HLA-G	29794744	29798902	HLA-A	29909037	29913661
21306	84790_g_at	25	2	114785444	114785468	25	1	MLT1J-int	LTR/ERVL-MaLR	114785229	114785520	ACTR3	114647537	114720173	DPP10	115199876	116603328
21469	90418_at	25	3	40487466	40487442	25	1	L2a	LINE/L2	40487556	40487409	ENTPD3	40428647	40470110	RPL14	40498783	40503861
21492	85697_at	25	1	219581191	219581167	25	1	MLT1A0	LTR/ERVL-MaLR	219581421	219581059	LYPLAL1	219347186	219386207	SLC30A10	220131989	219858769
20207	88633_at	25	4	151591113	151591089	25	1	L1MC4a	LINE/L1	151592060	151591018	MAB21L2	151503077	151505843	RPS3A	152020725	152025804
20210	71581_f_at	25					2	AluSx1	SINE/Alu
20211	71581_f_at	25					2	AluSx1	SINE/Alu
20212	71581_f_at	25					2	AluSx1	SINE/Alu
20235	75851_at	25	1	234684784	234684760	25	1	L2c	LINE/L2	234684800	234684666	TARBP1	234614849	234527059	IRF2BP2	234745271	234740015
20234	75851_at	25	1	234684785	234684761	25	1	L2c	LINE/L2	234684800	234684666	TARBP1	234614849	234527059	IRF2BP2	234745271	234740015
20261	68151_at	25	13	71742217	71742241	25	1	Tigger13a	DNA/TcMar-Tigger	71741843	71742476	KLHL1	70682591	70274726	DACH1	72441330	72012098
21744	88978_f_at	25	14	65398125	65398149	25	1	AluJb	SINE/Alu	65397970	65398267	CHURC1-FNTB	65381203	65529368	GPX2	65409531	65405870
18675	83674_at	25	13	91774080	91774056	25	1	Kanga1a	DNA/TcMar-Tc2	91774461	91773751	SLITRK5	88324870	88331868	GPC5	92050929	93519490
18741	88096_at	25	7	10475526	10475502	25	1	Tigger15a	DNA/TcMar-Tigger	10475691	10475421	NXPH1	8473585	8792593	NDUFA4	10979883	10971578
18694	68580_at	25					2	HERVS71-int	LTR/ERV1
18733	84658_r_at	25	5	135155080	135155104	25	1	L1ME1	LINE/L1	135155063	135155455	CXCL14	134914969	134906373	SLC25A48	135170338	135224326
23694	67340_at	25					2	MLT1B-int	LTR/ERVL-MaLR
23705	71563_r_at	25	6	31366721	31366745	25	1	L1ME1	LINE/L1	31366607	31366753	HLA-B	31324965	31321649	MICA	31371356	31383092
23706	71563_r_at	25	6	31366722	31366746	25	1	L1ME1	LINE/L1	31366607	31366753	HLA-B	31324965	31321649	MICA	31371356	31383092
23707	71563_r_at	25	6	31366724	31366748	25	1	L1ME1	LINE/L1	31366607	31366753	HLA-B	31324965	31321649	MICA	31371356	31383092
22903	87763_r_at	25	12	64643059	64643083	25	1	MER58B	DNA/hAT-Charlie	64643028	64643316	C12orf66	64616076	64580096	C12orf56	64784972	64660217
22898	85307_at	25	9	37458387	37458411	25	1	Charlie1a	DNA/hAT-Charlie	37458275	37459163	ZBTB5	37465396	37438111	POLR1E	37485932	37503694
22890	71903_i_at	25	19	28936181	28936205	25	1	MER51A	LTR/ERV1	28935669	28936375	ZNF254	24216276	24312654	UQCRFS1	29704448	29698173
20473	89046_at	25	21	48003561	48003584	24	1	MSTD	LTR/ERVL-MaLR	48003451	48003833	DIP2A	47878812	47989926	S100B	48025121	48018875
25456	80998_r_at	25	6	16113474	16113498	25	1	L1MC4	LINE/L1	16112569	16113847	DTNBP1	15663289	15523032	MYLIP	16129356	16148479
25443	88231_at	25	19	53254104	53254080	25	1	HERVK9-int	LTR/ERVK	53255530	53253712	ZNF611	53238326	53206066	ZNF600	53290044	53267448
21389	86712_at	25	14	44080257	44080233	25	1	L1PA15-16	LINE/L1	44080904	44078485	RP11-214N1.1	42881776	42998091	FSCB	44976482	44973545
24964	86806_at	25	19	45219105	45219081	25	1	MSTA	LTR/ERVL-MaLR	45219137	45218778	CEACAM16	45202421	45213986	BCL3	45250962	45263301
24261	74164_at	25	8	95472913	95472889	25	1	MLT1D	LTR/ERVL-MaLR	95473310	95472805	FSBP	95449180	95390605	KIAA1429	95565757	95499921
24242	76560_r_at	25	6	91067157	91067181	25	1	L1ME4a	LINE/L1	91066756	91067512	BACH2	91006627	90636248	MAP3K7	91296764	91223292
19014	80998_r_at	25	6	16113462	16113486	25	1	L1MC4	LINE/L1	16112569	16113847	DTNBP1	15663289	15523032	MYLIP	16129356	16148479
19015	80998_r_at	25	6	16113463	16113487	25	1	L1MC4	LINE/L1	16112569	16113847	DTNBP1	15663289	15523032	MYLIP	16129356	16148479
19005	89046_at	25	21	48003599	48003623	25	1	MSTD	LTR/ERVL-MaLR	48003451	48003833	DIP2A	47878812	47989926	S100B	48025121	48018875
19004	88485_at	25					2	L1MA3	LINE/L1
26783	91339_at	25	15	40359589	40359613	25	1	Charlie2b	DNA/hAT-Charlie	40359314	40359799	SRP14	40331389	40327940	BMF	40401093	40380091
26720	91583_at	25	15	67161590	67161614	25	1	L1MEf	LINE/L1	67160878	67161869	SMAD6	66994566	67074338	SMAD3	67356101	67487533
22563	85506_i_at	25	6	126400515	126400539	25	1	ERVL-E-int	LTR/ERVL	126400508	126400671	TRMT11	126307576	126360937	CENPW	126661320	126670021
22558	90314_at	25	6	7699994	7700018	25	1	LTR51	LTR/ERV1	7699679	7700223	SNRNP48	7590432	7612200	BMP6	7727030	7881655
22491	85783_at	25	7	88102315	88102339	25	1	L3	LINE/CR1	88102311	88102440	STEAP4	87936206	87905744	ZNF804B	88388682	88966346
22548	90591_at	25	7	148240722	148240698	25	1	MER63C	DNA/hAT-Blackjack	148241144	148240564	CNTNAP2	145813453	148118090	C7orf33	148287657	148312952
22547	77365_at	25	7	148240722	148240698	25	1	MER63C	DNA/hAT-Blackjack	148241144	148240564	CNTNAP2	145813453	148118090	C7orf33	148287657	148312952
21162	75579_at	25	1	42881926	42881950	25	1	MARNA	DNA/TcMar-Mariner	42881875	42882367	RIMKLA	42846466	42880850	ZMYND12	42921938	42896000
21167	87101_at	25	3	14820332	14820356	25	1	L1MEh	LINE/L1	14820097	14820466	C3orf20	14716606	14814541	FGD5	14860469	14975895
21239	90314_at	25					2	LTR51	LTR/ERV1
22470	77365_at	25	7	148241079	148241055	25	1	MER63C	DNA/hAT-Blackjack	148241144	148240564	CNTNAP2	145813453	148118090	C7orf33	148287657	148312952
21752	69964_at	25					2	BSR/Beta	Satellite
22429	84097_r_at	25	X	149200196	149200220	25	1	L1MC4a	LINE/L1	149200081	149200419	CXorf40B	149107029	149097745	MAMLD1	149529689	149682448
22423	70027_at	25					2	MER4D1	LTR/ERV1
22449	86157_f_at	25					2	MER61-int	LTR/ERV1
22670	67090_at	25	15	31170885	31170909	25	1	MLT1A0	LTR/ERVL-MaLR	31170702	31170930	ARHGAP11B	30916697	31060329	FAN1	31196055	31235311
22594	67057_r_at	25					2	L2	LINE/L2
26317	69245_at	25					2	L1MA2	LINE/L1
26386	88414_at	25	X	129736193	129736217	25	1	MLT1G1	LTR/ERVL-MaLR	129735917	129736382	RBMX2	129535943	129547317	ENOX2	130037208	129757350
26699	81001_r_at	25	6	16113804	16113828	25	1	L1MC4	LINE/L1	16112569	16113847	DTNBP1	15663289	15523032	MYLIP	16129356	16148479
26650	86806_at	25	19	45219252	45219228	25	1	MIR	SINE/MIR	45219273	45219138	CEACAM16	45202421	45213986	BCL3	45250962	45263301
25518	91339_at	25	15	40359524	40359548	25	1	Charlie2b	DNA/hAT-Charlie	40359314	40359799	SRP14	40331389	40327940	BMF	40401093	40380091
25507	75655_at	25	8	24721770	24721794	25	1	L2b	LINE/L2	24721614	24721906	ADAM7	24298443	24384483	NEFM	24770525	24776607
25506	75655_at	25	8	24721769	24721793	25	1	L2b	LINE/L2	24721614	24721906	ADAM7	24298443	24384483	NEFM	24770525	24776607
25483	71406_at	25	22	23881370	23881394	25	1	HERVK-int	LTR/ERVK	23880917	23881667	BCR	23521891	23660224	IGLL1	23922495	23915312
23928	67504_at	25	1	169466822	169466846	25	1	MER41C	LTR/ERV1	169466732	169467245	SLC19A2	169455241	169433147	F5	169555826	169483404
23835	72135_at	25	14	76017049	76017025	25	1	MER115	DNA/hAT-Tip100	76017404	76016787	BATF	75988768	76013358	FLVCR2	76044960	76129557
25111	69621_at	25	X	40731122	40731146	25	1	Tigger16b	DNA/TcMar-Tigger	40730964	40731212	MED14	40595110	40507558	USP9X	40944888	41093672
25142	88010_at	25					2	LTR25-int	LTR/ERV1
25166	84986_at	25	13	25103161	25103185	25	1	LTR8A	LTR/ERV1	25102621	25103326	PARP4	25086948	24995064	ATP12A	25254549	25285921
23755	69245_at	25	3	163316377	163316401	25	1	L1MA2	LINE/L1	163316353	163316896	OTOL1	161214596	161221730	SI	164796283	164696686
23771	85506_i_at	25	6	126400521	126400545	25	1	ERVL-E-int	LTR/ERVL	126400508	126400671	TRMT11	126307576	126360937	CENPW	126661320	126670021
23772	85506_i_at	25	6	126400522	126400546	25	1	ERVL-E-int	LTR/ERVL	126400508	126400671	TRMT11	126307576	126360937	CENPW	126661320	126670021
23773	85506_i_at	25	6	126400523	126400547	25	1	ERVL-E-int	LTR/ERVL	126400508	126400671	TRMT11	126307576	126360937	CENPW	126661320	126670021
23800	83674_at	25	13	91774173	91774149	25	1	Kanga1a	DNA/TcMar-Tc2	91774461	91773751	SLITRK5	88324870	88331868	GPC5	92050929	93519490
24983	88174_f_at	25					2	MER4-int	LTR/ERV1
25043	85697_at	25	1	219581249	219581225	25	1	MLT1A0	LTR/ERVL-MaLR	219581421	219581059	LYPLAL1	219347186	219386207	SLC30A10	220131989	219858769
25031	69845_r_at	25	1	51478658	51478682	25	1	MER47A	DNA/TcMar-Tigger	51478642	51478724	CDKN2C	51426417	51440305	C1orf185	51567906	51613752
27525	88096_at	25	7	10475480	10475456	25	1	Tigger15a	DNA/TcMar-Tigger	10475691	10475421	NXPH1	8473585	8792593	NDUFA4	10979883	10971578
26850	77344_at	25	2	101356613	101356637	25	1	MLT1F2	LTR/ERVL-MaLR	101356250	101356777	PDCL3	101179152	101193197	NPAS2	101436614	101613291
26857	74331_r_at	25	17	66160953	66160977	25	1	MER75	DNA/PiggyBac	66160701	66161127	KPNA2	66031635	66042958	AMZ2	66243715	66253297
26869	68670_r_at	25	20	33102618	33102594	25	1	L1MD3	LINE/L1	33102964	33102464	ITCH	32951041	33099198	DYNLRB1	33104214	33128762
27546	76030_r_at	25					2	ERVL-B4-int	LTR/ERVL
27604	88174_f_at	25					2	MER4-int	LTR/ERV1
27645	84790_g_at	25	2	114785447	114785471	25	1	MLT1J-int	LTR/ERVL-MaLR	114785229	114785520	ACTR3	114647537	114720173	DPP10	115199876	116603328
27566	68690_r_at	25	15	72616836	72616812	25	1	L1MDa	LINE/L1	72617448	72616605	CELF6	72612470	72559087	HEXA	72668817	72635775
27815	74013_at	25	11	117874481	117874457	25	1	L2a	LINE/L2	117874571	117874380	IL10RA	117857063	117872196	TMPRSS4	117947753	117992605
26471	68307_at	25	1	100727919	100727895	24	1	L1MB7	LINE/L1	100728210	100727798	DBT	100715390	100659736	RTCA	100731763	100758325
26417	88839_at	25	4	124764454	124764478	25	1	L1MCb	LINE/L1	124764377	124764778	SPRY1	124317950	124324910	ANKRD50	125633887	125585207
26440	74171_at	25	6	158723738	158723714	25	1	HERVK11-int	LTR/ERVK	158724276	158719596	GTF2H5	158589384	158615020	TULP4	158733692	158932860
26454	71572_at	25	6	99878271	99878295	25	1	MLT1I-int	LTR/ERVL-MaLR	99878213	99878761	PNISR	99873207	99845927	USP45	99969604	99880190
26505	69271_at	25	X	73777349	73777373	25	1	L1MDa	LINE/L1	73777204	73777725	SLC16A2	73641085	73753752	RLIM	73834452	73805052
26467	69861_at	25	7	80783727	80783703	25	1	MLT1C	LTR/ERVL-MaLR	80783740	80783545	SEMA3C	80551675	80371854	AC005008.2	80804824	80828431
26586	71155_f_at	25	7	22898056	22898080	25	1	L1ME1	LINE/L1	22897979	22898166	TOMM7	22862470	22852251	FAM126A	23053749	22980878
27728	71903_i_at	25					2	MER51A	LTR/ERV1
27731	68394_at	25	10	102139623	102139647	25	1	Charlie1a	DNA/hAT-Charlie	102139388	102139739	SCD	102106881	102124591	WNT8B	102222798	102243501
27699	67189_at	25	3	186196774	186196798	25	1	MER31-int	LTR/ERV1	186196651	186197172	DGKG	186080026	185823457	CRYGS	186264491	186256230
27753	85154_at	25	16	63788679	63788703	25	1	L1MA4	LINE/L1	63788567	63789949	CDH8	62070939	61681146	CDH11	65160015	64977656
27888	67476_at	25	9	98118058	98118033	25	1	HAL1	LINE/L1	98118557	98117508	FANCC	98079991	97861336	PTCH1	98279339	98205262
27880	76418_at	25	2	169772086	169772062	25	1	MLT1J	LTR/ERVL-MaLR	169772365	169772022	G6PC2	169757750	169766505	ABCB11	169887832	169779448
27933	69845_r_at	25	1	51478729	51478753	25	1	L1ME3	LINE/L1	51478725	51478854	CDKN2C	51426417	51440305	C1orf185	51567906	51613752
27890	77365_at	25	7	148240747	148240723	25	1	MER63C	DNA/hAT-Blackjack	148241144	148240564	CNTNAP2	145813453	148118090	C7orf33	148287657	148312952
27891	90591_at	25	7	148240747	148240723	25	1	MER63C	DNA/hAT-Blackjack	148241144	148240564	CNTNAP2	145813453	148118090	C7orf33	148287657	148312952
28023	91946_at	25	17	80248071	80248047	25	1	MER49	LTR/ERV1	80248534	80247711	AC132872.2	80214131	80216080	CD7	80275478	80272744
28037	85625_at	25	14	65714562	65714538	25	1	MLT2B1	LTR/ERVL	65714640	65714287	MAX	65569413	65472892	FUT8	65877310	66210839
28058	69621_at	25	X	40731105	40731129	25	1	Tigger16b	DNA/TcMar-Tigger	40730964	40731212	MED14	40595110	40507558	USP9X	40944888	41093672
28141	86342_at	25	14	100078239	100078215	25	1	L1M5	LINE/L1	100078316	100078065	CCDC85C	100070363	99977603	HHIPL1	100111447	100146906
28075	83657_r_at	25	11	23126276	23126300	25	1	ERVL-int	LTR/ERVL	23126148	23126452	CCDC179	22881972	22868477	LUZP2	24518516	25104150
28964	86238_at	25	10	111907964	111907940	25	1	MLT1F1	LTR/ERVL-MaLR	111908129	111907648	ADD3	111756126	111895323	MXI1	111967363	112047123
28933	87774_at	25	1	87785867	87785843	25	1	MLT1E1A	LTR/ERVL-MaLR	87786218	87785748	HS2ST1	87380331	87634884	LMO4	87794151	87812788
29353	74356_r_at	25	1	161387305	161387329	25	1	L1MEg	LINE/L1	161387188	161387520	C1orf192	161337664	161334521	FCGR2A	161475220	161493803
29354	74356_r_at	25	1	161387304	161387328	25	1	L1MEg	LINE/L1	161387188	161387520	C1orf192	161337664	161334521	FCGR2A	161475220	161493803
29325	86477_at	25	22	44999425	44999401	25	1	MLT1B	LTR/ERVL-MaLR	44999639	44999244	LDOC1L	44894178	44888452	PRR5	45064593	45133561
29360	69074_g_at	25	20	21206784	21206808	25	1	MER102a	DNA/hAT-Charlie	21206771	21206964	RALGAPA2	20693266	20370196	XRN2	21283942	21370463
29377	91590_at	25	14	39944114	39944138	25	1	MLT1G1	LTR/ERVL-MaLR	39943829	39944319	FBXO33	39901704	39866873	LRFN5	42076773	42373752
29270	74128_g_at	25	3	141874614	141874638	25	1	LTR40a	LTR/ERVL	141874472	141874861	TFDP2	141868386	141663277	GK5	141944449	141882414
29046	85307_at	25	9	37458404	37458428	25	1	Charlie1a	DNA/hAT-Charlie	37458275	37459163	ZBTB5	37465396	37438111	POLR1E	37485932	37503694
29095	68924_at	25	4	11432618	11432642	25	1	L2c	LINE/L2	11432545	11432781	HS3ST1	11431389	11394774	RAB28	13485989	13362978
29077	83657_r_at	25	11	23126337	23126361	25	1	ERVL-int	LTR/ERVL	23126148	23126452	CCDC179	22881972	22868477	LUZP2	24518516	25104150
28820	85719_at	25	6	4495847	4495871	25	1	L1ME4c	LINE/L1	4495693	4496078	ECI2	4135831	4115923	CDYL	4706393	4955785
28802	68713_at	25	3	120227995	120228019	25	1	MER50-int	LTR/ERV1	120227063	120228333	FSTL1	120170100	120111140	NDUFB4	120315156	120321347
28891	68690_r_at	25	15	72616724	72616700	25	1	L1MDa	LINE/L1	72617448	72616605	CELF6	72612470	72559087	HEXA	72668817	72635775
28845	85719_at	25	6	4495870	4495894	25	1	L1ME4c	LINE/L1	4495693	4496078	ECI2	4135831	4115923	CDYL	4706393	4955785
30104	83674_at	25	13	91774091	91774067	25	1	Kanga1a	DNA/TcMar-Tc2	91774461	91773751	SLITRK5	88324870	88331868	GPC5	92050929	93519490
30114	70447_at	25	21	43890497	43890521	25	1	Arthur1B	DNA/hAT-Tip100	43890438	43890878	UBASH3A	43824008	43867791	RSPH1	43916464	43892596
30330	90418_at	25	3	40487621	40487597	25	1	L2a	LINE/L2	40487990	40487596	ENTPD3	40428647	40470110	RPL14	40498783	40503861
30299	86603_at	25	11	13013461	13013437	24	1	Ricksha_a	DNA/MULE-MuDR	13013494	13012936	TEAD1	12695969	12966298	ARNTL	13298199	13408813
30303	90591_at	25	7	148240781	148240757	25	1	MER63C	DNA/hAT-Blackjack	148241144	148240564	CNTNAP2	145813453	148118090	C7orf33	148287657	148312952
30267	69074_g_at	25	20	21206815	21206839	25	1	MER102a	DNA/hAT-Charlie	21206771	21206964	RALGAPA2	20693266	20370196	XRN2	21283942	21370463
30326	69074_g_at	25	20	21206858	21206882	25	1	MER102a	DNA/hAT-Charlie	21206771	21206964	RALGAPA2	20693266	20370196	XRN2	21283942	21370463
30259	75579_at	25	1	42882026	42882050	25	1	MARNA	DNA/TcMar-Mariner	42881875	42882367	RIMKLA	42846466	42880850	ZMYND12	42921938	42896000
30657	91204_at	25	9	40036318	40036342	25	1	L1ME2	LINE/L1	40035208	40036623	AL353791.1	40028620	40032417	SPATA31A3	40700291	40706537
30714	67573_at	25	1	120693652	120693628	25	1	MSTB2	LTR/ERVL-MaLR	120693688	120693272	NOTCH2	120612240	120454176	FAM72B	120837756	120855681
30354	90670_at	25	20	10298859	10298835	25	1	LTR33	LTR/ERVL	10298973	10298534	SNAP25	10199478	10288066	MKKS	10414870	10385832
30360	76030_r_at	25					2	ERVL-B4-int	LTR/ERVL
30376	69458_f_at	25					2	HERV17-int	LTR/ERV1
30418	80357_at	25	7	53466171	53466147	25	1	L1MEc	LINE/L1	53466257	53465999	POM121L12	53103349	53104617	VSTM2A	54610018	54638773
30417	68580_at	25	7	29682153	29682129	25	1	HERVS71-int	LTR/ERV1	29683743	29676541	PRR15	29603427	29606911	WIPF3	29846102	29956682
30512	83785_at	25					2	LTR21B	LTR/ERV1
30520	76164_at	25					2	Ricksha_0	DNA/MULE-MuDR
30203	86432_r_at	25	1	47355518	47355542	25	1	L1MB5	LINE/L1	47355492	47355669	CYP4B1	47223510	47285085	CYP4A11	47407156	47394849
30240	68394_at	25	10	102139500	102139524	25	1	Charlie1a	DNA/hAT-Charlie	102139388	102139739	SCD	102106881	102124591	WNT8B	102222798	102243501
30595	73039_at	25	7	141237890	141237914	25	1	L1ME1	LINE/L1	141237793	141238516	TMEM178B	140774032	141180180	AGK	141250989	141355044
30597	77701_at	25	3	112094858	112094834	25	1	LTR1B0	LTR/ERV1	112095118	112094388	CD200	112051915	112081659	BTLA	112218408	112182815
30572	70841_at	25	12	9477257	9477233	25	1	HERVS71-int	LTR/ERV1	9478319	9476337	PZP	9360966	9301436	KLRB1	9760482	9747147
30633	90062_r_at	25	15	59630992	59630968	25	1	Tigger20a	DNA/TcMar-Tigger	59631048	59630892	LDHAL6B	59499042	59500705	FAM81A	59664892	59815748
31668	72141_at	25	16	86754446	86754422	25	1	L1MC4	LINE/L1	86754701	86754025	FOXL1	86609974	86615303	C16orf95	87351022	87117168
31651	74013_at	25	11	117874440	117874416	25	1	L2a	LINE/L2	117874571	117874380	IL10RA	117857063	117872196	TMPRSS4	117947753	117992605
31602	85476_at	25	8	135841262	135841238	25	1	UCON55	DNA/TcMar-Tigger	135841406	135841225	ZFAT	135725292	135490031	KHDRBS3	136469700	136668965
31605	74746_at	25	3	58074683	58074707	25	1	L1MD1	LINE/L1	58074124	58074982	FLNB	57994127	58157982	DNASE1L3	58200424	58177984
31515	71982_r_at	25	3	168610475	168610499	25	1	L1M7	LINE/L1	168610333	168610717	GOLIM4	167813763	167726465	MECOM	169381406	168801287
31514	85154_at	25	16	63788750	63788774	25	1	L1MA4	LINE/L1	63788567	63789949	CDH8	62070939	61681146	CDH11	65160015	64977656
31512	86238_at	25	10	111907921	111907897	24	1	MLT1F1	LTR/ERVL-MaLR	111908129	111907648	ADD3	111756126	111895323	MXI1	111967363	112047123
31527	87774_at	25	1	87786092	87786068	25	1	MLT1E1A	LTR/ERVL-MaLR	87786218	87785748	HS2ST1	87380331	87634884	LMO4	87794151	87812788
32828	84986_at	25	13	25103095	25103119	25	1	LTR8A	LTR/ERV1	25102621	25103326	PARP4	25086948	24995064	ATP12A	25254549	25285921
32827	84483_f_at	25					2	HERVIP10F-int	LTR/ERV1
31845	86475_f_at	25					2	L1MB8	LINE/L1
31770	91045_at	25	12	132615951	132615975	25	1	LTR3A	LTR/ERVK	132615766	132616288	EP400NL	132568828	132613029	DDX51	132628880	132621139
31704	68690_r_at	25	15	72616817	72616793	25	1	L1MDa	LINE/L1	72617448	72616605	CELF6	72612470	72559087	HEXA	72668817	72635775
32889	90640_at	25	21	37489563	37489539	25	1	Tigger17b	DNA/TcMar-Tigger	37490194	37489500	CBR1	37442239	37445464	CBR3	37507210	37518864
31462	90314_at	25	6	7700063	7700087	25	1	LTR51	LTR/ERV1	7699679	7700223	SNRNP48	7590432	7612200	BMP6	7727030	7881655
31468	76164_at	25					2	Ricksha_0	DNA/MULE-MuDR
31473	84790_g_at	25	2	114785476	114785500	25	1	MLT1J-int	LTR/ERVL-MaLR	114785229	114785520	ACTR3	114647537	114720173	DPP10	115199876	116603328
31404	87101_at	25	3	14820330	14820354	25	1	L1MEh	LINE/L1	14820097	14820466	C3orf20	14716606	14814541	FGD5	14860469	14975895
35545	88927_at	25					2	MER39B	LTR/ERV1
35581	70773_f_at	25					2	LTR66	LTR/ERVL
35557	69950_at	25	10	128089031	128089055	25	1	L1MC5	LINE/L1	128088697	128089994	ADAM12	128077024	127700950	C10orf90	128359079	128113566
35451	86806_at	25	19	45219197	45219173	25	1	MIR	SINE/MIR	45219273	45219138	CEACAM16	45202421	45213986	BCL3	45250962	45263301
35489	83819_at	25	7	98619438	98619462	25	1	L1M4c	LINE/L1	98618113	98619704	TRRAP	98475556	98610866	SMURF1	98741723	98625061
37063	89309_at	25	11	88150988	88151012	25	1	MLT1E2	LTR/ERVL-MaLR	88150787	88151321	CTSC	88070955	88026760	GRM5	88799113	88237744
36965	76673_at	25	21	20867842	20867866	25	1	MER70A	LTR/ERVL	20867603	20868041	TMPRSS15	19858197	19641433	NCAM2	22370633	22915650
33204	75729_at	25	5	43572424	43572400	25	1	LTR49-int	LTR/ERV1	43574124	43571615	PAIP1	43557860	43526369	NNT	43602794	43707507
33174	87513_at	25	4	130881	130905	25	1	MSTA	LTR/ERVL-MaLR	130663	131080	ZNF595	53179	88099	ZNF732	299110	264464
33213	82093_at	25	6	70161132	70161108	25	1	MER52A	LTR/ERV1	70161538	70160976	BAI3	69345259	70099403	LMBRD1	70507003	70385694
32940	AFFX-HUMRGE/M10098_M_at	25	GL000220.1	109835	109859	25	1	SSU-rRNA_Hsa	rRNA	109078	110946
32944	86489_at	25	10	73852052	73852028	25	1	Charlie1	DNA/hAT-Charlie	73852085	73851779	SPOCK2	73848790	73818793	ASCC1	73976892	73856278
33008	76370_at	25	2	12006082	12006106	25	1	LTR16A1	LTR/ERVL	12006070	12006453	LPIN1	11817721	11967535	TRIB2	12857015	12882860
33007	76370_at	25	2	12006081	12006105	25	1	LTR16A1	LTR/ERVL	12006070	12006453	LPIN1	11817721	11967535	TRIB2	12857015	12882860
32976	78042_f_at	25	16	34504383	34504359	25	1	HERVS71-int	LTR/ERV1	34510893	34503416	CTD-2144E22.5	34256507	34257278	SHCBP1	46655538	46614466
32975	78042_f_at	25					2	HERVS71-int	LTR/ERV1
33931	84577_at	25	6	146161099	146161123	25	1	MLT2D	LTR/ERVL	146160814	146161190	FBXO30	146135889	146119271	SHPRH	146285559	146185381
34130	68990_at	25	12	8821346	8821370	25	1	MLT1F2	LTR/ERVL-MaLR	8821037	8821531	MFAP5	8815484	8789942	RIMKLB	8834196	8935691
34084	83753_at	25	3	112032071	112032047	25	1	L1MCb	LINE/L1	112032397	112031782	SLC9C1	112013105	111859734	CD200	112051915	112081659
34080	88010_at	25	19	58076468	58076444	25	1	LTR25-int	LTR/ERV1	58078767	58076027	ZNF550	58071231	58046625	ZNF416	58090295	58082934
34163	76030_r_at	25	2	238152732	238152708	25	1	ERVL-B4-int	LTR/ERVL	238155655	238152633	COPS8	237993955	238009109	AC112715.2	238165734	238166319
34178	68690_r_at	25					2	L1MDa	LINE/L1
34176	85788_f_at	25					2	MER41C	LTR/ERV1
35791	81856_at	25	X	73219570	73219594	25	1	L1MA7	LINE/L1	73219045	73220370	CHIC1	72783036	72906937	ZCCHC13	73524025	73524868
35790	81856_at	25	X	73219571	73219595	25	1	L1MA7	LINE/L1	73219045	73220370	CHIC1	72783036	72906937	ZCCHC13	73524025	73524868
38292	90772_at	25	3	133386751	133386775	25	1	LTR75	LTR/ERVL	133386482	133386973	TOPBP1	133380737	133317019	TF	133464800	133497850
38219	74013_at	25	11	117874458	117874434	25	1	L2a	LINE/L2	117874571	117874380	IL10RA	117857063	117872196	TMPRSS4	117947753	117992605
38218	79508_at	25	3	5734470	5734446	25	1	HERVIP10F-int	LTR/ERV1	5736339	5733265	EDEM1	5229331	5261642	GRM7	6811688	7783215
38279	91946_at	25	17	80248251	80248227	25	1	MER49	LTR/ERV1	80248534	80247711	AC132872.2	80214131	80216080	CD7	80275478	80272744
38226	83674_at	25	13	91774170	91774146	25	1	Kanga1a	DNA/TcMar-Tc2	91774461	91773751	SLITRK5	88324870	88331868	GPC5	92050929	93519490
34397	78852_at	25					2	HERVH-int	LTR/ERV1
34391	78852_at	25					2	HERVH-int	LTR/ERV1
34461	81975_at	25	3	46958580	46958556	25	1	L1MD2	LINE/L1	46958651	46958471	AC109583.1	46930171	46927699	CCDC12	47023500	46963216
31927	81856_at	25	X	73219568	73219592	25	1	L1MA7	LINE/L1	73219045	73220370	CHIC1	72783036	72906937	ZCCHC13	73524025	73524868
31990	82037_at	25	12	4809945	4809921	25	1	L2c	LINE/L2	4810376	4809609	AKAP3	4758213	4724674	GALNT8	4829507	4960277
31911	90917_r_at	25	21	15496575	15496599	25	1	HERV1_I-int	LTR/ERV1	15487854	15496632	LIPI	15583166	15481134	RBM11	15588451	15600693
31971	85785_i_at	25	17	61537695	61537719	25	1	MER41C	LTR/ERV1	61537622	61538147	CYB561	61523739	61509665	ACE	61554422	61599209
31938	85625_at	25	14	65714555	65714531	25	1	MLT2B1	LTR/ERVL	65714640	65714287	MAX	65569413	65472892	FUT8	65877310	66210839
35379	75851_at	25	1	234684792	234684768	25	1	L2c	LINE/L2	234684800	234684666	TARBP1	234614849	234527059	IRF2BP2	234745271	234740015
35417	67090_at	25	15	31170891	31170915	25	1	MLT1A0	LTR/ERVL-MaLR	31170702	31170930	ARHGAP11B	30916697	31060329	FAN1	31196055	31235311
34256	84986_at	25	13	25103171	25103195	25	1	LTR8A	LTR/ERV1	25102621	25103326	PARP4	25086948	24995064	ATP12A	25254549	25285921
34250	85405_at	25	11	61922493	61922517	25	1	L1M5	LINE/L1	61922224	61922942	INCENP	61891445	61920635	SCGB1D1	61957688	61961011
34255	85307_at	25	9	37458416	37458440	25	1	Charlie1a	DNA/hAT-Charlie	37458275	37459163	ZBTB5	37465396	37438111	POLR1E	37485932	37503694
34243	90418_at	25	3	40487625	40487601	25	1	L2a	LINE/L2	40487990	40487596	ENTPD3	40428647	40470110	RPL14	40498783	40503861
34272	74746_at	25	3	58074741	58074765	25	1	L1MD1	LINE/L1	58074124	58074982	FLNB	57994127	58157982	DNASE1L3	58200424	58177984
34203	68950_at	25	12	128292893	128292917	25	1	L2a	LINE/L2	128292849	128292980	TMEM132B	125671382	126146917	TMEM132C	128751948	129192460
35686	84962_f_at	25					2	THE1C	LTR/ERVL-MaLR
36733	69074_g_at	25	20	21206782	21206806	25	1	MER102a	DNA/hAT-Charlie	21206771	21206964	RALGAPA2	20693266	20370196	XRN2	21283942	21370463
34483	83657_r_at	25	11	23126153	23126177	25	1	ERVL-int	LTR/ERVL	23126148	23126452	CCDC179	22881972	22868477	LUZP2	24518516	25104150
34504	72650_at	25	3	33839017	33838993	25	1	L1MC5a	LINE/L1	33839140	33838784	CLASP2	33759848	33537737	PDCD6IP	33839844	33911194
34543	77709_at	25	7	112431925	112431949	25	1	MER51A	LTR/ERV1	112431749	112432286	TMEM168	112430647	112405718	C7orf60	112579971	112459202
36917	77240_at	25	17	7781129	7781105	25	1	L1ME3G	LINE/L1	7781132	7780864	CYB5D1	7761064	7765600	CHD3	7788124	7816078
36890	88010_at	25	19	58076489	58076465	25	1	LTR25-int	LTR/ERV1	58078767	58076027	ZNF550	58071231	58046625	ZNF416	58090295	58082934
36948	75477_at	25	8	81801646	81801670	25	1	Kanga2_a	DNA/TcMar-Tc2	81801335	81801674	ZNF704	81787016	81540686	PAG1	82024303	81882526
34292	72135_at	25	14	76017062	76017038	25	1	MER115	DNA/hAT-Tip100	76017404	76016787	BATF	75988768	76013358	FLVCR2	76044960	76129557
34354	79049_at	25	3	72148155	72148131	25	1	LTR16A	LTR/ERVL	72148184	72147862	PROK2	71834357	71820807	RYBP	72496069	72423744
34369	75602_s_at	25					2	MER66-int	LTR/ERV1
34368	86712_at	25					2	L1PA15-16	LINE/L1
34373	70472_at	25	4	151895999	151896023	25	1	L1MEf	LINE/L1	151895775	151896399	MAB21L2	151503077	151505843	RPS3A	152020725	152025804
33988	89499_at	25					2	LTR14	LTR/ERVK
38110	80998_r_at	25	6	16113438	16113462	25	1	L1MC4	LINE/L1	16112569	16113847	DTNBP1	15663289	15523032	MYLIP	16129356	16148479
38182	69469_at	25	16	75627961	75627937	25	1	MER74A	LTR/ERVL	75628218	75627695	GABARAPL2	75600249	75611779	ADAT1	75657198	75630879
37913	84658_r_at	25	5	135155020	135155044	25	1	L1MEf	LINE/L1	135153814	135155077	CXCL14	134914969	134906373	SLC25A48	135170338	135224326
37996	86307_at	25	3	123425904	123425928	25	1	MLT1F1	LTR/ERVL-MaLR	123425739	123426277	MYLK	123603178	123328896	CCDC14	123680564	123616152
37983	79357_at	25					2	L1MB5	LINE/L1
37982	79357_at	25	17	71517145	71517169	25	1	L1MB5	LINE/L1	71516941	71517175	SDK2	71640228	71330523	RPL38	72199721	72206794
38053	84756_at	25	1	10249960	10249936	25	1	MLT1G1	LTR/ERVL-MaLR	10250122	10249885	UBE4B	10092890	10241297	KIF1B	10270863	10441661
38075	67340_at	25	9	139829170	139829194	25	1	MLT1A1	LTR/ERVL-MaLR	139829003	139829322	TRAF2	139776364	139821059	FBXW5	139839148	139834887
35264	89046_at	25	21	48003875	48003899	25	1	L1M4b	LINE/L1	48003834	48004560	DIP2A	47878812	47989926	S100B	48025121	48018875
38366	90443_at	25	15	42078088	42078112	25	1	L1ME4a	LINE/L1	42077943	42078547	AC073657.1	42076229	42073346	JMJD7	42120283	42129779
38381	68580_at	25	7	29682346	29682322	25	1	HERVS71-int	LTR/ERV1	29683743	29676541	PRR15	29603427	29606911	WIPF3	29846102	29956682
39572	79354_at	25	5	159813313	159813289	25	1	MLT1D	LTR/ERVL-MaLR	159813639	159813132	C1QTNF2	159797648	159774758	C5orf54	159827104	159820155
39225	68580_at	25	12	9478848	9478824	25	1	HERVS71-int	LTR/ERV1	9480447	9478313	PZP	9360966	9301436	KLRB1	9760482	9747147
39214	90640_at	25	21	37489930	37489906	25	1	Tigger17b	DNA/TcMar-Tigger	37490194	37489500	CBR1	37442239	37445464	CBR3	37507210	37518864
36662	84577_at	25	6	146161057	146161081	25	1	MLT2D	LTR/ERVL	146160814	146161190	FBXO30	146135889	146119271	SHPRH	146285559	146185381
36661	84577_at	25	6	146161058	146161082	25	1	MLT2D	LTR/ERVL	146160814	146161190	FBXO30	146135889	146119271	SHPRH	146285559	146185381
36638	88096_at	25	7	10475466	10475442	25	1	Tigger15a	DNA/TcMar-Tigger	10475691	10475421	NXPH1	8473585	8792593	NDUFA4	10979883	10971578
36644	83753_at	25	3	112032145	112032121	25	1	L1MCb	LINE/L1	112032397	112031782	SLC9C1	112013105	111859734	CD200	112051915	112081659
32670	84788_at	25	2	114785402	114785426	25	1	MLT1J-int	LTR/ERVL-MaLR	114785229	114785520	ACTR3	114647537	114720173	DPP10	115199876	116603328
32668	84788_at	25	2	114785355	114785379	25	1	MLT1J-int	LTR/ERVL-MaLR	114785229	114785520	ACTR3	114647537	114720173	DPP10	115199876	116603328
37068	75729_at	25	5	43572576	43572552	25	1	LTR49-int	LTR/ERV1	43574124	43571615	PAIP1	43557860	43526369	NNT	43602794	43707507
37804	68690_r_at	25	15	72616851	72616827	24	1	L1MDa	LINE/L1	72617448	72616605	CELF6	72612470	72559087	HEXA	72668817	72635775
37799	67189_at	25	3	186196923	186196947	25	1	MER31-int	LTR/ERV1	186196651	186197172	DGKG	186080026	185823457	CRYGS	186264491	186256230
39397	85480_at	25	3	170773721	170773697	25	1	L2a	LINE/L2	170774074	170773551	SLC2A2	170744539	170714137	TNIK	171178197	170779128
39398	87070_at	25	9	81673311	81673335	25	1	Tigger12c	DNA/TcMar-Tigger	81673142	81673375	PSAT1	80912059	80945009	TLE4	82186688	82341658
39423	84471_at	25	17	29874331	29874307	25	1	MSTD	LTR/ERVL-MaLR	29874545	29874176	RAB11FIP4	29718642	29865236	AC003101.1	29898161	29902678
39436	74331_r_at	25					2	MER75	DNA/PiggyBac
39357	71572_at	25	6	99878311	99878335	25	1	MLT1I-int	LTR/ERVL-MaLR	99878213	99878761	PNISR	99873207	99845927	USP45	99969604	99880190
36510	89046_at	25	21	48003560	48003584	25	1	MSTD	LTR/ERVL-MaLR	48003451	48003833	DIP2A	47878812	47989926	S100B	48025121	48018875
39466	84756_at	25	1	10249945	10249921	25	1	MLT1G1	LTR/ERVL-MaLR	10250122	10249885	UBE4B	10092890	10241297	KIF1B	10270863	10441661
39481	84871_at	25	20	21592053	21592029	25	1	MER5C	DNA/hAT-Charlie	21592153	21591931	NKX2-2	21494664	21491648	PAX1	21686297	21696620
39458	76164_at	25					2	Ricksha_0	DNA/MULE-MuDR
39651	73158_at	25	3	196973116	196973092	25	1	HERVIP10F-int	LTR/ERV1	196973694	196971425	DLG1	197026171	196769431	BDH1	197300194	197236654
39658	91056_at	25	8	100020385	100020361	25	1	L1M5	LINE/L1	100020570	100020256	OSR2	99956631	99964332	VPS13B	100025494	100889808
39678	72135_at	25	14	76016980	76016956	25	1	MER115	DNA/hAT-Tip100	76017404	76016787	BATF	75988768	76013358	FLVCR2	76044960	76129557
40769	85896_at	25					2	MER4-int	LTR/ERV1
40763	78569_at	25	14	74031943	74031919	25	1	L1ME4a	LINE/L1	74031976	74031635	ACOT1	74003818	74010498	ACOT2	74034324	74042357
40724	91339_at	25	15	40359326	40359350	25	1	Charlie2b	DNA/hAT-Charlie	40359314	40359799	SRP14	40331389	40327940	BMF	40401093	40380091
40655	77365_at	25	7	148240704	148240680	25	1	MER63C	DNA/hAT-Blackjack	148241144	148240564	CNTNAP2	145813453	148118090	C7orf33	148287657	148312952
40453	90255_at	25	2	172639373	172639397	25	1	L1ME3B	LINE/L1	172638928	172639429	AC068039.1	172567314	172560844	SLC25A12	172864766	172640880
40455	90255_at	25	2	172639374	172639398	25	1	L1ME3B	LINE/L1	172638928	172639429	AC068039.1	172567314	172560844	SLC25A12	172864766	172640880
40454	90255_at	25	2	172639372	172639396	25	1	L1ME3B	LINE/L1	172638928	172639429	AC068039.1	172567314	172560844	SLC25A12	172864766	172640880
40463	87070_at	25	9	81673314	81673338	25	1	Tigger12c	DNA/TcMar-Tigger	81673142	81673375	PSAT1	80912059	80945009	TLE4	82186688	82341658
40481	88485_at	25					2	L1MA3	LINE/L1
40530	84483_f_at	25					2	HERV17-int	LTR/ERV1
40518	71572_at	25	6	99878281	99878305	25	1	MLT1I-int	LTR/ERVL-MaLR	99878213	99878761	PNISR	99873207	99845927	USP45	99969604	99880190
40927	77344_at	25	2	101356587	101356611	25	1	MLT1F2	LTR/ERVL-MaLR	101356250	101356777	PDCL3	101179152	101193197	NPAS2	101436614	101613291
40906	79049_at	25	3	72148082	72148058	25	1	LTR16A	LTR/ERVL	72148184	72147862	PROK2	71834357	71820807	RYBP	72496069	72423744
40908	68990_at	25	12	8821305	8821329	25	1	MLT1F2	LTR/ERVL-MaLR	8821037	8821531	MFAP5	8815484	8789942	RIMKLB	8834196	8935691
41980	80357_at	25	7	53466165	53466141	25	1	L1MEc	LINE/L1	53466257	53465999	POM121L12	53103349	53104617	VSTM2A	54610018	54638773
41972	80357_at	25	7	53466189	53466165	25	1	L1MEc	LINE/L1	53466257	53465999	POM121L12	53103349	53104617	VSTM2A	54610018	54638773
42081	79711_at	25	15	26379666	26379690	25	1	L1ME3B	LINE/L1	26378293	26379905	ATP10A	26110317	25922420	GABRB3	27184686	26788693
43241	81001_r_at	25	6	16113746	16113770	25	1	L1MC4	LINE/L1	16112569	16113847	DTNBP1	15663289	15523032	MYLIP	16129356	16148479
43377	86732_at	25	10	97470730	97470754	25	1	MER39B	LTR/ERV1	97470707	97471031	TCTN3	97453900	97423153	ENTPD1	97471536	97637023
43378	71531_at	25	20	23301772	23301748	25	1	LTR1B	LTR/ERV1	23302021	23301259	CD93	23066977	23059986	AL096677.1	23334066	23330015
43409	91583_at	25	15	67161691	67161715	25	1	L1MEf	LINE/L1	67160878	67161869	SMAD6	66994566	67074338	SMAD3	67356101	67487533
43384	79824_at	25	1	171196869	171196845	25	1	MER57A-int	LTR/ERV1	171197325	171196678	FMO2	171154347	171181822	FMO1	171217638	171255117
43428	83319_f_at	25	10	91647951	91647975	25	1	LTR8B	LTR/ERV1	91647760	91648565	KIF20B	91461367	91534700	HTR7	92617671	92500578
43429	83319_f_at	25	10	91647949	91647973	25	1	LTR8B	LTR/ERV1	91647760	91648565	KIF20B	91461367	91534700	HTR7	92617671	92500578
43412	90772_at	25	3	133386795	133386819	25	1	LTR75	LTR/ERVL	133386482	133386973	TOPBP1	133380737	133317019	TF	133464800	133497850
43415	79711_at	25	15	26379578	26379602	25	1	L1ME3B	LINE/L1	26378293	26379905	ATP10A	26110317	25922420	GABRB3	27184686	26788693
41702	88414_at	25	X	129736291	129736315	25	1	MLT1G1	LTR/ERVL-MaLR	129735917	129736382	RBMX2	129535943	129547317	ENOX2	130037208	129757350
41688	69074_g_at	25	20	21206872	21206896	25	1	MER102a	DNA/hAT-Charlie	21206771	21206964	RALGAPA2	20693266	20370196	XRN2	21283942	21370463
43343	69006_at	25	4	77072692	77072716	25	1	HAL1	LINE/L1	77072403	77072873	NUP54	77069668	77035812	SCARB2	77135046	77079890
43113	85506_i_at	25	6	126400514	126400538	25	1	ERVL-E-int	LTR/ERVL	126400508	126400671	TRMT11	126307576	126360937	CENPW	126661320	126670021
43170	84951_r_at	25	20	2078985	2078961	25	1	L1ME1	LINE/L1	2079483	2078868	PDYN	1974732	1959403	STK35	2082257	2157684
43160	88010_at	25	19	58076332	58076308	25	1	LTR25-int	LTR/ERV1	58078767	58076027	ZNF550	58071231	58046625	ZNF416	58090295	58082934
42134	87513_at	25					2	MSTA	LTR/ERVL-MaLR
42173	86732_at	25	10	97470825	97470849	25	1	MER39B	LTR/ERV1	97470707	97471031	TCTN3	97453900	97423153	ENTPD1	97471536	97637023
42982	88633_at	25	4	151591146	151591122	25	1	L1MC4a	LINE/L1	151592060	151591018	MAB21L2	151503077	151505843	RPS3A	152020725	152025804
43008	75579_at	25	1	42882042	42882066	25	1	MARNA	DNA/TcMar-Mariner	42881875	42882367	RIMKLA	42846466	42880850	ZMYND12	42921938	42896000
44589	85788_f_at	25					2	MER41C	LTR/ERV1
44563	69469_at	25	16	75627938	75627914	25	1	MER74A	LTR/ERVL	75628218	75627695	GABARAPL2	75600249	75611779	ADAT1	75657198	75630879
44561	85788_f_at	25					2	MER41C	LTR/ERV1
44560	73781_at	25	3	18518834	18518858	25	1	L1MEd	LINE/L1	18518493	18519455	SATB1	18487080	18386864	KCNH8	19189946	19577138
42916	86603_at	25	11	13013224	13013200	25	1	Ricksha_a	DNA/MULE-MuDR	13013494	13012936	TEAD1	12695969	12966298	ARNTL	13298199	13408813
42931	71153_i_at	25	7	22898052	22898076	25	1	L1ME1	LINE/L1	22897979	22898166	TOMM7	22862470	22852251	FAM126A	23053749	22980878
41813	77502_i_at	25	15	79715323	79715347	25	1	L1ME4b	LINE/L1	79715210	79715550	TMED3	79603404	79704334	KIAA1024	79724858	79764632
41896	87420_f_at	25					2	AluJo	SINE/Alu
41927	85719_at	25	6	4495852	4495876	25	1	L1ME4c	LINE/L1	4495693	4496078	ECI2	4135831	4115923	CDYL	4706393	4955785
41884	90640_at	25	21	37489839	37489815	25	1	Tigger17b	DNA/TcMar-Tigger	37490194	37489500	CBR1	37442239	37445464	CBR3	37507210	37518864
44359	69917_at	25	15	71583822	71583798	25	1	MLT2B4	LTR/ERVL	71584097	71583610	CT62	71407833	71402583	MYO9A	72410918	72114632
44408	67090_at	25	15	31170897	31170921	25	1	MLT1A0	LTR/ERVL-MaLR	31170702	31170930	ARHGAP11B	30916697	31060329	FAN1	31196055	31235311
44407	67090_at	25	15	31170898	31170922	25	1	MLT1A0	LTR/ERVL-MaLR	31170702	31170930	ARHGAP11B	30916697	31060329	FAN1	31196055	31235311
44386	72672_at	25	8	121064503	121064527	25	1	L2c	LINE/L2	121064249	121064575	DEPTOR	120885957	121063152	COL14A1	121072019	121384275
44469	85625_at	25	14	65714877	65714853	25	1	ERVL-B4-int	LTR/ERVL	65715018	65714780	MAX	65569413	65472892	FUT8	65877310	66210839
44479	68690_r_at	25	15	72616868	72616844	25	1	L1MDa	LINE/L1	72617448	72616605	CELF6	72612470	72559087	HEXA	72668817	72635775
45718	75332_at	25	14	70744911	70744935	25	1	L1ME3E	LINE/L1	70744909	70745109	SLC8A3	70655787	70510934	COX16	70826448	70791798
46022	69964_at	25	19	24158591	24158615	25	1	BSR/Beta	Satellite	24158465	24158660	ZNF726	24097678	24127961	ZNF254	24216276	24312654
46010	91583_at	25	15	67161541	67161565	25	1	L1MEf	LINE/L1	67160878	67161869	SMAD6	66994566	67074338	SMAD3	67356101	67487533
44192	86238_at	25	10	111907757	111907733	25	1	MLT1F1	LTR/ERVL-MaLR	111908129	111907648	ADD3	111756126	111895323	MXI1	111967363	112047123
47230	76823_at	25	5	175760401	175760377	24	1	L1MD1	LINE/L1	175760420	175760329	SIMC1	175665365	175772994	KIAA1191	175788971	175773064
47222	83052_at	25	1	155540418	155540442	25	1	MER44D	DNA/TcMar-Tigger	155540093	155540669	ASH1L	155532598	155305059	MSTO1	155579979	155718153
47256	68990_at	25	12	8821360	8821384	25	1	MLT1F2	LTR/ERVL-MaLR	8821037	8821531	MFAP5	8815484	8789942	RIMKLB	8834196	8935691
47254	87070_at	25	9	81673308	81673332	25	1	Tigger12c	DNA/TcMar-Tigger	81673142	81673375	PSAT1	80912059	80945009	TLE4	82186688	82341658
47048	70447_at	25	21	43890491	43890515	25	1	Arthur1B	DNA/hAT-Tip100	43890438	43890878	UBASH3A	43824008	43867791	RSPH1	43916464	43892596
47039	75579_at	25	1	42882029	42882053	25	1	MARNA	DNA/TcMar-Mariner	42881875	42882367	RIMKLA	42846466	42880850	ZMYND12	42921938	42896000
47000	86432_r_at	25	1	47355520	47355544	25	1	L1MB5	LINE/L1	47355492	47355669	CYP4B1	47223510	47285085	CYP4A11	47407156	47394849
47082	83785_at	25	1	107420734	107420758	25	1	LTR21B	LTR/ERV1	107420584	107420988	AMY1C	104293028	104301312	PRMT6	107599267	107601916
47083	72325_at	25	6	29882805	29882829	25	1	ERV3-16A3_I-int	LTR/ERVL	29881653	29884127	HLA-G	29794744	29798902	HLA-A	29909037	29913661
44285	86603_at	25	11	13013221	13013197	25	1	Ricksha_a	DNA/MULE-MuDR	13013494	13012936	TEAD1	12695969	12966298	ARNTL	13298199	13408813
44289	AFFX-HUMRGE/M10098_5_at	25	21	9827018	9827042	25	1	SSU-rRNA_Hsa	rRNA	9827005	9827581				TPTE	11029719	10906201
44250	74171_at	25					2	HERVK11-int	LTR/ERVK
48371	84775_at	25	15	101837437	101837413	25	1	L1ME3A	LINE/L1	101839106	101837349	SNRPA1	101835487	101821715	PCSK6	102065405	101840818
48396	69621_at	25	X	40731102	40731126	25	1	Tigger16b	DNA/TcMar-Tigger	40730964	40731212	MED14	40595110	40507558	USP9X	40944888	41093672
47139	83665_at	25	4	134792	134816	25	1	MER4A1	LTR/ERV1	134769	134831	ZNF595	53179	88099	ZNF732	299110	264464
47107	75602_s_at	25	1	149269162	149269138	25	1	MER66-int	LTR/ERV1	149269314	149267820	NBPF16	148739443	148758311	FCGR1C	149320441	149378365
47190	86342_at	25	14	100078134	100078110	25	1	L1M5	LINE/L1	100078316	100078065	CCDC85C	100070363	99977603	HHIPL1	100111447	100146906
44676	79515_at	25	11	45846905	45846929	25	1	MER89	LTR/ERV1	45846753	45847206	SLC35C1	45825623	45834566	CRY2	45868669	45904798
44648	71701_at	25					2	L1M3f	LINE/L1
44682	79654_at	25	1	5912450	5912426	25	1	MLT1H	LTR/ERVL-MaLR	5912736	5912373	AJAP1	4714792	4843850	NPHP4	6052533	5922871
44756	70539_i_at	25	11	2234755	2234731	25	1	L1MB3	LINE/L1	2235026	2234672	TH	2193107	2185159	ASCL2	2292182	2289725
44791	74228_at	25					2	MLT2C1	LTR/ERVL
44784	78335_r_at	25	5	108061784	108061760	25	1	Tigger16a	DNA/TcMar-Tigger	108061835	108061699	FBXL17	107717799	107194736	FER	108083523	108532542
44733	87945_at	25					2	LTR89	LTR/ERVL?
45587	69074_g_at	25	20	21206826	21206850	25	1	MER102a	DNA/hAT-Charlie	21206771	21206964	RALGAPA2	20693266	20370196	XRN2	21283942	21370463
45589	68924_at	25	4	11432655	11432679	25	1	L2c	LINE/L2	11432545	11432781	HS3ST1	11431389	11394774	RAB28	13485989	13362978
45593	84483_f_at	25	21	44368660	44368636	25	1	Harlequin-int	LTR/ERV1	44369572	44368411	NDUFV3	44299754	44329783	PKNOX1	44394620	44454172
45573	76798_at	25	17	36162136	36162112	25	1	MLT1L	LTR/ERVL-MaLR	36162289	36162042	HNF1B	36105237	36046434	TBC1D3F	36283971	36294915
45653	88414_at	25	X	129736236	129736260	25	1	MLT1G1	LTR/ERVL-MaLR	129735917	129736382	RBMX2	129535943	129547317	ENOX2	130037208	129757350
45647	86603_at	25	11	13013463	13013439	24	1	Ricksha_a	DNA/MULE-MuDR	13013494	13012936	TEAD1	12695969	12966298	ARNTL	13298199	13408813
48561	79949_at	25	11	63287636	63287612	25	1	LTR75_1	LTR/ERV1	63287719	63287412	LGALS12	63273556	63284246	RARRES3	63304281	63313934
48539	73647_f_at	25					2	HERVK9-int	LTR/ERVK
49634	88096_at	25	7	10475603	10475579	25	1	Tigger15a	DNA/TcMar-Tigger	10475691	10475421	NXPH1	8473585	8792593	NDUFA4	10979883	10971578
49691	73420_at	25	13	23475491	23475515	25	1	MER4-int	LTR/ERV1	23475114	23476495	FGF9	22245522	22278637	SGCG	23755091	23899304
49673	69857_at	25	10	54732640	54732616	25	1	LTR47A	LTR/ERVL	54732703	54732299	MBL2	54531460	54525140	PCDH15	57387702	55562531
51065	87384_r_at	25	5	156806407	156806431	25	1	L1MC	LINE/L1	156806356	156806508	FNDC9	156772729	156768608	ADAM19	157002783	156822542
51045	76673_at	25	21	20867725	20867749	25	1	MER70A	LTR/ERVL	20867603	20868041	TMPRSS15	19858197	19641433	NCAM2	22370633	22915650
51044	76673_at	25	21	20867727	20867751	25	1	MER70A	LTR/ERVL	20867603	20868041	TMPRSS15	19858197	19641433	NCAM2	22370633	22915650
51052	91946_at	25	17	80248099	80248075	25	1	MER49	LTR/ERV1	80248534	80247711	AC132872.2	80214131	80216080	CD7	80275478	80272744
51137	80606_at	25	5	177490482	177490506	25	1	L1ME3E	LINE/L1	177490452	177490946	FAM153C	177433406	177482560	N4BP3	177540444	177553088
48005	71153_i_at	25	7	22898053	22898077	25	1	L1ME1	LINE/L1	22897979	22898166	TOMM7	22862470	22852251	FAM126A	23053749	22980878
47312	76823_at	25	6	32770142	32770118	25	1	L1ME1	LINE/L1	32770924	32770085	HLA-DQB2	32731311	32723875	HLA-DOB	32784825	32780540
48004	71153_i_at	25	7	22898054	22898078	25	1	L1ME1	LINE/L1	22897979	22898166	TOMM7	22862470	22852251	FAM126A	23053749	22980878
48017	76418_at	25	2	169772294	169772270	25	1	MLT1J	LTR/ERVL-MaLR	169772365	169772022	G6PC2	169757750	169766505	ABCB11	169887832	169779448
46907	84871_at	25	20	21592123	21592099	25	1	MER5C	DNA/hAT-Charlie	21592153	21591931	NKX2-2	21494664	21491648	PAX1	21686297	21696620
46968	88942_at	25	1	201503760	201503784	24	1	L1MB8	LINE/L1	201503734	201503880	CSRP1	201478584	201452658	AC096677.1	201592013	201592738
45906	85481_r_at	25					2	L1MA9	LINE/L1
48450	75477_at	25	8	81801776	81801800	25	1	Kanga2_a	DNA/TcMar-Tc2	81801710	81801987	ZNF704	81787016	81540686	PAG1	82024303	81882526
48421	69469_at	25	16	75627803	75627779	25	1	MER74A	LTR/ERVL	75628218	75627695	GABARAPL2	75600249	75611779	ADAT1	75657198	75630879
46820	71563_r_at	25	6	31366726	31366750	25	1	L1ME1	LINE/L1	31366607	31366753	HLA-B	31324965	31321649	MICA	31371356	31383092
46821	85783_at	25	7	88102264	88102288	25	1	Tigger3a	DNA/TcMar-Tigger	88101970	88102310	STEAP4	87936206	87905744	ZNF804B	88388682	88966346
46813	86157_f_at	25	4	84913760	84913784	25	1	MER61-int	LTR/ERV1	84910919	84915204	AGPAT9	84457067	84527028	NKX6-1	85419603	85413140
49563	88927_at	25	22	34614596	34614620	25	1	MER39B	LTR/ERV1	34614222	34614856	LARGE	34318829	33668847	ISX	35462129	35483380
50575	84788_at	25	2	114785361	114785385	25	1	MLT1J-int	LTR/ERVL-MaLR	114785229	114785520	ACTR3	114647537	114720173	DPP10	115199876	116603328
50593	85719_at	25	6	4495822	4495846	25	1	L1ME4c	LINE/L1	4495693	4496078	ECI2	4135831	4115923	CDYL	4706393	4955785
50733	88096_at	25	7	10475485	10475461	25	1	Tigger15a	DNA/TcMar-Tigger	10475691	10475421	NXPH1	8473585	8792593	NDUFA4	10979883	10971578
52057	85307_at	25	9	37458402	37458426	25	1	Charlie1a	DNA/hAT-Charlie	37458275	37459163	ZBTB5	37465396	37438111	POLR1E	37485932	37503694
52058	85307_at	25	9	37458400	37458424	25	1	Charlie1a	DNA/hAT-Charlie	37458275	37459163	ZBTB5	37465396	37438111	POLR1E	37485932	37503694
49768	80606_at	25	5	177490514	177490538	25	1	L1ME3E	LINE/L1	177490452	177490946	FAM153C	177433406	177482560	N4BP3	177540444	177553088
49767	80606_at	25	5	177490515	177490539	25	1	L1ME3E	LINE/L1	177490452	177490946	FAM153C	177433406	177482560	N4BP3	177540444	177553088
49766	80606_at	25	5	177490516	177490540	25	1	L1ME3E	LINE/L1	177490452	177490946	FAM153C	177433406	177482560	N4BP3	177540444	177553088
49779	84951_r_at	25	20	2079012	2078988	25	1	L1ME1	LINE/L1	2079483	2078868	PDYN	1974732	1959403	STK35	2082257	2157684
49792	79711_at	25	15	26379599	26379623	25	1	L1ME3B	LINE/L1	26378293	26379905	ATP10A	26110317	25922420	GABRB3	27184686	26788693
49814	79515_at	25	11	45846901	45846925	25	1	MER89	LTR/ERV1	45846753	45847206	SLC35C1	45825623	45834566	CRY2	45868669	45904798
49464	88633_at	25	4	151591124	151591100	25	1	L1MC4a	LINE/L1	151592060	151591018	MAB21L2	151503077	151505843	RPS3A	152020725	152025804
48267	88162_at	25	16	53082780	53082756	25	1	LTR33	LTR/ERVL	53082877	53082690	TOX3	52581714	52471917	CHD9	53088945	53363062
48269	86712_at	25	14	44080643	44080619	25	1	L1PA15-16	LINE/L1	44080904	44078485	RP11-214N1.1	42881776	42998091	FSCB	44976482	44973545
52213	68713_at	25	3	120227948	120227972	25	1	MER50-int	LTR/ERV1	120227063	120228333	FSTL1	120170100	120111140	NDUFB4	120315156	120321347
51187	75943_at	25	2	96066289	96066265	25	1	MER92B	LTR/ERV1	96066429	96065820	KCNIP3	95963052	96051825	FAHD2A	96068469	96082364
50564	90314_at	25	6	7700008	7700032	25	1	LTR51	LTR/ERV1	7699679	7700223	SNRNP48	7590432	7612200	BMP6	7727030	7881655
49855	72224_at	25	1	176419966	176419990	25	1	LTR16A2	LTR/ERVL	176419805	176420151	RFWD2	176176629	175913967	PAPPA2	176432307	176814735
49842	79369_at	25	15	31515223	31515199	25	1	Tigger2	DNA/TcMar-Tigger	31515233	31514816	TRPM1	31453476	31293264	KLF13	31619058	31727868
49876	85307_at	25	9	37458393	37458417	25	1	Charlie1a	DNA/hAT-Charlie	37458275	37459163	ZBTB5	37465396	37438111	POLR1E	37485932	37503694
49861	72672_at	25	8	121064534	121064558	25	1	L2c	LINE/L2	121064249	121064575	DEPTOR	120885957	121063152	COL14A1	121072019	121384275
49885	91888_at	25	12	127218847	127218823	25	1	MER68	LTR/ERVL	127219243	127218694	TMEM132B	125671382	126146917	TMEM132C	128751948	129192460
49886	91888_at	25	12	127218846	127218822	25	1	MER68	LTR/ERVL	127219243	127218694	TMEM132B	125671382	126146917	TMEM132C	128751948	129192460
49918	78807_at	25	17	48013910	48013934	25	1	Zaphod	DNA/hAT-Tip100	48013856	48014110	TAC4	47925379	47915671	DLX4	48046334	48052321
52279	67059_at	25	2	146327016	146326992	25	1	ERV3-16A3_I-int	LTR/ERVL	146327509	146326550	ZEB2	145282147	145145568	ACVR2A	148602086	148688393
52303	75399_at	25	17	7962175	7962199	25	1	HERVK-int	LTR/ERVK	7962114	7965219	ALOX15B	7942335	7952452	ALOX12B	7991021	7975954
52302	75399_at	25	17	7962176	7962200	25	1	HERVK-int	LTR/ERVK	7962114	7965219	ALOX15B	7942335	7952452	ALOX12B	7991021	7975954
52304	83753_at	25	3	112032238	112032214	25	1	L1MCb	LINE/L1	112032397	112031782	SLC9C1	112013105	111859734	CD200	112051915	112081659
50792	79174_at	25	6	159051571	159051595	25	1	MER47A	DNA/TcMar-Tigger	159051545	159051727	AL591025.1	159047471	159049322	DYNLT1	159065771	159057506
50825	88927_at	25	22	34614604	34614628	25	1	MER39B	LTR/ERV1	34614222	34614856	LARGE	34318829	33668847	ISX	35462129	35483380
50820	84577_at	25	6	146161100	146161124	25	1	MLT2D	LTR/ERVL	146160814	146161190	FBXO30	146135889	146119271	SHPRH	146285559	146185381
52386	67882_at	25	8	2492219	2492243	25	1	L1M4a1	LINE/L1	2491851	2492586	MYOM2	1993155	2113475	CSMD1	4852494	2792875
52387	67882_at	25	8	2492220	2492244	25	1	L1M4a1	LINE/L1	2491851	2492586	MYOM2	1993155	2113475	CSMD1	4852494	2792875
52414	73166_at	25	2	162163024	162163000	25	1	MADE1	DNA/TcMar-Mariner	162163041	162162982	TANK	161993419	162092732	PSMD14	162164549	162268228
52399	85307_at	25	9	37458408	37458432	25	1	Charlie1a	DNA/hAT-Charlie	37458275	37459163	ZBTB5	37465396	37438111	POLR1E	37485932	37503694
52434	72650_at	25	3	33838851	33838827	25	1	L1MC5a	LINE/L1	33839140	33838784	CLASP2	33759848	33537737	PDCD6IP	33839844	33911194
52424	82093_at	25	6	70161413	70161389	25	1	MER52A	LTR/ERV1	70161538	70160976	BAI3	69345259	70099403	LMBRD1	70507003	70385694
53136	71982_r_at	25	3	168610465	168610489	25	1	L1M7	LINE/L1	168610333	168610717	GOLIM4	167813763	167726465	MECOM	169381406	168801287
49292	86489_at	25	10	73852076	73852052	25	1	Charlie1	DNA/hAT-Charlie	73852085	73851779	SPOCK2	73848790	73818793	ASCC1	73976892	73856278
48630	77258_s_at	25					2	ALR/Alpha	Satellite/centr
53514	68670_r_at	25	20	33102504	33102480	25	1	L1MD3	LINE/L1	33102964	33102464	ITCH	32951041	33099198	DYNLRB1	33104214	33128762
53719	85481_r_at	25	4	128425	128401	25	1	L1M3a	LINE/L1	128546	128195	ZNF595	53179	88099	ZNF732	299110	264464
53709	81856_at	25	X	73219683	73219707	25	1	L1MA7	LINE/L1	73219045	73220370	CHIC1	72783036	72906937	ZCCHC13	73524025	73524868
53739	88978_f_at	25					2	AluJb	SINE/Alu
53684	78531_f_at	25					2	MER4-int	LTR/ERV1
53671	87070_at	25	9	81673277	81673301	25	1	Tigger12c	DNA/TcMar-Tigger	81673142	81673375	PSAT1	80912059	80945009	TLE4	82186688	82341658
51893	76164_at	25					2	Ricksha_0	DNA/MULE-MuDR
51941	71237_at	25	22	26912768	26912744	25	1	MLT1F	LTR/ERVL-MaLR	26912806	26912412	TFIP11	26908471	26887191	TPST2	26992681	26921458
51916	85481_r_at	25					2	L1M3a	LINE/L1
52030	84483_f_at	25					2	HERVIP10FH-int	LTR/ERV1
52031	69458_f_at	25					2	HERVIP10FH-int	LTR/ERV1
52040	72771_at	25					2	LTR76	LTR/ERV1
50915	69917_at	25	15	71583760	71583736	25	1	MLT2B4	LTR/ERVL	71584097	71583610	CT62	71407833	71402583	MYO9A	72410918	72114632
50931	70027_at	25	6	87666282	87666306	25	1	MER4D1	LTR/ERV1	87665581	87666431	HTR1E	87647024	87726401	CGA	87804824	87795216
53567	87513_at	25	4	130914	130938	25	1	MSTA	LTR/ERVL-MaLR	130663	131080	ZNF595	53179	88099	ZNF732	299110	264464
53593	68114_at	25	16	14413746	14413770	25	1	LTR85a	LTR/Gypsy?	14413744	14413955	MKL2	14165178	14360630	PARN	14726585	14529558
53661	71531_at	25	20	23301717	23301693	25	1	LTR1B	LTR/ERV1	23302021	23301259	CD93	23066977	23059986	AL096677.1	23334066	23330015
48082	85476_at	25	8	135841290	135841266	25	1	UCON55	DNA/TcMar-Tigger	135841406	135841225	ZFAT	135725292	135490031	KHDRBS3	136469700	136668965
46739	71329_r_at	25	16	30928423	30928399	25	1	HAL1b	LINE/L1	30928445	30928299	CTF1	30907928	30914881	FBXL19	30934376	30960104
46726	77177_at	25	6	156030630	156030654	25	1	MER90a	LTR/ERV1	156030530	156031022	NOX3	155777037	155716504	ARID1B	157099063	157530401
46725	72135_at	25	14	76017124	76017100	25	1	MER115	DNA/hAT-Tip100	76017404	76016787	BATF	75988768	76013358	FLVCR2	76044960	76129557
53452	68090_at	25	4	75051930	75051954	25	1	L1ME1	LINE/L1	75050897	75052837	AC093677.1	75024085	75023327	EPGN	75174190	75181024
54446	69845_r_at	25	1	51478742	51478766	25	1	L1ME3	LINE/L1	51478725	51478854	CDKN2C	51426417	51440305	C1orf185	51567906	51613752
54468	68950_at	25	12	128292889	128292913	25	1	L2a	LINE/L2	128292849	128292980	TMEM132B	125671382	126146917	TMEM132C	128751948	129192460
54710	67059_at	25	2	146327153	146327129	25	1	ERV3-16A3_I-int	LTR/ERVL	146327509	146326550	ZEB2	145282147	145145568	ACVR2A	148602086	148688393
54799	67476_at	25	9	98117844	98117820	25	1	HAL1	LINE/L1	98118557	98117508	FANCC	98079991	97861336	PTCH1	98279339	98205262
54682	69271_at	25	X	73777341	73777365	25	1	L1MDa	LINE/L1	73777204	73777725	SLC16A2	73641085	73753752	RLIM	73834452	73805052
54633	90418_at	25	3	40487490	40487466	25	1	L2a	LINE/L2	40487556	40487409	ENTPD3	40428647	40470110	RPL14	40498783	40503861
54647	67476_at	25	9	98117784	98117760	25	1	HAL1	LINE/L1	98118557	98117508	FANCC	98079991	97861336	PTCH1	98279339	98205262
56282	88104_at	25	12	42721476	42721500	25	1	L2c	LINE/L2	42721213	42721603	ZCRB1	42719920	42705880	PRICKLE1	42984157	42852140
56287	77457_at	25	4	137718048	137718024	25	1	ERVL-E-int	LTR/ERVL	137718416	137717869	PABPC4L	135122903	135117488	PCDH18	138453648	138440072
56972	74171_at	25	6	158724045	158724021	25	1	HERVK11-int	LTR/ERVK	158724276	158719596	GTF2H5	158589384	158615020	TULP4	158733692	158932860
56269	68462_at	25					2	MER52A	LTR/ERV1
54930	74356_r_at	25	1	161387297	161387321	25	1	L1MEg	LINE/L1	161387188	161387520	C1orf192	161337664	161334521	FCGR2A	161475220	161493803
54942	70447_at	25	21	43890759	43890783	25	1	Arthur1B	DNA/hAT-Tip100	43890438	43890878	UBASH3A	43824008	43867791	RSPH1	43916464	43892596
55000	76560_r_at	25	6	91067162	91067186	25	1	L1ME4a	LINE/L1	91066756	91067512	BACH2	91006627	90636248	MAP3K7	91296764	91223292
55004	88820_at	25	9	45353181	45353205	25	1	L1M4	LINE/L1	45352993	45355981	FAM27C	44990314	44991483	AL354718.1	45441542	45441273
56058	88104_at	25	12	42721418	42721442	25	1	L2c	LINE/L2	42721213	42721603	ZCRB1	42719920	42705880	PRICKLE1	42984157	42852140
56059	83785_at	25					2	LTR21B	LTR/ERV1
56131	83753_at	25	3	112032178	112032154	25	1	L1MCb	LINE/L1	112032397	112031782	SLC9C1	112013105	111859734	CD200	112051915	112081659
56114	81333_at	25	5	60440573	60440549	25	1	Tigger20a	DNA/TcMar-Tigger	60440852	60440296	AC008498.1	60411762	60411538	SMIM15	60458301	60453536
56115	81333_at	25	5	60440572	60440548	25	1	Tigger20a	DNA/TcMar-Tigger	60440852	60440296	AC008498.1	60411762	60411538	SMIM15	60458301	60453536
56116	81333_at	25	5	60440571	60440547	25	1	Tigger20a	DNA/TcMar-Tigger	60440852	60440296	AC008498.1	60411762	60411538	SMIM15	60458301	60453536
56140	84775_at	25	15	101837451	101837427	25	1	L1ME3A	LINE/L1	101839106	101837349	SNRPA1	101835487	101821715	PCSK6	102065405	101840818
56147	87696_at	25	18	77150093	77150117	25	1	L1M4b	LINE/L1	77149956	77150384	ATP9B	76829285	77138283	NFATC1	77155856	77289325
56067	73039_at	25	7	141237740	141237764	25	1	L1ME1	LINE/L1	141237307	141237768	TMEM178B	140774032	141180180	AGK	141250989	141355044
55945	67189_at	25	3	186196982	186197006	25	1	MER31-int	LTR/ERV1	186196651	186197172	DGKG	186080026	185823457	CRYGS	186264491	186256230
55891	70447_at	25	21	43890591	43890615	25	1	Arthur1B	DNA/hAT-Tip100	43890438	43890878	UBASH3A	43824008	43867791	RSPH1	43916464	43892596
57281	91239_f_at	25	X	118592910	118592934	25	1	MLT1E2	LTR/ERVL-MaLR	118592751	118593183	SLC25A43	118533023	118588441	SLC25A5	118602363	118605282
57280	91239_f_at	25	X	118592911	118592935	25	1	MLT1E2	LTR/ERVL-MaLR	118592751	118593183	SLC25A43	118533023	118588441	SLC25A5	118602363	118605282
57232	77365_at	25	7	148240757	148240733	25	1	MER63C	DNA/hAT-Blackjack	148241144	148240564	CNTNAP2	145813453	148118090	C7orf33	148287657	148312952
57233	90591_at	25	7	148240757	148240733	25	1	MER63C	DNA/hAT-Blackjack	148241144	148240564	CNTNAP2	145813453	148118090	C7orf33	148287657	148312952
57202	71329_r_at	25	16	30928374	30928350	25	1	HAL1b	LINE/L1	30928445	30928299	CTF1	30907928	30914881	FBXL19	30934376	30960104
57201	71329_r_at	25	16	30928375	30928351	25	1	HAL1b	LINE/L1	30928445	30928299	CTF1	30907928	30914881	FBXL19	30934376	30960104
56025	79949_at	25	11	63287631	63287607	25	1	LTR75_1	LTR/ERV1	63287719	63287412	LGALS12	63273556	63284246	RARRES3	63304281	63313934
58373	83674_at	25	13	91774087	91774063	25	1	Kanga1a	DNA/TcMar-Tc2	91774461	91773751	SLITRK5	88324870	88331868	GPC5	92050929	93519490
58406	85405_at	25	11	61922790	61922814	25	1	L1M5	LINE/L1	61922224	61922942	INCENP	61891445	61920635	SCGB1D1	61957688	61961011
58347	75332_at	25					2	MLT1A1	LTR/ERVL-MaLR
57130	69469_at	25	16	75627888	75627864	25	1	MER74A	LTR/ERVL	75628218	75627695	GABARAPL2	75600249	75611779	ADAT1	75657198	75630879
57141	70447_at	25	21	43890506	43890530	25	1	Arthur1B	DNA/hAT-Tip100	43890438	43890878	UBASH3A	43824008	43867791	RSPH1	43916464	43892596
57091	88633_at	25	4	151591145	151591121	25	1	L1MC4a	LINE/L1	151592060	151591018	MAB21L2	151503077	151505843	RPS3A	152020725	152025804
58547	90314_at	25	6	7699944	7699968	25	1	LTR51	LTR/ERV1	7699679	7700223	SNRNP48	7590432	7612200	BMP6	7727030	7881655
58594	77240_at	25	17	7780979	7780955	25	1	L1ME3G	LINE/L1	7781132	7780864	CYB5D1	7761064	7765600	CHD3	7788124	7816078
58595	77240_at	25	17	7780980	7780956	25	1	L1ME3G	LINE/L1	7781132	7780864	CYB5D1	7761064	7765600	CHD3	7788124	7816078
54845	87763_r_at	25	12	64643062	64643086	25	1	MER58B	DNA/hAT-Charlie	64643028	64643316	C12orf66	64616076	64580096	C12orf56	64784972	64660217
56241	75866_at	25	6	164604549	164604525	25	1	LTR64	LTR/ERV1	164604893	164604397	QKI	163835032	163999628	C6orf118	165723096	165693153
57481	87696_at	25	18	77150110	77150134	25	1	L1M4b	LINE/L1	77149956	77150384	ATP9B	76829285	77138283	NFATC1	77155856	77289325
55022	89033_at	25	1	43820494	43820470	25	1	LTR33	LTR/ERVL	43820670	43820312	MPL	43803478	43818443	CDC20	43824626	43828874
55023	90788_at	25	10	112324365	112324341	25	1	LTR45C	LTR/ERV1	112324633	112324121	DUSP5	112257596	112271302	SMC3	112327449	112364394
55738	84840_at	25	2	35810223	35810199	25	1	MER66-int	LTR/ERV1	35810755	35810098	FAM98A	33824449	33808725	CRIM1	36583069	36778278
55735	69845_r_at	25	1	51478767	51478791	25	1	L1ME3	LINE/L1	51478725	51478854	CDKN2C	51426417	51440305	C1orf185	51567906	51613752
55713	89046_at	25	21	48003892	48003916	25	1	L1M4b	LINE/L1	48003834	48004560	DIP2A	47878812	47989926	S100B	48025121	48018875
55714	89046_at	25	21	48003893	48003917	25	1	L1M4b	LINE/L1	48003834	48004560	DIP2A	47878812	47989926	S100B	48025121	48018875
55827	68924_at	25	4	11432727	11432751	25	1	L2c	LINE/L2	11432545	11432781	HS3ST1	11431389	11394774	RAB28	13485989	13362978
55818	71563_r_at	25	6	31366707	31366731	25	1	L1ME1	LINE/L1	31366607	31366753	HLA-B	31324965	31321649	MICA	31371356	31383092
55819	71563_r_at	25	6	31366708	31366732	25	1	L1ME1	LINE/L1	31366607	31366753	HLA-B	31324965	31321649	MICA	31371356	31383092
57514	80606_at	25	5	177490484	177490508	25	1	L1ME3E	LINE/L1	177490452	177490946	FAM153C	177433406	177482560	N4BP3	177540444	177553088
57515	80606_at	25	5	177490483	177490507	25	1	L1ME3E	LINE/L1	177490452	177490946	FAM153C	177433406	177482560	N4BP3	177540444	177553088
57577	89033_at	25	1	43820430	43820406	25	1	LTR33	LTR/ERVL	43820670	43820312	MPL	43803478	43818443	CDC20	43824626	43828874
57500	90547_at	25	1	148945751	148945727	25	1	L2a	LINE/L2	148946019	148945612	NBPF16	148739443	148758311	FCGR1C	149320441	149378365
57499	90547_at	25	1	148945749	148945725	25	1	L2a	LINE/L2	148946019	148945612	NBPF16	148739443	148758311	FCGR1C	149320441	149378365
57532	68284_at	25	20	16180058	16180034	25	1	MLT1E2	LTR/ERVL-MaLR	16180362	16179825	FLRT3	14318262	14303634	KIF16B	16554078	16252749
59974	84840_at	25	2	35810375	35810351	24	1	MER66-int	LTR/ERV1	35810755	35810098	FAM98A	33824449	33808725	CRIM1	36583069	36778278
59931	79949_at	25	11	63287343	63287319	25	1	L1M5	LINE/L1	63287411	63287255	LGALS12	63273556	63284246	RARRES3	63304281	63313934
57037	88162_at	25	16	53082869	53082845	25	1	LTR33	LTR/ERVL	53082877	53082690	TOX3	52581714	52471917	CHD9	53088945	53363062
57045	84775_at	25	15	101837443	101837419	25	1	L1ME3A	LINE/L1	101839106	101837349	SNRPA1	101835487	101821715	PCSK6	102065405	101840818
57046	84775_at	25	15	101837445	101837421	25	1	L1ME3A	LINE/L1	101839106	101837349	SNRPA1	101835487	101821715	PCSK6	102065405	101840818
57057	69857_at	25	10	54732787	54732763	25	1	MER4B-int	LTR/ERV1	54732951	54732705	MBL2	54531460	54525140	PCDH15	57387702	55562531
57061	86238_at	25	10	111907765	111907741	25	1	MLT1F1	LTR/ERVL-MaLR	111908129	111907648	ADD3	111756126	111895323	MXI1	111967363	112047123
57004	85405_at	25	11	61922556	61922580	25	1	L1M5	LINE/L1	61922224	61922942	INCENP	61891445	61920635	SCGB1D1	61957688	61961011
57012	71982_r_at	25	3	168610426	168610450	25	1	L1M7	LINE/L1	168610333	168610717	GOLIM4	167813763	167726465	MECOM	169381406	168801287
57011	85405_at	25	11	61922766	61922790	25	1	L1M5	LINE/L1	61922224	61922942	INCENP	61891445	61920635	SCGB1D1	61957688	61961011
58440	84483_f_at	25					2	Harlequin-int	LTR/ERV1
58522	77993_at	25	12	31883945	31883969	25	1	MER65D	LTR/ERV1	31883698	31883990	AMN1	31882108	31824071	H3F3C	31945175	31944123
59775	84471_at	25					2	L1MC1	LINE/L1
59853	85154_at	25	16	63788872	63788896	25	1	L1MA4	LINE/L1	63788567	63789949	CDH8	62070939	61681146	CDH11	65160015	64977656
59858	71406_at	25					2	HERVK-int	LTR/ERVK
58814	68462_at	25					2	MER52D	LTR/ERV1
58792	87070_at	25	9	81673287	81673311	25	1	Tigger12c	DNA/TcMar-Tigger	81673142	81673375	PSAT1	80912059	80945009	TLE4	82186688	82341658
58832	70977_at	25	10	75540597	75540573	25	1	L2a	LINE/L2	75540663	75540381	FUT11	75532049	75538821	CHCHD1	75541805	75543410
58752	68307_at	25	1	100727827	100727803	25	1	L1MB7	LINE/L1	100728210	100727798	DBT	100715390	100659736	RTCA	100731763	100758325
60004	68670_r_at	25	20	33102584	33102560	25	1	L1MD3	LINE/L1	33102964	33102464	ITCH	32951041	33099198	DYNLRB1	33104214	33128762
60047	89309_at	25	11	88151015	88151039	25	1	MLT1E2	LTR/ERVL-MaLR	88150787	88151321	CTSC	88070955	88026760	GRM5	88799113	88237744
59718	AFFX-HUMRGE/M10098_5_at	25	21	9827162	9827186	25	1	SSU-rRNA_Hsa	rRNA	9827005	9827581				TPTE	11029719	10906201
59710	75143_at	25	12	59863787	59863811	25	1	L1MB7	LINE/L1	59863563	59863888	LRIG3	59314303	59265931	RP11-272B17.2	59917965	59917059
59678	90314_at	25					2	LTR51	LTR/ERV1
59774	84471_at	25					2	L1MC1	LINE/L1
59766	70773_f_at	25	10	98351410	98351434	25	1	LTR66	LTR/ERVL	98350965	98351505	TM9SF3	98347209	98277866	PIK3AP1	98480271	98353069
59684	67504_at	25	1	169467042	169467066	25	1	MER41C	LTR/ERV1	169466732	169467245	SLC19A2	169455241	169433147	F5	169555826	169483404
59757	88233_f_at	25					2	AluSc8	SINE/Alu
61185	69245_at	25					2	L1MA2	LINE/L1
61204	86157_f_at	25					2	MER61-int	LTR/ERV1
61203	86157_f_at	25					2	MER61-int	LTR/ERV1
61195	90255_at	25	2	172639371	172639395	25	1	L1ME3B	LINE/L1	172638928	172639429	AC068039.1	172567314	172560844	SLC25A12	172864766	172640880
61125	84951_r_at	25	20	2079003	2078979	25	1	L1ME1	LINE/L1	2079483	2078868	PDYN	1974732	1959403	STK35	2082257	2157684
61141	85625_at	25	14	65714567	65714543	25	1	MLT2B1	LTR/ERVL	65714640	65714287	MAX	65569413	65472892	FUT8	65877310	66210839
58712	79508_at	25					2	HERVIP10F-int	LTR/ERV1
58688	74746_at	25	12	52295573	52295597	25	1	L1MDa	LINE/L1	52295125	52295784	ANKRD33	52281744	52285448	ACVRL1	52300692	52317145
58697	83052_at	25					2	MER44D	DNA/TcMar-Tigger
62577	67059_at	25	2	146326961	146326937	25	1	ERV3-16A3_I-int	LTR/ERVL	146327509	146326550	ZEB2	145282147	145145568	ACVR2A	148602086	148688393
60983	76229_at	25	7	87867616	87867640	25	1	MLT1H	LTR/ERVL-MaLR	87867310	87867725	SRI	87856308	87834433	STEAP4	87936206	87905744
60984	76229_at	25	7	87867617	87867641	25	1	MLT1H	LTR/ERVL-MaLR	87867310	87867725	SRI	87856308	87834433	STEAP4	87936206	87905744
60986	69861_at	25	7	80783669	80783645	25	1	MLT1C	LTR/ERVL-MaLR	80783740	80783545	SEMA3C	80551675	80371854	AC005008.2	80804824	80828431
60922	79354_at	25	5	159813463	159813439	25	1	MLT1D	LTR/ERVL-MaLR	159813639	159813132	C1QTNF2	159797648	159774758	C5orf54	159827104	159820155
60924	68690_r_at	25	15	72616811	72616787	25	1	L1MDa	LINE/L1	72617448	72616605	CELF6	72612470	72559087	HEXA	72668817	72635775
60990	69271_at	25	X	73778862	73778886	25	1	LTR8A	LTR/ERV1	73778487	73779195	SLC16A2	73641085	73753752	RLIM	73834452	73805052
58259	67476_at	25	9	98118071	98118047	25	1	HAL1	LINE/L1	98118557	98117508	FANCC	98079991	97861336	PTCH1	98279339	98205262
58311	AFFX-HUMRGE/M10098_M_at	25	GL000220.1	109892	109916	25	1	SSU-rRNA_Hsa	rRNA	109078	110946
58278	85405_at	25	11	61922462	61922486	25	1	L1M5	LINE/L1	61922224	61922942	INCENP	61891445	61920635	SCGB1D1	61957688	61961011
58292	85481_r_at	25	4	128366	128342	25	1	L1M3a	LINE/L1	128546	128195	ZNF595	53179	88099	ZNF732	299110	264464
58330	85481_r_at	25	4	128405	128381	25	1	L1M3a	LINE/L1	128546	128195	ZNF595	53179	88099	ZNF732	299110	264464
61260	74164_at	25	8	95472903	95472879	25	1	MLT1D	LTR/ERVL-MaLR	95473310	95472805	FSBP	95449180	95390605	KIAA1429	95565757	95499921
61281	71531_at	25	20	23301715	23301691	25	1	LTR1B	LTR/ERV1	23302021	23301259	CD93	23066977	23059986	AL096677.1	23334066	23330015
61303	67882_at	25	8	2492286	2492310	25	1	L1M4a1	LINE/L1	2491851	2492586	MYOM2	1993155	2113475	CSMD1	4852494	2792875
61047	76030_r_at	25	2	238152759	238152735	25	1	ERVL-B4-int	LTR/ERVL	238155655	238152633	COPS8	237993955	238009109	AC112715.2	238165734	238166319
61085	77558_at	25	11	1729155	1729179	25	1	L1M4b	LINE/L1	1728483	1729236	KRTAP5-6	1718425	1718985	IFITM10	1771821	1753640
61401	91590_at	25	14	39949242	39949266	25	1	HAL1	LINE/L1	39949073	39949840	FBXO33	39901704	39866873	LRFN5	42076773	42373752
61350	71237_at	25	22	26912779	26912755	25	1	MLT1F	LTR/ERVL-MaLR	26912806	26912412	TFIP11	26908471	26887191	TPST2	26992681	26921458
61394	76955_at	25	12	54124925	54124949	25	1	MLT1J1	LTR/ERVL-MaLR	54124717	54125055	CALCOCO1	54121529	54104903	HOXC13	54332535	54340328
61378	79899_at	25	16	66273594	66273570	25	1	MER70B	LTR/ERVL	66273630	66273168	CDH11	65160015	64977656	CDH5	66400533	66438686
62302	70027_at	25	6	87666210	87666234	25	1	MER4D1	LTR/ERV1	87665581	87666431	HTR1E	87647024	87726401	CGA	87804824	87795216
62304	86238_at	25	10	111907894	111907870	25	1	MLT1F1	LTR/ERVL-MaLR	111908129	111907648	ADD3	111756126	111895323	MXI1	111967363	112047123
62326	75399_at	25					2	HERVK-int	LTR/ERVK
62327	75399_at	25					2	HERVK14-int	LTR/ERVK
62288	88485_at	25	15	69837769	69837793	25	1	L1MA3	LINE/L1	69837713	69837957	RPLP1	69745123	69748255	TLE3	70390515	70340129
62284	71237_at	25	22	26912784	26912760	25	1	MLT1F	LTR/ERVL-MaLR	26912806	26912412	TFIP11	26908471	26887191	TPST2	26992681	26921458
59619	86157_f_at	25	4	84913759	84913783	25	1	MER61-int	LTR/ERV1	84910919	84915204	AGPAT9	84457067	84527028	NKX6-1	85419603	85413140
59582	68090_at	25	4	75051897	75051921	25	1	L1ME1	LINE/L1	75050897	75052837	AC093677.1	75024085	75023327	EPGN	75174190	75181024
62537	84951_r_at	25	20	2078832	2078808	25	1	L1ME2	LINE/L1	2078862	2078726	PDYN	1974732	1959403	STK35	2082257	2157684
62467	69357_at	25					2	MLT1A0	LTR/ERVL-MaLR
62482	75866_at	25	6	164604832	164604808	25	1	LTR64	LTR/ERV1	164604893	164604397	QKI	163835032	163999628	C6orf118	165723096	165693153
62550	83657_r_at	25	11	23126206	23126230	25	1	ERVL-int	LTR/ERVL	23126148	23126452	CCDC179	22881972	22868477	LUZP2	24518516	25104150
63655	70447_at	25	21	43890507	43890531	25	1	Arthur1B	DNA/hAT-Tip100	43890438	43890878	UBASH3A	43824008	43867791	RSPH1	43916464	43892596
63640	90668_g_at	25	20	10298622	10298598	25	1	LTR33	LTR/ERVL	10298973	10298534	SNAP25	10199478	10288066	MKKS	10414870	10385832
63635	85405_at	25	11	61922649	61922673	25	1	L1M5	LINE/L1	61922224	61922942	INCENP	61891445	61920635	SCGB1D1	61957688	61961011
63621	71674_at	25	5	131701023	131700999	25	1	LTR32	LTR/ERVL	131701198	131700912	SLC22A4	131630136	131679899	SLC22A5	131705444	131731306
63617	70773_f_at	25					2	LTR66	LTR/ERVL
63690	85687_at	25	5	154089316	154089292	25	1	Charlie3	DNA/hAT-Charlie	154089776	154089186	HAND1	153857824	153854532	LARP1	154092462	154197167
60133	78807_at	25	17	48013931	48013955	25	1	Zaphod	DNA/hAT-Tip100	48013856	48014110	TAC4	47925379	47915671	DLX4	48046334	48052321
60124	79711_at	25	15	26379535	26379559	25	1	L1ME3B	LINE/L1	26378293	26379905	ATP10A	26110317	25922420	GABRB3	27184686	26788693
60097	79454_at	25	3	87919630	87919654	25	1	L1MB2	LINE/L1	87919540	87919864	POU1F1	87325737	87308554	HTR1F	88039846	88042919
60098	83449_at	25	X	6713453	6713429	25	1	LTR40a	LTR/ERVL	6713826	6713308	VCX3A	6453159	6451659	HDHD1	7066231	6966961
59546	71980_i_at	25	3	168610429	168610453	25	1	L1M7	LINE/L1	168610333	168610717	GOLIM4	167813763	167726465	MECOM	169381406	168801287
59547	71980_i_at	25	3	168610428	168610452	25	1	L1M7	LINE/L1	168610333	168610717	GOLIM4	167813763	167726465	MECOM	169381406	168801287
59545	85405_at	25	11	61922768	61922792	25	1	L1M5	LINE/L1	61922224	61922942	INCENP	61891445	61920635	SCGB1D1	61957688	61961011
58862	76217_at	25	4	88341387	88341363	25	1	MER67B	LTR/ERV1	88341746	88341317	HSD17B11	88312538	88257762	NUDT9	88343734	88380606
58847	90432_at	25	1	211593829	211593853	25	1	Tigger4	DNA/TcMar-Tigger	211593622	211595480	TRAF5	211499957	211548288	RD3	211666259	211649864
58837	79845_at	25	2	23597797	23597773	25	1	L3	LINE/CR1	23597975	23597030	TDRD15	21346789	21366144	KLHL29	23608088	23931481
63589	70027_at	25	6	87666343	87666367	25	1	MER4D1	LTR/ERV1	87665581	87666431	HTR1E	87647024	87726401	CGA	87804824	87795216
63551	76030_r_at	25	2	238152740	238152716	25	1	ERVL-B4-int	LTR/ERVL	238155655	238152633	COPS8	237993955	238009109	AC112715.2	238165734	238166319
65211	79916_r_at	25	10	50940404	50940380	25	1	HAL1ME	LINE/L1	50940563	50940198	C10orf53	50887697	50918307	OGDHL	50970425	50942689
65181	78852_at	25					2	HERVH-int	LTR/ERV1
65184	68309_at	25	15	82318659	82318635	25	1	MLT1D	LTR/ERVL-MaLR	82318804	82318284	TMC3	81666554	81623558	MEX3B	82338482	82334119
65232	86342_at	25	14	100078293	100078269	24	1	L1M5	LINE/L1	100078316	100078065	CCDC85C	100070363	99977603	HHIPL1	100111447	100146906
65223	86482_f_at	25	19	37493537	37493561	24	1	AluSz	SINE/Alu	37493387	37493699	ZNF568	37407231	37489602	ZNF420	37498759	37621216
65222	86482_f_at	25	19	37493538	37493562	24	1	AluSz	SINE/Alu	37493387	37493699	ZNF568	37407231	37489602	ZNF420	37498759	37621216
63908	79824_at	25	1	171196888	171196864	25	1	MER57A-int	LTR/ERV1	171197325	171196678	FMO2	171154347	171181822	FMO1	171217638	171255117
62428	76673_at	25	21	20867860	20867884	25	1	MER70A	LTR/ERVL	20867603	20868041	TMPRSS15	19858197	19641433	NCAM2	22370633	22915650
62386	71980_i_at	25	3	168610602	168610626	25	1	L1M7	LINE/L1	168610333	168610717	GOLIM4	167813763	167726465	MECOM	169381406	168801287
62385	71980_i_at	25	3	168610601	168610625	25	1	L1M7	LINE/L1	168610333	168610717	GOLIM4	167813763	167726465	MECOM	169381406	168801287
62448	70773_f_at	25					2	LTR66	LTR/ERVL
62453	75332_at	25	14	70745305	70745329	25	1	MLT1A1	LTR/ERVL-MaLR	70745110	70745515	SLC8A3	70655787	70510934	COX16	70826448	70791798
62362	83819_at	25	7	98619229	98619253	25	1	L1M4c	LINE/L1	98618113	98619704	TRRAP	98475556	98610866	SMURF1	98741723	98625061
62391	70472_at	25	4	151896086	151896110	25	1	L1MEf	LINE/L1	151895775	151896399	MAB21L2	151503077	151505843	RPS3A	152020725	152025804
62205	69845_r_at	25	1	51478665	51478689	25	1	MER47A	DNA/TcMar-Tigger	51478642	51478724	CDKN2C	51426417	51440305	C1orf185	51567906	51613752
62206	71329_r_at	25	16	30928429	30928405	25	1	HAL1b	LINE/L1	30928445	30928299	CTF1	30907928	30914881	FBXL19	30934376	30960104
62193	86758_at	25	2	74376386	74376410	25	1	MLT1K	LTR/ERVL-MaLR	74376345	74376508	BOLA3	74375121	74362525	MOB1A	74406025	74382165
64826	83753_at	25	3	112032101	112032077	25	1	L1MCb	LINE/L1	112032397	112031782	SLC9C1	112013105	111859734	CD200	112051915	112081659
64809	71153_i_at	25	7	22898050	22898074	25	1	L1ME1	LINE/L1	22897979	22898166	TOMM7	22862470	22852251	FAM126A	23053749	22980878
64815	90670_at	25	20	10298791	10298767	25	1	LTR33	LTR/ERVL	10298973	10298534	SNAP25	10199478	10288066	MKKS	10414870	10385832
63722	76798_at	25	17	36162119	36162095	25	1	MLT1L	LTR/ERVL-MaLR	36162289	36162042	HNF1B	36105237	36046434	TBC1D3F	36283971	36294915
63745	69861_at	25	7	80783730	80783706	25	1	MLT1C	LTR/ERVL-MaLR	80783740	80783545	SEMA3C	80551675	80371854	AC005008.2	80804824	80828431
63751	73720_f_at	25					2	MLT1H	LTR/ERVL-MaLR
63765	88942_at	25	1	201503776	201503800	24	1	L1MB8	LINE/L1	201503734	201503880	CSRP1	201478584	201452658	AC096677.1	201592013	201592738
65077	68284_at	25	20	16180162	16180138	25	1	MLT1E2	LTR/ERVL-MaLR	16180362	16179825	FLRT3	14318262	14303634	KIF16B	16554078	16252749
65060	84471_at	25	17	29874312	29874288	25	1	MSTD	LTR/ERVL-MaLR	29874545	29874176	RAB11FIP4	29718642	29865236	AC003101.1	29898161	29902678
65054	90826_at	25	4	6241449	6241473	25	1	MIR	SINE/MIR	6241294	6241488	JAKMIP1	6202318	6027926	WFS1	6271576	6304992
65120	90640_at	25	21	37489899	37489875	24	1	Tigger17b	DNA/TcMar-Tigger	37490194	37489500	CBR1	37442239	37445464	CBR3	37507210	37518864
65137	67057_r_at	25					2	L2	LINE/L2
66447	80593_g_at	25	5	126600231	126600207	25	1	MLT1K	LTR/ERVL-MaLR	126600399	126600091	C5orf63	126409184	126378250	MEGF10	126626523	126801429
66364	88010_at	25	19	58076717	58076693	25	1	LTR25-int	LTR/ERV1	58078767	58076027	ZNF550	58071231	58046625	ZNF416	58090295	58082934
66312	85307_at	25	6	88503449	88503473	25	1	Charlie1a	DNA/hAT-Charlie	88502891	88503991	AKIRIN2	88411927	88384790	SPACA1	88757507	88776550
66338	75655_at	25	8	24721670	24721694	25	1	L2b	LINE/L2	24721614	24721906	ADAM7	24298443	24384483	NEFM	24770525	24776607
66299	90640_at	25	21	37489924	37489900	25	1	Tigger17b	DNA/TcMar-Tigger	37490194	37489500	CBR1	37442239	37445464	CBR3	37507210	37518864
66321	83665_at	25	4	134512	134536	25	1	MER51-int	LTR/ERV1	134011	134752	ZNF595	53179	88099	ZNF732	299110	264464
66350	78569_at	25	14	74031937	74031913	25	1	L1ME4a	LINE/L1	74031976	74031635	ACOT1	74003818	74010498	ACOT2	74034324	74042357
66242	90255_at	25	2	172639357	172639381	25	1	L1ME3B	LINE/L1	172638928	172639429	AC068039.1	172567314	172560844	SLC25A12	172864766	172640880
66224	AFFX-HUMRGE/M10098_M_at	25	GL000220.1	110036	110060	25	1	SSU-rRNA_Hsa	rRNA	109078	110946
62701	91288_at	25	12	124060729	124060705	25	1	MLT1F	LTR/ERVL-MaLR	124060830	124060483	RILPL1	124018265	123955925	TMED2	124069078	124083116
63389	87101_at	25	3	14820293	14820317	25	1	L1MEh	LINE/L1	14820097	14820466	C3orf20	14716606	14814541	FGD5	14860469	14975895
63494	86603_at	25	11	13013240	13013216	25	1	Ricksha_a	DNA/MULE-MuDR	13013494	13012936	TEAD1	12695969	12966298	ARNTL	13298199	13408813
63498	87420_f_at	25					2	AluJb	SINE/Alu
65961	69245_at	25	3	163316373	163316397	25	1	L1MA2	LINE/L1	163316353	163316896	OTOL1	161214596	161221730	SI	164796283	164696686
65278	90359_at	25	10	122096679	122096703	25	1	L1ME3E	LINE/L1	122096411	122097192	SEC23IP	121652223	121702014	PPAPDC1A	122216466	122349367
66042	72141_at	25	16	86754381	86754357	25	1	L1MC4	LINE/L1	86754701	86754025	FOXL1	86609974	86615303	C16orf95	87351022	87117168
62130	71155_f_at	25	7	22898062	22898086	25	1	L1ME1	LINE/L1	22897979	22898166	TOMM7	22862470	22852251	FAM126A	23053749	22980878
62131	71155_f_at	25	7	22898061	22898085	25	1	L1ME1	LINE/L1	22897979	22898166	TOMM7	22862470	22852251	FAM126A	23053749	22980878
62129	86603_at	25	11	13013222	13013198	25	1	Ricksha_a	DNA/MULE-MuDR	13013494	13012936	TEAD1	12695969	12966298	ARNTL	13298199	13408813
62128	86603_at	25	11	13013223	13013199	25	1	Ricksha_a	DNA/MULE-MuDR	13013494	13012936	TEAD1	12695969	12966298	ARNTL	13298199	13408813
62099	84788_at	25	2	114785341	114785365	25	1	MLT1J-int	LTR/ERVL-MaLR	114785229	114785520	ACTR3	114647537	114720173	DPP10	115199876	116603328
66530	81614_at	25	20	15962398	15962374	25	1	Harlequin-int	LTR/ERV1	15964546	15960994	FLRT3	14318262	14303634	KIF16B	16554078	16252749
66529	91545_r_at	25	3	121678415	121678439	25	1	L1M1	LINE/L1	121677963	121680069	SLC15A2	121612936	121662949	ILDR1	121741051	121706170
67206	83785_at	25	1	107420790	107420814	25	1	LTR21B	LTR/ERV1	107420584	107420988	AMY1C	104293028	104301312	PRMT6	107599267	107601916
66517	80028_at	25	7	129859001	129859025	25	1	LTR26C	LTR/ERV1	129858757	129859216	SSMEM1	129847700	129856683	CPA2	129906667	129929638
64715	84658_r_at	25	5	135155052	135155076	25	1	L1MEf	LINE/L1	135153814	135155077	CXCL14	134914969	134906373	SLC25A48	135170338	135224326
64686	67476_at	25	9	98118095	98118071	25	1	HAL1	LINE/L1	98118557	98117508	FANCC	98079991	97861336	PTCH1	98279339	98205262
64741	84790_g_at	25	2	114785466	114785490	25	1	MLT1J-int	LTR/ERVL-MaLR	114785229	114785520	ACTR3	114647537	114720173	DPP10	115199876	116603328
64723	69074_g_at	25	20	21206811	21206835	25	1	MER102a	DNA/hAT-Charlie	21206771	21206964	RALGAPA2	20693266	20370196	XRN2	21283942	21370463
64727	69857_at	25	10	54732433	54732409	25	1	LTR47A	LTR/ERVL	54732703	54732299	MBL2	54531460	54525140	PCDH15	57387702	55562531
66098	67057_r_at	25					2	L2	LINE/L2
67273	90640_at	25	21	37490029	37490005	25	1	Tigger17b	DNA/TcMar-Tigger	37490194	37489500	CBR1	37442239	37445464	CBR3	37507210	37518864
67315	77240_at	25	17	7781127	7781103	25	1	L1ME3G	LINE/L1	7781132	7780864	CYB5D1	7761064	7765600	CHD3	7788124	7816078
67235	84577_at	25	6	146161098	146161122	25	1	MLT2D	LTR/ERVL	146160814	146161190	FBXO30	146135889	146119271	SHPRH	146285559	146185381
67234	84577_at	25	6	146161097	146161121	25	1	MLT2D	LTR/ERVL	146160814	146161190	FBXO30	146135889	146119271	SHPRH	146285559	146185381
67236	89046_at	25	21	48003940	48003964	25	1	L1M4b	LINE/L1	48003834	48004560	DIP2A	47878812	47989926	S100B	48025121	48018875
64959	69621_at	25	X	40731064	40731088	25	1	Tigger16b	DNA/TcMar-Tigger	40730964	40731212	MED14	40595110	40507558	USP9X	40944888	41093672
67392	76030_r_at	25					2	ERVL-B4-int	LTR/ERVL
67391	67057_r_at	25					2	L2	LINE/L2
67555	71980_i_at	25	3	168610586	168610610	25	1	L1M7	LINE/L1	168610333	168610717	GOLIM4	167813763	167726465	MECOM	169381406	168801287
67624	85896_at	25					2	MER4-int	LTR/ERV1
67623	85896_at	25					2	MER4-int	LTR/ERV1
67438	76673_at	25	21	20867846	20867870	25	1	MER70A	LTR/ERVL	20867603	20868041	TMPRSS15	19858197	19641433	NCAM2	22370633	22915650
67504	77240_at	25	17	7780989	7780965	25	1	L1ME3G	LINE/L1	7781132	7780864	CYB5D1	7761064	7765600	CHD3	7788124	7816078
67812	71709_at	25	15	51919111	51919087	25	1	MLT1H	LTR/ERVL-MaLR	51919363	51918932	DMXL2	51915030	51739908	SCG3	51973550	52013223
67821	78175_at	25	12	46100282	46100258	25	1	LTR54B	LTR/ERV1	46100311	46099840	ANO6	45609770	45834187	ARID2	46123448	46301823
67746	85481_r_at	25	4	128244	128220	25	1	L1M3a	LINE/L1	128546	128195	ZNF595	53179	88099	ZNF732	299110	264464
69890	88633_at	25	4	151591077	151591053	25	1	L1MC4a	LINE/L1	151592060	151591018	MAB21L2	151503077	151505843	RPS3A	152020725	152025804
69898	77502_i_at	25	15	79715693	79715717	25	1	L1ME4b	LINE/L1	79715540	79715763	TMED3	79603404	79704334	KIAA1024	79724858	79764632
69899	77502_i_at	25	15	79715694	79715718	25	1	L1ME4b	LINE/L1	79715540	79715763	TMED3	79603404	79704334	KIAA1024	79724858	79764632
69883	85480_at	25	3	170773746	170773722	25	1	L2a	LINE/L2	170774074	170773551	SLC2A2	170744539	170714137	TNIK	171178197	170779128
69863	71903_i_at	25	19	28936185	28936209	25	1	MER51A	LTR/ERV1	28935669	28936375	ZNF254	24216276	24312654	UQCRFS1	29704448	29698173
69902	71903_i_at	25					2	MER51A	LTR/ERV1
69849	84790_g_at	25	2	114785434	114785458	25	1	MLT1J-int	LTR/ERVL-MaLR	114785229	114785520	ACTR3	114647537	114720173	DPP10	115199876	116603328
69821	76798_at	25	17	36162207	36162183	25	1	MLT1L	LTR/ERVL-MaLR	36162289	36162042	HNF1B	36105237	36046434	TBC1D3F	36283971	36294915
68511	86806_at	25	19	45219192	45219168	25	1	MIR	SINE/MIR	45219273	45219138	CEACAM16	45202421	45213986	BCL3	45250962	45263301
68733	76229_at	25	7	87867654	87867678	25	1	MLT1H	LTR/ERVL-MaLR	87867310	87867725	SRI	87856308	87834433	STEAP4	87936206	87905744
68722	67090_at	25	15	31170893	31170917	25	1	MLT1A0	LTR/ERVL-MaLR	31170702	31170930	ARHGAP11B	30916697	31060329	FAN1	31196055	31235311
68675	67057_r_at	25					2	L2	LINE/L2
68673	83657_r_at	25	11	23126330	23126354	25	1	ERVL-int	LTR/ERVL	23126148	23126452	CCDC179	22881972	22868477	LUZP2	24518516	25104150
68750	71761_at	25	11	64272587	64272611	25	1	MER70B	LTR/ERVL	64272476	64272905	AP003774.4	64216546	64219126	SLC22A11	64323098	64340347
68975	79508_at	25					2	HERVIP10F-int	LTR/ERV1
69037	90432_at	25	1	211593831	211593855	25	1	Tigger4	DNA/TcMar-Tigger	211593622	211595480	TRAF5	211499957	211548288	RD3	211666259	211649864
68779	88096_at	25	7	10475488	10475464	25	1	Tigger15a	DNA/TcMar-Tigger	10475691	10475421	NXPH1	8473585	8792593	NDUFA4	10979883	10971578
68624	69458_f_at	25	12	59251605	59251581	25	1	HERV17-int	LTR/ERV1	59251922	59246720	RP11-362K2.2	58937907	59206842	LRIG3	59314303	59265931
68585	69857_at	25	10	54732840	54732816	25	1	MER4B-int	LTR/ERV1	54732951	54732705	MBL2	54531460	54525140	PCDH15	57387702	55562531
68929	69006_at	25	4	77072314	77072338	25	1	MER20	DNA/hAT-Charlie	77072181	77072402	NUP54	77069668	77035812	SCARB2	77135046	77079890
68900	87212_at	25	8	5711100	5711076	25	1	HERVK22-int	LTR/ERVK	5713728	5710510	CSMD1	4852494	2792875	MCPH1	6264113	6501144
71078	76164_at	25					2	Ricksha_0	DNA/MULE-MuDR
71074	73677_at	25	4	35102505	35102529	25	1	LTR2B	LTR/ERV1	35102132	35102632	PCDH7	30722037	31148422	ARAP2	36246131	36067620
71073	73677_at	25	4	35102504	35102528	25	1	LTR2B	LTR/ERV1	35102132	35102632	PCDH7	30722037	31148422	ARAP2	36246131	36067620
71123	69245_at	25	3	163316561	163316585	25	1	L1MA2	LINE/L1	163316353	163316896	OTOL1	161214596	161221730	SI	164796283	164696686
71124	83597_at	25	3	530482	530506	25	1	MER57E1	LTR/ERV1	530362	530732	CHL1	238279	451090	CNTN6	1134260	1445901
71053	72672_at	25	8	121064454	121064478	25	1	L2c	LINE/L2	121064249	121064575	DEPTOR	120885957	121063152	COL14A1	121072019	121384275
71065	86432_r_at	25	1	47355517	47355541	25	1	L1MB5	LINE/L1	47355492	47355669	CYP4B1	47223510	47285085	CYP4A11	47407156	47394849
72323	77365_at	25	7	148241077	148241053	25	1	MER63C	DNA/hAT-Blackjack	148241144	148240564	CNTNAP2	145813453	148118090	C7orf33	148287657	148312952
69800	89046_at	25					2	MSTD	LTR/ERVL-MaLR
69086	88104_at	25	12	42721491	42721515	25	1	L2c	LINE/L2	42721213	42721603	ZCRB1	42719920	42705880	PRICKLE1	42984157	42852140
69778	71329_r_at	25	16	30928371	30928347	25	1	HAL1b	LINE/L1	30928445	30928299	CTF1	30907928	30914881	FBXL19	30934376	30960104
70213	87384_r_at	25	5	156806397	156806421	25	1	L1MC	LINE/L1	156806356	156806508	FNDC9	156772729	156768608	ADAM19	157002783	156822542
70282	73654_f_at	25					2	AluSx1	SINE/Alu
70283	73654_f_at	25					2	AluSx1	SINE/Alu
70250	70555_r_at	25	20	18145674	18145650	25	1	L1ME3D	LINE/L1	18145864	18145626	PET117	18118499	18123810	ZNF133	18269121	18297640
70308	89309_at	25	11	88151009	88151033	25	1	MLT1E2	LTR/ERVL-MaLR	88150787	88151321	CTSC	88070955	88026760	GRM5	88799113	88237744
70233	75477_at	25	8	81801722	81801746	25	1	Kanga2_a	DNA/TcMar-Tc2	81801710	81801987	ZNF704	81787016	81540686	PAG1	82024303	81882526
70224	70887_at	25	8	38553002	38552978	25	1	MLT1I	LTR/ERVL-MaLR	38553032	38552848	C8orf86	38386180	38368352	TACC1	38585704	38710546
69965	69621_at	25	X	40731108	40731132	25	1	Tigger16b	DNA/TcMar-Tigger	40730964	40731212	MED14	40595110	40507558	USP9X	40944888	41093672
69975	90668_g_at	25	20	10298699	10298675	25	1	LTR33	LTR/ERVL	10298973	10298534	SNAP25	10199478	10288066	MKKS	10414870	10385832
71580	73781_at	25	3	18518626	18518650	25	1	L1MEd	LINE/L1	18518493	18519455	SATB1	18487080	18386864	KCNH8	19189946	19577138
71613	90432_at	25					2	Tigger4	DNA/TcMar-Tigger
71606	87945_at	25	14	70718131	70718155	25	1	LTR89	LTR/ERVL?	70717971	70718360	SLC8A3	70655787	70510934	COX16	70826448	70791798
71508	67882_at	25	8	2492215	2492239	25	1	L1M4a1	LINE/L1	2491851	2492586	MYOM2	1993155	2113475	CSMD1	4852494	2792875
70046	71982_r_at	25	3	168610606	168610630	25	1	L1M7	LINE/L1	168610333	168610717	GOLIM4	167813763	167726465	MECOM	169381406	168801287
70047	71980_i_at	25	3	168610605	168610629	25	1	L1M7	LINE/L1	168610333	168610717	GOLIM4	167813763	167726465	MECOM	169381406	168801287
70012	67057_r_at	25					2	L2	LINE/L2
70015	72672_at	25	8	121064492	121064516	25	1	L2c	LINE/L2	121064249	121064575	DEPTOR	120885957	121063152	COL14A1	121072019	121384275
72405	83862_at	25					2	LTR72B	LTR/ERV1
72474	74171_at	25					2	HERVK11-int	LTR/ERVK
72487	74746_at	25	3	58074782	58074806	25	1	L1MD1	LINE/L1	58074124	58074982	FLNB	57994127	58157982	DNASE1L3	58200424	58177984
72489	85788_f_at	25	17	61537776	61537800	25	1	MER41C	LTR/ERV1	61537622	61538147	CYB561	61523739	61509665	ACE	61554422	61599209
72437	74013_at	25	11	117874417	117874393	25	1	L2a	LINE/L2	117874571	117874380	IL10RA	117857063	117872196	TMPRSS4	117947753	117992605
70210	76560_r_at	25	6	91066932	91066956	25	1	L1ME4a	LINE/L1	91066756	91067512	BACH2	91006627	90636248	MAP3K7	91296764	91223292
70171	77457_at	25	4	137718341	137718317	25	1	ERVL-E-int	LTR/ERVL	137718416	137717869	PABPC4L	135122903	135117488	PCDH18	138453648	138440072
70182	79824_at	25	1	171196890	171196866	25	1	MER57A-int	LTR/ERV1	171197325	171196678	FMO2	171154347	171181822	FMO1	171217638	171255117
70181	79824_at	25	1	171196889	171196865	25	1	MER57A-int	LTR/ERV1	171197325	171196678	FMO2	171154347	171181822	FMO1	171217638	171255117
70139	77240_at	25	17	7781084	7781060	25	1	L1ME3G	LINE/L1	7781132	7780864	CYB5D1	7761064	7765600	CHD3	7788124	7816078
72652	78569_at	25	14	74031947	74031923	25	1	L1ME4a	LINE/L1	74031976	74031635	ACOT1	74003818	74010498	ACOT2	74034324	74042357
72598	91239_f_at	25					2	MLT1E2	LTR/ERVL-MaLR
72599	91239_f_at	25					2	MLT1E2	LTR/ERVL-MaLR
72668	84962_f_at	25					2	THE1C	LTR/ERVL-MaLR
72682	75602_s_at	25					2	MER66-int	LTR/ERV1
73858	77177_at	25	6	156030712	156030736	25	1	MER90a	LTR/ERV1	156030530	156031022	NOX3	155777037	155716504	ARID1B	157099063	157530401
73935	78175_at	25	12	46100201	46100177	25	1	LTR54B	LTR/ERV1	46100311	46099840	ANO6	45609770	45834187	ARID2	46123448	46301823
73930	70472_at	25	4	151896112	151896136	25	1	L1MEf	LINE/L1	151895775	151896399	MAB21L2	151503077	151505843	RPS3A	152020725	152025804
73934	78175_at	25	12	46100202	46100178	25	1	LTR54B	LTR/ERV1	46100311	46099840	ANO6	45609770	45834187	ARID2	46123448	46301823
73921	77457_at	25	4	137718337	137718313	25	1	ERVL-E-int	LTR/ERVL	137718416	137717869	PABPC4L	135122903	135117488	PCDH18	138453648	138440072
73886	83753_at	25	3	112032134	112032110	25	1	L1MCb	LINE/L1	112032397	112031782	SLC9C1	112013105	111859734	CD200	112051915	112081659
73662	67090_at	25	15	31170899	31170923	25	1	MLT1A0	LTR/ERVL-MaLR	31170702	31170930	ARHGAP11B	30916697	31060329	FAN1	31196055	31235311
73682	87101_at	25	3	14820339	14820363	25	1	L1MEh	LINE/L1	14820097	14820466	C3orf20	14716606	14814541	FGD5	14860469	14975895
73978	70773_f_at	25	10	98351261	98351285	25	1	LTR66	LTR/ERVL	98350965	98351505	TM9SF3	98347209	98277866	PIK3AP1	98480271	98353069
74003	88927_at	25	22	34614620	34614644	25	1	MER39B	LTR/ERV1	34614222	34614856	LARGE	34318829	33668847	ISX	35462129	35483380
74002	69513_f_at	25					2	HERVH-int	LTR/ERV1
73996	87384_r_at	25	5	156806382	156806406	25	1	L1MC	LINE/L1	156806356	156806508	FNDC9	156772729	156768608	ADAM19	157002783	156822542
73989	80592_at	25	5	126611279	126611255	25	1	LTR33B	LTR/ERVL	126611441	126610928	C5orf63	126409184	126378250	MEGF10	126626523	126801429
73980	84790_g_at	25	2	114785480	114785504	25	1	MLT1J-int	LTR/ERVL-MaLR	114785229	114785520	ACTR3	114647537	114720173	DPP10	115199876	116603328
73953	80357_at	25	7	53466187	53466163	25	1	L1MEc	LINE/L1	53466257	53465999	POM121L12	53103349	53104617	VSTM2A	54610018	54638773
73954	80357_at	25	7	53466186	53466162	25	1	L1MEc	LINE/L1	53466257	53465999	POM121L12	53103349	53104617	VSTM2A	54610018	54638773
74929	86157_f_at	25	4	84913758	84913782	25	1	MER61-int	LTR/ERV1	84910919	84915204	AGPAT9	84457067	84527028	NKX6-1	85419603	85413140
74928	86157_f_at	25	4	84913757	84913781	25	1	MER61-int	LTR/ERV1	84910919	84915204	AGPAT9	84457067	84527028	NKX6-1	85419603	85413140
74942	84790_g_at	25	2	114785485	114785509	25	1	MLT1J-int	LTR/ERVL-MaLR	114785229	114785520	ACTR3	114647537	114720173	DPP10	115199876	116603328
71376	88839_at	25					2	L1MCb	LINE/L1
71395	85056_r_at	25	2	145901476	145901500	24	1	L1MC1	LINE/L1	145901125	145901678	ZEB2	145282147	145145568	ACVR2A	148602086	148688393
71434	76560_r_at	25	6	91066915	91066939	25	1	L1ME4a	LINE/L1	91066756	91067512	BACH2	91006627	90636248	MAP3K7	91296764	91223292
71354	84871_at	25	20	21592115	21592091	25	1	MER5C	DNA/hAT-Charlie	21592153	21591931	NKX2-2	21494664	21491648	PAX1	21686297	21696620
71353	84871_at	25	20	21592116	21592092	25	1	MER5C	DNA/hAT-Charlie	21592153	21591931	NKX2-2	21494664	21491648	PAX1	21686297	21696620
73618	68114_at	25	16	14413889	14413913	25	1	LTR85a	LTR/Gypsy?	14413744	14413955	MKL2	14165178	14360630	PARN	14726585	14529558
73617	68114_at	25	16	14413890	14413914	25	1	LTR85a	LTR/Gypsy?	14413744	14413955	MKL2	14165178	14360630	PARN	14726585	14529558
73624	83674_at	25	13	91774106	91774082	25	1	Kanga1a	DNA/TcMar-Tc2	91774461	91773751	SLITRK5	88324870	88331868	GPC5	92050929	93519490
72942	91946_at	25	17	80248310	80248286	25	1	MER49	LTR/ERV1	80248534	80247711	AC132872.2	80214131	80216080	CD7	80275478	80272744
72541	85056_r_at	25	2	145901563	145901587	25	1	L1MC1	LINE/L1	145901125	145901678	ZEB2	145282147	145145568	ACVR2A	148602086	148688393
72528	69857_at	25	10	54732426	54732402	25	1	LTR47A	LTR/ERVL	54732703	54732299	MBL2	54531460	54525140	PCDH15	57387702	55562531
72742	86758_at	25	2	74376430	74376454	25	1	MLT1K	LTR/ERVL-MaLR	74376345	74376508	BOLA3	74375121	74362525	MOB1A	74406025	74382165
72726	86307_at	25	3	75384524	75384548	25	1	MLT1F1	LTR/ERVL-MaLR	75384389	75384926	CNTN3	74570291	74311719	FRG2C	75713481	75716371
72801	82037_at	25	12	4809768	4809744	25	1	L2c	LINE/L2	4810376	4809609	AKAP3	4758213	4724674	GALNT8	4829507	4960277
72877	69950_at	25	10	128089075	128089099	25	1	L1MC5	LINE/L1	128088697	128089994	ADAM12	128077024	127700950	C10orf90	128359079	128113566
72853	91590_at	25	14	39949245	39949269	25	1	HAL1	LINE/L1	39949073	39949840	FBXO33	39901704	39866873	LRFN5	42076773	42373752
72845	79366_at	25	9	106905595	106905619	25	1	MER70-int	LTR/ERVL	106904901	106905740	SMC2	106856541	106903698	OR13F1	107266455	107267547
71306	84097_r_at	25	X	149200286	149200310	25	1	L1MC4a	LINE/L1	149200081	149200419	CXorf40B	149107029	149097745	MAMLD1	149529689	149682448
71293	69861_at	25	7	80783675	80783651	25	1	MLT1C	LTR/ERVL-MaLR	80783740	80783545	SEMA3C	80551675	80371854	AC005008.2	80804824	80828431
71326	79354_at	25	5	159813367	159813342	25	1	MLT1D	LTR/ERVL-MaLR	159813639	159813132	C1QTNF2	159797648	159774758	C5orf54	159827104	159820155
74146	85687_at	25					2	Charlie3	DNA/hAT-Charlie
74183	81467_r_at	25	3	121678052	121678076	25	1	L1M1	LINE/L1	121677963	121680069	SLC15A2	121612936	121662949	ILDR1	121741051	121706170
74192	92122_at	25	4	144097688	144097664	25	1	L1MD2	LINE/L1	144098499	144097459	INPP4B	143768585	142944313	USP38	144106070	144144983
74164	70555_r_at	25	20	18145679	18145655	25	1	L1ME3D	LINE/L1	18145864	18145626	PET117	18118499	18123810	ZNF133	18269121	18297640
75413	71406_at	25					2	HERVK-int	LTR/ERVK
75433	83597_at	25	3	530436	530460	25	1	MER57E1	LTR/ERV1	530362	530732	CHL1	238279	451090	CNTN6	1134260	1445901
74090	74328_f_at	25					2	MER75	DNA/PiggyBac
74091	74328_f_at	25					2	MER75	DNA/PiggyBac
74086	90772_at	25	3	133386641	133386665	25	1	LTR75	LTR/ERVL	133386482	133386973	TOPBP1	133380737	133317019	TF	133464800	133497850
74105	82093_at	25	6	70161312	70161288	25	1	MER52A	LTR/ERV1	70161538	70160976	BAI3	69345259	70099403	LMBRD1	70507003	70385694
74041	71531_at	25	20	23301770	23301746	25	1	LTR1B	LTR/ERV1	23302021	23301259	CD93	23066977	23059986	AL096677.1	23334066	23330015
74072	90772_at	25	3	133386517	133386541	25	1	LTR75	LTR/ERVL	133386482	133386973	TOPBP1	133380737	133317019	TF	133464800	133497850
74128	84949_i_at	25	20	2078819	2078795	25	1	L1ME2	LINE/L1	2078862	2078726	PDYN	1974732	1959403	STK35	2082257	2157684
75224	73039_at	25	7	141238119	141238143	25	1	L1ME1	LINE/L1	141237793	141238516	TMEM178B	140774032	141180180	AGK	141250989	141355044
76283	71563_r_at	25	6	31366725	31366749	25	1	L1ME1	LINE/L1	31366607	31366753	HLA-B	31324965	31321649	MICA	31371356	31383092
76373	85783_at	25	13	73754117	73754141	25	1	Tigger3b	DNA/TcMar-Tigger	73754109	73754648	KLF5	73629114	73651676	KLF12	74708394	74260226
76341	75399_at	25	17	7962333	7962357	25	1	HERVK-int	LTR/ERVK	7962114	7965219	ALOX15B	7942335	7952452	ALOX12B	7991021	7975954
76384	86432_r_at	25	1	47355512	47355536	25	1	L1MB5	LINE/L1	47355492	47355669	CYP4B1	47223510	47285085	CYP4A11	47407156	47394849
76389	83862_at	25					2	LTR72B	LTR/ERV1
76380	69845_r_at	25	1	51478815	51478839	25	1	L1ME3	LINE/L1	51478725	51478854	CDKN2C	51426417	51440305	C1orf185	51567906	51613752
75034	85785_i_at	25	17	61537680	61537704	25	1	MER41C	LTR/ERV1	61537622	61538147	CYB561	61523739	61509665	ACE	61554422	61599209
75042	84775_at	25	15	101837459	101837435	25	1	L1ME3A	LINE/L1	101839106	101837349	SNRPA1	101835487	101821715	PCSK6	102065405	101840818
74991	87420_f_at	25					2	AluJr	SINE/Alu
74996	74331_r_at	25	17	66160899	66160923	25	1	MER75	DNA/PiggyBac	66160701	66161127	KPNA2	66031635	66042958	AMZ2	66243715	66253297
76693	77398_at	25	2	241610342	241610318	25	1	LTR34	LTR/ERV1	241610761	241610251	GPR35	241544848	241570676	AQP12B	241622323	241615835
76668	85476_at	25	8	135841283	135841259	25	1	UCON55	DNA/TcMar-Tigger	135841406	135841225	ZFAT	135725292	135490031	KHDRBS3	136469700	136668965
76628	84951_r_at	25	20	2078818	2078794	25	1	L1ME2	LINE/L1	2078862	2078726	PDYN	1974732	1959403	STK35	2082257	2157684
78002	87513_at	25	4	130813	130837	25	1	MSTA	LTR/ERVL-MaLR	130663	131080	ZNF595	53179	88099	ZNF732	299110	264464
78000	90255_at	25	2	172639360	172639384	25	1	L1ME3B	LINE/L1	172638928	172639429	AC068039.1	172567314	172560844	SLC25A12	172864766	172640880
76178	86489_at	25	10	73852068	73852044	25	1	Charlie1	DNA/hAT-Charlie	73852085	73851779	SPOCK2	73848790	73818793	ASCC1	73976892	73856278
75488	80254_at	25	2	4722973	4722997	25	1	MER52A	LTR/ERV1	4721631	4723321	DCDC2C	3751453	3836122	SOX11	5832799	5841516
78877	73039_at	25	7	141238113	141238137	25	1	L1ME1	LINE/L1	141237793	141238516	TMEM178B	140774032	141180180	AGK	141250989	141355044
78811	84577_at	25	6	146161056	146161080	25	1	MLT2D	LTR/ERVL	146160814	146161190	FBXO30	146135889	146119271	SHPRH	146285559	146185381
75336	90788_at	25	10	112324419	112324395	25	1	LTR45C	LTR/ERV1	112324633	112324121	DUSP5	112257596	112271302	SMC3	112327449	112364394
75358	90314_at	25					2	LTR51	LTR/ERV1
75344	71536_at	25	1	1358382	1358406	25	1	MER41B	LTR/ERV1	1358153	1358754	ANKRD65	1357149	1353800	TMEM88B	1361508	1363167
75375	68670_r_at	25	20	33102576	33102552	25	1	L1MD3	LINE/L1	33102964	33102464	ITCH	32951041	33099198	DYNLRB1	33104214	33128762
75374	71155_f_at	25	7	22897993	22898017	25	1	L1ME1	LINE/L1	22897979	22898166	TOMM7	22862470	22852251	FAM126A	23053749	22980878
75363	81333_at	25	5	60440567	60440543	25	1	Tigger20a	DNA/TcMar-Tigger	60440852	60440296	AC008498.1	60411762	60411538	SMIM15	60458301	60453536
75157	85405_at	25	11	61922510	61922534	25	1	L1M5	LINE/L1	61922224	61922942	INCENP	61891445	61920635	SCGB1D1	61957688	61961011
75162	71581_f_at	25					2	AluJb	SINE/Alu
71245	70447_at	25	21	43890516	43890540	25	1	Arthur1B	DNA/hAT-Tip100	43890438	43890878	UBASH3A	43824008	43867791	RSPH1	43916464	43892596
71241	86307_at	25	3	123425988	123426012	25	1	MLT1F1	LTR/ERVL-MaLR	123425739	123426277	MYLK	123603178	123328896	CCDC14	123680564	123616152
71250	76798_at	25					2	MLT1F1	LTR/ERVL-MaLR
73782	85480_at	25	3	170773733	170773709	25	1	L2a	LINE/L2	170774074	170773551	SLC2A2	170744539	170714137	TNIK	171178197	170779128
73737	87101_at	25	3	14820347	14820371	25	1	L1MEh	LINE/L1	14820097	14820466	C3orf20	14716606	14814541	FGD5	14860469	14975895
77777	75143_at	25	12	59863784	59863808	25	1	L1MB7	LINE/L1	59863563	59863888	LRIG3	59314303	59265931	RP11-272B17.2	59917965	59917059
73802	67189_at	25	3	186197036	186197060	25	1	MER31-int	LTR/ERV1	186196651	186197172	DGKG	186080026	185823457	CRYGS	186264491	186256230
77776	75143_at	25	12	59863785	59863809	25	1	L1MB7	LINE/L1	59863563	59863888	LRIG3	59314303	59265931	RP11-272B17.2	59917965	59917059
77765	73781_at	25	3	18518603	18518627	25	1	L1MEd	LINE/L1	18518493	18519455	SATB1	18487080	18386864	KCNH8	19189946	19577138
77808	67059_at	25	2	146326908	146326884	25	1	ERV3-16A3_I-int	LTR/ERVL	146327509	146326550	ZEB2	145282147	145145568	ACVR2A	148602086	148688393
77878	73781_at	25	3	18518582	18518606	25	1	L1MEd	LINE/L1	18518493	18519455	SATB1	18487080	18386864	KCNH8	19189946	19577138
76501	83597_at	25	3	530439	530463	25	1	MER57E1	LTR/ERV1	530362	530732	CHL1	238279	451090	CNTN6	1134260	1445901
76429	69917_at	25	15	71583864	71583840	25	1	MLT2B4	LTR/ERVL	71584097	71583610	CT62	71407833	71402583	MYO9A	72410918	72114632
76496	88942_at	25	1	201503764	201503788	24	1	L1MB8	LINE/L1	201503734	201503880	CSRP1	201478584	201452658	AC096677.1	201592013	201592738
79260	69964_at	25	19	24366452	24366476	25	1	THE1D	LTR/ERVL-MaLR	24366303	24366652	ZNF254	24216276	24312654	UQCRFS1	29704448	29698173
76748	78531_f_at	25					2	MER4-int	LTR/ERV1
76747	78531_f_at	25	11	61140544	61140568	25	1	MER4-int	LTR/ERV1	61140397	61141297	TMEM138	61129473	61136981	TMEM216	61159159	61166335
76727	88231_at	25	19	53254144	53254120	25	1	HERVK9-int	LTR/ERVK	53255530	53253712	ZNF611	53238326	53206066	ZNF600	53290044	53267448
76737	91339_at	25	15	40359478	40359502	25	1	Charlie2b	DNA/hAT-Charlie	40359314	40359799	SRP14	40331389	40327940	BMF	40401093	40380091
76733	75602_s_at	25					2	MER66-int	LTR/ERV1
76792	91056_at	25	8	100020483	100020459	25	1	L1M5	LINE/L1	100020570	100020256	OSR2	99956631	99964332	VPS13B	100025494	100889808
76601	77502_i_at	25	15	79715326	79715350	25	1	L1ME4b	LINE/L1	79715210	79715550	TMED3	79603404	79704334	KIAA1024	79724858	79764632
76544	67573_at	25					2	MSTB2	LTR/ERVL-MaLR
77737	87101_at	25	3	14820373	14820397	25	1	L1MEh	LINE/L1	14820097	14820466	C3orf20	14716606	14814541	FGD5	14860469	14975895
79179	86432_r_at	25	1	47355503	47355527	25	1	L1MB5	LINE/L1	47355492	47355669	CYP4B1	47223510	47285085	CYP4A11	47407156	47394849
77471	83819_at	25	7	98619439	98619463	25	1	L1M4c	LINE/L1	98618113	98619704	TRRAP	98475556	98610866	SMURF1	98741723	98625061
77470	83819_at	25	7	98619440	98619464	25	1	L1M4c	LINE/L1	98618113	98619704	TRRAP	98475556	98610866	SMURF1	98741723	98625061
77516	67189_at	25	3	186196920	186196944	25	1	MER31-int	LTR/ERV1	186196651	186197172	DGKG	186080026	185823457	CRYGS	186264491	186256230
77463	86157_f_at	25					2	MER61-int	LTR/ERV1
78734	71982_r_at	25	3	168610474	168610498	25	1	L1M7	LINE/L1	168610333	168610717	GOLIM4	167813763	167726465	MECOM	169381406	168801287
78741	70773_f_at	25					2	LTR66	LTR/ERVL
78771	76798_at	25	17	36162189	36162165	25	1	MLT1L	LTR/ERVL-MaLR	36162289	36162042	HNF1B	36105237	36046434	TBC1D3F	36283971	36294915
78782	87774_at	25	1	87786070	87786046	25	1	MLT1E1A	LTR/ERVL-MaLR	87786218	87785748	HS2ST1	87380331	87634884	LMO4	87794151	87812788
80135	85506_i_at	25	6	126400519	126400543	25	1	ERVL-E-int	LTR/ERVL	126400508	126400671	TRMT11	126307576	126360937	CENPW	126661320	126670021
80146	67090_at	25	15	31170873	31170897	25	1	MLT1A0	LTR/ERVL-MaLR	31170702	31170930	ARHGAP11B	30916697	31060329	FAN1	31196055	31235311
80134	76164_at	25					2	Ricksha_0	DNA/MULE-MuDR
80136	85506_i_at	25	6	126400520	126400544	25	1	ERVL-E-int	LTR/ERVL	126400508	126400671	TRMT11	126307576	126360937	CENPW	126661320	126670021
80106	73781_at	25	3	18518567	18518591	25	1	L1MEd	LINE/L1	18518493	18519455	SATB1	18487080	18386864	KCNH8	19189946	19577138
79033	74746_at	25	3	58074788	58074812	25	1	L1MD1	LINE/L1	58074124	58074982	FLNB	57994127	58157982	DNASE1L3	58200424	58177984
79102	77177_at	25	6	156030621	156030645	25	1	MER90a	LTR/ERV1	156030530	156031022	NOX3	155777037	155716504	ARID1B	157099063	157530401
79073	85481_r_at	25	4	128341	128317	25	1	L1M3a	LINE/L1	128546	128195	ZNF595	53179	88099	ZNF732	299110	264464
79014	88233_f_at	25					2	AluY	SINE/Alu
79334	79508_at	25	3	5734170	5734146	25	1	HERVIP10F-int	LTR/ERV1	5736339	5733265	EDEM1	5229331	5261642	GRM7	6811688	7783215
80016	68990_at	25	12	8821367	8821391	25	1	MLT1F2	LTR/ERVL-MaLR	8821037	8821531	MFAP5	8815484	8789942	RIMKLB	8834196	8935691
77577	87774_at	25	1	87786127	87786102	25	1	MLT1E1A	LTR/ERVL-MaLR	87786218	87785748	HS2ST1	87380331	87634884	LMO4	87794151	87812788
77568	84790_g_at	25	2	114785470	114785494	25	1	MLT1J-int	LTR/ERVL-MaLR	114785229	114785520	ACTR3	114647537	114720173	DPP10	115199876	116603328
77585	85154_at	25	16	63788510	63788534	25	1	MER4CL34	LTR/ERV1	63788200	63788551	CDH8	62070939	61681146	CDH11	65160015	64977656
78974	89113_at	25	20	4599053	4599029	25	1	MER21B	LTR/ERVL	4599169	4598982	ADRA1D	4229721	4201329	PRNP	4666882	4682236
78968	85785_i_at	25	17	61537688	61537712	25	1	MER41C	LTR/ERV1	61537622	61538147	CYB561	61523739	61509665	ACE	61554422	61599209
78954	77558_at	25	11	1729105	1729129	25	1	L1M4b	LINE/L1	1728483	1729236	KRTAP5-6	1718425	1718985	IFITM10	1771821	1753640
78934	77502_i_at	25	15	79715687	79715711	25	1	L1ME4b	LINE/L1	79715540	79715763	TMED3	79603404	79704334	KIAA1024	79724858	79764632
78983	90826_at	25	4	6241441	6241465	25	1	MIR	SINE/MIR	6241294	6241488	JAKMIP1	6202318	6027926	WFS1	6271576	6304992
78981	67090_at	25	15	31170883	31170907	25	1	MLT1A0	LTR/ERVL-MaLR	31170702	31170930	ARHGAP11B	30916697	31060329	FAN1	31196055	31235311
78982	67090_at	25	15	31170884	31170908	25	1	MLT1A0	LTR/ERVL-MaLR	31170702	31170930	ARHGAP11B	30916697	31060329	FAN1	31196055	31235311
80344	84471_at	25	17	29874681	29874657	25	1	L1MC1	LINE/L1	29874767	29874630	RAB11FIP4	29718642	29865236	AC003101.1	29898161	29902678
80276	85476_at	25	8	135841313	135841289	25	1	UCON55	DNA/TcMar-Tigger	135841406	135841225	ZFAT	135725292	135490031	KHDRBS3	136469700	136668965
80156	83674_at	25	13	91774102	91774078	25	1	Kanga1a	DNA/TcMar-Tc2	91774461	91773751	SLITRK5	88324870	88331868	GPC5	92050929	93519490
80435	75866_at	25	6	164604800	164604776	25	1	LTR64	LTR/ERV1	164604893	164604397	QKI	163835032	163999628	C6orf118	165723096	165693153
80371	84097_r_at	25	X	149200297	149200321	25	1	L1MC4a	LINE/L1	149200081	149200419	CXorf40B	149107029	149097745	MAMLD1	149529689	149682448
80465	80593_g_at	25	5	126600249	126600225	25	1	MLT1K	LTR/ERVL-MaLR	126600399	126600091	C5orf63	126409184	126378250	MEGF10	126626523	126801429
80617	90359_at	25	10	122096894	122096918	25	1	L1ME3E	LINE/L1	122096411	122097192	SEC23IP	121652223	121702014	PPAPDC1A	122216466	122349367
80580	91583_at	25	15	67161783	67161807	25	1	L1MEf	LINE/L1	67160878	67161869	SMAD6	66994566	67074338	SMAD3	67356101	67487533
80565	75729_at	25					2	LTR49-int	LTR/ERV1
80560	82037_at	25	12	4809797	4809773	25	1	L2c	LINE/L2	4810376	4809609	AKAP3	4758213	4724674	GALNT8	4829507	4960277
81887	76955_at	25	12	54123723	54123747	25	1	MLT1I	LTR/ERVL-MaLR	54123606	54123885	CALCOCO1	54121529	54104903	HOXC13	54332535	54340328
81876	73647_f_at	25					2	HERVK9-int	LTR/ERVK
81875	73647_f_at	25					2	HERVK9-int	LTR/ERVK
82616	85506_i_at	25	6	126400513	126400537	25	1	ERVL-E-int	LTR/ERVL	126400508	126400671	TRMT11	126307576	126360937	CENPW	126661320	126670021
82580	86238_at	25	10	111907769	111907745	25	1	MLT1F1	LTR/ERVL-MaLR	111908129	111907648	ADD3	111756126	111895323	MXI1	111967363	112047123
81406	76418_at	25	2	169772318	169772294	25	1	MLT1J	LTR/ERVL-MaLR	169772365	169772022	G6PC2	169757750	169766505	ABCB11	169887832	169779448
81433	87774_at	25	1	87786108	87786084	25	1	MLT1E1A	LTR/ERVL-MaLR	87786218	87785748	HS2ST1	87380331	87634884	LMO4	87794151	87812788
81429	84871_at	25	20	21592120	21592096	25	1	MER5C	DNA/hAT-Charlie	21592153	21591931	NKX2-2	21494664	21491648	PAX1	21686297	21696620
81431	86728_at	25	3	38321605	38321629	25	1	LTR45C	LTR/ERV1	38321361	38321883	SLC22A13	38307303	38319806	SLC22A14	38323785	38360066
82854	76229_at	25	7	87867487	87867511	25	1	MLT1H	LTR/ERVL-MaLR	87867310	87867725	SRI	87856308	87834433	STEAP4	87936206	87905744
82921	86806_at	25					2	MSTA	LTR/ERVL-MaLR
81297	67090_at	25	15	31170895	31170919	25	1	MLT1A0	LTR/ERVL-MaLR	31170702	31170930	ARHGAP11B	30916697	31060329	FAN1	31196055	31235311
81298	67090_at	25	15	31170896	31170920	25	1	MLT1A0	LTR/ERVL-MaLR	31170702	31170930	ARHGAP11B	30916697	31060329	FAN1	31196055	31235311
81363	71563_r_at	25	6	31366727	31366751	25	1	L1ME1	LINE/L1	31366607	31366753	HLA-B	31324965	31321649	MICA	31371356	31383092
81385	68950_at	25	12	128292855	128292879	25	1	L2a	LINE/L2	128292849	128292980	TMEM132B	125671382	126146917	TMEM132C	128751948	129192460
81309	85476_at	25	8	135841294	135841270	25	1	UCON55	DNA/TcMar-Tigger	135841406	135841225	ZFAT	135725292	135490031	KHDRBS3	136469700	136668965
81305	68114_at	25	16	14413794	14413818	25	1	LTR85a	LTR/Gypsy?	14413744	14413955	MKL2	14165178	14360630	PARN	14726585	14529558
81766	90917_r_at	25	21	15496838	15496862	25	1	HERV1_LTRa	LTR/ERV1	15496633	15497130	LIPI	15583166	15481134	RBM11	15588451	15600693
81700	72224_at	25	1	176420119	176420143	25	1	LTR16A2	LTR/ERVL	176419805	176420151	RFWD2	176176629	175913967	PAPPA2	176432307	176814735
81712	68114_at	25	16	14413791	14413815	25	1	LTR85a	LTR/Gypsy?	14413744	14413955	MKL2	14165178	14360630	PARN	14726585	14529558
81716	71284_at	25	11	58813257	58813233	25	1	L1ME3G	LINE/L1	58813603	58813122	AP001652.1	58672897	58676071	FAM111B	58874658	58894883
83075	77709_at	25	7	112432006	112432030	25	1	MER51A	LTR/ERV1	112431749	112432286	TMEM168	112430647	112405718	C7orf60	112579971	112459202
83069	87945_at	25					2	LTR89	LTR/ERVL?
83111	91288_at	25	12	124060727	124060703	25	1	MLT1F	LTR/ERVL-MaLR	124060830	124060483	RILPL1	124018265	123955925	TMED2	124069078	124083116
83942	77240_at	25	17	7780985	7780961	25	1	L1ME3G	LINE/L1	7781132	7780864	CYB5D1	7761064	7765600	CHD3	7788124	7816078
84202	77177_at	25	6	156030636	156030660	25	1	MER90a	LTR/ERV1	156030530	156031022	NOX3	155777037	155716504	ARID1B	157099063	157530401
84180	87774_at	25	1	87786061	87786037	25	1	MLT1E1A	LTR/ERVL-MaLR	87786218	87785748	HS2ST1	87380331	87634884	LMO4	87794151	87812788
84265	78569_at	25	14	74031949	74031925	25	1	L1ME4a	LINE/L1	74031976	74031635	ACOT1	74003818	74010498	ACOT2	74034324	74042357
81489	69621_at	25	X	40731068	40731092	25	1	Tigger16b	DNA/TcMar-Tigger	40730964	40731212	MED14	40595110	40507558	USP9X	40944888	41093672
81565	69458_f_at	25	12	59251603	59251579	25	1	HERV17-int	LTR/ERV1	59251922	59246720	RP11-362K2.2	58937907	59206842	LRIG3	59314303	59265931
81564	69458_f_at	25	12	59251602	59251578	25	1	HERV17-int	LTR/ERV1	59251922	59246720	RP11-362K2.2	58937907	59206842	LRIG3	59314303	59265931
81541	68690_r_at	25	15	72616862	72616838	24	1	L1MDa	LINE/L1	72617448	72616605	CELF6	72612470	72559087	HEXA	72668817	72635775
83864	71153_i_at	25	7	22898068	22898092	25	1	L1ME1	LINE/L1	22897979	22898166	TOMM7	22862470	22852251	FAM126A	23053749	22980878
83865	71155_f_at	25	6	148577882	148577906	25	1	L1MB7	LINE/L1	148577789	148577987	SAMD5	147830063	148058683	SASH1	148593440	148873186
83195	75143_at	25	12	59863689	59863713	25	1	L1MB7	LINE/L1	59863563	59863888	LRIG3	59314303	59265931	RP11-272B17.2	59917965	59917059
83193	86238_at	25	10	111907892	111907868	25	1	MLT1F1	LTR/ERVL-MaLR	111908129	111907648	ADD3	111756126	111895323	MXI1	111967363	112047123
83194	76229_at	25	7	87867627	87867651	25	1	MLT1H	LTR/ERVL-MaLR	87867310	87867725	SRI	87856308	87834433	STEAP4	87936206	87905744
83006	69917_at	25	15	71583873	71583848	25	1	MLT2B4	LTR/ERVL	71584097	71583610	CT62	71407833	71402583	MYO9A	72410918	72114632
82946	88096_at	25	7	10475601	10475577	25	1	Tigger15a	DNA/TcMar-Tigger	10475691	10475421	NXPH1	8473585	8792593	NDUFA4	10979883	10971578
85550	87513_at	25	4	130901	130925	25	1	MSTA	LTR/ERVL-MaLR	130663	131080	ZNF595	53179	88099	ZNF732	299110	264464
85531	75866_at	25	6	164604773	164604749	25	1	LTR64	LTR/ERV1	164604893	164604397	QKI	163835032	163999628	C6orf118	165723096	165693153
85575	75477_at	25	8	81801845	81801869	25	1	Kanga2_a	DNA/TcMar-Tc2	81801710	81801987	ZNF704	81787016	81540686	PAG1	82024303	81882526
82640	68151_at	25	13	71742308	71742332	25	1	Tigger13a	DNA/TcMar-Tigger	71741843	71742476	KLHL1	70682591	70274726	DACH1	72441330	72012098
82724	74013_at	25	11	117874447	117874423	25	1	L2a	LINE/L2	117874571	117874380	IL10RA	117857063	117872196	TMPRSS4	117947753	117992605
82799	88233_f_at	25					2	AluSc	SINE/Alu
82800	88233_f_at	25					2	AluSc8	SINE/Alu
82779	71674_at	25	5	131701042	131701018	25	1	LTR32	LTR/ERVL	131701198	131700912	SLC22A4	131630136	131679899	SLC22A5	131705444	131731306
86779	85785_i_at	25					2	MER41C	LTR/ERV1
85135	88174_f_at	25					2	MER4-int	LTR/ERV1
84479	82037_at	25	12	4809967	4809943	25	1	L2c	LINE/L2	4810376	4809609	AKAP3	4758213	4724674	GALNT8	4829507	4960277
84336	70555_r_at	25	20	18145703	18145679	25	1	L1ME3D	LINE/L1	18145864	18145626	PET117	18118499	18123810	ZNF133	18269121	18297640
84276	86238_at	25	10	111907958	111907934	25	1	MLT1F1	LTR/ERVL-MaLR	111908129	111907648	ADD3	111756126	111895323	MXI1	111967363	112047123
84360	91045_at	25					2	LTR3A	LTR/ERVK
84385	70555_r_at	25	20	18145716	18145692	25	1	L1ME3D	LINE/L1	18145864	18145626	PET117	18118499	18123810	ZNF133	18269121	18297640
84434	80666_at	25					2	L1P4a	LINE/L1
84397	71329_r_at	25	16	30928426	30928402	25	1	HAL1b	LINE/L1	30928445	30928299	CTF1	30907928	30914881	FBXL19	30934376	30960104
85314	79691_r_at	25	1	151770907	151770931	25	1	Charlie5	DNA/hAT-Charlie	151770797	151771172	TDRKH	151763892	151742583	LINGO4	151778630	151772740
85258	77502_i_at	25	15	79715692	79715716	25	1	L1ME4b	LINE/L1	79715540	79715763	TMED3	79603404	79704334	KIAA1024	79724858	79764632
85244	88334_f_at	25	2	209947013	209947036	24	1	HERVH-int	LTR/ERV1	209946331	209948056	PTH2R	209224438	209719227	MAP2	210288782	210598842
85293	85783_at	25	7	88102253	88102277	25	1	Tigger3a	DNA/TcMar-Tigger	88101970	88102310	STEAP4	87936206	87905744	ZNF804B	88388682	88966346
85292	85783_at	25					2	Tigger3a	DNA/TcMar-Tigger
83996	72771_at	25	2	108172567	108172591	25	1	LTR76	LTR/ERV1	108172540	108172986	ST6GAL2	107503564	107418056	RGPD4	108443388	108507297
85724	69241_at	25					2	HERVK9-int	LTR/ERVK
84138	77240_at	25	17	7780982	7780958	25	1	L1ME3G	LINE/L1	7781132	7780864	CYB5D1	7761064	7765600	CHD3	7788124	7816078
84160	89499_at	25	21	45158620	45158644	25	1	LTR14	LTR/ERVK	45158329	45158803	PDXK	45138975	45182188	CSTB	45196326	45192393
86531	74331_r_at	25	17	66160791	66160815	25	1	MER75	DNA/PiggyBac	66160701	66161127	KPNA2	66031635	66042958	AMZ2	66243715	66253297
86521	74331_r_at	25	17	66160949	66160973	25	1	MER75	DNA/PiggyBac	66160701	66161127	KPNA2	66031635	66042958	AMZ2	66243715	66253297
86525	67340_at	25	9	139829136	139829160	25	1	MLT1A1	LTR/ERVL-MaLR	139829003	139829322	TRAF2	139776364	139821059	FBXW5	139839148	139834887
86491	68394_at	25	10	102139495	102139519	25	1	Charlie1a	DNA/hAT-Charlie	102139388	102139739	SCD	102106881	102124591	WNT8B	102222798	102243501
86540	71563_r_at	25					2	L1MC4	LINE/L1
86515	71155_f_at	25	7	22897995	22898019	25	1	L1ME1	LINE/L1	22897979	22898166	TOMM7	22862470	22852251	FAM126A	23053749	22980878
86514	71155_f_at	25	7	22897994	22898018	25	1	L1ME1	LINE/L1	22897979	22898166	TOMM7	22862470	22852251	FAM126A	23053749	22980878
85421	70773_f_at	25					2	LTR66	LTR/ERVL
85507	86728_at	25	3	38321595	38321619	25	1	LTR45C	LTR/ERV1	38321361	38321883	SLC22A13	38307303	38319806	SLC22A14	38323785	38360066
89275	76229_at	25	7	87867444	87867468	25	1	MLT1H	LTR/ERVL-MaLR	87867310	87867725	SRI	87856308	87834433	STEAP4	87936206	87905744
86737	85697_at	25	1	219581392	219581368	24	1	MLT1A0	LTR/ERVL-MaLR	219581421	219581059	LYPLAL1	219347186	219386207	SLC30A10	220131989	219858769
87918	76030_r_at	25					2	ERVL-B4-int	LTR/ERVL
86930	68277_at	25	3	97833224	97833248	25	1	MER61-int	LTR/ERV1	97831598	97833400	OR5AC2	97806017	97806946	OR5H1	97851542	97852483
86931	68277_at	25	3	97833223	97833247	25	1	MER61-int	LTR/ERV1	97831598	97833400	OR5AC2	97806017	97806946	OR5H1	97851542	97852483
86882	89046_at	25	21	48003604	48003628	25	1	MSTD	LTR/ERVL-MaLR	48003451	48003833	DIP2A	47878812	47989926	S100B	48025121	48018875
86876	86307_at	25	3	75384688	75384712	25	1	MLT1F1	LTR/ERVL-MaLR	75384389	75384926	CNTN3	74570291	74311719	FRG2C	75713481	75716371
85410	68090_at	25	4	75051996	75052020	25	1	L1ME1	LINE/L1	75050897	75052837	AC093677.1	75024085	75023327	EPGN	75174190	75181024
85373	90670_at	25	20	10298793	10298769	25	1	LTR33	LTR/ERVL	10298973	10298534	SNAP25	10199478	10288066	MKKS	10414870	10385832
88154	85307_at	25	9	37458414	37458438	25	1	Charlie1a	DNA/hAT-Charlie	37458275	37459163	ZBTB5	37465396	37438111	POLR1E	37485932	37503694
86996	68284_at	25	20	16180126	16180102	25	1	MLT1E2	LTR/ERVL-MaLR	16180362	16179825	FLRT3	14318262	14303634	KIF16B	16554078	16252749
86993	77406_at	25	19	57238934	57238910	25	1	MER119	DNA/hAT-Charlie	57239162	57238853	ZNF835	57183151	57174020	ZIM2	57352097	57285920
86962	70555_r_at	25	20	18145719	18145695	25	1	L1ME3D	LINE/L1	18145864	18145626	PET117	18118499	18123810	ZNF133	18269121	18297640
86982	68284_at	25	20	16180020	16179996	25	1	MLT1E2	LTR/ERVL-MaLR	16180362	16179825	FLRT3	14318262	14303634	KIF16B	16554078	16252749
87026	78206_at	25	7	62687525	62687549	25	1	LTR8B	LTR/ERV1	62686994	62687798	ZNF716	57509883	57533252	AC006455.1	62809239	62812151
87027	79791_at	25	1	223322362	223322386	25	1	MLT1E3	LTR/ERVL-MaLR	223322200	223322543	TLR5	223316624	223282748	SUSD4	223537544	223394161
87000	73025_at	25	12	9492011	9491987	25	1	MER89-int	LTR/ERV1	9492255	9491633	PZP	9360966	9301436	KLRB1	9760482	9747147
85667	83819_at	25	7	98619186	98619209	24	1	L1M4c	LINE/L1	98618113	98619704	TRRAP	98475556	98610866	SMURF1	98741723	98625061
85657	70887_at	25	8	38553187	38553163	25	1	MLT1I	LTR/ERVL-MaLR	38553273	38553138	C8orf86	38386180	38368352	TACC1	38585704	38710546
85642	80309_r_at	25	9	124225299	124225275	25	1	L4_C_Mam	LINE/RTE-X	124225371	124225016	AL161784.1	124103625	124110410	DAB2IP	124329336	124547809
85618	87763_r_at	25					2	MER58B	DNA/hAT-Charlie
85617	71329_r_at	25	16	30928430	30928406	25	1	HAL1b	LINE/L1	30928445	30928299	CTF1	30907928	30914881	FBXL19	30934376	30960104
85619	87763_r_at	25					2	MER58B	DNA/hAT-Charlie
85674	79454_at	25	3	87919707	87919731	25	1	L1MB2	LINE/L1	87919540	87919864	POU1F1	87325737	87308554	HTR1F	88039846	88042919
85668	83597_at	25	3	530429	530453	25	1	MER57E1	LTR/ERV1	530362	530732	CHL1	238279	451090	CNTN6	1134260	1445901
86594	84788_at	25	2	114785370	114785394	25	1	MLT1J-int	LTR/ERVL-MaLR	114785229	114785520	ACTR3	114647537	114720173	DPP10	115199876	116603328
86651	74328_f_at	25					2	MER75	DNA/PiggyBac
86560	83862_at	25	X	47612789	47612813	25	1	LTR72B	LTR/ERV1	47612459	47612918	UXT	47518560	47511197	ZNF81	47696301	47861960
86582	90668_g_at	25	20	10298628	10298604	25	1	LTR33	LTR/ERVL	10298973	10298534	SNAP25	10199478	10288066	MKKS	10414870	10385832
89417	68580_at	25	7	29682241	29682217	25	1	HERVS71-int	LTR/ERV1	29683743	29676541	PRR15	29603427	29606911	WIPF3	29846102	29956682
89402	79174_at	25	6	159051625	159051649	25	1	MER47A	DNA/TcMar-Tigger	159051545	159051727	AL591025.1	159047471	159049322	DYNLT1	159065771	159057506
90547	88162_at	25	16	53082738	53082714	25	1	LTR33	LTR/ERVL	53082877	53082690	TOX3	52581714	52471917	CHD9	53088945	53363062
90575	88010_at	25	19	58076701	58076677	25	1	LTR25-int	LTR/ERV1	58078767	58076027	ZNF550	58071231	58046625	ZNF416	58090295	58082934
90579	90591_at	25	7	148240725	148240701	25	1	MER63C	DNA/hAT-Blackjack	148241144	148240564	CNTNAP2	145813453	148118090	C7orf33	148287657	148312952
89574	91545_r_at	25	3	121678417	121678441	25	1	L1M1	LINE/L1	121677963	121680069	SLC15A2	121612936	121662949	ILDR1	121741051	121706170
90607	74164_at	25	8	95472906	95472882	25	1	MLT1D	LTR/ERVL-MaLR	95473310	95472805	FSBP	95449180	95390605	KIAA1429	95565757	95499921
90625	AFFX-HUMRGE/M10098_5_at	25	21	9827132	9827156	25	1	SSU-rRNA_Hsa	rRNA	9827005	9827581				TPTE	11029719	10906201
90459	75579_at	25	1	42882034	42882058	25	1	MARNA	DNA/TcMar-Mariner	42881875	42882367	RIMKLA	42846466	42880850	ZMYND12	42921938	42896000
90424	73781_at	25	3	18518812	18518836	25	1	L1MEd	LINE/L1	18518493	18519455	SATB1	18487080	18386864	KCNH8	19189946	19577138
90391	79357_at	25	17	71517106	71517130	25	1	L1MB5	LINE/L1	71516941	71517175	SDK2	71640228	71330523	RPL38	72199721	72206794
90310	74164_at	25	8	95472868	95472844	25	1	MLT1D	LTR/ERVL-MaLR	95473310	95472805	FSBP	95449180	95390605	KIAA1429	95565757	95499921
90311	74164_at	25	8	95472867	95472843	25	1	MLT1D	LTR/ERVL-MaLR	95473310	95472805	FSBP	95449180	95390605	KIAA1429	95565757	95499921
88200	85697_at	25	1	219581370	219581346	25	1	MLT1A0	LTR/ERVL-MaLR	219581421	219581059	LYPLAL1	219347186	219386207	SLC30A10	220131989	219858769
88262	79712_at	25	2	187381894	187381870	25	1	L1ME1	LINE/L1	187382284	187381677	AC018867.2	187367356	187367219	ITGAV	187454792	187545628
89018	68580_at	25					2	HERVS71-int	LTR/ERV1
89006	86603_at	25	11	13013464	13013440	24	1	Ricksha_a	DNA/MULE-MuDR	13013494	13012936	TEAD1	12695969	12966298	ARNTL	13298199	13408813
89028	83862_at	25	X	47612605	47612629	25	1	LTR72B	LTR/ERV1	47612459	47612918	UXT	47518560	47511197	ZNF81	47696301	47861960
89010	68713_at	25	3	120228008	120228032	25	1	MER50-int	LTR/ERV1	120227063	120228333	FSTL1	120170100	120111140	NDUFB4	120315156	120321347
91926	76370_at	25	2	12006200	12006224	25	1	LTR16A1	LTR/ERVL	12006070	12006453	LPIN1	11817721	11967535	TRIB2	12857015	12882860
90736	90668_g_at	25	20	10298692	10298668	25	1	LTR33	LTR/ERVL	10298973	10298534	SNAP25	10199478	10288066	MKKS	10414870	10385832
90787	83449_at	25	X	6713431	6713407	25	1	LTR40a	LTR/ERVL	6713826	6713308	VCX3A	6453159	6451659	HDHD1	7066231	6966961
90770	79654_at	25	1	5912263	5912239	25	1	L2a	LINE/L2	5912313	5912182	AJAP1	4714792	4843850	NPHP4	6052533	5922871
90757	89309_at	25	11	88151014	88151038	25	1	MLT1E2	LTR/ERVL-MaLR	88150787	88151321	CTSC	88070955	88026760	GRM5	88799113	88237744
87887	69857_at	25	10	54732461	54732437	25	1	LTR47A	LTR/ERVL	54732703	54732299	MBL2	54531460	54525140	PCDH15	57387702	55562531
87810	71982_r_at	25	3	168610576	168610600	25	1	L1M7	LINE/L1	168610333	168610717	GOLIM4	167813763	167726465	MECOM	169381406	168801287
87718	85783_at	25					2	Tigger3a	DNA/TcMar-Tigger
89515	69950_at	25	10	128088883	128088907	25	1	L1MC5	LINE/L1	128088697	128089994	ADAM12	128077024	127700950	C10orf90	128359079	128113566
89159	69857_at	25	10	54732457	54732433	25	1	LTR47A	LTR/ERVL	54732703	54732299	MBL2	54531460	54525140	PCDH15	57387702	55562531
91685	67059_at	25	2	146326926	146326902	25	1	ERV3-16A3_I-int	LTR/ERVL	146327509	146326550	ZEB2	145282147	145145568	ACVR2A	148602086	148688393
91744	71982_r_at	25	3	168610547	168610571	25	1	L1M7	LINE/L1	168610333	168610717	GOLIM4	167813763	167726465	MECOM	169381406	168801287
91748	85481_r_at	25	4	128398	128374	25	1	L1M3a	LINE/L1	128546	128195	ZNF595	53179	88099	ZNF732	299110	264464
92136	76560_r_at	25	6	91066911	91066935	25	1	L1ME4a	LINE/L1	91066756	91067512	BACH2	91006627	90636248	MAP3K7	91296764	91223292
91998	70502_at	25	13	23466855	23466879	25	1	MER4-int	LTR/ERV1	23465395	23466910	FGF9	22245522	22278637	SGCG	23755091	23899304
91551	71155_f_at	25	7	22898063	22898087	25	1	L1ME1	LINE/L1	22897979	22898166	TOMM7	22862470	22852251	FAM126A	23053749	22980878
91775	86157_f_at	25					2	MER61-int	LTR/ERV1
91766	87420_f_at	25					2	AluJr	SINE/Alu
91823	68990_at	25	12	8821324	8821348	25	1	MLT1F2	LTR/ERVL-MaLR	8821037	8821531	MFAP5	8815484	8789942	RIMKLB	8834196	8935691
91819	88174_f_at	25					2	MER4-int	LTR/ERV1
92882	74328_f_at	25					2	MER75	DNA/PiggyBac
92836	74013_at	25	11	117874426	117874402	25	1	L2a	LINE/L2	117874571	117874380	IL10RA	117857063	117872196	TMPRSS4	117947753	117992605
92835	74013_at	25	11	117874425	117874401	25	1	L2a	LINE/L2	117874571	117874380	IL10RA	117857063	117872196	TMPRSS4	117947753	117992605
92859	88414_at	25	X	129736214	129736238	25	1	MLT1G1	LTR/ERVL-MaLR	129735917	129736382	RBMX2	129535943	129547317	ENOX2	130037208	129757350
92950	79691_r_at	25	1	151770910	151770934	25	1	Charlie5	DNA/hAT-Charlie	151770797	151771172	TDRKH	151763892	151742583	LINGO4	151778630	151772740
92903	69845_r_at	25	1	51478814	51478838	25	1	L1ME3	LINE/L1	51478725	51478854	CDKN2C	51426417	51440305	C1orf185	51567906	51613752
92994	75851_at	25	1	234684782	234684758	25	1	L2c	LINE/L2	234684800	234684666	TARBP1	234614849	234527059	IRF2BP2	234745271	234740015
92993	75851_at	25	1	234684783	234684759	25	1	L2c	LINE/L2	234684800	234684666	TARBP1	234614849	234527059	IRF2BP2	234745271	234740015
93023	68950_at	25	12	128292898	128292922	25	1	L2a	LINE/L2	128292849	128292980	TMEM132B	125671382	126146917	TMEM132C	128751948	129192460
93043	72672_at	25	8	121064488	121064512	25	1	L2c	LINE/L2	121064249	121064575	DEPTOR	120885957	121063152	COL14A1	121072019	121384275
93151	85625_at	25	14	65714843	65714819	25	1	ERVL-B4-int	LTR/ERVL	65715018	65714780	MAX	65569413	65472892	FUT8	65877310	66210839
93213	84962_f_at	25	17	71172643	71172667	25	1	THE1C	LTR/ERVL-MaLR	71172448	71172821	SSTR2	71161151	71167185	COG1	71189129	71204646
93177	82093_at	25	6	70161212	70161188	25	1	MER52A	LTR/ERV1	70161538	70160976	BAI3	69345259	70099403	LMBRD1	70507003	70385694
93335	80382_at	25	5	140547947	140547971	25	1	HAL1	LINE/L1	140547681	140548129	PCDHB17	140535577	140538639	PCDHB7	140552243	140555957
93343	72406_f_at	25					2	LTR47B2	LTR/ERVL
93342	87513_at	25					2	MSTA	LTR/ERVL-MaLR
93365	67189_at	25	3	186196854	186196878	25	1	MER31-int	LTR/ERV1	186196651	186197172	DGKG	186080026	185823457	CRYGS	186264491	186256230
94298	68090_at	25	4	75052008	75052032	25	1	L1ME1	LINE/L1	75050897	75052837	AC093677.1	75024085	75023327	EPGN	75174190	75181024
94299	68090_at	25	4	75052009	75052033	25	1	L1ME1	LINE/L1	75050897	75052837	AC093677.1	75024085	75023327	EPGN	75174190	75181024
94325	68394_at	25	10	102139499	102139523	25	1	Charlie1a	DNA/hAT-Charlie	102139388	102139739	SCD	102106881	102124591	WNT8B	102222798	102243501
94453	68950_at	25	12	128292872	128292896	25	1	L2a	LINE/L2	128292849	128292980	TMEM132B	125671382	126146917	TMEM132C	128751948	129192460
94389	83665_at	25					2	MER51-int	LTR/ERV1
94438	90062_r_at	25	15	59631012	59630988	25	1	Tigger20a	DNA/TcMar-Tigger	59631048	59630892	LDHAL6B	59499042	59500705	FAM81A	59664892	59815748
94439	90062_r_at	25	15	59631013	59630989	25	1	Tigger20a	DNA/TcMar-Tigger	59631048	59630892	LDHAL6B	59499042	59500705	FAM81A	59664892	59815748
94116	72141_at	25	16	86754401	86754377	25	1	L1MC4	LINE/L1	86754701	86754025	FOXL1	86609974	86615303	C16orf95	87351022	87117168
94129	87519_at	25	19	54156425	54156449	25	1	MER41-int	LTR/ERV1	54155746	54156479	DPRX	54135310	54140263	NLRP12	54327648	54296857
93434	83461_r_at	25	8	30055162	30055186	25	1	MLT1A0	LTR/ERVL-MaLR	30055141	30055462	DCTN6	30013813	30041156	RBPMS	30241944	30429778
94099	74013_at	25	11	117874509	117874485	24	1	L2a	LINE/L2	117874571	117874380	IL10RA	117857063	117872196	TMPRSS4	117947753	117992605
94098	88174_f_at	25					2	MER4-int	LTR/ERV1
94082	68713_at	25	3	120227946	120227970	25	1	MER50-int	LTR/ERV1	120227063	120228333	FSTL1	120170100	120111140	NDUFB4	120315156	120321347
94104	88174_f_at	25					2	MER4-int	LTR/ERV1
94247	76798_at	25	17	36162174	36162150	25	1	MLT1L	LTR/ERVL-MaLR	36162289	36162042	HNF1B	36105237	36046434	TBC1D3F	36283971	36294915
94169	71237_at	25	22	26912738	26912714	25	1	MLT1F	LTR/ERVL-MaLR	26912806	26912412	TFIP11	26908471	26887191	TPST2	26992681	26921458
94168	86489_at	25	10	73852013	73851989	25	1	Charlie1	DNA/hAT-Charlie	73852085	73851779	SPOCK2	73848790	73818793	ASCC1	73976892	73856278
94177	73681_at	25	15	40984155	40984131	25	1	MLT1O	LTR/ERVL-MaLR	40984220	40984116	CASC5	40886218	40956540	RAD51	40986972	41024354
94180	69074_g_at	25	20	21206854	21206878	25	1	MER102a	DNA/hAT-Charlie	21206771	21206964	RALGAPA2	20693266	20370196	XRN2	21283942	21370463
94565	71284_at	25	11	58856978	58856954	25	1	L1ME3G	LINE/L1	58857194	58856650	AP001652.1	58672897	58676071	FAM111B	58874658	58894883
94571	91590_at	25	14	39949504	39949528	25	1	HAL1	LINE/L1	39949073	39949840	FBXO33	39901704	39866873	LRFN5	42076773	42373752
94533	90772_at	25	3	133386833	133386857	25	1	LTR75	LTR/ERVL	133386482	133386973	TOPBP1	133380737	133317019	TF	133464800	133497850
94699	68284_at	25	20	16179969	16179945	25	1	MLT1E2	LTR/ERVL-MaLR	16180362	16179825	FLRT3	14318262	14303634	KIF16B	16554078	16252749
95846	69006_at	25	4	77072694	77072718	25	1	HAL1	LINE/L1	77072403	77072873	NUP54	77069668	77035812	SCARB2	77135046	77079890
95911	89113_at	25	20	4599056	4599032	25	1	MER21B	LTR/ERVL	4599169	4598982	ADRA1D	4229721	4201329	PRNP	4666882	4682236
95626	71581_f_at	25					2	AluY	SINE/Alu
95896	81856_at	25	X	73219574	73219598	25	1	L1MA7	LINE/L1	73219045	73220370	CHIC1	72783036	72906937	ZCCHC13	73524025	73524868
95586	88334_f_at	25					2	HERVH-int	LTR/ERV1
95566	76370_at	25	2	12006283	12006307	25	1	LTR16A1	LTR/ERVL	12006070	12006453	LPIN1	11817721	11967535	TRIB2	12857015	12882860
95596	88334_f_at	25					2	HERVH-int	LTR/ERV1
95644	71674_at	25	5	131701181	131701157	25	1	LTR32	LTR/ERVL	131701198	131700912	SLC22A4	131630136	131679899	SLC22A5	131705444	131731306
95713	83862_at	25	X	47612498	47612522	25	1	LTR72B	LTR/ERV1	47612459	47612918	UXT	47518560	47511197	ZNF81	47696301	47861960
95677	84962_f_at	25					2	THE1D	LTR/ERVL-MaLR
95682	69950_at	25	10	128089021	128089045	25	1	L1MC5	LINE/L1	128088697	128089994	ADAM12	128077024	127700950	C10orf90	128359079	128113566
95808	86475_f_at	25	19	37805893	37805869	25	1	L1MB8	LINE/L1	37806105	37805773	HKR1	37803739	37860267	ZNF527	37861963	37883968
95817	68670_r_at	25	20	33102522	33102498	25	1	L1MD3	LINE/L1	33102964	33102464	ITCH	32951041	33099198	DYNLRB1	33104214	33128762
95818	90945_r_at	25	16	66537694	66537670	25	1	L1MC4a	LINE/L1	66537892	66537638	AC132186.1	66519747	66516775	TK2	66586447	66541906
97232	90764_f_at	25					2	LTR61	LTR/ERV1
97233	90764_f_at	25	10	82028846	82028870	25	1	LTR61	LTR/ERV1	82028540	82029077	AL359195.1	82009466	82013395	MAT1A	82049440	82031576
97267	79918_at	25	20	5187785	5187809	25	1	L1MC5	LINE/L1	5187582	5187867	CDS2	5107432	5178533	PROKR2	5297378	5282317
96916	86307_at	25	3	75384406	75384430	25	1	MLT1F1	LTR/ERVL-MaLR	75384389	75384926	CNTN3	74570291	74311719	FRG2C	75713481	75716371
96967	AFFX-HUMRGE/M10098_M_at	25					2	SSU-rRNA_Hsa	rRNA
96927	75332_at	25	14	70745122	70745146	25	1	MLT1A1	LTR/ERVL-MaLR	70745110	70745515	SLC8A3	70655787	70510934	COX16	70826448	70791798
96921	76030_r_at	25					2	ERVL-B4-int	LTR/ERVL
96835	84097_r_at	25					2	L1MC4a	LINE/L1
96828	71406_at	25					2	HERVK-int	LTR/ERVK
96800	71153_i_at	25	7	22898047	22898071	25	1	L1ME1	LINE/L1	22897979	22898166	TOMM7	22862470	22852251	FAM126A	23053749	22980878
96882	72771_at	25					2	LTR76	LTR/ERV1
98171	77240_at	25	17	7780975	7780951	25	1	L1ME3G	LINE/L1	7781132	7780864	CYB5D1	7761064	7765600	CHD3	7788124	7816078
98173	79691_r_at	25	1	151770915	151770939	25	1	Charlie5	DNA/hAT-Charlie	151770797	151771172	TDRKH	151763892	151742583	LINGO4	151778630	151772740
98204	73681_at	25	15	40984182	40984158	25	1	MLT1O	LTR/ERVL-MaLR	40984220	40984116	CASC5	40886218	40956540	RAD51	40986972	41024354
98203	75866_at	25	6	164604611	164604587	25	1	LTR64	LTR/ERV1	164604893	164604397	QKI	163835032	163999628	C6orf118	165723096	165693153
98232	75143_at	25	12	59863759	59863783	25	1	L1MB7	LINE/L1	59863563	59863888	LRIG3	59314303	59265931	RP11-272B17.2	59917965	59917059
98239	84871_at	25	20	21592070	21592046	25	1	MER5C	DNA/hAT-Charlie	21592153	21591931	NKX2-2	21494664	21491648	PAX1	21686297	21696620
96660	86603_at	25	11	13013217	13013193	25	1	Ricksha_a	DNA/MULE-MuDR	13013494	13012936	TEAD1	12695969	12966298	ARNTL	13298199	13408813
95990	69174_at	25					2	LTR35A	LTR/ERV1
96659	86603_at	25	11	13013216	13013192	25	1	Ricksha_a	DNA/MULE-MuDR	13013494	13012936	TEAD1	12695969	12966298	ARNTL	13298199	13408813
97034	74328_f_at	25	17	66160893	66160917	25	1	MER75	DNA/PiggyBac	66160701	66161127	KPNA2	66031635	66042958	AMZ2	66243715	66253297
97041	69758_r_at	25	8	100019364	100019388	25	1	MER112	DNA/hAT-Charlie	100019342	100019558	OSR2	99956631	99964332	VPS13B	100025494	100889808
97071	79369_at	25	15	31515243	31515219	25	1	MER8	DNA/TcMar-Tigger	31515284	31515217	TRPM1	31453476	31293264	KLF13	31619058	31727868
98303	88104_at	25	12	42721513	42721537	25	1	L2c	LINE/L2	42721213	42721603	ZCRB1	42719920	42705880	PRICKLE1	42984157	42852140
98279	72406_f_at	25	19	57006634	57006658	25	1	LTR47B2	LTR/ERVL	57006450	57006889	ZNF667	56989434	56950694	ZNF471	57019212	57041590
98520	80254_at	25	21	44462874	44462898	25	1	MER52D	LTR/ERV1	44462421	44463739	PKNOX1	44394620	44454172	CBS	44497053	44473301
97162	80028_at	25	7	129858886	129858910	25	1	LTR26C	LTR/ERV1	129858757	129859216	SSMEM1	129847700	129856683	CPA2	129906667	129929638
97140	67476_at	25	9	98117776	98117752	25	1	HAL1	LINE/L1	98118557	98117508	FANCC	98079991	97861336	PTCH1	98279339	98205262
97133	78075_at	25	18	32898674	32898698	25	1	HERV35I-int	LTR/ERV1	32898564	32900807	ZSCAN30	32870196	32831032	ZNF24	32925446	32912176
97121	88820_at	25	9	45353084	45353108	25	1	L1M4	LINE/L1	45352993	45355981	FAM27C	44990314	44991483	AL354718.1	45441542	45441273
98098	86432_r_at	25	1	47355505	47355529	25	1	L1MB5	LINE/L1	47355492	47355669	CYP4B1	47223510	47285085	CYP4A11	47407156	47394849
98079	83657_r_at	25	11	23126202	23126226	25	1	ERVL-int	LTR/ERVL	23126148	23126452	CCDC179	22881972	22868477	LUZP2	24518516	25104150
98076	86432_r_at	25	1	47355513	47355537	25	1	L1MB5	LINE/L1	47355492	47355669	CYP4B1	47223510	47285085	CYP4A11	47407156	47394849
98075	86432_r_at	25	1	47355514	47355538	25	1	L1MB5	LINE/L1	47355492	47355669	CYP4B1	47223510	47285085	CYP4A11	47407156	47394849
98137	84840_at	25	2	35810295	35810271	25	1	MER66-int	LTR/ERV1	35810755	35810098	FAM98A	33824449	33808725	CRIM1	36583069	36778278
95480	88104_at	25	12	42721569	42721593	25	1	L2c	LINE/L2	42721213	42721603	ZCRB1	42719920	42705880	PRICKLE1	42984157	42852140
99797	71572_at	25	6	99878266	99878290	25	1	MLT1I-int	LTR/ERVL-MaLR	99878213	99878761	PNISR	99873207	99845927	USP45	99969604	99880190
99757	73781_at	25	3	18518858	18518882	25	1	L1MEd	LINE/L1	18518493	18519455	SATB1	18487080	18386864	KCNH8	19189946	19577138
98371	76560_r_at	25	6	91067096	91067120	25	1	L1ME4a	LINE/L1	91066756	91067512	BACH2	91006627	90636248	MAP3K7	91296764	91223292
99440	68307_at	25	1	100727563	100727539	25	1	L1MB7	LINE/L1	100727655	100727318	DBT	100715390	100659736	RTCA	100731763	100758325
96751	88174_f_at	25					2	MER4-int	LTR/ERV1
99541	AFFX-HUMRGE/M10098_5_at	25	21	9827174	9827198	25	1	SSU-rRNA_Hsa	rRNA	9827005	9827581				TPTE	11029719	10906201
99569	91270_at	25	6	11180924	11180900	25	1	L1ME1	LINE/L1	11181809	11180832	ERVFRD-1	11111965	11102722	NEDD9	11382581	11183531
99568	91270_at	25	6	11180923	11180899	25	1	L1ME1	LINE/L1	11181809	11180832	ERVFRD-1	11111965	11102722	NEDD9	11382581	11183531
99516	86758_at	25	2	74376391	74376415	25	1	MLT1K	LTR/ERVL-MaLR	74376345	74376508	BOLA3	74375121	74362525	MOB1A	74406025	74382165
99596	91204_at	25					2	L1ME2	LINE/L1
99585	74128_g_at	25	3	141874638	141874662	25	1	LTR40a	LTR/ERVL	141874472	141874861	TFDP2	141868386	141663277	GK5	141944449	141882414
99536	88839_at	25	4	124764203	124764227	25	1	L1MCb	LINE/L1	124763553	124764372	SPRY1	124317950	124324910	ANKRD50	125633887	125585207
100776	74164_at	25	8	95472856	95472832	25	1	MLT1D	LTR/ERVL-MaLR	95473310	95472805	FSBP	95449180	95390605	KIAA1429	95565757	95499921
100843	76370_at	25	2	12006327	12006351	25	1	LTR16A1	LTR/ERVL	12006070	12006453	LPIN1	11817721	11967535	TRIB2	12857015	12882860
100836	90668_g_at	25	20	10298674	10298650	25	1	LTR33	LTR/ERVL	10298973	10298534	SNAP25	10199478	10288066	MKKS	10414870	10385832
99374	88633_at	25	4	151591181	151591157	25	1	L1MC4a	LINE/L1	151592060	151591018	MAB21L2	151503077	151505843	RPS3A	152020725	152025804
99371	88927_at	25	22	34614669	34614693	25	1	MER39B	LTR/ERV1	34614222	34614856	LARGE	34318829	33668847	ISX	35462129	35483380
99298	85476_at	25	8	135841310	135841286	25	1	UCON55	DNA/TcMar-Tigger	135841406	135841225	ZFAT	135725292	135490031	KHDRBS3	136469700	136668965
99297	89499_at	25					2	LTR14	LTR/ERVK
99349	87519_at	25	19	54156346	54156370	25	1	MER41-int	LTR/ERV1	54155746	54156479	DPRX	54135310	54140263	NLRP12	54327648	54296857
101091	80404_at	25	19	46928188	46928164	25	1	Charlie15b	DNA/hAT-Charlie	46928556	46927861	CCDC8	46916841	46913629	PNMAL1	46974820	46969748
101062	78807_at	25	17	48014054	48014078	25	1	Zaphod	DNA/hAT-Tip100	48013856	48014110	TAC4	47925379	47915671	DLX4	48046334	48052321
101776	68713_at	25	3	120228018	120228042	25	1	MER50-int	LTR/ERV1	120227063	120228333	FSTL1	120170100	120111140	NDUFB4	120315156	120321347
101060	87513_at	25	4	130760	130783	24	1	MSTA	LTR/ERVL-MaLR	130663	131080	ZNF595	53179	88099	ZNF732	299110	264464
99670	70502_at	25					2	MER4A1	LTR/ERV1
99703	90255_at	25	2	172639358	172639382	25	1	L1ME3B	LINE/L1	172638928	172639429	AC068039.1	172567314	172560844	SLC25A12	172864766	172640880
99692	90945_r_at	25	16	66537603	66537579	25	1	L1ME4a	LINE/L1	66537620	66537443	AC132186.1	66519747	66516775	TK2	66586447	66541906
99628	76822_at	25	2	216344876	216344900	25	1	LTR33	LTR/ERVL	216344593	216344986	FN1	216300895	216225163	MREG	216898819	216809213
100858	69621_at	25	X	40731099	40731123	25	1	Tigger16b	DNA/TcMar-Tigger	40730964	40731212	MED14	40595110	40507558	USP9X	40944888	41093672
100896	71406_at	25					2	HERVK-int	LTR/ERVK
100892	85056_r_at	25	2	145901562	145901586	25	1	L1MC1	LINE/L1	145901125	145901678	ZEB2	145282147	145145568	ACVR2A	148602086	148688393
100890	85056_r_at	25	2	145901561	145901585	25	1	L1MC1	LINE/L1	145901125	145901678	ZEB2	145282147	145145568	ACVR2A	148602086	148688393
100891	85056_r_at	25	2	145901560	145901584	25	1	L1MC1	LINE/L1	145901125	145901678	ZEB2	145282147	145145568	ACVR2A	148602086	148688393
100883	90640_at	25	21	37489947	37489923	25	1	Tigger17b	DNA/TcMar-Tigger	37490194	37489500	CBR1	37442239	37445464	CBR3	37507210	37518864
100909	84471_at	25	17	29874698	29874674	25	1	L1MC1	LINE/L1	29874767	29874630	RAB11FIP4	29718642	29865236	AC003101.1	29898161	29902678
100677	87070_at	25	9	81673302	81673326	25	1	Tigger12c	DNA/TcMar-Tigger	81673142	81673375	PSAT1	80912059	80945009	TLE4	82186688	82341658
100707	70539_i_at	25	11	2234752	2234728	25	1	L1MB3	LINE/L1	2235026	2234672	TH	2193107	2185159	ASCL2	2292182	2289725
100748	85625_at	25	14	65714881	65714857	25	1	ERVL-B4-int	LTR/ERVL	65715018	65714780	MAX	65569413	65472892	FUT8	65877310	66210839
101002	79357_at	25	17	71517104	71517128	25	1	L1MB5	LINE/L1	71516941	71517175	SDK2	71640228	71330523	RPL38	72199721	72206794
100959	81856_at	25	X	73219691	73219715	25	1	L1MA7	LINE/L1	73219045	73220370	CHIC1	72783036	72906937	ZCCHC13	73524025	73524868
101051	90772_at	25	3	133386808	133386832	25	1	LTR75	LTR/ERVL	133386482	133386973	TOPBP1	133380737	133317019	TF	133464800	133497850
98018	74331_r_at	25					2	MER75	DNA/PiggyBac
97997	87519_at	25	19	54156433	54156457	25	1	MER41-int	LTR/ERV1	54155746	54156479	DPRX	54135310	54140263	NLRP12	54327648	54296857
97945	72135_at	25	14	76016974	76016950	25	1	MER115	DNA/hAT-Tip100	76017404	76016787	BATF	75988768	76013358	FLVCR2	76044960	76129557
102064	69458_f_at	25	12	59251610	59251586	25	1	HERV17-int	LTR/ERV1	59251922	59246720	RP11-362K2.2	58937907	59206842	LRIG3	59314303	59265931
102015	85687_at	25	5	154089244	154089220	25	1	Charlie3	DNA/hAT-Charlie	154089776	154089186	HAND1	153857824	153854532	LARP1	154092462	154197167
102014	85687_at	25	5	154089245	154089221	25	1	Charlie3	DNA/hAT-Charlie	154089776	154089186	HAND1	153857824	153854532	LARP1	154092462	154197167
102016	85687_at	25	5	154089243	154089219	25	1	Charlie3	DNA/hAT-Charlie	154089776	154089186	HAND1	153857824	153854532	LARP1	154092462	154197167
102007	75655_at	25	8	24721665	24721689	25	1	L2b	LINE/L2	24721614	24721906	ADAM7	24298443	24384483	NEFM	24770525	24776607
102090	84840_at	25	2	35810292	35810268	25	1	MER66-int	LTR/ERV1	35810755	35810098	FAM98A	33824449	33808725	CRIM1	36583069	36778278
102097	91045_at	25					2	LTR3A	LTR/ERVK
102096	91045_at	25					2	LTR3A	LTR/ERVK
102082	71903_i_at	25					2	MER51A	LTR/ERV1
102083	71903_i_at	25					2	MER51A	LTR/ERV1
102089	77993_at	25	12	31883740	31883764	25	1	MER65D	LTR/ERV1	31883698	31883990	AMN1	31882108	31824071	H3F3C	31945175	31944123
102088	77993_at	25	12	31883741	31883765	25	1	MER65D	LTR/ERV1	31883698	31883990	AMN1	31882108	31824071	H3F3C	31945175	31944123
102231	88927_at	25	22	34614611	34614635	25	1	MER39B	LTR/ERV1	34614222	34614856	LARGE	34318829	33668847	ISX	35462129	35483380
100588	72672_at	25	8	121064450	121064474	25	1	L2c	LINE/L2	121064249	121064575	DEPTOR	120885957	121063152	COL14A1	121072019	121384275
100567	79691_r_at	25	1	151770911	151770935	25	1	Charlie5	DNA/hAT-Charlie	151770797	151771172	TDRKH	151763892	151742583	LINGO4	151778630	151772740
99275	86489_at	25	10	73852066	73852042	25	1	Charlie1	DNA/hAT-Charlie	73852085	73851779	SPOCK2	73848790	73818793	ASCC1	73976892	73856278
99238	83753_at	25	3	112032234	112032210	25	1	L1MCb	LINE/L1	112032397	112031782	SLC9C1	112013105	111859734	CD200	112051915	112081659
99237	67340_at	25	9	139828851	139828874	24	1	MLT1A1-int	LTR/ERVL-MaLR	139827449	139829002	TRAF2	139776364	139821059	FBXW5	139839148	139834887
103269	90591_at	25	7	148240699	148240675	25	1	MER63C	DNA/hAT-Blackjack	148241144	148240564	CNTNAP2	145813453	148118090	C7orf33	148287657	148312952
102174	84871_at	25	20	21592055	21592031	25	1	MER5C	DNA/hAT-Charlie	21592153	21591931	NKX2-2	21494664	21491648	PAX1	21686297	21696620
102110	87101_at	25	3	14820623	14820647	25	1	L1MEd	LINE/L1	14820524	14820792	C3orf20	14716606	14814541	FGD5	14860469	14975895
102186	86482_f_at	25	2	86417978	86418001	24	1	AluSc8	SINE/Alu	86417832	86418092	IMMT	86422893	86371055	MRPL35	86426478	86440917
102135	68713_at	25	3	120227952	120227976	25	1	MER50-int	LTR/ERV1	120227063	120228333	FSTL1	120170100	120111140	NDUFB4	120315156	120321347
102130	85687_at	25	5	154089312	154089288	25	1	Charlie3	DNA/hAT-Charlie	154089776	154089186	HAND1	153857824	153854532	LARP1	154092462	154197167
102158	85481_r_at	25	4	128299	128275	25	1	L1M3a	LINE/L1	128546	128195	ZNF595	53179	88099	ZNF732	299110	264464
102162	71701_at	25					2	L1MA4	LINE/L1
104664	88162_at	25	16	53082719	53082695	25	1	LTR33	LTR/ERVL	53082877	53082690	TOX3	52581714	52471917	CHD9	53088945	53363062
104653	90668_g_at	25	20	10298727	10298703	25	1	LTR33	LTR/ERVL	10298973	10298534	SNAP25	10199478	10288066	MKKS	10414870	10385832
102355	81233_s_at	25	4	44021967	44021991	25	1	HAL1	LINE/L1	44021420	44022074	GRXCR1	42895284	43032675	KCTD8	44450824	44175926
102361	77344_at	25	2	101356602	101356626	25	1	MLT1F2	LTR/ERVL-MaLR	101356250	101356777	PDCL3	101179152	101193197	NPAS2	101436614	101613291
103375	68713_at	25	3	120228001	120228025	25	1	MER50-int	LTR/ERV1	120227063	120228333	FSTL1	120170100	120111140	NDUFB4	120315156	120321347
103343	70841_at	25	12	9477314	9477290	25	1	HERVS71-int	LTR/ERV1	9478319	9476337	PZP	9360966	9301436	KLRB1	9760482	9747147
101883	71572_at	25	6	99878280	99878304	25	1	MLT1I-int	LTR/ERVL-MaLR	99878213	99878761	PNISR	99873207	99845927	USP45	99969604	99880190
101845	77365_at	25	7	148240957	148240933	25	1	MER63C	DNA/hAT-Blackjack	148241144	148240564	CNTNAP2	145813453	148118090	C7orf33	148287657	148312952
101865	88633_at	25	4	151591090	151591066	25	1	L1MC4a	LINE/L1	151592060	151591018	MAB21L2	151503077	151505843	RPS3A	152020725	152025804
104534	69245_at	25					2	L1MA2	LINE/L1
104478	88942_at	25	1	201503762	201503786	24	1	L1MB8	LINE/L1	201503734	201503880	CSRP1	201478584	201452658	AC096677.1	201592013	201592738
104483	70841_at	25	12	9477303	9477279	24	1	HERVS71-int	LTR/ERV1	9478319	9476337	PZP	9360966	9301436	KLRB1	9760482	9747147
104481	86806_at	25	19	45219254	45219230	25	1	MIR	SINE/MIR	45219273	45219138	CEACAM16	45202421	45213986	BCL3	45250962	45263301
104409	85056_r_at	25	2	145901559	145901583	25	1	L1MC1	LINE/L1	145901125	145901678	ZEB2	145282147	145145568	ACVR2A	148602086	148688393
104413	85405_at	25	11	61922659	61922683	25	1	L1M5	LINE/L1	61922224	61922942	INCENP	61891445	61920635	SCGB1D1	61957688	61961011
104433	70773_f_at	25	10	98351414	98351438	25	1	LTR66	LTR/ERVL	98350965	98351505	TM9SF3	98347209	98277866	PIK3AP1	98480271	98353069
104424	72771_at	25					2	LTR76	LTR/ERV1
103169	69469_at	25	16	75627893	75627869	25	1	MER74A	LTR/ERVL	75628218	75627695	GABARAPL2	75600249	75611779	ADAT1	75657198	75630879
101970	67340_at	25	9	139829205	139829229	25	1	MLT1A1	LTR/ERVL-MaLR	139829003	139829322	TRAF2	139776364	139821059	FBXW5	139839148	139834887
101962	72141_at	25	16	86754440	86754416	25	1	L1MC4	LINE/L1	86754701	86754025	FOXL1	86609974	86615303	C16orf95	87351022	87117168
101939	73039_at	25	7	141238035	141238059	25	1	L1ME1	LINE/L1	141237793	141238516	TMEM178B	140774032	141180180	AGK	141250989	141355044
101938	73039_at	25	7	141238034	141238058	25	1	L1ME1	LINE/L1	141237793	141238516	TMEM178B	140774032	141180180	AGK	141250989	141355044
101923	83785_at	25	1	107420845	107420869	25	1	LTR21B	LTR/ERV1	107420584	107420988	AMY1C	104293028	104301312	PRMT6	107599267	107601916
101918	79174_at	25	6	159051617	159051641	25	1	MER47A	DNA/TcMar-Tigger	159051545	159051727	AL591025.1	159047471	159049322	DYNLT1	159065771	159057506
103493	71531_at	25	20	23301719	23301695	25	1	LTR1B	LTR/ERV1	23302021	23301259	CD93	23066977	23059986	AL096677.1	23334066	23330015
103497	73420_at	25	13	23475501	23475525	25	1	MER4-int	LTR/ERV1	23475114	23476495	FGF9	22245522	22278637	SGCG	23755091	23899304
104891	80976_at	25	1	227866657	227866681	25	1	Harlequin-int	LTR/ERV1	227866587	227866880	ZNF678	227751236	227847594	SNAP47	227916240	227968927
105604	67340_at	25	9	139829179	139829203	25	1	MLT1A1	LTR/ERVL-MaLR	139829003	139829322	TRAF2	139776364	139821059	FBXW5	139839148	139834887
104686	85896_at	25	2	113618471	113618495	25	1	MER4-int	LTR/ERV1	113617978	113620655	IL1B	113594480	113587328	IL37	113670548	113676459
104765	79711_at	25	15	26379720	26379744	25	1	L1ME3B	LINE/L1	26378293	26379905	ATP10A	26110317	25922420	GABRB3	27184686	26788693
104775	71674_at	25	5	131701014	131700990	25	1	LTR32	LTR/ERVL	131701198	131700912	SLC22A4	131630136	131679899	SLC22A5	131705444	131731306
104725	89309_at	25	11	88150987	88151011	25	1	MLT1E2	LTR/ERVL-MaLR	88150787	88151321	CTSC	88070955	88026760	GRM5	88799113	88237744
104754	83319_f_at	25	10	91647956	91647980	25	1	LTR8B	LTR/ERV1	91647760	91648565	KIF20B	91461367	91534700	HTR7	92617671	92500578
103052	70447_at	25	21	43890760	43890784	25	1	Arthur1B	DNA/hAT-Tip100	43890438	43890878	UBASH3A	43824008	43867791	RSPH1	43916464	43892596
103615	69105_at	25	12	87725718	87725742	25	1	MLT1F2	LTR/ERVL-MaLR	87725520	87726017	MGAT4C	87232681	86372516	C12orf50	88427814	88373816
103627	91888_at	25	12	127218942	127218918	25	1	MER68	LTR/ERVL	127219243	127218694	TMEM132B	125671382	126146917	TMEM132C	128751948	129192460
105700	83819_at	25	7	98619519	98619543	25	1	L1M4c	LINE/L1	98618113	98619704	TRRAP	98475556	98610866	SMURF1	98741723	98625061
105724	74171_at	25	6	158724011	158723987	25	1	HERVK11-int	LTR/ERVK	158724276	158719596	GTF2H5	158589384	158615020	TULP4	158733692	158932860
105667	75332_at	25					2	MLT1A1	LTR/ERVL-MaLR
105666	69074_g_at	25	20	21206862	21206886	25	1	MER102a	DNA/hAT-Charlie	21206771	21206964	RALGAPA2	20693266	20370196	XRN2	21283942	21370463
105914	68309_at	25	15	82318670	82318646	25	1	MLT1D	LTR/ERVL-MaLR	82318804	82318284	TMC3	81666554	81623558	MEX3B	82338482	82334119
104869	81614_at	25					2	Harlequin-int	LTR/ERV1
105730	74164_at	25	8	95472873	95472849	25	1	MLT1D	LTR/ERVL-MaLR	95473310	95472805	FSBP	95449180	95390605	KIAA1429	95565757	95499921
105758	79171_r_at	25	6	117069460	117069436	25	1	L1MC5	LINE/L1	117069805	117069273	KPNA5	117002350	117063029	FAM162B	117086886	117073363
105932	83052_at	25	1	155540302	155540326	25	1	MER44D	DNA/TcMar-Tigger	155540093	155540669	ASH1L	155532598	155305059	MSTO1	155579979	155718153
105994	68580_at	25	7	29682168	29682144	25	1	HERVS71-int	LTR/ERV1	29683743	29676541	PRR15	29603427	29606911	WIPF3	29846102	29956682
106000	67057_r_at	25	8	11861556	11861532	25	1	L2	LINE/L2	11861761	11861336	DEFB134	11853821	11850692	RP11-481A20.11	11873043	11870545
106128	79845_at	25	2	23597763	23597739	25	1	L3	LINE/CR1	23597975	23597030	TDRD15	21346789	21366144	KLHL29	23608088	23931481
106196	75253_at	25	5	97604512	97604536	25	1	L1MA3	LINE/L1	97603152	97604846	RIOK2	96518964	96496571	RGMB	98104354	98134347
106103	78335_r_at	25	5	108061779	108061755	25	1	Tigger16a	DNA/TcMar-Tigger	108061835	108061699	FBXL17	107717799	107194736	FER	108083523	108532542
106048	88334_f_at	25	2	209947021	209947045	24	1	HERVH-int	LTR/ERV1	209946331	209948056	PTH2R	209224438	209719227	MAP2	210288782	210598842
106089	86482_f_at	25	3	102883240	102883216	24	1	AluSc8	SINE/Alu	102883381	102883079	ZPLD1	101818088	102198685	ALCAM	105085753	105295744
106887	71329_r_at	25	16	30928425	30928401	25	1	HAL1b	LINE/L1	30928445	30928299	CTF1	30907928	30914881	FBXL19	30934376	30960104
106962	74331_r_at	25	17	66161008	66161032	25	1	MER75	DNA/PiggyBac	66160701	66161127	KPNA2	66031635	66042958	AMZ2	66243715	66253297
106961	74328_f_at	25	17	66161009	66161033	25	1	MER75	DNA/PiggyBac	66160701	66161127	KPNA2	66031635	66042958	AMZ2	66243715	66253297
106228	67057_r_at	25					2	L2	LINE/L2
106900	90314_at	25					2	LTR51	LTR/ERV1
106907	84788_at	25	2	114785389	114785413	25	1	MLT1J-int	LTR/ERVL-MaLR	114785229	114785520	ACTR3	114647537	114720173	DPP10	115199876	116603328
106888	71329_r_at	25	16	30928424	30928400	25	1	HAL1b	LINE/L1	30928445	30928299	CTF1	30907928	30914881	FBXL19	30934376	30960104
107255	68284_at	25	15	51052385	51052361	25	1	MLT1A	LTR/ERVL-MaLR	51052455	51052259	SPPL2A	51058005	50999506	AP4E1	51200869	51298097
107268	78852_at	25					2	HERVH-int	LTR/ERV1
107230	90670_at	25	20	10298873	10298849	25	1	LTR33	LTR/ERVL	10298973	10298534	SNAP25	10199478	10288066	MKKS	10414870	10385832
107096	72135_at	25	14	76017170	76017146	25	1	MER115	DNA/hAT-Tip100	76017404	76016787	BATF	75988768	76013358	FLVCR2	76044960	76129557
107090	88334_f_at	25					2	HERVH-int	LTR/ERV1
107137	67090_at	25	15	31170892	31170916	25	1	MLT1A0	LTR/ERVL-MaLR	31170702	31170930	ARHGAP11B	30916697	31060329	FAN1	31196055	31235311
107084	69758_r_at	25	8	100019461	100019485	25	1	MER112	DNA/hAT-Charlie	100019342	100019558	OSR2	99956631	99964332	VPS13B	100025494	100889808
107085	69758_r_at	25	8	100019459	100019483	25	1	MER112	DNA/hAT-Charlie	100019342	100019558	OSR2	99956631	99964332	VPS13B	100025494	100889808
107089	88334_f_at	25					2	HERVH-int	LTR/ERV1
109669	85481_r_at	25	4	128306	128282	25	1	L1M3a	LINE/L1	128546	128195	ZNF595	53179	88099	ZNF732	299110	264464
109664	85480_at	25	3	170773729	170773705	25	1	L2a	LINE/L2	170774074	170773551	SLC2A2	170744539	170714137	TNIK	171178197	170779128
109693	69357_at	25	6	116765936	116765960	25	1	MLT1A0	LTR/ERVL-MaLR	116765706	116766071	TSPYL1	116601066	116597741	FAM26F	116782533	116784934
109690	84949_i_at	25	20	2078826	2078802	25	1	L1ME2	LINE/L1	2078862	2078726	PDYN	1974732	1959403	STK35	2082257	2157684
109689	84949_i_at	25	20	2078827	2078803	25	1	L1ME2	LINE/L1	2078862	2078726	PDYN	1974732	1959403	STK35	2082257	2157684
108446	72135_at	25	14	76016989	76016965	25	1	MER115	DNA/hAT-Tip100	76017404	76016787	BATF	75988768	76013358	FLVCR2	76044960	76129557
108476	84756_at	25	1	10250082	10250058	25	1	MLT1G1	LTR/ERVL-MaLR	10250122	10249885	UBE4B	10092890	10241297	KIF1B	10270863	10441661
108492	77258_s_at	25	17	21761020	21760996	25	1	ALR/Alpha	Satellite/centr	21766005	21758659	UBBP4	21729601	21731762	MTRNR2L1	22022437	22023991
108493	77258_s_at	25	17	21761019	21760995	25	1	ALR/Alpha	Satellite/centr	21766005	21758659	UBBP4	21729601	21731762	MTRNR2L1	22022437	22023991
108432	71237_at	25	22	26912759	26912735	25	1	MLT1F	LTR/ERVL-MaLR	26912806	26912412	TFIP11	26908471	26887191	TPST2	26992681	26921458
108184	84097_r_at	25	X	149200302	149200326	25	1	L1MC4a	LINE/L1	149200081	149200419	CXorf40B	149107029	149097745	MAMLD1	149529689	149682448
107508	92157_r_at	25	3	128229294	128229318	25	1	L1MB7	LINE/L1	128228902	128229397	GATA2	128212028	128198270	C3orf27	128294929	128290843
108207	87774_at	25	1	87785955	87785931	25	1	MLT1E1A	LTR/ERVL-MaLR	87786218	87785748	HS2ST1	87380331	87634884	LMO4	87794151	87812788
107477	70502_at	25					2	MER4A1	LTR/ERV1
108611	78042_f_at	25					2	HERVS71-int	LTR/ERV1
108612	78042_f_at	25					2	HERVS71-int	LTR/ERV1
108687	90432_at	25	1	211594015	211594039	25	1	Tigger4	DNA/TcMar-Tigger	211593622	211595480	TRAF5	211499957	211548288	RD3	211666259	211649864
108688	90432_at	25	1	211594016	211594040	25	1	Tigger4	DNA/TcMar-Tigger	211593622	211595480	TRAF5	211499957	211548288	RD3	211666259	211649864
108635	67882_at	25	8	2491900	2491924	25	1	L1M4a1	LINE/L1	2491851	2492586	MYOM2	1993155	2113475	CSMD1	4852494	2792875
107457	78075_at	25	18	32898663	32898687	25	1	HERV35I-int	LTR/ERV1	32898564	32900807	ZSCAN30	32870196	32831032	ZNF24	32925446	32912176
107405	87696_at	25	18	77149190	77149214	25	1	L1M4b	LINE/L1	77147822	77149889	ATP9B	76829285	77138283	NFATC1	77155856	77289325
107411	78807_at	25	17	48013867	48013891	25	1	Zaphod	DNA/hAT-Tip100	48013856	48014110	TAC4	47925379	47915671	DLX4	48046334	48052321
108588	91339_at	25	15	40359547	40359571	25	1	Charlie2b	DNA/hAT-Charlie	40359314	40359799	SRP14	40331389	40327940	BMF	40401093	40380091
108236	68394_at	25	10	102139615	102139639	25	1	Charlie1a	DNA/hAT-Charlie	102139388	102139739	SCD	102106881	102124591	WNT8B	102222798	102243501
107045	85480_at	25	3	170773715	170773691	25	1	L2a	LINE/L2	170774074	170773551	SLC2A2	170744539	170714137	TNIK	171178197	170779128
107059	85697_at	25					2	MLT1A0	LTR/ERVL-MaLR
109770	71982_r_at	25	3	168610490	168610514	25	1	L1M7	LINE/L1	168610333	168610717	GOLIM4	167813763	167726465	MECOM	169381406	168801287
109803	84097_r_at	25	X	149200266	149200290	25	1	L1MC4a	LINE/L1	149200081	149200419	CXorf40B	149107029	149097745	MAMLD1	149529689	149682448
109817	70803_r_at	25	11	130237785	130237809	25	1	L1ME4b	LINE/L1	130237511	130237830	ZBTB44	130184581	130096572	ADAMTS8	130298888	130274820
109812	73681_at	25	15	40984177	40984153	25	1	MLT1O	LTR/ERVL-MaLR	40984220	40984116	CASC5	40886218	40956540	RAD51	40986972	41024354
109842	91204_at	25					2	L1ME2	LINE/L1
108785	78807_at	25	17	48013894	48013918	25	1	Zaphod	DNA/hAT-Tip100	48013856	48014110	TAC4	47925379	47915671	DLX4	48046334	48052321
108728	88096_at	25	7	10475607	10475583	25	1	Tigger15a	DNA/TcMar-Tigger	10475691	10475421	NXPH1	8473585	8792593	NDUFA4	10979883	10971578
108727	79395_at	25	1	84297373	84297349	25	1	LOR1b	LTR/ERV1	84297566	84297228	LPHN2	81771845	82458120	TTLL7	84464833	84330711
108736	90443_at	25	15	42078069	42078093	25	1	L1ME4a	LINE/L1	42077943	42078547	AC073657.1	42076229	42073346	JMJD7	42120283	42129779
109443	70447_at	25	21	43890502	43890526	25	1	Arthur1B	DNA/hAT-Tip100	43890438	43890878	UBASH3A	43824008	43867791	RSPH1	43916464	43892596
107312	67882_at	25	8	2492300	2492324	25	1	L1M4a1	LINE/L1	2491851	2492586	MYOM2	1993155	2113475	CSMD1	4852494	2792875
107303	68090_at	25	4	75052018	75052042	25	1	L1ME1	LINE/L1	75050897	75052837	AC093677.1	75024085	75023327	EPGN	75174190	75181024
107274	91270_at	25	6	11180975	11180951	25	1	L1ME1	LINE/L1	11181809	11180832	ERVFRD-1	11111965	11102722	NEDD9	11382581	11183531
107342	76822_at	25	2	216344801	216344825	25	1	LTR33	LTR/ERVL	216344593	216344986	FN1	216300895	216225163	MREG	216898819	216809213
107338	90788_at	25	10	112324374	112324350	25	1	LTR45C	LTR/ERV1	112324633	112324121	DUSP5	112257596	112271302	SMC3	112327449	112364394
107330	90917_r_at	25					2	HERV1_LTRa	LTR/ERV1
111043	79366_at	25	9	106905583	106905607	25	1	MER70-int	LTR/ERVL	106904901	106905740	SMC2	106856541	106903698	OR13F1	107266455	107267547
111094	91583_at	25	15	67161644	67161668	25	1	L1MEf	LINE/L1	67160878	67161869	SMAD6	66994566	67074338	SMAD3	67356101	67487533
112271	91045_at	25					2	LTR3A	LTR/ERVK
112317	77457_at	25	4	137718039	137718015	25	1	ERVL-E-int	LTR/ERVL	137718416	137717869	PABPC4L	135122903	135117488	PCDH18	138453648	138440072
112312	79357_at	25	17	71517146	71517170	25	1	L1MB5	LINE/L1	71516941	71517175	SDK2	71640228	71330523	RPL38	72199721	72206794
112280	84756_at	25	1	10249957	10249933	25	1	MLT1G1	LTR/ERVL-MaLR	10250122	10249885	UBE4B	10092890	10241297	KIF1B	10270863	10441661
112321	67573_at	25					2	MSTB2	LTR/ERVL-MaLR
112291	88414_at	25	X	129736227	129736251	25	1	MLT1G1	LTR/ERVL-MaLR	129735917	129736382	RBMX2	129535943	129547317	ENOX2	130037208	129757350
109983	75943_at	25					2	MER92B	LTR/ERV1
109982	75943_at	25					2	MER92B	LTR/ERV1
110012	72224_at	25	1	176420116	176420140	25	1	LTR16A2	LTR/ERVL	176419805	176420151	RFWD2	176176629	175913967	PAPPA2	176432307	176814735
109978	85719_at	25	6	4495831	4495855	25	1	L1ME4c	LINE/L1	4495693	4496078	ECI2	4135831	4115923	CDYL	4706393	4955785
109993	77153_at	25	13	85686239	85686215	25	1	Charlie2a	DNA/hAT-Charlie	85686308	85685430	SLITRK1	84456528	84451344	SLITRK6	86373623	86366925
109518	69621_at	25	X	40731118	40731142	25	1	Tigger16b	DNA/TcMar-Tigger	40730964	40731212	MED14	40595110	40507558	USP9X	40944888	41093672
109500	74328_f_at	25	17	66160838	66160862	25	1	MER75	DNA/PiggyBac	66160701	66161127	KPNA2	66031635	66042958	AMZ2	66243715	66253297
109537	87101_at	25	3	14820346	14820370	25	1	L1MEh	LINE/L1	14820097	14820466	C3orf20	14716606	14814541	FGD5	14860469	14975895
109538	77240_at	25	17	7780991	7780967	25	1	L1ME3G	LINE/L1	7781132	7780864	CYB5D1	7761064	7765600	CHD3	7788124	7816078
109539	77240_at	25	17	7780990	7780966	25	1	L1ME3G	LINE/L1	7781132	7780864	CYB5D1	7761064	7765600	CHD3	7788124	7816078
108359	68114_at	25	16	14413753	14413777	25	1	LTR85a	LTR/Gypsy?	14413744	14413955	MKL2	14165178	14360630	PARN	14726585	14529558
108386	72141_at	25	16	86754369	86754345	25	1	L1MC4	LINE/L1	86754701	86754025	FOXL1	86609974	86615303	C16orf95	87351022	87117168
108392	68713_at	25	3	120227965	120227989	25	1	MER50-int	LTR/ERV1	120227063	120228333	FSTL1	120170100	120111140	NDUFB4	120315156	120321347
113614	72135_at	25	14	76016998	76016974	25	1	MER115	DNA/hAT-Tip100	76017404	76016787	BATF	75988768	76013358	FLVCR2	76044960	76129557
113579	85154_at	25	16	63788628	63788652	25	1	L1MA4	LINE/L1	63788567	63789949	CDH8	62070939	61681146	CDH11	65160015	64977656
113663	76560_r_at	25	6	91067089	91067113	25	1	L1ME4a	LINE/L1	91066756	91067512	BACH2	91006627	90636248	MAP3K7	91296764	91223292
109866	81975_at	25	3	46958603	46958579	25	1	L1MD2	LINE/L1	46958651	46958471	AC109583.1	46930171	46927699	CCDC12	47023500	46963216
109867	88927_at	25	22	34614525	34614549	25	1	MER39B	LTR/ERV1	34614222	34614856	LARGE	34318829	33668847	ISX	35462129	35483380
109887	75602_s_at	25					2	MER66-int	LTR/ERV1
109944	71536_at	25					2	MER41B	LTR/ERV1
109869	78310_at	25	21	15416473	15416497	25	1	L1MEc	LINE/L1	15416323	15416711	AL050303.1	15053459	15051621	LIPI	15583166	15481134
114954	85896_at	25					2	MER4-int	LTR/ERV1
114953	85896_at	25					2	MER4-int	LTR/ERV1
110896	69845_r_at	25	1	51478740	51478764	25	1	L1ME3	LINE/L1	51478725	51478854	CDKN2C	51426417	51440305	C1orf185	51567906	51613752
110989	70841_at	25	18	47932679	47932703	24	1	HERVS71-int	LTR/ERV1	47931642	47934256	SKA1	47901365	47920543	MAPK4	48086448	48258194
110904	76030_r_at	25					2	ERVL-B4-int	LTR/ERVL
112085	74171_at	25	6	158723900	158723876	25	1	HERVK11-int	LTR/ERVK	158724276	158719596	GTF2H5	158589384	158615020	TULP4	158733692	158932860
112095	85719_at	25	6	4495811	4495835	25	1	L1ME4c	LINE/L1	4495693	4496078	ECI2	4135831	4115923	CDYL	4706393	4955785
112039	76418_at	25	2	169772336	169772312	25	1	MLT1J	LTR/ERVL-MaLR	169772365	169772022	G6PC2	169757750	169766505	ABCB11	169887832	169779448
112476	70977_at	25	10	75540646	75540622	25	1	L2a	LINE/L2	75540663	75540381	FUT11	75532049	75538821	CHCHD1	75541805	75543410
110736	83674_at	25	13	91774103	91774079	25	1	Kanga1a	DNA/TcMar-Tc2	91774461	91773751	SLITRK5	88324870	88331868	GPC5	92050929	93519490
110061	75833_at	25	22	46289627	46289651	25	1	BLACKJACK	DNA/hAT-Blackjack	46289373	46290523	ATXN10	46067678	46241187	WNT7B	46373009	46316242
110776	69245_at	25					2	L1MA2	LINE/L1
110071	81614_at	25					2	Harlequin-int	LTR/ERV1
112408	79049_at	25	3	72148108	72148084	25	1	LTR16A	LTR/ERVL	72148184	72147862	PROK2	71834357	71820807	RYBP	72496069	72423744
112420	71761_at	25	11	64272618	64272642	25	1	MER70B	LTR/ERVL	64272476	64272905	AP003774.4	64216546	64219126	SLC22A11	64323098	64340347
112570	81237_at	25					2	Tigger3c	DNA/TcMar-Tigger
112538	83753_at	25	3	112032288	112032264	25	1	L1MCb	LINE/L1	112032397	112031782	SLC9C1	112013105	111859734	CD200	112051915	112081659
112621	79369_at	25	15	31515264	31515240	25	1	MER8	DNA/TcMar-Tigger	31515284	31515217	TRPM1	31453476	31293264	KLF13	31619058	31727868
113732	76823_at	25	6	32770382	32770358	25	1	L1ME1	LINE/L1	32770924	32770085	HLA-DQB2	32731311	32723875	HLA-DOB	32784825	32780540
113684	75399_at	25	17	7962182	7962206	25	1	HERVK-int	LTR/ERVK	7962114	7965219	ALOX15B	7942335	7952452	ALOX12B	7991021	7975954
113324	88162_at	25	16	53082863	53082839	25	1	LTR33	LTR/ERVL	53082877	53082690	TOX3	52581714	52471917	CHD9	53088945	53363062
111126	88233_f_at	25					2	AluSc8	SINE/Alu
111125	88233_f_at	25					2	AluSc8	SINE/Alu
111189	72731_r_at	25	22	24779152	24779176	25	1	L1MEg	LINE/L1	24778866	24779204	SPECC1L	24666786	24838324	ADORA2A	24813847	24838328
111183	73595_at	25					2	MER4-int	LTR/ERV1
111186	86477_at	25	22	44999446	44999422	25	1	MLT1B	LTR/ERVL-MaLR	44999639	44999244	LDOC1L	44894178	44888452	PRR5	45064593	45133561
110801	77177_at	25	6	156030665	156030689	25	1	MER90a	LTR/ERV1	156030530	156031022	NOX3	155777037	155716504	ARID1B	157099063	157530401
110881	84471_at	25					2	L1MC1	LINE/L1
110882	79174_at	25	6	159051631	159051655	25	1	MER47A	DNA/TcMar-Tigger	159051545	159051727	AL591025.1	159047471	159049322	DYNLT1	159065771	159057506
110797	89046_at	25	21	48003742	48003766	25	1	MSTD	LTR/ERVL-MaLR	48003451	48003833	DIP2A	47878812	47989926	S100B	48025121	48018875
110852	73681_at	25	15	40984170	40984146	25	1	MLT1O	LTR/ERVL-MaLR	40984220	40984116	CASC5	40886218	40956540	RAD51	40986972	41024354
110833	88096_at	25	7	10475600	10475576	25	1	Tigger15a	DNA/TcMar-Tigger	10475691	10475421	NXPH1	8473585	8792593	NDUFA4	10979883	10971578
109592	87519_at	25	19	54156447	54156471	25	1	MER41-int	LTR/ERV1	54155746	54156479	DPRX	54135310	54140263	NLRP12	54327648	54296857
109581	67057_r_at	25					2	L2	LINE/L2
112025	87774_at	25	1	87786082	87786058	25	1	MLT1E1A	LTR/ERVL-MaLR	87786218	87785748	HS2ST1	87380331	87634884	LMO4	87794151	87812788
111322	90443_at	25	15	42078086	42078110	25	1	L1ME4a	LINE/L1	42077943	42078547	AC073657.1	42076229	42073346	JMJD7	42120283	42129779
111334	77153_at	25	13	85686087	85686063	25	1	Charlie2a	DNA/hAT-Charlie	85686308	85685430	SLITRK1	84456528	84451344	SLITRK6	86373623	86366925
114643	69857_at	25	10	54732548	54732524	25	1	LTR47A	LTR/ERVL	54732703	54732299	MBL2	54531460	54525140	PCDH15	57387702	55562531
111273	70887_at	25	8	38553197	38553173	25	1	MLT1I	LTR/ERVL-MaLR	38553273	38553138	C8orf86	38386180	38368352	TACC1	38585704	38710546
111265	75253_at	25	5	97604221	97604245	25	1	L1MA3	LINE/L1	97603152	97604846	RIOK2	96518964	96496571	RGMB	98104354	98134347
111214	90547_at	25					2	L2a	LINE/L2
111293	81448_at	25	7	158774262	158774286	25	1	MER41D	LTR/ERV1	158774064	158774594	WDR60	158649269	158749438	VIPR2	158937649	158820866
113465	69758_r_at	25	8	100019396	100019420	25	1	MER112	DNA/hAT-Charlie	100019342	100019558	OSR2	99956631	99964332	VPS13B	100025494	100889808
114844	80593_g_at	25	5	126600315	126600291	25	1	MLT1K	LTR/ERVL-MaLR	126600399	126600091	C5orf63	126409184	126378250	MEGF10	126626523	126801429
114833	70773_f_at	25					2	LTR66	LTR/ERVL
113913	79786_at	25	6	166730894	166730918	25	1	LTR14B	LTR/ERVK	166730779	166731141	PRR18	166721936	166719168	SFT2D1	166756079	166733216
114602	88096_at	25	7	10475482	10475458	25	1	Tigger15a	DNA/TcMar-Tigger	10475691	10475421	NXPH1	8473585	8792593	NDUFA4	10979883	10971578
114581	71237_at	25	22	26912715	26912691	25	1	MLT1F	LTR/ERVL-MaLR	26912806	26912412	TFIP11	26908471	26887191	TPST2	26992681	26921458
112215	74171_at	25	6	158724180	158724156	25	1	HERVK11-int	LTR/ERVK	158724276	158719596	GTF2H5	158589384	158615020	TULP4	158733692	158932860
115108	81467_r_at	25	3	121678156	121678180	25	1	L1M1	LINE/L1	121677963	121680069	SLC15A2	121612936	121662949	ILDR1	121741051	121706170
115101	81618_at	25	8	67113033	67113057	25	1	FordPrefect	DNA/hAT-Tip100	67111916	67113233	CRH	67090960	67088620	RRS1	67341263	67342966
115077	78732_f_at	25					2	PABL_A-int	LTR/ERV1
115060	87945_at	25	14	70718191	70718215	25	1	LTR89	LTR/ERVL?	70717971	70718360	SLC8A3	70655787	70510934	COX16	70826448	70791798
115059	87945_at	25	14	70718189	70718213	25	1	LTR89	LTR/ERVL?	70717971	70718360	SLC8A3	70655787	70510934	COX16	70826448	70791798
115030	67882_at	25	8	2492322	2492346	25	1	L1M4a1	LINE/L1	2491851	2492586	MYOM2	1993155	2113475	CSMD1	4852494	2792875
115029	67882_at	25	8	2492324	2492348	25	1	L1M4a1	LINE/L1	2491851	2492586	MYOM2	1993155	2113475	CSMD1	4852494	2792875
113826	70887_at	25	8	38558363	38558339	25	1	MLT1K	LTR/ERVL-MaLR	38558395	38558181	C8orf86	38386180	38368352	TACC1	38585704	38710546
113838	76081_at	25	1	53804594	53804618	25	1	L1ME3F	LINE/L1	53803960	53804832	LRP8	53793742	53711217	DMRTB1	53925072	53933161
114757	90826_at	25	4	6241384	6241408	25	1	MIR	SINE/MIR	6241294	6241488	JAKMIP1	6202318	6027926	WFS1	6271576	6304992
114816	86307_at	25	3	123425805	123425829	25	1	MLT1F1	LTR/ERVL-MaLR	123425739	123426277	MYLK	123603178	123328896	CCDC14	123680564	123616152
117436	70539_i_at	25	11	2234764	2234740	25	1	L1MB3	LINE/L1	2235026	2234672	TH	2193107	2185159	ASCL2	2292182	2289725
115888	72771_at	25					2	LTR76	LTR/ERV1
115929	85154_at	25	16	63788914	63788938	25	1	L1MA4	LINE/L1	63788567	63789949	CDH8	62070939	61681146	CDH11	65160015	64977656
117273	69469_at	25	16	75627810	75627786	25	1	MER74A	LTR/ERVL	75628218	75627695	GABARAPL2	75600249	75611779	ADAT1	75657198	75630879
117270	85480_at	25	3	170773827	170773803	25	1	L2a	LINE/L2	170774074	170773551	SLC2A2	170744539	170714137	TNIK	171178197	170779128
117353	68990_at	25	12	8821307	8821331	25	1	MLT1F2	LTR/ERVL-MaLR	8821037	8821531	MFAP5	8815484	8789942	RIMKLB	8834196	8935691
116246	76418_at	25	2	169772283	169772259	25	1	MLT1J	LTR/ERVL-MaLR	169772365	169772022	G6PC2	169757750	169766505	ABCB11	169887832	169779448
116222	80028_at	25					2	LTR26C	LTR/ERV1
116197	69245_at	25					2	L1MA2	LINE/L1
116081	88096_at	25	7	10475609	10475585	25	1	Tigger15a	DNA/TcMar-Tigger	10475691	10475421	NXPH1	8473585	8792593	NDUFA4	10979883	10971578
116144	87938_at	25	3	159470771	159470747	25	1	L1ME4a	LINE/L1	159470839	159470624	IQCJ	158680717	158984096	SCHIP1	159557650	159615149
116317	79515_at	25	11	45846897	45846921	25	1	MER89	LTR/ERV1	45846753	45847206	SLC35C1	45825623	45834566	CRY2	45868669	45904798
116314	90062_r_at	25	7	66004512	66004488	25	1	MER4C	LTR/ERV1	66004608	66004440	AC008267.1	65939543	65940709	KCTD7	66093868	66276446
116295	91204_at	25					2	L1ME2	LINE/L1
116265	82093_at	25	6	70161276	70161252	25	1	MER52A	LTR/ERV1	70161538	70160976	BAI3	69345259	70099403	LMBRD1	70507003	70385694
117552	83319_f_at	25	10	91647952	91647976	25	1	LTR8B	LTR/ERV1	91647760	91648565	KIF20B	91461367	91534700	HTR7	92617671	92500578
117522	73158_at	25	3	196972914	196972890	25	1	HERVIP10F-int	LTR/ERV1	196973694	196971425	DLG1	197026171	196769431	BDH1	197300194	197236654
117521	69357_at	25	6	116765927	116765951	25	1	MLT1A0	LTR/ERVL-MaLR	116765706	116766071	TSPYL1	116601066	116597741	FAM26F	116782533	116784934
117566	71406_at	25					2	HERVK-int	LTR/ERVK
116006	85476_at	25	8	135841305	135841281	25	1	UCON55	DNA/TcMar-Tigger	135841406	135841225	ZFAT	135725292	135490031	KHDRBS3	136469700	136668965
116019	69758_r_at	25	8	100019525	100019549	25	1	MER112	DNA/hAT-Charlie	100019342	100019558	OSR2	99956631	99964332	VPS13B	100025494	100889808
115996	76673_at	25	21	20867849	20867873	25	1	MER70A	LTR/ERVL	20867603	20868041	TMPRSS15	19858197	19641433	NCAM2	22370633	22915650
117147	86806_at	25					2	MSTA	LTR/ERVL-MaLR
117153	89499_at	25					2	LTR14	LTR/ERVK
118526	85480_at	25	3	170773830	170773806	25	1	L2a	LINE/L2	170774074	170773551	SLC2A2	170744539	170714137	TNIK	171178197	170779128
118496	68690_r_at	25	15	72616825	72616801	25	1	L1MDa	LINE/L1	72617448	72616605	CELF6	72612470	72559087	HEXA	72668817	72635775
118467	84788_at	25	2	114785378	114785402	25	1	MLT1J-int	LTR/ERVL-MaLR	114785229	114785520	ACTR3	114647537	114720173	DPP10	115199876	116603328
118468	84788_at	25	2	114785377	114785401	25	1	MLT1J-int	LTR/ERVL-MaLR	114785229	114785520	ACTR3	114647537	114720173	DPP10	115199876	116603328
118449	86489_at	25	10	73852015	73851991	25	1	Charlie1	DNA/hAT-Charlie	73852085	73851779	SPOCK2	73848790	73818793	ASCC1	73976892	73856278
116383	78206_at	25					2	LTR8B	LTR/ERV1
116457	75625_at	25					2	MER52A	LTR/ERV1
117712	90945_r_at	25	16	66537544	66537520	25	1	L1ME4a	LINE/L1	66537620	66537443	AC132186.1	66519747	66516775	TK2	66586447	66541906
117739	73319_i_at	25	12	124576655	124576679	25	1	MIR	SINE/MIR	124576597	124576679	ZNF664	124456392	124499986	FAM101A	124773710	124800570
117616	79654_at	25	1	5912435	5912411	25	1	MLT1H	LTR/ERVL-MaLR	5912736	5912373	AJAP1	4714792	4843850	NPHP4	6052533	5922871
117682	77490_at	25					2	Kanga1a	DNA/TcMar-Tc2
117681	92164_at	25	1	150697656	150697632	25	1	MIR3	SINE/MIR	150697698	150697613	HORMAD1	150693364	150670536	CTSS	150738433	150702551
117680	92164_at	25	1	150697657	150697633	25	1	MIR3	SINE/MIR	150697698	150697613	HORMAD1	150693364	150670536	CTSS	150738433	150702551
118615	80357_at	25					2	L1MEc	LINE/L1
118619	91239_f_at	25	X	118592926	118592950	25	1	MLT1E2	LTR/ERVL-MaLR	118592751	118593183	SLC25A43	118533023	118588441	SLC25A5	118602363	118605282
118620	91239_f_at	25	X	118592927	118592951	25	1	MLT1E2	LTR/ERVL-MaLR	118592751	118593183	SLC25A43	118533023	118588441	SLC25A5	118602363	118605282
118621	91239_f_at	25	X	118592928	118592952	25	1	MLT1E2	LTR/ERVL-MaLR	118592751	118593183	SLC25A43	118533023	118588441	SLC25A5	118602363	118605282
118675	69758_r_at	25	8	100019388	100019412	25	1	MER112	DNA/hAT-Charlie	100019342	100019558	OSR2	99956631	99964332	VPS13B	100025494	100889808
118680	88104_at	25	12	42721565	42721589	25	1	L2c	LINE/L2	42721213	42721603	ZCRB1	42719920	42705880	PRICKLE1	42984157	42852140
118693	88414_at	25	X	129736191	129736215	25	1	MLT1G1	LTR/ERVL-MaLR	129735917	129736382	RBMX2	129535943	129547317	ENOX2	130037208	129757350
118699	84986_at	25	13	25103109	25103133	25	1	LTR8A	LTR/ERV1	25102621	25103326	PARP4	25086948	24995064	ATP12A	25254549	25285921
118742	81001_r_at	25	6	16113771	16113795	25	1	L1MC4	LINE/L1	16112569	16113847	DTNBP1	15663289	15523032	MYLIP	16129356	16148479
118800	86157_f_at	25					2	MER61-int	LTR/ERV1
118801	86157_f_at	25					2	MER61-int	LTR/ERV1
118753	76370_at	25	2	12006368	12006392	25	1	LTR16A1	LTR/ERVL	12006070	12006453	LPIN1	11817721	11967535	TRIB2	12857015	12882860
118883	78335_r_at	25	5	108061768	108061744	25	1	Tigger16a	DNA/TcMar-Tigger	108061835	108061699	FBXL17	107717799	107194736	FER	108083523	108532542
118911	67059_at	25	2	146326931	146326907	25	1	ERV3-16A3_I-int	LTR/ERVL	146327509	146326550	ZEB2	145282147	145145568	ACVR2A	148602086	148688393
118919	87938_at	25	3	159470711	159470687	25	1	L1ME4a	LINE/L1	159470839	159470624	IQCJ	158680717	158984096	SCHIP1	159557650	159615149
118881	70803_r_at	25	11	130237582	130237606	25	1	L1ME4b	LINE/L1	130237511	130237830	ZBTB44	130184581	130096572	ADAMTS8	130298888	130274820
118862	72731_r_at	25	22	24779123	24779147	25	1	L1MEg	LINE/L1	24778866	24779204	SPECC1L	24666786	24838324	ADORA2A	24813847	24838328
118864	74328_f_at	25	17	66160876	66160900	25	1	MER75	DNA/PiggyBac	66160701	66161127	KPNA2	66031635	66042958	AMZ2	66243715	66253297
119694	86603_at	25	11	13013231	13013207	25	1	Ricksha_a	DNA/MULE-MuDR	13013494	13012936	TEAD1	12695969	12966298	ARNTL	13298199	13408813
119802	74013_at	25	11	117874438	117874414	25	1	L2a	LINE/L2	117874571	117874380	IL10RA	117857063	117872196	TMPRSS4	117947753	117992605
119836	76030_r_at	25	2	238152849	238152825	25	1	ERVL-B4-int	LTR/ERVL	238155655	238152633	COPS8	237993955	238009109	AC112715.2	238165734	238166319
119889	74746_at	25	3	58074744	58074768	25	1	L1MD1	LINE/L1	58074124	58074982	FLNB	57994127	58157982	DNASE1L3	58200424	58177984
119987	87101_at	25	3	14820381	14820405	25	1	L1MEh	LINE/L1	14820097	14820466	C3orf20	14716606	14814541	FGD5	14860469	14975895
119941	72406_f_at	25	19	57006590	57006614	25	1	LTR47B2	LTR/ERVL	57006450	57006889	ZNF667	56989434	56950694	ZNF471	57019212	57041590
119921	85697_at	25	1	219581170	219581146	25	1	MLT1A0	LTR/ERVL-MaLR	219581421	219581059	LYPLAL1	219347186	219386207	SLC30A10	220131989	219858769
120143	79137_at	25	20	453983	453959	25	1	L1MCa	LINE/L1	454033	453672	TBC1D20	443197	416124	CSNK2A1	524482	459116
120103	69357_at	25	6	116765879	116765903	25	1	MLT1A0	LTR/ERVL-MaLR	116765706	116766071	TSPYL1	116601066	116597741	FAM26F	116782533	116784934
120188	75253_at	25	5	97604327	97604351	25	1	L1MA3	LINE/L1	97603152	97604846	RIOK2	96518964	96496571	RGMB	98104354	98134347
120179	91270_at	25	6	11180979	11180955	25	1	L1ME1	LINE/L1	11181809	11180832	ERVFRD-1	11111965	11102722	NEDD9	11382581	11183531
121022	69857_at	25	10	54732500	54732476	25	1	LTR47A	LTR/ERVL	54732703	54732299	MBL2	54531460	54525140	PCDH15	57387702	55562531
121006	83862_at	25	X	47612574	47612598	25	1	LTR72B	LTR/ERV1	47612459	47612918	UXT	47518560	47511197	ZNF81	47696301	47861960
120056	74331_r_at	25					2	MER75	DNA/PiggyBac
119998	75399_at	25	17	7962180	7962204	25	1	HERVK-int	LTR/ERVK	7962114	7965219	ALOX15B	7942335	7952452	ALOX12B	7991021	7975954
120022	69458_f_at	25					2	HERV17-int	LTR/ERV1
121201	90826_at	25	4	6241445	6241469	25	1	MIR	SINE/MIR	6241294	6241488	JAKMIP1	6202318	6027926	WFS1	6271576	6304992
121206	72141_at	25	16	86754544	86754520	25	1	L1MC4	LINE/L1	86754701	86754025	FOXL1	86609974	86615303	C16orf95	87351022	87117168
122326	71980_i_at	25	3	168610424	168610448	25	1	L1M7	LINE/L1	168610333	168610717	GOLIM4	167813763	167726465	MECOM	169381406	168801287
122340	72141_at	25	16	86754404	86754380	25	1	L1MC4	LINE/L1	86754701	86754025	FOXL1	86609974	86615303	C16orf95	87351022	87117168
122353	67340_at	25	9	139829176	139829200	25	1	MLT1A1	LTR/ERVL-MaLR	139829003	139829322	TRAF2	139776364	139821059	FBXW5	139839148	139834887
122350	75655_at	25	8	24721658	24721682	25	1	L2b	LINE/L2	24721614	24721906	ADAM7	24298443	24384483	NEFM	24770525	24776607
121068	84949_i_at	25	20	2078763	2078739	25	1	L1ME2	LINE/L1	2078862	2078726	PDYN	1974732	1959403	STK35	2082257	2157684
121098	88010_at	25	1	155610369	155610345	25	1	LTR25-int	LTR/ERV1	155610879	155610057	MSTO1	155579979	155718153	YY1AP1	155658791	155629237
121128	68990_at	25	12	8821369	8821393	25	1	MLT1F2	LTR/ERVL-MaLR	8821037	8821531	MFAP5	8815484	8789942	RIMKLB	8834196	8935691
121117	90670_at	25	20	10298886	10298862	25	1	LTR33	LTR/ERVL	10298973	10298534	SNAP25	10199478	10288066	MKKS	10414870	10385832
120288	70539_i_at	25	11	2234763	2234739	25	1	L1MB3	LINE/L1	2235026	2234672	TH	2193107	2185159	ASCL2	2292182	2289725
120250	78042_f_at	25					2	HERVS71-int	LTR/ERV1
120249	78042_f_at	25					2	HERVS71-int	LTR/ERV1
121311	67340_at	25	9	139829169	139829193	25	1	MLT1A1	LTR/ERVL-MaLR	139829003	139829322	TRAF2	139776364	139821059	FBXW5	139839148	139834887
121321	85307_at	25	9	37458392	37458416	25	1	Charlie1a	DNA/hAT-Charlie	37458275	37459163	ZBTB5	37465396	37438111	POLR1E	37485932	37503694
121323	79899_at	25	16	66273611	66273587	25	1	MER70B	LTR/ERVL	66273630	66273168	CDH11	65160015	64977656	CDH5	66400533	66438686
121243	AFFX-HUMRGE/M10098_5_at	25					2	SSU-rRNA_Hsa	rRNA
121256	87938_at	25	3	159470707	159470683	25	1	L1ME4a	LINE/L1	159470839	159470624	IQCJ	158680717	158984096	SCHIP1	159557650	159615149
121255	87938_at	25	3	159470708	159470684	25	1	L1ME4a	LINE/L1	159470839	159470624	IQCJ	158680717	158984096	SCHIP1	159557650	159615149
121265	85476_at	25	8	135841287	135841263	25	1	UCON55	DNA/TcMar-Tigger	135841406	135841225	ZFAT	135725292	135490031	KHDRBS3	136469700	136668965
121277	75768_at	25	4	152826141	152826117	25	1	LTR38	LTR/ERV1	152826559	152826035	PET112	152682175	152591656	FBXW7	153457253	153242410
124068	82352_at	25	8	94948455	94948431	25	1	LTR62	LTR/ERVL	94948890	94948224	PDP1	94870035	94938294	CDH17	95229531	95139399
124107	87212_at	25	8	5710821	5710797	25	1	HERVK22-int	LTR/ERVK	5713728	5710510	CSMD1	4852494	2792875	MCPH1	6264113	6501144
124101	75253_at	25					2	L1M1	LINE/L1
124045	91888_at	25	12	127218939	127218915	25	1	MER68	LTR/ERVL	127219243	127218694	TMEM132B	125671382	126146917	TMEM132C	128751948	129192460
124042	81618_at	25	8	67112986	67113010	25	1	FordPrefect	DNA/hAT-Tip100	67111916	67113233	CRH	67090960	67088620	RRS1	67341263	67342966
124024	70887_at	25	8	38553199	38553175	25	1	MLT1I	LTR/ERVL-MaLR	38553273	38553138	C8orf86	38386180	38368352	TACC1	38585704	38710546
122589	85481_r_at	25	4	128310	128286	25	1	L1M3a	LINE/L1	128546	128195	ZNF595	53179	88099	ZNF732	299110	264464
122626	79174_at	25	6	159051660	159051684	25	1	MER47A	DNA/TcMar-Tigger	159051545	159051727	AL591025.1	159047471	159049322	DYNLT1	159065771	159057506
122595	71563_r_at	25					2	L1MC4	LINE/L1
122590	78310_at	25	21	15416357	15416381	25	1	L1MEc	LINE/L1	15416323	15416711	AL050303.1	15053459	15051621	LIPI	15583166	15481134
122607	67340_at	25	9	139829193	139829217	25	1	MLT1A1	LTR/ERVL-MaLR	139829003	139829322	TRAF2	139776364	139821059	FBXW5	139839148	139834887
122573	85405_at	25	11	61922589	61922613	25	1	L1M5	LINE/L1	61922224	61922942	INCENP	61891445	61920635	SCGB1D1	61957688	61961011
122639	75729_at	25					2	LTR49-int	LTR/ERV1
122652	67573_at	25					2	MSTB2	LTR/ERVL-MaLR
122655	79515_at	25	11	45846881	45846905	25	1	MER89	LTR/ERV1	45846753	45847206	SLC35C1	45825623	45834566	CRY2	45868669	45904798
123534	83753_at	25	3	112032396	112032372	25	1	L1MCb	LINE/L1	112032397	112031782	SLC9C1	112013105	111859734	CD200	112051915	112081659
123559	85719_at	25	6	4495824	4495848	25	1	L1ME4c	LINE/L1	4495693	4496078	ECI2	4135831	4115923	CDYL	4706393	4955785
123556	71237_at	25	22	26912724	26912700	25	1	MLT1F	LTR/ERVL-MaLR	26912806	26912412	TFIP11	26908471	26887191	TPST2	26992681	26921458
121519	91967_at	25	15	24779098	24779122	25	1	ERVL47-int	LTR/ERVL	24778900	24779639	NDN	23932450	23930565	NPAP1	24920541	24928593
121487	90636_i_at	25	5	77651506	77651482	25	1	MLT1D	LTR/ERVL-MaLR	77651849	77651370	AP3B1	77590579	77296349	LHFPL2	78065844	77781038
121391	76062_i_at	25	1	90499217	90499241	25	1	L1MCa	LINE/L1	90499156	90499260	ZNF326	90460671	90494097	BARHL2	91182794	91177096
121402	71284_at	25	11	58813260	58813236	25	1	L1ME3G	LINE/L1	58813603	58813122	AP001652.1	58672897	58676071	FAM111B	58874658	58894883
124152	84962_f_at	25					2	THE1C	LTR/ERVL-MaLR
123750	79357_at	25					2	L1MB5	LINE/L1
123751	86307_at	25	3	75384829	75384853	25	1	MLT1F1	LTR/ERVL-MaLR	75384389	75384926	CNTN3	74570291	74311719	FRG2C	75713481	75716371
123810	68990_at	25	12	8821406	8821430	25	1	MLT1F2	LTR/ERVL-MaLR	8821037	8821531	MFAP5	8815484	8789942	RIMKLB	8834196	8935691
126088	85697_at	25	1	219581269	219581245	25	1	MLT1A0	LTR/ERVL-MaLR	219581421	219581059	LYPLAL1	219347186	219386207	SLC30A10	220131989	219858769
125439	69469_at	25	16	75627929	75627905	25	1	MER74A	LTR/ERVL	75628218	75627695	GABARAPL2	75600249	75611779	ADAT1	75657198	75630879
123655	86758_at	25	2	74376365	74376389	25	1	MLT1K	LTR/ERVL-MaLR	74376345	74376508	BOLA3	74375121	74362525	MOB1A	74406025	74382165
123656	86758_at	25	2	74376367	74376391	25	1	MLT1K	LTR/ERVL-MaLR	74376345	74376508	BOLA3	74375121	74362525	MOB1A	74406025	74382165
122452	90640_at	25	21	37489894	37489870	24	1	Tigger17b	DNA/TcMar-Tigger	37490194	37489500	CBR1	37442239	37445464	CBR3	37507210	37518864
122455	83597_at	25	3	530418	530442	25	1	MER57E1	LTR/ERV1	530362	530732	CHL1	238279	451090	CNTN6	1134260	1445901
122389	84577_at	25	6	146161062	146161086	25	1	MLT2D	LTR/ERVL	146160814	146161190	FBXO30	146135889	146119271	SHPRH	146285559	146185381
122388	84577_at	25	6	146161063	146161087	25	1	MLT2D	LTR/ERVL	146160814	146161190	FBXO30	146135889	146119271	SHPRH	146285559	146185381
122408	74331_r_at	25	17	66160935	66160959	25	1	MER75	DNA/PiggyBac	66160701	66161127	KPNA2	66031635	66042958	AMZ2	66243715	66253297
127560	91045_at	25	12	132615953	132615977	25	1	LTR3A	LTR/ERVK	132615766	132616288	EP400NL	132568828	132613029	DDX51	132628880	132621139
127545	71903_i_at	25	19	28936182	28936206	25	1	MER51A	LTR/ERV1	28935669	28936375	ZNF254	24216276	24312654	UQCRFS1	29704448	29698173
127593	69458_f_at	25					2	HERV17-int	LTR/ERV1
127619	71406_at	25					2	HERVK-int	LTR/ERVK
127616	83665_at	25	4	134519	134543	25	1	MER51-int	LTR/ERV1	134011	134752	ZNF595	53179	88099	ZNF732	299110	264464
122776	75253_at	25					2	L1MA3	LINE/L1
122793	78807_at	25	17	48013815	48013839	25	1	L2	LINE/L2	48013698	48013852	TAC4	47925379	47915671	DLX4	48046334	48052321
123831	69917_at	25	15	71583813	71583789	25	1	MLT2B4	LTR/ERVL	71584097	71583610	CT62	71407833	71402583	MYO9A	72410918	72114632
123857	87420_f_at	25	1	24800693	24800717	25	1	AluJr	SINE/Alu	24800622	24800932	NIPAL3	24742284	24799466	RCAN3	24829387	24863506
126323	84871_at	25	20	21592129	21592105	25	1	MER5C	DNA/hAT-Charlie	21592153	21591931	NKX2-2	21494664	21491648	PAX1	21686297	21696620
126340	78175_at	25	12	46099956	46099932	25	1	LTR54B	LTR/ERV1	46100311	46099840	ANO6	45609770	45834187	ARID2	46123448	46301823
124961	80593_g_at	25	5	126600344	126600320	25	1	MLT1K	LTR/ERVL-MaLR	126600399	126600091	C5orf63	126409184	126378250	MEGF10	126626523	126801429
126142	69074_g_at	25	20	21206818	21206842	25	1	MER102a	DNA/hAT-Charlie	21206771	21206964	RALGAPA2	20693266	20370196	XRN2	21283942	21370463
126138	68394_at	25	10	102139644	102139668	25	1	Charlie1a	DNA/hAT-Charlie	102139388	102139739	SCD	102106881	102124591	WNT8B	102222798	102243501
126139	68394_at	25	10	102139643	102139667	25	1	Charlie1a	DNA/hAT-Charlie	102139388	102139739	SCD	102106881	102124591	WNT8B	102222798	102243501
126135	68090_at	25	4	75052078	75052102	25	1	L1ME1	LINE/L1	75050897	75052837	AC093677.1	75024085	75023327	EPGN	75174190	75181024
126134	68090_at	25	4	75052079	75052103	25	1	L1ME1	LINE/L1	75050897	75052837	AC093677.1	75024085	75023327	EPGN	75174190	75181024
126167	85719_at	25	6	4495849	4495873	25	1	L1ME4c	LINE/L1	4495693	4496078	ECI2	4135831	4115923	CDYL	4706393	4955785
127375	88633_at	25	4	151591186	151591162	25	1	L1MC4a	LINE/L1	151592060	151591018	MAB21L2	151503077	151505843	RPS3A	152020725	152025804
127374	77240_at	25	17	7781131	7781107	25	1	L1ME3G	LINE/L1	7781132	7780864	CYB5D1	7761064	7765600	CHD3	7788124	7816078
126693	71761_at	25	11	64272556	64272580	25	1	MER70B	LTR/ERVL	64272476	64272905	AP003774.4	64216546	64219126	SLC22A11	64323098	64340347
126680	79899_at	25	16	66273483	66273459	25	1	MER70B	LTR/ERVL	66273630	66273168	CDH11	65160015	64977656	CDH5	66400533	66438686
123921	91204_at	25					2	L1ME2	LINE/L1
124010	77258_s_at	25	17	21761194	21761170	25	1	ALR/Alpha	Satellite/centr	21766005	21758659	UBBP4	21729601	21731762	MTRNR2L1	22022437	22023991
124000	87945_at	25					2	LTR89	LTR/ERVL?
123983	86758_at	25	2	74376399	74376423	25	1	MLT1K	LTR/ERVL-MaLR	74376345	74376508	BOLA3	74375121	74362525	MOB1A	74406025	74382165
123959	74328_f_at	25	17	66160872	66160896	25	1	MER75	DNA/PiggyBac	66160701	66161127	KPNA2	66031635	66042958	AMZ2	66243715	66253297
123948	83665_at	25					2	MER51-int	LTR/ERV1
125148	78310_at	25	21	15416358	15416382	25	1	L1MEc	LINE/L1	15416323	15416711	AL050303.1	15053459	15051621	LIPI	15583166	15481134
125118	68580_at	25	7	29682483	29682459	25	1	HERVS71-int	LTR/ERV1	29683743	29676541	PRR15	29603427	29606911	WIPF3	29846102	29956682
125113	74331_r_at	25	17	66160951	66160975	25	1	MER75	DNA/PiggyBac	66160701	66161127	KPNA2	66031635	66042958	AMZ2	66243715	66253297
125126	83665_at	25	4	134793	134817	25	1	MER4A1	LTR/ERV1	134769	134831	ZNF595	53179	88099	ZNF732	299110	264464
125129	76798_at	25	17	36162143	36162119	25	1	MLT1L	LTR/ERVL-MaLR	36162289	36162042	HNF1B	36105237	36046434	TBC1D3F	36283971	36294915
124867	88010_at	25	19	58076390	58076366	25	1	LTR25-int	LTR/ERV1	58078767	58076027	ZNF550	58071231	58046625	ZNF416	58090295	58082934
124951	71761_at	25	11	64272765	64272789	25	1	MER70B	LTR/ERVL	64272476	64272905	AP003774.4	64216546	64219126	SLC22A11	64323098	64340347
125355	84871_at	25	20	21592052	21592028	25	1	MER5C	DNA/hAT-Charlie	21592153	21591931	NKX2-2	21494664	21491648	PAX1	21686297	21696620
125309	76822_at	25	2	216344813	216344837	25	1	LTR33	LTR/ERVL	216344593	216344986	FN1	216300895	216225163	MREG	216898819	216809213
125306	83319_f_at	25	10	91647950	91647974	25	1	LTR8B	LTR/ERV1	91647760	91648565	KIF20B	91461367	91534700	HTR7	92617671	92500578
122731	82352_at	25	8	94948298	94948274	25	1	LTR62	LTR/ERVL	94948890	94948224	PDP1	94870035	94938294	CDH17	95229531	95139399
122692	68580_at	25	7	29682282	29682258	25	1	HERVS71-int	LTR/ERV1	29683743	29676541	PRR15	29603427	29606911	WIPF3	29846102	29956682
122673	74356_r_at	25	1	161387253	161387277	25	1	L1MEg	LINE/L1	161387188	161387520	C1orf192	161337664	161334521	FCGR2A	161475220	161493803
122706	72141_at	25	16	86754435	86754411	25	1	L1MC4	LINE/L1	86754701	86754025	FOXL1	86609974	86615303	C16orf95	87351022	87117168
122715	72672_at	25	8	121064538	121064562	25	1	L2c	LINE/L2	121064249	121064575	DEPTOR	120885957	121063152	COL14A1	121072019	121384275
129933	89540_i_at	25	1	238644700	238644676	25	1	MER61A	LTR/ERV1	238644784	238644460	MTRNR2L11	238108575	238107024	CHRM3	239549865	240078750
129932	89540_i_at	25	1	238644699	238644675	25	1	MER61A	LTR/ERV1	238644784	238644460	MTRNR2L11	238108575	238107024	CHRM3	239549865	240078750
129974	67189_at	25	3	186196974	186196998	25	1	MER31-int	LTR/ERV1	186196651	186197172	DGKG	186080026	185823457	CRYGS	186264491	186256230
129966	67476_at	25	9	98117804	98117780	25	1	HAL1	LINE/L1	98118557	98117508	FANCC	98079991	97861336	PTCH1	98279339	98205262
129243	81237_at	25					2	Tigger3	DNA/TcMar-Tigger
129208	90359_at	25	10	122096903	122096927	25	1	L1ME3E	LINE/L1	122096411	122097192	SEC23IP	121652223	121702014	PPAPDC1A	122216466	122349367
129236	86307_at	25	3	123425771	123425795	25	1	MLT1F1	LTR/ERVL-MaLR	123425739	123426277	MYLK	123603178	123328896	CCDC14	123680564	123616152
129237	90443_at	25	15	42078115	42078139	25	1	L1ME4a	LINE/L1	42077943	42078547	AC073657.1	42076229	42073346	JMJD7	42120283	42129779
128681	88162_at	25	16	53082778	53082754	25	1	LTR33	LTR/ERVL	53082877	53082690	TOX3	52581714	52471917	CHD9	53088945	53363062
127993	92141_r_at	25	15	100220799	100220823	25	1	L1ME4c	LINE/L1	100220436	100220879	AC015660.1	100038578	100038447	LYSMD4	100273766	100255902
127992	92141_r_at	25	15	100220798	100220822	25	1	L1ME4c	LINE/L1	100220436	100220879	AC015660.1	100038578	100038447	LYSMD4	100273766	100255902
130135	70472_at	25	4	151895996	151896020	25	1	L1MEf	LINE/L1	151895775	151896399	MAB21L2	151503077	151505843	RPS3A	152020725	152025804
127458	74171_at	25	6	158723718	158723694	25	1	HERVK11-int	LTR/ERVK	158724276	158719596	GTF2H5	158589384	158615020	TULP4	158733692	158932860
127442	86489_at	25	10	73852055	73852031	25	1	Charlie1	DNA/hAT-Charlie	73852085	73851779	SPOCK2	73848790	73818793	ASCC1	73976892	73856278
127445	71980_i_at	25	3	168610427	168610451	25	1	L1M7	LINE/L1	168610333	168610717	GOLIM4	167813763	167726465	MECOM	169381406	168801287
127509	78175_at	25	12	46099996	46099972	25	1	LTR54B	LTR/ERV1	46100311	46099840	ANO6	45609770	45834187	ARID2	46123448	46301823
128803	80593_g_at	25	5	126600328	126600304	25	1	MLT1K	LTR/ERVL-MaLR	126600399	126600091	C5orf63	126409184	126378250	MEGF10	126626523	126801429
128783	83597_at	25					2	MER57E1	LTR/ERV1
128881	73039_at	25	7	141238027	141238051	25	1	L1ME1	LINE/L1	141237793	141238516	TMEM178B	140774032	141180180	AGK	141250989	141355044
126519	85785_i_at	25	17	61537678	61537702	25	1	MER41C	LTR/ERV1	61537622	61538147	CYB561	61523739	61509665	ACE	61554422	61599209
128690	84658_r_at	25	5	135155079	135155103	25	1	L1ME1	LINE/L1	135155063	135155455	CXCL14	134914969	134906373	SLC25A48	135170338	135224326
128735	73039_at	25	7	141238109	141238133	25	1	L1ME1	LINE/L1	141237793	141238516	TMEM178B	140774032	141180180	AGK	141250989	141355044
129062	78852_at	25	9	35020789	35020765	25	1	LTR26	LTR/ERV1	35020802	35020741	DNAJB5	34989638	34998897	C9orf131	35041092	35045988
128985	77861_at	25	6	31350682	31350658	25	1	MLT1E3	LTR/ERVL-MaLR	31351160	31350583	HLA-B	31324965	31321649	MICA	31371356	31383092
129045	73894_at	25	22	43086242	43086218	25	1	MLT1L	LTR/ERVL-MaLR	43086470	43086004	ATP5L2	43036607	43035809	A4GALT	43117304	43088127
130031	68580_at	25					2	HERVS71-int	LTR/ERV1
130114	69917_at	25	15	71583845	71583821	25	1	MLT2B4	LTR/ERVL	71584097	71583610	CT62	71407833	71402583	MYO9A	72410918	72114632
127727	68277_at	25	3	97833222	97833246	25	1	MER61-int	LTR/ERV1	97831598	97833400	OR5AC2	97806017	97806946	OR5H1	97851542	97852483
127696	81448_at	25	7	158774438	158774462	25	1	MER41D	LTR/ERV1	158774064	158774594	WDR60	158649269	158749438	VIPR2	158937649	158820866
127668	75602_s_at	25	1	149269063	149269039	25	1	MER66-int	LTR/ERV1	149269314	149267820	NBPF16	148739443	148758311	FCGR1C	149320441	149378365
127660	87384_r_at	25	5	156806392	156806416	25	1	L1MC	LINE/L1	156806356	156806508	FNDC9	156772729	156768608	ADAM19	157002783	156822542
130475	78310_at	25	21	15416360	15416384	25	1	L1MEc	LINE/L1	15416323	15416711	AL050303.1	15053459	15051621	LIPI	15583166	15481134
130483	80976_at	25					2	Harlequin-int	LTR/ERV1
130428	76229_at	25	7	87867478	87867502	25	1	MLT1H	LTR/ERVL-MaLR	87867310	87867725	SRI	87856308	87834433	STEAP4	87936206	87905744
127915	92079_r_at	25	11	65537355	65537331	25	1	L1MC4	LINE/L1	65537685	65536754	RNASEH2C	65488418	65482367	AP5B1	65548273	65543364
127911	92164_at	25	1	150697655	150697631	25	1	MIR3	SINE/MIR	150697698	150697613	HORMAD1	150693364	150670536	CTSS	150738433	150702551
127919	86732_at	25	10	97470717	97470741	25	1	MER39B	LTR/ERV1	97470707	97471031	TCTN3	97453900	97423153	ENTPD1	97471536	97637023
127797	80666_at	25	21	33939117	33939093	25	1	L1P4a	LINE/L1	33939507	33938183	EVA1C	33784314	33887707	TCP10L	33957843	33948862
127819	69845_r_at	25	1	51478760	51478784	25	1	L1ME3	LINE/L1	51478725	51478854	CDKN2C	51426417	51440305	C1orf185	51567906	51613752
127752	75729_at	25	5	43572575	43572551	25	1	LTR49-int	LTR/ERV1	43574124	43571615	PAIP1	43557860	43526369	NNT	43602794	43707507
126465	87763_r_at	25	12	64643067	64643091	25	1	MER58B	DNA/hAT-Charlie	64643028	64643316	C12orf66	64616076	64580096	C12orf56	64784972	64660217
126430	90135_r_at	25	16	59018383	59018407	25	1	L1M1	LINE/L1	59018248	59019666	GOT2	58768261	58741035	RP11-105C20.2	59788752	59743897
126489	68151_at	25	13	71742242	71742266	25	1	Tigger13a	DNA/TcMar-Tigger	71741843	71742476	KLHL1	70682591	70274726	DACH1	72441330	72012098
126480	79369_at	25					2	MER8	DNA/TcMar-Tigger
126456	73677_at	25	4	35102387	35102411	25	1	LTR2B	LTR/ERV1	35102132	35102632	PCDH7	30722037	31148422	ARAP2	36246131	36067620
131355	83597_at	25	3	530405	530429	25	1	MER57E1	LTR/ERV1	530362	530732	CHL1	238279	451090	CNTN6	1134260	1445901
131357	71406_at	25					2	HERVK-int	LTR/ERVK
131345	68114_at	25	16	14413873	14413897	25	1	LTR85a	LTR/Gypsy?	14413744	14413955	MKL2	14165178	14360630	PARN	14726585	14529558
131341	90668_g_at	25	20	10298703	10298679	25	1	LTR33	LTR/ERVL	10298973	10298534	SNAP25	10199478	10288066	MKKS	10414870	10385832
128885	91045_at	25	12	132616028	132616052	25	1	LTR3A	LTR/ERVK	132615766	132616288	EP400NL	132568828	132613029	DDX51	132628880	132621139
128981	87513_at	25	4	130817	130841	25	1	MSTA	LTR/ERVL-MaLR	130663	131080	ZNF595	53179	88099	ZNF732	299110	264464
131217	73677_at	25	4	35102547	35102572	25	1	LTR2B	LTR/ERV1	35102132	35102632	PCDH7	30722037	31148422	ARAP2	36246131	36067620
130538	76782_at	25	5	137081434	137081410	25	1	MER68B	LTR/ERVL	137081780	137081266	KLHL3	137071779	136953189	HNRNPA0	137090039	137087075
131222	71237_at	25					2	MLT1F	LTR/ERVL-MaLR
130418	70977_at	25	10	75540525	75540501	25	1	L2a	LINE/L2	75540663	75540381	FUT11	75532049	75538821	CHCHD1	75541805	75543410
130420	81618_at	25	8	67112730	67112754	25	1	FordPrefect	DNA/hAT-Tip100	67111916	67113233	CRH	67090960	67088620	RRS1	67341263	67342966
130326	72224_at	25	1	176419975	176419999	25	1	LTR16A2	LTR/ERVL	176419805	176420151	RFWD2	176176629	175913967	PAPPA2	176432307	176814735
130325	72224_at	25	1	176419974	176419998	25	1	LTR16A2	LTR/ERVL	176419805	176420151	RFWD2	176176629	175913967	PAPPA2	176432307	176814735
130264	78310_at	25	21	15416359	15416383	25	1	L1MEc	LINE/L1	15416323	15416711	AL050303.1	15053459	15051621	LIPI	15583166	15481134
130263	86806_at	25	19	45219200	45219176	25	1	MIR	SINE/MIR	45219273	45219138	CEACAM16	45202421	45213986	BCL3	45250962	45263301
130299	84962_f_at	25					2	MSTA	LTR/ERVL-MaLR
131418	79354_at	25	5	159813335	159813311	25	1	MLT1D	LTR/ERVL-MaLR	159813639	159813132	C1QTNF2	159797648	159774758	C5orf54	159827104	159820155
131427	73677_at	25	4	35102543	35102568	25	1	LTR2B	LTR/ERV1	35102132	35102632	PCDH7	30722037	31148422	ARAP2	36246131	36067620
131548	67059_at	25					2	ERV3-16A3_I-int	LTR/ERVL
131510	77258_s_at	25	17	21761000	21760976	25	1	ALR/Alpha	Satellite/centr	21766005	21758659	UBBP4	21729601	21731762	MTRNR2L1	22022437	22023991
131650	70119_at	25					2	LTR19-int	LTR/ERV1
132491	69458_f_at	25					2	HERVIP10F-int	LTR/ERV1
131789	90432_at	25	1	211593989	211594013	25	1	Tigger4	DNA/TcMar-Tigger	211593622	211595480	TRAF5	211499957	211548288	RD3	211666259	211649864
131830	83170_at	25					2	MLT1F1	LTR/ERVL-MaLR
131822	77490_at	25					2	Kanga1a	DNA/TcMar-Tc2
132505	87420_f_at	25	1	24800675	24800699	25	1	AluJr	SINE/Alu	24800622	24800932	NIPAL3	24742284	24799466	RCAN3	24829387	24863506
132506	84986_at	25	13	25103066	25103090	25	1	LTR8A	LTR/ERV1	25102621	25103326	PARP4	25086948	24995064	ATP12A	25254549	25285921
131681	71674_at	25	5	131701173	131701149	25	1	LTR32	LTR/ERVL	131701198	131700912	SLC22A4	131630136	131679899	SLC22A5	131705444	131731306
131751	78531_f_at	25					2	MER4-int	LTR/ERV1
131734	85788_f_at	25					2	MER41C	LTR/ERV1
132792	88334_f_at	25	2	200048585	200048609	25	1	HERVH-int	LTR/ERV1	200047629	200049354	PLCL1	198669426	199437305	SATB2	200335989	200134223
132718	88162_at	25	16	53082722	53082698	25	1	LTR33	LTR/ERVL	53082877	53082690	TOX3	52581714	52471917	CHD9	53088945	53363062
132784	74746_at	25	3	58074705	58074729	25	1	L1MD1	LINE/L1	58074124	58074982	FLNB	57994127	58157982	DNASE1L3	58200424	58177984
132803	69105_at	25	12	87725932	87725956	25	1	MLT1F2	LTR/ERVL-MaLR	87725520	87726017	MGAT4C	87232681	86372516	C12orf50	88427814	88373816
133109	70119_at	25					2	LTR19-int	LTR/ERV1
133078	71674_at	25	5	131701018	131700994	25	1	LTR32	LTR/ERVL	131701198	131700912	SLC22A4	131630136	131679899	SLC22A5	131705444	131731306
133057	80645_at	25	15	102342239	102342263	25	1	MLT1H	LTR/ERVL-MaLR	102342129	102342589	RP11-89K11.1	102285913	102277302	OR4F6	102345902	102346876
133048	91383_at	25	12	93906595	93906619	25	1	Charlie10	DNA/hAT-Charlie	93906255	93906959	MRPL42	93861264	93897545	SOCS2	93963590	93977263
132552	86432_r_at	25	1	47355507	47355531	25	1	L1MB5	LINE/L1	47355492	47355669	CYP4B1	47223510	47285085	CYP4A11	47407156	47394849
132562	88010_at	25	19	58076588	58076564	25	1	LTR25-int	LTR/ERV1	58078767	58076027	ZNF550	58071231	58046625	ZNF416	58090295	58082934
132530	68114_at	25	16	14413763	14413787	25	1	LTR85a	LTR/Gypsy?	14413744	14413955	MKL2	14165178	14360630	PARN	14726585	14529558
134388	73538_at	25	16	3176371	3176347	25	1	ERVL-E-int	LTR/ERVL	3176435	3176087	ZNF205	3162561	3170518	ZNF213	3179778	3192806
135080	68713_at	25	3	120228004	120228028	25	1	MER50-int	LTR/ERV1	120227063	120228333	FSTL1	120170100	120111140	NDUFB4	120315156	120321347
133952	87212_at	25					2	HERVK22-int	LTR/ERVK
133913	80357_at	25	7	53466163	53466139	25	1	L1MEc	LINE/L1	53466257	53465999	POM121L12	53103349	53104617	VSTM2A	54610018	54638773
132818	72406_f_at	25					2	LTR47B2	LTR/ERVL
132830	91339_at	25	15	40359622	40359646	25	1	Charlie2b	DNA/hAT-Charlie	40359314	40359799	SRP14	40331389	40327940	BMF	40401093	40380091
134038	69357_at	25	6	116765607	116765631	25	1	(AATG)n	Simple_repeat	116765599	116765662	TSPYL1	116601066	116597741	FAM26F	116782533	116784934
133974	89540_i_at	25	1	238644744	238644720	25	1	MER61A	LTR/ERV1	238644784	238644460	MTRNR2L11	238108575	238107024	CHRM3	239549865	240078750
133984	70472_at	25	4	151896069	151896093	25	1	L1MEf	LINE/L1	151895775	151896399	MAB21L2	151503077	151505843	RPS3A	152020725	152025804
133985	70472_at	25	4	151896071	151896095	25	1	L1MEf	LINE/L1	151895775	151896399	MAB21L2	151503077	151505843	RPS3A	152020725	152025804
132975	81380_at	25	1	185345073	185345097	25	1	L2a	LINE/L2	185344291	185345130	IVNS1ABP	185286461	185265520	HMCN1	185703683	186160085
132931	68309_at	25	15	82318535	82318511	25	1	MLT1D	LTR/ERVL-MaLR	82318804	82318284	TMC3	81666554	81623558	MEX3B	82338482	82334119
135180	88839_at	25	4	124764208	124764232	25	1	L1MCb	LINE/L1	124763553	124764372	SPRY1	124317950	124324910	ANKRD50	125633887	125585207
135106	84658_r_at	25	5	135155082	135155106	25	1	L1ME1	LINE/L1	135155063	135155455	CXCL14	134914969	134906373	SLC25A48	135170338	135224326
135107	84658_r_at	25	5	135155083	135155107	25	1	L1ME1	LINE/L1	135155063	135155455	CXCL14	134914969	134906373	SLC25A48	135170338	135224326
135176	83753_at	25	3	112032283	112032259	25	1	L1MCb	LINE/L1	112032397	112031782	SLC9C1	112013105	111859734	CD200	112051915	112081659
135140	85480_at	25	3	170773834	170773810	25	1	L2a	LINE/L2	170774074	170773551	SLC2A2	170744539	170714137	TNIK	171178197	170779128
134177	72731_r_at	25	22	24778921	24778945	25	1	L1MEg	LINE/L1	24778866	24779204	SPECC1L	24666786	24838324	ADORA2A	24813847	24838328
134168	69357_at	25	6	116765909	116765933	25	1	MLT1A0	LTR/ERVL-MaLR	116765706	116766071	TSPYL1	116601066	116597741	FAM26F	116782533	116784934
134349	78042_f_at	25					2	HERVS71-int	LTR/ERV1
135222	71581_f_at	25	5	162793461	162793485	24	1	AluY	SINE/Alu	162793319	162793611	GABRG2	161494546	161582542	CCNG1	162864575	162873157
135293	76370_at	25	2	12006127	12006151	25	1	LTR16A1	LTR/ERVL	12006070	12006453	LPIN1	11817721	11967535	TRIB2	12857015	12882860
135203	79174_at	25	6	159051591	159051615	25	1	MER47A	DNA/TcMar-Tigger	159051545	159051727	AL591025.1	159047471	159049322	DYNLT1	159065771	159057506
135259	90591_at	25	7	148240736	148240712	25	1	MER63C	DNA/hAT-Blackjack	148241144	148240564	CNTNAP2	145813453	148118090	C7orf33	148287657	148312952
136344	68394_at	25	10	102139619	102139643	25	1	Charlie1a	DNA/hAT-Charlie	102139388	102139739	SCD	102106881	102124591	WNT8B	102222798	102243501
136405	73420_at	25	13	23475767	23475791	25	1	MER4-int	LTR/ERV1	23475114	23476495	FGF9	22245522	22278637	SGCG	23755091	23899304
136381	75332_at	25	14	70745204	70745228	25	1	MLT1A1	LTR/ERVL-MaLR	70745110	70745515	SLC8A3	70655787	70510934	COX16	70826448	70791798
136440	85785_i_at	25					2	MER41C	LTR/ERV1
136529	80357_at	25	7	53466173	53466149	25	1	L1MEc	LINE/L1	53466257	53465999	POM121L12	53103349	53104617	VSTM2A	54610018	54638773
136470	87774_at	25	1	87786109	87786085	25	1	MLT1E1A	LTR/ERVL-MaLR	87786218	87785748	HS2ST1	87380331	87634884	LMO4	87794151	87812788
136518	75851_at	25	1	234684795	234684771	25	1	L2c	LINE/L2	234684800	234684666	TARBP1	234614849	234527059	IRF2BP2	234745271	234740015
136519	75851_at	25	1	234684794	234684770	25	1	L2c	LINE/L2	234684800	234684666	TARBP1	234614849	234527059	IRF2BP2	234745271	234740015
136444	88231_at	25	19	53254424	53254400	25	1	HERVK9-int	LTR/ERVK	53255530	53253712	ZNF611	53238326	53206066	ZNF600	53290044	53267448
134112	91583_at	25	15	67161456	67161480	25	1	L1MEf	LINE/L1	67160878	67161869	SMAD6	66994566	67074338	SMAD3	67356101	67487533
134103	79899_at	25	16	66273313	66273289	25	1	MER70B	LTR/ERVL	66273630	66273168	CDH11	65160015	64977656	CDH5	66400533	66438686
135617	79845_at	25	2	23597742	23597718	25	1	L3	LINE/CR1	23597975	23597030	TDRD15	21346789	21366144	KLHL29	23608088	23931481
135678	72135_at	25	14	76017053	76017029	25	1	MER115	DNA/hAT-Tip100	76017404	76016787	BATF	75988768	76013358	FLVCR2	76044960	76129557
138889	85481_r_at	25	4	128289	128265	25	1	L1M3a	LINE/L1	128546	128195	ZNF595	53179	88099	ZNF732	299110	264464
138890	85481_r_at	25	4	128287	128263	25	1	L1M3a	LINE/L1	128546	128195	ZNF595	53179	88099	ZNF732	299110	264464
138912	79691_r_at	25	1	151770914	151770938	25	1	Charlie5	DNA/hAT-Charlie	151770797	151771172	TDRKH	151763892	151742583	LINGO4	151778630	151772740
138909	87101_at	25	3	14820538	14820562	25	1	L1MEd	LINE/L1	14820524	14820792	C3orf20	14716606	14814541	FGD5	14860469	14975895
136654	69271_at	25	X	73777335	73777359	25	1	L1MDa	LINE/L1	73777204	73777725	SLC16A2	73641085	73753752	RLIM	73834452	73805052
136660	81333_at	25	5	60440570	60440546	25	1	Tigger20a	DNA/TcMar-Tigger	60440852	60440296	AC008498.1	60411762	60411538	SMIM15	60458301	60453536
137615	69458_f_at	25	12	59251608	59251584	25	1	HERV17-int	LTR/ERV1	59251922	59246720	RP11-362K2.2	58937907	59206842	LRIG3	59314303	59265931
137634	79354_at	25					2	MLT1D	LTR/ERVL-MaLR
137646	88414_at	25	X	129736048	129736072	25	1	MLT1G1	LTR/ERVL-MaLR	129735917	129736382	RBMX2	129535943	129547317	ENOX2	130037208	129757350
136790	75477_at	25	8	81801755	81801779	25	1	Kanga2_a	DNA/TcMar-Tc2	81801710	81801987	ZNF704	81787016	81540686	PAG1	82024303	81882526
136817	79369_at	25	15	31515241	31515217	25	1	MER8	DNA/TcMar-Tigger	31515284	31515217	TRPM1	31453476	31293264	KLF13	31619058	31727868
136781	87774_at	25	1	87786193	87786169	25	1	MLT1E1A	LTR/ERVL-MaLR	87786218	87785748	HS2ST1	87380331	87634884	LMO4	87794151	87812788
139375	77212_at	25	2	34963133	34963157	25	1	MER67D	LTR/ERV1	34962881	34963324	FAM98A	33824449	33808725	CRIM1	36583069	36778278
139420	67189_at	25	3	186196971	186196995	25	1	MER31-int	LTR/ERV1	186196651	186197172	DGKG	186080026	185823457	CRYGS	186264491	186256230
139361	92122_at	25	4	144097674	144097650	25	1	L1MD2	LINE/L1	144098499	144097459	INPP4B	143768585	142944313	USP38	144106070	144144983
139358	90798_at	25	7	31036628	31036652	25	1	L2a	LINE/L2	31036493	31036959	GHRHR	30978284	31032869	ADCYAP1R1	31092076	31151089
136547	90668_g_at	25	20	10298640	10298616	25	1	LTR33	LTR/ERVL	10298973	10298534	SNAP25	10199478	10288066	MKKS	10414870	10385832
136601	81380_at	25	1	185344954	185344978	25	1	L2a	LINE/L2	185344291	185345130	IVNS1ABP	185286461	185265520	HMCN1	185703683	186160085
138160	81975_at	25	3	46958579	46958555	25	1	L1MD2	LINE/L1	46958651	46958471	AC109583.1	46930171	46927699	CCDC12	47023500	46963216
138156	77344_at	25	2	101356562	101356586	25	1	MLT1F2	LTR/ERVL-MaLR	101356250	101356777	PDCL3	101179152	101193197	NPAS2	101436614	101613291
138123	79949_at	25	11	63287535	63287511	25	1	LTR75_1	LTR/ERV1	63287719	63287412	LGALS12	63273556	63284246	RARRES3	63304281	63313934
138101	79786_at	25					2	LTR14B	LTR/ERVK
135443	86342_at	25	14	100078114	100078090	25	1	L1M5	LINE/L1	100078316	100078065	CCDC85C	100070363	99977603	HHIPL1	100111447	100146906
135499	77406_at	25	19	57239062	57239038	25	1	MER119	DNA/hAT-Charlie	57239162	57238853	ZNF835	57183151	57174020	ZIM2	57352097	57285920
137988	80998_r_at	25	6	16113449	16113473	25	1	L1MC4	LINE/L1	16112569	16113847	DTNBP1	15663289	15523032	MYLIP	16129356	16148479
140645	92122_at	25	4	144097664	144097640	25	1	L1MD2	LINE/L1	144098499	144097459	INPP4B	143768585	142944313	USP38	144106070	144144983
140612	80606_at	25	5	177490509	177490533	25	1	L1ME3E	LINE/L1	177490452	177490946	FAM153C	177433406	177482560	N4BP3	177540444	177553088
140613	80606_at	25	5	177490508	177490532	25	1	L1ME3E	LINE/L1	177490452	177490946	FAM153C	177433406	177482560	N4BP3	177540444	177553088
135550	79916_r_at	25	10	50940371	50940347	25	1	HAL1ME	LINE/L1	50940563	50940198	C10orf53	50887697	50918307	OGDHL	50970425	50942689
135597	74356_r_at	25	1	161387256	161387280	25	1	L1MEg	LINE/L1	161387188	161387520	C1orf192	161337664	161334521	FCGR2A	161475220	161493803
135598	74356_r_at	25	1	161387257	161387281	25	1	L1MEg	LINE/L1	161387188	161387520	C1orf192	161337664	161334521	FCGR2A	161475220	161493803
135502	69174_at	25	3	129627224	129627200	25	1	LTR35A	LTR/ERV1	129627675	129627122	TMCC1	129612419	129366635	TRH	129693148	129696781
135500	79366_at	25	9	106905625	106905649	25	1	MER70-int	LTR/ERVL	106904901	106905740	SMC2	106856541	106903698	OR13F1	107266455	107267547
139130	74746_at	25	3	58074707	58074731	25	1	L1MD1	LINE/L1	58074124	58074982	FLNB	57994127	58157982	DNASE1L3	58200424	58177984
139168	87513_at	25	4	130764	130787	24	1	MSTA	LTR/ERVL-MaLR	130663	131080	ZNF595	53179	88099	ZNF732	299110	264464
139088	76229_at	25	7	87867548	87867572	25	1	MLT1H	LTR/ERVL-MaLR	87867310	87867725	SRI	87856308	87834433	STEAP4	87936206	87905744
139109	81380_at	25	1	185344979	185345003	25	1	L2a	LINE/L2	185344291	185345130	IVNS1ABP	185286461	185265520	HMCN1	185703683	186160085
139118	71329_r_at	25	16	30928394	30928370	25	1	HAL1b	LINE/L1	30928445	30928299	CTF1	30907928	30914881	FBXL19	30934376	30960104
136875	76217_at	25					2	MER67B	LTR/ERV1
141647	90591_at	25	7	148240761	148240737	25	1	MER63C	DNA/hAT-Blackjack	148241144	148240564	CNTNAP2	145813453	148118090	C7orf33	148287657	148312952
137708	88942_at	25	1	201503766	201503790	24	1	L1MB8	LINE/L1	201503734	201503880	CSRP1	201478584	201452658	AC096677.1	201592013	201592738
137709	88942_at	25	1	201503767	201503791	24	1	L1MB8	LINE/L1	201503734	201503880	CSRP1	201478584	201452658	AC096677.1	201592013	201592738
137763	71572_at	25	6	99878348	99878372	25	1	MLT1I-int	LTR/ERVL-MaLR	99878213	99878761	PNISR	99873207	99845927	USP45	99969604	99880190
137771	68090_at	25	4	75052036	75052060	25	1	L1ME1	LINE/L1	75050897	75052837	AC093677.1	75024085	75023327	EPGN	75174190	75181024
138940	69917_at	25					2	MLT2B4	LTR/ERVL
138942	85785_i_at	25	17	61537685	61537709	25	1	MER41C	LTR/ERV1	61537622	61538147	CYB561	61523739	61509665	ACE	61554422	61599209
139001	88334_f_at	25					2	HERVH-int	LTR/ERV1
138970	68394_at	25	10	102139632	102139656	25	1	Charlie1a	DNA/hAT-Charlie	102139388	102139739	SCD	102106881	102124591	WNT8B	102222798	102243501
138994	74164_at	25	8	95472926	95472902	25	1	MLT1D	LTR/ERVL-MaLR	95473310	95472805	FSBP	95449180	95390605	KIAA1429	95565757	95499921
137800	71563_r_at	25					2	L1MC4	LINE/L1
139243	67573_at	25					2	L2c	LINE/L2
135376	75602_s_at	25	1	149269078	149269054	25	1	MER66-int	LTR/ERV1	149269314	149267820	NBPF16	148739443	148758311	FCGR1C	149320441	149378365
140251	84986_at	25	13	25103075	25103099	25	1	LTR8A	LTR/ERV1	25102621	25103326	PARP4	25086948	24995064	ATP12A	25254549	25285921
140228	84097_r_at	25	X	149200295	149200319	25	1	L1MC4a	LINE/L1	149200081	149200419	CXorf40B	149107029	149097745	MAMLD1	149529689	149682448
140222	72325_at	25	6	29882473	29882497	25	1	ERV3-16A3_I-int	LTR/ERVL	29881653	29884127	HLA-G	29794744	29798902	HLA-A	29909037	29913661
140197	91045_at	25					2	LTR3A	LTR/ERVK
142879	86732_at	25	10	97470747	97470771	25	1	MER39B	LTR/ERV1	97470707	97471031	TCTN3	97453900	97423153	ENTPD1	97471536	97637023
137938	88231_at	25	19	53254408	53254384	25	1	HERVK9-int	LTR/ERVK	53255530	53253712	ZNF611	53238326	53206066	ZNF600	53290044	53267448
137983	89437_r_at	25	8	98171072	98171096	24	1	Zaphod	DNA/hAT-Tip100	98170354	98171156	CPQ	97657455	98161882	TSPYL5	98290176	98285717
137911	70803_r_at	25	11	130237768	130237792	25	1	L1ME4b	LINE/L1	130237511	130237830	ZBTB44	130184581	130096572	ADAMTS8	130298888	130274820
137914	77332_at	25	4	227276	227252	25	1	MER92B	LTR/ERV1	227285	226784	ZNF595	53179	88099	ZNF732	299110	264464
141720	72406_f_at	25					2	LTR47B2	LTR/ERVL
141761	75866_at	25	6	164604673	164604649	25	1	LTR64	LTR/ERV1	164604893	164604397	QKI	163835032	163999628	C6orf118	165723096	165693153
141962	84871_at	25	20	21592047	21592023	25	1	MER5C	DNA/hAT-Charlie	21592153	21591931	NKX2-2	21494664	21491648	PAX1	21686297	21696620
141924	78206_at	25					2	LTR8B	LTR/ERV1
141985	81547_at	25	7	132458209	132458185	25	1	L1ME3E	LINE/L1	132459420	132458002	AC009365.3	132333553	132413528	CHCHD3	132766848	132469629
140298	88927_at	25	22	34614578	34614602	24	1	MER39B	LTR/ERV1	34614222	34614856	LARGE	34318829	33668847	ISX	35462129	35483380
140281	67057_r_at	25	8	11861404	11861380	25	1	L2	LINE/L2	11861761	11861336	DEFB134	11853821	11850692	RP11-481A20.11	11873043	11870545
141549	86758_at	25	2	74376421	74376445	25	1	MLT1K	LTR/ERVL-MaLR	74376345	74376508	BOLA3	74375121	74362525	MOB1A	74406025	74382165
141538	71581_f_at	25					2	AluSx1	SINE/Alu
141532	90670_at	25	20	10298899	10298875	25	1	LTR33	LTR/ERVL	10298973	10298534	SNAP25	10199478	10288066	MKKS	10414870	10385832
141499	68309_at	25	15	82318666	82318642	25	1	MLT1D	LTR/ERVL-MaLR	82318804	82318284	TMC3	81666554	81623558	MEX3B	82338482	82334119
141449	79354_at	25	5	159813252	159813228	25	1	MLT1D	LTR/ERVL-MaLR	159813639	159813132	C1QTNF2	159797648	159774758	C5orf54	159827104	159820155
140516	69105_at	25	12	87725714	87725738	25	1	MLT1F2	LTR/ERVL-MaLR	87725520	87726017	MGAT4C	87232681	86372516	C12orf50	88427814	88373816
140474	77258_s_at	25					2	ALR/Alpha	Satellite/centr
141871	69469_at	25	16	75627954	75627930	25	1	MER74A	LTR/ERVL	75628218	75627695	GABARAPL2	75600249	75611779	ADAT1	75657198	75630879
141898	72731_r_at	25	22	24779020	24779044	25	1	L1MEg	LINE/L1	24778866	24779204	SPECC1L	24666786	24838324	ADORA2A	24813847	24838328
141838	80309_r_at	25	9	124225290	124225266	25	1	L4_C_Mam	LINE/RTE-X	124225371	124225016	AL161784.1	124103625	124110410	DAB2IP	124329336	124547809
140677	88231_at	25					2	HERVK9-int	LTR/ERVK
140704	76081_at	25	1	53804715	53804739	25	1	L1ME3F	LINE/L1	53803960	53804832	LRP8	53793742	53711217	DMRTB1	53925072	53933161
140710	76081_at	25	1	53804850	53804874	25	1	MER94	DNA/hAT-Blackjack	53804833	53804963	LRP8	53793742	53711217	DMRTB1	53925072	53933161
142042	91967_at	25	15	24469244	24469268	25	1	ERVL47-int	LTR/ERVL	24468972	24469760	NDN	23932450	23930565	NPAP1	24920541	24928593
142072	89309_at	25	11	88151007	88151031	25	1	MLT1E2	LTR/ERVL-MaLR	88150787	88151321	CTSC	88070955	88026760	GRM5	88799113	88237744
142852	69458_f_at	25					2	HERV17-int	LTR/ERV1
142768	71581_f_at	25					2	AluSx1	SINE/Alu
143118	82352_at	25	8	94948365	94948341	25	1	LTR62	LTR/ERVL	94948890	94948224	PDP1	94870035	94938294	CDH17	95229531	95139399
143107	71284_at	25	11	58856864	58856840	25	1	L1ME3G	LINE/L1	58857194	58856650	AP001652.1	58672897	58676071	FAM111B	58874658	58894883
143087	72224_at	25	1	176420066	176420090	25	1	LTR16A2	LTR/ERVL	176419805	176420151	RFWD2	176176629	175913967	PAPPA2	176432307	176814735
143146	67340_at	25	9	139829172	139829196	25	1	MLT1A1	LTR/ERVL-MaLR	139829003	139829322	TRAF2	139776364	139821059	FBXW5	139839148	139834887
143149	73166_at	25	2	162163097	162163073	25	1	L1M4	LINE/L1	162163241	162163048	TANK	161993419	162092732	PSMD14	162164549	162268228
143330	78732_f_at	25					2	MER4-int	LTR/ERV1
143349	77398_at	25	2	241610633	241610609	25	1	LTR34	LTR/ERV1	241610761	241610251	GPR35	241544848	241570676	AQP12B	241622323	241615835
143238	78350_at	25	15	24576646	24576622	25	1	L1MC3	LINE/L1	24577011	24576199	NDN	23932450	23930565	NPAP1	24920541	24928593
143200	70539_i_at	25	11	2234747	2234723	25	1	L1MB3	LINE/L1	2235026	2234672	TH	2193107	2185159	ASCL2	2292182	2289725
143199	76822_at	25	2	216344911	216344935	25	1	LTR33	LTR/ERVL	216344593	216344986	FN1	216300895	216225163	MREG	216898819	216809213
143030	91270_at	25	6	11180928	11180904	25	1	L1ME1	LINE/L1	11181809	11180832	ERVFRD-1	11111965	11102722	NEDD9	11382581	11183531
142987	76418_at	25	2	169772326	169772302	25	1	MLT1J	LTR/ERVL-MaLR	169772365	169772022	G6PC2	169757750	169766505	ABCB11	169887832	169779448
144054	74746_at	25	3	58074742	58074766	25	1	L1MD1	LINE/L1	58074124	58074982	FLNB	57994127	58157982	DNASE1L3	58200424	58177984
144075	88104_at	25	12	42721555	42721579	25	1	L2c	LINE/L2	42721213	42721603	ZCRB1	42719920	42705880	PRICKLE1	42984157	42852140
144009	84840_at	25	2	35810135	35810111	25	1	MER66-int	LTR/ERV1	35810755	35810098	FAM98A	33824449	33808725	CRIM1	36583069	36778278
144232	75866_at	25	6	164604771	164604747	25	1	LTR64	LTR/ERV1	164604893	164604397	QKI	163835032	163999628	C6orf118	165723096	165693153
144262	87420_f_at	25					2	AluJr	SINE/Alu
144134	69845_r_at	25	1	51478737	51478761	25	1	L1ME3	LINE/L1	51478725	51478854	CDKN2C	51426417	51440305	C1orf185	51567906	51613752
144150	85788_f_at	25					2	MER41C	LTR/ERV1
144128	90314_at	25					2	LTR51	LTR/ERV1
144127	AFFX-HUMRGE/M10098_5_at	25					2	SSU-rRNA_Hsa	rRNA
144330	85687_at	25	5	154089311	154089287	25	1	Charlie3	DNA/hAT-Charlie	154089776	154089186	HAND1	153857824	153854532	LARP1	154092462	154197167
144376	79369_at	25	15	31515233	31515209	25	1	Tigger2	DNA/TcMar-Tigger	31515233	31514816	TRPM1	31453476	31293264	KLF13	31619058	31727868
144437	77457_at	25	4	137718069	137718045	25	1	ERVL-E-int	LTR/ERVL	137718416	137717869	PABPC4L	135122903	135117488	PCDH18	138453648	138440072
144425	70841_at	25					2	HERVS71-int	LTR/ERV1
[truncated: 3,739 more rows]
