# Supplementary material for: Microarray analysis reveals global modulation of endogenous retroelement transcription by microbes
Source: Retrovirology. 2014 Jul 25;11:59. doi: 10.1186/1742-4690-11-59 (PMC4222864; doi:10.1186/1742-4690-11-59)
Supplement: Supplementary file 3 — Additional file 3: Archive of human annotation files. Probe annotation files (csv format), as defined in the Methods, for the following Affymetrix platforms: hg_u95a, hg_u95a_v2, hg_u95b, hg_u95c, hg_u95e, hu6800, hg_u133a, hg_u133a_v2, hg_u133b, hg_u133_plus_v2, hg_u219, hg_focus, hugene_1_0_st, and hugene_2_0_st. Shortened platform names correspond to identifiers used within the ‘oligo’ Bioconductor R package. Column identifiers are pid – probe id, probeset – Affymetrix probeset, plen – probe length, sid – target chromosome, sstart – start position of probe on sid, send – end position of probe on sid, nident – identity within the region sstart to send, numhits – number of hits recorded by BLASTn, repeat – RepBase-defined repeat, repclass – RepBase-defined repeat class, rstart – start position of repetitive element, rend – end position of repetitive element, 5id – symbol of nearest 5′ protein coding gene, 5start – start position of 5id, 5stop – end position of 5id, 3id – symbol of nearest 3′ protein coding gene, 3start – start position of 3id, 3stop – end position of 3id. (ZIP 3 MB) [file 12977_2014_3913_MOESM3_ESM.zip › human/affy_hg_u95e.csv]

pid	probeset	plen	sid	sstart	send	nident	numhits	repeat	repclass	rstart	rend	5id	5start	5stop	3id	3start	3stop
2153	79629_at	25	Y	7678290	7678314	25	1	BSR/Beta	Satellite	7676991	7678532	TBL1Y	6778727	6959724	TSPY4	9175073	9177893
2176	81218_at	25					2	HERVE-int	LTR/ERV1
902	81218_at	25					2	HERVE-int	LTR/ERV1
15056	81999_r_at	25	1	226723510	226723486	25	1	LTR66	LTR/ERVL	226723821	226723301	PARP1	226595780	226548392	C1orf95	226736501	226796915
15124	70323_f_at	25	1	1348150	1348126	25	1	Harlequin-int	LTR/ERV1	1351614	1348102	MRPL20	1342693	1337288	ANKRD65	1357149	1353800
15123	70323_f_at	25	1	1348151	1348127	25	1	Harlequin-int	LTR/ERV1	1351614	1348102	MRPL20	1342693	1337288	ANKRD65	1357149	1353800
999	79441_at	25	15	74163519	74163495	25	1	MER70C	LTR/ERVL	74163700	74163158	C15orf59	74045088	74032141	TBC1D21	74165949	74181555
985	74136_at	25	9	6717990	6718014	25	1	LTR39	LTR/ERV1	6717627	6718329	GLDC	6645650	6532464	KDM4C	6720863	7175648
13927	77840_f_at	25					2	MER4B	LTR/ERV1
13989	89821_at	25	1	185527803	185527779	25	1	MLT1J2	LTR/ERVL-MaLR	185527871	185527457	IVNS1ABP	185286461	185265520	HMCN1	185703683	186160085
13967	75466_at	25	10	60933392	60933368	25	1	MER39B	LTR/ERV1	60933681	60933055	BICC1	60272900	60591195	PHYHIPL	60936350	61007534
10105	69089_at	25	22	34651210	34651186	25	1	L1PA10	LINE/L1	34651878	34647225	LARGE	34318829	33668847	ISX	35462129	35483380
10119	89324_i_at	25	7	43849702	43849726	25	1	HERVK22-int	LTR/ERVK	43849484	43849805	BLVRA	43798279	43846939	MRPS24	43909492	43906157
10156	74087_at	25	7	68748134	68748110	25	1	MIR	SINE/MIR	68748151	68747933	TYW1	66460160	66704501	AUTS2	69063905	70258054
10159	79121_at	25					2	LTR1A2	LTR/ERV1
9907	68738_at	25	6	139827660	139827684	25	1	LTR16	LTR/ERVL	139827593	139827850	CITED2	139695757	139693393	NMBR	142409936	142379467
9908	81218_at	25					2	HERVE-int	LTR/ERV1
9912	70172_r_at	25					2	LTR5_Hs	LTR/ERVK
9968	70162_at	25	12	93938912	93938888	25	1	LOR1-int	LTR/ERV1	93939213	93938778	MRPL42	93861264	93897545	SOCS2	93963590	93977263
13730	67188_r_at	25	X	113022296	113022272	25	1	Plat_L3	LINE/CR1	113022470	113022174	AMOT	112084043	112017731	HTR2C	113818551	114144624
9921	85627_r_at	25	4	39144571	39144595	25	1	L1MD2	LINE/L1	39144099	39144863	KLHL5	39046659	39128477	WDR19	39184024	39287430
13774	70614_at	25	8	104279092	104279068	25	1	LTR16C	LTR/ERVL	104279209	104278873	BAALC	104152938	104242533	FZD6	104310661	104345094
13794	79827_r_at	25	X	73177572	73177596	25	1	Charlie1a	DNA/hAT-Charlie	73177362	73177908	CHIC1	72783036	72906937	ZCCHC13	73524025	73524868
11168	78955_at	25	8	112099009	112098985	25	1	MLT1E1A	LTR/ERVL-MaLR	112099483	112098903	KCNV1	110988076	110975874	CSMD3	114449328	113235157
12705	74432_at	25	6	44209978	44210002	24	1	L1M5	LINE/L1	44209827	44210213	SLC29A1	44187242	44201888	HSP90AB1	44214824	44221620
6012	71471_at	25					2	MER4B-int	LTR/ERV1
6050	83910_at	25	12	100558858	100558834	25	1	LTR22B1	LTR/ERVK	100559239	100558764	UHRF1BP1L	100536626	100422233	ACTR6	100592900	100635643
6038	77835_f_at	25					2	LTR2B	LTR/ERV1
3772	81807_at	25	18	11653554	11653530	25	1	LTR81C	LTR/Gypsy	11653606	11653271	PIEZO2	11148587	10666480	GNAL	11688955	11885684
3779	89418_at	25	7	65623692	65623716	25	1	L1MB4	LINE/L1	65623627	65623783	CRCP	65579591	65619555	TPST1	65670186	65885530
3780	89418_at	25	7	65623694	65623718	25	1	L1MB4	LINE/L1	65623627	65623783	CRCP	65579591	65619555	TPST1	65670186	65885530
14993	73447_at	25	1	119725705	119725681	25	1	LTR17	LTR/ERV1	119725894	119725431	WARS2	119683294	119573839	HAO2	119911402	119936753
14991	68845_at	25	12	49541570	49541594	25	1	MLT1J	LTR/ERVL-MaLR	49541440	49541647	TUBA1B	49525180	49521565	TUBA1A	49583107	49578579
14997	73384_at	25	8	52862314	52862338	25	1	LTR26C	LTR/ERV1	52861979	52862509	AC090186.1	52730143	52730969	ST18	53373519	53023399
14990	68845_at	25	12	49541569	49541593	25	1	MLT1J	LTR/ERVL-MaLR	49541440	49541647	TUBA1B	49525180	49521565	TUBA1A	49583107	49578579
11388	82433_at	25	1	159026311	159026287	25	1	MER61-int	LTR/ERV1	159027056	159026171	IFI16	158969758	159024945	AIM2	159116886	159032274
11358	76585_at	25	7	99609174	99609198	25	1	MLT1G1	LTR/ERVL-MaLR	99608968	99609297	AZGP1	99573780	99564343	ZKSCAN1	99613204	99639312
11357	88965_r_at	25	7	99609173	99609197	25	1	MLT1G1	LTR/ERVL-MaLR	99608968	99609297	AZGP1	99573780	99564343	ZKSCAN1	99613204	99639312
11363	67084_at	25	7	48748405	48748429	25	1	MER74A	LTR/ERVL	48748153	48748579	ABCA13	48211055	48687092	AC004899.1	48887362	48891221
11347	69089_at	25	1	199416832	199416808	25	1	L1PA8A	LINE/L1	199417662	199411320	PTPRC	198607801	198726545	NR5A2	199996730	200146552
1113	AFFX-HUMRGE/M10098_M_at	25					2	SSU-rRNA_Hsa	rRNA
3475	68059_at	25	16	11430955	11430931	25	1	L1ME4b	LINE/L1	11431040	11430598	PRM1	11375207	11374693	CTD-3088G3.8	11617444	11453702
3466	68522_at	25	3	106147977	106148001	25	1	L2a	LINE/L2	106147686	106148339	CBLB	105588396	105374305	CCDC54	107096188	107097481
3516	82484_at	25	14	77540562	77540538	25	1	MLT1F	LTR/ERVL-MaLR	77540600	77540210	IRF2BPL	77495034	77490888	KIAA1737	77564440	77583630
4776	69674_f_at	25					2	LTR66	LTR/ERVL
4835	67800_f_at	25					2	MER41B	LTR/ERV1
4792	67188_r_at	25	X	113022349	113022325	25	1	Plat_L3	LINE/CR1	113022470	113022174	AMOT	112084043	112017731	HTR2C	113818551	114144624
12532	73977_at	25	15	40357463	40357487	25	1	MER91A	DNA/hAT-Tip100	40357430	40357534	SRP14	40331389	40327940	BMF	40401093	40380091
4706	78818_at	25	6	170356251	170356275	25	1	MER4E	LTR/ERV1	170355890	170356481	C6orf70	170151718	170181680	DLL1	170599561	170591294
4681	79773_at	25	1	160957082	160957058	25	1	LTR29	LTR/ERV1	160957123	160956587	ITLN2	160924589	160914815	F11R	161008784	160965001
11289	79783_at	25	10	92963220	92963244	25	1	LTR37B	LTR/ERV1	92962985	92963436	ANKRD1	92681033	92671853	PCGF5	92979908	93044088
14012	85812_at	25	15	100198526	100198550	25	1	L1ME3B	LINE/L1	100198153	100199004	AC015660.1	100038578	100038447	LYSMD4	100273766	100255902
2265	79075_at	25	10	79722380	79722356	25	1	MER74A	LTR/ERVL	79722681	79722174	AL391421.1	79626633	79629368	POLR3A	79789303	79734907
11471	70614_at	25	8	104278984	104278960	25	1	LTR16C	LTR/ERVL	104279209	104278873	BAALC	104152938	104242533	FZD6	104310661	104345094
11413	81257_r_at	25	3	13169150	13169126	25	1	L1MEc	LINE/L1	13170084	13168955	IQSEC1	13114617	12938719	NUP210	13461809	13357737
5090	74360_at	25	3	133629069	133629045	25	1	L1MEg	LINE/L1	133629148	133628107	RAB6B	133614680	133543083	C3orf36	133648656	133646992
5786	72665_at	25					2	LTR3B	LTR/ERVK
5782	81997_f_at	25					2	LTR66	LTR/ERVL
5108	72454_at	25	15	102186585	102186609	25	1	L1ME3F	LINE/L1	102186231	102186705	TM2D3	102192594	102161847	TARSL2	102264807	102193801
5797	80338_at	25					2	Charlie1a	DNA/hAT-Charlie
3554	80012_r_at	25	X	23009444	23009420	25	1	L1MD2	LINE/L1	23010043	23009147	ZNF645	22291065	22292574	DDX53	23018087	23020204
3577	70174_i_at	25	1	19628854	19628830	24	1	L1MB8	LINE/L1	19629181	19628484	AKR7A3	19615744	19609052	AKR7A2	19638640	19630459
3589	85627_r_at	25	4	39144546	39144570	25	1	L1MD2	LINE/L1	39144099	39144863	KLHL5	39046659	39128477	WDR19	39184024	39287430
3538	83241_at	25	9	132267033	132267057	25	1	L2a	LINE/L2	132266935	132267274	IER5L	131940540	131937835	NTMT1	132371163	132398209
13852	75240_r_at	25	7	30616597	30616573	25	1	LOR1-int	LTR/ERV1	30617992	30616448	GGCT	30591095	30536237	GARS	30634297	30673649
827	67103_at	25	15	24408036	24408012	25	1	LTR38B	LTR/ERV1	24408481	24407880	NDN	23932450	23930565	NPAP1	24920541	24928593
826	67227_at	25	10	76471431	76471455	25	1	L1ME2z	LINE/L1	76471188	76471533	ADK	75910960	76469061	KAT6B	76585340	76792380
3213	68059_at	25	16	11433695	11433671	25	1	L1ME2z	LINE/L1	11433772	11433652	PRM1	11375207	11374693	CTD-3088G3.8	11617444	11453702
6242	68740_at	25	6	139827907	139827931	25	1	L2	LINE/L2	139827864	139828149	CITED2	139695757	139693393	NMBR	142409936	142379467
6243	68740_at	25	6	139827908	139827932	25	1	L2	LINE/L2	139827864	139828149	CITED2	139695757	139693393	NMBR	142409936	142379467
6216	67071_at	25	4	159191194	159191218	25	1	MER39	LTR/ERV1	159190645	159191277	TMEM144	159122756	159176563	RXFP1	159236463	159574524
9821	74087_at	25	7	68751179	68751155	25	1	MER5A	DNA/hAT-Charlie	68751294	68751130	TYW1	66460160	66704501	AUTS2	69063905	70258054
9827	72657_at	25	3	169593307	169593331	25	1	MER52C	LTR/ERV1	169593195	169593601	LRRC31	169587718	169556967	SAMD7	169629360	169656963
5061	74529_at	25	17	19800227	19800203	25	1	Kanga2_a	DNA/TcMar-Tc2	19800414	19799861	ULK2	19771249	19674142	AKAP10	19881656	19807615
5062	81949_at	25					2	L1M5	LINE/L1
5013	87185_at	25	17	44426156	44426180	25	1	L1MC5a	LINE/L1	44426055	44426485	LRRC37A	44370099	44415160	LRRC37A2	44588877	44633016
5014	87185_at	25	17	44426157	44426181	25	1	L1MC5a	LINE/L1	44426055	44426485	LRRC37A	44370099	44415160	LRRC37A2	44588877	44633016
5031	77209_at	25	4	135561440	135561464	25	1	BLACKJACK	DNA/hAT-Blackjack	135560476	135561707	PABPC4L	135122903	135117488	PCDH18	138453648	138440072
5023	74432_at	25	6	44209906	44209930	25	1	L1M5	LINE/L1	44209827	44210213	SLC29A1	44187242	44201888	HSP90AB1	44214824	44221620
3658	83241_at	25	9	132266959	132266983	25	1	L2a	LINE/L2	132266935	132267274	IER5L	131940540	131937835	NTMT1	132371163	132398209
3665	77835_f_at	25					2	LTR2B	LTR/ERV1
3722	85645_at	25	13	24899192	24899216	25	1	L1ME1	LINE/L1	24898192	24901158	C1QTNF9	24881304	24896673	PARP4	25086948	24995064
2316	74567_at	25	8	144113160	144113184	25	1	LTR39	LTR/ERV1	144112833	144113205	LY6E	144099399	144105249	C8orf31	144120626	144141359
2297	79121_at	25					2	LTR1A2	LTR/ERV1
2295	87185_at	25	17	44426154	44426178	25	1	L1MC5a	LINE/L1	44426055	44426485	LRRC37A	44370099	44415160	LRRC37A2	44588877	44633016
2334	83243_s_at	25	9	132267239	132267263	25	1	L2a	LINE/L2	132266935	132267274	IER5L	131940540	131937835	NTMT1	132371163	132398209
6202	68252_at	25	5	7975632	7975656	25	1	MIRb	SINE/MIR	7975596	7975768	FASTKD3	7869150	7859272	SEMA5A	9546187	9035138
1944	68059_at	25	16	11433709	11433685	25	1	L1ME2z	LINE/L1	11433772	11433652	PRM1	11375207	11374693	CTD-3088G3.8	11617444	11453702
1937	AFFX-HUMRGE/M10098_M_at	25					2	SSU-rRNA_Hsa	rRNA
1961	70973_at	25	8	95963432	95963456	25	1	MLT1G1	LTR/ERVL-MaLR	95963171	95963666	TP53INP1	95961639	95938200	PLEKHF2	96146032	96168912
13634	81546_at	25	2	6869474	6869450	25	1	MLT1J	LTR/ERVL-MaLR	6869820	6869419	SOX11	5832799	5841516	CMPK2	7006766	6980701
13694	84388_at	25	8	30052468	30052492	25	1	L1MB5	LINE/L1	30052149	30053838	DCTN6	30013813	30041156	RBPMS	30241944	30429778
13610	68523_at	25	6	25101621	25101597	25	1	L1ME1	LINE/L1	25102778	25101510	FAM65B	25042238	24797601	LRRC16A	25279306	25620758
13611	68523_at	25	6	25101620	25101596	25	1	L1ME1	LINE/L1	25102778	25101510	FAM65B	25042238	24797601	LRRC16A	25279306	25620758
12794	67343_at	25	3	158400366	158400390	25	1	MIRc	SINE/MIR	158400272	158400493	LXN	158390482	158363611	RARRES1	158450485	158414681
5942	68699_at	25	4	146152269	146152245	25	1	Charlie24	DNA/hAT-Charlie	146152410	146152216	OTUD4	146101313	146031990	SMAD1	146402346	146479231
12425	73447_at	25	1	119725769	119725745	25	1	LTR17	LTR/ERV1	119725894	119725431	WARS2	119683294	119573839	HAO2	119911402	119936753
12390	67362_f_at	25					2	Harlequin-int	LTR/ERV1
14851	78911_r_at	25	8	135799522	135799498	25	1	L1MEg	LINE/L1	135799657	135799485	ZFAT	135725292	135490031	KHDRBS3	136469700	136668965
14937	79363_g_at	25	4	10760773	10760797	25	1	LTR16A	LTR/ERVL	10760677	10760863	CLNK	10686489	10488019	HS3ST1	11431389	11394774
14894	67846_at	25	2	181099441	181099466	25	1	HERV17-int	LTR/ERV1	181099406	181100184	CWC22	180871840	180809603	UBE2E3	181831975	181941312
14895	79168_at	25	13	44561436	44561460	25	1	LTR33B	LTR/ERVL	44561395	44561559	LACC1	44453420	44468068	SMIM2	44735393	44717679
14891	70566_at	25	4	254521	254545	25	1	HERVFH21-int	LTR/ERV1	254263	254579	ZNF595	53179	88099	ZNF732	299110	264464
14879	80338_at	25	2	68458679	68458655	25	1	Charlie1a	DNA/hAT-Charlie	68459084	68458522	PNO1	68384976	68403370	CNRIP1	68547183	68511303
12273	79193_r_at	25					2	HERVK22-int	LTR/ERVK
11021	67084_at	25	7	48750924	48750948	25	1	LTR73	LTR/ERV1	48750689	48751232	ABCA13	48211055	48687092	AC004899.1	48887362	48891221
11023	69180_at	25	2	70258996	70258972	25	1	MLT1K	LTR/ERVL-MaLR	70259312	70258842	ASPRV1	70189397	70187226	PCBP1	70314585	70316332
11018	68867_at	25					2	L1MA3	LINE/L1
11073	82532_at	25	8	79873249	79873273	25	1	MLT1B	LTR/ERVL-MaLR	79873226	79873294	IL7	79717758	79587978	STMN2	80523049	80578410
14776	68254_at	25	3	150572706	150572730	25	1	HERV17-int	LTR/ERV1	150572565	150578484	SIAH2	150481264	150458914	FAM188B2	150612089	150588832
14829	79441_at	25	15	74163344	74163320	25	1	MER70C	LTR/ERVL	74163700	74163158	C15orf59	74045088	74032141	TBC1D21	74165949	74181555
14820	70973_at	25	8	95963535	95963559	25	1	MLT1G1	LTR/ERVL-MaLR	95963171	95963666	TP53INP1	95961639	95938200	PLEKHF2	96146032	96168912
14763	71471_at	25					2	MER4B-int	LTR/ERV1
4919	89373_at	25	1	162460441	162460417	25	1	L2a	LINE/L2	162460530	162460395	SH2D1B	162381928	162365056	UHMK1	162467041	162499419
13594	67188_r_at	25	X	113022301	113022277	25	1	Plat_L3	LINE/CR1	113022470	113022174	AMOT	112084043	112017731	HTR2C	113818551	114144624
12231	79193_r_at	25					2	HERVK22-int	LTR/ERVK
12205	67362_f_at	25					2	Harlequin-int	LTR/ERV1
10969	71471_at	25	17	21912994	21913018	25	1	MER4B-int	LTR/ERV1	21912831	21913373	UBBP4	21729601	21731762	MTRNR2L1	22022437	22023991
10983	79193_r_at	25					2	HERVK22-int	LTR/ERVK
10987	81662_at	25	6	32776874	32776850	24	1	Charlie1a	DNA/hAT-Charlie	32778180	32776827	HLA-DQB2	32731311	32723875	HLA-DOB	32784825	32780540
10988	79193_r_at	25					2	HERVK22-int	LTR/ERVK
10934	73384_at	25	8	52862394	52862418	25	1	LTR26C	LTR/ERV1	52861979	52862509	AC090186.1	52730143	52730969	ST18	53373519	53023399
10941	79193_r_at	25					2	HERVK22-int	LTR/ERVK
10942	79193_r_at	25	12	100553773	100553749	25	1	HERVK22-int	LTR/ERVK	100556775	100553633	UHRF1BP1L	100536626	100422233	ACTR6	100592900	100635643
15296	81818_at	25	X	154583544	154583568	25	1	L1PA13	LINE/L1	154583385	154589205	CLIC2	154563966	154505500	H2AFB2	154610428	154610944
15190	71626_at	25	3	60644973	60644949	25	1	L1M4c	LINE/L1	60646364	60644027	AC099780.1	59957583	59957215	PTPRG	61547243	62283288
15182	81807_at	25	18	11653506	11653482	25	1	LTR81C	LTR/Gypsy	11653606	11653271	PIEZO2	11148587	10666480	GNAL	11688955	11885684
15236	87185_at	25	17	44426134	44426158	25	1	L1MC5a	LINE/L1	44426055	44426485	LRRC37A	44370099	44415160	LRRC37A2	44588877	44633016
16240	72778_at	25	6	156318785	156318809	25	1	L1M6	LINE/L1	156318538	156318819	NOX3	155777037	155716504	ARID1B	157099063	157530401
16227	67494_at	25					2	HERV-Fc1-int	LTR/ERV1
16219	70973_at	25	8	95963374	95963398	25	1	MLT1G1	LTR/ERVL-MaLR	95963171	95963666	TP53INP1	95961639	95938200	PLEKHF2	96146032	96168912
16372	69378_at	25	7	153093723	153093747	25	1	MER50	LTR/ERV1	153093490	153094187	ACTR3B	152456834	152552463	DPP6	153584182	154685995
16344	81119_at	25	15	62570290	62570314	25	1	Tigger17c	DNA/TcMar-Tigger	62570166	62570373	C2CD4B	62457482	62455734	TLN2	62682725	63136830
16291	80932_at	25	17	38682905	38682929	25	1	LTR79	LTR/ERVL	38682885	38683338	TNS4	38657849	38632080	CCR7	38721724	38710021
16448	89373_at	25	1	162460440	162460416	25	1	L2a	LINE/L2	162460530	162460395	SH2D1B	162381928	162365056	UHMK1	162467041	162499419
16484	79363_g_at	25	4	10810441	10810465	25	1	MLT1G3	LTR/ERVL-MaLR	10810169	10810668	CLNK	10686489	10488019	HS3ST1	11431389	11394774
16538	AFFX-HUMRGE/M10098_5_at	25					2	SSU-rRNA_Hsa	rRNA
16510	67135_at	25					2	MER21A	LTR/ERVL
16127	67071_at	25	4	159191223	159191247	25	1	MER39	LTR/ERV1	159190645	159191277	TMEM144	159122756	159176563	RXFP1	159236463	159574524
16126	67071_at	25	4	159191224	159191248	25	1	MER39	LTR/ERV1	159190645	159191277	TMEM144	159122756	159176563	RXFP1	159236463	159574524
20353	83134_at	25					2	HERVK22-int	LTR/ERVK
20359	74136_at	25	9	6717987	6718011	25	1	LTR39	LTR/ERV1	6717627	6718329	GLDC	6645650	6532464	KDM4C	6720863	7175648
18992	83271_at	25	21	16254269	16254245	25	1	MLT1A0	LTR/ERVL-MaLR	16254499	16254130	AF165138.7	16031142	15964251	NRIP1	16437321	16333556
19052	87277_r_at	25	1	185306593	185306569	25	1	LTR54	LTR/ERV1	185306656	185306414	IVNS1ABP	185286461	185265520	HMCN1	185703683	186160085
19053	87277_r_at	25	1	185306586	185306562	25	1	LTR54	LTR/ERV1	185306656	185306414	IVNS1ABP	185286461	185265520	HMCN1	185703683	186160085
17504	73977_at	25	15	40357504	40357528	25	1	MER91A	DNA/hAT-Tip100	40357430	40357534	SRP14	40331389	40327940	BMF	40401093	40380091
22931	84807_at	25	17	5110665	5110641	25	1	L2b	LINE/L2	5110791	5110479	ZNF594	5095178	5082831	SCIMP	5138155	5112256
17760	83241_at	25	9	132266995	132267019	25	1	L2a	LINE/L2	132266935	132267274	IER5L	131940540	131937835	NTMT1	132371163	132398209
17791	67343_at	25	3	158400446	158400470	25	1	MIRc	SINE/MIR	158400272	158400493	LXN	158390482	158363611	RARRES1	158450485	158414681
17790	67343_at	25	3	158400445	158400469	25	1	MIRc	SINE/MIR	158400272	158400493	LXN	158390482	158363611	RARRES1	158450485	158414681
17759	72657_at	25	3	169593318	169593342	25	1	MER52C	LTR/ERV1	169593195	169593601	LRRC31	169587718	169556967	SAMD7	169629360	169656963
19996	72454_at	25	X	58278531	58278555	24	1	(GGCACTCA)n	Simple_repeat	58278528	58278566	ZXDA	57937067	57931864	SPIN4	62571223	62567107
17553	79773_at	25	1	160957023	160956999	25	1	LTR29	LTR/ERV1	160957123	160956587	ITLN2	160924589	160914815	F11R	161008784	160965001
17849	68161_r_at	25	22	32699444	32699420	25	1	MER4A	LTR/ERV1	32699512	32699065	SLC5A4	32651328	32614465	RFPL3	32750872	32757148
17850	68161_r_at	25	22	32699445	32699421	25	1	MER4A	LTR/ERV1	32699512	32699065	SLC5A4	32651328	32614465	RFPL3	32750872	32757148
17881	89970_at	25	22	26910030	26910054	25	1	L1MC4	LINE/L1	26909940	26910456	TFIP11	26908471	26887191	TPST2	26992681	26921458
17885	83015_at	25	20	15866906	15866882	25	1	MLT1G1	LTR/ERVL-MaLR	15867211	15866692	FLRT3	14318262	14303634	KIF16B	16554078	16252749
16601	75003_at	25					2	LTR6A	LTR/ERV1
21610	67503_at	25					2	L1MC1	LINE/L1
20183	80934_at	25	17	10672183	10672207	25	1	MLT1G1	LTR/ERVL-MaLR	10671898	10672437	TMEM220	10633633	10602332	PIRT	10741762	10726858
20143	70170_f_at	25	5	92792582	92792558	25	1	LTR5_Hs	LTR/ERVK	92793284	92792380	ARRDC3	90679176	90664541	NR2F1	92919043	92930321
20141	79827_r_at	25	X	73177411	73177435	25	1	Charlie1a	DNA/hAT-Charlie	73177362	73177908	CHIC1	72783036	72906937	ZCCHC13	73524025	73524868
20140	79827_r_at	25	X	73177412	73177436	25	1	Charlie1a	DNA/hAT-Charlie	73177362	73177908	CHIC1	72783036	72906937	ZCCHC13	73524025	73524868
17660	78960_at	25	6	114903179	114903203	25	1	L1PB1	LINE/L1	114901586	114904183	HS3ST5	114664209	114376750	FRK	116381921	116262693
20237	81662_at	25	6	32776884	32776860	25	1	Charlie1a	DNA/hAT-Charlie	32778180	32776827	HLA-DQB2	32731311	32723875	HLA-DOB	32784825	32780540
18744	68254_at	25	3	150572715	150572739	25	1	HERV17-int	LTR/ERV1	150572565	150578484	SIAH2	150481264	150458914	FAM188B2	150612089	150588832
18695	69890_at	25	16	29138615	29138639	25	1	L1M5	LINE/L1	29138419	29138749	CTB-134H23.2	29049923	29064047	BOLA2B	30205627	29454551
18688	87509_at	25	6	142223581	142223557	25	1	L1MC	LINE/L1	142223665	142223531	CITED2	139695757	139693393	NMBR	142409936	142379467
18689	87509_at	25	6	142223580	142223556	25	1	L1MC	LINE/L1	142223665	142223531	CITED2	139695757	139693393	NMBR	142409936	142379467
26804	70339_at	25	19	28219013	28218989	25	1	ALR/Alpha	Satellite/centr	28221894	28218701	ZNF254	24216276	24312654	UQCRFS1	29704448	29698173
26799	67362_f_at	25	7	134857603	134857627	25	1	Harlequin-int	LTR/ERV1	134857583	134858563	TMEM140	134832824	134850650	WDR91	134896316	134868590
22834	84561_at	25	13	79996913	79996889	25	1	MER63D	DNA/hAT-Blackjack	79997236	79996822	RBM26	79980612	79885962	NDFIP2	80055287	80130210
22850	79773_at	25	1	160956803	160956779	25	1	LTR29	LTR/ERV1	160957123	160956587	ITLN2	160924589	160914815	F11R	161008784	160965001
22866	77835_f_at	25					2	LTR2B	LTR/ERV1
19895	72975_at	25	13	50529100	50529076	25	1	MER21-int	LTR/ERVL	50529127	50528488	SPRYD7	50510626	50486842	TRIM13	50570024	50594617
19853	72665_at	25					2	LTR3B	LTR/ERVK
19858	83243_s_at	25	9	132267176	132267200	25	1	L2a	LINE/L2	132266935	132267274	IER5L	131940540	131937835	NTMT1	132371163	132398209
17419	83243_s_at	25	9	132267234	132267258	25	1	L2a	LINE/L2	132266935	132267274	IER5L	131940540	131937835	NTMT1	132371163	132398209
17420	83243_s_at	25	9	132267235	132267259	25	1	L2a	LINE/L2	132266935	132267274	IER5L	131940540	131937835	NTMT1	132371163	132398209
17342	87509_at	25	6	142223564	142223540	25	1	L1MC	LINE/L1	142223665	142223531	CITED2	139695757	139693393	NMBR	142409936	142379467
18610	67135_at	25	19	35408055	35408031	25	1	MER21A	LTR/ERVL	35408163	35407550	ZNF599	35264134	35248979	ZNF30	35417807	35436074
18657	72778_at	25	6	156318718	156318742	25	1	L1M6	LINE/L1	156318538	156318819	NOX3	155777037	155716504	ARID1B	157099063	157530401
25516	84724_at	25	14	57929421	57929397	25	1	Arthur1B	DNA/hAT-Tip100	57929736	57929349	NAA30	57857262	57882635	C14orf105	57960585	57936019
20427	74174_at	25	8	63953391	63953415	25	1	L1ME3Cz	LINE/L1	63953333	63953615	GGH	63951730	63927638	TTPA	63998612	63961112
21129	79363_g_at	25	4	10760815	10760839	25	1	LTR16A	LTR/ERVL	10760677	10760863	CLNK	10686489	10488019	HS3ST1	11431389	11394774
21137	73754_f_at	25	1	144595179	144595203	25	1	AluJb	SINE/Alu	144594986	144595290	PPIAL4B	144364246	144363462	NBPF9	144811744	144830413
20464	89561_at	25	3	192745109	192745085	25	1	L1MD2	LINE/L1	192745195	192744989	MB21D2	192635950	192514604	HRASLS	192958914	192995527
23774	68522_at	25	3	106147733	106147757	25	1	L2a	LINE/L2	106147686	106148339	CBLB	105588396	105374305	CCDC54	107096188	107097481
23800	83168_at	25	11	63338468	63338444	25	1	L1ME3F	LINE/L1	63338861	63338417	HRASLS2	63330855	63320242	PLA2G16	63384355	63340667
23821	72657_at	25					2	MER52C	LTR/ERV1
23828	78818_at	25					2	MER4E	LTR/ERV1
25376	67503_at	25	17	74949658	74949634	24	1	L1MC1	LINE/L1	74950036	74949385	MGAT5B	74864538	74946475	SEC14L1	75082798	75213179
25392	70323_f_at	25					2	LTR2B	LTR/ERV1
26576	79783_at	25	10	92963009	92963033	25	1	LTR37B	LTR/ERV1	92962985	92963436	ANKRD1	92681033	92671853	PCGF5	92979908	93044088
24278	75711_r_at	25					2	LTR49-int	LTR/ERV1
24242	77027_f_at	25	9	90652730	90652706	25	1	LTR10G	LTR/ERV1	90652818	90652333	CDK20	90589668	90581356	SPIN1	91003334	91093609
20053	68738_at	25	6	139827773	139827797	25	1	LTR16	LTR/ERVL	139827593	139827850	CITED2	139695757	139693393	NMBR	142409936	142379467
20098	83243_s_at	25	9	132267238	132267262	25	1	L2a	LINE/L2	132266935	132267274	IER5L	131940540	131937835	NTMT1	132371163	132398209
22766	67503_at	25	17	74949534	74949510	25	1	L1MC1	LINE/L1	74950036	74949385	MGAT5B	74864538	74946475	SEC14L1	75082798	75213179
22711	73384_at	25	8	52862391	52862415	25	1	LTR26C	LTR/ERV1	52861979	52862509	AC090186.1	52730143	52730969	ST18	53373519	53023399
22710	73384_at	25	8	52862392	52862416	25	1	LTR26C	LTR/ERV1	52861979	52862509	AC090186.1	52730143	52730969	ST18	53373519	53023399
22757	68738_at	25	6	139827655	139827679	25	1	LTR16	LTR/ERVL	139827593	139827850	CITED2	139695757	139693393	NMBR	142409936	142379467
22693	81997_f_at	25					2	LTR66	LTR/ERVL
21332	72637_at	25	20	36265895	36265919	25	1	L2b	LINE/L2	36265808	36265976	NNAT	36149617	36152092	CTNNBL1	36322408	36500531
23038	70323_f_at	25					2	Harlequin-int	LTR/ERV1
23021	84819_r_at	25	16	89362709	89362685	25	1	L1MEd	LINE/L1	89362972	89362550	AC137932.1	89334512	89339452	SPG7	89557325	89624176
25321	73977_at	25	15	40357475	40357499	25	1	MER91A	DNA/hAT-Tip100	40357430	40357534	SRP14	40331389	40327940	BMF	40401093	40380091
25328	74136_at	25					2	LTR39	LTR/ERV1
23955	86366_at	25	7	100947351	100947375	25	1	L1M2	LINE/L1	100946605	100947719	FIS1	100895597	100882739	RABL5	100965104	100956975
24003	81546_at	25	2	6869617	6869593	25	1	MLT1J	LTR/ERVL-MaLR	6869820	6869419	SOX11	5832799	5841516	CMPK2	7006766	6980701
25586	70056_at	25					2	HERVH-int	LTR/ERV1
26251	79075_at	25	10	79722382	79722358	25	1	MER74A	LTR/ERVL	79722681	79722174	AL391421.1	79626633	79629368	POLR3A	79789303	79734907
26244	71626_at	25	3	60644761	60644737	25	1	L1M4c	LINE/L1	60646364	60644027	AC099780.1	59957583	59957215	PTPRG	61547243	62283288
26295	81662_at	25	6	32777264	32777240	25	1	Charlie1a	DNA/hAT-Charlie	32778180	32776827	HLA-DQB2	32731311	32723875	HLA-DOB	32784825	32780540
22649	78911_r_at	25	8	135799602	135799578	24	1	L1MEg	LINE/L1	135799657	135799485	ZFAT	135725292	135490031	KHDRBS3	136469700	136668965
25180	73384_at	25	8	52862445	52862469	25	1	LTR26C	LTR/ERV1	52861979	52862509	AC090186.1	52730143	52730969	ST18	53373519	53023399
24047	84724_at	25	14	57929549	57929525	25	1	Arthur1B	DNA/hAT-Tip100	57929736	57929349	NAA30	57857262	57882635	C14orf105	57960585	57936019
24050	68699_at	25	4	146153417	146153393	25	1	Charlie24	DNA/hAT-Charlie	146153773	146152972	OTUD4	146101313	146031990	SMAD1	146402346	146479231
24051	68699_at	25	4	146153416	146153392	25	1	Charlie24	DNA/hAT-Charlie	146153773	146152972	OTUD4	146101313	146031990	SMAD1	146402346	146479231
24120	70056_at	25	6	21366687	21366663	25	1	HERVH-int	LTR/ERV1	21367045	21364056	CDKAL1	20534688	21232635	SOX4	21593972	21598847
24099	75003_at	25	19	20482244	20482268	25	1	LTR6A	LTR/ERV1	20482226	20482803	AC078899.2	20378626	20379200	ZNF737	20748615	20718631
26616	72454_at	25	15	102186589	102186613	25	1	L1ME3F	LINE/L1	102186231	102186705	TM2D3	102192594	102161847	TARSL2	102264807	102193801
22467	74087_at	25	7	68751219	68751195	25	1	MER5A	DNA/hAT-Charlie	68751294	68751130	TYW1	66460160	66704501	AUTS2	69063905	70258054
22479	67188_r_at	25	X	113022292	113022268	25	1	Plat_L3	LINE/CR1	113022470	113022174	AMOT	112084043	112017731	HTR2C	113818551	114144624
22478	67188_r_at	25	X	113022294	113022270	25	1	Plat_L3	LINE/CR1	113022470	113022174	AMOT	112084043	112017731	HTR2C	113818551	114144624
22442	68522_at	25	3	106148008	106148032	25	1	L2a	LINE/L2	106147686	106148339	CBLB	105588396	105374305	CCDC54	107096188	107097481
27524	84392_at	25	X	119263912	119263888	25	1	MER49	LTR/ERV1	119264084	119263837	RHOXF1	119249847	119243011	RHOXF2	119292467	119297945
27553	72454_at	25	15	102185753	102185777	25	1	L1M5	LINE/L1	102185588	102186044	TM2D3	102192594	102161847	TARSL2	102264807	102193801
26875	67084_at	25	7	48748442	48748466	25	1	MER74A	LTR/ERVL	48748153	48748579	ABCA13	48211055	48687092	AC004899.1	48887362	48891221
26453	78911_r_at	25	8	135799605	135799581	24	1	L1MEg	LINE/L1	135799657	135799485	ZFAT	135725292	135490031	KHDRBS3	136469700	136668965
25052	86610_r_at	25					2	L1MC3	LINE/L1
21502	70176_r_at	25	1	19628797	19628773	25	1	L1MB8	LINE/L1	19629181	19628484	AKR7A3	19615744	19609052	AKR7A2	19638640	19630459
21518	81257_r_at	25	3	13169496	13169472	25	1	L1MEc	LINE/L1	13170084	13168955	IQSEC1	13114617	12938719	NUP210	13461809	13357737
21448	72454_at	25	15	102186598	102186622	25	1	L1ME3F	LINE/L1	102186231	102186705	TM2D3	102192594	102161847	TARSL2	102264807	102193801
22577	70174_i_at	25	1	19628851	19628827	24	1	L1MB8	LINE/L1	19629181	19628484	AKR7A3	19615744	19609052	AKR7A2	19638640	19630459
22578	70174_i_at	25	1	19628850	19628826	24	1	L1MB8	LINE/L1	19629181	19628484	AKR7A3	19615744	19609052	AKR7A2	19638640	19630459
22560	72454_at	25	15	102185694	102185718	25	1	L1M5	LINE/L1	102185588	102186044	TM2D3	102192594	102161847	TARSL2	102264807	102193801
22565	79773_at	25	1	160956706	160956682	25	1	LTR29	LTR/ERV1	160957123	160956587	ITLN2	160924589	160914815	F11R	161008784	160965001
22490	68738_at	25	6	139827709	139827733	25	1	LTR16	LTR/ERVL	139827593	139827850	CITED2	139695757	139693393	NMBR	142409936	142379467
22526	79193_r_at	25					2	HERVK22-int	LTR/ERVK
23870	71471_at	25					2	MER4B-int	LTR/ERV1
23903	69890_at	25	16	29138689	29138713	25	1	L1M5	LINE/L1	29138419	29138749	CTB-134H23.2	29049923	29064047	BOLA2B	30205627	29454551
23902	69890_at	25	16	29138690	29138714	25	1	L1M5	LINE/L1	29138419	29138749	CTB-134H23.2	29049923	29064047	BOLA2B	30205627	29454551
26346	79075_at	25					2	MER74A	LTR/ERVL
27647	74329_at	25	11	61844890	61844866	25	1	MLT1A0	LTR/ERVL-MaLR	61844924	61844703	AP003733.1	61735453	61736755	INCENP	61891445	61920635
27727	68161_r_at	25	22	32699494	32699470	25	1	MER4A	LTR/ERV1	32699512	32699065	SLC5A4	32651328	32614465	RFPL3	32750872	32757148
27697	83241_at	25	9	132267030	132267054	25	1	L2a	LINE/L2	132266935	132267274	IER5L	131940540	131937835	NTMT1	132371163	132398209
27760	74136_at	25	9	6717962	6717986	25	1	LTR39	LTR/ERV1	6717627	6718329	GLDC	6645650	6532464	KDM4C	6720863	7175648
27790	83014_f_at	25	11	61407852	61407876	25	1	MER41B	LTR/ERV1	61407385	61408003	SYT7	61348620	61282785	DAGLA	61447905	61514473
27797	67846_at	25	17	78373062	78373086	25	1	Harlequin-int	LTR/ERV1	78371582	78373593	RNF213	78234665	78372586	ENDOV	78388965	78411886
27796	79121_at	25					2	LTR1A2	LTR/ERV1
27882	70162_at	25	12	93938933	93938909	25	1	LOR1-int	LTR/ERV1	93939213	93938778	MRPL42	93861264	93897545	SOCS2	93963590	93977263
27908	83168_at	25	11	63338691	63338667	25	1	L1ME3F	LINE/L1	63338861	63338417	HRASLS2	63330855	63320242	PLA2G16	63384355	63340667
27862	72454_at	25	15	102185724	102185748	25	1	L1M5	LINE/L1	102185588	102186044	TM2D3	102192594	102161847	TARSL2	102264807	102193801
27948	67370_at	25	20	42854265	42854241	25	1	L1PA16	LINE/L1	42854373	42854122	C20orf111	42839431	42825136	GDAP1L1	42875887	42909013
28038	76373_at	25	1	113739639	113739615	25	1	MLT1J	LTR/ERVL-MaLR	113739911	113739450	LRIG2	113615831	113669822	MAGI3	113933371	114228545
28142	84012_at	25	16	25089593	25089617	25	1	LOR1-int	LTR/ERV1	25089426	25090852	ARHGAP17	25026987	24930706	LCMT1	25123050	25189552
28147	87185_at	25	17	44426130	44426154	25	1	L1MC5a	LINE/L1	44426055	44426485	LRRC37A	44370099	44415160	LRRC37A2	44588877	44633016
29145	72657_at	25	3	169593383	169593407	25	1	MER52C	LTR/ERV1	169593195	169593601	LRRC31	169587718	169556967	SAMD7	169629360	169656963
29165	70973_at	25	8	95963391	95963415	25	1	MLT1G1	LTR/ERVL-MaLR	95963171	95963666	TP53INP1	95961639	95938200	PLEKHF2	96146032	96168912
29178	83015_at	25	20	15866883	15866859	25	1	MLT1G1	LTR/ERVL-MaLR	15867211	15866692	FLRT3	14318262	14303634	KIF16B	16554078	16252749
29180	67850_at	25	5	87573464	87573488	25	1	L1ME3E	LINE/L1	87573222	87573581	TMEM161B	87565293	87485450	MEF2C	88199922	88013975
29200	85303_f_at	25	3	197341485	197341461	25	1	MER4-int	LTR/ERV1	197342796	197341324	BDH1	197300194	197236654	KIAA0226	197476598	197398264
29272	67518_at	25	17	57585551	57585575	25	1	MLT1K	LTR/ERVL-MaLR	57585429	57585673	YPEL2	57409050	57479090	DHX40	57642886	57685706
28991	72637_at	25	20	36265934	36265958	25	1	L2b	LINE/L2	36265808	36265976	NNAT	36149617	36152092	CTNNBL1	36322408	36500531
28938	83015_at	25	20	15866918	15866894	25	1	MLT1G1	LTR/ERVL-MaLR	15867211	15866692	FLRT3	14318262	14303634	KIF16B	16554078	16252749
29057	80789_at	25					2	MER4-int	LTR/ERV1
29056	80789_at	25	17	39268597	39268621	25	1	MER4-int	LTR/ERV1	39268282	39268970	KRTAP4-9	39261584	39262740	KRTAP4-11	39274606	39273433
29046	77835_f_at	25					2	LTR2B	LTR/ERV1
29043	79403_at	25	5	127332027	127332003	25	1	MIR	SINE/MIR	127332117	127331867	CTXN3	126984736	126994322	SLC12A2	127419458	127525380
29000	81997_f_at	25					2	LTR66	LTR/ERVL
29006	80338_at	25	2	68458566	68458542	25	1	Charlie1a	DNA/hAT-Charlie	68459084	68458522	PNO1	68384976	68403370	CNRIP1	68547183	68511303
28854	79193_r_at	25					2	HERVK22-int	LTR/ERVK
28829	67188_r_at	25	X	113022235	113022211	25	1	Plat_L3	LINE/CR1	113022470	113022174	AMOT	112084043	112017731	HTR2C	113818551	114144624
28822	78911_r_at	25	8	135799537	135799513	25	1	L1MEg	LINE/L1	135799657	135799485	ZFAT	135725292	135490031	KHDRBS3	136469700	136668965
28883	67503_at	25	17	74949546	74949522	25	1	L1MC1	LINE/L1	74950036	74949385	MGAT5B	74864538	74946475	SEC14L1	75082798	75213179
28882	68523_at	25	6	25101588	25101564	25	1	L1ME1	LINE/L1	25102778	25101510	FAM65B	25042238	24797601	LRRC16A	25279306	25620758
28876	72637_at	25	20	36265946	36265970	25	1	L2b	LINE/L2	36265808	36265976	NNAT	36149617	36152092	CTNNBL1	36322408	36500531
29359	89326_r_at	25	7	43849710	43849734	25	1	HERVK22-int	LTR/ERVK	43849484	43849805	BLVRA	43798279	43846939	MRPS24	43909492	43906157
29358	89324_i_at	25	7	43849711	43849735	25	1	HERVK22-int	LTR/ERVK	43849484	43849805	BLVRA	43798279	43846939	MRPS24	43909492	43906157
29357	89324_i_at	25	7	43849712	43849736	25	1	HERVK22-int	LTR/ERVK	43849484	43849805	BLVRA	43798279	43846939	MRPS24	43909492	43906157
29388	77802_f_at	25	3	193557536	193557512	25	1	L1MB8	LINE/L1	193558321	193557443	OPA1	193310933	193415612	HES1	193853934	193856521
29368	83014_f_at	25					2	MER41B	LTR/ERV1
30459	81379_at	25	21	45597716	45597740	25	1	L1MB5	LINE/L1	45597398	45598014	AP001055.1	45593580	45587818	ICOSLG	45660849	45642874
30422	68523_at	25	6	25101582	25101558	25	1	L1ME1	LINE/L1	25102778	25101510	FAM65B	25042238	24797601	LRRC16A	25279306	25620758
30423	68523_at	25	6	25101581	25101557	25	1	L1ME1	LINE/L1	25102778	25101510	FAM65B	25042238	24797601	LRRC16A	25279306	25620758
30382	67103_at	25	15	24408212	24408188	25	1	LTR38B	LTR/ERV1	24408481	24407880	NDN	23932450	23930565	NPAP1	24920541	24928593
30408	76585_at	25	7	99609122	99609146	25	1	MLT1G1	LTR/ERVL-MaLR	99608968	99609297	AZGP1	99573780	99564343	ZKSCAN1	99613204	99639312
30114	78960_at	25					2	L1PBa	LINE/L1
29412	83168_at	25	11	63338476	63338452	25	1	L1ME3F	LINE/L1	63338861	63338417	HRASLS2	63330855	63320242	PLA2G16	63384355	63340667
31419	72665_at	25					2	LTR3B	LTR/ERVK
31456	78955_at	25	8	112099052	112099028	25	1	MLT1E1A	LTR/ERVL-MaLR	112099483	112098903	KCNV1	110988076	110975874	CSMD3	114449328	113235157
31758	68161_r_at	25	22	32699499	32699475	25	1	MER4A	LTR/ERV1	32699512	32699065	SLC5A4	32651328	32614465	RFPL3	32750872	32757148
31726	71471_at	25					2	MER4B-int	LTR/ERV1
31610	75282_at	25					2	HERVE_a-int	LTR/ERV1
31664	75003_at	25	19	20473031	20473055	25	1	LTR6A	LTR/ERV1	20472837	20473387	AC078899.2	20378626	20379200	ZNF737	20748615	20718631
31657	79827_r_at	25	X	73177415	73177439	25	1	Charlie1a	DNA/hAT-Charlie	73177362	73177908	CHIC1	72783036	72906937	ZCCHC13	73524025	73524868
31656	79827_r_at	25	X	73177414	73177438	25	1	Charlie1a	DNA/hAT-Charlie	73177362	73177908	CHIC1	72783036	72906937	ZCCHC13	73524025	73524868
31609	75282_at	25					2	HERVE_a-int	LTR/ERV1
31602	79630_at	25	7	47963723	47963699	25	1	LTR8B	LTR/ERV1	47964418	47963650	C7orf69	47834889	47859445	SUN3	48068716	48026745
30640	90842_r_at	25	X	73220216	73220240	25	1	L1MA7	LINE/L1	73219045	73220370	CHIC1	72783036	72906937	ZCCHC13	73524025	73524868
30623	77550_f_at	25					2	HERVH-int	LTR/ERV1
31574	81949_at	25					2	L1M5	LINE/L1
30296	81119_at	25					2	Tigger17c	DNA/TcMar-Tigger
30315	80789_at	25	17	39268712	39268736	25	1	MER4-int	LTR/ERV1	39268282	39268970	KRTAP4-9	39261584	39262740	KRTAP4-11	39274606	39273433
30250	80012_r_at	25	X	23009519	23009495	25	1	L1MD2	LINE/L1	23010043	23009147	ZNF645	22291065	22292574	DDX53	23018087	23020204
34261	72975_at	25	13	50529004	50528980	25	1	MER21-int	LTR/ERVL	50529127	50528488	SPRYD7	50510626	50486842	TRIM13	50570024	50594617
31901	89326_r_at	25					2	HERVK22-int	LTR/ERVK
34105	72665_at	25	4	39541003	39540979	25	1	LTR3B	LTR/ERVK	39541301	39540876	UGDH	39529931	39500375	SMIM14	39640710	39552541
34164	83910_at	25	12	100559179	100559155	25	1	LTR22B1	LTR/ERVK	100559239	100558764	UHRF1BP1L	100536626	100422233	ACTR6	100592900	100635643
34178	67227_at	25	10	76471441	76471465	25	1	L1ME2z	LINE/L1	76471188	76471533	ADK	75910960	76469061	KAT6B	76585340	76792380
31865	89970_at	25					2	L1MC4	LINE/L1
31862	81949_at	25	7	29702241	29702217	25	1	L1M5	LINE/L1	29702322	29701683	PRR15	29603427	29606911	WIPF3	29846102	29956682
31841	77840_f_at	25					2	MER4B	LTR/ERV1
31877	75409_i_at	25	2	70276136	70276112	25	1	MLT1C	LTR/ERVL-MaLR	70276160	70275776	ASPRV1	70189397	70187226	PCBP1	70314585	70316332
31892	89970_at	25	22	26910224	26910248	25	1	L1MC4	LINE/L1	26909940	26910456	TFIP11	26908471	26887191	TPST2	26992681	26921458
31891	89970_at	25	22	26910225	26910249	25	1	L1MC4	LINE/L1	26909940	26910456	TFIP11	26908471	26887191	TPST2	26992681	26921458
32733	71471_at	25					2	MER4B-int	LTR/ERV1
34481	73473_at	25	4	56782216	56782192	25	1	MIRb	SINE/MIR	56782251	56782184	EXOC1	56719782	56771200	CEP135	56815037	56899529
34543	68738_at	25	6	139827767	139827791	25	1	LTR16	LTR/ERVL	139827593	139827850	CITED2	139695757	139693393	NMBR	142409936	142379467
38064	81999_r_at	25	1	226723513	226723489	25	1	LTR66	LTR/ERVL	226723821	226723301	PARP1	226595780	226548392	C1orf95	226736501	226796915
38062	81999_r_at	25	1	226723514	226723490	25	1	LTR66	LTR/ERVL	226723821	226723301	PARP1	226595780	226548392	C1orf95	226736501	226796915
38063	81999_r_at	25	1	226723511	226723487	25	1	LTR66	LTR/ERVL	226723821	226723301	PARP1	226595780	226548392	C1orf95	226736501	226796915
38013	68352_at	25	9	72525427	72525451	25	1	MLT2A2	LTR/ERVL	72525216	72525741	C9orf135	72435709	72521148	MAMDC2	72658497	72841886
38008	82532_at	25	8	79873256	79873280	25	1	MLT1B	LTR/ERVL-MaLR	79873226	79873294	IL7	79717758	79587978	STMN2	80523049	80578410
38086	67213_at	25	8	73962208	73962184	25	1	MER89	LTR/ERV1	73962552	73962115	TERF1	73921099	73960357	SBSPON	74036323	73976775
38085	67213_at	25	8	73962210	73962186	25	1	MER89	LTR/ERV1	73962552	73962115	TERF1	73921099	73960357	SBSPON	74036323	73976775
38084	67213_at	25	8	73962212	73962188	25	1	MER89	LTR/ERV1	73962552	73962115	TERF1	73921099	73960357	SBSPON	74036323	73976775
38007	82532_at	25	8	79873257	79873281	25	1	MLT1B	LTR/ERVL-MaLR	79873226	79873294	IL7	79717758	79587978	STMN2	80523049	80578410
38034	79101_at	25	5	177051497	177051473	25	1	L1M4c	LINE/L1	177051765	177051440	B4GALT7	177027101	177037348	FAM153A	177210399	177134982
33956	83015_at	25	20	15866845	15866821	25	1	MLT1G1	LTR/ERVL-MaLR	15867211	15866692	FLRT3	14318262	14303634	KIF16B	16554078	16252749
33971	78960_at	25					2	L1PB1	LINE/L1
33973	72657_at	25	3	169593287	169593311	25	1	MER52C	LTR/ERV1	169593195	169593601	LRRC31	169587718	169556967	SAMD7	169629360	169656963
35780	89385_at	25	2	232430965	232430941	25	1	MER66B	LTR/ERV1	232430979	232430748	NMUR1	232395206	232387871	C2orf57	232457575	232458994
35820	82484_at	25	14	77540381	77540357	25	1	MLT1F	LTR/ERVL-MaLR	77540600	77540210	IRF2BPL	77495034	77490888	KIAA1737	77564440	77583630
35286	79629_at	25	Y	7678597	7678621	25	1	BSR/Beta	Satellite	7678576	7678869	TBL1Y	6778727	6959724	TSPY4	9175073	9177893
35250	78911_r_at	25	8	135799604	135799580	24	1	L1MEg	LINE/L1	135799657	135799485	ZFAT	135725292	135490031	KHDRBS3	136469700	136668965
35371	74417_at	25					2	L1ME4b	LINE/L1
35366	80012_r_at	25	X	23009449	23009425	25	1	L1MD2	LINE/L1	23010043	23009147	ZNF645	22291065	22292574	DDX53	23018087	23020204
35405	73977_at	25	15	40357815	40357839	25	1	L2a	LINE/L2	40357791	40357907	SRP14	40331389	40327940	BMF	40401093	40380091
33994	85627_r_at	25	4	39144747	39144771	25	1	L1MD2	LINE/L1	39144099	39144863	KLHL5	39046659	39128477	WDR19	39184024	39287430
36918	83271_at	25	21	16254295	16254271	25	1	MLT1A0	LTR/ERVL-MaLR	16254499	16254130	AF165138.7	16031142	15964251	NRIP1	16437321	16333556
36889	78929_at	25	3	3914384	3914408	25	1	L2	LINE/L2	3913399	3914526	LRRN1	3841121	3889387	SETMAR	4344988	4359251
33146	79075_at	25	10	79722249	79722225	25	1	MER74A	LTR/ERVL	79722681	79722174	AL391421.1	79626633	79629368	POLR3A	79789303	79734907
35535	80789_at	25	17	39268646	39268670	25	1	MER4-int	LTR/ERV1	39268282	39268970	KRTAP4-9	39261584	39262740	KRTAP4-11	39274606	39273433
35536	80789_at	25	17	39268648	39268672	25	1	MER4-int	LTR/ERV1	39268282	39268970	KRTAP4-9	39261584	39262740	KRTAP4-11	39274606	39273433
35579	76585_at	25	7	99609169	99609193	25	1	MLT1G1	LTR/ERVL-MaLR	99608968	99609297	AZGP1	99573780	99564343	ZKSCAN1	99613204	99639312
35578	76585_at	25	7	99609170	99609194	25	1	MLT1G1	LTR/ERVL-MaLR	99608968	99609297	AZGP1	99573780	99564343	ZKSCAN1	99613204	99639312
35551	79075_at	25	10	79722578	79722554	25	1	MER74A	LTR/ERVL	79722681	79722174	AL391421.1	79626633	79629368	POLR3A	79789303	79734907
35554	71471_at	25					2	MER4B-int	LTR/ERV1
34338	68352_at	25	9	72525382	72525406	25	1	MLT2A2	LTR/ERVL	72525216	72525741	C9orf135	72435709	72521148	MAMDC2	72658497	72841886
34336	85645_at	25	13	23486627	23486651	25	1	L1ME1	LINE/L1	23485953	23488919	FGF9	22245522	22278637	SGCG	23755091	23899304
35663	67850_at	25	5	87573516	87573540	25	1	L1ME3E	LINE/L1	87573222	87573581	TMEM161B	87565293	87485450	MEF2C	88199922	88013975
35644	85303_f_at	25					2	MER4-int	LTR/ERV1
39395	69378_at	25	7	153093730	153093754	25	1	MER50	LTR/ERV1	153093490	153094187	ACTR3B	152456834	152552463	DPP6	153584182	154685995
34422	75466_at	25					2	MER39B	LTR/ERV1
36573	67494_at	25					2	HERV-Fc1-int	LTR/ERV1
32877	83014_f_at	25					2	MER41B	LTR/ERV1
32872	83015_at	25	20	15866813	15866789	25	1	MLT1G1	LTR/ERVL-MaLR	15867211	15866692	FLRT3	14318262	14303634	KIF16B	16554078	16252749
38211	81424_i_at	25	3	183917149	183917173	25	1	MIRc	SINE/MIR	183917005	183917213	ABCF3	183903811	183911800	VWA5B2	183948217	183960117
38212	81424_i_at	25	3	183917150	183917174	25	1	MIRc	SINE/MIR	183917005	183917213	ABCF3	183903811	183911800	VWA5B2	183948217	183960117
39503	79820_at	25	9	71567319	71567295	25	1	L1MEj	LINE/L1	71567703	71566647	FAM122A	71394964	71398609	PRKACG	71629039	71627469
39278	74329_at	25	11	61844865	61844841	25	1	MLT1A0	LTR/ERVL-MaLR	61844924	61844703	AP003733.1	61735453	61736755	INCENP	61891445	61920635
39300	70176_r_at	25	1	19628795	19628771	25	1	L1MB8	LINE/L1	19629181	19628484	AKR7A3	19615744	19609052	AKR7A2	19638640	19630459
39288	78960_at	25					2	L1PB1	LINE/L1
38192	81218_at	25	10	35264033	35264057	25	1	HERVE-int	LTR/ERV1	35258155	35264073	PARD3	35104253	34398488	CUL2	35379570	35297479
37796	67188_r_at	25	X	113022350	113022326	25	1	Plat_L3	LINE/CR1	113022470	113022174	AMOT	112084043	112017731	HTR2C	113818551	114144624
37784	68059_at	25	16	11431015	11430991	25	1	L1ME4b	LINE/L1	11431040	11430598	PRM1	11375207	11374693	CTD-3088G3.8	11617444	11453702
37094	84748_r_at	25	X	73248062	73248086	25	1	L1MA6	LINE/L1	73247550	73248670	CHIC1	72783036	72906937	ZCCHC13	73524025	73524868
37095	84748_r_at	25	X	73248060	73248084	25	1	L1MA6	LINE/L1	73247550	73248670	CHIC1	72783036	72906937	ZCCHC13	73524025	73524868
37079	73473_at	25	4	56805102	56805078	25	1	HERV4_I-int	LTR/ERV1	56805157	56804894	EXOC1	56719782	56771200	CEP135	56815037	56899529
37048	90069_at	25	5	180690797	180690821	25	1	L2a	LINE/L2	180690761	180690883	AC008443.1	180682720	180684578	OR4F3	180794269	180795263
37058	74174_at	25	8	63953475	63953499	25	1	L1ME3Cz	LINE/L1	63953333	63953615	GGH	63951730	63927638	TTPA	63998612	63961112
37017	74174_at	25	8	63953555	63953579	25	1	L1ME3Cz	LINE/L1	63953333	63953615	GGH	63951730	63927638	TTPA	63998612	63961112
36514	67850_at	25	5	87573555	87573579	25	1	L1ME3E	LINE/L1	87573222	87573581	TMEM161B	87565293	87485450	MEF2C	88199922	88013975
39636	71003_at	25	X	113119750	113119726	25	1	L1MC3	LINE/L1	113121389	113119528	AMOT	112084043	112017731	HTR2C	113818551	114144624
39632	80484_at	25	10	22168744	22168720	25	1	Tigger1	DNA/TcMar-Tigger	22170801	22168560	DNAJC1	22292698	22045466	EBLN1	22498950	22497743
36689	79114_at	25	21	33656366	33656342	25	1	LTR33	LTR/ERVL	33656401	33656012	MIS18A	33651380	33640530	MRAP	33664124	33687095
36706	76409_s_at	25	4	132695994	132696018	25	1	MER77	LTR/ERVL	132695693	132696120	C4orf33	130014472	130034487	RP11-62N21.1	133368390	133356957
36715	79403_at	25	5	127332064	127332040	25	1	MIR	SINE/MIR	127332117	127331867	CTXN3	126984736	126994322	SLC12A2	127419458	127525380
36671	79630_at	25					2	LTR8B	LTR/ERV1
35461	68522_at	25	3	106147843	106147867	25	1	L2a	LINE/L2	106147686	106148339	CBLB	105588396	105374305	CCDC54	107096188	107097481
35489	80934_at	25	17	10672124	10672148	25	1	MLT1G1	LTR/ERVL-MaLR	10671898	10672437	TMEM220	10633633	10602332	PIRT	10741762	10726858
35486	78955_at	25	8	112099041	112099017	25	1	MLT1E1A	LTR/ERVL-MaLR	112099483	112098903	KCNV1	110988076	110975874	CSMD3	114449328	113235157
40384	69890_at	25	16	29138691	29138715	25	1	L1M5	LINE/L1	29138419	29138749	CTB-134H23.2	29049923	29064047	BOLA2B	30205627	29454551
39669	81949_at	25					2	L1M5	LINE/L1
39061	81424_i_at	25	3	183917145	183917169	25	1	MIRc	SINE/MIR	183917005	183917213	ABCF3	183903811	183911800	VWA5B2	183948217	183960117
39099	83168_at	25	11	63338737	63338713	25	1	L1ME3F	LINE/L1	63338861	63338417	HRASLS2	63330855	63320242	PLA2G16	63384355	63340667
39174	78955_at	25	8	112099031	112099007	25	1	MLT1E1A	LTR/ERVL-MaLR	112099483	112098903	KCNV1	110988076	110975874	CSMD3	114449328	113235157
39195	70973_at	25	8	95963365	95963389	25	1	MLT1G1	LTR/ERVL-MaLR	95963171	95963666	TP53INP1	95961639	95938200	PLEKHF2	96146032	96168912
40472	68522_at	25	3	106147796	106147820	25	1	L2a	LINE/L2	106147686	106148339	CBLB	105588396	105374305	CCDC54	107096188	107097481
40403	74417_at	25					2	L1ME4b	LINE/L1
40689	73977_at	25	15	40357829	40357853	25	1	L2a	LINE/L2	40357791	40357907	SRP14	40331389	40327940	BMF	40401093	40380091
37969	83014_f_at	25					2	MER41B	LTR/ERV1
37940	82532_at	25					2	MLT1C	LTR/ERVL-MaLR
40720	84724_at	25	14	57929631	57929607	25	1	Arthur1B	DNA/hAT-Tip100	57929736	57929349	NAA30	57857262	57882635	C14orf105	57960585	57936019
40756	74567_at	25	8	144113740	144113764	25	1	LTR62	LTR/ERVL	144113222	144113885	LY6E	144099399	144105249	C8orf31	144120626	144141359
40549	70172_r_at	25	5	92792601	92792577	25	1	LTR5_Hs	LTR/ERVK	92793284	92792380	ARRDC3	90679176	90664541	NR2F1	92919043	92930321
40508	79168_at	25	13	44561419	44561443	25	1	LTR33B	LTR/ERVL	44561395	44561559	LACC1	44453420	44468068	SMIM2	44735393	44717679
40509	79121_at	25					2	LTR1A2	LTR/ERV1
40790	81936_at	25	12	72192914	72192938	25	1	LTR67B	LTR/ERVL	72192613	72193194	RAB21	72148654	72184699	TBC1D15	72233487	72320629
40844	89561_at	25	3	192745123	192745099	25	1	L1MD2	LINE/L1	192745195	192744989	MB21D2	192635950	192514604	HRASLS	192958914	192995527
40872	75314_at	25	19	10762630	10762606	25	1	LTR61	LTR/ERV1	10762994	10762509	AC011475.1	10751715	10752093	ILF3	10764937	10803093
41607	79441_at	25	15	74163371	74163347	25	1	MER70C	LTR/ERVL	74163700	74163158	C15orf59	74045088	74032141	TBC1D21	74165949	74181555
42164	79559_at	25	14	24752346	24752370	25	1	MER67B	LTR/ERV1	24752204	24752513	RABGGTA	24740945	24734744	DHRS1	24769039	24759804
42137	70056_at	25					2	HERVH-int	LTR/ERV1
42138	70056_at	25					2	HERVH-int	LTR/ERV1
42143	78818_at	25	6	170356155	170356179	25	1	MER4E	LTR/ERV1	170355890	170356481	C6orf70	170151718	170181680	DLL1	170599561	170591294
41999	74360_at	25	3	133628759	133628735	24	1	L1MEg	LINE/L1	133629148	133628107	RAB6B	133614680	133543083	C3orf36	133648656	133646992
41649	83168_at	25	11	63338736	63338712	25	1	L1ME3F	LINE/L1	63338861	63338417	HRASLS2	63330855	63320242	PLA2G16	63384355	63340667
41727	78960_at	25					2	L1PB1	LINE/L1
42128	84388_at	25	8	30052434	30052458	25	1	L1MB5	LINE/L1	30052149	30053838	DCTN6	30013813	30041156	RBPMS	30241944	30429778
42087	83241_at	25	9	132266973	132266997	25	1	L2a	LINE/L2	132266935	132267274	IER5L	131940540	131937835	NTMT1	132371163	132398209
42066	67084_at	25	7	48750926	48750950	25	1	LTR73	LTR/ERV1	48750689	48751232	ABCA13	48211055	48687092	AC004899.1	48887362	48891221
43284	67195_at	25	15	39568811	39568835	25	1	L1M4a1	LINE/L1	39568717	39569385	C15orf54	39542885	39547046	THBS1	39873280	39891667
43314	74360_at	25	3	133628961	133628937	25	1	L1MEg	LINE/L1	133629148	133628107	RAB6B	133614680	133543083	C3orf36	133648656	133646992
43311	81949_at	25					2	L1M5	LINE/L1
43240	67343_at	25	3	158400441	158400465	25	1	MIRc	SINE/MIR	158400272	158400493	LXN	158390482	158363611	RARRES1	158450485	158414681
41915	75240_r_at	25					2	LOR1-int	LTR/ERV1
41843	78960_at	25					2	L1PB1	LINE/L1
41801	72665_at	25	4	39541139	39541115	25	1	LTR3B	LTR/ERVK	39541301	39540876	UGDH	39529931	39500375	SMIM14	39640710	39552541
41770	72665_at	25					2	LTR3B	LTR/ERVK
43046	74136_at	25	9	6717946	6717970	25	1	LTR39	LTR/ERV1	6717627	6718329	GLDC	6645650	6532464	KDM4C	6720863	7175648
44453	72778_at	25	6	156318657	156318681	25	1	L1M6	LINE/L1	156318538	156318819	NOX3	155777037	155716504	ARID1B	157099063	157530401
44423	67103_at	25	15	24408133	24408109	25	1	LTR38B	LTR/ERV1	24408481	24407880	NDN	23932450	23930565	NPAP1	24920541	24928593
44657	84057_at	25	3	128219653	128219677	25	1	L1ME4b	LINE/L1	128219481	128219800	GATA2	128212028	128198270	C3orf27	128294929	128290843
45778	68523_at	25	6	25101587	25101563	25	1	L1ME1	LINE/L1	25102778	25101510	FAM65B	25042238	24797601	LRRC16A	25279306	25620758
45792	79210_at	25	17	66210659	66210635	25	1	HAL1	LINE/L1	66210685	66209645	KPNA2	66031635	66042958	AMZ2	66243715	66253297
43104	79630_at	25	7	47963756	47963732	25	1	LTR8B	LTR/ERV1	47964418	47963650	C7orf69	47834889	47859445	SUN3	48068716	48026745
43114	68352_at	25					2	MLT2A2	LTR/ERVL
43080	80012_r_at	25	X	23009524	23009500	25	1	L1MD2	LINE/L1	23010043	23009147	ZNF645	22291065	22292574	DDX53	23018087	23020204
45443	67103_at	25	15	24408177	24408153	25	1	LTR38B	LTR/ERV1	24408481	24407880	NDN	23932450	23930565	NPAP1	24920541	24928593
42944	81662_at	25	6	32777127	32777103	25	1	Charlie1a	DNA/hAT-Charlie	32778180	32776827	HLA-DQB2	32731311	32723875	HLA-DOB	32784825	32780540
44212	85627_r_at	25	4	39144753	39144777	25	1	L1MD2	LINE/L1	39144099	39144863	KLHL5	39046659	39128477	WDR19	39184024	39287430
44168	69089_at	25	22	34651032	34651008	25	1	L1PA10	LINE/L1	34651878	34647225	LARGE	34318829	33668847	ISX	35462129	35483380
47121	83286_at	25	2	120446410	120446434	25	1	LTR16B	LTR/ERVL	120446382	120446792	TMEM177	120436743	120444083	PTPN4	120517207	120741394
47170	68867_at	25	3	15590554	15590530	25	1	L1MA3	LINE/L1	15590575	15590087	COLQ	15563258	15491640	HACL1	15643338	15602211
47286	83014_f_at	25	11	61407488	61407512	25	1	MER41B	LTR/ERV1	61407385	61408003	SYT7	61348620	61282785	DAGLA	61447905	61514473
46032	81818_at	25					2	L1PA13	LINE/L1
45959	90842_r_at	25	X	73220155	73220179	25	1	L1MA7	LINE/L1	73219045	73220370	CHIC1	72783036	72906937	ZCCHC13	73524025	73524868
45571	81662_at	25	6	32777395	32777371	25	1	Charlie1a	DNA/hAT-Charlie	32778180	32776827	HLA-DQB2	32731311	32723875	HLA-DOB	32784825	32780540
45645	74087_at	25	7	68748060	68748036	25	1	MIR	SINE/MIR	68748151	68747933	TYW1	66460160	66704501	AUTS2	69063905	70258054
45638	79363_g_at	25	4	10810394	10810418	25	1	MLT1G3	LTR/ERVL-MaLR	10810169	10810668	CLNK	10686489	10488019	HS3ST1	11431389	11394774
49534	AFFX-HUMRGE/M10098_5_at	25					2	SSU-rRNA_Hsa	rRNA
49597	74432_at	25	10	92589432	92589456	24	1	L1M1	LINE/L1	92589325	92589849	HTR7	92617671	92500578	RPP30	92631473	92668312
48493	75240_r_at	25	7	30616511	30616487	25	1	LOR1-int	LTR/ERV1	30617992	30616448	GGCT	30591095	30536237	GARS	30634297	30673649
48422	AFFX-HUMRGE/M10098_M_at	25					2	SSU-rRNA_Hsa	rRNA
44247	79114_at	25	21	33656194	33656170	25	1	LTR33	LTR/ERVL	33656401	33656012	MIS18A	33651380	33640530	MRAP	33664124	33687095
44258	70162_at	25	12	93938942	93938918	25	1	LOR1-int	LTR/ERV1	93939213	93938778	MRPL42	93861264	93897545	SOCS2	93963590	93977263
44226	70170_f_at	25	5	92792585	92792561	25	1	LTR5_Hs	LTR/ERVK	92793284	92792380	ARRDC3	90679176	90664541	NR2F1	92919043	92930321
45739	79629_at	25	Y	7678481	7678505	25	1	BSR/Beta	Satellite	7676991	7678532	TBL1Y	6778727	6959724	TSPY4	9175073	9177893
47095	79629_at	25	Y	7678462	7678486	25	1	BSR/Beta	Satellite	7676991	7678532	TBL1Y	6778727	6959724	TSPY4	9175073	9177893
47010	79773_at	25					2	LTR29	LTR/ERV1
47073	67503_at	25	17	74949609	74949585	25	1	L1MC1	LINE/L1	74950036	74949385	MGAT5B	74864538	74946475	SEC14L1	75082798	75213179
49741	72915_at	25	9	96197168	96197144	25	1	LTR24B	LTR/ERV1	96197193	96197047	C9orf129	96108696	96080481	FAM120AOS	96215874	96208776
46873	78960_at	25					2	L1PB1	LINE/L1
46872	83083_at	25	7	100944441	100944465	25	1	L1M2	LINE/L1	100943926	100944491	FIS1	100895597	100882739	RABL5	100965104	100956975
46842	83241_at	25	9	132267047	132267071	25	1	L2a	LINE/L2	132266935	132267274	IER5L	131940540	131937835	NTMT1	132371163	132398209
46857	83015_at	25	20	15866669	15866645	25	1	L4_C_Mam	LINE/RTE-X	15866691	15866613	FLRT3	14318262	14303634	KIF16B	16554078	16252749
49848	89418_at	25	7	65623673	65623697	25	1	L1MB4	LINE/L1	65623627	65623783	CRCP	65579591	65619555	TPST1	65670186	65885530
45504	67526_r_at	25					2	LTR7Y	LTR/ERV1
45497	67135_at	25					2	MER21A	LTR/ERVL
45488	79193_r_at	25					2	HERVK22-int	LTR/ERVK
45523	70162_at	25	12	93938927	93938903	25	1	LOR1-int	LTR/ERV1	93939213	93938778	MRPL42	93861264	93897545	SOCS2	93963590	93977263
44340	83168_at	25	11	63338569	63338545	25	1	L1ME3F	LINE/L1	63338861	63338417	HRASLS2	63330855	63320242	PLA2G16	63384355	63340667
48025	67195_at	25	15	39568841	39568865	25	1	L1M4a1	LINE/L1	39568717	39569385	C15orf54	39542885	39547046	THBS1	39873280	39891667
49310	67135_at	25	19	35407959	35407935	25	1	MER21A	LTR/ERVL	35408163	35407550	ZNF599	35264134	35248979	ZNF30	35417807	35436074
49686	74567_at	25	8	144113669	144113693	25	1	LTR62	LTR/ERVL	144113222	144113885	LY6E	144099399	144105249	C8orf31	144120626	144141359
49651	75356_f_at	25	19	11821054	11821030	25	1	LTR2	LTR/ERV1	11821267	11820807	ACP5	11689823	11685475	ZNF823	11849824	11832080
51040	83286_at	25	2	120446470	120446494	25	1	LTR16B	LTR/ERVL	120446382	120446792	TMEM177	120436743	120444083	PTPN4	120517207	120741394
51039	73447_at	25					2	LTR17	LTR/ERV1
51090	90069_at	25	5	180690776	180690800	25	1	L2a	LINE/L2	180690761	180690883	AC008443.1	180682720	180684578	OR4F3	180794269	180795263
51192	80484_at	25	10	22168767	22168743	25	1	Tigger1	DNA/TcMar-Tigger	22170801	22168560	DNAJC1	22292698	22045466	EBLN1	22498950	22497743
51139	84198_s_at	25	6	33835564	33835540	25	1	MLT1N2	LTR/ERVL-MaLR	33835629	33835234	MLN	33771788	33762450	GRM4	34123399	33989628
51150	77209_at	25	4	135560845	135560869	25	1	BLACKJACK	DNA/hAT-Blackjack	135560476	135561707	PABPC4L	135122903	135117488	PCDH18	138453648	138440072
46723	67362_f_at	25					2	Harlequin-int	LTR/ERV1
52266	68845_at	25	12	49541542	49541566	25	1	MLT1J	LTR/ERVL-MaLR	49541440	49541647	TUBA1B	49525180	49521565	TUBA1A	49583107	49578579
52304	76797_at	25	22	23885959	23885983	25	1	HERVK-int	LTR/ERVK	23881907	23888195	BCR	23521891	23660224	IGLL1	23922495	23915312
52317	86520_r_at	25					2	HUERS-P3b-int	LTR/ERV1
52316	86520_r_at	25					2	HUERS-P3b-int	LTR/ERV1
52343	70339_at	25	19	28219020	28218997	24	1	ALR/Alpha	Satellite/centr	28221894	28218701	ZNF254	24216276	24312654	UQCRFS1	29704448	29698173
48101	74136_at	25	9	6718006	6718030	25	1	LTR39	LTR/ERV1	6717627	6718329	GLDC	6645650	6532464	KDM4C	6720863	7175648
48078	68522_at	25	3	106147794	106147818	25	1	L2a	LINE/L2	106147686	106148339	CBLB	105588396	105374305	CCDC54	107096188	107097481
50819	75003_at	25	19	20482266	20482290	25	1	LTR6A	LTR/ERV1	20482226	20482803	AC078899.2	20378626	20379200	ZNF737	20748615	20718631
50751	83910_at	25					2	LTR22B1	LTR/ERVK
50744	82484_at	25	14	77540309	77540285	25	1	MLT1F	LTR/ERVL-MaLR	77540600	77540210	IRF2BPL	77495034	77490888	KIAA1737	77564440	77583630
50787	70969_at	25					2	L1MC3	LINE/L1
50780	80338_at	25	2	68458564	68458540	25	1	Charlie1a	DNA/hAT-Charlie	68459084	68458522	PNO1	68384976	68403370	CNRIP1	68547183	68511303
53376	72975_at	25	13	50529265	50529241	25	1	MER21-int	LTR/ERVL	50530153	50529125	SPRYD7	50510626	50486842	TRIM13	50570024	50594617
46997	68740_at	25	6	139827808	139827832	25	1	LTR16	LTR/ERVL	139827593	139827850	CITED2	139695757	139693393	NMBR	142409936	142379467
46998	68740_at	25	6	139827807	139827831	25	1	LTR16	LTR/ERVL	139827593	139827850	CITED2	139695757	139693393	NMBR	142409936	142379467
46935	81546_at	25	2	6869538	6869514	25	1	MLT1J	LTR/ERVL-MaLR	6869820	6869419	SOX11	5832799	5841516	CMPK2	7006766	6980701
46988	81997_f_at	25					2	LTR66	LTR/ERVL
46920	70323_f_at	25					2	LTR2B	LTR/ERV1
46919	70323_f_at	25					2	LTR2B	LTR/ERV1
46918	70323_f_at	25	1	1348094	1348070	25	1	LTR2B	LTR/ERV1	1348101	1347632	MRPL20	1342693	1337288	ANKRD65	1357149	1353800
46916	72915_at	25	9	96197177	96197153	25	1	LTR24B	LTR/ERV1	96197193	96197047	C9orf129	96108696	96080481	FAM120AOS	96215874	96208776
50736	81949_at	25					2	L1M5	LINE/L1
50737	81949_at	25					2	L1M5	LINE/L1
49519	74329_at	25	11	61844894	61844870	25	1	MLT1A0	LTR/ERVL-MaLR	61844924	61844703	AP003733.1	61735453	61736755	INCENP	61891445	61920635
48587	80484_at	25	10	22168771	22168747	25	1	Tigger1	DNA/TcMar-Tigger	22170801	22168560	DNAJC1	22292698	22045466	EBLN1	22498950	22497743
50927	85303_f_at	25					2	MER4-int	LTR/ERV1
52085	69089_at	25					2	L1PA8A	LINE/L1
52456	75466_at	25	10	60933319	60933295	25	1	MER39B	LTR/ERV1	60933681	60933055	BICC1	60272900	60591195	PHYHIPL	60936350	61007534
51911	68867_at	25	3	15590560	15590536	25	1	L1MA3	LINE/L1	15590575	15590087	COLQ	15563258	15491640	HACL1	15643338	15602211
51904	67526_r_at	25	19	22101550	22101574	25	1	LTR7B	LTR/ERV1	22101389	22101812	ZNF43	22034927	21987752	ZNF208	22193751	22115760
51905	67526_r_at	25	19	22101549	22101573	25	1	LTR7B	LTR/ERV1	22101389	22101812	ZNF43	22034927	21987752	ZNF208	22193751	22115760
52020	72454_at	25	15	102186600	102186624	25	1	L1ME3F	LINE/L1	102186231	102186705	TM2D3	102192594	102161847	TARSL2	102264807	102193801
51920	67362_f_at	25					2	Harlequin-int	LTR/ERV1
53315	83014_f_at	25					2	MER41B	LTR/ERV1
53313	68252_at	25	5	7975853	7975877	25	1	MER89	LTR/ERV1	7975797	7976304	FASTKD3	7869150	7859272	SEMA5A	9546187	9035138
53324	81999_r_at	25	1	226723448	226723424	25	1	LTR66	LTR/ERVL	226723821	226723301	PARP1	226595780	226548392	C1orf95	226736501	226796915
52157	79101_at	25	5	177051585	177051561	25	1	L1M4c	LINE/L1	177051765	177051440	B4GALT7	177027101	177037348	FAM153A	177210399	177134982
52160	74417_at	25					2	L1ME4b	LINE/L1
53490	79168_at	25	13	44561260	44561284	25	1	LTR33B	LTR/ERVL	44561225	44561335	LACC1	44453420	44468068	SMIM2	44735393	44717679
53547	79559_at	25					2	MER67B	LTR/ERV1
53548	72915_at	25	9	96197178	96197154	25	1	LTR24B	LTR/ERV1	96197193	96197047	C9orf129	96108696	96080481	FAM120AOS	96215874	96208776
53519	79403_at	25	5	127332084	127332060	25	1	MIR	SINE/MIR	127332117	127331867	CTXN3	126984736	126994322	SLC12A2	127419458	127525380
53505	67846_at	25	17	78373046	78373070	25	1	Harlequin-int	LTR/ERV1	78371582	78373593	RNF213	78234665	78372586	ENDOV	78388965	78411886
53599	68161_r_at	25	22	32699440	32699416	25	1	MER4A	LTR/ERV1	32699512	32699065	SLC5A4	32651328	32614465	RFPL3	32750872	32757148
54543	AFFX-HUMRGE/M10098_M_at	25					2	SSU-rRNA_Hsa	rRNA
54691	71003_at	25	X	113119783	113119759	25	1	L1MC3	LINE/L1	113121389	113119528	AMOT	112084043	112017731	HTR2C	113818551	114144624
54607	81119_at	25	15	62570247	62570271	25	1	Tigger17c	DNA/TcMar-Tigger	62570166	62570373	C2CD4B	62457482	62455734	TLN2	62682725	63136830
54706	79629_at	25	Y	7678367	7678391	25	1	BSR/Beta	Satellite	7676991	7678532	TBL1Y	6778727	6959724	TSPY4	9175073	9177893
54651	86366_at	25	7	100947355	100947379	25	1	L1M2	LINE/L1	100946605	100947719	FIS1	100895597	100882739	RABL5	100965104	100956975
54659	77835_f_at	25	19	53407886	53407862	25	1	LTR2B	LTR/ERV1	53408105	53407627	ZNF320	53400946	53367043	ZNF816	53466164	53430388
54672	81119_at	25					2	MIRb	SINE/MIR
54660	77835_f_at	25					2	LTR2B	LTR/ERV1
54731	81997_f_at	25					2	LTR66	LTR/ERVL
54800	73852_r_at	25	5	112235345	112235321	25	1	L1ME3G	LINE/L1	112235468	112235178	ZRSR1	112227313	112228791	DCP2	112312399	112356667
57284	79075_at	25	10	79722636	79722612	25	1	MER74A	LTR/ERVL	79722681	79722174	AL391421.1	79626633	79629368	POLR3A	79789303	79734907
57199	70162_at	25	12	93938938	93938914	25	1	LOR1-int	LTR/ERV1	93939213	93938778	MRPL42	93861264	93897545	SOCS2	93963590	93977263
56120	68845_at	25	12	49541544	49541568	25	1	MLT1J	LTR/ERVL-MaLR	49541440	49541647	TUBA1B	49525180	49521565	TUBA1A	49583107	49578579
56060	73384_at	25					2	LTR26C	LTR/ERV1
56045	68867_at	25	3	15590446	15590422	25	1	L1MA3	LINE/L1	15590575	15590087	COLQ	15563258	15491640	HACL1	15643338	15602211
57499	75039_at	25	2	40772604	40772628	25	1	LTR33	LTR/ERVL	40772478	40772930	AC007377.1	40488147	40490117	C2orf91	42181406	42162508
55826	70566_at	25	4	254519	254543	25	1	HERVFH21-int	LTR/ERV1	254263	254579	ZNF595	53179	88099	ZNF732	299110	264464
55828	79820_at	25	9	71567349	71567325	25	1	L1MEj	LINE/L1	71567703	71566647	FAM122A	71394964	71398609	PRKACG	71629039	71627469
55804	70969_at	25					2	L1MC3	LINE/L1
55771	68522_at	25	3	106147883	106147907	25	1	L2a	LINE/L2	106147686	106148339	CBLB	105588396	105374305	CCDC54	107096188	107097481
58632	83271_at	25	21	16254272	16254248	25	1	MLT1A0	LTR/ERVL-MaLR	16254499	16254130	AF165138.7	16031142	15964251	NRIP1	16437321	16333556
58537	83168_at	25	11	63338480	63338456	25	1	L1ME3F	LINE/L1	63338861	63338417	HRASLS2	63330855	63320242	PLA2G16	63384355	63340667
58550	68254_at	25					2	HERV17-int	LTR/ERV1
58571	72657_at	25	3	169593393	169593417	25	1	MER52C	LTR/ERV1	169593195	169593601	LRRC31	169587718	169556967	SAMD7	169629360	169656963
58587	72665_at	25					2	LTR3B	LTR/ERVK
58518	73384_at	25					2	LTR26C	LTR/ERV1
57036	73977_at	25	15	40357441	40357465	25	1	MER91A	DNA/hAT-Tip100	40357430	40357534	SRP14	40331389	40327940	BMF	40401093	40380091
56997	72454_at	25	15	102185701	102185725	25	1	L1M5	LINE/L1	102185588	102186044	TM2D3	102192594	102161847	TARSL2	102264807	102193801
56185	85812_at	25	15	100198735	100198759	25	1	L1ME3B	LINE/L1	100198153	100199004	AC015660.1	100038578	100038447	LYSMD4	100273766	100255902
56161	86520_r_at	25					2	HUERS-P3b-int	LTR/ERV1
56228	81093_at	25					2	HERVL74-int	LTR/ERVL
58302	80932_at	25	17	38682969	38682993	25	1	LTR79	LTR/ERVL	38682885	38683338	TNS4	38657849	38632080	CCR7	38721724	38710021
58316	68059_at	25	16	11431017	11430993	25	1	L1ME4b	LINE/L1	11431040	11430598	PRM1	11375207	11374693	CTD-3088G3.8	11617444	11453702
57592	68740_at	25	6	139827911	139827935	25	1	L2	LINE/L2	139827864	139828149	CITED2	139695757	139693393	NMBR	142409936	142379467
58267	84392_at	25	X	119263654	119263630	25	1	MER49	LTR/ERV1	119263829	119263611	RHOXF1	119249847	119243011	RHOXF2	119292467	119297945
58265	83083_at	25	7	100944345	100944369	25	1	L1M2	LINE/L1	100943926	100944491	FIS1	100895597	100882739	RABL5	100965104	100956975
58426	67213_at	25	8	73962214	73962190	25	1	MER89	LTR/ERV1	73962552	73962115	TERF1	73921099	73960357	SBSPON	74036323	73976775
58424	70614_at	25	8	104278932	104278908	25	1	LTR16C	LTR/ERVL	104279209	104278873	BAALC	104152938	104242533	FZD6	104310661	104345094
58428	68867_at	25					2	L1MA3	LINE/L1
58412	81546_at	25	2	6869708	6869684	25	1	MLT1J	LTR/ERVL-MaLR	6869820	6869419	SOX11	5832799	5841516	CMPK2	7006766	6980701
58408	67213_at	25	8	73962216	73962192	25	1	MER89	LTR/ERV1	73962552	73962115	TERF1	73921099	73960357	SBSPON	74036323	73976775
58341	67370_at	25	20	42854246	42854222	25	1	L1PA16	LINE/L1	42854373	42854122	C20orf111	42839431	42825136	GDAP1L1	42875887	42909013
58340	67370_at	25	20	42854245	42854221	25	1	L1PA16	LINE/L1	42854373	42854122	C20orf111	42839431	42825136	GDAP1L1	42875887	42909013
59814	69180_at	25	2	70259010	70258986	25	1	MLT1K	LTR/ERVL-MaLR	70259312	70258842	ASPRV1	70189397	70187226	PCBP1	70314585	70316332
59830	74432_at	25	6	44209979	44210003	24	1	L1M5	LINE/L1	44209827	44210213	SLC29A1	44187242	44201888	HSP90AB1	44214824	44221620
59551	73447_at	25					2	LTR17	LTR/ERV1
59552	73447_at	25					2	LTR17	LTR/ERV1
58844	84392_at	25	X	119263808	119263784	25	1	MER49	LTR/ERV1	119263829	119263611	RHOXF1	119249847	119243011	RHOXF2	119292467	119297945
59772	67213_at	25	8	73962225	73962201	25	1	MER89	LTR/ERV1	73962552	73962115	TERF1	73921099	73960357	SBSPON	74036323	73976775
59763	79121_at	25					2	LTR1A2	LTR/ERV1
59731	79820_at	25	9	71567272	71567248	25	1	L1MEj	LINE/L1	71567703	71566647	FAM122A	71394964	71398609	PRKACG	71629039	71627469
57149	67494_at	25					2	HERV-Fc1-int	LTR/ERV1
57099	71626_at	25	3	60645019	60644995	25	1	L1M4c	LINE/L1	60646364	60644027	AC099780.1	59957583	59957215	PTPRG	61547243	62283288
57385	70339_at	25	19	28219328	28219304	25	1	ALR/Alpha	Satellite/centr	28221894	28218701	ZNF254	24216276	24312654	UQCRFS1	29704448	29698173
61108	67071_at	25	4	159191196	159191220	25	1	MER39	LTR/ERV1	159190645	159191277	TMEM144	159122756	159176563	RXFP1	159236463	159574524
63903	73804_at	25	1	9481642	9481618	25	1	MLT1K	LTR/ERVL-MaLR	9481652	9481345	SPSB1	9352939	9429591	SLC25A33	9599541	9642831
56299	74529_at	25	17	19800394	19800370	25	1	Kanga2_a	DNA/TcMar-Tc2	19800414	19799861	ULK2	19771249	19674142	AKAP10	19881656	19807615
56305	84388_at	25	8	30052454	30052478	25	1	L1MB5	LINE/L1	30052149	30053838	DCTN6	30013813	30041156	RBPMS	30241944	30429778
59668	67227_at	25	10	76471429	76471453	25	1	L1ME2z	LINE/L1	76471188	76471533	ADK	75910960	76469061	KAT6B	76585340	76792380
58703	87277_r_at	25	1	185306626	185306602	25	1	LTR54	LTR/ERV1	185306656	185306414	IVNS1ABP	185286461	185265520	HMCN1	185703683	186160085
58681	68845_at	25	12	49541560	49541584	25	1	MLT1J	LTR/ERVL-MaLR	49541440	49541647	TUBA1B	49525180	49521565	TUBA1A	49583107	49578579
61177	70323_f_at	25	1	1348025	1348001	25	1	LTR2B	LTR/ERV1	1348101	1347632	MRPL20	1342693	1337288	ANKRD65	1357149	1353800
61133	87509_at	25	6	142223560	142223536	25	1	L1MC	LINE/L1	142223665	142223531	CITED2	139695757	139693393	NMBR	142409936	142379467
62401	67084_at	25	7	48748435	48748459	25	1	MER74A	LTR/ERVL	48748153	48748579	ABCA13	48211055	48687092	AC004899.1	48887362	48891221
63647	68352_at	25					2	MLT2A2	LTR/ERVL
60843	67135_at	25	19	35408060	35408036	25	1	MER21A	LTR/ERVL	35408163	35407550	ZNF599	35264134	35248979	ZNF30	35417807	35436074
60840	70170_f_at	25	5	92792497	92792473	25	1	LTR5_Hs	LTR/ERVK	92793284	92792380	ARRDC3	90679176	90664541	NR2F1	92919043	92930321
60844	67135_at	25	19	35408061	35408037	25	1	MER21A	LTR/ERVL	35408163	35407550	ZNF599	35264134	35248979	ZNF30	35417807	35436074
62288	72454_at	25	15	102185700	102185724	25	1	L1M5	LINE/L1	102185588	102186044	TM2D3	102192594	102161847	TARSL2	102264807	102193801
62343	70969_at	25					2	L1MC3	LINE/L1
62344	69674_f_at	25					2	LTR66	LTR/ERVL
62349	68845_at	25	12	49541562	49541586	25	1	MLT1J	LTR/ERVL-MaLR	49541440	49541647	TUBA1B	49525180	49521565	TUBA1A	49583107	49578579
62313	67084_at	25	7	48748437	48748461	25	1	MER74A	LTR/ERVL	48748153	48748579	ABCA13	48211055	48687092	AC004899.1	48887362	48891221
61435	88842_r_at	25	7	44108766	44108790	25	1	L1ME1	LINE/L1	44108362	44109044	PGAM2	44105186	44102326	POLM	44122139	44111846
61434	88842_r_at	25	7	44108765	44108789	25	1	L1ME1	LINE/L1	44108362	44109044	PGAM2	44105186	44102326	POLM	44122139	44111846
62122	67213_at	25	8	73962222	73962198	25	1	MER89	LTR/ERV1	73962552	73962115	TERF1	73921099	73960357	SBSPON	74036323	73976775
62120	67213_at	25	8	73962220	73962196	25	1	MER89	LTR/ERV1	73962552	73962115	TERF1	73921099	73960357	SBSPON	74036323	73976775
62121	67213_at	25	8	73962221	73962197	25	1	MER89	LTR/ERV1	73962552	73962115	TERF1	73921099	73960357	SBSPON	74036323	73976775
61429	77803_r_at	25	3	193557509	193557485	25	1	L1MB8	LINE/L1	193558321	193557443	OPA1	193310933	193415612	HES1	193853934	193856521
62092	69180_at	25	2	70258937	70258913	25	1	MLT1K	LTR/ERVL-MaLR	70259312	70258842	ASPRV1	70189397	70187226	PCBP1	70314585	70316332
60919	70566_at	25	4	254525	254549	25	1	HERVFH21-int	LTR/ERV1	254263	254579	ZNF595	53179	88099	ZNF732	299110	264464
60945	75003_at	25	19	20473110	20473134	25	1	LTR6A	LTR/ERV1	20472837	20473387	AC078899.2	20378626	20379200	ZNF737	20748615	20718631
59918	87449_r_at	25	7	47291805	47291781	25	1	L1ME4a	LINE/L1	47291954	47291694	AC011294.3	46799449	46713383	TNS3	47622156	47314752
63371	72657_at	25					2	MER52C	LTR/ERV1
65186	81138_at	25	5	90714687	90714711	25	1	MLT1I	LTR/ERVL-MaLR	90714524	90714844	ARRDC3	90679176	90664541	NR2F1	92919043	92930321
65187	81138_at	25	5	90714688	90714712	25	1	MLT1I	LTR/ERVL-MaLR	90714524	90714844	ARRDC3	90679176	90664541	NR2F1	92919043	92930321
65190	88415_at	25					2	L1MA10	LINE/L1
63461	74329_at	25	11	61844855	61844831	25	1	MLT1A0	LTR/ERVL-MaLR	61844924	61844703	AP003733.1	61735453	61736755	INCENP	61891445	61920635
63523	70323_f_at	25					2	LTR2B	LTR/ERV1
63522	70323_f_at	25					2	LTR2B	LTR/ERV1
61251	79101_at	25	5	177051589	177051565	25	1	L1M4c	LINE/L1	177051765	177051440	B4GALT7	177027101	177037348	FAM153A	177210399	177134982
64914	AFFX-HUMRGE/M10098_M_at	25					2	SSU-rRNA_Hsa	rRNA
64929	79403_at	25	5	127331909	127331885	25	1	MIR	SINE/MIR	127332117	127331867	CTXN3	126984736	126994322	SLC12A2	127419458	127525380
64880	79114_at	25	21	33656310	33656286	25	1	LTR33	LTR/ERVL	33656401	33656012	MIS18A	33651380	33640530	MRAP	33664124	33687095
62211	79827_r_at	25	X	73177574	73177598	25	1	Charlie1a	DNA/hAT-Charlie	73177362	73177908	CHIC1	72783036	72906937	ZCCHC13	73524025	73524868
62212	79827_r_at	25	X	73177575	73177599	25	1	Charlie1a	DNA/hAT-Charlie	73177362	73177908	CHIC1	72783036	72906937	ZCCHC13	73524025	73524868
62241	78955_at	25	8	112099180	112099156	24	1	MLT1E1A	LTR/ERVL-MaLR	112099483	112098903	KCNV1	110988076	110975874	CSMD3	114449328	113235157
62257	79820_at	25	9	71567306	71567282	25	1	L1MEj	LINE/L1	71567703	71566647	FAM122A	71394964	71398609	PRKACG	71629039	71627469
65096	74417_at	25					2	L1ME4b	LINE/L1
65093	87185_at	25	17	44426153	44426177	25	1	L1MC5a	LINE/L1	44426055	44426485	LRRC37A	44370099	44415160	LRRC37A2	44588877	44633016
65044	81999_r_at	25	1	226723405	226723381	25	1	LTR66	LTR/ERVL	226723821	226723301	PARP1	226595780	226548392	C1orf95	226736501	226796915
65017	87185_at	25	17	44426135	44426159	25	1	L1MC5a	LINE/L1	44426055	44426485	LRRC37A	44370099	44415160	LRRC37A2	44588877	44633016
64989	82484_at	25	14	77540339	77540315	25	1	MLT1F	LTR/ERVL-MaLR	77540600	77540210	IRF2BPL	77495034	77490888	KIAA1737	77564440	77583630
64700	72657_at	25	3	169593276	169593300	25	1	MER52C	LTR/ERV1	169593195	169593601	LRRC31	169587718	169556967	SAMD7	169629360	169656963
64734	69890_at	25	16	29138607	29138631	25	1	L1M5	LINE/L1	29138419	29138749	CTB-134H23.2	29049923	29064047	BOLA2B	30205627	29454551
64654	74329_at	25	11	61844868	61844844	25	1	MLT1A0	LTR/ERVL-MaLR	61844924	61844703	AP003733.1	61735453	61736755	INCENP	61891445	61920635
65976	83243_s_at	25	9	132267233	132267257	25	1	L2a	LINE/L2	132266935	132267274	IER5L	131940540	131937835	NTMT1	132371163	132398209
66327	75356_f_at	25					2	LTR2	LTR/ERV1
65995	68254_at	25					2	HERV17-int	LTR/ERV1
66030	79121_at	25	21	45910878	45910902	25	1	LTR1A2	LTR/ERV1	45910114	45910994	LRRC3DN	45879814	45882078	TSPEAR	46131495	45917775
66055	67362_f_at	25					2	Harlequin-int	LTR/ERV1
64789	79441_at	25	15	74163530	74163506	25	1	MER70C	LTR/ERVL	74163700	74163158	C15orf59	74045088	74032141	TBC1D21	74165949	74181555
64815	72657_at	25	3	169593228	169593252	25	1	MER52C	LTR/ERV1	169593195	169593601	LRRC31	169587718	169556967	SAMD7	169629360	169656963
66508	75314_at	25	19	10762882	10762858	25	1	LTR61	LTR/ERV1	10762994	10762509	AC011475.1	10751715	10752093	ILF3	10764937	10803093
66555	81093_at	25	7	42930302	42930326	25	1	HERVL74-int	LTR/ERVL	42929318	42931370	GLI3	42277469	42000548	C7orf25	42951904	42948325
66155	80012_r_at	25	X	23009445	23009421	25	1	L1MD2	LINE/L1	23010043	23009147	ZNF645	22291065	22292574	DDX53	23018087	23020204
66142	82532_at	25	8	79873246	79873269	24	1	MLT1B	LTR/ERVL-MaLR	79873226	79873294	IL7	79717758	79587978	STMN2	80523049	80578410
66116	74087_at	25	7	68748082	68748058	25	1	MIR	SINE/MIR	68748151	68747933	TYW1	66460160	66704501	AUTS2	69063905	70258054
66106	70323_f_at	25					2	Harlequin-int	LTR/ERV1
67258	79441_at	25	15	74163362	74163338	25	1	MER70C	LTR/ERVL	74163700	74163158	C15orf59	74045088	74032141	TBC1D21	74165949	74181555
67249	79101_at	25					2	L1M4c	LINE/L1
67309	70162_at	25					2	LTR16A1	LTR/ERVL
67387	77835_f_at	25					2	LTR2B	LTR/ERV1
67409	68845_at	25	12	49541563	49541587	25	1	MLT1J	LTR/ERVL-MaLR	49541440	49541647	TUBA1B	49525180	49521565	TUBA1A	49583107	49578579
67342	79630_at	25	7	47963863	47963839	25	1	LTR8B	LTR/ERV1	47964418	47963650	C7orf69	47834889	47859445	SUN3	48068716	48026745
67548	74329_at	25	11	61844908	61844884	25	1	MLT1A0	LTR/ERVL-MaLR	61844924	61844703	AP003733.1	61735453	61736755	INCENP	61891445	61920635
67454	73852_r_at	25	5	112235323	112235299	25	1	L1ME3G	LINE/L1	112235468	112235178	ZRSR1	112227313	112228791	DCP2	112312399	112356667
67505	82532_at	25	8	79873262	79873286	25	1	MLT1B	LTR/ERVL-MaLR	79873226	79873294	IL7	79717758	79587978	STMN2	80523049	80578410
67756	76554_g_at	25	19	4772352	4772376	25	1	L2b	LINE/L2	4772137	4772513	DPP9	4724685	4675236	FEM1A	4791728	4795571
67758	86610_r_at	25					2	L1MC3	LINE/L1
67765	69674_f_at	25					2	LTR66	LTR/ERVL
67785	73473_at	25	4	56806716	56806692	25	1	HERV4_I-int	LTR/ERV1	56811742	56806557	EXOC1	56719782	56771200	CEP135	56815037	56899529
67692	77840_f_at	25					2	MER4B	LTR/ERV1
70218	68252_at	25	5	7975808	7975832	25	1	MER89	LTR/ERV1	7975797	7976304	FASTKD3	7869150	7859272	SEMA5A	9546187	9035138
69000	74768_g_at	25	1	229649845	229649869	25	1	MER39	LTR/ERV1	229649620	229650084	NUP133	229644103	229577045	ABCB10	229694442	229652329
71383	79559_at	25	14	24752339	24752363	25	1	MER67B	LTR/ERV1	24752204	24752513	RABGGTA	24740945	24734744	DHRS1	24769039	24759804
71444	77550_f_at	25					2	HERVH-int	LTR/ERV1
71445	82433_at	25	1	159027423	159027399	25	1	MER61-int	LTR/ERV1	159027860	159027056	IFI16	158969758	159024945	AIM2	159116886	159032274
71050	79114_at	25	21	33656167	33656143	25	1	LTR33	LTR/ERVL	33656401	33656012	MIS18A	33651380	33640530	MRAP	33664124	33687095
68498	70969_at	25					2	L1MC3	LINE/L1
68502	79193_r_at	25					2	HERVK22-int	LTR/ERVK
68798	AFFX-HUMRGE/M10098_M_at	25	GL000220.1	109910	109934	25	1	SSU-rRNA_Hsa	rRNA	109078	110946
68824	67343_at	25	3	158400442	158400466	25	1	MIRc	SINE/MIR	158400272	158400493	LXN	158390482	158363611	RARRES1	158450485	158414681
68820	88965_r_at	25	7	99609167	99609191	25	1	MLT1G1	LTR/ERVL-MaLR	99608968	99609297	AZGP1	99573780	99564343	ZKSCAN1	99613204	99639312
72909	84057_at	25	3	128219615	128219639	25	1	L1ME4b	LINE/L1	128219481	128219800	GATA2	128212028	128198270	C3orf27	128294929	128290843
73609	70172_r_at	25	5	92792609	92792585	25	1	LTR5_Hs	LTR/ERVK	92793284	92792380	ARRDC3	90679176	90664541	NR2F1	92919043	92930321
68643	79441_at	25	15	74163389	74163365	25	1	MER70C	LTR/ERVL	74163700	74163158	C15orf59	74045088	74032141	TBC1D21	74165949	74181555
68651	83168_at	25	11	63338692	63338668	25	1	L1ME3F	LINE/L1	63338861	63338417	HRASLS2	63330855	63320242	PLA2G16	63384355	63340667
68731	72665_at	25					2	LTR3B	LTR/ERVK
68688	84388_at	25	8	30052293	30052317	25	1	L1MB5	LINE/L1	30052149	30053838	DCTN6	30013813	30041156	RBPMS	30241944	30429778
68679	84561_at	25	13	79996829	79996805	25	1	MER63D	DNA/hAT-Blackjack	79996833	79996619	RBM26	79980612	79885962	NDFIP2	80055287	80130210
68756	81997_f_at	25					2	LTR66	LTR/ERVL
72477	68161_r_at	25	22	32699497	32699473	25	1	MER4A	LTR/ERV1	32699512	32699065	SLC5A4	32651328	32614465	RFPL3	32750872	32757148
72480	74329_at	25	11	61844842	61844818	25	1	MLT1A0	LTR/ERVL-MaLR	61844924	61844703	AP003733.1	61735453	61736755	INCENP	61891445	61920635
72437	79441_at	25	15	74163515	74163491	25	1	MER70C	LTR/ERVL	74163700	74163158	C15orf59	74045088	74032141	TBC1D21	74165949	74181555
70111	67800_f_at	25					2	MER41A	LTR/ERV1
74123	76797_at	25					2	HERVK-int	LTR/ERVK
74101	84807_at	25	17	5110691	5110667	25	1	L2b	LINE/L2	5110791	5110479	ZNF594	5095178	5082831	SCIMP	5138155	5112256
70051	70969_at	25					2	L1MC3	LINE/L1
70068	68740_at	25	6	139827910	139827934	25	1	L2	LINE/L2	139827864	139828149	CITED2	139695757	139693393	NMBR	142409936	142379467
70083	79820_at	25	9	71567291	71567267	25	1	L1MEj	LINE/L1	71567703	71566647	FAM122A	71394964	71398609	PRKACG	71629039	71627469
69978	67846_at	25	17	78373044	78373068	25	1	Harlequin-int	LTR/ERV1	78371582	78373593	RNF213	78234665	78372586	ENDOV	78388965	78411886
69914	67213_at	25	8	73962218	73962194	25	1	MER89	LTR/ERV1	73962552	73962115	TERF1	73921099	73960357	SBSPON	74036323	73976775
69945	74417_at	25					2	L1ME4b	LINE/L1
72649	82390_at	25					2	MER4-int	LTR/ERV1
72672	73668_at	25	9	35603900	35603876	25	1	Charlie29a	DNA/hAT-Charlie	35603958	35603461	FAM166B	35563896	35561828	TESK1	35605367	35610038
72602	81218_at	25	5	87485201	87485177	25	1	HERVE-int	LTR/ERV1	87486546	87485053	CCNH	86708836	86687311	TMEM161B	87565293	87485450
72638	81999_r_at	25	1	226723421	226723397	25	1	LTR66	LTR/ERVL	226723821	226723301	PARP1	226595780	226548392	C1orf95	226736501	226796915
73974	79559_at	25					2	MER67B	LTR/ERV1
73997	75039_at	25	2	40772562	40772586	25	1	LTR33	LTR/ERVL	40772478	40772930	AC007377.1	40488147	40490117	C2orf91	42181406	42162508
69083	85411_at	25	11	119280373	119280397	25	1	L2a	LINE/L2	119280138	119280414	USP2	119252436	119225925	THY1	119295695	119288090
69102	81662_at	25	6	32776891	32776867	25	1	Charlie1a	DNA/hAT-Charlie	32778180	32776827	HLA-DQB2	32731311	32723875	HLA-DOB	32784825	32780540
74212	89970_at	25	22	26910036	26910060	25	1	L1MC4	LINE/L1	26909940	26910456	TFIP11	26908471	26887191	TPST2	26992681	26921458
74163	67071_at	25	4	159191227	159191251	25	1	MER39	LTR/ERV1	159190645	159191277	TMEM144	159122756	159176563	RXFP1	159236463	159574524
72786	85812_at	25	15	100198536	100198560	25	1	L1ME3B	LINE/L1	100198153	100199004	AC015660.1	100038578	100038447	LYSMD4	100273766	100255902
72767	81936_at	25	12	72193249	72193273	25	1	L1ME4b	LINE/L1	72193196	72193501	RAB21	72148654	72184699	TBC1D15	72233487	72320629
72755	73977_at	25	15	40357501	40357525	25	1	MER91A	DNA/hAT-Tip100	40357430	40357534	SRP14	40331389	40327940	BMF	40401093	40380091
69873	81119_at	25	15	62570335	62570359	25	1	Tigger17c	DNA/TcMar-Tigger	62570166	62570373	C2CD4B	62457482	62455734	TLN2	62682725	63136830
69900	79773_at	25	1	160957073	160957049	25	1	LTR29	LTR/ERV1	160957123	160956587	ITLN2	160924589	160914815	F11R	161008784	160965001
71224	68699_at	25	4	146153405	146153381	25	1	Charlie24	DNA/hAT-Charlie	146153773	146152972	OTUD4	146101313	146031990	SMAD1	146402346	146479231
72893	89326_r_at	25	7	43849707	43849731	25	1	HERVK22-int	LTR/ERVK	43849484	43849805	BLVRA	43798279	43846939	MRPS24	43909492	43906157
72838	90069_at	25	5	180690829	180690853	25	1	L2a	LINE/L2	180690761	180690883	AC008443.1	180682720	180684578	OR4F3	180794269	180795263
72837	90069_at	25	5	180690828	180690852	25	1	L2a	LINE/L2	180690761	180690883	AC008443.1	180682720	180684578	OR4F3	180794269	180795263
72387	79363_g_at	25	4	10760758	10760782	25	1	LTR16A	LTR/ERVL	10760677	10760863	CLNK	10686489	10488019	HS3ST1	11431389	11394774
72330	67135_at	25					2	MER21A	LTR/ERVL
72543	68845_at	25	12	49541468	49541492	25	1	MLT1J	LTR/ERVL-MaLR	49541440	49541647	TUBA1B	49525180	49521565	TUBA1A	49583107	49578579
73801	80338_at	25	2	68458922	68458898	25	1	Charlie1a	DNA/hAT-Charlie	68459084	68458522	PNO1	68384976	68403370	CNRIP1	68547183	68511303
71106	67362_f_at	25					2	Harlequin-int	LTR/ERV1
71131	83083_at	25	7	100944225	100944249	25	1	L1M2	LINE/L1	100943926	100944491	FIS1	100895597	100882739	RABL5	100965104	100956975
71124	71626_at	25	3	60645071	60645047	25	1	L1M4c	LINE/L1	60646364	60644027	AC099780.1	59957583	59957215	PTPRG	61547243	62283288
73721	70566_at	25	4	254512	254536	25	1	HERVFH21-int	LTR/ERV1	254263	254579	ZNF595	53179	88099	ZNF732	299110	264464
73720	70566_at	25	4	254513	254537	25	1	HERVFH21-int	LTR/ERV1	254263	254579	ZNF595	53179	88099	ZNF732	299110	264464
73684	72915_at	25	9	96197340	96197316	25	1	MER4CL34	LTR/ERV1	96197370	96197273	C9orf129	96108696	96080481	FAM120AOS	96215874	96208776
73696	67227_at	25	10	76471438	76471462	25	1	L1ME2z	LINE/L1	76471188	76471533	ADK	75910960	76469061	KAT6B	76585340	76792380
73697	67227_at	25	10	76471439	76471463	25	1	L1ME2z	LINE/L1	76471188	76471533	ADK	75910960	76469061	KAT6B	76585340	76792380
73643	82532_at	25	8	79873250	79873274	25	1	MLT1B	LTR/ERVL-MaLR	79873226	79873294	IL7	79717758	79587978	STMN2	80523049	80578410
74885	67084_at	25	7	48748444	48748468	25	1	MER74A	LTR/ERVL	48748153	48748579	ABCA13	48211055	48687092	AC004899.1	48887362	48891221
75321	89385_at	25	2	232430960	232430936	25	1	MER66B	LTR/ERV1	232430979	232430748	NMUR1	232395206	232387871	C2orf57	232457575	232458994
75359	67518_at	25	17	57585702	57585726	25	1	LTR54B	LTR/ERV1	57585674	57586120	YPEL2	57409050	57479090	DHX40	57642886	57685706
75370	78818_at	25	6	170355955	170355979	25	1	MER4E	LTR/ERV1	170355890	170356481	C6orf70	170151718	170181680	DLL1	170599561	170591294
73930	80338_at	25	2	68458684	68458660	25	1	Charlie1a	DNA/hAT-Charlie	68459084	68458522	PNO1	68384976	68403370	CNRIP1	68547183	68511303
73932	73804_at	25	1	9481479	9481455	25	1	MLT1K	LTR/ERVL-MaLR	9481652	9481345	SPSB1	9352939	9429591	SLC25A33	9599541	9642831
73839	70969_at	25					2	L1MC3	LINE/L1
75152	72975_at	25	13	50529389	50529365	25	1	MER21-int	LTR/ERVL	50530153	50529125	SPRYD7	50510626	50486842	TRIM13	50570024	50594617
75154	67213_at	25	8	73962227	73962203	25	1	MER89	LTR/ERV1	73962552	73962115	TERF1	73921099	73960357	SBSPON	74036323	73976775
75084	70566_at	25	4	254399	254423	25	1	HERVFH21-int	LTR/ERV1	254263	254579	ZNF595	53179	88099	ZNF732	299110	264464
75087	77835_f_at	25					2	LTR2B	LTR/ERV1
75161	73804_at	25	1	9481593	9481569	25	1	MLT1K	LTR/ERVL-MaLR	9481652	9481345	SPSB1	9352939	9429591	SLC25A33	9599541	9642831
76729	86440_at	25	2	113966573	113966597	25	1	L4_B_Mam	LINE/RTE-X	113966551	113966942	PSD4	113914902	113960814	PAX8	114036527	113973574
76601	70973_at	25	8	95963482	95963506	25	1	MLT1G1	LTR/ERVL-MaLR	95963171	95963666	TP53INP1	95961639	95938200	PLEKHF2	96146032	96168912
76560	78929_at	25	3	3914398	3914422	25	1	L2	LINE/L2	3913399	3914526	LRRN1	3841121	3889387	SETMAR	4344988	4359251
75483	72637_at	25	20	36265820	36265844	25	1	L2b	LINE/L2	36265808	36265976	NNAT	36149617	36152092	CTNNBL1	36322408	36500531
76344	74417_at	25					2	L1ME4b	LINE/L1
76685	77209_at	25	4	135561296	135561320	25	1	BLACKJACK	DNA/hAT-Blackjack	135560476	135561707	PABPC4L	135122903	135117488	PCDH18	138453648	138440072
76628	83271_at	25	21	16254281	16254257	25	1	MLT1A0	LTR/ERVL-MaLR	16254499	16254130	AF165138.7	16031142	15964251	NRIP1	16437321	16333556
76713	86440_at	25	2	113966807	113966831	25	1	L4_B_Mam	LINE/RTE-X	113966551	113966942	PSD4	113914902	113960814	PAX8	114036527	113973574
76657	88842_r_at	25	7	44108736	44108760	25	1	L1ME1	LINE/L1	44108362	44109044	PGAM2	44105186	44102326	POLM	44122139	44111846
76650	81119_at	25	15	62570330	62570354	25	1	Tigger17c	DNA/TcMar-Tigger	62570166	62570373	C2CD4B	62457482	62455734	TLN2	62682725	63136830
77948	83134_at	25					2	HERVK22-int	LTR/ERVK
76306	81662_at	25	6	32777187	32777163	25	1	Charlie1a	DNA/hAT-Charlie	32778180	32776827	HLA-DQB2	32731311	32723875	HLA-DOB	32784825	32780540
77846	67343_at	25	3	158400453	158400477	25	1	MIRc	SINE/MIR	158400272	158400493	LXN	158390482	158363611	RARRES1	158450485	158414681
77825	71250_at	25	1	209834782	209834758	25	1	MLT1J2	LTR/ERVL-MaLR	209834968	209834659	LAMB3	209825811	209788215	G0S2	209848765	209849733
77826	71250_at	25	1	209834781	209834757	25	1	MLT1J2	LTR/ERVL-MaLR	209834968	209834659	LAMB3	209825811	209788215	G0S2	209848765	209849733
77811	82433_at	25	1	159027432	159027408	25	1	MER61-int	LTR/ERV1	159027860	159027056	IFI16	158969758	159024945	AIM2	159116886	159032274
75022	67998_at	25	2	194953048	194953072	25	1	MER57A-int	LTR/ERV1	194952232	194953352	TMEFF2	193060435	192813769	SLC39A10	196440701	196602426
75021	67998_at	25	2	194953049	194953073	25	1	MER57A-int	LTR/ERV1	194952232	194953352	TMEFF2	193060435	192813769	SLC39A10	196440701	196602426
75055	70969_at	25					2	L1MC3	LINE/L1
78069	87509_at	25	6	142223591	142223567	25	1	L1MC	LINE/L1	142223665	142223531	CITED2	139695757	139693393	NMBR	142409936	142379467
78734	74136_at	25					2	LTR39	LTR/ERV1
78741	73754_f_at	25	1	144595214	144595238	25	1	AluJb	SINE/Alu	144594986	144595290	PPIAL4B	144364246	144363462	NBPF9	144811744	144830413
78070	89821_at	25	1	185527668	185527644	25	1	MLT1J2	LTR/ERVL-MaLR	185527871	185527457	IVNS1ABP	185286461	185265520	HMCN1	185703683	186160085
78779	67494_at	25	2	84105021	84104997	25	1	HERV-Fc1-int	LTR/ERV1	84106142	84101533	LRRTM1	80531874	80515483	SUCLG1	84687169	84650647
77642	72657_at	25	3	169593222	169593246	25	1	MER52C	LTR/ERV1	169593195	169593601	LRRC31	169587718	169556967	SAMD7	169629360	169656963
77634	68845_at	25	12	49541548	49541572	25	1	MLT1J	LTR/ERVL-MaLR	49541440	49541647	TUBA1B	49525180	49521565	TUBA1A	49583107	49578579
77636	87509_at	25	6	142223567	142223543	25	1	L1MC	LINE/L1	142223665	142223531	CITED2	139695757	139693393	NMBR	142409936	142379467
77641	72657_at	25	3	169593223	169593247	25	1	MER52C	LTR/ERV1	169593195	169593601	LRRC31	169587718	169556967	SAMD7	169629360	169656963
77674	78911_r_at	25	8	135799606	135799582	24	1	L1MEg	LINE/L1	135799657	135799485	ZFAT	135725292	135490031	KHDRBS3	136469700	136668965
77724	82433_at	25	1	159026289	159026265	25	1	MER61-int	LTR/ERV1	159027056	159026171	IFI16	158969758	159024945	AIM2	159116886	159032274
77759	AFFX-HUMRGE/M10098_5_at	25					2	SSU-rRNA_Hsa	rRNA
77709	74417_at	25					2	L1ME4b	LINE/L1
79327	74080_at	25	19	37979323	37979347	25	1	L1ME3Cz	LINE/L1	37978793	37979535	ZNF570	37958487	37976260	ZNF793	37997841	38039664
79119	67494_at	25	7	64299233	64299209	25	1	HERV-Fc1-int	LTR/ERV1	64300190	64295616	ZNF138	64254766	64294054	ZNF273	64330550	64391344
79179	67494_at	25	7	64299128	64299104	24	1	HERV-Fc1-int	LTR/ERV1	64300190	64295616	ZNF138	64254766	64294054	ZNF273	64330550	64391344
78911	79101_at	25					2	L1MB2	LINE/L1
78963	67998_at	25	2	194953412	194953436	25	1	MER34C	LTR/ERV1	194953353	194953594	TMEFF2	193060435	192813769	SLC39A10	196440701	196602426
79021	79114_at	25	21	33656326	33656302	25	1	LTR33	LTR/ERVL	33656401	33656012	MIS18A	33651380	33640530	MRAP	33664124	33687095
79068	70176_r_at	25	1	19628783	19628759	25	1	L1MB8	LINE/L1	19629181	19628484	AKR7A3	19615744	19609052	AKR7A2	19638640	19630459
79099	76585_at	25	7	99609102	99609126	25	1	MLT1G1	LTR/ERVL-MaLR	99608968	99609297	AZGP1	99573780	99564343	ZKSCAN1	99613204	99639312
79011	73804_at	25	1	9481526	9481502	25	1	MLT1K	LTR/ERVL-MaLR	9481652	9481345	SPSB1	9352939	9429591	SLC25A33	9599541	9642831
77518	67188_r_at	25	X	113022353	113022329	25	1	Plat_L3	LINE/CR1	113022470	113022174	AMOT	112084043	112017731	HTR2C	113818551	114144624
77501	69890_at	25	16	29138694	29138718	25	1	L1M5	LINE/L1	29138419	29138749	CTB-134H23.2	29049923	29064047	BOLA2B	30205627	29454551
77544	81999_r_at	25	1	226723424	226723400	25	1	LTR66	LTR/ERVL	226723821	226723301	PARP1	226595780	226548392	C1orf95	226736501	226796915
78879	79121_at	25					2	LTR1A2	LTR/ERV1
80063	83243_s_at	25	9	132267182	132267206	25	1	L2a	LINE/L2	132266935	132267274	IER5L	131940540	131937835	NTMT1	132371163	132398209
79207	86520_r_at	25	2	13826941	13826965	25	1	HUERS-P3b-int	LTR/ERV1	13826360	13827135	TRIB2	12857015	12882860	FAM84A	14772810	14790933
79208	86520_r_at	25	2	13826942	13826966	25	1	HUERS-P3b-int	LTR/ERV1	13826360	13827135	TRIB2	12857015	12882860	FAM84A	14772810	14790933
79217	81257_r_at	25	3	13169148	13169124	25	1	L1MEc	LINE/L1	13170084	13168955	IQSEC1	13114617	12938719	NUP210	13461809	13357737
80269	80934_at	25	17	10672330	10672354	25	1	MLT1G1	LTR/ERVL-MaLR	10671898	10672437	TMEM220	10633633	10602332	PIRT	10741762	10726858
80270	73804_at	25	1	9481540	9481516	25	1	MLT1K	LTR/ERVL-MaLR	9481652	9481345	SPSB1	9352939	9429591	SLC25A33	9599541	9642831
80314	84388_at	25	8	30052196	30052220	25	1	L1MB5	LINE/L1	30052149	30053838	DCTN6	30013813	30041156	RBPMS	30241944	30429778
80257	85627_r_at	25	4	39144774	39144798	25	1	L1MD2	LINE/L1	39144099	39144863	KLHL5	39046659	39128477	WDR19	39184024	39287430
80252	70969_at	25	7	149931408	149931384	25	1	L1MC3	LINE/L1	149931905	149929934	ATP6V0E2	149570057	149577787	ACTR3C	150020814	149941005
80634	84012_at	25					2	LOR1-int	LTR/ERV1
80633	84012_at	25					2	LOR1-int	LTR/ERV1
80611	84819_r_at	25	16	89362757	89362733	25	1	L1MEd	LINE/L1	89362972	89362550	AC137932.1	89334512	89339452	SPG7	89557325	89624176
81328	67494_at	25					2	HERV-Fc1-int	LTR/ERV1
81333	72915_at	25	9	96197339	96197315	25	1	MER4CL34	LTR/ERV1	96197370	96197273	C9orf129	96108696	96080481	FAM120AOS	96215874	96208776
81366	79403_at	25	5	127332080	127332056	25	1	MIR	SINE/MIR	127332117	127331867	CTXN3	126984736	126994322	SLC12A2	127419458	127525380
81365	79403_at	25	5	127332079	127332055	25	1	MIR	SINE/MIR	127332117	127331867	CTXN3	126984736	126994322	SLC12A2	127419458	127525380
81499	83015_at	25	20	15866857	15866833	25	1	MLT1G1	LTR/ERVL-MaLR	15867211	15866692	FLRT3	14318262	14303634	KIF16B	16554078	16252749
81498	83015_at	25	20	15866858	15866834	25	1	MLT1G1	LTR/ERVL-MaLR	15867211	15866692	FLRT3	14318262	14303634	KIF16B	16554078	16252749
81481	67370_at	25	20	42854256	42854232	25	1	L1PA16	LINE/L1	42854373	42854122	C20orf111	42839431	42825136	GDAP1L1	42875887	42909013
81442	80789_at	25	17	39268654	39268678	25	1	MER4-int	LTR/ERV1	39268282	39268970	KRTAP4-9	39261584	39262740	KRTAP4-11	39274606	39273433
81440	73754_f_at	25	1	144595183	144595207	25	1	AluJb	SINE/Alu	144594986	144595290	PPIAL4B	144364246	144363462	NBPF9	144811744	144830413
81390	83243_s_at	25	9	132267237	132267261	25	1	L2a	LINE/L2	132266935	132267274	IER5L	131940540	131937835	NTMT1	132371163	132398209
81806	87449_r_at	25	7	47291798	47291774	25	1	L1ME4a	LINE/L1	47291954	47291694	AC011294.3	46799449	46713383	TNS3	47622156	47314752
81846	77803_r_at	25	3	193557483	193557459	25	1	L1MB8	LINE/L1	193558321	193557443	OPA1	193310933	193415612	HES1	193853934	193856521
82728	79210_at	25	17	65852899	65852875	25	1	HAL1	LINE/L1	65853017	65851971	BPTF	65821640	65980494	C17orf58	65989765	65987217
82729	73384_at	25					2	LTR26C	LTR/ERV1
82679	67343_at	25	3	158400454	158400478	25	1	MIRc	SINE/MIR	158400272	158400493	LXN	158390482	158363611	RARRES1	158450485	158414681
82678	67343_at	25	3	158400455	158400479	25	1	MIRc	SINE/MIR	158400272	158400493	LXN	158390482	158363611	RARRES1	158450485	158414681
81788	79783_at	25	10	92962991	92963015	25	1	LTR37B	LTR/ERV1	92962985	92963436	ANKRD1	92681033	92671853	PCGF5	92979908	93044088
81711	70614_at	25	8	104279097	104279073	25	1	LTR16C	LTR/ERVL	104279209	104278873	BAALC	104152938	104242533	FZD6	104310661	104345094
84048	79114_at	25	21	33656318	33656294	25	1	LTR33	LTR/ERVL	33656401	33656012	MIS18A	33651380	33640530	MRAP	33664124	33687095
82759	71626_at	25	3	60644841	60644817	25	1	L1M4c	LINE/L1	60646364	60644027	AC099780.1	59957583	59957215	PTPRG	61547243	62283288
82918	75466_at	25	10	60933410	60933386	25	1	MER39B	LTR/ERV1	60933681	60933055	BICC1	60272900	60591195	PHYHIPL	60936350	61007534
82917	75466_at	25	10	60933411	60933387	25	1	MER39B	LTR/ERV1	60933681	60933055	BICC1	60272900	60591195	PHYHIPL	60936350	61007534
82865	77840_f_at	25					2	MER4B	LTR/ERV1
82866	77840_f_at	25					2	MER4B	LTR/ERV1
82894	80932_at	25	17	38682943	38682967	25	1	LTR79	LTR/ERVL	38682885	38683338	TNS4	38657849	38632080	CCR7	38721724	38710021
86718	85645_at	25	13	23486981	23487005	25	1	L1ME1	LINE/L1	23485953	23488919	FGF9	22245522	22278637	SGCG	23755091	23899304
86694	69097_at	25	2	114631544	114631520	25	1	LTR33A_	LTR/ERVL	114631758	114631341	SLC35F5	114514400	114462588	ACTR3	114647537	114720173
86698	73852_r_at	25	5	112235331	112235307	25	1	L1ME3G	LINE/L1	112235468	112235178	ZRSR1	112227313	112228791	DCP2	112312399	112356667
86745	67103_at	25	15	24408121	24408097	25	1	LTR38B	LTR/ERV1	24408481	24407880	NDN	23932450	23930565	NPAP1	24920541	24928593
85423	67518_at	25	17	57585644	57585668	25	1	MLT1K	LTR/ERVL-MaLR	57585429	57585673	YPEL2	57409050	57479090	DHX40	57642886	57685706
85475	87185_at	25	17	44426147	44426171	25	1	L1MC5a	LINE/L1	44426055	44426485	LRRC37A	44370099	44415160	LRRC37A2	44588877	44633016
83147	67071_at	25	4	159191211	159191235	25	1	MER39	LTR/ERV1	159190645	159191277	TMEM144	159122756	159176563	RXFP1	159236463	159574524
83154	75709_s_at	25	5	43571978	43571954	25	1	LTR49-int	LTR/ERV1	43574124	43571615	PAIP1	43557860	43526369	NNT	43602794	43707507
83860	72778_at	25	6	156318570	156318594	25	1	L1M6	LINE/L1	156318538	156318819	NOX3	155777037	155716504	ARID1B	157099063	157530401
83030	83014_f_at	25					2	MER41B	LTR/ERV1
83022	86520_r_at	25	2	13826992	13827016	24	1	HUERS-P3b-int	LTR/ERV1	13826360	13827135	TRIB2	12857015	12882860	FAM84A	14772810	14790933
82977	87509_at	25					2	L1MC	LINE/L1
82590	70973_at	25	8	95963454	95963478	25	1	MLT1G1	LTR/ERVL-MaLR	95963171	95963666	TP53INP1	95961639	95938200	PLEKHF2	96146032	96168912
82578	81662_at	25	6	32777002	32776978	25	1	Charlie1a	DNA/hAT-Charlie	32778180	32776827	HLA-DQB2	32731311	32723875	HLA-DOB	32784825	32780540
84432	89821_at	25	1	185527606	185527582	25	1	MLT1J2	LTR/ERVL-MaLR	185527871	185527457	IVNS1ABP	185286461	185265520	HMCN1	185703683	186160085
84452	80484_at	25	10	22168773	22168749	25	1	Tigger1	DNA/TcMar-Tigger	22170801	22168560	DNAJC1	22292698	22045466	EBLN1	22498950	22497743
84298	81257_r_at	25	3	13169442	13169418	25	1	L1MEc	LINE/L1	13170084	13168955	IQSEC1	13114617	12938719	NUP210	13461809	13357737
84343	76554_g_at	25	19	4772286	4772310	25	1	L2b	LINE/L2	4772137	4772513	DPP9	4724685	4675236	FEM1A	4791728	4795571
85288	69890_at	25	16	29138672	29138696	25	1	L1M5	LINE/L1	29138419	29138749	CTB-134H23.2	29049923	29064047	BOLA2B	30205627	29454551
84203	68252_at	25	5	7975843	7975867	25	1	MER89	LTR/ERV1	7975797	7976304	FASTKD3	7869150	7859272	SEMA5A	9546187	9035138
84261	81257_r_at	25	3	13169130	13169106	25	1	L1MEc	LINE/L1	13170084	13168955	IQSEC1	13114617	12938719	NUP210	13461809	13357737
84240	74087_at	25	7	68748103	68748079	24	1	MIR	SINE/MIR	68748151	68747933	TYW1	66460160	66704501	AUTS2	69063905	70258054
83944	78911_r_at	25	8	135799591	135799567	25	1	L1MEg	LINE/L1	135799657	135799485	ZFAT	135725292	135490031	KHDRBS3	136469700	136668965
83956	78960_at	25	6	114903294	114903318	25	1	L1PB1	LINE/L1	114901586	114904183	HS3ST5	114664209	114376750	FRK	116381921	116262693
84106	86366_at	25	7	100947359	100947383	25	1	L1M2	LINE/L1	100946605	100947719	FIS1	100895597	100882739	RABL5	100965104	100956975
83085	90842_r_at	25	X	73220186	73220210	25	1	L1MA7	LINE/L1	73219045	73220370	CHIC1	72783036	72906937	ZCCHC13	73524025	73524868
85550	68867_at	25	3	15590559	15590535	25	1	L1MA3	LINE/L1	15590575	15590087	COLQ	15563258	15491640	HACL1	15643338	15602211
85523	81999_r_at	25	1	226723422	226723398	25	1	LTR66	LTR/ERVL	226723821	226723301	PARP1	226595780	226548392	C1orf95	226736501	226796915
85524	81999_r_at	25	1	226723423	226723399	25	1	LTR66	LTR/ERVL	226723821	226723301	PARP1	226595780	226548392	C1orf95	226736501	226796915
85564	74174_at	25	8	63953490	63953514	25	1	L1ME3Cz	LINE/L1	63953333	63953615	GGH	63951730	63927638	TTPA	63998612	63961112
85584	78929_at	25	3	3914477	3914501	25	1	L2	LINE/L2	3913399	3914526	LRRN1	3841121	3889387	SETMAR	4344988	4359251
85567	78911_r_at	25	8	135799579	135799555	25	1	L1MEg	LINE/L1	135799657	135799485	ZFAT	135725292	135490031	KHDRBS3	136469700	136668965
86823	87277_r_at	25	1	185306572	185306548	25	1	LTR54	LTR/ERV1	185306656	185306414	IVNS1ABP	185286461	185265520	HMCN1	185703683	186160085
86649	81424_i_at	25	3	183917147	183917171	25	1	MIRc	SINE/MIR	183917005	183917213	ABCF3	183903811	183911800	VWA5B2	183948217	183960117
86650	81424_i_at	25	3	183917148	183917172	25	1	MIRc	SINE/MIR	183917005	183917213	ABCF3	183903811	183911800	VWA5B2	183948217	183960117
88981	83083_at	25	7	100944278	100944302	25	1	L1M2	LINE/L1	100943926	100944491	FIS1	100895597	100882739	RABL5	100965104	100956975
88980	83083_at	25	7	100944277	100944301	25	1	L1M2	LINE/L1	100943926	100944491	FIS1	100895597	100882739	RABL5	100965104	100956975
89025	70176_r_at	25	1	19628788	19628764	25	1	L1MB8	LINE/L1	19629181	19628484	AKR7A3	19615744	19609052	AKR7A2	19638640	19630459
86530	68522_at	25	3	106147943	106147967	25	1	L2a	LINE/L2	106147686	106148339	CBLB	105588396	105374305	CCDC54	107096188	107097481
86502	84392_at	25	X	119263790	119263766	25	1	MER49	LTR/ERV1	119263829	119263611	RHOXF1	119249847	119243011	RHOXF2	119292467	119297945
87777	79193_r_at	25	12	100553892	100553868	25	1	HERVK22-int	LTR/ERVK	100556775	100553633	UHRF1BP1L	100536626	100422233	ACTR6	100592900	100635643
86919	84748_r_at	25	X	73248058	73248082	25	1	L1MA6	LINE/L1	73247550	73248670	CHIC1	72783036	72906937	ZCCHC13	73524025	73524868
86911	73668_at	25	9	35603632	35603608	25	1	Charlie29a	DNA/hAT-Charlie	35603958	35603461	FAM166B	35563896	35561828	TESK1	35605367	35610038
86879	77550_f_at	25					2	HERVH-int	LTR/ERV1
86942	67370_at	25	20	42854234	42854210	25	1	L1PA16	LINE/L1	42854373	42854122	C20orf111	42839431	42825136	GDAP1L1	42875887	42909013
85410	83014_f_at	25	11	61407471	61407495	25	1	MER41B	LTR/ERV1	61407385	61408003	SYT7	61348620	61282785	DAGLA	61447905	61514473
85324	74329_at	25	11	61844899	61844875	25	1	MLT1A0	LTR/ERVL-MaLR	61844924	61844703	AP003733.1	61735453	61736755	INCENP	61891445	61920635
85409	67800_f_at	25	14	96145717	96145741	24	1	MER41B	LTR/ERV1	96145632	96146252	GLRX5	95999840	96011061	TCL1B	96152754	96158980
85655	85411_at	25	11	119280305	119280329	25	1	L2a	LINE/L2	119280138	119280414	USP2	119252436	119225925	THY1	119295695	119288090
85647	77209_at	25	4	135560791	135560815	25	1	BLACKJACK	DNA/hAT-Blackjack	135560476	135561707	PABPC4L	135122903	135117488	PCDH18	138453648	138440072
85682	87136_at	25					2	MER41B	LTR/ERV1
89275	80932_at	25	17	38682997	38683021	25	1	LTR79	LTR/ERVL	38682885	38683338	TNS4	38657849	38632080	CCR7	38721724	38710021
89277	75178_at	25	19	571565	571541	25	1	HERVIP10B3-int	LTR/ERV1	571615	571377	BSG	571297	583493	HCN2	589893	617159
89242	67800_f_at	25					2	MER41B	LTR/ERV1
86411	70172_r_at	25					2	LTR5_Hs	LTR/ERVK
86445	83243_s_at	25	9	132267175	132267199	25	1	L2a	LINE/L2	132266935	132267274	IER5L	131940540	131937835	NTMT1	132371163	132398209
86447	83243_s_at	25	9	132267173	132267197	25	1	L2a	LINE/L2	132266935	132267274	IER5L	131940540	131937835	NTMT1	132371163	132398209
86446	83243_s_at	25	9	132267174	132267198	25	1	L2a	LINE/L2	132266935	132267274	IER5L	131940540	131937835	NTMT1	132371163	132398209
85122	79403_at	25	5	127332076	127332052	25	1	MIR	SINE/MIR	127332117	127331867	CTXN3	126984736	126994322	SLC12A2	127419458	127525380
85185	78960_at	25	6	114903339	114903363	25	1	L1PB1	LINE/L1	114901586	114904183	HS3ST5	114664209	114376750	FRK	116381921	116262693
85195	83083_at	25					2	L1M2	LINE/L1
88037	71250_at	25	1	209834850	209834826	25	1	MLT1J2	LTR/ERVL-MaLR	209834968	209834659	LAMB3	209825811	209788215	G0S2	209848765	209849733
88232	78955_at	25	8	112099004	112098980	25	1	MLT1E1A	LTR/ERVL-MaLR	112099483	112098903	KCNV1	110988076	110975874	CSMD3	114449328	113235157
88237	68161_r_at	25	22	32699449	32699425	25	1	MER4A	LTR/ERV1	32699512	32699065	SLC5A4	32651328	32614465	RFPL3	32750872	32757148
88203	77802_f_at	25	3	193557527	193557503	25	1	L1MB8	LINE/L1	193558321	193557443	OPA1	193310933	193415612	HES1	193853934	193856521
88202	77802_f_at	25	3	193557528	193557504	25	1	L1MB8	LINE/L1	193558321	193557443	OPA1	193310933	193415612	HES1	193853934	193856521
87906	75003_at	25	19	20482285	20482309	25	1	LTR6A	LTR/ERV1	20482226	20482803	AC078899.2	20378626	20379200	ZNF737	20748615	20718631
87920	86366_at	25	7	100947515	100947539	25	1	L1M2	LINE/L1	100946605	100947719	FIS1	100895597	100882739	RABL5	100965104	100956975
87921	86366_at	25	7	100947514	100947538	25	1	L1M2	LINE/L1	100946605	100947719	FIS1	100895597	100882739	RABL5	100965104	100956975
87959	83014_f_at	25					2	MER41B	LTR/ERV1
88127	73668_at	25	9	35603588	35603564	25	1	Charlie29a	DNA/hAT-Charlie	35603958	35603461	FAM166B	35563896	35561828	TESK1	35605367	35610038
88101	86440_at	25	2	113966828	113966852	25	1	L4_B_Mam	LINE/RTE-X	113966551	113966942	PSD4	113914902	113960814	PAX8	114036527	113973574
89198	85072_at	25					2	ERVL-E-int	LTR/ERVL
90347	72975_at	25	1	214515291	214515267	25	1	MER21-int	LTR/ERVL	214515700	214513414	SMYD2	214454445	214510474	PTPN14	214725792	214530851
90353	70566_at	25	4	254506	254530	25	1	HERVFH21-int	LTR/ERV1	254263	254579	ZNF595	53179	88099	ZNF732	299110	264464
89543	76554_g_at	25	19	4772317	4772341	25	1	L2b	LINE/L2	4772137	4772513	DPP9	4724685	4675236	FEM1A	4791728	4795571
89586	82496_at	25	19	42043082	42043106	25	1	LTR1A2	LTR/ERV1	42042729	42043597	C19orf69	41949063	41950670	CEACAM21	42055886	42093197
89587	82496_at	25	19	42043081	42043105	25	1	LTR1A2	LTR/ERV1	42042729	42043597	C19orf69	41949063	41950670	CEACAM21	42055886	42093197
90247	70170_f_at	25					2	LTR5_Hs	LTR/ERVK
89561	84215_f_at	25					2	LTR2	LTR/ERV1
89577	82532_at	25	8	79873254	79873278	25	1	MLT1B	LTR/ERVL-MaLR	79873226	79873294	IL7	79717758	79587978	STMN2	80523049	80578410
89092	79403_at	25	5	127332006	127331982	25	1	MIR	SINE/MIR	127332117	127331867	CTXN3	126984736	126994322	SLC12A2	127419458	127525380
89524	68252_at	25	5	7975720	7975744	24	1	MIRb	SINE/MIR	7975596	7975768	FASTKD3	7869150	7859272	SEMA5A	9546187	9035138
89508	85483_i_at	25	2	57821001	57820977	25	1	L1MB5	LINE/L1	57821632	57820551	CCDC85A	56411258	56613308	VRK2	58134786	58387055
89515	81531_at	25	14	88553357	88553381	25	1	MLT1E1	LTR/ERVL-MaLR	88553226	88553496	GPR65	88471468	88478419	KCNK10	88793251	88649113
89472	81531_at	25	14	88553276	88553300	25	1	MLT1E1	LTR/ERVL-MaLR	88553226	88553496	GPR65	88471468	88478419	KCNK10	88793251	88649113
87878	68522_at	25	3	106148037	106148061	25	1	L2a	LINE/L2	106147686	106148339	CBLB	105588396	105374305	CCDC54	107096188	107097481
87871	81662_at	25	6	32776893	32776869	25	1	Charlie1a	DNA/hAT-Charlie	32778180	32776827	HLA-DQB2	32731311	32723875	HLA-DOB	32784825	32780540
90727	83168_at	25	11	63338702	63338678	25	1	L1ME3F	LINE/L1	63338861	63338417	HRASLS2	63330855	63320242	PLA2G16	63384355	63340667
90453	85645_at	25	13	23486788	23486812	25	1	L1ME1	LINE/L1	23485953	23488919	FGF9	22245522	22278637	SGCG	23755091	23899304
90479	73977_at	25	15	40357483	40357507	25	1	MER91A	DNA/hAT-Tip100	40357430	40357534	SRP14	40331389	40327940	BMF	40401093	40380091
90477	84392_at	25					2	MER49	LTR/ERV1
90683	68352_at	25					2	MLT2A2	LTR/ERVL
90607	70969_at	25					2	L1MC3	LINE/L1
90645	79827_r_at	25	X	73177409	73177433	25	1	Charlie1a	DNA/hAT-Charlie	73177362	73177908	CHIC1	72783036	72906937	ZCCHC13	73524025	73524868
91670	67103_at	25	15	24408148	24408124	25	1	LTR38B	LTR/ERV1	24408481	24407880	NDN	23932450	23930565	NPAP1	24920541	24928593
91688	80012_r_at	25	X	23009513	23009489	25	1	L1MD2	LINE/L1	23010043	23009147	ZNF645	22291065	22292574	DDX53	23018087	23020204
91660	79168_at	25	13	44561414	44561438	25	1	LTR33B	LTR/ERVL	44561395	44561559	LACC1	44453420	44468068	SMIM2	44735393	44717679
91595	83014_f_at	25					2	MER41B	LTR/ERV1
91582	68352_at	25					2	MLT2A2	LTR/ERVL
91631	68738_at	25	6	139827648	139827672	25	1	LTR16	LTR/ERVL	139827593	139827850	CITED2	139695757	139693393	NMBR	142409936	142379467
90546	82390_at	25	22	36061099	36061123	25	1	MER4-int	LTR/ERV1	36060629	36061143	APOL6	36044442	36057404	APOL5	36113919	36125530
90588	80012_r_at	25	X	23009436	23009412	25	1	L1MD2	LINE/L1	23010043	23009147	ZNF645	22291065	22292574	DDX53	23018087	23020204
90587	80012_r_at	25	X	23009437	23009413	25	1	L1MD2	LINE/L1	23010043	23009147	ZNF645	22291065	22292574	DDX53	23018087	23020204
91985	68523_at	25	6	25101627	25101603	25	1	L1ME1	LINE/L1	25102778	25101510	FAM65B	25042238	24797601	LRRC16A	25279306	25620758
92022	75314_at	25					2	LTR61	LTR/ERV1
91957	70056_at	25					2	HERVH-int	LTR/ERV1
91958	70056_at	25					2	HERVH-int	LTR/ERV1
91830	AFFX-HUMRGE/M10098_5_at	25	21	9827162	9827186	25	1	SSU-rRNA_Hsa	rRNA	9827005	9827581				TPTE	11029719	10906201
92824	72975_at	25					2	MER21-int	LTR/ERVL
92858	69097_at	25	2	114631504	114631480	25	1	LTR33A_	LTR/ERVL	114631758	114631341	SLC35F5	114514400	114462588	ACTR3	114647537	114720173
92854	70170_f_at	25	5	92792498	92792474	25	1	LTR5_Hs	LTR/ERVK	92793284	92792380	ARRDC3	90679176	90664541	NR2F1	92919043	92930321
92147	77802_f_at	25	3	193557513	193557489	25	1	L1MB8	LINE/L1	193558321	193557443	OPA1	193310933	193415612	HES1	193853934	193856521
92155	85117_at	25	20	49498817	49498841	25	1	L1ME4b	LINE/L1	49498751	49499134	BCAS4	49411431	49493714	ADNP	49547958	49505453
91932	84561_at	25	13	79996899	79996875	25	1	MER63D	DNA/hAT-Blackjack	79997236	79996822	RBM26	79980612	79885962	NDFIP2	80055287	80130210
91939	75709_s_at	25	5	43571913	43571889	25	1	LTR49-int	LTR/ERV1	43574124	43571615	PAIP1	43557860	43526369	NNT	43602794	43707507
91940	75709_s_at	25	5	43571912	43571888	25	1	LTR49-int	LTR/ERV1	43574124	43571615	PAIP1	43557860	43526369	NNT	43602794	43707507
93077	84388_at	25	8	30052425	30052449	25	1	L1MB5	LINE/L1	30052149	30053838	DCTN6	30013813	30041156	RBPMS	30241944	30429778
93098	73668_at	25	9	35603955	35603931	25	1	Charlie29a	DNA/hAT-Charlie	35603958	35603461	FAM166B	35563896	35561828	TESK1	35605367	35610038
93300	83134_at	25					2	HERVK22-int	LTR/ERVK
93339	76554_g_at	25	19	4772379	4772403	25	1	L2b	LINE/L2	4772137	4772513	DPP9	4724685	4675236	FEM1A	4791728	4795571
93322	81531_at	25	14	88553356	88553380	25	1	MLT1E1	LTR/ERVL-MaLR	88553226	88553496	GPR65	88471468	88478419	KCNK10	88793251	88649113
93414	81936_at	25	12	72193301	72193325	25	1	L1ME4b	LINE/L1	72193196	72193501	RAB21	72148654	72184699	TBC1D15	72233487	72320629
94132	67503_at	25	17	74949625	74949601	25	1	L1MC1	LINE/L1	74950036	74949385	MGAT5B	74864538	74946475	SEC14L1	75082798	75213179
94151	67103_at	25	15	24408092	24408068	25	1	LTR38B	LTR/ERV1	24408481	24407880	NDN	23932450	23930565	NPAP1	24920541	24928593
94107	81662_at	25	6	32777001	32776977	25	1	Charlie1a	DNA/hAT-Charlie	32778180	32776827	HLA-DQB2	32731311	32723875	HLA-DOB	32784825	32780540
95510	85627_r_at	25	4	39144576	39144600	25	1	L1MD2	LINE/L1	39144099	39144863	KLHL5	39046659	39128477	WDR19	39184024	39287430
94384	68161_r_at	25					2	MER4A	LTR/ERV1
94446	85100_at	25	1	200439419	200439443	24	1	L1MA5A	LINE/L1	200439220	200439640	ZNF281	200379184	200375827	KIF14	200589862	200520628
94447	85100_at	25	X	14474572	14474549	24	1	L1MA5A	LINE/L1	14475336	14474343	GEMIN8	14048012	14026398	GLRA2	14547420	14749934
95774	82484_at	25	14	77540447	77540423	25	1	MLT1F	LTR/ERVL-MaLR	77540600	77540210	IRF2BPL	77495034	77490888	KIAA1737	77564440	77583630
95754	67526_r_at	25					2	LTR7Y	LTR/ERV1
96662	68740_at	25	6	139827877	139827901	25	1	L2	LINE/L2	139827864	139828149	CITED2	139695757	139693393	NMBR	142409936	142379467
95965	84057_at	25	3	128219492	128219516	25	1	L1ME4b	LINE/L1	128219481	128219800	GATA2	128212028	128198270	C3orf27	128294929	128290843
95987	85207_f_at	25	7	130709458	130709434	25	1	AluJb	SINE/Alu	130709670	130709376	KLF14	130418888	130417401	MKLN1	130794855	131181395
96643	67494_at	25					2	HERV-Fc1-int	LTR/ERV1
96671	80338_at	25	2	68458728	68458704	25	1	Charlie1a	DNA/hAT-Charlie	68459084	68458522	PNO1	68384976	68403370	CNRIP1	68547183	68511303
95403	81546_at	25	2	6869632	6869608	25	1	MLT1J	LTR/ERVL-MaLR	6869820	6869419	SOX11	5832799	5841516	CMPK2	7006766	6980701
95389	70176_r_at	25	1	19628784	19628760	25	1	L1MB8	LINE/L1	19629181	19628484	AKR7A3	19615744	19609052	AKR7A2	19638640	19630459
95388	70174_i_at	25	1	19628785	19628761	25	1	L1MB8	LINE/L1	19629181	19628484	AKR7A3	19615744	19609052	AKR7A2	19638640	19630459
96924	67850_at	25	5	87573519	87573543	25	1	L1ME3E	LINE/L1	87573222	87573581	TMEM161B	87565293	87485450	MEF2C	88199922	88013975
98493	81424_i_at	25	3	183917146	183917170	25	1	MIRc	SINE/MIR	183917005	183917213	ABCF3	183903811	183911800	VWA5B2	183948217	183960117
98506	88932_at	25	8	30047846	30047870	25	1	Tigger13a	DNA/TcMar-Tigger	30047466	30048002	DCTN6	30013813	30041156	RBPMS	30241944	30429778
95674	73668_at	25	9	35603907	35603883	25	1	Charlie29a	DNA/hAT-Charlie	35603958	35603461	FAM166B	35563896	35561828	TESK1	35605367	35610038
95667	74360_at	25	3	133628769	133628745	25	1	L1MEg	LINE/L1	133629148	133628107	RAB6B	133614680	133543083	C3orf36	133648656	133646992
95690	71626_at	25	3	60644837	60644813	25	1	L1M4c	LINE/L1	60646364	60644027	AC099780.1	59957583	59957215	PTPRG	61547243	62283288
97005	81379_at	25	21	45597709	45597733	25	1	L1MB5	LINE/L1	45597398	45598014	AP001055.1	45593580	45587818	ICOSLG	45660849	45642874
97006	81379_at	25	21	45597710	45597734	25	1	L1MB5	LINE/L1	45597398	45598014	AP001055.1	45593580	45587818	ICOSLG	45660849	45642874
96849	81949_at	25	7	29702242	29702218	25	1	L1M5	LINE/L1	29702322	29701683	PRR15	29603427	29606911	WIPF3	29846102	29956682
99741	81093_at	25	7	42930333	42930357	25	1	HERVL74-int	LTR/ERVL	42929318	42931370	GLI3	42277469	42000548	C7orf25	42951904	42948325
96687	67526_r_at	25	19	22101551	22101575	25	1	LTR7B	LTR/ERV1	22101389	22101812	ZNF43	22034927	21987752	ZNF208	22193751	22115760
100734	75240_r_at	25	7	30616512	30616488	25	1	LOR1-int	LTR/ERV1	30617992	30616448	GGCT	30591095	30536237	GARS	30634297	30673649
97252	69378_at	25	7	153093760	153093784	25	1	MER50	LTR/ERV1	153093490	153094187	ACTR3B	152456834	152552463	DPP6	153584182	154685995
97253	69378_at	25	7	153093761	153093785	25	1	MER50	LTR/ERV1	153093490	153094187	ACTR3B	152456834	152552463	DPP6	153584182	154685995
97927	72778_at	25	6	156318820	156318844	24	1	L1M6	LINE/L1	156318807	156319211	NOX3	155777037	155716504	ARID1B	157099063	157530401
97240	87136_at	25	7	66826179	66826203	25	1	LTR9D	LTR/ERV1	66825937	66826256	TYW1	66460160	66704501	AUTS2	69063905	70258054
94239	86366_at	25	7	100947329	100947353	25	1	L1M2	LINE/L1	100946605	100947719	FIS1	100895597	100882739	RABL5	100965104	100956975
94163	74329_at	25	11	61844861	61844837	25	1	MLT1A0	LTR/ERVL-MaLR	61844924	61844703	AP003733.1	61735453	61736755	INCENP	61891445	61920635
94529	86520_r_at	25					2	HUERS-P3b-int	LTR/ERV1
94558	79101_at	25					2	L1M4c	LINE/L1
98257	74087_at	25	7	68751253	68751229	25	1	MER5A	DNA/hAT-Charlie	68751294	68751130	TYW1	66460160	66704501	AUTS2	69063905	70258054
98335	90842_r_at	25	X	73220052	73220076	25	1	L1MA7	LINE/L1	73219045	73220370	CHIC1	72783036	72906937	ZCCHC13	73524025	73524868
94357	67800_f_at	25	14	96145939	96145963	25	1	MER41B	LTR/ERV1	96145632	96146252	GLRX5	95999840	96011061	TCL1B	96152754	96158980
94328	69890_at	25	16	29138606	29138630	25	1	L1M5	LINE/L1	29138419	29138749	CTB-134H23.2	29049923	29064047	BOLA2B	30205627	29454551
94300	85645_at	25	13	23486656	23486680	25	1	L1ME1	LINE/L1	23485953	23488919	FGF9	22245522	22278637	SGCG	23755091	23899304
94319	69180_at	25	2	70259008	70258984	25	1	MLT1K	LTR/ERVL-MaLR	70259312	70258842	ASPRV1	70189397	70187226	PCBP1	70314585	70316332
95576	79783_at	25	10	92963077	92963101	25	1	LTR37B	LTR/ERV1	92962985	92963436	ANKRD1	92681033	92671853	PCGF5	92979908	93044088
95611	84392_at	25	X	119263779	119263755	25	1	MER49	LTR/ERV1	119263829	119263611	RHOXF1	119249847	119243011	RHOXF2	119292467	119297945
98242	73668_at	25	9	35603744	35603720	25	1	Charlie29a	DNA/hAT-Charlie	35603958	35603461	FAM166B	35563896	35561828	TESK1	35605367	35610038
98209	70566_at	25	4	254544	254568	25	1	HERVFH21-int	LTR/ERV1	254263	254579	ZNF595	53179	88099	ZNF732	299110	264464
98193	83271_at	25	21	16254266	16254242	25	1	MLT1A0	LTR/ERVL-MaLR	16254499	16254130	AF165138.7	16031142	15964251	NRIP1	16437321	16333556
98191	79630_at	25	7	47963740	47963716	25	1	LTR8B	LTR/ERV1	47964418	47963650	C7orf69	47834889	47859445	SUN3	48068716	48026745
98237	71003_at	25	X	113119807	113119783	25	1	L1MC3	LINE/L1	113121389	113119528	AMOT	112084043	112017731	HTR2C	113818551	114144624
99357	67800_f_at	25					2	MER41A	LTR/ERV1
99293	73384_at	25	8	52862386	52862410	25	1	LTR26C	LTR/ERV1	52861979	52862509	AC090186.1	52730143	52730969	ST18	53373519	53023399
99349	81546_at	25	2	6869679	6869655	25	1	MLT1J	LTR/ERVL-MaLR	6869820	6869419	SOX11	5832799	5841516	CMPK2	7006766	6980701
98444	82359_at	25					2	Harlequin-int	LTR/ERV1
98445	82359_at	25					2	Harlequin-int	LTR/ERV1
98382	75003_at	25					2	LTR6A	LTR/ERV1
97138	87277_r_at	25	1	185306647	185306623	25	1	LTR54	LTR/ERV1	185306656	185306414	IVNS1ABP	185286461	185265520	HMCN1	185703683	186160085
97108	68254_at	25					2	HERV17-int	LTR/ERV1
95838	75709_s_at	25	5	43571895	43571871	25	1	LTR49-int	LTR/ERV1	43574124	43571615	PAIP1	43557860	43526369	NNT	43602794	43707507
95900	87136_at	25	7	66826309	66826333	25	1	MER41B	LTR/ERV1	66826257	66826614	TYW1	66460160	66704501	AUTS2	69063905	70258054
95867	84748_r_at	25	X	73248078	73248102	25	1	L1MA6	LINE/L1	73247550	73248670	CHIC1	72783036	72906937	ZCCHC13	73524025	73524868
100932	84724_at	25	14	57929577	57929553	25	1	Arthur1B	DNA/hAT-Tip100	57929736	57929349	NAA30	57857262	57882635	C14orf105	57960585	57936019
100910	82257_at	25	2	242247593	242247569	25	1	L1ME3G	LINE/L1	242247646	242247144	AC104841.2	242167319	242168850	SEPT2	242254515	242293442
100912	89154_at	25	10	28813507	28813483	25	1	L1MB5	LINE/L1	28813976	28812690	MPP7	28623415	28339922	WAC	28821422	28909928
99490	75282_at	25					2	HERVE_a-int	LTR/ERV1
99428	84724_at	25	14	57929610	57929586	25	1	Arthur1B	DNA/hAT-Tip100	57929736	57929349	NAA30	57857262	57882635	C14orf105	57960585	57936019
99407	81546_at	25	2	6869690	6869666	25	1	MLT1J	LTR/ERVL-MaLR	6869820	6869419	SOX11	5832799	5841516	CMPK2	7006766	6980701
99599	83796_at	25	14	81637634	81637658	25	1	L1P4a	LINE/L1	81636014	81637726	TSHR	81421333	81612646	GTF2A1	81687721	81641796
99528	87509_at	25	6	142223574	142223550	25	1	L1MC	LINE/L1	142223665	142223531	CITED2	139695757	139693393	NMBR	142409936	142379467
100492	69674_f_at	25					2	LTR66	LTR/ERVL
100491	81997_f_at	25	1	226723453	226723429	25	1	LTR66	LTR/ERVL	226723821	226723301	PARP1	226595780	226548392	C1orf95	226736501	226796915
100500	67135_at	25	19	35408063	35408039	25	1	MER21A	LTR/ERVL	35408163	35407550	ZNF599	35264134	35248979	ZNF30	35417807	35436074
101983	70172_r_at	25	5	92792542	92792518	25	1	LTR5_Hs	LTR/ERVK	92793284	92792380	ARRDC3	90679176	90664541	NR2F1	92919043	92930321
101964	79101_at	25					2	L1MB2	LINE/L1
97988	70170_f_at	25	5	92792496	92792472	25	1	LTR5_Hs	LTR/ERVK	92793284	92792380	ARRDC3	90679176	90664541	NR2F1	92919043	92930321
99207	71626_at	25	3	60644846	60644822	25	1	L1M4c	LINE/L1	60646364	60644027	AC099780.1	59957583	59957215	PTPRG	61547243	62283288
99284	72975_at	25	13	50529307	50529283	25	1	MER21-int	LTR/ERVL	50530153	50529125	SPRYD7	50510626	50486842	TRIM13	50570024	50594617
99285	84392_at	25	X	119263666	119263642	25	1	MER49	LTR/ERV1	119263829	119263611	RHOXF1	119249847	119243011	RHOXF2	119292467	119297945
102066	74432_at	25	6	44209975	44209999	24	1	L1M5	LINE/L1	44209827	44210213	SLC29A1	44187242	44201888	HSP90AB1	44214824	44221620
100794	89970_at	25					2	L1MC4	LINE/L1
100793	89970_at	25					2	L1MC4	LINE/L1
102266	90069_at	25	5	180690858	180690882	25	1	L2a	LINE/L2	180690761	180690883	AC008443.1	180682720	180684578	OR4F3	180794269	180795263
102288	81138_at	25	5	90714680	90714704	25	1	MLT1I	LTR/ERVL-MaLR	90714524	90714844	ARRDC3	90679176	90664541	NR2F1	92919043	92930321
102183	89561_at	25	3	192745191	192745167	25	1	L1MD2	LINE/L1	192745195	192744989	MB21D2	192635950	192514604	HRASLS	192958914	192995527
102139	89970_at	25	22	26910041	26910065	25	1	L1MC4	LINE/L1	26909940	26910456	TFIP11	26908471	26887191	TPST2	26992681	26921458
100593	68845_at	25	12	49541596	49541620	25	1	MLT1J	LTR/ERVL-MaLR	49541440	49541647	TUBA1B	49525180	49521565	TUBA1A	49583107	49578579
100568	67850_at	25	5	87573417	87573441	25	1	L1ME3E	LINE/L1	87573222	87573581	TMEM161B	87565293	87485450	MEF2C	88199922	88013975
99641	86366_at	25	7	100947610	100947634	25	1	L1M2	LINE/L1	100946605	100947719	FIS1	100895597	100882739	RABL5	100965104	100956975
99632	83134_at	25	12	100557320	100557296	25	1	HERVK22-int	LTR/ERVK	100557589	100557036	UHRF1BP1L	100536626	100422233	ACTR6	100592900	100635643
101769	70176_r_at	25	1	19628790	19628766	25	1	L1MB8	LINE/L1	19629181	19628484	AKR7A3	19615744	19609052	AKR7A2	19638640	19630459
101768	70176_r_at	25	1	19628791	19628767	25	1	L1MB8	LINE/L1	19629181	19628484	AKR7A3	19615744	19609052	AKR7A2	19638640	19630459
101101	85485_r_at	25	2	57820639	57820615	25	1	L1MB5	LINE/L1	57821632	57820551	CCDC85A	56411258	56613308	VRK2	58134786	58387055
103326	79773_at	25					2	LTR29	LTR/ERV1
103134	77835_f_at	25	16	30552671	30552647	24	1	LTR2	LTR/ERV1	30552831	30552390	AC002310.13	30569600	30545548	ZNF764	30569819	30565085
103453	88965_r_at	25	7	99609183	99609207	25	1	MLT1G1	LTR/ERVL-MaLR	99608968	99609297	AZGP1	99573780	99564343	ZKSCAN1	99613204	99639312
104547	81000_at	25	3	197396097	197396073	25	1	L1MD3	LINE/L1	197396701	197395930	BDH1	197300194	197236654	KIAA0226	197476598	197398264
104583	67103_at	25	15	24408187	24408163	25	1	LTR38B	LTR/ERV1	24408481	24407880	NDN	23932450	23930565	NPAP1	24920541	24928593
103166	78960_at	25					2	L1PB1	LINE/L1
104326	71626_at	25	3	60644966	60644942	25	1	L1M4c	LINE/L1	60646364	60644027	AC099780.1	59957583	59957215	PTPRG	61547243	62283288
104827	74529_at	25	17	19800121	19800097	25	1	Kanga2_a	DNA/TcMar-Tc2	19800414	19799861	ULK2	19771249	19674142	AKAP10	19881656	19807615
104853	67800_f_at	25					2	MER41A	LTR/ERV1
104842	81936_at	25	12	72192971	72192995	25	1	LTR67B	LTR/ERVL	72192613	72193194	RAB21	72148654	72184699	TBC1D15	72233487	72320629
104705	87509_at	25	6	142223578	142223554	25	1	L1MC	LINE/L1	142223665	142223531	CITED2	139695757	139693393	NMBR	142409936	142379467
104708	75240_r_at	25					2	LOR1-int	LTR/ERV1
104749	75711_r_at	25	5	43572123	43572099	25	1	LTR49-int	LTR/ERV1	43574124	43571615	PAIP1	43557860	43526369	NNT	43602794	43707507
101808	75282_at	25					2	HERVE_a-int	LTR/ERV1
101862	79121_at	25					2	LTR1A2	LTR/ERV1
103569	85100_at	25					2	L1MA5	LINE/L1
103622	70339_at	25	19	28153291	28153268	24	1	ALR/Alpha	Satellite/centr	28153585	28153204	ZNF254	24216276	24312654	UQCRFS1	29704448	29698173
103557	75711_r_at	25	5	43572125	43572101	25	1	LTR49-int	LTR/ERV1	43574124	43571615	PAIP1	43557860	43526369	NNT	43602794	43707507
104620	75282_at	25					2	HERVE_a-int	LTR/ERV1
104452	79193_r_at	25					2	HERVK22-int	LTR/ERVK
104619	75282_at	25					2	HERVE_a-int	LTR/ERV1
104451	67195_at	25	15	39568485	39568509	25	1	L1M4a1	LINE/L1	39568387	39568664	C15orf54	39542885	39547046	THBS1	39873280	39891667
104482	72637_at	25	20	36265926	36265950	25	1	L2b	LINE/L2	36265808	36265976	NNAT	36149617	36152092	CTNNBL1	36322408	36500531
104420	68699_at	25	4	146152263	146152239	25	1	Charlie24	DNA/hAT-Charlie	146152410	146152216	OTUD4	146101313	146031990	SMAD1	146402346	146479231
103411	79783_at	25	10	92963031	92963055	25	1	LTR37B	LTR/ERV1	92962985	92963436	ANKRD1	92681033	92671853	PCGF5	92979908	93044088
103425	75707_at	25	6	138736420	138736444	25	1	ERV3-16A3_I-int	LTR/ERVL	138736393	138738430	HEBP2	138724668	138734310	NHSL1	139013708	138743180
103394	75240_r_at	25					2	LOR1-int	LTR/ERV1
105771	81997_f_at	25					2	LTR66	LTR/ERVL
106021	89418_at	25	7	65623698	65623722	25	1	L1MB4	LINE/L1	65623627	65623783	CRCP	65579591	65619555	TPST1	65670186	65885530
104935	90250_at	25	1	173575366	173575342	25	1	MLT1G1	LTR/ERVL-MaLR	173575648	173575137	SLC9C2	173572233	173469603	ANKRD45	173639001	173578700
104919	90781_r_at	25	3	156484436	156484412	25	1	L1MCb	LINE/L1	156484725	156484358	TIPARP	156391024	156424559	LEKR1	156543270	156763918
105603	72975_at	25	13	50529417	50529393	25	1	MER21-int	LTR/ERVL	50530153	50529125	SPRYD7	50510626	50486842	TRIM13	50570024	50594617
105642	75003_at	25	19	20482250	20482274	25	1	LTR6A	LTR/ERV1	20482226	20482803	AC078899.2	20378626	20379200	ZNF737	20748615	20718631
106108	88093_r_at	25					2	HUERS-P1-int	LTR/ERV1
106035	72975_at	25					2	MER21-int	LTR/ERVL
106939	70176_r_at	25	1	19628848	19628824	24	1	L1MB8	LINE/L1	19629181	19628484	AKR7A3	19615744	19609052	AKR7A2	19638640	19630459
106891	79441_at	25					2	MER70C	LTR/ERVL
106940	70174_i_at	25	1	19628849	19628825	24	1	L1MB8	LINE/L1	19629181	19628484	AKR7A3	19615744	19609052	AKR7A2	19638640	19630459
106956	68161_r_at	25	22	32699505	32699481	25	1	MER4A	LTR/ERV1	32699512	32699065	SLC5A4	32651328	32614465	RFPL3	32750872	32757148
106961	80789_at	25					2	MER4-int	LTR/ERV1
107061	81546_at	25	2	6869721	6869697	25	1	MLT1J	LTR/ERVL-MaLR	6869820	6869419	SOX11	5832799	5841516	CMPK2	7006766	6980701
107002	68740_at	25	6	139827806	139827830	25	1	LTR16	LTR/ERVL	139827593	139827850	CITED2	139695757	139693393	NMBR	142409936	142379467
107108	71003_at	25	X	113119850	113119826	25	1	L1MC3	LINE/L1	113121389	113119528	AMOT	112084043	112017731	HTR2C	113818551	114144624
107121	78818_at	25					2	MER4E	LTR/ERV1
107315	78960_at	25	6	114903292	114903316	25	1	L1PB1	LINE/L1	114901586	114904183	HS3ST5	114664209	114376750	FRK	116381921	116262693
107304	87136_at	25	7	66826297	66826321	25	1	MER41B	LTR/ERV1	66826257	66826614	TYW1	66460160	66704501	AUTS2	69063905	70258054
107299	68352_at	25					2	MLT2A2	LTR/ERVL
108342	85072_at	25					2	ERVL-E-int	LTR/ERVL
108318	85072_at	25					2	ERVL-E-int	LTR/ERVL
107398	82257_at	25	2	242247423	242247399	25	1	L1ME3G	LINE/L1	242247646	242247144	AC104841.2	242167319	242168850	SEPT2	242254515	242293442
107451	85483_i_at	25	2	57820687	57820663	25	1	L1MB5	LINE/L1	57821632	57820551	CCDC85A	56411258	56613308	VRK2	58134786	58387055
107378	90069_at	25	5	180690785	180690809	25	1	L2a	LINE/L2	180690761	180690883	AC008443.1	180682720	180684578	OR4F3	180794269	180795263
107461	77623_at	25	Y	14475303	14475279	25	1	HERVS71-int	LTR/ERV1	14480725	14475278	SLC9B1P1	13524717	13496241	USP9Y	14813160	14972764
109668	69180_at	25	2	70259015	70258991	25	1	MLT1K	LTR/ERVL-MaLR	70259312	70258842	ASPRV1	70189397	70187226	PCBP1	70314585	70316332
109667	69180_at	25	2	70259014	70258990	25	1	MLT1K	LTR/ERVL-MaLR	70259312	70258842	ASPRV1	70189397	70187226	PCBP1	70314585	70316332
108611	84057_at	25	3	128219529	128219553	25	1	L1ME4b	LINE/L1	128219481	128219800	GATA2	128212028	128198270	C3orf27	128294929	128290843
108478	67084_at	25	7	48748432	48748456	25	1	MER74A	LTR/ERVL	48748153	48748579	ABCA13	48211055	48687092	AC004899.1	48887362	48891221
108495	70566_at	25	4	254499	254523	25	1	HERVFH21-int	LTR/ERV1	254263	254579	ZNF595	53179	88099	ZNF732	299110	264464
108420	76585_at	25	7	99609120	99609144	25	1	MLT1G1	LTR/ERVL-MaLR	99608968	99609297	AZGP1	99573780	99564343	ZKSCAN1	99613204	99639312
108269	72637_at	25	20	36265942	36265966	25	1	L2b	LINE/L2	36265808	36265976	NNAT	36149617	36152092	CTNNBL1	36322408	36500531
109580	83083_at	25	7	100944271	100944295	25	1	L1M2	LINE/L1	100943926	100944491	FIS1	100895597	100882739	RABL5	100965104	100956975
109624	79168_at	25	13	44561428	44561452	25	1	LTR33B	LTR/ERVL	44561395	44561559	LACC1	44453420	44468068	SMIM2	44735393	44717679
112442	71471_at	25					2	MER4B-int	LTR/ERV1
112457	77209_at	25	4	135561345	135561369	25	1	BLACKJACK	DNA/hAT-Blackjack	135560476	135561707	PABPC4L	135122903	135117488	PCDH18	138453648	138440072
112471	75709_s_at	25	5	43571933	43571909	25	1	LTR49-int	LTR/ERV1	43574124	43571615	PAIP1	43557860	43526369	NNT	43602794	43707507
109854	88842_r_at	25	7	44108819	44108843	25	1	L1ME1	LINE/L1	44108362	44109044	PGAM2	44105186	44102326	POLM	44122139	44111846
110893	68254_at	25	3	150572791	150572815	25	1	HERV17-int	LTR/ERV1	150572565	150578484	SIAH2	150481264	150458914	FAM188B2	150612089	150588832
110848	67135_at	25					2	MER21A	LTR/ERVL
110840	67846_at	25	17	78373048	78373072	25	1	Harlequin-int	LTR/ERV1	78371582	78373593	RNF213	78234665	78372586	ENDOV	78388965	78411886
110852	72454_at	25	15	102185717	102185741	25	1	L1M5	LINE/L1	102185588	102186044	TM2D3	102192594	102161847	TARSL2	102264807	102193801
109493	71471_at	25					2	MER4B-int	LTR/ERV1
110766	72975_at	25	13	50529111	50529087	25	1	MER21-int	LTR/ERVL	50529127	50528488	SPRYD7	50510626	50486842	TRIM13	50570024	50594617
110982	67494_at	25					2	HERV-Fc1-int	LTR/ERV1
110900	79101_at	25					2	L1MB2	LINE/L1
110909	73852_r_at	25	5	112235304	112235280	25	1	L1ME3G	LINE/L1	112235468	112235178	ZRSR1	112227313	112228791	DCP2	112312399	112356667
111095	79629_at	25	Y	7678319	7678343	25	1	BSR/Beta	Satellite	7676991	7678532	TBL1Y	6778727	6959724	TSPY4	9175073	9177893
111151	68523_at	25	6	25101585	25101561	25	1	L1ME1	LINE/L1	25102778	25101510	FAM65B	25042238	24797601	LRRC16A	25279306	25620758
111213	74713_at	25	5	53754828	53754852	25	1	LTR32	LTR/ERVL	53754608	53755056	HSPB3	53751445	53752207	SNX18	53813589	53842415
111207	85100_at	25					2	L1MA5A	LINE/L1
108718	84724_at	25	14	57929447	57929423	25	1	Arthur1B	DNA/hAT-Tip100	57929736	57929349	NAA30	57857262	57882635	C14orf105	57960585	57936019
109971	85610_at	25	22	45530529	45530505	25	1	MLT1J	LTR/ERVL-MaLR	45530736	45530260	PHF21B	45405880	45277042	NUP50	45559722	45583892
109999	77950_at	25	2	39826899	39826923	25	1	Arthur1	DNA/hAT-Tip100	39826846	39827385	MAP4K3	39664453	39476407	TMEM178A	39892122	39945103
112014	73754_f_at	25					2	AluJb	SINE/Alu
112017	67362_f_at	25	7	134857598	134857622	25	1	Harlequin-int	LTR/ERV1	134857583	134858563	TMEM140	134832824	134850650	WDR91	134896316	134868590
112015	73754_f_at	25					2	AluJb	SINE/Alu
111322	77027_f_at	25	9	90652727	90652703	25	1	LTR10G	LTR/ERV1	90652818	90652333	CDK20	90589668	90581356	SPIN1	91003334	91093609
109775	83241_at	25	9	132266965	132266989	25	1	L2a	LINE/L2	132266935	132267274	IER5L	131940540	131937835	NTMT1	132371163	132398209
109831	79075_at	25	10	79722261	79722237	25	1	MER74A	LTR/ERVL	79722681	79722174	AL391421.1	79626633	79629368	POLR3A	79789303	79734907
111001	70969_at	25					2	L1MC3	LINE/L1
113541	72454_at	25	15	102185814	102185838	25	1	L1M5	LINE/L1	102185588	102186044	TM2D3	102192594	102161847	TARSL2	102264807	102193801
113485	79075_at	25	10	79722453	79722429	25	1	MER74A	LTR/ERVL	79722681	79722174	AL391421.1	79626633	79629368	POLR3A	79789303	79734907
113520	74087_at	25	7	68748028	68748004	25	1	MIR	SINE/MIR	68748151	68747933	TYW1	66460160	66704501	AUTS2	69063905	70258054
113481	81424_i_at	25	3	183917112	183917136	25	1	MIRc	SINE/MIR	183917005	183917213	ABCF3	183903811	183911800	VWA5B2	183948217	183960117
108579	83271_at	25	21	16254277	16254253	25	1	MLT1A0	LTR/ERVL-MaLR	16254499	16254130	AF165138.7	16031142	15964251	NRIP1	16437321	16333556
108547	81936_at	25	12	72193207	72193231	25	1	L1ME4b	LINE/L1	72193196	72193501	RAB21	72148654	72184699	TBC1D15	72233487	72320629
112350	73852_r_at	25	5	112235376	112235352	25	1	L1ME3G	LINE/L1	112235468	112235178	ZRSR1	112227313	112228791	DCP2	112312399	112356667
112415	79820_at	25	9	71567342	71567318	25	1	L1MEj	LINE/L1	71567703	71566647	FAM122A	71394964	71398609	PRKACG	71629039	71627469
112366	79210_at	25	17	66210512	66210488	25	1	HAL1	LINE/L1	66210685	66209645	KPNA2	66031635	66042958	AMZ2	66243715	66253297
112338	68252_at	25	5	7975800	7975824	25	1	MER89	LTR/ERV1	7975797	7976304	FASTKD3	7869150	7859272	SEMA5A	9546187	9035138
112193	67188_r_at	25	X	113022299	113022275	25	1	Plat_L3	LINE/CR1	113022470	113022174	AMOT	112084043	112017731	HTR2C	113818551	114144624
112143	87185_at	25	17	44426129	44426153	25	1	L1MC5a	LINE/L1	44426055	44426485	LRRC37A	44370099	44415160	LRRC37A2	44588877	44633016
113353	68254_at	25	3	150572703	150572727	25	1	HERV17-int	LTR/ERV1	150572565	150578484	SIAH2	150481264	150458914	FAM188B2	150612089	150588832
113315	79820_at	25	9	71567266	71567242	25	1	L1MEj	LINE/L1	71567703	71566647	FAM122A	71394964	71398609	PRKACG	71629039	71627469
113310	84561_at	25	13	79996938	79996914	25	1	MER63D	DNA/hAT-Blackjack	79997236	79996822	RBM26	79980612	79885962	NDFIP2	80055287	80130210
113624	86366_at	25	7	100947331	100947355	25	1	L1M2	LINE/L1	100946605	100947719	FIS1	100895597	100882739	RABL5	100965104	100956975
113661	81192_at	25	22	24251824	24251800	25	1	MER66D	LTR/ERV1	24252027	24251551	AP000350.4	24241117	24236613	GSTT2B	24303373	24299601
113641	67494_at	25					2	HERV-Fc1-int	LTR/ERV1
114822	67103_at	25	15	24408126	24408102	25	1	LTR38B	LTR/ERV1	24408481	24407880	NDN	23932450	23930565	NPAP1	24920541	24928593
114821	81997_f_at	25					2	LTR66	LTR/ERVL
114861	73668_at	25	9	35603642	35603618	25	1	Charlie29a	DNA/hAT-Charlie	35603958	35603461	FAM166B	35563896	35561828	TESK1	35605367	35610038
112080	82484_at	25	14	77540466	77540442	25	1	MLT1F	LTR/ERVL-MaLR	77540600	77540210	IRF2BPL	77495034	77490888	KIAA1737	77564440	77583630
116158	79210_at	25	17	65853013	65852989	25	1	HAL1	LINE/L1	65853017	65851971	BPTF	65821640	65980494	C17orf58	65989765	65987217
115967	67188_r_at	25	X	113022290	113022266	25	1	Plat_L3	LINE/CR1	113022470	113022174	AMOT	112084043	112017731	HTR2C	113818551	114144624
114610	80934_at	25					2	MLT1G1	LTR/ERVL-MaLR
113885	84748_r_at	25	X	73248066	73248090	25	1	L1MA6	LINE/L1	73247550	73248670	CHIC1	72783036	72906937	ZCCHC13	73524025	73524868
113696	70056_at	25					2	HERVH-int	LTR/ERV1
113697	70056_at	25	6	21366666	21366642	25	1	HERVH-int	LTR/ERV1	21367045	21364056	CDKAL1	20534688	21232635	SOX4	21593972	21598847
113680	74174_at	25	8	63953125	63953149	25	1	LTR47A2	LTR/ERVL	63952968	63953328	GGH	63951730	63927638	TTPA	63998612	63961112
113709	75039_at	25	2	40772529	40772553	25	1	LTR33	LTR/ERVL	40772478	40772930	AC007377.1	40488147	40490117	C2orf91	42181406	42162508
113704	74417_at	25					2	L1ME4b	LINE/L1
113772	83168_at	25	11	63338486	63338462	25	1	L1ME3F	LINE/L1	63338861	63338417	HRASLS2	63330855	63320242	PLA2G16	63384355	63340667
113712	73447_at	25					2	LTR17	LTR/ERV1
114689	74567_at	25	8	144113723	144113747	25	1	LTR62	LTR/ERVL	144113222	144113885	LY6E	144099399	144105249	C8orf31	144120626	144141359
114638	70172_r_at	25					2	LTR5_Hs	LTR/ERVK
114713	68161_r_at	25	22	32699506	32699482	25	1	MER4A	LTR/ERV1	32699512	32699065	SLC5A4	32651328	32614465	RFPL3	32750872	32757148
114655	70174_i_at	25	1	19628853	19628829	24	1	L1MB8	LINE/L1	19629181	19628484	AKR7A3	19615744	19609052	AKR7A2	19638640	19630459
114654	70174_i_at	25	1	19628852	19628828	24	1	L1MB8	LINE/L1	19629181	19628484	AKR7A3	19615744	19609052	AKR7A2	19638640	19630459
115100	80484_at	25	10	22168764	22168740	25	1	Tigger1	DNA/TcMar-Tigger	22170801	22168560	DNAJC1	22292698	22045466	EBLN1	22498950	22497743
115028	85072_at	25					2	ERVL-E-int	LTR/ERVL
115859	69089_at	25	6	126827434	126827458	24	1	L1PA8	LINE/L1	126826919	126832814	CENPW	126661320	126670021	RSPO3	127439749	127518910
117239	79075_at	25	10	79722223	79722199	25	1	MER74A	LTR/ERVL	79722681	79722174	AL391421.1	79626633	79629368	POLR3A	79789303	79734907
117224	68522_at	25	3	106148060	106148084	25	1	L2a	LINE/L2	106147686	106148339	CBLB	105588396	105374305	CCDC54	107096188	107097481
117282	80338_at	25	2	68458930	68458906	25	1	Charlie1a	DNA/hAT-Charlie	68459084	68458522	PNO1	68384976	68403370	CNRIP1	68547183	68511303
115898	81999_r_at	25	1	226723429	226723405	25	1	LTR66	LTR/ERVL	226723821	226723301	PARP1	226595780	226548392	C1orf95	226736501	226796915
115933	79629_at	25	Y	7678380	7678404	25	1	BSR/Beta	Satellite	7676991	7678532	TBL1Y	6778727	6959724	TSPY4	9175073	9177893
116393	81218_at	25	10	35264011	35264035	25	1	HERVE-int	LTR/ERV1	35258155	35264073	PARD3	35104253	34398488	CUL2	35379570	35297479
116455	84392_at	25	X	119263763	119263739	25	1	MER49	LTR/ERV1	119263829	119263611	RHOXF1	119249847	119243011	RHOXF2	119292467	119297945
116230	72665_at	25					2	LTR3B	LTR/ERVK
116189	85645_at	25	13	24899205	24899229	25	1	L1ME1	LINE/L1	24898192	24901158	C1QTNF9	24881304	24896673	PARP4	25086948	24995064
116304	76554_g_at	25	19	4772293	4772317	25	1	L2b	LINE/L2	4772137	4772513	DPP9	4724685	4675236	FEM1A	4791728	4795571
116265	79559_at	25	14	24752288	24752312	25	1	MER67B	LTR/ERV1	24752204	24752513	RABGGTA	24740945	24734744	DHRS1	24769039	24759804
117153	72657_at	25	3	169593388	169593412	25	1	MER52C	LTR/ERV1	169593195	169593601	LRRC31	169587718	169556967	SAMD7	169629360	169656963
116464	77939_at	25	6	42729674	42729697	24	1	MIRb	SINE/MIR	42729668	42729774	TBCC	42714558	42712219	GLTSCR1L	42749765	42836298
117160	68254_at	25	3	150572713	150572737	25	1	HERV17-int	LTR/ERV1	150572565	150578484	SIAH2	150481264	150458914	FAM188B2	150612089	150588832
117457	70614_at	25	8	104278993	104278969	25	1	LTR16C	LTR/ERVL	104279209	104278873	BAALC	104152938	104242533	FZD6	104310661	104345094
118719	74567_at	25	8	144113546	144113570	25	1	LTR62	LTR/ERVL	144113222	144113885	LY6E	144099399	144105249	C8orf31	144120626	144141359
118703	80932_at	25	17	38683117	38683141	25	1	LTR79	LTR/ERVL	38682885	38683338	TNS4	38657849	38632080	CCR7	38721724	38710021
118697	67103_at	25	15	24408137	24408113	25	1	LTR38B	LTR/ERV1	24408481	24407880	NDN	23932450	23930565	NPAP1	24920541	24928593
118745	70162_at	25	12	93938928	93938904	25	1	LOR1-int	LTR/ERV1	93939213	93938778	MRPL42	93861264	93897545	SOCS2	93963590	93977263
117547	68523_at	25	6	25101586	25101562	25	1	L1ME1	LINE/L1	25102778	25101510	FAM65B	25042238	24797601	LRRC16A	25279306	25620758
118625	76409_s_at	25	4	132695993	132696017	25	1	MER77	LTR/ERVL	132695693	132696120	C4orf33	130014472	130034487	RP11-62N21.1	133368390	133356957
118621	67103_at	25	15	24408152	24408128	25	1	LTR38B	LTR/ERV1	24408481	24407880	NDN	23932450	23930565	NPAP1	24920541	24928593
117645	75039_at	25	2	40772510	40772534	25	1	LTR33	LTR/ERVL	40772478	40772930	AC007377.1	40488147	40490117	C2orf91	42181406	42162508
117612	84748_r_at	25	X	73248075	73248099	25	1	L1MA6	LINE/L1	73247550	73248670	CHIC1	72783036	72906937	ZCCHC13	73524025	73524868
118478	79114_at	25	21	33656382	33656358	25	1	LTR33	LTR/ERVL	33656401	33656012	MIS18A	33651380	33640530	MRAP	33664124	33687095
118508	68738_at	25	6	139827670	139827694	25	1	LTR16	LTR/ERVL	139827593	139827850	CITED2	139695757	139693393	NMBR	142409936	142379467
118839	81818_at	25					2	L1PA14	LINE/L1
118808	81379_at	25	21	45597686	45597710	25	1	L1MB5	LINE/L1	45597398	45598014	AP001055.1	45593580	45587818	ICOSLG	45660849	45642874
118809	81379_at	25	21	45597685	45597709	25	1	L1MB5	LINE/L1	45597398	45598014	AP001055.1	45593580	45587818	ICOSLG	45660849	45642874
118886	67362_f_at	25					2	Harlequin-int	LTR/ERV1
118864	74080_at	25	19	37979480	37979504	25	1	L1ME3Cz	LINE/L1	37978793	37979535	ZNF570	37958487	37976260	ZNF793	37997841	38039664
118869	84819_r_at	25	16	89362629	89362605	25	1	L1MEd	LINE/L1	89362972	89362550	AC137932.1	89334512	89339452	SPG7	89557325	89624176
119729	67103_at	25	15	24408206	24408182	25	1	LTR38B	LTR/ERV1	24408481	24407880	NDN	23932450	23930565	NPAP1	24920541	24928593
119878	79629_at	25	Y	7678217	7678241	25	1	BSR/Beta	Satellite	7676991	7678532	TBL1Y	6778727	6959724	TSPY4	9175073	9177893
119941	67518_at	25	17	57585649	57585673	25	1	MLT1K	LTR/ERVL-MaLR	57585429	57585673	YPEL2	57409050	57479090	DHX40	57642886	57685706
119906	83241_at	25	9	132266972	132266996	25	1	L2a	LINE/L2	132266935	132267274	IER5L	131940540	131937835	NTMT1	132371163	132398209
119916	67084_at	25	7	48748446	48748470	25	1	MER74A	LTR/ERVL	48748153	48748579	ABCA13	48211055	48687092	AC004899.1	48887362	48891221
120090	72915_at	25	9	96197175	96197151	25	1	LTR24B	LTR/ERV1	96197193	96197047	C9orf129	96108696	96080481	FAM120AOS	96215874	96208776
120089	72915_at	25	9	96197174	96197150	25	1	LTR24B	LTR/ERV1	96197193	96197047	C9orf129	96108696	96080481	FAM120AOS	96215874	96208776
121070	73447_at	25	1	119725739	119725715	25	1	LTR17	LTR/ERV1	119725894	119725431	WARS2	119683294	119573839	HAO2	119911402	119936753
122471	77840_f_at	25					2	MER4B	LTR/ERV1
122407	67195_at	25	15	39568799	39568823	24	1	L1M4a1	LINE/L1	39568717	39569385	C15orf54	39542885	39547046	THBS1	39873280	39891667
122736	91302_r_at	25	6	52448441	52448465	25	1	MER97c	DNA/hAT-Tip100	52448431	52448544	TRAM2	52441713	52362200	TMEM14A	52535907	52551386
121428	83134_at	25					2	HERVK22-int	LTR/ERVK
121457	84561_at	25	13	79996660	79996636	25	1	MER63D	DNA/hAT-Blackjack	79996833	79996619	RBM26	79980612	79885962	NDFIP2	80055287	80130210
122539	81257_r_at	25	3	13169173	13169149	25	1	L1MEc	LINE/L1	13170084	13168955	IQSEC1	13114617	12938719	NUP210	13461809	13357737
122515	79630_at	25	7	47963745	47963721	25	1	LTR8B	LTR/ERV1	47964418	47963650	C7orf69	47834889	47859445	SUN3	48068716	48026745
122475	79210_at	25	17	65852859	65852835	25	1	HAL1	LINE/L1	65853017	65851971	BPTF	65821640	65980494	C17orf58	65989765	65987217
122567	74174_at	25	8	63953518	63953542	25	1	L1ME3Cz	LINE/L1	63953333	63953615	GGH	63951730	63927638	TTPA	63998612	63961112
122291	78911_r_at	25	8	135799611	135799587	24	1	L1MEg	LINE/L1	135799657	135799485	ZFAT	135725292	135490031	KHDRBS3	136469700	136668965
122273	69089_at	25					2	L1PA10	LINE/L1
122302	85072_at	25					2	ERVL-E-int	LTR/ERVL
123674	67213_at	25	8	73962230	73962206	25	1	MER89	LTR/ERV1	73962552	73962115	TERF1	73921099	73960357	SBSPON	74036323	73976775
123641	84392_at	25	X	119263788	119263764	25	1	MER49	LTR/ERV1	119263829	119263611	RHOXF1	119249847	119243011	RHOXF2	119292467	119297945
123635	83910_at	25					2	LTR22C0	LTR/ERVK
123637	79441_at	25	15	74163414	74163390	25	1	MER70C	LTR/ERVL	74163700	74163158	C15orf59	74045088	74032141	TBC1D21	74165949	74181555
123906	89418_at	25	7	65623682	65623706	25	1	L1MB4	LINE/L1	65623627	65623783	CRCP	65579591	65619555	TPST1	65670186	65885530
123907	89418_at	25	7	65623683	65623707	25	1	L1MB4	LINE/L1	65623627	65623783	CRCP	65579591	65619555	TPST1	65670186	65885530
123576	79363_g_at	25	4	10760763	10760787	25	1	LTR16A	LTR/ERVL	10760677	10760863	CLNK	10686489	10488019	HS3ST1	11431389	11394774
123568	67135_at	25					2	MER21A	LTR/ERVL
123555	81997_f_at	25	1	226723542	226723518	25	1	LTR66	LTR/ERVL	226723821	226723301	PARP1	226595780	226548392	C1orf95	226736501	226796915
121288	81257_r_at	25	3	13169169	13169145	25	1	L1MEc	LINE/L1	13170084	13168955	IQSEC1	13114617	12938719	NUP210	13461809	13357737
121280	80934_at	25	17	10672153	10672177	25	1	MLT1G1	LTR/ERVL-MaLR	10671898	10672437	TMEM220	10633633	10602332	PIRT	10741762	10726858
124074	82513_r_at	25	12	7269757	7269733	25	1	MLT1F	LTR/ERVL-MaLR	7269986	7269485	C1RL	7261869	7242183	RBP5	7281538	7276280
124073	82513_r_at	25	12	7269759	7269735	25	1	MLT1F	LTR/ERVL-MaLR	7269986	7269485	C1RL	7261869	7242183	RBP5	7281538	7276280
124059	84198_s_at	25	6	33835492	33835468	25	1	MLT1N2	LTR/ERVL-MaLR	33835629	33835234	MLN	33771788	33762450	GRM4	34123399	33989628
122247	80934_at	25	17	10672091	10672115	25	1	MLT1G1	LTR/ERVL-MaLR	10671898	10672437	TMEM220	10633633	10602332	PIRT	10741762	10726858
121556	88093_r_at	25	11	6712218	6712242	25	1	HUERS-P1-int	LTR/ERV1	6712188	6712841	MRPL17	6704632	6702013	OR2AG2	6790286	6789218
121548	89405_at	25	5	43573380	43573356	25	1	LTR49-int	LTR/ERV1	43574124	43571615	PAIP1	43557860	43526369	NNT	43602794	43707507
122270	79441_at	25	15	74163510	74163486	25	1	MER70C	LTR/ERVL	74163700	74163158	C15orf59	74045088	74032141	TBC1D21	74165949	74181555
122264	83168_at	25	11	63338701	63338677	25	1	L1ME3F	LINE/L1	63338861	63338417	HRASLS2	63330855	63320242	PLA2G16	63384355	63340667
122252	85303_f_at	25					2	MER4-int	LTR/ERV1
122251	85303_f_at	25					2	MER4-int	LTR/ERV1
125066	72637_at	25	20	36265928	36265952	25	1	L2b	LINE/L2	36265808	36265976	NNAT	36149617	36152092	CTNNBL1	36322408	36500531
122853	86610_r_at	25					2	L1MD2	LINE/L1
122789	84198_s_at	25	6	33835594	33835570	25	1	MLT1N2	LTR/ERVL-MaLR	33835629	33835234	MLN	33771788	33762450	GRM4	34123399	33989628
124827	84392_at	25	X	119263924	119263900	25	1	MER49	LTR/ERV1	119264084	119263837	RHOXF1	119249847	119243011	RHOXF2	119292467	119297945
122577	80338_at	25	2	68459062	68459038	25	1	Charlie1a	DNA/hAT-Charlie	68459084	68458522	PNO1	68384976	68403370	CNRIP1	68547183	68511303
125432	89970_at	25					2	L1MC4	LINE/L1
124874	67850_at	25	5	87573353	87573377	25	1	L1ME3E	LINE/L1	87573222	87573581	TMEM161B	87565293	87485450	MEF2C	88199922	88013975
124875	79820_at	25	9	71567237	71567213	25	1	L1MEj	LINE/L1	71567703	71566647	FAM122A	71394964	71398609	PRKACG	71629039	71627469
124905	76409_s_at	25	4	132696004	132696028	25	1	MER77	LTR/ERVL	132695693	132696120	C4orf33	130014472	130034487	RP11-62N21.1	133368390	133356957
124922	68254_at	25					2	HERV17-int	LTR/ERV1
124930	AFFX-HUMRGE/M10098_5_at	25	21	9827174	9827198	25	1	SSU-rRNA_Hsa	rRNA	9827005	9827581				TPTE	11029719	10906201
125179	71471_at	25					2	MER4B-int	LTR/ERV1
125174	82433_at	25	1	159026309	159026285	25	1	MER61-int	LTR/ERV1	159027056	159026171	IFI16	158969758	159024945	AIM2	159116886	159032274
125245	82532_at	25	8	79873246	79873270	25	1	MLT1B	LTR/ERVL-MaLR	79873226	79873294	IL7	79717758	79587978	STMN2	80523049	80578410
124008	85610_at	25	22	45530336	45530312	25	1	MLT1J	LTR/ERVL-MaLR	45530736	45530260	PHF21B	45405880	45277042	NUP50	45559722	45583892
123940	73668_at	25	9	35603504	35603480	25	1	Charlie29a	DNA/hAT-Charlie	35603958	35603461	FAM166B	35563896	35561828	TESK1	35605367	35610038
127649	84388_at	25					2	L1MB5	LINE/L1
127729	79121_at	25	18	37109769	37109793	25	1	LTR1A2	LTR/ERV1	37109265	37110053	CELF4	35146000	34823010	PIK3C3	39535171	39667794
127662	68699_at	25	4	146153396	146153372	25	1	Charlie24	DNA/hAT-Charlie	146153773	146152972	OTUD4	146101313	146031990	SMAD1	146402346	146479231
127887	86847_at	25	19	22098182	22098158	25	1	BSR/Beta	Satellite	22100563	22098020	ZNF43	22034927	21987752	ZNF208	22193751	22115760
127901	76946_at	25	3	133381946	133381970	25	1	MER31A	LTR/ERV1	133381802	133382205	TOPBP1	133380737	133317019	TF	133464800	133497850
126148	67227_at	25	10	76471447	76471471	25	1	L1ME2z	LINE/L1	76471188	76471533	ADK	75910960	76469061	KAT6B	76585340	76792380
126149	67227_at	25	10	76471446	76471470	25	1	L1ME2z	LINE/L1	76471188	76471533	ADK	75910960	76469061	KAT6B	76585340	76792380
126147	67227_at	25	10	76471448	76471472	25	1	L1ME2z	LINE/L1	76471188	76471533	ADK	75910960	76469061	KAT6B	76585340	76792380
126413	70056_at	25					2	HERVH-int	LTR/ERV1
129264	81093_at	25	7	42930214	42930238	25	1	HERVL74-int	LTR/ERVL	42929318	42931370	GLI3	42277469	42000548	C7orf25	42951904	42948325
129273	71250_at	25	1	209834825	209834801	25	1	MLT1J2	LTR/ERVL-MaLR	209834968	209834659	LAMB3	209825811	209788215	G0S2	209848765	209849733
129188	79075_at	25	10	79722597	79722573	25	1	MER74A	LTR/ERVL	79722681	79722174	AL391421.1	79626633	79629368	POLR3A	79789303	79734907
129186	84388_at	25	8	30052200	30052224	25	1	L1MB5	LINE/L1	30052149	30053838	DCTN6	30013813	30041156	RBPMS	30241944	30429778
126667	79114_at	25	21	33656071	33656047	25	1	LTR33	LTR/ERVL	33656401	33656012	MIS18A	33651380	33640530	MRAP	33664124	33687095
126655	74127_at	25	22	42227704	42227728	25	1	L2c	LINE/L2	42227574	42227898	CCDC134	42196683	42222303	SREBF2	42229109	42303312
126623	85610_at	25	22	45530314	45530290	25	1	MLT1J	LTR/ERVL-MaLR	45530736	45530260	PHF21B	45405880	45277042	NUP50	45559722	45583892
126695	74529_at	25	17	19800142	19800118	25	1	Kanga2_a	DNA/TcMar-Tc2	19800414	19799861	ULK2	19771249	19674142	AKAP10	19881656	19807615
126615	88932_at	25	8	30047733	30047757	25	1	Tigger13a	DNA/TcMar-Tigger	30047466	30048002	DCTN6	30013813	30041156	RBPMS	30241944	30429778
126696	74127_at	25	22	42227815	42227839	25	1	L2c	LINE/L2	42227574	42227898	CCDC134	42196683	42222303	SREBF2	42229109	42303312
126247	81546_at	25	2	6869629	6869605	25	1	MLT1J	LTR/ERVL-MaLR	6869820	6869419	SOX11	5832799	5841516	CMPK2	7006766	6980701
126290	79403_at	25	5	127332071	127332047	25	1	MIR	SINE/MIR	127332117	127331867	CTXN3	126984736	126994322	SLC12A2	127419458	127525380
126284	72778_at	25	6	156318730	156318754	25	1	L1M6	LINE/L1	156318538	156318819	NOX3	155777037	155716504	ARID1B	157099063	157530401
127977	87001_r_at	25	1	16798961	16798937	25	1	L1MD1	LINE/L1	16800568	16798444	NECAP2	16767167	16786573	AL355149.2	16865561	16866070
128646	72665_at	25	4	39541197	39541173	25	1	LTR3B	LTR/ERVK	39541301	39540876	UGDH	39529931	39500375	SMIM14	39640710	39552541
129933	85072_at	25					2	ERVL-E-int	LTR/ERVL
129975	74136_at	25	9	6717972	6717996	25	1	LTR39	LTR/ERV1	6717627	6718329	GLDC	6645650	6532464	KDM4C	6720863	7175648
129992	72975_at	25	13	50529498	50529474	24	1	MER21-int	LTR/ERVL	50530153	50529125	SPRYD7	50510626	50486842	TRIM13	50570024	50594617
126711	90069_at	25	5	180690769	180690793	25	1	L2a	LINE/L2	180690761	180690883	AC008443.1	180682720	180684578	OR4F3	180794269	180795263
127627	67998_at	25	2	194952929	194952953	25	1	MER57A-int	LTR/ERV1	194952232	194953352	TMEFF2	193060435	192813769	SLC39A10	196440701	196602426
128993	89664_at	25	10	42989307	42989330	24	1	HERVK9-int	LTR/ERVK	42988083	42989556	AL133216.1	38717074	38736820	ZNF33B	43134016	43069633
128686	82532_at	25	8	79873248	79873272	25	1	MLT1B	LTR/ERVL-MaLR	79873226	79873294	IL7	79717758	79587978	STMN2	80523049	80578410
128729	73447_at	25	1	119725707	119725683	25	1	LTR17	LTR/ERV1	119725894	119725431	WARS2	119683294	119573839	HAO2	119911402	119936753
130475	78929_at	25	3	3914495	3914519	25	1	L2	LINE/L2	3913399	3914526	LRRN1	3841121	3889387	SETMAR	4344988	4359251
127750	84057_at	25	3	128219682	128219706	25	1	L1ME4b	LINE/L1	128219481	128219800	GATA2	128212028	128198270	C3orf27	128294929	128290843
128886	67135_at	25					2	MER21A	LTR/ERVL
128978	82532_at	25	7	7375454	7375478	24	1	MLT1B	LTR/ERVL-MaLR	7375148	7375511	C1GALT1	7196565	7288251	COL28A1	7575484	7395834
128979	82532_at	25	X	75092177	75092153	25	1	MLT1C	LTR/ERVL-MaLR	75092291	75092117	MAGEE2	75005079	75002823	PBDC1	75392771	75398039
129122	88093_r_at	25					2	HUERS-P1-int	LTR/ERV1
129127	81818_at	25					2	L1PA13	LINE/L1
129161	86847_at	25	19	22098051	22098027	25	1	BSR/Beta	Satellite	22100563	22098020	ZNF43	22034927	21987752	ZNF208	22193751	22115760
130245	85100_at	25					2	L1MA5A	LINE/L1
130234	88965_r_at	25	7	99609172	99609196	25	1	MLT1G1	LTR/ERVL-MaLR	99608968	99609297	AZGP1	99573780	99564343	ZKSCAN1	99613204	99639312
130235	76585_at	25	7	99609171	99609195	25	1	MLT1G1	LTR/ERVL-MaLR	99608968	99609297	AZGP1	99573780	99564343	ZKSCAN1	99613204	99639312
128837	83241_at	25	9	132266999	132267023	25	1	L2a	LINE/L2	132266935	132267274	IER5L	131940540	131937835	NTMT1	132371163	132398209
128836	83241_at	25	9	132267000	132267024	25	1	L2a	LINE/L2	132266935	132267274	IER5L	131940540	131937835	NTMT1	132371163	132398209
130095	83168_at	25	11	63338484	63338460	25	1	L1ME3F	LINE/L1	63338861	63338417	HRASLS2	63330855	63320242	PLA2G16	63384355	63340667
126527	75178_at	25	19	567347	567323	25	1	HERV3-int	LTR/ERV1	567724	567308	GZMM	544034	549919	BSG	571297	583493
131560	80484_at	25	10	22168887	22168864	24	1	Tigger1	DNA/TcMar-Tigger	22170801	22168560	DNAJC1	22292698	22045466	EBLN1	22498950	22497743
131556	68252_at	25	5	7975665	7975689	25	1	MIRb	SINE/MIR	7975596	7975768	FASTKD3	7869150	7859272	SEMA5A	9546187	9035138
131539	83796_at	25	14	81637644	81637668	25	1	L1P4a	LINE/L1	81636014	81637726	TSHR	81421333	81612646	GTF2A1	81687721	81641796
131317	69097_at	25	2	114631680	114631656	25	1	LTR33A_	LTR/ERVL	114631758	114631341	SLC35F5	114514400	114462588	ACTR3	114647537	114720173
131330	72975_at	25	13	50529359	50529335	25	1	MER21-int	LTR/ERVL	50530153	50529125	SPRYD7	50510626	50486842	TRIM13	50570024	50594617
130554	77802_f_at	25	3	193557534	193557510	25	1	L1MB8	LINE/L1	193558321	193557443	OPA1	193310933	193415612	HES1	193853934	193856521
130555	77802_f_at	25	3	193557533	193557509	25	1	L1MB8	LINE/L1	193558321	193557443	OPA1	193310933	193415612	HES1	193853934	193856521
131224	67846_at	25	17	78373060	78373084	25	1	Harlequin-int	LTR/ERV1	78371582	78373593	RNF213	78234665	78372586	ENDOV	78388965	78411886
130366	83215_r_at	25	3	187015622	187015646	25	1	Ricksha_0	DNA/MULE-MuDR	187015578	187015658	MASP1	187009810	186935942	RTP4	187086120	187089864
130365	83215_r_at	25	3	187015623	187015647	25	1	Ricksha_0	DNA/MULE-MuDR	187015578	187015658	MASP1	187009810	186935942	RTP4	187086120	187089864
130219	67800_f_at	25					2	MER41B	LTR/ERV1
131458	81379_at	25	21	45597724	45597748	25	1	L1MB5	LINE/L1	45597398	45598014	AP001055.1	45593580	45587818	ICOSLG	45660849	45642874
131693	76500_at	25	16	72689708	72689684	25	1	L1MEd	LINE/L1	72689820	72689606	PMFBP1	72210777	72146056	ZFHX3	73093597	72816784
131698	84057_at	25	3	128219547	128219571	25	1	L1ME4b	LINE/L1	128219481	128219800	GATA2	128212028	128198270	C3orf27	128294929	128290843
131770	67195_at	25	15	39568848	39568872	25	1	L1M4a1	LINE/L1	39568717	39569385	C15orf54	39542885	39547046	THBS1	39873280	39891667
131805	76946_at	25	3	133381942	133381966	25	1	MER31A	LTR/ERV1	133381802	133382205	TOPBP1	133380737	133317019	TF	133464800	133497850
132708	73447_at	25	1	119725757	119725733	25	1	LTR17	LTR/ERV1	119725894	119725431	WARS2	119683294	119573839	HAO2	119911402	119936753
132709	73447_at	25	1	119725756	119725732	25	1	LTR17	LTR/ERV1	119725894	119725431	WARS2	119683294	119573839	HAO2	119911402	119936753
132670	82484_at	25	14	77540570	77540546	25	1	MLT1F	LTR/ERVL-MaLR	77540600	77540210	IRF2BPL	77495034	77490888	KIAA1737	77564440	77583630
132748	72915_at	25	9	96197349	96197325	25	1	MER4CL34	LTR/ERV1	96197370	96197273	C9orf129	96108696	96080481	FAM120AOS	96215874	96208776
133025	81138_at	25	5	90714702	90714726	25	1	MLT1I	LTR/ERVL-MaLR	90714524	90714844	ARRDC3	90679176	90664541	NR2F1	92919043	92930321
133063	85207_f_at	25					2	AluJr	SINE/Alu
132936	74174_at	25	8	63953303	63953327	25	1	LTR47A2	LTR/ERVL	63952968	63953328	GGH	63951730	63927638	TTPA	63998612	63961112
132931	75711_r_at	25	5	43572193	43572169	25	1	LTR49-int	LTR/ERV1	43574124	43571615	PAIP1	43557860	43526369	NNT	43602794	43707507
134073	83286_at	25	2	120446417	120446441	25	1	LTR16B	LTR/ERVL	120446382	120446792	TMEM177	120436743	120444083	PTPN4	120517207	120741394
134102	83910_at	25					2	LTR22B1	LTR/ERVK
133922	78911_r_at	25	8	135799589	135799565	25	1	L1MEg	LINE/L1	135799657	135799485	ZFAT	135725292	135490031	KHDRBS3	136469700	136668965
133929	81999_r_at	25	1	226723426	226723402	25	1	LTR66	LTR/ERVL	226723821	226723301	PARP1	226595780	226548392	C1orf95	226736501	226796915
134206	89418_at	25	7	65623690	65623714	25	1	L1MB4	LINE/L1	65623627	65623783	CRCP	65579591	65619555	TPST1	65670186	65885530
134207	89418_at	25	7	65623691	65623715	25	1	L1MB4	LINE/L1	65623627	65623783	CRCP	65579591	65619555	TPST1	65670186	65885530
134189	89561_at	25	3	192745062	192745038	25	1	L1MD2	LINE/L1	192745195	192744989	MB21D2	192635950	192514604	HRASLS	192958914	192995527
134249	69890_at	25	16	29138614	29138638	25	1	L1M5	LINE/L1	29138419	29138749	CTB-134H23.2	29049923	29064047	BOLA2B	30205627	29454551
134012	68845_at	25	12	49541558	49541582	25	1	MLT1J	LTR/ERVL-MaLR	49541440	49541647	TUBA1B	49525180	49521565	TUBA1A	49583107	49578579
133845	67195_at	25	15	39568942	39568966	25	1	L1M4a1	LINE/L1	39568717	39569385	C15orf54	39542885	39547046	THBS1	39873280	39891667
134339	73977_at	25	15	40357468	40357492	25	1	MER91A	DNA/hAT-Tip100	40357430	40357534	SRP14	40331389	40327940	BMF	40401093	40380091
135432	72637_at	25	20	36265938	36265962	25	1	L2b	LINE/L2	36265808	36265976	NNAT	36149617	36152092	CTNNBL1	36322408	36500531
135452	75466_at	25	10	60933312	60933288	25	1	MER39B	LTR/ERV1	60933681	60933055	BICC1	60272900	60591195	PHYHIPL	60936350	61007534
135443	85812_at	25	15	100198657	100198681	25	1	L1ME3B	LINE/L1	100198153	100199004	AC015660.1	100038578	100038447	LYSMD4	100273766	100255902
135469	80484_at	25	10	22168762	22168738	25	1	Tigger1	DNA/TcMar-Tigger	22170801	22168560	DNAJC1	22292698	22045466	EBLN1	22498950	22497743
136327	79168_at	25	13	44561423	44561447	25	1	LTR33B	LTR/ERVL	44561395	44561559	LACC1	44453420	44468068	SMIM2	44735393	44717679
136927	82999_at	25	2	60651449	60651473	25	1	MLT1F2	LTR/ERVL-MaLR	60651244	60651790	FANCL	58468507	58386378	BCL11A	60780702	60678302
136926	82999_at	25	2	60651447	60651471	25	1	MLT1F2	LTR/ERVL-MaLR	60651244	60651790	FANCL	58468507	58386378	BCL11A	60780702	60678302
135291	67800_f_at	25					2	MER41A	LTR/ERV1
136541	70172_r_at	25	5	92792534	92792510	25	1	LTR5_Hs	LTR/ERVK	92793284	92792380	ARRDC3	90679176	90664541	NR2F1	92919043	92930321
136461	85072_at	25					2	ERVL-E-int	LTR/ERVL
136470	82390_at	25	22	36061097	36061121	25	1	MER4-int	LTR/ERV1	36060629	36061143	APOL6	36044442	36057404	APOL5	36113919	36125530
136473	83083_at	25	7	100944272	100944296	25	1	L1M2	LINE/L1	100943926	100944491	FIS1	100895597	100882739	RABL5	100965104	100956975
136471	82390_at	25					2	MER4-int	LTR/ERV1
136448	73384_at	25	8	52862370	52862394	25	1	LTR26C	LTR/ERV1	52861979	52862509	AC090186.1	52730143	52730969	ST18	53373519	53023399
136455	72454_at	25	15	102185728	102185752	25	1	L1M5	LINE/L1	102185588	102186044	TM2D3	102192594	102161847	TARSL2	102264807	102193801
135553	80338_at	25	2	68458964	68458940	25	1	Charlie1a	DNA/hAT-Charlie	68459084	68458522	PNO1	68384976	68403370	CNRIP1	68547183	68511303
135357	70969_at	25					2	L1MC3	LINE/L1
135355	86440_at	25	2	113966691	113966715	25	1	L4_B_Mam	LINE/RTE-X	113966551	113966942	PSD4	113914902	113960814	PAX8	114036527	113973574
135062	67846_at	25					2	Harlequin-int	LTR/ERV1
135082	70174_i_at	25	1	19628845	19628821	24	1	L1MB8	LINE/L1	19629181	19628484	AKR7A3	19615744	19609052	AKR7A2	19638640	19630459
136685	72454_at	25	15	102185734	102185758	25	1	L1M5	LINE/L1	102185588	102186044	TM2D3	102192594	102161847	TARSL2	102264807	102193801
137737	79210_at	25	17	66210308	66210284	25	1	HAL1	LINE/L1	66210685	66209645	KPNA2	66031635	66042958	AMZ2	66243715	66253297
138027	80484_at	25	10	22168775	22168751	25	1	Tigger1	DNA/TcMar-Tigger	22170801	22168560	DNAJC1	22292698	22045466	EBLN1	22498950	22497743
137988	84724_at	25	14	57929488	57929464	25	1	Arthur1B	DNA/hAT-Tip100	57929736	57929349	NAA30	57857262	57882635	C14orf105	57960585	57936019
137668	83168_at	25	11	63338566	63338542	25	1	L1ME3F	LINE/L1	63338861	63338417	HRASLS2	63330855	63320242	PLA2G16	63384355	63340667
137640	71471_at	25					2	MER4B-int	LTR/ERV1
137658	85072_at	25					2	ERVL-E-int	LTR/ERVL
139001	79363_g_at	25	4	10760804	10760828	25	1	LTR16A	LTR/ERVL	10760677	10760863	CLNK	10686489	10488019	HS3ST1	11431389	11394774
138933	67103_at	25	15	24408182	24408158	25	1	LTR38B	LTR/ERV1	24408481	24407880	NDN	23932450	23930565	NPAP1	24920541	24928593
136790	76500_at	25	16	72689717	72689693	25	1	L1MEd	LINE/L1	72689820	72689606	PMFBP1	72210777	72146056	ZFHX3	73093597	72816784
136813	81093_at	25	7	42930269	42930293	25	1	HERVL74-int	LTR/ERVL	42929318	42931370	GLI3	42277469	42000548	C7orf25	42951904	42948325
136421	68523_at	25	6	25101625	25101601	25	1	L1ME1	LINE/L1	25102778	25101510	FAM65B	25042238	24797601	LRRC16A	25279306	25620758
136422	68523_at	25	6	25101626	25101602	25	1	L1ME1	LINE/L1	25102778	25101510	FAM65B	25042238	24797601	LRRC16A	25279306	25620758
139285	74174_at	25	8	63953220	63953244	25	1	LTR47A2	LTR/ERVL	63952968	63953328	GGH	63951730	63927638	TTPA	63998612	63961112
137877	70973_at	25	8	95963445	95963469	25	1	MLT1G1	LTR/ERVL-MaLR	95963171	95963666	TP53INP1	95961639	95938200	PLEKHF2	96146032	96168912
137857	83910_at	25					2	LTR22B1	LTR/ERVK
140540	80934_at	25	17	10672165	10672189	25	1	MLT1G1	LTR/ERVL-MaLR	10671898	10672437	TMEM220	10633633	10602332	PIRT	10741762	10726858
140568	75709_s_at	25	5	43571909	43571885	25	1	LTR49-int	LTR/ERV1	43574124	43571615	PAIP1	43557860	43526369	NNT	43602794	43707507
139470	85610_at	25	22	45530483	45530459	25	1	MLT1J	LTR/ERVL-MaLR	45530736	45530260	PHF21B	45405880	45277042	NUP50	45559722	45583892
136563	75178_at	25	19	567530	567506	25	1	HERV3-int	LTR/ERV1	567724	567308	GZMM	544034	549919	BSG	571297	583493
138123	86444_at	25	22	46647945	46647969	25	1	Zaphod	DNA/hAT-Tip100	46647702	46648689	CDPF1	46646576	46639908	PKDREJ	46659219	46651560
138118	75967_r_at	25					2	HERVK3-int	LTR/ERVK
138112	86444_at	25	22	46647959	46647983	25	1	Zaphod	DNA/hAT-Tip100	46647702	46648689	CDPF1	46646576	46639908	PKDREJ	46659219	46651560
139104	81997_f_at	25					2	LTR66	LTR/ERVL
140307	82390_at	25					2	MER4-int	LTR/ERV1
140361	75240_r_at	25	7	30616533	30616509	25	1	LOR1-int	LTR/ERV1	30617992	30616448	GGCT	30591095	30536237	GARS	30634297	30673649
140653	84198_s_at	25	6	33835443	33835419	25	1	MLT1N2	LTR/ERVL-MaLR	33835629	33835234	MLN	33771788	33762450	GRM4	34123399	33989628
140644	74567_at	25	8	144113540	144113564	25	1	LTR62	LTR/ERVL	144113222	144113885	LY6E	144099399	144105249	C8orf31	144120626	144141359
140614	85117_at	25	20	49498828	49498852	25	1	L1ME4b	LINE/L1	49498751	49499134	BCAS4	49411431	49493714	ADNP	49547958	49505453
140607	83243_s_at	25	9	132267171	132267195	25	1	L2a	LINE/L2	132266935	132267274	IER5L	131940540	131937835	NTMT1	132371163	132398209
140241	67195_at	25	15	39568929	39568953	25	1	L1M4a1	LINE/L1	39568717	39569385	C15orf54	39542885	39547046	THBS1	39873280	39891667
140224	70969_at	25					2	L1MC3	LINE/L1
140391	81807_at	25	18	11653189	11653165	25	1	L1ME4c	LINE/L1	11653252	11653038	PIEZO2	11148587	10666480	GNAL	11688955	11885684
141824	81379_at	25	21	45597717	45597741	25	1	L1MB5	LINE/L1	45597398	45598014	AP001055.1	45593580	45587818	ICOSLG	45660849	45642874
141834	68252_at	25	5	7975670	7975694	25	1	MIRb	SINE/MIR	7975596	7975768	FASTKD3	7869150	7859272	SEMA5A	9546187	9035138
140692	77550_f_at	25	10	102141169	102141193	25	1	HERVH-int	LTR/ERV1	102141075	102141511	SCD	102106881	102124591	WNT8B	102222798	102243501
140699	89326_r_at	25					2	LTR10F	LTR/ERV1
137896	89326_r_at	25					2	LTR10F	LTR/ERV1
137954	85627_r_at	25	4	39144556	39144580	25	1	L1MD2	LINE/L1	39144099	39144863	KLHL5	39046659	39128477	WDR19	39184024	39287430
137955	85627_r_at	25	4	39144555	39144579	25	1	L1MD2	LINE/L1	39144099	39144863	KLHL5	39046659	39128477	WDR19	39184024	39287430
137915	81424_i_at	25	3	183917115	183917139	25	1	MIRc	SINE/MIR	183917005	183917213	ABCF3	183903811	183911800	VWA5B2	183948217	183960117
137916	81424_i_at	25	3	183917113	183917137	25	1	MIRc	SINE/MIR	183917005	183917213	ABCF3	183903811	183911800	VWA5B2	183948217	183960117
141652	79075_at	25	10	79722278	79722254	25	1	MER74A	LTR/ERVL	79722681	79722174	AL391421.1	79626633	79629368	POLR3A	79789303	79734907
141666	89664_at	25	10	42989368	42989392	25	1	HERVK9-int	LTR/ERVK	42988083	42989556	AL133216.1	38717074	38736820	ZNF33B	43134016	43069633
141754	80789_at	25	17	39268599	39268623	25	1	MER4-int	LTR/ERV1	39268282	39268970	KRTAP4-9	39261584	39262740	KRTAP4-11	39274606	39273433
142947	83014_f_at	25					2	MER41B	LTR/ERV1
142949	67518_at	25	17	57585550	57585574	25	1	MLT1K	LTR/ERVL-MaLR	57585429	57585673	YPEL2	57409050	57479090	DHX40	57642886	57685706
142952	79820_at	25	9	71567343	71567319	25	1	L1MEj	LINE/L1	71567703	71566647	FAM122A	71394964	71398609	PRKACG	71629039	71627469
142904	77835_f_at	25					2	LTR2B	LTR/ERV1
141990	84819_r_at	25	16	89362618	89362594	25	1	L1MEd	LINE/L1	89362972	89362550	AC137932.1	89334512	89339452	SPG7	89557325	89624176
142012	68523_at	25	6	25101576	25101552	25	1	L1ME1	LINE/L1	25102778	25101510	FAM65B	25042238	24797601	LRRC16A	25279306	25620758
141576	79210_at	25	17	66210577	66210553	25	1	HAL1	LINE/L1	66210685	66209645	KPNA2	66031635	66042958	AMZ2	66243715	66253297
141578	75282_at	25					2	HERVE_a-int	LTR/ERV1
143114	75003_at	25					2	LTR6A	LTR/ERV1
142722	73977_at	25	15	40357847	40357871	25	1	L2a	LINE/L2	40357791	40357907	SRP14	40331389	40327940	BMF	40401093	40380091
142020	AFFX-HUMRGE/M10098_5_at	25	21	9827453	9827477	25	1	SSU-rRNA_Hsa	rRNA	9827005	9827581				TPTE	11029719	10906201
142805	79827_r_at	25	X	73177548	73177572	25	1	Charlie1a	DNA/hAT-Charlie	73177362	73177908	CHIC1	72783036	72906937	ZCCHC13	73524025	73524868
142806	79827_r_at	25	X	73177549	73177573	25	1	Charlie1a	DNA/hAT-Charlie	73177362	73177908	CHIC1	72783036	72906937	ZCCHC13	73524025	73524868
142831	83241_at	25	9	132266967	132266991	25	1	L2a	LINE/L2	132266935	132267274	IER5L	131940540	131937835	NTMT1	132371163	132398209
144173	72778_at	25	6	156318671	156318695	25	1	L1M6	LINE/L1	156318538	156318819	NOX3	155777037	155716504	ARID1B	157099063	157530401
144121	78955_at	25	8	112099132	112099108	25	1	MLT1E1A	LTR/ERVL-MaLR	112099483	112098903	KCNV1	110988076	110975874	CSMD3	114449328	113235157
142968	87277_r_at	25	1	185306607	185306583	25	1	LTR54	LTR/ERV1	185306656	185306414	IVNS1ABP	185286461	185265520	HMCN1	185703683	186160085
143352	91505_at	25	10	65245863	65245839	25	1	L2b	LINE/L2	65245871	65245546	JMJD1C	65225722	64926981	REEP3	65281123	65384883
143334	74713_at	25	5	53754436	53754460	25	1	LTR33	LTR/ERVL	53754156	53754553	HSPB3	53751445	53752207	SNX18	53813589	53842415
143303	86610_r_at	25	7	149924985	149924961	25	1	L1MC3	LINE/L1	149925432	149924542	ATP6V0E2	149570057	149577787	ACTR3C	150020814	149941005
144224	70973_at	25	8	95963463	95963487	25	1	MLT1G1	LTR/ERVL-MaLR	95963171	95963666	TP53INP1	95961639	95938200	PLEKHF2	96146032	96168912
144198	78818_at	25	6	170355916	170355940	25	1	MER4E	LTR/ERV1	170355890	170356481	C6orf70	170151718	170181680	DLL1	170599561	170591294
144272	87449_r_at	25	7	47291796	47291772	25	1	L1ME4a	LINE/L1	47291954	47291694	AC011294.3	46799449	46713383	TNS3	47622156	47314752
144300	71626_at	25	3	60644834	60644810	25	1	L1M4c	LINE/L1	60646364	60644027	AC099780.1	59957583	59957215	PTPRG	61547243	62283288
144301	71626_at	25	3	60644833	60644809	25	1	L1M4c	LINE/L1	60646364	60644027	AC099780.1	59957583	59957215	PTPRG	61547243	62283288
144308	68738_at	25	6	139827600	139827624	25	1	LTR16	LTR/ERVL	139827593	139827850	CITED2	139695757	139693393	NMBR	142409936	142379467
144318	69378_at	25	7	153093722	153093746	25	1	MER50	LTR/ERV1	153093490	153094187	ACTR3B	152456834	152552463	DPP6	153584182	154685995
144569	74768_g_at	25					2	MER39	LTR/ERV1
144570	74768_g_at	25	1	229649750	229649774	25	1	MER39	LTR/ERV1	229649620	229650084	NUP133	229644103	229577045	ABCB10	229694442	229652329
144061	81662_at	25	6	32777269	32777245	25	1	Charlie1a	DNA/hAT-Charlie	32778180	32776827	HLA-DQB2	32731311	32723875	HLA-DOB	32784825	32780540
144066	68059_at	25	16	11430952	11430928	25	1	L1ME4b	LINE/L1	11431040	11430598	PRM1	11375207	11374693	CTD-3088G3.8	11617444	11453702
144631	91505_at	25	10	65245844	65245820	25	1	L2b	LINE/L2	65245871	65245546	JMJD1C	65225722	64926981	REEP3	65281123	65384883
145455	67850_at	25	5	87573457	87573481	25	1	L1ME3E	LINE/L1	87573222	87573581	TMEM161B	87565293	87485450	MEF2C	88199922	88013975
145501	74136_at	25					2	LTR39	LTR/ERV1
145478	71003_at	25	X	113119853	113119829	25	1	L1MC3	LINE/L1	113121389	113119528	AMOT	112084043	112017731	HTR2C	113818551	114144624
145371	69890_at	25	16	29138696	29138720	25	1	L1M5	LINE/L1	29138419	29138749	CTB-134H23.2	29049923	29064047	BOLA2B	30205627	29454551
145398	79168_at	25	13	44561446	44561470	25	1	LTR33B	LTR/ERVL	44561395	44561559	LACC1	44453420	44468068	SMIM2	44735393	44717679
145424	81218_at	25					2	HERVE-int	LTR/ERV1
145594	68740_at	25	6	139827953	139827977	25	1	L2	LINE/L2	139827864	139828149	CITED2	139695757	139693393	NMBR	142409936	142379467
145593	68740_at	25	6	139827952	139827976	25	1	L2	LINE/L2	139827864	139828149	CITED2	139695757	139693393	NMBR	142409936	142379467
145586	70170_f_at	25					2	LTR5_Hs	LTR/ERVK
145565	76585_at	25	7	99609089	99609113	25	1	MLT1G1	LTR/ERVL-MaLR	99608968	99609297	AZGP1	99573780	99564343	ZKSCAN1	99613204	99639312
145564	76585_at	25	7	99609090	99609114	25	1	MLT1G1	LTR/ERVL-MaLR	99608968	99609297	AZGP1	99573780	99564343	ZKSCAN1	99613204	99639312
145626	75409_i_at	25	2	70276135	70276111	25	1	MLT1C	LTR/ERVL-MaLR	70276160	70275776	ASPRV1	70189397	70187226	PCBP1	70314585	70316332
145685	70339_at	25	19	28219346	28219322	25	1	ALR/Alpha	Satellite/centr	28221894	28218701	ZNF254	24216276	24312654	UQCRFS1	29704448	29698173
145670	67343_at	25	3	158400368	158400392	25	1	MIRc	SINE/MIR	158400272	158400493	LXN	158390482	158363611	RARRES1	158450485	158414681
147074	80484_at	25	10	22168943	22168919	24	1	Tigger1	DNA/TcMar-Tigger	22170801	22168560	DNAJC1	22292698	22045466	EBLN1	22498950	22497743
145904	84748_r_at	25	X	73248055	73248079	25	1	L1MA6	LINE/L1	73247550	73248670	CHIC1	72783036	72906937	ZCCHC13	73524025	73524868
145881	69674_f_at	25	1	40079649	40079625	25	1	LTR66	LTR/ERVL	40079868	40079260	PABPC4	40042462	40026488	HEYL	40105617	40089825
146574	67362_f_at	25					2	Harlequin-int	LTR/ERV1
146878	87449_r_at	25	7	47291797	47291773	25	1	L1ME4a	LINE/L1	47291954	47291694	AC011294.3	46799449	46713383	TNS3	47622156	47314752
146880	75409_i_at	25	2	70276089	70276065	25	1	MLT1C	LTR/ERVL-MaLR	70276160	70275776	ASPRV1	70189397	70187226	PCBP1	70314585	70316332
146868	73804_at	25	1	9481557	9481533	25	1	MLT1K	LTR/ERVL-MaLR	9481652	9481345	SPSB1	9352939	9429591	SLC25A33	9599541	9642831
146608	76409_s_at	25	4	132695777	132695801	25	1	MER77	LTR/ERVL	132695693	132696120	C4orf33	130014472	130034487	RP11-62N21.1	133368390	133356957
146646	67188_r_at	25	X	113022322	113022298	25	1	Plat_L3	LINE/CR1	113022470	113022174	AMOT	112084043	112017731	HTR2C	113818551	114144624
147083	86610_r_at	25					2	L1MC3	LINE/L1
147146	86440_at	25	2	113966620	113966644	25	1	L4_B_Mam	LINE/RTE-X	113966551	113966942	PSD4	113914902	113960814	PAX8	114036527	113973574
147140	87419_r_at	25					2	Tigger3	DNA/TcMar-Tigger
146958	88093_r_at	25					2	HUERS-P1-int	LTR/ERV1
149643	74713_at	25	5	53754877	53754901	25	1	LTR32	LTR/ERVL	53754608	53755056	HSPB3	53751445	53752207	SNX18	53813589	53842415
149627	76585_at	25	7	99609123	99609147	25	1	MLT1G1	LTR/ERVL-MaLR	99608968	99609297	AZGP1	99573780	99564343	ZKSCAN1	99613204	99639312
149605	74768_g_at	25	1	229649965	229649989	25	1	MER39	LTR/ERV1	229649620	229650084	NUP133	229644103	229577045	ABCB10	229694442	229652329
148386	76518_at	25	3	15694686	15694710	25	1	MER5A	DNA/hAT-Charlie	15694600	15694784	BTD	15642848	15687329	ANKRD28	15901278	15708743
148097	76409_s_at	25					2	MER77	LTR/ERVL
148055	80012_r_at	25	X	23009448	23009424	25	1	L1MD2	LINE/L1	23010043	23009147	ZNF645	22291065	22292574	DDX53	23018087	23020204
149297	70172_r_at	25	5	92792537	92792513	25	1	LTR5_Hs	LTR/ERVK	92793284	92792380	ARRDC3	90679176	90664541	NR2F1	92919043	92930321
149470	77550_f_at	25					2	HERVH-int	LTR/ERV1
149521	88842_r_at	25					2	L1ME1	LINE/L1
149509	70973_at	25	8	95963496	95963520	25	1	MLT1G1	LTR/ERVL-MaLR	95963171	95963666	TP53INP1	95961639	95938200	PLEKHF2	96146032	96168912
147854	83910_at	25					2	LTR22C0	LTR/ERVK
148191	77209_at	25	4	135561329	135561353	25	1	BLACKJACK	DNA/hAT-Blackjack	135560476	135561707	PABPC4L	135122903	135117488	PCDH18	138453648	138440072
148166	79075_at	25	10	79722613	79722589	25	1	MER74A	LTR/ERVL	79722681	79722174	AL391421.1	79626633	79629368	POLR3A	79789303	79734907
151905	81999_r_at	25	1	226723516	226723492	25	1	LTR66	LTR/ERVL	226723821	226723301	PARP1	226595780	226548392	C1orf95	226736501	226796915
148274	75466_at	25					2	MER39B	LTR/ERV1
149141	76409_s_at	25	21	10392599	10392623	25	1	MER77	LTR/ERVL	10392379	10392807				TPTE	11029719	10906201
148457	91408_at	25	16	23687375	23687399	25	1	MER68-int	LTR/ERVL	23687357	23687547	DCTN5	23652713	23681195	PLK1	23688977	23701688
152289	83286_at	25	2	120446668	120446692	25	1	LTR16B	LTR/ERVL	120446382	120446792	TMEM177	120436743	120444083	PTPN4	120517207	120741394
150657	79629_at	25					2	BSR/Beta	Satellite
150693	79630_at	25	7	47963856	47963832	25	1	LTR8B	LTR/ERV1	47964418	47963650	C7orf69	47834889	47859445	SUN3	48068716	48026745
152248	90842_r_at	25	X	73220173	73220197	25	1	L1MA7	LINE/L1	73219045	73220370	CHIC1	72783036	72906937	ZCCHC13	73524025	73524868
152153	84807_at	25	17	5110597	5110573	25	1	L2b	LINE/L2	5110791	5110479	ZNF594	5095178	5082831	SCIMP	5138155	5112256
150523	69097_at	25	2	114631576	114631553	24	1	LTR33A_	LTR/ERVL	114631758	114631341	SLC35F5	114514400	114462588	ACTR3	114647537	114720173
150519	89373_at	25	1	162460421	162460397	25	1	L2a	LINE/L2	162460530	162460395	SH2D1B	162381928	162365056	UHMK1	162467041	162499419
150518	89373_at	25	1	162460422	162460398	25	1	L2a	LINE/L2	162460530	162460395	SH2D1B	162381928	162365056	UHMK1	162467041	162499419
150531	72657_at	25	3	169593378	169593402	25	1	MER52C	LTR/ERV1	169593195	169593601	LRRC31	169587718	169556967	SAMD7	169629360	169656963
149687	72975_at	25	13	50529474	50529450	24	1	MER21-int	LTR/ERVL	50530153	50529125	SPRYD7	50510626	50486842	TRIM13	50570024	50594617
150404	80789_at	25	17	39268853	39268877	25	1	MER4-int	LTR/ERV1	39268282	39268970	KRTAP4-9	39261584	39262740	KRTAP4-11	39274606	39273433
149745	76797_at	25					2	HERVK-int	LTR/ERVK
150792	86520_r_at	25					2	HUERS-P3b-int	LTR/ERV1
150800	70176_r_at	25	1	19628796	19628772	25	1	L1MB8	LINE/L1	19629181	19628484	AKR7A3	19615744	19609052	AKR7A2	19638640	19630459
153574	90842_r_at	25	X	73220175	73220199	25	1	L1MA7	LINE/L1	73219045	73220370	CHIC1	72783036	72906937	ZCCHC13	73524025	73524868
153501	90635_r_at	25	16	23686468	23686492	25	1	MER68-int	LTR/ERVL	23686453	23686539	DCTN5	23652713	23681195	PLK1	23688977	23701688
149216	67850_at	25	5	87573448	87573472	25	1	L1ME3E	LINE/L1	87573222	87573581	TMEM161B	87565293	87485450	MEF2C	88199922	88013975
153191	70056_at	25					2	HERVH-int	LTR/ERV1
153289	85812_at	25	15	100198532	100198556	25	1	L1ME3B	LINE/L1	100198153	100199004	AC015660.1	100038578	100038447	LYSMD4	100273766	100255902
153256	69890_at	25	16	29138612	29138636	25	1	L1M5	LINE/L1	29138419	29138749	CTB-134H23.2	29049923	29064047	BOLA2B	30205627	29454551
153290	85812_at	25	15	100198533	100198557	25	1	L1ME3B	LINE/L1	100198153	100199004	AC015660.1	100038578	100038447	LYSMD4	100273766	100255902
153460	88932_at	25	8	30047845	30047869	25	1	Tigger13a	DNA/TcMar-Tigger	30047466	30048002	DCTN6	30013813	30041156	RBPMS	30241944	30429778
150865	83895_r_at	25					2	L1MA1	LINE/L1
153097	71471_at	25	17	21912951	21912975	25	1	MER4B-int	LTR/ERV1	21912831	21913373	UBBP4	21729601	21731762	MTRNR2L1	22022437	22023991
153091	85303_f_at	25	3	197341491	197341467	25	1	MER4-int	LTR/ERV1	197342796	197341324	BDH1	197300194	197236654	KIAA0226	197476598	197398264
151766	79193_r_at	25	12	100553887	100553863	25	1	HERVK22-int	LTR/ERVK	100556775	100553633	UHRF1BP1L	100536626	100422233	ACTR6	100592900	100635643
151752	79403_at	25	5	127332026	127332002	25	1	MIR	SINE/MIR	127332117	127331867	CTXN3	126984736	126994322	SLC12A2	127419458	127525380
152046	74432_at	25	6	44209919	44209943	25	1	L1M5	LINE/L1	44209827	44210213	SLC29A1	44187242	44201888	HSP90AB1	44214824	44221620
152045	74432_at	25	6	44209918	44209942	25	1	L1M5	LINE/L1	44209827	44210213	SLC29A1	44187242	44201888	HSP90AB1	44214824	44221620
154750	85485_r_at	25	2	57820762	57820738	25	1	L1MB5	LINE/L1	57821632	57820551	CCDC85A	56411258	56613308	VRK2	58134786	58387055
154831	77670_r_at	25	7	65623192	65623216	25	1	MSTD-int	LTR/ERVL-MaLR	65623135	65623267	CRCP	65579591	65619555	TPST1	65670186	65885530
152099	88415_at	25	1	187263540	187263564	25	1	L1MA10	LINE/L1	187262946	187263573	PLA2G4A	186798085	186958113	FAM5C	190446759	190066792
152139	74080_at	25	19	37979334	37979358	25	1	L1ME3Cz	LINE/L1	37978793	37979535	ZNF570	37958487	37976260	ZNF793	37997841	38039664
154704	80484_at	25					2	Tigger1	DNA/TcMar-Tigger
154706	77623_at	25	Y	14475488	14475464	25	1	HERVS71-int	LTR/ERV1	14480725	14475278	SLC9B1P1	13524717	13496241	USP9Y	14813160	14972764
153051	67362_f_at	25					2	Harlequin-int	LTR/ERV1
153055	82484_at	25					2	MLT1F	LTR/ERVL-MaLR
153067	81949_at	25	7	29702222	29702198	25	1	L1M5	LINE/L1	29702322	29701683	PRR15	29603427	29606911	WIPF3	29846102	29956682
153025	81662_at	25	6	32776896	32776872	25	1	Charlie1a	DNA/hAT-Charlie	32778180	32776827	HLA-DQB2	32731311	32723875	HLA-DOB	32784825	32780540
151023	77670_r_at	25	7	65623154	65623178	25	1	MSTD-int	LTR/ERVL-MaLR	65623135	65623267	CRCP	65579591	65619555	TPST1	65670186	65885530
151014	82496_at	25	19	42043048	42043072	25	1	LTR1A2	LTR/ERV1	42042729	42043597	C19orf69	41949063	41950670	CEACAM21	42055886	42093197
155702	82390_at	25	22	36061101	36061125	25	1	MER4-int	LTR/ERV1	36060629	36061143	APOL6	36044442	36057404	APOL5	36113919	36125530
155685	68845_at	25	12	49541466	49541490	25	1	MLT1J	LTR/ERVL-MaLR	49541440	49541647	TUBA1B	49525180	49521565	TUBA1A	49583107	49578579
154287	79193_r_at	25					2	HERVK22-int	LTR/ERVK
155554	79820_at	25	9	71567263	71567239	25	1	L1MEj	LINE/L1	71567703	71566647	FAM122A	71394964	71398609	PRKACG	71629039	71627469
154866	86366_at	25	7	100947609	100947633	25	1	L1M2	LINE/L1	100946605	100947719	FIS1	100895597	100882739	RABL5	100965104	100956975
154551	75003_at	25	19	20473054	20473078	25	1	LTR6A	LTR/ERV1	20472837	20473387	AC078899.2	20378626	20379200	ZNF737	20748615	20718631
154562	89326_r_at	25	7	43849882	43849906	25	1	LTR10F	LTR/ERV1	43849811	43850258	BLVRA	43798279	43846939	MRPS24	43909492	43906157
154628	90841_i_at	25	X	73220287	73220311	25	1	L1MA7	LINE/L1	73219045	73220370	CHIC1	72783036	72906937	ZCCHC13	73524025	73524868
154629	90841_i_at	25	X	73220288	73220312	25	1	L1MA7	LINE/L1	73219045	73220370	CHIC1	72783036	72906937	ZCCHC13	73524025	73524868
154622	81093_at	25					2	HERVL74-int	LTR/ERVL
155820	70056_at	25					2	HERVH-int	LTR/ERV1
155816	68523_at	25	6	25101623	25101599	25	1	L1ME1	LINE/L1	25102778	25101510	FAM65B	25042238	24797601	LRRC16A	25279306	25620758
155646	70162_at	25	12	93937072	93937048	25	1	LTR16A1	LTR/ERVL	93937082	93936936	MRPL42	93861264	93897545	SOCS2	93963590	93977263
157104	73668_at	25	9	35603808	35603784	25	1	Charlie29a	DNA/hAT-Charlie	35603958	35603461	FAM166B	35563896	35561828	TESK1	35605367	35610038
157107	79820_at	25	9	71567248	71567224	25	1	L1MEj	LINE/L1	71567703	71566647	FAM122A	71394964	71398609	PRKACG	71629039	71627469
153367	68059_at	25	16	11431034	11431010	25	1	L1ME4b	LINE/L1	11431040	11430598	PRM1	11375207	11374693	CTD-3088G3.8	11617444	11453702
153305	71250_at	25	1	209834826	209834802	25	1	MLT1J2	LTR/ERVL-MaLR	209834968	209834659	LAMB3	209825811	209788215	G0S2	209848765	209849733
153309	84057_at	25	3	128219507	128219531	25	1	L1ME4b	LINE/L1	128219481	128219800	GATA2	128212028	128198270	C3orf27	128294929	128290843
156064	90635_r_at	25	16	23686490	23686514	25	1	MER68-int	LTR/ERVL	23686453	23686539	DCTN5	23652713	23681195	PLK1	23688977	23701688
156016	76797_at	25					2	HERVK-int	LTR/ERVK
156804	74567_at	25	8	144113711	144113735	25	1	LTR62	LTR/ERVL	144113222	144113885	LY6E	144099399	144105249	C8orf31	144120626	144141359
156829	67227_at	25	10	76471444	76471468	25	1	L1ME2z	LINE/L1	76471188	76471533	ADK	75910960	76469061	KAT6B	76585340	76792380
156826	87509_at	25	6	142223562	142223538	25	1	L1MC	LINE/L1	142223665	142223531	CITED2	139695757	139693393	NMBR	142409936	142379467
156828	67227_at	25	10	76471445	76471469	25	1	L1ME2z	LINE/L1	76471188	76471533	ADK	75910960	76469061	KAT6B	76585340	76792380
156823	72778_at	25	6	156318681	156318705	25	1	L1M6	LINE/L1	156318538	156318819	NOX3	155777037	155716504	ARID1B	157099063	157530401
156822	79101_at	25					2	L1MB2	LINE/L1
156937	68738_at	25	6	139827774	139827798	25	1	LTR16	LTR/ERVL	139827593	139827850	CITED2	139695757	139693393	NMBR	142409936	142379467
156922	79101_at	25					2	L1M4c	LINE/L1
155972	74529_at	25	17	19800317	19800293	25	1	Kanga2_a	DNA/TcMar-Tc2	19800414	19799861	ULK2	19771249	19674142	AKAP10	19881656	19807615
155944	83910_at	25					2	LTR22B1	LTR/ERVK
157218	75711_r_at	25	5	43572158	43572134	25	1	LTR49-int	LTR/ERV1	43574124	43571615	PAIP1	43557860	43526369	NNT	43602794	43707507
157261	68352_at	25					2	MLT2A1	LTR/ERVL
157376	90250_at	25	1	173575280	173575256	25	1	MLT1G1	LTR/ERVL-MaLR	173575648	173575137	SLC9C2	173572233	173469603	ANKRD45	173639001	173578700
158089	82484_at	25	14	77540469	77540445	25	1	MLT1F	LTR/ERVL-MaLR	77540600	77540210	IRF2BPL	77495034	77490888	KIAA1737	77564440	77583630
158144	71626_at	25	3	60645068	60645044	25	1	L1M4c	LINE/L1	60646364	60644027	AC099780.1	59957583	59957215	PTPRG	61547243	62283288
158133	68867_at	25	3	15590553	15590529	25	1	L1MA3	LINE/L1	15590575	15590087	COLQ	15563258	15491640	HACL1	15643338	15602211
157177	89154_at	25	10	28813188	28813164	25	1	L1MB5	LINE/L1	28813976	28812690	MPP7	28623415	28339922	WAC	28821422	28909928
157176	89154_at	25	10	28813189	28813165	25	1	L1MB5	LINE/L1	28813976	28812690	MPP7	28623415	28339922	WAC	28821422	28909928
157141	67526_r_at	25					2	LTR7B	LTR/ERV1
158358	75178_at	25	19	567597	567573	25	1	HERV3-int	LTR/ERV1	567724	567308	GZMM	544034	549919	BSG	571297	583493
158242	67998_at	25	2	194953433	194953457	25	1	MER34C	LTR/ERV1	194953353	194953594	TMEFF2	193060435	192813769	SLC39A10	196440701	196602426
158256	82433_at	25					2	MER61-int	LTR/ERV1
158252	75003_at	25	19	20473037	20473061	25	1	LTR6A	LTR/ERV1	20472837	20473387	AC078899.2	20378626	20379200	ZNF737	20748615	20718631
158235	82433_at	25					2	MER61-int	LTR/ERV1
158634	90419_at	25	12	92876743	92876767	25	1	MLT1B	LTR/ERVL-MaLR	92876709	92877090	CLLU1	92815307	92824778	C12orf74	93096619	93102325
158469	73668_at	25	9	35603664	35603640	25	1	Charlie29a	DNA/hAT-Charlie	35603958	35603461	FAM166B	35563896	35561828	TESK1	35605367	35610038
158481	74529_at	25	17	19800311	19800287	25	1	Kanga2_a	DNA/TcMar-Tc2	19800414	19799861	ULK2	19771249	19674142	AKAP10	19881656	19807615
158482	76500_at	25	16	72689703	72689679	25	1	L1MEd	LINE/L1	72689820	72689606	PMFBP1	72210777	72146056	ZFHX3	73093597	72816784
159469	69674_f_at	25					2	LTR66	LTR/ERVL
159450	70973_at	25	8	95963315	95963339	25	1	MLT1G1	LTR/ERVL-MaLR	95963171	95963666	TP53INP1	95961639	95938200	PLEKHF2	96146032	96168912
159532	68059_at	25	16	11431028	11431004	25	1	L1ME4b	LINE/L1	11431040	11430598	PRM1	11375207	11374693	CTD-3088G3.8	11617444	11453702
159541	85303_f_at	25	3	197341404	197341380	25	1	MER4-int	LTR/ERV1	197342796	197341324	BDH1	197300194	197236654	KIAA0226	197476598	197398264
159682	90841_i_at	25	X	73220289	73220313	25	1	L1MA7	LINE/L1	73219045	73220370	CHIC1	72783036	72906937	ZCCHC13	73524025	73524868
159623	81949_at	25					2	L1M5	LINE/L1
159384	73384_at	25	8	52862447	52862471	25	1	LTR26C	LTR/ERV1	52861979	52862509	AC090186.1	52730143	52730969	ST18	53373519	53023399
159378	79210_at	25	17	65852898	65852874	25	1	HAL1	LINE/L1	65853017	65851971	BPTF	65821640	65980494	C17orf58	65989765	65987217
158709	85100_at	25					2	L1MA5	LINE/L1
160888	69674_f_at	25					2	LTR66	LTR/ERVL
160861	70973_at	25	8	95963290	95963314	25	1	MLT1G1	LTR/ERVL-MaLR	95963171	95963666	TP53INP1	95961639	95938200	PLEKHF2	96146032	96168912
160856	68352_at	25					2	MLT2A2	LTR/ERVL
161923	70973_at	25	8	95963384	95963408	25	1	MLT1G1	LTR/ERVL-MaLR	95963171	95963666	TP53INP1	95961639	95938200	PLEKHF2	96146032	96168912
160661	79363_g_at	25	4	10760750	10760774	25	1	LTR16A	LTR/ERVL	10760677	10760863	CLNK	10686489	10488019	HS3ST1	11431389	11394774
160666	74417_at	25					2	L1ME4b	LINE/L1
159808	75711_r_at	25	5	43572157	43572133	25	1	LTR49-int	LTR/ERV1	43574124	43571615	PAIP1	43557860	43526369	NNT	43602794	43707507
159852	91495_r_at	25					2	LTR8	LTR/ERV1
159916	88415_at	25	1	187263854	187263878	25	1	L1MA10	LINE/L1	187263838	187264057	PLA2G4A	186798085	186958113	FAM5C	190446759	190066792
159924	85207_f_at	25					2	AluSx1	SINE/Alu
159946	76946_at	25	3	133382108	133382132	25	1	MER31A	LTR/ERV1	133381802	133382205	TOPBP1	133380737	133317019	TF	133464800	133497850
162546	83910_at	25	12	100558901	100558877	25	1	LTR22B1	LTR/ERVK	100559239	100558764	UHRF1BP1L	100536626	100422233	ACTR6	100592900	100635643
163225	83015_at	25	20	15866862	15866838	25	1	MLT1G1	LTR/ERVL-MaLR	15867211	15866692	FLRT3	14318262	14303634	KIF16B	16554078	16252749
161089	77939_at	25	6	42729742	42729766	25	1	MIRb	SINE/MIR	42729668	42729774	TBCC	42714558	42712219	GLTSCR1L	42749765	42836298
161088	77939_at	25	6	42729741	42729765	25	1	MIRb	SINE/MIR	42729668	42729774	TBCC	42714558	42712219	GLTSCR1L	42749765	42836298
161066	77802_f_at	25	3	193557535	193557511	25	1	L1MB8	LINE/L1	193558321	193557443	OPA1	193310933	193415612	HES1	193853934	193856521
160796	70172_r_at	25					2	LTR5_Hs	LTR/ERVK
160832	68161_r_at	25					2	MER4A	LTR/ERV1
160822	71003_at	25	X	113119903	113119879	25	1	L1MC3	LINE/L1	113121389	113119528	AMOT	112084043	112017731	HTR2C	113818551	114144624
159741	70339_at	25	19	28219217	28219193	25	1	ALR/Alpha	Satellite/centr	28221894	28218701	ZNF254	24216276	24312654	UQCRFS1	29704448	29698173
159736	89154_at	25	10	28813236	28813212	25	1	L1MB5	LINE/L1	28813976	28812690	MPP7	28623415	28339922	WAC	28821422	28909928
162271	78929_at	25	3	3914481	3914505	25	1	L2	LINE/L2	3913399	3914526	LRRN1	3841121	3889387	SETMAR	4344988	4359251
163658	70056_at	25					2	HERVH-int	LTR/ERV1
163635	84012_at	25	16	25089811	25089835	25	1	LOR1-int	LTR/ERV1	25089426	25090852	ARHGAP17	25026987	24930706	LCMT1	25123050	25189552
162383	75178_at	25	19	567500	567476	25	1	HERV3-int	LTR/ERV1	567724	567308	GZMM	544034	549919	BSG	571297	583493
162302	85303_f_at	25					2	MER4-int	LTR/ERV1
162327	88415_at	25	1	187263537	187263561	25	1	L1MA10	LINE/L1	187262946	187263573	PLA2G4A	186798085	186958113	FAM5C	190446759	190066792
162322	85303_f_at	25					2	MER4-int	LTR/ERV1
162321	75178_at	25	19	567624	567600	25	1	HERV3-int	LTR/ERV1	567724	567308	GZMM	544034	549919	BSG	571297	583493
162144	79441_at	25	15	74163532	74163508	25	1	MER70C	LTR/ERVL	74163700	74163158	C15orf59	74045088	74032141	TBC1D21	74165949	74181555
162158	81218_at	25	10	35264039	35264063	25	1	HERVE-int	LTR/ERV1	35258155	35264073	PARD3	35104253	34398488	CUL2	35379570	35297479
162135	67518_at	25	17	57585545	57585569	25	1	MLT1K	LTR/ERVL-MaLR	57585429	57585673	YPEL2	57409050	57479090	DHX40	57642886	57685706
162116	67850_at	25	5	87573531	87573555	25	1	L1ME3E	LINE/L1	87573222	87573581	TMEM161B	87565293	87485450	MEF2C	88199922	88013975
163256	67213_at	25	8	73962229	73962205	25	1	MER89	LTR/ERV1	73962552	73962115	TERF1	73921099	73960357	SBSPON	74036323	73976775
163239	76409_s_at	25					2	MER77	LTR/ERVL
163793	82359_at	25					2	Harlequin-int	LTR/ERV1
163737	81192_at	25	22	24251742	24251718	25	1	MER66D	LTR/ERV1	24252027	24251551	AP000350.4	24241117	24236613	GSTT2B	24303373	24299601
163812	84561_at	25	13	79996951	79996927	25	1	MER63D	DNA/hAT-Blackjack	79997236	79996822	RBM26	79980612	79885962	NDFIP2	80055287	80130210
163817	85117_at	25	20	49498825	49498849	25	1	L1ME4b	LINE/L1	49498751	49499134	BCAS4	49411431	49493714	ADNP	49547958	49505453
164492	81424_i_at	25	3	183917144	183917168	25	1	MIRc	SINE/MIR	183917005	183917213	ABCF3	183903811	183911800	VWA5B2	183948217	183960117
164491	81424_i_at	25	3	183917143	183917167	25	1	MIRc	SINE/MIR	183917005	183917213	ABCF3	183903811	183911800	VWA5B2	183948217	183960117
164507	70170_f_at	25					2	LTR5_Hs	LTR/ERVK
165791	79101_at	25					2	L1M4c	LINE/L1
165075	91342_at	25	3	106967482	106967506	25	1	MLT2B1	LTR/ERVL	106967335	106967815	CBLB	105588396	105374305	CCDC54	107096188	107097481
165050	76933_r_at	25					2	L1PA16	LINE/L1
162060	AFFX-HUMRGE/M10098_M_at	25	16	33963345	33963369	25	1	SSU-rRNA_Hsa	rRNA	33962497	33964361	RP11-812E19.9	33647696	33647044	CTD-2144E22.5	34256507	34257278
161991	67998_at	25	2	194953189	194953213	25	1	MER57A-int	LTR/ERV1	194952232	194953352	TMEFF2	193060435	192813769	SLC39A10	196440701	196602426
162022	79114_at	25	21	33656288	33656264	25	1	LTR33	LTR/ERVL	33656401	33656012	MIS18A	33651380	33640530	MRAP	33664124	33687095
163498	85627_r_at	25	4	39144769	39144793	25	1	L1MD2	LINE/L1	39144099	39144863	KLHL5	39046659	39128477	WDR19	39184024	39287430
163460	84561_at	25	13	79996923	79996899	25	1	MER63D	DNA/hAT-Blackjack	79997236	79996822	RBM26	79980612	79885962	NDFIP2	80055287	80130210
164932	75409_i_at	25	2	70276101	70276077	25	1	MLT1C	LTR/ERVL-MaLR	70276160	70275776	ASPRV1	70189397	70187226	PCBP1	70314585	70316332
164898	75711_r_at	25					2	LTR49-int	LTR/ERV1
166399	85485_r_at	25	2	57820782	57820758	25	1	L1MB5	LINE/L1	57821632	57820551	CCDC85A	56411258	56613308	VRK2	58134786	58387055
166324	85100_at	25					2	L1MA5A	LINE/L1
166330	81119_at	25	15	62570300	62570324	25	1	Tigger17c	DNA/TcMar-Tigger	62570166	62570373	C2CD4B	62457482	62455734	TLN2	62682725	63136830
164845	85117_at	25	20	49498781	49498805	25	1	L1ME4b	LINE/L1	49498751	49499134	BCAS4	49411431	49493714	ADNP	49547958	49505453
164792	86444_at	25	22	46647614	46647638	25	1	Zaphod	DNA/hAT-Tip100	46647356	46647673	CDPF1	46646576	46639908	PKDREJ	46659219	46651560
164809	76554_g_at	25	19	4772243	4772267	25	1	L2b	LINE/L2	4772137	4772513	DPP9	4724685	4675236	FEM1A	4791728	4795571
163423	83083_at	25	7	100944343	100944367	25	1	L1M2	LINE/L1	100943926	100944491	FIS1	100895597	100882739	RABL5	100965104	100956975
163331	85303_f_at	25					2	MER4-int	LTR/ERV1
163343	79210_at	25	17	66210632	66210608	25	1	HAL1	LINE/L1	66210685	66209645	KPNA2	66031635	66042958	AMZ2	66243715	66253297
163342	81662_at	25	6	32777180	32777156	25	1	Charlie1a	DNA/hAT-Charlie	32778180	32776827	HLA-DQB2	32731311	32723875	HLA-DOB	32784825	32780540
165826	82532_at	25	8	79873260	79873284	25	1	MLT1B	LTR/ERVL-MaLR	79873226	79873294	IL7	79717758	79587978	STMN2	80523049	80578410
165816	74329_at	25	11	61844881	61844857	25	1	MLT1A0	LTR/ERVL-MaLR	61844924	61844703	AP003733.1	61735453	61736755	INCENP	61891445	61920635
166267	91439_r_at	25					2	LTR2B	LTR/ERV1
166299	88842_r_at	25	7	44108785	44108809	25	1	L1ME1	LINE/L1	44108362	44109044	PGAM2	44105186	44102326	POLM	44122139	44111846
167192	68740_at	25	6	139827909	139827933	25	1	L2	LINE/L2	139827864	139828149	CITED2	139695757	139693393	NMBR	142409936	142379467
167169	79630_at	25	7	47963707	47963683	25	1	LTR8B	LTR/ERV1	47964418	47963650	C7orf69	47834889	47859445	SUN3	48068716	48026745
164707	74417_at	25					2	L1ME4b	LINE/L1
164674	79820_at	25	9	71567286	71567262	25	1	L1MEj	LINE/L1	71567703	71566647	FAM122A	71394964	71398609	PRKACG	71629039	71627469
164744	74432_at	25	6	44209922	44209946	25	1	L1M5	LINE/L1	44209827	44210213	SLC29A1	44187242	44201888	HSP90AB1	44214824	44221620
164743	74432_at	25	6	44209923	44209947	25	1	L1M5	LINE/L1	44209827	44210213	SLC29A1	44187242	44201888	HSP90AB1	44214824	44221620
164750	81257_r_at	25	3	13169491	13169467	25	1	L1MEc	LINE/L1	13170084	13168955	IQSEC1	13114617	12938719	NUP210	13461809	13357737
166190	83286_at	25	2	120446609	120446633	25	1	LTR16B	LTR/ERVL	120446382	120446792	TMEM177	120436743	120444083	PTPN4	120517207	120741394
166194	82532_at	25	8	79873263	79873287	25	1	MLT1B	LTR/ERVL-MaLR	79873226	79873294	IL7	79717758	79587978	STMN2	80523049	80578410
164634	87509_at	25	6	142223620	142223596	25	1	L1MC	LINE/L1	142223665	142223531	CITED2	139695757	139693393	NMBR	142409936	142379467
164616	80012_r_at	25	X	23009478	23009454	25	1	L1MD2	LINE/L1	23010043	23009147	ZNF645	22291065	22292574	DDX53	23018087	23020204
167131	87185_at	25	17	44426137	44426161	25	1	L1MC5a	LINE/L1	44426055	44426485	LRRC37A	44370099	44415160	LRRC37A2	44588877	44633016
167132	87185_at	25	17	44426136	44426160	25	1	L1MC5a	LINE/L1	44426055	44426485	LRRC37A	44370099	44415160	LRRC37A2	44588877	44633016
167137	68059_at	25	16	11431013	11430989	25	1	L1ME4b	LINE/L1	11431040	11430598	PRM1	11375207	11374693	CTD-3088G3.8	11617444	11453702
167089	70969_at	25					2	L1MC3	LINE/L1
167570	77027_f_at	25	9	90652751	90652727	25	1	LTR10G	LTR/ERV1	90652818	90652333	CDK20	90589668	90581356	SPIN1	91003334	91093609
167642	85117_at	25	20	49499040	49499064	25	1	L1ME4b	LINE/L1	49498751	49499134	BCAS4	49411431	49493714	ADNP	49547958	49505453
166055	70162_at	25	12	93937069	93937045	25	1	LTR16A1	LTR/ERVL	93937082	93936936	MRPL42	93861264	93897545	SOCS2	93963590	93977263
168583	83796_at	25	14	81637629	81637653	25	1	L1P4a	LINE/L1	81636014	81637726	TSHR	81421333	81612646	GTF2A1	81687721	81641796
167384	67526_r_at	25	19	22101546	22101570	25	1	LTR7B	LTR/ERV1	22101389	22101812	ZNF43	22034927	21987752	ZNF208	22193751	22115760
167400	82513_r_at	25	12	7269766	7269742	25	1	MLT1F	LTR/ERVL-MaLR	7269986	7269485	C1RL	7261869	7242183	RBP5	7281538	7276280
167401	82513_r_at	25	12	7269767	7269743	25	1	MLT1F	LTR/ERVL-MaLR	7269986	7269485	C1RL	7261869	7242183	RBP5	7281538	7276280
168384	74432_at	25	6	44209897	44209921	25	1	L1M5	LINE/L1	44209827	44210213	SLC29A1	44187242	44201888	HSP90AB1	44214824	44221620
168358	80934_at	25	17	10671973	10671997	25	1	MLT1G1	LTR/ERVL-MaLR	10671898	10672437	TMEM220	10633633	10602332	PIRT	10741762	10726858
167531	87001_r_at	25	1	16798972	16798948	25	1	L1MD1	LINE/L1	16800568	16798444	NECAP2	16767167	16786573	AL355149.2	16865561	16866070
167487	83895_r_at	25					2	L1MA1	LINE/L1
168436	75282_at	25	13	41448798	41448774	25	1	HERVE_a-int	LTR/ERV1	41448816	41448711	SLC25A15	41363548	41384247	ELF1	41635576	41506056
168424	71626_at	25	3	60644892	60644868	25	1	L1M4c	LINE/L1	60646364	60644027	AC099780.1	59957583	59957215	PTPRG	61547243	62283288
168832	74127_at	25	22	42227685	42227709	25	1	L2c	LINE/L2	42227574	42227898	CCDC134	42196683	42222303	SREBF2	42229109	42303312
168839	75967_r_at	25					2	HERVK3-int	LTR/ERVK
168824	77950_at	25	2	39826895	39826919	25	1	Arthur1	DNA/hAT-Tip100	39826846	39827385	MAP4K3	39664453	39476407	TMEM178A	39892122	39945103
168795	77950_at	25	2	39826920	39826944	25	1	Arthur1	DNA/hAT-Tip100	39826846	39827385	MAP4K3	39664453	39476407	TMEM178A	39892122	39945103
168770	85485_r_at	25	2	57820767	57820743	25	1	L1MB5	LINE/L1	57821632	57820551	CCDC85A	56411258	56613308	VRK2	58134786	58387055
167295	86440_at	25	2	113966743	113966767	25	1	L4_B_Mam	LINE/RTE-X	113966551	113966942	PSD4	113914902	113960814	PAX8	114036527	113973574
168932	78644_at	25					2	MLT1H1	LTR/ERVL-MaLR
169620	68352_at	25					2	MLT2A2	LTR/ERVL
169778	81192_at	25	22	24251747	24251723	25	1	MER66D	LTR/ERV1	24252027	24251551	AP000350.4	24241117	24236613	GSTT2B	24303373	24299601
169893	82390_at	25					2	MER4-int	LTR/ERV1
169892	82390_at	25					2	MER4-int	LTR/ERV1
169860	67343_at	25	3	158400448	158400472	25	1	MIRc	SINE/MIR	158400272	158400493	LXN	158390482	158363611	RARRES1	158450485	158414681
169861	67343_at	25	3	158400447	158400471	25	1	MIRc	SINE/MIR	158400272	158400493	LXN	158390482	158363611	RARRES1	158450485	158414681
169853	75466_at	25	10	60933382	60933358	25	1	MER39B	LTR/ERV1	60933681	60933055	BICC1	60272900	60591195	PHYHIPL	60936350	61007534
169859	67343_at	25	3	158400450	158400474	25	1	MIRc	SINE/MIR	158400272	158400493	LXN	158390482	158363611	RARRES1	158450485	158414681
169909	82359_at	25					2	Harlequin-int	LTR/ERV1
169728	67518_at	25					2	LTR54	LTR/ERV1
169668	69674_f_at	25					2	LTR66	LTR/ERVL
169719	67084_at	25	7	48750925	48750949	25	1	LTR73	LTR/ERV1	48750689	48751232	ABCA13	48211055	48687092	AC004899.1	48887362	48891221
169638	74567_at	25	8	144113508	144113532	25	1	LTR62	LTR/ERVL	144113222	144113885	LY6E	144099399	144105249	C8orf31	144120626	144141359
170078	75314_at	25	19	10762883	10762859	25	1	LTR61	LTR/ERV1	10762994	10762509	AC011475.1	10751715	10752093	ILF3	10764937	10803093
170093	91495_r_at	25					2	LTR8	LTR/ERV1
169992	77209_at	25	4	135560834	135560858	25	1	BLACKJACK	DNA/hAT-Blackjack	135560476	135561707	PABPC4L	135122903	135117488	PCDH18	138453648	138440072
170940	85645_at	25	13	23486787	23486811	25	1	L1ME1	LINE/L1	23485953	23488919	FGF9	22245522	22278637	SGCG	23755091	23899304
170906	68867_at	25					2	L1MA3	LINE/L1
171026	73384_at	25	8	52862436	52862460	25	1	LTR26C	LTR/ERV1	52861979	52862509	AC090186.1	52730143	52730969	ST18	53373519	53023399
171057	77840_f_at	25					2	MER4E	LTR/ERV1
171117	79783_at	25	10	92962992	92963016	25	1	LTR37B	LTR/ERV1	92962985	92963436	ANKRD1	92681033	92671853	PCGF5	92979908	93044088
171162	70172_r_at	25	5	92792532	92792508	25	1	LTR5_Hs	LTR/ERVK	92793284	92792380	ARRDC3	90679176	90664541	NR2F1	92919043	92930321
171141	75282_at	25	13	41448794	41448770	25	1	HERVE_a-int	LTR/ERV1	41448816	41448711	SLC25A15	41363548	41384247	ELF1	41635576	41506056
171142	75282_at	25					2	HERVE_a-int	LTR/ERV1
171258	88415_at	25	1	187263501	187263525	25	1	L1MA10	LINE/L1	187262946	187263573	PLA2G4A	186798085	186958113	FAM5C	190446759	190066792
171343	81192_at	25	22	24251868	24251844	25	1	MER66D	LTR/ERV1	24252027	24251551	AP000350.4	24241117	24236613	GSTT2B	24303373	24299601
172426	68254_at	25					2	HERV17-int	LTR/ERV1
172365	81379_at	25	21	45597715	45597739	25	1	L1MB5	LINE/L1	45597398	45598014	AP001055.1	45593580	45587818	ICOSLG	45660849	45642874
172364	81379_at	25	21	45597714	45597738	25	1	L1MB5	LINE/L1	45597398	45598014	AP001055.1	45593580	45587818	ICOSLG	45660849	45642874
172400	67362_f_at	25	7	134857601	134857625	25	1	Harlequin-int	LTR/ERV1	134857583	134858563	TMEM140	134832824	134850650	WDR91	134896316	134868590
172198	74329_at	25	11	61844903	61844879	25	1	MLT1A0	LTR/ERVL-MaLR	61844924	61844703	AP003733.1	61735453	61736755	INCENP	61891445	61920635
172180	67188_r_at	25	X	113022233	113022209	25	1	Plat_L3	LINE/CR1	113022470	113022174	AMOT	112084043	112017731	HTR2C	113818551	114144624
172216	84388_at	25					2	L1MB5	LINE/L1
172614	82257_at	25	2	242247524	242247500	25	1	L1ME3G	LINE/L1	242247646	242247144	AC104841.2	242167319	242168850	SEPT2	242254515	242293442
173994	86847_at	25	19	22098078	22098054	25	1	BSR/Beta	Satellite	22100563	22098020	ZNF43	22034927	21987752	ZNF208	22193751	22115760
174058	74080_at	25	19	37979157	37979181	25	1	L1ME3Cz	LINE/L1	37978793	37979535	ZNF570	37958487	37976260	ZNF793	37997841	38039664
174057	74080_at	25	19	37979156	37979180	25	1	L1ME3Cz	LINE/L1	37978793	37979535	ZNF570	37958487	37976260	ZNF793	37997841	38039664
174063	81818_at	25					2	L1PA13	LINE/L1
174061	83895_r_at	25	6	30253763	30253739	25	1	L1MA1	LINE/L1	30254439	30253099	TRIM26	30181204	30152232	TRIM39	30294256	30311506
172256	72454_at	25	15	102185809	102185833	25	1	L1M5	LINE/L1	102185588	102186044	TM2D3	102192594	102161847	TARSL2	102264807	102193801
172273	84388_at	25	8	30052180	30052204	25	1	L1MB5	LINE/L1	30052149	30053838	DCTN6	30013813	30041156	RBPMS	30241944	30429778
173458	78960_at	25					2	L1PB1	LINE/L1
173456	85303_f_at	25	3	197341487	197341463	25	1	MER4-int	LTR/ERV1	197342796	197341324	BDH1	197300194	197236654	KIAA0226	197476598	197398264
173457	85303_f_at	25	3	197341488	197341464	25	1	MER4-int	LTR/ERV1	197342796	197341324	BDH1	197300194	197236654	KIAA0226	197476598	197398264
173463	67227_at	25	10	76471435	76471459	25	1	L1ME2z	LINE/L1	76471188	76471533	ADK	75910960	76469061	KAT6B	76585340	76792380
172467	79168_at	25	13	44561257	44561281	25	1	LTR33B	LTR/ERVL	44561225	44561335	LACC1	44453420	44468068	SMIM2	44735393	44717679
172448	81936_at	25	12	72192926	72192950	25	1	LTR67B	LTR/ERVL	72192613	72193194	RAB21	72148654	72184699	TBC1D15	72233487	72320629
173781	68699_at	25	4	146152253	146152229	25	1	Charlie24	DNA/hAT-Charlie	146152410	146152216	OTUD4	146101313	146031990	SMAD1	146402346	146479231
173767	89821_at	25	1	185527597	185527573	25	1	MLT1J2	LTR/ERVL-MaLR	185527871	185527457	IVNS1ABP	185286461	185265520	HMCN1	185703683	186160085
173774	75709_s_at	25	5	43571971	43571947	25	1	LTR49-int	LTR/ERV1	43574124	43571615	PAIP1	43557860	43526369	NNT	43602794	43707507
173662	67800_f_at	25					2	MER41A	LTR/ERV1
173586	80338_at	25	2	68458738	68458714	25	1	Charlie1a	DNA/hAT-Charlie	68459084	68458522	PNO1	68384976	68403370	CNRIP1	68547183	68511303
173515	79773_at	25	1	160956994	160956970	25	1	LTR29	LTR/ERV1	160957123	160956587	ITLN2	160924589	160914815	F11R	161008784	160965001
173546	68699_at	25	4	146152325	146152301	25	1	Charlie24	DNA/hAT-Charlie	146152410	146152216	OTUD4	146101313	146031990	SMAD1	146402346	146479231
173548	74567_at	25	8	144113620	144113644	25	1	LTR62	LTR/ERVL	144113222	144113885	LY6E	144099399	144105249	C8orf31	144120626	144141359
173572	79121_at	25					2	LTR1A2	LTR/ERV1
176469	80934_at	25	17	10672056	10672080	25	1	MLT1G1	LTR/ERVL-MaLR	10671898	10672437	TMEM220	10633633	10602332	PIRT	10741762	10726858
176510	80932_at	25	17	38683063	38683087	25	1	LTR79	LTR/ERVL	38682885	38683338	TNS4	38657849	38632080	CCR7	38721724	38710021
175284	AFFX-HUMRGE/M10098_5_at	25	21	9827474	9827498	25	1	SSU-rRNA_Hsa	rRNA	9827005	9827581				TPTE	11029719	10906201
175270	83286_at	25	2	120446660	120446684	25	1	LTR16B	LTR/ERVL	120446382	120446792	TMEM177	120436743	120444083	PTPN4	120517207	120741394
174760	67800_f_at	25	14	96145857	96145881	25	1	MER41B	LTR/ERV1	96145632	96146252	GLRX5	95999840	96011061	TCL1B	96152754	96158980
174797	78955_at	25	8	112099153	112099129	25	1	MLT1E1A	LTR/ERVL-MaLR	112099483	112098903	KCNV1	110988076	110975874	CSMD3	114449328	113235157
176122	70162_at	25	12	93938894	93938870	25	1	LOR1-int	LTR/ERV1	93939213	93938778	MRPL42	93861264	93897545	SOCS2	93963590	93977263
176066	70174_i_at	25	1	19628855	19628831	24	1	L1MB8	LINE/L1	19629181	19628484	AKR7A3	19615744	19609052	AKR7A2	19638640	19630459
176069	69674_f_at	25	1	40079590	40079566	25	1	LTR66	LTR/ERVL	40079868	40079260	PABPC4	40042462	40026488	HEYL	40105617	40089825
173828	68252_at	25	5	7975648	7975672	24	1	MIRb	SINE/MIR	7975596	7975768	FASTKD3	7869150	7859272	SEMA5A	9546187	9035138
175346	74136_at	25	9	6717933	6717957	25	1	LTR39	LTR/ERV1	6717627	6718329	GLDC	6645650	6532464	KDM4C	6720863	7175648
172648	89359_at	25	2	12772627	12772651	25	1	LTR8A	LTR/ERV1	12772394	12772883	LPIN1	11817721	11967535	TRIB2	12857015	12882860
174854	79783_at	25	10	92963224	92963248	25	1	LTR37B	LTR/ERV1	92962985	92963436	ANKRD1	92681033	92671853	PCGF5	92979908	93044088
174903	78955_at	25	8	112098988	112098964	25	1	MLT1E1A	LTR/ERVL-MaLR	112099483	112098903	KCNV1	110988076	110975874	CSMD3	114449328	113235157
174902	74087_at	25	7	68751222	68751198	25	1	MER5A	DNA/hAT-Charlie	68751294	68751130	TYW1	66460160	66704501	AUTS2	69063905	70258054
174885	84388_at	25	8	30052273	30052297	25	1	L1MB5	LINE/L1	30052149	30053838	DCTN6	30013813	30041156	RBPMS	30241944	30429778
175062	70339_at	25	19	28219340	28219316	25	1	ALR/Alpha	Satellite/centr	28221894	28218701	ZNF254	24216276	24312654	UQCRFS1	29704448	29698173
175122	90069_at	25	5	180690765	180690789	25	1	L2a	LINE/L2	180690761	180690883	AC008443.1	180682720	180684578	OR4F3	180794269	180795263
175036	69089_at	25					2	L1PA10	LINE/L1
174929	78911_r_at	25	8	135799531	135799507	25	1	L1MEg	LINE/L1	135799657	135799485	ZFAT	135725292	135490031	KHDRBS3	136469700	136668965
174998	75356_f_at	25					2	LTR2	LTR/ERV1
174930	78911_r_at	25	8	135799532	135799508	25	1	L1MEg	LINE/L1	135799657	135799485	ZFAT	135725292	135490031	KHDRBS3	136469700	136668965
176344	75709_s_at	25	5	43571923	43571899	25	1	LTR49-int	LTR/ERV1	43574124	43571615	PAIP1	43557860	43526369	NNT	43602794	43707507
176408	83215_r_at	25	3	187015627	187015651	25	1	Ricksha_0	DNA/MULE-MuDR	187015578	187015658	MASP1	187009810	186935942	RTP4	187086120	187089864
176376	67343_at	25	3	158400359	158400383	25	1	MIRc	SINE/MIR	158400272	158400493	LXN	158390482	158363611	RARRES1	158450485	158414681
176452	86847_at	25	19	22098053	22098029	25	1	BSR/Beta	Satellite	22100563	22098020	ZNF43	22034927	21987752	ZNF208	22193751	22115760
177306	81546_at	25	2	6869489	6869465	25	1	MLT1J	LTR/ERVL-MaLR	6869820	6869419	SOX11	5832799	5841516	CMPK2	7006766	6980701
176627	75356_f_at	25	19	19896874	19896851	24	1	LTR2	LTR/ERV1	19897067	19896606	ZNF506	19932560	19896648	ZNF253	19976695	20005483
175195	90841_i_at	25	X	73220282	73220306	25	1	L1MA7	LINE/L1	73219045	73220370	CHIC1	72783036	72906937	ZCCHC13	73524025	73524868
173970	91439_r_at	25					2	LTR2B	LTR/ERV1
177716	84198_s_at	25	6	33835349	33835325	25	1	MLT1N2	LTR/ERVL-MaLR	33835629	33835234	MLN	33771788	33762450	GRM4	34123399	33989628
177786	73473_at	25	4	56806766	56806742	25	1	HERV4_I-int	LTR/ERV1	56811742	56806557	EXOC1	56719782	56771200	CEP135	56815037	56899529
177830	85411_at	25	11	119280307	119280331	25	1	L2a	LINE/L2	119280138	119280414	USP2	119252436	119225925	THY1	119295695	119288090
178981	75178_at	25					2	HERV3-int	LTR/ERV1
177582	86440_at	25	2	113966911	113966935	25	1	L4_B_Mam	LINE/RTE-X	113966551	113966942	PSD4	113914902	113960814	PAX8	114036527	113973574
177516	79559_at	25	14	24752468	24752492	25	1	MER67B	LTR/ERV1	24752204	24752513	RABGGTA	24740945	24734744	DHRS1	24769039	24759804
177529	76409_s_at	25					2	MER77	LTR/ERVL
180099	79773_at	25					2	LTR29	LTR/ERV1
180180	73852_r_at	25	5	112235398	112235374	25	1	L1ME3G	LINE/L1	112235468	112235178	ZRSR1	112227313	112228791	DCP2	112312399	112356667
178748	81138_at	25	5	90714677	90714701	25	1	MLT1I	LTR/ERVL-MaLR	90714524	90714844	ARRDC3	90679176	90664541	NR2F1	92919043	92930321
178662	76585_at	25	7	99609111	99609135	25	1	MLT1G1	LTR/ERVL-MaLR	99608968	99609297	AZGP1	99573780	99564343	ZKSCAN1	99613204	99639312
178663	88965_r_at	25	7	99609110	99609134	25	1	MLT1G1	LTR/ERVL-MaLR	99608968	99609297	AZGP1	99573780	99564343	ZKSCAN1	99613204	99639312
178789	82433_at	25	1	159026008	159025984	25	1	MER61A	LTR/ERV1	159026170	159025838	IFI16	158969758	159024945	AIM2	159116886	159032274
178785	82257_at	25	2	242247516	242247492	25	1	L1ME3G	LINE/L1	242247646	242247144	AC104841.2	242167319	242168850	SEPT2	242254515	242293442
178824	67503_at	25	17	74949524	74949501	24	1	L1MC1	LINE/L1	74950036	74949385	MGAT5B	74864538	74946475	SEC14L1	75082798	75213179
179105	81119_at	25	15	62570419	62570443	25	1	MIRb	SINE/MIR	62570399	62570586	C2CD4B	62457482	62455734	TLN2	62682725	63136830
181410	79773_at	25	1	160956762	160956738	24	1	LTR29	LTR/ERV1	160957123	160956587	ITLN2	160924589	160914815	F11R	161008784	160965001
177384	81379_at	25	21	45597712	45597736	25	1	L1MB5	LINE/L1	45597398	45598014	AP001055.1	45593580	45587818	ICOSLG	45660849	45642874
177308	67998_at	25	2	194953367	194953391	25	1	MER34C	LTR/ERV1	194953353	194953594	TMEFF2	193060435	192813769	SLC39A10	196440701	196602426
177400	73852_r_at	25	5	112235305	112235281	25	1	L1ME3G	LINE/L1	112235468	112235178	ZRSR1	112227313	112228791	DCP2	112312399	112356667
180323	81257_r_at	25	3	13169492	13169468	25	1	L1MEc	LINE/L1	13170084	13168955	IQSEC1	13114617	12938719	NUP210	13461809	13357737
180340	76946_at	25	3	133381937	133381961	25	1	MER31A	LTR/ERV1	133381802	133382205	TOPBP1	133380737	133317019	TF	133464800	133497850
181683	88932_at	25	8	30047739	30047763	25	1	Tigger13a	DNA/TcMar-Tigger	30047466	30048002	DCTN6	30013813	30041156	RBPMS	30241944	30429778
178581	80012_r_at	25	X	23009522	23009498	25	1	L1MD2	LINE/L1	23010043	23009147	ZNF645	22291065	22292574	DDX53	23018087	23020204
180056	75240_r_at	25	7	30616600	30616576	25	1	LOR1-int	LTR/ERV1	30617992	30616448	GGCT	30591095	30536237	GARS	30634297	30673649
179995	79121_at	25					2	LTR1A2	LTR/ERV1
180012	79630_at	25					2	LTR8B	LTR/ERV1
179977	74136_at	25					2	LTR39	LTR/ERV1
179931	74360_at	25	3	133628710	133628686	25	1	L1MEg	LINE/L1	133629148	133628107	RAB6B	133614680	133543083	C3orf36	133648656	133646992
179986	74329_at	25	11	61844892	61844868	25	1	MLT1A0	LTR/ERVL-MaLR	61844924	61844703	AP003733.1	61735453	61736755	INCENP	61891445	61920635
181560	87419_r_at	25	10	109377047	109377071	25	1	Tigger3	DNA/TcMar-Tigger	109375077	109377497	SORCS1	108924292	108333421	XPNPEP1	111683311	111624524
181624	89561_at	25	3	192745122	192745098	25	1	L1MD2	LINE/L1	192745195	192744989	MB21D2	192635950	192514604	HRASLS	192958914	192995527
181550	73447_at	25	1	119725764	119725740	25	1	LTR17	LTR/ERV1	119725894	119725431	WARS2	119683294	119573839	HAO2	119911402	119936753
181536	74080_at	25	19	37979330	37979354	25	1	L1ME3Cz	LINE/L1	37978793	37979535	ZNF570	37958487	37976260	ZNF793	37997841	38039664
181596	69089_at	25					2	L1PA8A	LINE/L1
181165	70172_r_at	25	5	92792525	92792501	25	1	LTR5_Hs	LTR/ERVK	92793284	92792380	ARRDC3	90679176	90664541	NR2F1	92919043	92930321
181228	83014_f_at	25					2	MER41B	LTR/ERV1
181167	74432_at	25	6	44209908	44209932	25	1	L1M5	LINE/L1	44209827	44210213	SLC29A1	44187242	44201888	HSP90AB1	44214824	44221620
181495	83014_f_at	25					2	MER41B	LTR/ERV1
181315	89373_at	25	1	162460420	162460396	25	1	L2a	LINE/L2	162460530	162460395	SH2D1B	162381928	162365056	UHMK1	162467041	162499419
182892	91408_at	25	16	23687379	23687403	25	1	MER68-int	LTR/ERVL	23687357	23687547	DCTN5	23652713	23681195	PLK1	23688977	23701688
182970	85610_at	25	22	45530462	45530438	25	1	MLT1J	LTR/ERVL-MaLR	45530736	45530260	PHF21B	45405880	45277042	NUP50	45559722	45583892
182914	75707_at	25	6	138736450	138736474	25	1	ERV3-16A3_I-int	LTR/ERVL	138736393	138738430	HEBP2	138724668	138734310	NHSL1	139013708	138743180
181758	83134_at	25					2	HERVK22-int	LTR/ERVK
182709	89324_i_at	25	7	43849701	43849725	25	1	HERVK22-int	LTR/ERVK	43849484	43849805	BLVRA	43798279	43846939	MRPS24	43909492	43906157
182621	83910_at	25	12	100558875	100558851	25	1	LTR22B1	LTR/ERVK	100559239	100558764	UHRF1BP1L	100536626	100422233	ACTR6	100592900	100635643
183714	80012_r_at	25	X	23009434	23009410	25	1	L1MD2	LINE/L1	23010043	23009147	ZNF645	22291065	22292574	DDX53	23018087	23020204
182784	89326_r_at	25	7	43849739	43849763	25	1	HERVK22-int	LTR/ERVK	43849484	43849805	BLVRA	43798279	43846939	MRPS24	43909492	43906157
182798	77670_r_at	25	7	65623151	65623175	25	1	MSTD-int	LTR/ERVL-MaLR	65623135	65623267	CRCP	65579591	65619555	TPST1	65670186	65885530
182797	77670_r_at	25	7	65623152	65623176	25	1	MSTD-int	LTR/ERVL-MaLR	65623135	65623267	CRCP	65579591	65619555	TPST1	65670186	65885530
182516	79629_at	25	Y	7678588	7678612	25	1	BSR/Beta	Satellite	7678576	7678869	TBL1Y	6778727	6959724	TSPY4	9175073	9177893
182558	73852_r_at	25	5	112235402	112235378	25	1	L1ME3G	LINE/L1	112235468	112235178	ZRSR1	112227313	112228791	DCP2	112312399	112356667
183745	79403_at	25	5	127332063	127332039	25	1	MIR	SINE/MIR	127332117	127331867	CTXN3	126984736	126994322	SLC12A2	127419458	127525380
184114	77670_r_at	25	7	65623158	65623182	25	1	MSTD-int	LTR/ERVL-MaLR	65623135	65623267	CRCP	65579591	65619555	TPST1	65670186	65885530
184055	68254_at	25					2	HERV17-int	LTR/ERV1
184018	70176_r_at	25	1	19628789	19628765	25	1	L1MB8	LINE/L1	19629181	19628484	AKR7A3	19615744	19609052	AKR7A2	19638640	19630459
183858	70170_f_at	25	5	92792583	92792559	25	1	LTR5_Hs	LTR/ERVK	92793284	92792380	ARRDC3	90679176	90664541	NR2F1	92919043	92930321
183828	69089_at	25	22	34651181	34651157	25	1	L1PA10	LINE/L1	34651878	34647225	LARGE	34318829	33668847	ISX	35462129	35483380
183985	81807_at	25	18	11653593	11653569	25	1	LTR81C	LTR/Gypsy	11653606	11653271	PIEZO2	11148587	10666480	GNAL	11688955	11885684
184004	75466_at	25					2	MER39B	LTR/ERV1
184202	76518_at	25	3	15694687	15694711	25	1	MER5A	DNA/hAT-Charlie	15694600	15694784	BTD	15642848	15687329	ANKRD28	15901278	15708743
184121	77670_r_at	25					2	MSTD-int	LTR/ERVL-MaLR
185031	73447_at	25	1	119725801	119725777	25	1	LTR17	LTR/ERV1	119725894	119725431	WARS2	119683294	119573839	HAO2	119911402	119936753
185316	84724_at	25	14	57929381	57929357	25	1	Arthur1B	DNA/hAT-Tip100	57929736	57929349	NAA30	57857262	57882635	C14orf105	57960585	57936019
185296	87277_r_at	25	1	185306584	185306560	25	1	LTR54	LTR/ERV1	185306656	185306414	IVNS1ABP	185286461	185265520	HMCN1	185703683	186160085
186262	78960_at	25	6	114903381	114903405	25	1	L1PB1	LINE/L1	114901586	114904183	HS3ST5	114664209	114376750	FRK	116381921	116262693
185597	73977_at	25	15	40357489	40357513	25	1	MER91A	DNA/hAT-Tip100	40357430	40357534	SRP14	40331389	40327940	BMF	40401093	40380091
186257	74087_at	25	7	68751259	68751235	25	1	MER5A	DNA/hAT-Charlie	68751294	68751130	TYW1	66460160	66704501	AUTS2	69063905	70258054
186632	84819_r_at	25	16	89362766	89362742	25	1	L1MEd	LINE/L1	89362972	89362550	AC137932.1	89334512	89339452	SPG7	89557325	89624176
186259	81119_at	25	15	62570278	62570302	25	1	Tigger17c	DNA/TcMar-Tigger	62570166	62570373	C2CD4B	62457482	62455734	TLN2	62682725	63136830
185470	88842_r_at	25	7	44108783	44108807	25	1	L1ME1	LINE/L1	44108362	44109044	PGAM2	44105186	44102326	POLM	44122139	44111846
185499	67494_at	25	7	64299120	64299097	24	1	HERV-Fc1-int	LTR/ERV1	64300190	64295616	ZNF138	64254766	64294054	ZNF273	64330550	64391344
185258	76797_at	25					2	HERVK-int	LTR/ERVK
185107	71003_at	25	X	113119652	113119628	25	1	L1MC3	LINE/L1	113121389	113119528	AMOT	112084043	112017731	HTR2C	113818551	114144624
185105	74087_at	25	7	68751159	68751135	25	1	MER5A	DNA/hAT-Charlie	68751294	68751130	TYW1	66460160	66704501	AUTS2	69063905	70258054
185060	75003_at	25	19	20482293	20482317	25	1	LTR6A	LTR/ERV1	20482226	20482803	AC078899.2	20378626	20379200	ZNF737	20748615	20718631
185099	68845_at	25	12	49541554	49541578	25	1	MLT1J	LTR/ERVL-MaLR	49541440	49541647	TUBA1B	49525180	49521565	TUBA1A	49583107	49578579
186303	68352_at	25					2	MLT2A2	LTR/ERVL
187925	84215_f_at	25					2	LTR2	LTR/ERV1
186820	84012_at	25	16	25089589	25089613	25	1	LOR1-int	LTR/ERV1	25089426	25090852	ARHGAP17	25026987	24930706	LCMT1	25123050	25189552
186787	89405_at	25	5	43573404	43573380	25	1	LTR49-int	LTR/ERV1	43574124	43571615	PAIP1	43557860	43526369	NNT	43602794	43707507
186702	83241_at	25	9	132266952	132266976	25	1	L2a	LINE/L2	132266935	132267274	IER5L	131940540	131937835	NTMT1	132371163	132398209
186745	73384_at	25	8	52862316	52862340	25	1	LTR26C	LTR/ERV1	52861979	52862509	AC090186.1	52730143	52730969	ST18	53373519	53023399
185363	73384_at	25	8	52862364	52862388	25	1	LTR26C	LTR/ERV1	52861979	52862509	AC090186.1	52730143	52730969	ST18	53373519	53023399
185424	69674_f_at	25					2	LTR66	LTR/ERVL
186485	81192_at	25	22	24252017	24251993	25	1	MER66D	LTR/ERV1	24252027	24251551	AP000350.4	24241117	24236613	GSTT2B	24303373	24299601
186469	68352_at	25	1	91511621	91511645	25	1	MLT2A1	LTR/ERVL	91511374	91511802	ZNF644	91487829	91380859	HFM1	91870426	91726323
187622	85072_at	25					2	ERVL-E-int	LTR/ERVL
190097	79121_at	25	21	45910657	45910681	25	1	LTR1A2	LTR/ERV1	45910114	45910994	LRRC3DN	45879814	45882078	TSPEAR	46131495	45917775
189275	91495_r_at	25	17	34216361	34216337	25	1	LTR8	LTR/ERV1	34216618	34215885	CCL5	34207797	34198495	RDM1	34257777	34245070
189227	83796_at	25	14	81637630	81637654	25	1	L1P4a	LINE/L1	81636014	81637726	TSHR	81421333	81612646	GTF2A1	81687721	81641796
188089	88415_at	25	1	187263525	187263549	25	1	L1MA10	LINE/L1	187262946	187263573	PLA2G4A	186798085	186958113	FAM5C	190446759	190066792
189110	79121_at	25	21	45910916	45910940	25	1	LTR1A2	LTR/ERV1	45910114	45910994	LRRC3DN	45879814	45882078	TSPEAR	46131495	45917775
189185	88965_r_at	25	7	99609175	99609199	25	1	MLT1G1	LTR/ERVL-MaLR	99608968	99609297	AZGP1	99573780	99564343	ZKSCAN1	99613204	99639312
189144	70323_f_at	25					2	LTR2B	LTR/ERV1
189376	81936_at	25	12	72193237	72193261	25	1	L1ME4b	LINE/L1	72193196	72193501	RAB21	72148654	72184699	TBC1D15	72233487	72320629
189365	90419_at	25	12	92876638	92876662	25	1	MLT1F2	LTR/ERVL-MaLR	92876500	92876708	CLLU1	92815307	92824778	C12orf74	93096619	93102325
187679	80012_r_at	25	X	23009466	23009442	25	1	L1MD2	LINE/L1	23010043	23009147	ZNF645	22291065	22292574	DDX53	23018087	23020204
187972	84198_s_at	25	6	33835507	33835483	25	1	MLT1N2	LTR/ERVL-MaLR	33835629	33835234	MLN	33771788	33762450	GRM4	34123399	33989628
187799	AFFX-HUMRGE/M10098_5_at	25					2	SSU-rRNA_Hsa	rRNA
187785	89970_at	25					2	L1MC4	LINE/L1
188854	72637_at	25	20	36265877	36265901	25	1	L2b	LINE/L2	36265808	36265976	NNAT	36149617	36152092	CTNNBL1	36322408	36500531
188855	79168_at	25	13	44561477	44561501	25	1	LTR33B	LTR/ERVL	44561395	44561559	LACC1	44453420	44468068	SMIM2	44735393	44717679
188146	84012_at	25	16	25089783	25089807	25	1	LOR1-int	LTR/ERV1	25089426	25090852	ARHGAP17	25026987	24930706	LCMT1	25123050	25189552
190441	90842_r_at	25	X	73220161	73220185	25	1	L1MA7	LINE/L1	73219045	73220370	CHIC1	72783036	72906937	ZCCHC13	73524025	73524868
190502	67103_at	25	15	24408041	24408017	25	1	LTR38B	LTR/ERV1	24408481	24407880	NDN	23932450	23930565	NPAP1	24920541	24928593
188895	73804_at	25	1	9481402	9481378	25	1	MLT1K	LTR/ERVL-MaLR	9481652	9481345	SPSB1	9352939	9429591	SLC25A33	9599541	9642831
190338	83796_at	25	14	81637635	81637659	25	1	L1P4a	LINE/L1	81636014	81637726	TSHR	81421333	81612646	GTF2A1	81687721	81641796
190337	83796_at	25	14	81637636	81637660	25	1	L1P4a	LINE/L1	81636014	81637726	TSHR	81421333	81612646	GTF2A1	81687721	81641796
190714	67370_at	25	20	42854266	42854242	25	1	L1PA16	LINE/L1	42854373	42854122	C20orf111	42839431	42825136	GDAP1L1	42875887	42909013
190650	67850_at	25	5	87573496	87573520	25	1	L1ME3E	LINE/L1	87573222	87573581	TMEM161B	87565293	87485450	MEF2C	88199922	88013975
190656	90635_r_at	25	16	23686012	23686036	25	1	MER68-int	LTR/ERVL	23684912	23686057	DCTN5	23652713	23681195	PLK1	23688977	23701688
190673	71471_at	25					2	MER4B-int	LTR/ERV1
191662	75282_at	25					2	HERVE_a-int	LTR/ERV1
191589	81379_at	25	21	45597718	45597742	25	1	L1MB5	LINE/L1	45597398	45598014	AP001055.1	45593580	45587818	ICOSLG	45660849	45642874
191609	80484_at	25	X	30057690	30057713	24	1	Tigger1	DNA/TcMar-Tigger	30057533	30058112	IL1RAPL1	28605516	29974840	MAGEB2	30233677	30238206
191631	75314_at	25	19	10762734	10762710	25	1	LTR61	LTR/ERV1	10762994	10762509	AC011475.1	10751715	10752093	ILF3	10764937	10803093
189038	89373_at	25	1	162460453	162460429	25	1	L2a	LINE/L2	162460530	162460395	SH2D1B	162381928	162365056	UHMK1	162467041	162499419
190277	67518_at	25	17	57585705	57585729	25	1	LTR54B	LTR/ERV1	57585674	57586120	YPEL2	57409050	57479090	DHX40	57642886	57685706
190318	67494_at	25	7	64299058	64299034	25	1	HERV-Fc1-int	LTR/ERV1	64300190	64295616	ZNF138	64254766	64294054	ZNF273	64330550	64391344
190310	87185_at	25	17	44426128	44426152	25	1	L1MC5a	LINE/L1	44426055	44426485	LRRC37A	44370099	44415160	LRRC37A2	44588877	44633016
190311	77840_f_at	25					2	MER4E	LTR/ERV1
190261	87509_at	25	6	142223572	142223548	25	1	L1MC	LINE/L1	142223665	142223531	CITED2	139695757	139693393	NMBR	142409936	142379467
191674	88093_r_at	25	11	6712262	6712286	25	1	HUERS-P1-int	LTR/ERV1	6712188	6712841	MRPL17	6704632	6702013	OR2AG2	6790286	6789218
190563	90727_at	25					2	HERVH48-int	LTR/ERV1
190578	74360_at	25	3	133629034	133629010	25	1	L1MEg	LINE/L1	133629148	133628107	RAB6B	133614680	133543083	C3orf36	133648656	133646992
190574	84748_r_at	25	X	73248050	73248074	25	1	L1MA6	LINE/L1	73247550	73248670	CHIC1	72783036	72906937	ZCCHC13	73524025	73524868
191986	75039_at	25	2	40772600	40772624	25	1	LTR33	LTR/ERVL	40772478	40772930	AC007377.1	40488147	40490117	C2orf91	42181406	42162508
192683	81949_at	25	7	29702220	29702196	25	1	L1M5	LINE/L1	29702322	29701683	PRR15	29603427	29606911	WIPF3	29846102	29956682
192939	82257_at	25	2	242247427	242247403	25	1	L1ME3G	LINE/L1	242247646	242247144	AC104841.2	242167319	242168850	SEPT2	242254515	242293442
192957	81818_at	25					2	L1PA13	LINE/L1
191375	68738_at	25	6	139827620	139827644	25	1	LTR16	LTR/ERVL	139827593	139827850	CITED2	139695757	139693393	NMBR	142409936	142379467
191781	76554_g_at	25	19	4772272	4772296	25	1	L2b	LINE/L2	4772137	4772513	DPP9	4724685	4675236	FEM1A	4791728	4795571
193219	84215_f_at	25	17	33730962	33730938	25	1	LTR2	LTR/ERV1	33731272	33730814	SLFN11	33700720	33677324	SLFN12	33760302	33738079
193100	79403_at	25	5	127332070	127332046	25	1	MIR	SINE/MIR	127332117	127331867	CTXN3	126984736	126994322	SLC12A2	127419458	127525380
191522	73852_r_at	25	5	112235400	112235376	25	1	L1ME3G	LINE/L1	112235468	112235178	ZRSR1	112227313	112228791	DCP2	112312399	112356667
191491	81546_at	25	2	6869481	6869457	25	1	MLT1J	LTR/ERVL-MaLR	6869820	6869419	SOX11	5832799	5841516	CMPK2	7006766	6980701
193162	86847_at	25	19	22098193	22098169	25	1	BSR/Beta	Satellite	22100563	22098020	ZNF43	22034927	21987752	ZNF208	22193751	22115760
194214	71626_at	25	3	60644851	60644827	25	1	L1M4c	LINE/L1	60646364	60644027	AC099780.1	59957583	59957215	PTPRG	61547243	62283288
194233	68867_at	25	3	15590453	15590429	25	1	L1MA3	LINE/L1	15590575	15590087	COLQ	15563258	15491640	HACL1	15643338	15602211
190156	79783_at	25	10	92963182	92963206	25	1	LTR37B	LTR/ERV1	92962985	92963436	ANKRD1	92681033	92671853	PCGF5	92979908	93044088
194504	67370_at	25	20	42854227	42854203	25	1	L1PA16	LINE/L1	42854373	42854122	C20orf111	42839431	42825136	GDAP1L1	42875887	42909013
194500	76933_r_at	25	1	227857932	227857956	25	1	L1PA16	LINE/L1	227857362	227857987	ZNF678	227751236	227847594	SNAP47	227916240	227968927
194444	85483_i_at	25	2	57820996	57820972	25	1	L1MB5	LINE/L1	57821632	57820551	CCDC85A	56411258	56613308	VRK2	58134786	58387055
194405	77950_at	25	2	39826881	39826905	25	1	Arthur1	DNA/hAT-Tip100	39826846	39827385	MAP4K3	39664453	39476407	TMEM178A	39892122	39945103
194291	75314_at	25					2	LTR61	LTR/ERV1
194058	88965_r_at	25	7	99609154	99609178	25	1	MLT1G1	LTR/ERVL-MaLR	99608968	99609297	AZGP1	99573780	99564343	ZKSCAN1	99613204	99639312
194084	82484_at	25	14	77540811	77540787	25	1	MLT1C	LTR/ERVL-MaLR	77541062	77540601	IRF2BPL	77495034	77490888	KIAA1737	77564440	77583630
194079	69097_at	25	2	114631643	114631619	25	1	LTR33A_	LTR/ERVL	114631758	114631341	SLC35F5	114514400	114462588	ACTR3	114647537	114720173
195307	67227_at	25	10	76471440	76471464	25	1	L1ME2z	LINE/L1	76471188	76471533	ADK	75910960	76469061	KAT6B	76585340	76792380
195367	69378_at	25	7	153093732	153093756	25	1	MER50	LTR/ERV1	153093490	153094187	ACTR3B	152456834	152552463	DPP6	153584182	154685995
195530	81000_at	25	3	197396234	197396210	25	1	L1MD3	LINE/L1	197396701	197395930	BDH1	197300194	197236654	KIAA0226	197476598	197398264
196509	75282_at	25					2	HERVE_a-int	LTR/ERV1
196490	85627_r_at	25	4	39144573	39144597	25	1	L1MD2	LINE/L1	39144099	39144863	KLHL5	39046659	39128477	WDR19	39184024	39287430
196498	68254_at	25	3	150573197	150573221	25	1	HERV17-int	LTR/ERV1	150572565	150578484	SIAH2	150481264	150458914	FAM188B2	150612089	150588832
195275	81949_at	25					2	L1M5	LINE/L1
195266	73852_r_at	25	5	112235343	112235319	25	1	L1ME3G	LINE/L1	112235468	112235178	ZRSR1	112227313	112228791	DCP2	112312399	112356667
195247	76409_s_at	25					2	MER77	LTR/ERVL
195678	88093_r_at	25	11	6712189	6712213	25	1	HUERS-P1-int	LTR/ERV1	6712188	6712841	MRPL17	6704632	6702013	OR2AG2	6790286	6789218
195692	89660_at	25	5	177042542	177042518	25	1	L1MCa	LINE/L1	177043775	177041575	B4GALT7	177027101	177037348	FAM153A	177210399	177134982
195616	82999_at	25	2	60647262	60647286	25	1	HERVH-int	LTR/ERV1	60644971	60648140	FANCL	58468507	58386378	BCL11A	60780702	60678302
195617	82999_at	25	2	60647263	60647287	25	1	HERVH-int	LTR/ERV1	60644971	60648140	FANCL	58468507	58386378	BCL11A	60780702	60678302
195789	90727_at	25					2	HERVH48-int	LTR/ERV1
195423	83286_at	25	2	120446575	120446599	25	1	LTR16B	LTR/ERVL	120446382	120446792	TMEM177	120436743	120444083	PTPN4	120517207	120741394
195410	83910_at	25	12	100558922	100558898	25	1	LTR22B1	LTR/ERVK	100559239	100558764	UHRF1BP1L	100536626	100422233	ACTR6	100592900	100635643
196758	86444_at	25	22	46648006	46648030	25	1	Zaphod	DNA/hAT-Tip100	46647702	46648689	CDPF1	46646576	46639908	PKDREJ	46659219	46651560
196764	86520_r_at	25	2	13826946	13826970	25	1	HUERS-P3b-int	LTR/ERV1	13826360	13827135	TRIB2	12857015	12882860	FAM84A	14772810	14790933
196765	86520_r_at	25	2	13826947	13826971	25	1	HUERS-P3b-int	LTR/ERV1	13826360	13827135	TRIB2	12857015	12882860	FAM84A	14772810	14790933
196794	86520_r_at	25	2	13826995	13827019	24	1	HUERS-P3b-int	LTR/ERV1	13826360	13827135	TRIB2	12857015	12882860	FAM84A	14772810	14790933
196676	85627_r_at	25	4	39144749	39144773	25	1	L1MD2	LINE/L1	39144099	39144863	KLHL5	39046659	39128477	WDR19	39184024	39287430
196886	79363_g_at	25	4	10810383	10810407	25	1	MLT1G3	LTR/ERVL-MaLR	10810169	10810668	CLNK	10686489	10488019	HS3ST1	11431389	11394774
197030	86847_at	25	19	22098139	22098115	25	1	BSR/Beta	Satellite	22100563	22098020	ZNF43	22034927	21987752	ZNF208	22193751	22115760
196633	79210_at	25	17	66210519	66210495	25	1	HAL1	LINE/L1	66210685	66209645	KPNA2	66031635	66042958	AMZ2	66243715	66253297
196600	84561_at	25	13	79996665	79996641	25	1	MER63D	DNA/hAT-Blackjack	79996833	79996619	RBM26	79980612	79885962	NDFIP2	80055287	80130210
196561	83015_at	25	20	15866897	15866873	25	1	MLT1G1	LTR/ERVL-MaLR	15867211	15866692	FLRT3	14318262	14303634	KIF16B	16554078	16252749
197090	85207_f_at	25	7	130709622	130709598	25	1	AluJb	SINE/Alu	130709670	130709376	KLF14	130418888	130417401	MKLN1	130794855	131181395
197063	76518_at	25					2	MER5A	DNA/hAT-Charlie
197865	82390_at	25	22	36061100	36061124	25	1	MER4-int	LTR/ERV1	36060629	36061143	APOL6	36044442	36057404	APOL5	36113919	36125530
198139	74087_at	25	7	68751207	68751183	25	1	MER5A	DNA/hAT-Charlie	68751294	68751130	TYW1	66460160	66704501	AUTS2	69063905	70258054
198087	81531_at	25	14	88553267	88553291	25	1	MLT1E1	LTR/ERVL-MaLR	88553226	88553496	GPR65	88471468	88478419	KCNK10	88793251	88649113
198243	77939_at	25	6	42729739	42729763	25	1	MIRb	SINE/MIR	42729668	42729774	TBCC	42714558	42712219	GLTSCR1L	42749765	42836298
198256	84198_s_at	25	6	33835598	33835574	25	1	MLT1N2	LTR/ERVL-MaLR	33835629	33835234	MLN	33771788	33762450	GRM4	34123399	33989628
198261	70614_at	25	8	104279087	104279063	25	1	LTR16C	LTR/ERVL	104279209	104278873	BAALC	104152938	104242533	FZD6	104310661	104345094
198293	77209_at	25	4	135560858	135560882	25	1	BLACKJACK	DNA/hAT-Blackjack	135560476	135561707	PABPC4L	135122903	135117488	PCDH18	138453648	138440072
198338	85483_i_at	25	2	57820941	57820917	25	1	L1MB5	LINE/L1	57821632	57820551	CCDC85A	56411258	56613308	VRK2	58134786	58387055
198323	86444_at	25	22	46647742	46647766	25	1	Zaphod	DNA/hAT-Tip100	46647702	46648689	CDPF1	46646576	46639908	PKDREJ	46659219	46651560
198378	69378_at	25	7	153093762	153093786	25	1	MER50	LTR/ERV1	153093490	153094187	ACTR3B	152456834	152552463	DPP6	153584182	154685995
198023	84807_at	25	17	5110677	5110653	25	1	L2b	LINE/L2	5110791	5110479	ZNF594	5095178	5082831	SCIMP	5138155	5112256
198070	83286_at	25	2	120446487	120446511	25	1	LTR16B	LTR/ERVL	120446382	120446792	TMEM177	120436743	120444083	PTPN4	120517207	120741394
199566	81936_at	25	12	72193043	72193067	25	1	LTR67B	LTR/ERVL	72192613	72193194	RAB21	72148654	72184699	TBC1D15	72233487	72320629
200349	68254_at	25	3	150572716	150572740	25	1	HERV17-int	LTR/ERV1	150572565	150578484	SIAH2	150481264	150458914	FAM188B2	150612089	150588832
200328	74417_at	25					2	L1ME4b	LINE/L1
199322	67503_at	25	17	74949567	74949543	25	1	L1MC1	LINE/L1	74950036	74949385	MGAT5B	74864538	74946475	SEC14L1	75082798	75213179
199139	79363_g_at	25	4	10810429	10810453	25	1	MLT1G3	LTR/ERVL-MaLR	10810169	10810668	CLNK	10686489	10488019	HS3ST1	11431389	11394774
199220	80934_at	25	17	10672044	10672068	25	1	MLT1G1	LTR/ERVL-MaLR	10671898	10672437	TMEM220	10633633	10602332	PIRT	10741762	10726858
199230	68059_at	25	16	11433697	11433673	25	1	L1ME2z	LINE/L1	11433772	11433652	PRM1	11375207	11374693	CTD-3088G3.8	11617444	11453702
201604	67850_at	25	5	87573508	87573532	25	1	L1ME3E	LINE/L1	87573222	87573581	TMEM161B	87565293	87485450	MEF2C	88199922	88013975
202125	91439_r_at	25	10	85927376	85927352	25	1	LTR2B	LTR/ERV1	85927425	85926942	GHITM	85899196	85913001	C10orf99	85933494	85945050
202171	83271_at	25	21	16254293	16254269	25	1	MLT1A0	LTR/ERVL-MaLR	16254499	16254130	AF165138.7	16031142	15964251	NRIP1	16437321	16333556
200365	80934_at	25	17	10672168	10672192	25	1	MLT1G1	LTR/ERVL-MaLR	10671898	10672437	TMEM220	10633633	10602332	PIRT	10741762	10726858
200449	81000_at	25	3	197396220	197396196	25	1	L1MD3	LINE/L1	197396701	197395930	BDH1	197300194	197236654	KIAA0226	197476598	197398264
199511	77670_r_at	25	7	65623156	65623180	25	1	MSTD-int	LTR/ERVL-MaLR	65623135	65623267	CRCP	65579591	65619555	TPST1	65670186	65885530
199114	68522_at	25	3	106147890	106147914	25	1	L2a	LINE/L2	106147686	106148339	CBLB	105588396	105374305	CCDC54	107096188	107097481
199092	82390_at	25	22	36061103	36061127	25	1	MER4-int	LTR/ERV1	36060629	36061143	APOL6	36044442	36057404	APOL5	36113919	36125530
201899	AFFX-HUMRGE/M10098_M_at	25	GL000220.1	110048	110072	25	1	SSU-rRNA_Hsa	rRNA	109078	110946
201816	77840_f_at	25					2	MER4B	LTR/ERV1
201815	77840_f_at	25					2	MER4B	LTR/ERV1
201989	81818_at	25					2	L1PA13	LINE/L1
202888	79783_at	25	10	92963012	92963036	25	1	LTR37B	LTR/ERV1	92962985	92963436	ANKRD1	92681033	92671853	PCGF5	92979908	93044088
202235	91439_r_at	25					2	LTR2B	LTR/ERV1
202930	AFFX-HUMRGE/M10098_5_at	25	21	9827018	9827042	25	1	SSU-rRNA_Hsa	rRNA	9827005	9827581				TPTE	11029719	10906201
201684	80338_at	25	2	68458962	68458938	25	1	Charlie1a	DNA/hAT-Charlie	68459084	68458522	PNO1	68384976	68403370	CNRIP1	68547183	68511303
203216	84819_r_at	25	16	89362734	89362710	25	1	L1MEd	LINE/L1	89362972	89362550	AC137932.1	89334512	89339452	SPG7	89557325	89624176
203204	69097_at	25	2	114631537	114631513	25	1	LTR33A_	LTR/ERVL	114631758	114631341	SLC35F5	114514400	114462588	ACTR3	114647537	114720173
200783	81257_r_at	25					2	L1MEc	LINE/L1
200856	77803_r_at	25	3	193557587	193557563	25	1	L1MB8	LINE/L1	193558321	193557443	OPA1	193310933	193415612	HES1	193853934	193856521
200682	74127_at	25	22	42227693	42227717	25	1	L2c	LINE/L2	42227574	42227898	CCDC134	42196683	42222303	SREBF2	42229109	42303312
200683	74127_at	25	22	42227694	42227718	25	1	L2c	LINE/L2	42227574	42227898	CCDC134	42196683	42222303	SREBF2	42229109	42303312
204482	75707_at	25	6	138736426	138736450	25	1	ERV3-16A3_I-int	LTR/ERVL	138736393	138738430	HEBP2	138724668	138734310	NHSL1	139013708	138743180
204444	81936_at	25	12	72193153	72193177	25	1	LTR67B	LTR/ERVL	72192613	72193194	RAB21	72148654	72184699	TBC1D15	72233487	72320629
204466	68738_at	25	6	139827613	139827637	25	1	LTR16	LTR/ERVL	139827593	139827850	CITED2	139695757	139693393	NMBR	142409936	142379467
204777	AFFX-HUMRGE/M10098_M_at	25	16	33963121	33963145	25	1	SSU-rRNA_Hsa	rRNA	33962497	33964361	RP11-812E19.9	33647696	33647044	CTD-2144E22.5	34256507	34257278
203030	89970_at	25					2	L1MC4	LINE/L1
203031	89970_at	25					2	L1MC4	LINE/L1
205875	80789_at	25	17	39268769	39268793	24	1	MER4-int	LTR/ERV1	39268282	39268970	KRTAP4-9	39261584	39262740	KRTAP4-11	39274606	39273433
200486	67188_r_at	25	X	113022351	113022327	25	1	Plat_L3	LINE/CR1	113022470	113022174	AMOT	112084043	112017731	HTR2C	113818551	114144624
200484	67188_r_at	25	X	113022326	113022302	25	1	Plat_L3	LINE/CR1	113022470	113022174	AMOT	112084043	112017731	HTR2C	113818551	114144624
200519	74174_at	25	8	63953234	63953258	25	1	LTR47A2	LTR/ERVL	63952968	63953328	GGH	63951730	63927638	TTPA	63998612	63961112
201732	68352_at	25					2	MLT2A1	LTR/ERVL
201718	67800_f_at	25	14	96145714	96145738	24	1	MER41B	LTR/ERV1	96145632	96146252	GLRX5	95999840	96011061	TCL1B	96152754	96158980
206012	78644_at	25					2	MLT1H1	LTR/ERVL-MaLR
205968	76518_at	25	3	15694632	15694656	25	1	MER5A	DNA/hAT-Charlie	15694600	15694784	BTD	15642848	15687329	ANKRD28	15901278	15708743
202053	88965_r_at	25	7	99609185	99609209	25	1	MLT1G1	LTR/ERVL-MaLR	99608968	99609297	AZGP1	99573780	99564343	ZKSCAN1	99613204	99639312
202079	87449_r_at	25	7	47291914	47291890	25	1	L1ME4a	LINE/L1	47291954	47291694	AC011294.3	46799449	46713383	TNS3	47622156	47314752
202088	85483_i_at	25	2	57820765	57820741	25	1	L1MB5	LINE/L1	57821632	57820551	CCDC85A	56411258	56613308	VRK2	58134786	58387055
202082	91505_at	25	10	65245855	65245831	25	1	L2b	LINE/L2	65245871	65245546	JMJD1C	65225722	64926981	REEP3	65281123	65384883
203130	77550_f_at	25					2	HERVH-int	LTR/ERV1
203131	89373_at	25	1	162460456	162460432	25	1	L2a	LINE/L2	162460530	162460395	SH2D1B	162381928	162365056	UHMK1	162467041	162499419
204315	72637_at	25	20	36265897	36265921	25	1	L2b	LINE/L2	36265808	36265976	NNAT	36149617	36152092	CTNNBL1	36322408	36500531
204237	68699_at	25	4	146152290	146152266	25	1	Charlie24	DNA/hAT-Charlie	146152410	146152216	OTUD4	146101313	146031990	SMAD1	146402346	146479231
204283	78929_at	25	3	3914386	3914410	25	1	L2	LINE/L2	3913399	3914526	LRRN1	3841121	3889387	SETMAR	4344988	4359251
206781	76409_s_at	25	4	132695772	132695796	25	1	MER77	LTR/ERVL	132695693	132696120	C4orf33	130014472	130034487	RP11-62N21.1	133368390	133356957
205514	69378_at	25					2	MER50	LTR/ERV1
205513	69378_at	25	7	153093721	153093745	25	1	MER50	LTR/ERV1	153093490	153094187	ACTR3B	152456834	152552463	DPP6	153584182	154685995
205520	67518_at	25	17	57585706	57585730	25	1	LTR54B	LTR/ERV1	57585674	57586120	YPEL2	57409050	57479090	DHX40	57642886	57685706
204799	86610_r_at	25					2	L1MC3	LINE/L1
205477	73852_r_at	25	5	112235337	112235313	25	1	L1ME3G	LINE/L1	112235468	112235178	ZRSR1	112227313	112228791	DCP2	112312399	112356667
[truncated: 1,762 more rows]
