# Supplementary material for: Microarray analysis reveals global modulation of endogenous retroelement transcription by microbes
Source: Retrovirology. 2014 Jul 25;11:59. doi: 10.1186/1742-4690-11-59 (PMC4222864; doi:10.1186/1742-4690-11-59)
Supplement: Supplementary file 3 — Additional file 3: Archive of human annotation files. Probe annotation files (csv format), as defined in the Methods, for the following Affymetrix platforms: hg_u95a, hg_u95a_v2, hg_u95b, hg_u95c, hg_u95e, hu6800, hg_u133a, hg_u133a_v2, hg_u133b, hg_u133_plus_v2, hg_u219, hg_focus, hugene_1_0_st, and hugene_2_0_st. Shortened platform names correspond to identifiers used within the ‘oligo’ Bioconductor R package. Column identifiers are pid – probe id, probeset – Affymetrix probeset, plen – probe length, sid – target chromosome, sstart – start position of probe on sid, send – end position of probe on sid, nident – identity within the region sstart to send, numhits – number of hits recorded by BLASTn, repeat – RepBase-defined repeat, repclass – RepBase-defined repeat class, rstart – start position of repetitive element, rend – end position of repetitive element, 5id – symbol of nearest 5′ protein coding gene, 5start – start position of 5id, 5stop – end position of 5id, 3id – symbol of nearest 3′ protein coding gene, 3start – start position of 3id, 3stop – end position of 3id. (ZIP 3 MB) [file 12977_2014_3913_MOESM3_ESM.zip › human/affy_ht_hg_u133_plus_pm.csv]

pid	probeset	plen	sid	sstart	send	nident	numhits	repeat	repclass	rstart	rend	5id	5start	5stop	3id	3start	3stop
245	1567390_PM_at	25	11	28009155	28009179	25	1	MLT1K	LTR/ERVL-MaLR	28008986	28009380	BDNF	27743605	27676440	KIF18A	28129855	28042167
237	1562540_PM_at	25	4	55469767	55469743	25	1	MER57-int	LTR/ERV1	55470048	55469522	PDGFRA	55095264	55164414	KIT	55524085	55606881
5173	240233_PM_at	25	22	45530458	45530434	25	1	MLT1J	LTR/ERVL-MaLR	45530736	45530260	PHF21B	45405880	45277042	NUP50	45559722	45583892
5150	1555664_PM_at	25	5	103559521	103559497	24	1	MER52C	LTR/ERV1	103560392	103559275	NUDT12	102898494	102884556	EFNA5	107006596	106712590
5129	1560511_PM_at	25	22	45658518	45658494	25	1	MER52A	LTR/ERV1	45659165	45657552	KIAA0930	45636650	45588114	UPK3A	45680863	45691755
3035	1557427_PM_at	25	17	33559027	33559003	25	1	LTR16B2	LTR/ERVL	33559281	33558866	SLC35G3	33521412	33519539	SLFN5	33570055	33600674
3108	1558930_PM_at	25	13	107029657	107029681	25	1	MLT1A0	LTR/ERVL-MaLR	107029633	107029999	DAOA	106118216	106143383	EFNB2	107187462	107142079
3051	1563086_PM_at	25	11	46198198	46198222	25	1	MIR	SINE/MIR	46198172	46198265	PHF21A	46142985	45950871	CREB3L1	46299212	46342972
4324	243085_PM_at	25	2	66017157	66017133	25	1	MIRc	SINE/MIR	66017187	66016952	SPRED2	65659771	65537985	MEIS1	66660584	66801001
4417	1557265_PM_at	25	16	2830392	2830416	25	1	MER21A	LTR/ERVL	2830282	2830869	TCEB2	2827298	2821415	PRSS33	2837949	2833954
4390	1561234_PM_at	25					2	LTR7B	LTR/ERV1
5890	1558801_PM_at	25	5	43573712	43573688	25	1	LTR49-int	LTR/ERV1	43574124	43571615	PAIP1	43557860	43526369	NNT	43602794	43707507
5891	1564651_PM_at	25					2	Kanga1	DNA/TcMar-Tc2
3714	234242_PM_at	25	19	12562637	12562661	25	1	HERVK14-int	LTR/ERVK	12562002	12563197	ZNF443	12551926	12540521	ZNF709	12662288	12571998
3955	222139_PM_at	25	7	134866299	134866323	25	1	HERV1_LTRd	LTR/ERV1	134866219	134866749	TMEM140	134832824	134850650	WDR91	134896316	134868590
2245	1559062_PM_at	25	11	116644967	116644943	25	1	L1MA9	LINE/L1	116645068	116644797	BUD13	116643704	116618886	ZNF259	116658766	116648436
2189	1562644_PM_at	25	4	75049458	75049482	25	1	L1ME1	LINE/L1	75049371	75050584	AC093677.1	75024085	75023327	EPGN	75174190	75181024
471	236668_PM_at	25	17	42300755	42300779	25	1	MIRc	SINE/MIR	42300694	42300900	UBTF	42298994	42282401	SLC4A1	42345509	42325753
645	1561480_PM_a_at	25	2	177688168	177688192	25	1	MLT1I	LTR/ERVL-MaLR	177688047	177688441	MTX2	177134123	177202753	HNRNPA3	178077291	178088686
384	1561953_PM_at	25	13	89747362	89747386	25	1	L1MA8	LINE/L1	89747324	89747453	SLITRK5	88324870	88331868	GPC5	92050929	93519490
3247	AFFX-HUMRGE/M10098_M_at	25					2	SSU-rRNA_Hsa	rRNA
7231	1562099_PM_at	25	1	69408579	69408603	25	1	MLT1F2	LTR/ERVL-MaLR	69408449	69408971	DEPDC1	68962904	68939835	LRRC7	70034081	70617628
1109	208388_PM_at	25					2	L1ME3	LINE/L1
3576	222720_PM_x_at	25	1	186390061	186390085	25	1	L1ME3F	LINE/L1	186389688	186390446	OCLM	186369704	186370587	PDC	186430254	186412698
3621	237521_PM_x_at	25	11	114583937	114583961	25	1	L1MB2	LINE/L1	114582888	114583983	NXPE2	114549108	114579362	CADM1	115375675	115039938
1607	216789_PM_at	25	17	48361879	48361903	25	1	L2	LINE/L2	48361136	48362025	TMEM92	48348767	48358844	XYLT2	48423453	48440499
86	1565329_PM_at	25	2	75251897	75251921	25	1	L1ME4a	LINE/L1	75251700	75252029	POLE4	75185619	75197255	TACR1	75426826	75276231
9093	1566737_PM_at	25	1	4009794	4009818	25	1	MER41D	LTR/ERV1	4009469	4010012	C1orf174	3816857	3805689	AJAP1	4714792	4843850
2912	1561383_PM_at	25	1	4484305	4484329	25	1	MLT1C	LTR/ERVL-MaLR	4484116	4484413	C1orf174	3816857	3805689	AJAP1	4714792	4843850
3019	235406_PM_x_at	25	5	87583384	87583408	25	1	MLT1D	LTR/ERVL-MaLR	87583077	87583516	TMEM161B	87565293	87485450	MEF2C	88199922	88013975
3407	243191_PM_at	25	1	204678276	204678253	24	1	L2c	LINE/L2	204678359	204678107	LRRN2	204654861	204586298	NFASC	204797779	204991950
3462	224098_PM_at	25					2	L1PA4	LINE/L1
1767	1557919_PM_a_at	25	6	68596917	68596893	25	1	HERVH-int	LTR/ERV1	68598554	68595001	EYS	66417118	64429876	BAI3	69345259	70099403
6483	1569482_PM_at	25	17	75975500	75975524	25	1	L1ME4c	LINE/L1	75975479	75976278	FLJ45079	75878659	75875109	TNRC6C	76000249	76104916
8005	1557832_PM_at	25	5	42155958	42155934	25	1	L1MC4a	LINE/L1	42156290	42155575	FBXO4	41925356	41941845	GHR	42423879	42721979
8084	1556941_PM_a_at	25	13	108525553	108525577	25	1	Kanga2_a	DNA/TcMar-Tc2	108524987	108525753	FAM155A	108519083	107822318	LIG4	108870716	108859787
8081	221117_PM_at	25					2	L1P4a	LINE/L1
4986	1559577_PM_at	25	9	137782103	137782127	25	1	MER41B	LTR/ERV1	137781847	137782429	FCN2	137772654	137779924	FCN1	137809809	137801431
2289	234546_PM_at	25	19	22204924	22204900	25	1	HERVL-int	LTR/ERVL	22207494	22204557	ZNF208	22193751	22115760	ZNF257	22235254	22274282
6729	1561089_PM_at	25	5	10195751	10195727	25	1	MLT1I	LTR/ERVL-MaLR	10195773	10195424	TAS2R1	9630463	9629109	FAM173B	10250009	10226442
6629	1562048_PM_at	25	3	101716377	101716401	25	1	MLT1D	LTR/ERVL-MaLR	101716058	101716443	NFKBIZ	101546835	101579866	ZPLD1	101818088	102198685
5683	1557584_PM_at	25	2	10832005	10832029	25	1	MIR	SINE/MIR	10831976	10832172	NOL10	10830101	10710892	ATP6V1C2	10861775	10925236
8429	237490_PM_at	25	15	62570312	62570336	25	1	Tigger17c	DNA/TcMar-Tigger	62570166	62570373	C2CD4B	62457482	62455734	TLN2	62682725	63136830
8488	1559455_PM_at	25	15	72616927	72616903	24	1	L1MDa	LINE/L1	72617448	72616605	CELF6	72612470	72559087	HEXA	72668817	72635775
863	1562623_PM_at	25	16	86326872	86326896	25	1	L1MB5	LINE/L1	86326757	86326962	IRF8	85932409	85956215	FOXF1	86544133	86548076
4076	1561234_PM_at	25					2	LTR7B	LTR/ERV1
3303	231280_PM_at	25	6	138736399	138736423	25	1	ERV3-16A3_I-int	LTR/ERVL	138736393	138738430	HEBP2	138724668	138734310	NHSL1	139013708	138743180
3359	1566646_PM_at	25	1	31972497	31972473	25	1	LTR16C	LTR/ERVL	31972623	31972171	AC114494.1	31902614	31902192	TINAGL1	32042116	32053288
6967	241182_PM_at	25	3	133629072	133629048	25	1	L1MEg	LINE/L1	133629148	133628107	RAB6B	133614680	133543083	C3orf36	133648656	133646992
2528	1561813_PM_at	25	15	79198885	79198909	25	1	ERVL-E-int	LTR/ERVL	79198788	79199065	MORF4L1	79102829	79190475	CTSH	79241916	79213400
2598	1566480_PM_x_at	25	17	42770153	42770176	24	1	AluSq2	SINE/Alu	42770110	42770246	CCDC43	42767147	42750437	DBF4B	42785976	42829632
7394	1556395_PM_at	25	10	11926120	11926096	25	1	MER63D	DNA/hAT-Blackjack	11926425	11925708	PROSER2	11865338	11914276	UPF2	12085169	11962021
7296	1556954_PM_at	25	16	52306995	52307019	25	1	MER21C	LTR/ERVL	52306472	52307270	C16orf97	52112386	52039399	TOX3	52581714	52471917
7406	1561581_PM_at	25	3	119855381	119855405	25	1	L1MA1	LINE/L1	119854983	119855735	GSK3B	119813264	119540170	GPR156	120003941	119883492
7323	1557717_PM_at	25	13	69435584	69435560	25	1	L1MA4A	LINE/L1	69437957	69434577	PCDH9	67804468	66876967	KLHL1	70682591	70274726
8711	1564854_PM_at	25					2	L1PA16	LINE/L1
5461	1566737_PM_at	25	1	4009538	4009562	25	1	MER41D	LTR/ERV1	4009469	4010012	C1orf174	3816857	3805689	AJAP1	4714792	4843850
6364	1561480_PM_a_at	25	2	177688119	177688143	25	1	MLT1I	LTR/ERVL-MaLR	177688047	177688441	MTX2	177134123	177202753	HNRNPA3	178077291	178088686
4773	230581_PM_at	25	8	30047698	30047722	25	1	Tigger13a	DNA/TcMar-Tigger	30047466	30048002	DCTN6	30013813	30041156	RBPMS	30241944	30429778
4797	238713_PM_at	25	2	61289329	61289353	25	1	L1MA8	LINE/L1	61289309	61289465	PEX13	61244360	61276394	KIAA1841	61293006	61391960
1852	1561720_PM_at	25	17	73652722	73652698	25	1	L1M2	LINE/L1	73652814	73652466	SMIM6	73642323	73644057	SAP30BP	73663196	73704142
7156	1562623_PM_at	25	16	86326920	86326944	25	1	L1MB5	LINE/L1	86326757	86326962	IRF8	85932409	85956215	FOXF1	86544133	86548076
1243	222883_PM_at	25	1	53150271	53150247	25	1	L1MC1	LINE/L1	53151221	53150127	FAM159A	53099016	53135355	SELRC1	53164038	53152508
1218	235185_PM_s_at	25					2	L2	LINE/L2
5590	234654_PM_at	25	20	34842382	34842406	25	1	L1MB3	LINE/L1	34842380	34842615	AAR2	34824381	34858840	DLGAP4	34894258	35157040
7818	231254_PM_at	25	4	301442	301418	25	1	MER51C	LTR/ERV1	301605	301031	ZNF732	299110	264464	ZNF141	331603	378653
4139	1557151_PM_at	25	6	30093369	30093345	24	1	L1MEg	LINE/L1	30093415	30093275	TRIM31	30080883	30070674	TRIM40	30103885	30116512
4154	1569911_PM_at	25	8	129417653	129417629	25	1	LTR16A2	LTR/ERVL	129417950	129417473	TMEM75	128960591	128959126	GSDMC	130799134	130760442
8906	217623_PM_at	25	16	46736347	46736323	25	1	L1MC5a	LINE/L1	46736356	46736238	ORC6	46723555	46732306	MYLK3	46824319	46740891
8947	1557236_PM_at	25	22	36059576	36059600	25	1	MER4-int	LTR/ERV1	36059345	36059680	APOL6	36044442	36057404	APOL5	36113919	36125530
8939	242812_PM_at	25	6	30260941	30260917	25	1	MIRb	SINE/MIR	30261029	30260851	TRIM26	30181204	30152232	TRIM39	30294256	30311506
8547	1557542_PM_at	25	9	33700683	33700707	25	1	MER74A	LTR/ERVL	33700627	33701016	ANKRD18B	33524392	33573007	PRSS3	33750515	33799230
8615	AFFX-HUMRGE/M10098_5_at	25	21	9827060	9827084	25	1	SSU-rRNA_Hsa	rRNA	9827005	9827581				TPTE	11029719	10906201
9271	1555865_PM_at	25	11	1331614	1331638	25	1	MER41C	LTR/ERV1	1331502	1332023	AC136297.1	1295809	1296033	BRSK2	1411129	1483919
9546	241029_PM_at	25	16	4214419	4214395	25	1	MIR	SINE/MIR	4214447	4214222	ADCY9	4166186	4003388	SRL	4292081	4239375
9553	1557348_PM_at	25	8	32905960	32905984	25	1	L1MDa	LINE/L1	32904953	32906380	NRG1	31496902	32622548	FUT10	33330940	33228342
9587	1559479_PM_at	25	4	25202867	25202891	25	1	L1PB1	LINE/L1	25201909	25203537	PI4K2B	25162263	25280714	ZCCHC4	25314407	25372005
11211	1570300_PM_at	25	3	129658517	129658493	25	1	L1ME3	LINE/L1	129658637	129657962	TMCC1	129612419	129366635	TRH	129693148	129696781
9943	1553043_PM_a_at	25	17	72690541	72690517	25	1	MLT1D	LTR/ERVL-MaLR	72690883	72690407	CD300LF	72709117	72690452	SLC9A3R1	72744791	72765492
9889	1555135_PM_at	25					2	MER11C	LTR/ERVK
11907	1561543_PM_at	25	12	102643202	102643178	25	1	L1M7	LINE/L1	102643653	102642846	PMCH	102591623	102590237	IGF1	102874423	102789645
11866	233105_PM_at	25	11	8697819	8697795	25	1	Charlie1a	DNA/hAT-Charlie	8698031	8697597	TRIM66	8693413	8633584	RPL27A	8703958	8736306
11357	1564107_PM_at	25					2	L1MA8	LINE/L1
11333	1562671_PM_s_at	25	14	93359625	93359649	25	1	LTR54B	LTR/ERV1	93359471	93359883	GOLGA5	93260576	93306308	CHGA	93389425	93401638
11339	215467_PM_x_at	25					2	L1M2	LINE/L1
11338	234753_PM_x_at	25					2	L1PA4	LINE/L1
13030	237822_PM_at	25	12	5328734	5328758	25	1	Tigger13a	DNA/TcMar-Tigger	5328553	5329101	KCNA5	5153085	5155949	NTF3	5541278	5630702
12128	1561461_PM_at	25	20	249330	249354	25	1	MER76	LTR/ERVL	248987	249554	DEFB132	238377	241737	C20orf96	271390	251504
12121	240484_PM_at	25	13	44561434	44561458	25	1	LTR33B	LTR/ERVL	44561395	44561559	LACC1	44453420	44468068	SMIM2	44735393	44717679
12180	1561234_PM_at	25					2	LTR7B	LTR/ERV1
12101	1560932_PM_at	25	2	28607785	28607761	25	1	L3	LINE/CR1	28607877	28607678	BRE	28112808	28561768	FOSL2	28615315	28640179
12850	233602_PM_at	25	18	34814424	34814400	25	1	L1MC4	LINE/L1	34814861	34814095	KIAA1328	34409069	34812135	CELF4	35146000	34823010
12811	215064_PM_at	25	11	121181554	121181578	25	1	MLT1A1	LTR/ERVL-MaLR	121181469	121181668	SC5D	121163162	121179403	SORL1	121322912	121504402
13115	234925_PM_at	25					2	MLT1D	LTR/ERVL-MaLR
14987	1570244_PM_at	25	14	94134617	94134641	25	1	L1M5	LINE/L1	94133554	94134774	COX8C	93813537	93814702	PRIMA1	94254827	94184644
12304	1559595_PM_at	25	12	89405011	89404987	25	1	MLT1D	LTR/ERVL-MaLR	89405297	89404856	KITLG	88974628	88886570	DUSP6	89747048	89741009
12255	1562400_PM_at	25					2	L1MB7	LINE/L1
14390	234602_PM_x_at	25	5	142083869	142083845	25	1	L1MEg	LINE/L1	142084996	142083179	FGF1	142077617	141971743	ARHGAP26	142149949	142608576
16296	232611_PM_at	25	12	100558907	100558882	25	1	LTR22B1	LTR/ERVK	100559239	100558764	UHRF1BP1L	100536626	100422233	ACTR6	100592900	100635643
14842	233791_PM_at	25	1	120078294	120078318	24	1	L1MB8	LINE/L1	120077658	120078860	HSD3B1	120049821	120057681	ZNF697	120190396	120162045
14826	1561707_PM_at	25	22	19538503	19538479	25	1	L1MB7	LINE/L1	19538680	19538375	CLDN5	19515068	19510547	SEPT5	19701987	19712295
14827	237838_PM_at	25	7	54643892	54643868	25	1	LTR16C	LTR/ERVL	54644117	54643702	VSTM2A	54610018	54638773	SEC61G	54827667	54819943
14960	238310_PM_at	25	X	22715036	22715012	25	1	L1MC5a	LINE/L1	22716719	22714627	ZNF645	22291065	22292574	DDX53	23018087	23020204
12939	237235_PM_at	25	16	89321339	89321315	25	1	LTR73	LTR/ERV1	89321622	89321273	ZNF778	89284118	89295363	ANKRD11	89556969	89334038
12908	1562671_PM_s_at	25	14	93359617	93359641	25	1	LTR54B	LTR/ERV1	93359471	93359883	GOLGA5	93260576	93306308	CHGA	93389425	93401638
13933	1563042_PM_at	25	11	68915164	68915140	25	1	MLT1I	LTR/ERVL-MaLR	68915259	68915051	TPCN2	68816365	68858072	MYEOV	69061605	69182494
13976	1556180_PM_at	25	5	180262309	180262333	25	1	MLT2B3	LTR/ERVL	180262165	180262490	MGAT1	180242652	180217541	ZFP62	180288286	180274611
14054	239967_PM_at	25					2	MLT1B	LTR/ERVL-MaLR
9825	1563223_PM_a_at	25	X	100423071	100423095	25	1	L1MB8	LINE/L1	100422987	100423272	CENPI	100353178	100418670	DRP2	100474758	100519486
11453	1557762_PM_at	25	4	144739257	144739233	25	1	L1ME3A	LINE/L1	144739379	144738557	FREM3	144621828	144498455	GYPE	144826716	144792020
10513	1563362_PM_at	25	21	31462174	31462198	25	1	MLT1F2	LTR/ERVL-MaLR	31461860	31462349	GRIK1-AS2	30968360	31003067	CLDN17	31538971	31538241
10494	1557348_PM_at	25	8	32906132	32906156	25	1	L1MDa	LINE/L1	32904953	32906380	NRG1	31496902	32622548	FUT10	33330940	33228342
10831	1558195_PM_at	25	12	52617460	52617484	25	1	HAL1	LINE/L1	52616974	52617525	KRT80	52585784	52562780	KRT7	52626304	52645970
11610	242532_PM_at	25	12	78134686	78134710	25	1	L3	LINE/CR1	78134545	78134797	AC073528.1	77950568	77949297	NAV3	78224685	78606790
15932	1561749_PM_at	25	7	44000550	44000526	25	1	MER51A	LTR/ERV1	44000916	44000412	UBE2D4	43966037	43993166	SPDYE1	44040488	44049721
12481	244336_PM_at	25	1	38825744	38825720	25	1	MLT1D	LTR/ERVL-MaLR	38826107	38825638	POU3F1	38512450	38509523	RRAGC	39325495	39303870
12520	1561856_PM_at	25	6	98432117	98432141	25	1	L1MD2	LINE/L1	98431192	98432303	MMS22L	97731093	97590037	POU3F2	99282580	99286660
12470	1560390_PM_s_at	25					2	MSTA	LTR/ERVL-MaLR
9393	1561572_PM_at	25	5	8881307	8881331	25	1	LTR24C	LTR/ERV1	8881302	8881667	FASTKD3	7869150	7859272	SEMA5A	9546187	9035138
9677	1566768_PM_at	25	3	5314701	5314677	25	1	AluJr4	SINE/Alu	5314871	5314554	EDEM1	5229331	5261642	GRM7	6811688	7783215
9700	236616_PM_at	25	2	113966774	113966798	25	1	L4_B_Mam	LINE/RTE-X	113966551	113966942	PSD4	113914902	113960814	PAX8	114036527	113973574
9710	1556406_PM_at	25					2	MER76	LTR/ERVL
9627	234861_PM_at	25					2	L1MEc	LINE/L1
9614	1557007_PM_a_at	25	11	6386146	6386170	25	1	MLT1C	LTR/ERVL-MaLR	6386116	6386539	PRKCDBP	6341877	6340176	SMPD1	6411655	6416228
10062	234527_PM_at	25					2	MLT1B	LTR/ERVL-MaLR
10064	230581_PM_at	25	8	30047650	30047674	25	1	Tigger13a	DNA/TcMar-Tigger	30047466	30048002	DCTN6	30013813	30041156	RBPMS	30241944	30429778
9989	1560372_PM_at	25	1	219446197	219446221	25	1	L1M4a1	LINE/L1	219446128	219446453	LYPLAL1	219347186	219386207	SLC30A10	220131989	219858769
16411	1568633_PM_a_at	25	18	33760289	33760265	25	1	MLT1J	LTR/ERVL-MaLR	33760371	33759910	ELP2	33709407	33757909	MOCOS	33767482	33852120
16354	216209_PM_at	25	12	126443352	126443329	24	1	MLT1J	LTR/ERVL-MaLR	126443514	126443254	TMEM132B	125671382	126146917	TMEM132C	128751948	129192460
16360	208388_PM_at	25	15	72110100	72110124	25	1	L1ME3	LINE/L1	72110030	72110543	CT62	71407833	71402583	MYO9A	72410918	72114632
14154	1559444_PM_at	25	9	106905395	106905419	25	1	MER70-int	LTR/ERVL	106904901	106905740	SMC2	106856541	106903698	OR13F1	107266455	107267547
10669	228908_PM_s_at	25	21	46716877	46716901	25	1	MER58A	DNA/hAT-Charlie	46716713	46716937	POFUT2	46707813	46683843	COL18A1	46825052	46933634
10623	234753_PM_x_at	25					2	L1PA5	LINE/L1
10904	1569846_PM_at	25					2	MSTB	LTR/ERVL-MaLR
13573	1560717_PM_at	25	15	25730266	25730242	25	1	L1MDb	LINE/L1	25731472	25730145	UBE3A	25684128	25582381	ATP10A	26110317	25922420
12317	1557116_PM_at	25	22	36063940	36063964	25	1	MER4B	LTR/ERV1	36063910	36064450	APOL6	36044442	36057404	APOL5	36113919	36125530
12366	224195_PM_at	25	Y	7678484	7678508	25	1	BSR/Beta	Satellite	7676991	7678532	TBL1Y	6778727	6959724	TSPY4	9175073	9177893
15223	1560385_PM_x_at	25	6	4989655	4989631	25	1	L1MD2	LINE/L1	4990725	4989478	CDYL	4706393	4955785	RPP40	5004297	4994966
10759	239110_PM_s_at	25	10	46952937	46952913	25	1	LTR78	LTR/ERV1	46952992	46952488	PTPN20A	46641045	46549955	SYT15	46971400	46955444
10701	1563112_PM_at	25	9	96199411	96199387	25	1	LTR33	LTR/ERVL	96199446	96199306	C9orf129	96108696	96080481	FAM120AOS	96215874	96208776
15337	1561256_PM_at	25	8	5363856	5363832	25	1	L1ME1	LINE/L1	5364226	5363654	CSMD1	4852494	2792875	MCPH1	6264113	6501144
12024	241537_PM_at	25					2	MIR	SINE/MIR
12660	1563629_PM_a_at	25	16	2711457	2711433	25	1	HERVK13-int	LTR/ERVK	2718374	2711289	PDPK1	2587965	2653189	KCTD5	2732476	2759031
13455	236773_PM_at	25	20	15866685	15866661	25	1	L4_C_Mam	LINE/RTE-X	15866691	15866613	FLRT3	14318262	14303634	KIF16B	16554078	16252749
16490	1556951_PM_at	25	10	29725029	29725053	25	1	MER21C	LTR/ERVL	29724929	29725529	LYZL1	29577990	29607257	SVIL	30025710	29746267
16132	1565928_PM_at	25	9	88639617	88639593	25	1	L2	LINE/L2	88639783	88639159	NAA35	88556061	88637213	GOLM1	88715088	88641061
16180	1569154_PM_a_at	25	22	47078501	47078525	25	1	MER65D	LTR/ERV1	47078430	47078678	GRAMD4	46971909	47075688	CERK	47134158	47080308
16217	1556065_PM_at	25	22	46648441	46648465	25	1	Zaphod	DNA/hAT-Tip100	46647702	46648689	CDPF1	46646576	46639908	PKDREJ	46659219	46651560
18490	215202_PM_at	25	22	24023518	24023494	25	1	L1M2b	LINE/L1	24023853	24023383	C22orf43	23974508	23950639	RGL4	24030323	24041363
18460	1562644_PM_at	25	4	75049465	75049489	25	1	L1ME1	LINE/L1	75049371	75050584	AC093677.1	75024085	75023327	EPGN	75174190	75181024
17479	1568908_PM_at	25					2	ERVL-B4-int	LTR/ERVL
17526	1570266_PM_x_at	25	13	56229658	56229634	24	1	HERVH-int	LTR/ERV1	56229897	56229518	OLFM4	53602894	53626192	PRR20A	57715052	57718073
17574	1565928_PM_at	25	9	88639612	88639588	25	1	L2	LINE/L2	88639783	88639159	NAA35	88556061	88637213	GOLM1	88715088	88641061
17549	AFFX-HUMRGE/M10098_M_at	25	GL000220.1	110171	110195	25	1	SSU-rRNA_Hsa	rRNA	109078	110946
17537	216771_PM_at	25	18	2517725	2517701	25	1	LTR84b	LTR/ERVL	2518249	2517552	ADCYAP1	904944	912173	METTL4	2571508	2537524
18596	224475_PM_at	25	6	153473670	153473694	25	1	LTR18B	LTR/ERVL	153473494	153474098	RGS17	153452384	153331857	AL590867.1	153552455	153668623
17011	237822_PM_at	25	12	5328748	5328772	25	1	Tigger13a	DNA/TcMar-Tigger	5328553	5329101	KCNA5	5153085	5155949	NTF3	5541278	5630702
16976	1560756_PM_at	25	19	58911126	58911102	25	1	MLT1D	LTR/ERVL-MaLR	58911263	58910855	AC012313.1	58907457	58908407	ZNF584	58912871	58929694
20452	232611_PM_at	25	12	100558986	100558962	25	1	LTR22B1	LTR/ERVK	100559239	100558764	UHRF1BP1L	100536626	100422233	ACTR6	100592900	100635643
18761	1555400_PM_at	25					2	MER11C	LTR/ERVK
18040	AFFX-HUMRGE/M10098_M_at	25	16	33963345	33963369	25	1	SSU-rRNA_Hsa	rRNA	33962497	33964361	RP11-812E19.9	33647696	33647044	CTD-2144E22.5	34256507	34257278
17913	234359_PM_at	25	1	1001153	1001129	25	1	LTR13A	LTR/ERVK	1001874	1000925	AGRN	955503	991496	RNF223	1009687	1007126
17979	1562659_PM_at	25	16	85182787	85182811	25	1	L1ME1	LINE/L1	85182511	85183046	FAM92B	85146114	85131965	RP11-680G10.1	85391069	85393055
20525	224667_PM_x_at	25					2	AluSz	SINE/Alu
17148	1560579_PM_s_at	25	1	113392856	113392880	25	1	MIR	SINE/MIR	113392807	113392995	FAM19A3	113263041	113269857	SLC16A1	113499635	113454469
17063	1569604_PM_at	25	1	3833356	3833380	25	1	Kanga1a	DNA/TcMar-Tc2	3833169	3833515	C1orf174	3816857	3805689	AJAP1	4714792	4843850
16867	1555350_PM_at	25	12	42840819	42840843	25	1	LTR22E	LTR/ERVK	42840505	42840958	ZCRB1	42719920	42705880	PRICKLE1	42984157	42852140
16893	1564207_PM_at	25	7	44081932	44081956	25	1	MSTD	LTR/ERVL-MaLR	44081931	44082128	SPDYE1	44040488	44049721	DBNL	44084239	44109055
16855	231046_PM_at	25	5	108063691	108063667	25	1	MIRb	SINE/MIR	108063719	108063526	FBXL17	107717799	107194736	FER	108083523	108532542
19372	208388_PM_at	25	15	72110270	72110294	25	1	L1ME3	LINE/L1	72110030	72110543	CT62	71407833	71402583	MYO9A	72410918	72114632
19271	233912_PM_x_at	25	15	81995757	81995781	25	1	L1PA3	LINE/L1	81995526	81995945	TMC3	81666554	81623558	MEX3B	82338482	82334119
19340	1569808_PM_at	25	2	65436985	65436961	25	1	L1MD2	LINE/L1	65437622	65436683	RAB1A	65357240	65297835	ACTR2	65454887	65498387
19569	234925_PM_at	25	16	86365805	86365781	25	1	MLT1D	LTR/ERVL-MaLR	86365828	86365701	IRF8	85932409	85956215	FOXF1	86544133	86548076
19521	1569307_PM_s_at	25	1	174964738	174964714	25	1	MLT1O	LTR/ERVL-MaLR	174965025	174964626	GPR52	174417212	174418683	CACYBP	174968300	174980851
18119	231046_PM_at	25	5	108063586	108063562	25	1	MIRb	SINE/MIR	108063719	108063526	FBXL17	107717799	107194736	FER	108083523	108532542
18453	224006_PM_at	25	12	74678837	74678813	25	1	MLT2F	LTR/ERVL	74679155	74678731	TRHDE	72481046	73059422	ATXN7L3B	74931551	74935223
19103	235406_PM_x_at	25	5	87583203	87583227	25	1	MLT1D	LTR/ERVL-MaLR	87583077	87583516	TMEM161B	87565293	87485450	MEF2C	88199922	88013975
21172	1559777_PM_at	25	4	185766252	185766228	25	1	LTR16B2	LTR/ERVL	185766461	185766147	RP11-701P16.2	185734773	185742443	HELT	185939995	185941958
21180	1557008_PM_at	25	5	24835947	24835923	25	1	MER61A	LTR/ERV1	24836021	24835685	CDH10	24645087	24487209	CDH9	27121257	26880709
18904	1563985_PM_at	25	19	47384662	47384638	25	1	Tigger1	DNA/TcMar-Tigger	47385382	47384496	AP2S1	47354249	47341393	ARHGAP35	47421933	47508334
20304	1560819_PM_a_at	25	12	127220182	127220158	25	1	Charlie1b	DNA/hAT-Charlie	127220230	127220043	TMEM132B	125671382	126146917	TMEM132C	128751948	129192460
21665	215202_PM_at	25	22	24023099	24023075	25	1	AluSx	SINE/Alu	24023348	24023034	C22orf43	23974508	23950639	RGL4	24030323	24041363
21658	233912_PM_x_at	25					2	L1PA8	LINE/L1
19797	1557665_PM_at	25	11	67461562	67461538	25	1	HERVIP10F-int	LTR/ERV1	67463058	67461005	ALDH3B2	67448671	67429633	UNC93B1	67772452	67758575
20968	233935_PM_at	25					2	LTR6A	LTR/ERV1
20774	233912_PM_x_at	25	9	85711741	85711717	25	1	L1PA4	LINE/L1	85712257	85711546	RASEF	85678092	85594500	FRMD3	86153461	85857905
20692	234917_PM_at	25	10	99484571	99484595	25	1	MIRb	SINE/MIR	99484543	99484630	MARVELD1	99472930	99477907	ZFYVE27	99496878	99520664
19236	1562400_PM_at	25	11	20688166	20688142	25	1	L1MB8	LINE/L1	20688372	20687402	SLC6A5	20620946	20680831	NELL1	20691117	21597227
21575	242812_PM_at	25	6	30261085	30261061	25	1	L3	LINE/CR1	30261312	30261046	TRIM26	30181204	30152232	TRIM39	30294256	30311506
21896	1557008_PM_at	25	5	24835948	24835924	25	1	MER61A	LTR/ERV1	24836021	24835685	CDH10	24645087	24487209	CDH9	27121257	26880709
21065	1568932_PM_at	25					2	L1MD2	LINE/L1
21027	234753_PM_x_at	25					2	L1PA6	LINE/L1
21393	1561309_PM_x_at	25					2	MER4E1	LTR/ERV1
22402	1563660_PM_at	25	3	163474864	163474888	25	1	L1M1	LINE/L1	163473832	163476728	OTOL1	161214596	161221730	SI	164796283	164696686
22133	1556951_PM_at	25	10	29725215	29725239	25	1	MER21C	LTR/ERVL	29724929	29725529	LYZL1	29577990	29607257	SVIL	30025710	29746267
22106	233438_PM_at	25					2	L1ME4b	LINE/L1
23183	207063_PM_at	25	Y	21034573	21034549	25	1	MLT1A0	LTR/ERVL-MaLR	21034772	21034429	HSFY2	20935621	20893326	AC009977.1	21738068	21737895
23186	1563681_PM_at	25	10	22509593	22509617	25	1	HERV16-int	LTR/ERVL	22509497	22509826	EBLN1	22498950	22497743	COMMD3	22604903	22609235
21738	1553204_PM_at	25	20	61142254	61142230	25	1	L1MD	LINE/L1	61142272	61142196	GATA5	61051026	61038553	C20orf166	61147660	61167971
23036	1556954_PM_at	25	16	52307067	52307091	25	1	MER21C	LTR/ERVL	52306472	52307270	C16orf97	52112386	52039399	TOX3	52581714	52471917
23377	217623_PM_at	25	16	46736323	46736299	25	1	L1MC5a	LINE/L1	46736356	46736238	ORC6	46723555	46732306	MYLK3	46824319	46740891
23331	234119_PM_at	25	18	29881392	29881416	25	1	MER101	LTR/ERV1	29881355	29881801	MEP1B	29765032	29800367	KLHL14	30353025	30252634
22586	217623_PM_at	25	16	46736316	46736292	25	1	L1MC5a	LINE/L1	46736356	46736238	ORC6	46723555	46732306	MYLK3	46824319	46740891
22655	220204_PM_s_at	25	1	39994782	39994806	25	1	MIRb	SINE/MIR	39994694	39994858	BMP8A	39957318	39991607	PABPC4	40042462	40026488
22227	1562581_PM_at	25	14	21074978	21075002	25	1	HERVL18-int	LTR/ERVL	21073927	21075144	RNASE12	21058982	21058352	OR6S1	21109850	21108855
22238	233325_PM_at	25	9	99075879	99075855	25	1	MER77B	LTR/ERVL	99076015	99075373	HSD17B3	99064434	98997588	SLC35D2	99145992	99082988
22181	1557898_PM_at	25	6	25245466	25245442	25	1	L1MEg2	LINE/L1	25246117	25245060	FAM65B	25042238	24797601	LRRC16A	25279306	25620758
22830	217446_PM_x_at	25					2	AluSq2	SINE/Alu
22840	240921_PM_at	25	3	13169235	13169211	25	1	L1MEc	LINE/L1	13170084	13168955	IQSEC1	13114617	12938719	NUP210	13461809	13357737
22821	231215_PM_at	25	19	37979157	37979181	25	1	L1ME3Cz	LINE/L1	37978793	37979535	ZNF570	37958487	37976260	ZNF793	37997841	38039664
23453	215738_PM_at	25					2	MLT1D	LTR/ERVL-MaLR
25832	235124_PM_at	25	15	44826899	44826875	25	1	MLT2D	LTR/ERVL	44827052	44826660	CTDSPL2	44719432	44821236	EIF3J	44829255	44855227
24113	1564259_PM_at	25	7	95349856	95349880	25	1	LTR33C	LTR/ERVL	95349536	95350054	PDK4	95225803	95212811	DYNC1I1	95401866	95739634
24134	1562862_PM_at	25	22	44209671	44209695	25	1	Charlie1b	DNA/hAT-Charlie	44209473	44209940	EFCAB6	44208217	43924624	SULT4A1	44258398	44220389
26604	239391_PM_at	25	9	96206260	96206236	25	1	L1MEf	LINE/L1	96206306	96205807	C9orf129	96108696	96080481	FAM120AOS	96215874	96208776
26621	1568794_PM_at	25	1	112541383	112541407	25	1	MLT1J2	LTR/ERVL-MaLR	112541114	112541520	KCND3	112531777	112313284	CTTNBP2NL	112938803	113003786
26009	1561069_PM_at	25	10	107923244	107923268	25	1	L1M4b	LINE/L1	107921331	107923791	SORCS3	106400859	107024993	SORCS1	108924292	108333421
26027	242812_PM_at	25	6	30260930	30260906	25	1	MIRb	SINE/MIR	30261029	30260851	TRIM26	30181204	30152232	TRIM39	30294256	30311506
23859	1562683_PM_a_at	25	4	13528447	13528423	25	1	MIR	SINE/MIR	13528566	13528363	RAB28	13485989	13362978	NKX3-2	13546674	13542454
23849	237518_PM_at	25	16	74359619	74359595	25	1	L1MEi	LINE/L1	74360121	74359549	PSMD7	74330673	74340186	NPIPL2	74411776	74425978
23792	224006_PM_at	25					2	THE1B	LTR/ERVL-MaLR
24351	1564909_PM_at	25	X	125249184	125249208	25	1	MLT1E1A	LTR/ERVL-MaLR	125248760	125249354	TENM1	124097666	123509753	DCAF12L2	125300080	125298337
24292	1561415_PM_at	25					2	L1MC1	LINE/L1
24293	1561417_PM_x_at	25					2	L1MC1	LINE/L1
24295	237880_PM_at	25	2	12006268	12006292	25	1	LTR16A1	LTR/ERVL	12006070	12006453	LPIN1	11817721	11967535	TRIB2	12857015	12882860
26500	236574_PM_at	25	19	52898907	52898883	25	1	MER70A	LTR/ERVL	52899182	52898733	ZNF880	52873170	52889048	ZNF528	52901102	52921665
26460	AFFX-HUMRGE/M10098_M_at	25					2	SSU-rRNA_Hsa	rRNA
25782	1559471_PM_s_at	25	21	24733568	24733544	25	1	THE1C	LTR/ERVL-MaLR	24733747	24733372	NCAM2	22370633	22915650	MRPL39	26979829	26957968
25706	1563934_PM_at	25	9	129565570	129565546	25	1	MLT1J	LTR/ERVL-MaLR	129565672	129565480	LMX1B	129376722	129463311	ZBTB43	129567285	129600489
25707	242466_PM_at	25	17	17346813	17346789	25	1	MLT1K	LTR/ERVL-MaLR	17346860	17346652	NT5M	17206649	17250977	MED9	17380300	17396540
24643	1560081_PM_at	25					2	MER11C	LTR/ERVK
25260	1569892_PM_at	25	2	21322952	21322928	25	1	L1MB8	LINE/L1	21323355	21322784	APOB	21266945	21224301	TDRD15	21346789	21366144
25285	216209_PM_at	25	12	126443397	126443373	25	1	MLT1J	LTR/ERVL-MaLR	126443514	126443254	TMEM132B	125671382	126146917	TMEM132C	128751948	129192460
25330	234274_PM_at	25					2	LTR12C	LTR/ERV1
25307	232662_PM_x_at	25					2	MER39B	LTR/ERV1
24503	242208_PM_at	25	10	43011954	43011930	25	1	L1MC4a	LINE/L1	43012113	43011733	AL133216.1	38717074	38736820	ZNF33B	43134016	43069633
24501	238184_PM_at	25	4	135560766	135560790	25	1	BLACKJACK	DNA/hAT-Blackjack	135560476	135561707	PABPC4L	135122903	135117488	PCDH18	138453648	138440072
25104	1556117_PM_at	25	20	43289429	43289405	25	1	MSTD	LTR/ERVL-MaLR	43289810	43289389	ADA	43280874	43248163	WISP2	43343485	43357150
25101	233354_PM_at	25	19	9634090	9634066	25	1	MLT1B	LTR/ERVL-MaLR	9634248	9633850	ZNF560	9609283	9577183	ZNF426	9649303	9638667
25055	1558195_PM_at	25	12	52617431	52617455	25	1	HAL1	LINE/L1	52616974	52617525	KRT80	52585784	52562780	KRT7	52626304	52645970
26302	241149_PM_at	25	16	87748938	87748914	25	1	L1MC3	LINE/L1	87749403	87748874	FLJ00104	87739290	87731749	SLC7A5	87903094	87863629
26719	233359_PM_at	25	17	75978300	75978324	25	1	MLT1A0	LTR/ERVL-MaLR	75977987	75978347	FLJ45079	75878659	75875109	TNRC6C	76000249	76104916
26931	219712_PM_s_at	25	17	3511839	3511815	25	1	Tigger7	DNA/TcMar-Tigger	3511992	3511533	TRPV1	3500392	3468738	CTNS	3539762	3564836
26409	220893_PM_at	25	5	60506557	60506533	25	1	HAL1M8	LINE/L1	60507062	60506297	SMIM15	60458301	60453536	ZSWIM6	60628100	60841997
26352	1562803_PM_at	25	9	114365492	114365468	25	1	LTR26	LTR/ERV1	114365632	114365052	PTGR1	114362135	114312002	DNAJC25	114393632	114432508
25559	237235_PM_at	25	16	89321360	89321336	25	1	LTR73	LTR/ERV1	89321622	89321273	ZNF778	89284118	89295363	ANKRD11	89556969	89334038
25476	237237_PM_at	25	7	95027315	95027339	25	1	L2a	LINE/L2	95027281	95027395	PON3	95025680	94989256	PON2	95064510	95034175
27088	1561384_PM_a_at	25					2	MER61A	LTR/ERV1
28367	243419_PM_at	25	2	91817395	91817419	25	1	MLT1L	LTR/ERVL-MaLR	91817384	91817698	RP11-685N3.1	90538397	90537839	TEKT4	95537178	95542574
27459	1557236_PM_at	25					2	MER4-int	LTR/ERV1
27629	1555893_PM_at	25	8	87345797	87345773	25	1	HSMAR2	DNA/TcMar-Mariner	87346972	87345701	SLC7A13	87333375	87226281	WWP1	87354967	87490649
25591	217446_PM_x_at	25	20	62112198	62112222	25	1	AluSx3	SINE/Alu	62111946	62112238	KCNQ2	62103993	62037542	EEF1A2	62130505	62119366
24787	1561323_PM_at	25					2	MLT1C	LTR/ERVL-MaLR
27727	240222_PM_at	25					2	L1MA5A	LINE/L1
27398	237744_PM_at	25	1	1068053	1068029	25	1	MLT1B	LTR/ERVL-MaLR	1068366	1068013	C1orf159	1051741	1017198	TTLL10	1109264	1133315
28057	241536_PM_at	25	3	151266921	151266897	25	1	HAL1	LINE/L1	151267051	151266357	IGSF10	151176497	151143172	AADACL2	151451704	151479127
28105	236336_PM_at	25	2	74376771	74376795	25	1	MLT1K	LTR/ERVL-MaLR	74376705	74376876	BOLA3	74375121	74362525	MOB1A	74406025	74382165
28063	240861_PM_at	25	4	11432718	11432742	25	1	L2c	LINE/L2	11432545	11432781	HS3ST1	11431389	11394774	RAB28	13485989	13362978
28116	1558397_PM_at	25	17	62397089	62397065	25	1	MER50	LTR/ERV1	62397370	62396650	TEX2	62340661	62224587	MILR1	62461569	62464760
28287	1561436_PM_at	25	17	60913303	60913327	25	1	L1MD1	LINE/L1	60913184	60913754	MARCH10	60885705	60778675	TANC2	61086917	61505060
28286	1557301_PM_a_at	25	17	38086180	38086204	25	1	L1MC5	LINE/L1	38085849	38086260	ORMDL3	38083854	38077294	LRRC3C	38097727	38101000
27951	1560169_PM_at	25	9	71567933	71567909	25	1	L1MEj	LINE/L1	71568449	71567777	FAM122A	71394964	71398609	PRKACG	71629039	71627469
27569	1559479_PM_at	25	1	195418903	195418927	24	1	L1PB1	LINE/L1	195414828	195419531	B3GALT2	193155784	193148175	KCNT2	196577541	196194909
29002	1561912_PM_at	25	10	85233942	85233966	25	1	L1MC3	LINE/L1	85233934	85234084	NRG3	83635070	84746935	GHITM	85899196	85913001
29546	239632_PM_at	25	X	70395028	70395052	25	1	L3	LINE/CR1	70395014	70395099	NLGN3	70364681	70391051	GJB1	70435044	70445366
28890	1562812_PM_at	25	10	44125618	44125642	25	1	MLT1E1	LTR/ERVL-MaLR	44125380	44125892	ZNF485	44101855	44113351	ZNF32	44144304	44139307
29409	1558660_PM_at	25	10	4452375	4452399	25	1	MLT2A2	LTR/ERVL	4452227	4452736	KLF6	3827473	3818188	AKR1E2	4828821	4890254
29320	1561856_PM_at	25	6	98431749	98431773	25	1	L1MD2	LINE/L1	98431192	98432303	MMS22L	97731093	97590037	POU3F2	99282580	99286660
29277	1568643_PM_a_at	25	5	133844811	133844835	25	1	L2c	LINE/L2	133844665	133844895	CDKN2AIPNL	133747589	133737778	PHF15	133860003	133918918
29686	220204_PM_s_at	25	1	39994750	39994774	25	1	MIRb	SINE/MIR	39994694	39994858	BMP8A	39957318	39991607	PABPC4	40042462	40026488
29632	1561234_PM_at	25	20	4640367	4640391	25	1	L1MB8	LINE/L1	4639748	4640421	ADRA1D	4229721	4201329	PRNP	4666882	4682236
30221	1560081_PM_at	25					2	MER11C	LTR/ERVK
30235	239698_PM_at	25	17	19800303	19800279	25	1	Kanga2_a	DNA/TcMar-Tc2	19800414	19799861	ULK2	19771249	19674142	AKAP10	19881656	19807615
30274	241853_PM_at	25	1	100728513	100728489	25	1	L1MB7	LINE/L1	100728962	100728269	DBT	100715390	100659736	RTCA	100731763	100758325
30391	215972_PM_at	25	5	59821691	59821715	25	1	MIR3	SINE/MIR	59821675	59821723	FKSG52	59726565	59726939	DEPDC1B	59996017	59892739
29983	232611_PM_at	25	12	100558891	100558867	25	1	LTR22B1	LTR/ERVK	100559239	100558764	UHRF1BP1L	100536626	100422233	ACTR6	100592900	100635643
29986	216106_PM_at	25	15	81283659	81283635	25	1	MLT1J	LTR/ERVL-MaLR	81283676	81283277	MESDC2	81282219	81239667	MESDC1	81293295	81296342
30027	1562048_PM_at	25	3	101716266	101716290	25	1	MLT1D	LTR/ERVL-MaLR	101716058	101716443	NFKBIZ	101546835	101579866	ZPLD1	101818088	102198685
29869	1560818_PM_at	25	12	127220408	127220384	25	1	LTR46	LTR/ERV1	127220725	127220306	TMEM132B	125671382	126146917	TMEM132C	128751948	129192460
29918	1562733_PM_at	25	9	98782526	98782502	25	1	THE1D	LTR/ERVL-MaLR	98782617	98782473	ERCC6L2	98637983	98776842	HSD17B3	99064434	98997588
29945	1555351_PM_s_at	25	12	42840560	42840584	25	1	LTR22E	LTR/ERVK	42840505	42840958	ZCRB1	42719920	42705880	PRICKLE1	42984157	42852140
30062	221174_PM_at	25	10	92455837	92455813	25	1	Tigger3c	DNA/TcMar-Tigger	92455953	92455717	KIF20B	91461367	91534700	HTR7	92617671	92500578
30088	1562431_PM_x_at	25	14	103728371	103728347	25	1	L1MA4	LINE/L1	103728973	103728091	TNFAIP2	103589779	103603776	EIF5	103799881	103811362
30596	229531_PM_at	25	X	103364340	103364316	25	1	MIR	SINE/MIR	103364343	103364236	ZCCHC18	103356822	103360533	FAM199X	103411301	103440583
30559	1555743_PM_s_at	25	Y	23204182	23204158	25	1	HERVH-int	LTR/ERV1	23206630	23201906	RPS4Y2	22918050	22942918	CYorf17	23548246	23544840
31073	1561720_PM_at	25	17	73652768	73652744	25	1	L1M2	LINE/L1	73652814	73652466	SMIM6	73642323	73644057	SAP30BP	73663196	73704142
30729	237631_PM_at	25	11	102424628	102424604	25	1	MLT1F2	LTR/ERVL-MaLR	102424943	102424371	MMP7	102401484	102391239	MMP20	102496063	102447566
30746	1563065_PM_at	25	17	78427950	78427926	24	1	L2c	LINE/L2	78428250	78427763	ENDOV	78388965	78411886	NPTX1	78451643	78440948
32442	1563681_PM_at	25	10	22509851	22509875	25	1	AluJr	SINE/Alu	22509834	22510059	EBLN1	22498950	22497743	COMMD3	22604903	22609235
33466	231254_PM_at	25					2	MER51C	LTR/ERV1
30896	235291_PM_s_at	25	5	42985568	42985544	25	1	LTR26	LTR/ERV1	42985951	42985432	SEPP1	42887494	42799982	ANXA2R	43043272	43039335
31996	1560260_PM_at	25	5	173008124	173008148	25	1	MIR	SINE/MIR	173008082	173008282	STC2	172756506	172741716	BOD1	173043663	173034517
31629	1559870_PM_at	25					2	MER66B	LTR/ERV1
34354	1563821_PM_at	25	10	86054244	86054268	25	1	MLT1A0	LTR/ERVL-MaLR	86054099	86054455	RGR	86004809	86019716	CCSER2	86088342	86278273
34290	233354_PM_at	25	19	9634218	9634194	25	1	MLT1B	LTR/ERVL-MaLR	9634248	9633850	ZNF560	9609283	9577183	ZNF426	9649303	9638667
34271	234555_PM_at	25	8	144935683	144935707	25	1	L1MEf	LINE/L1	144935419	144936147	NRBP2	144924200	144915764	EPPK1	144952632	144939497
32279	1559939_PM_at	25	2	65952712	65952736	25	1	MER21C	LTR/ERVL	65952525	65953256	SPRED2	65659771	65537985	MEIS1	66660584	66801001
32291	1555014_PM_x_at	25	12	122514654	122514678	25	1	AluJb	SINE/Alu	122514402	122514706	BCL7A	122457328	122499948	MLXIP	122516628	122629266
33199	217446_PM_x_at	25					2	AluSq2	SINE/Alu
30787	215423_PM_at	25	5	10439982	10440006	25	1	L2a	LINE/L2	10439734	10440343	MARCH6	10353815	10435491	ROPN1L	10441636	10472141
32941	222312_PM_s_at	25	1	85618396	85618372	25	1	L2a	LINE/L2	85618538	85618300	MCOLN3	85514182	85483765	SYDE2	85666729	85622556
32958	1559940_PM_s_at	25	2	65952782	65952806	25	1	MER21C	LTR/ERVL	65952525	65953256	SPRED2	65659771	65537985	MEIS1	66660584	66801001
32982	1554887_PM_at	25	7	100953831	100953855	25	1	L1M2	LINE/L1	100953508	100954205	FIS1	100895597	100882739	RABL5	100965104	100956975
31722	243941_PM_at	25	15	102342380	102342404	25	1	MLT1H	LTR/ERVL-MaLR	102342129	102342589	RP11-89K11.1	102285913	102277302	OR4F6	102345902	102346876
33359	1562733_PM_at	25	9	98782515	98782491	25	1	THE1D	LTR/ERVL-MaLR	98782617	98782473	ERCC6L2	98637983	98776842	HSD17B3	99064434	98997588
32788	1562902_PM_at	25	2	68588423	68588399	25	1	LTR37A	LTR/ERV1	68588725	68588300	CNRIP1	68547183	68511303	PLEK	68592305	68624585
32809	1557542_PM_at	25	7	142408827	142408851	25	1	MER74A	LTR/ERVL	142408618	142409008	MTRNR2L6	142374104	142375550	PRSS1	142457319	142460923
32746	234588_PM_at	25	4	164857330	164857306	25	1	Tigger1	DNA/TcMar-Tigger	164857585	164856959	MARCH1	165305202	164445450	TRIM61	165898820	165875598
33325	1565723_PM_at	25	17	7771076	7771052	25	1	L2c	LINE/L2	7771691	7770950	CYB5D1	7761064	7765600	CHD3	7788124	7816078
32384	230928_PM_at	25	3	26758614	26758638	25	1	MER5B	DNA/hAT-Charlie	26758521	26758661	LRRC3B	26664297	26752267	NEK10	27410951	27151576
34006	1559479_PM_at	25	4	25202896	25202920	24	1	L1PB1	LINE/L1	25201909	25203537	PI4K2B	25162263	25280714	ZCCHC4	25314407	25372005
31400	234274_PM_at	25					2	LTR12C	LTR/ERV1
31477	1569841_PM_x_at	25					2	AluJo	SINE/Alu
33638	1554659_PM_at	25	12	110807879	110807855	25	1	L1MB3	LINE/L1	110808253	110807719	ATP2A2	110718561	110788898	ANAPC7	110841535	110810705
33569	232191_PM_at	25	21	44337040	44337016	25	1	MER48	LTR/ERV1	44337223	44336852	NDUFV3	44299754	44329783	PKNOX1	44394620	44454172
32521	234251_PM_at	25	19	12559733	12559709	24	1	L1M1	LINE/L1	12560966	12559596	ZNF443	12551926	12540521	ZNF709	12662288	12571998
31376	237883_PM_at	25	20	39325741	39325717	25	1	L2c	LINE/L2	39325935	39325675	MAFB	39317880	39314488	TOP1	39657458	39753127
34391	214712_PM_at	25					2	MER101-int	LTR/ERV1
34356	243436_PM_at	25	13	85686075	85686051	25	1	Charlie2a	DNA/hAT-Charlie	85686308	85685430	SLITRK1	84456528	84451344	SLITRK6	86373623	86366925
34389	1561400_PM_at	25	17	42723971	42723947	25	1	MER5A	DNA/hAT-Charlie	42724062	42723882	FZD2	42634925	42636907	C17orf104	42733762	42767676
34923	240901_PM_at	25	X	49652501	49652525	25	1	L1MEd	LINE/L1	49652028	49652748	USP27X	49644470	49647166	CLCN5	49687225	49863892
35460	220452_PM_x_at	25					2	LTR5A	LTR/ERVK
35461	1560756_PM_at	25	19	58910941	58910917	25	1	MLT1D	LTR/ERVL-MaLR	58911263	58910855	AC012313.1	58907457	58908407	ZNF584	58912871	58929694
35770	1555865_PM_at	25	11	1331628	1331652	25	1	MER41C	LTR/ERV1	1331502	1332023	AC136297.1	1295809	1296033	BRSK2	1411129	1483919
34488	234565_PM_x_at	25					2	AluSx	SINE/Alu
34503	1566749_PM_at	25	2	4148163	4148139	25	1	L1MEf	LINE/L1	4149139	4147933	DCDC2C	3751453	3836122	SOX11	5832799	5841516
35810	237506_PM_at	25	2	120446409	120446433	25	1	LTR16B	LTR/ERVL	120446382	120446792	TMEM177	120436743	120444083	PTPN4	120517207	120741394
35046	224098_PM_at	25					2	L1PA5	LINE/L1
34805	244088_PM_at	25	21	27589320	27589344	25	1	MIRc	SINE/MIR	27589272	27589389	APP	27543446	27252861	CYYR1	27945603	27838528
34845	230809_PM_at	25	5	140632390	140632414	25	1	LTR84a	LTR/ERVL	140632297	140632666	PCDHB15	140625147	140627799	SLC25A2	140683612	140682196
34813	234445_PM_at	25					2	L1MA4A	LINE/L1
35989	216771_PM_at	25	18	2517758	2517734	25	1	LTR84b	LTR/ERVL	2518249	2517552	ADCYAP1	904944	912173	METTL4	2571508	2537524
35615	1556798_PM_a_at	25	2	7052766	7052742	25	1	MLT2B2	LTR/ERVL	7052781	7052742	RSAD2	7005937	7038370	RNF144A	7057523	7208417
35617	1561488_PM_at	25	6	110800501	110800525	25	1	MSTB	LTR/ERVL-MaLR	110800274	110800685	SLC22A16	110797844	110745890	CDK19	111137161	110931181
35681	234425_PM_at	25					2	L1PBa1	LINE/L1
35640	216527_PM_at	25					2	AluSz6	SINE/Alu
35146	1560372_PM_at	25	1	219446191	219446215	25	1	L1M4a1	LINE/L1	219446128	219446453	LYPLAL1	219347186	219386207	SLC30A10	220131989	219858769
32177	244308_PM_at	25	10	46953176	46953200	25	1	LTR33B	LTR/ERVL	46953077	46953260	PTPN20A	46641045	46549955	SYT15	46971400	46955444
32114	241190_PM_at	25	12	41468663	41468687	25	1	MIRb	SINE/MIR	41468597	41468718	CNTN1	41086244	41466220	PDZRN4	41582250	41968392
36872	1561450_PM_at	25	7	36139691	36139715	25	1	L1MD2	LINE/L1	36138216	36140018	PP13004	36118694	36125346	EEPD1	36192758	36341152
36892	233958_PM_at	25	3	81148747	81148771	25	1	AluJr4	SINE/Alu	81148683	81148975	ROBO1	79816965	78646390	GBE1	81811312	81538850
36127	1558950_PM_at	25	11	38521573	38521597	25	1	MLT1A0	LTR/ERVL-MaLR	38521406	38521778	C11orf74	36616051	36694823	LRRC4C	41481323	40135753
36048	1568887_PM_at	25	1	246848320	246848344	25	1	LTR7C	LTR/ERV1	246847970	246848415	CNST	246729746	246831886	SCCPDH	246887349	246931439
36461	241149_PM_at	25	16	87749167	87749143	25	1	L1MC3	LINE/L1	87749403	87748874	FLJ00104	87739290	87731749	SLC7A5	87903094	87863629
36497	237932_PM_at	25	X	113119792	113119768	25	1	L1MC3	LINE/L1	113121389	113119528	AMOT	112084043	112017731	HTR2C	113818551	114144624
36363	230834_PM_at	25	3	197396238	197396214	25	1	L1MD3	LINE/L1	197396701	197395930	BDH1	197300194	197236654	KIAA0226	197476598	197398264
37406	239753_PM_at	25	8	146221962	146221938	25	1	L1MD2	LINE/L1	146222532	146221925	ZNF16	146176274	146155744	C8orf33	146277764	146281416
37304	236486_PM_at	25	17	80235625	80235649	25	1	MLT1A1	LTR/ERVL-MaLR	80235408	80235783	AC132872.2	80214131	80216080	CD7	80275478	80272744
37079	1569755_PM_at	25					2	L1PA15	LINE/L1
37958	1569579_PM_at	25	12	56806256	56806232	25	1	MER52A	LTR/ERV1	56807427	56805975	APOF	56756607	56754353	TIMELESS	56843187	56810903
37746	1556166_PM_x_at	25					2	LTR1A2	LTR/ERV1
37776	1560621_PM_at	25	18	43272133	43272157	25	1	L1PA13	LINE/L1	43271720	43274114	SLC14A2	42792960	43263072	SLC14A1	43304092	43332485
37765	1556033_PM_at	25	1	143718152	143718128	25	1	MER66-int	LTR/ERV1	143718360	143718012	FCGR1B	120935937	120926979	PPIAL4G	143767881	143767144
37589	216813_PM_at	25	7	130729714	130729690	25	1	L1ME1	LINE/L1	130730045	130729581	KLF14	130418888	130417401	MKLN1	130794855	131181395
37658	229613_PM_at	25	16	50682786	50682810	25	1	MLT1J	LTR/ERVL-MaLR	50682514	50682947	NKD1	50582241	50670647	SNX20	50715264	50700211
37612	1566557_PM_at	25	17	79003062	79003038	25	1	L1MC3	LINE/L1	79003089	79002840	AC127496.1	78977135	78978932	BAIAP2	79008948	79091232
37606	1561917_PM_at	25	12	98981260	98981284	25	1	MLT2F	LTR/ERVL	98980936	98981513	TMPO	98909290	98944157	SLC25A3	98987369	98995946
38011	1562908_PM_at	25	1	73256802	73256826	25	1	LTR52	LTR/ERVL	73256666	73257048	NEGR1	72748417	71868625	LRRIQ3	74663871	74491699
38123	1558185_PM_at	25	12	92876925	92876949	25	1	MLT1B	LTR/ERVL-MaLR	92876709	92877090	CLLU1	92815307	92824778	C12orf74	93096619	93102325
38422	1568640_PM_at	25	2	70275994	70275970	25	1	MLT1C	LTR/ERVL-MaLR	70276160	70275776	ASPRV1	70189397	70187226	PCBP1	70314585	70316332
38444	1570452_PM_at	25	6	127206611	127206587	25	1	BLACKJACK	DNA/hAT-Blackjack	127206747	127206357	CENPW	126661320	126670021	RSPO3	127439749	127518910
38880	1560527_PM_at	25	7	102629054	102629078	25	1	LTR101_Mam	LTR/ERVL	102628826	102629122	LRRC17	102553438	102585396	ARMC10	102715328	102740205
39034	1562269_PM_at	25	4	146973906	146973882	25	1	LTR16E1	LTR/ERVL	146974052	146973716	ZNF827	146859787	146678779	LSM6	147096837	147121152
39047	1562812_PM_at	25	10	44125446	44125470	25	1	MLT1E1	LTR/ERVL-MaLR	44125380	44125892	ZNF485	44101855	44113351	ZNF32	44144304	44139307
38614	235064_PM_s_at	25	20	5844372	5844396	25	1	LTR16A2	LTR/ERVL	5844162	5844600	C20orf196	5731039	5844558	CHGB	5892076	5906007
39265	1557116_PM_at	25	22	36063954	36063978	25	1	MER4B	LTR/ERV1	36063910	36064450	APOL6	36044442	36057404	APOL5	36113919	36125530
39261	1569810_PM_at	25	6	166150965	166150989	25	1	L1M3e	LINE/L1	166150047	166151484	PDE10A	166075588	165740776	SDIM1	166309725	166307330
39290	1564039_PM_at	25	6	28393410	28393386	25	1	Tigger1	DNA/TcMar-Tigger	28394539	28393383	ZSCAN12	28367511	28346732	ZSCAN23	28411279	28399707
39217	236982_PM_at	25	21	46295398	46295422	25	1	ERV24B_Prim-int	LTR/ERV1	46295369	46296037	PTTG1IP	46293752	46269500	ITGB2	46351904	46305868
38370	232944_PM_at	25	15	72026898	72026922	25	1	L1MC1	LINE/L1	72026574	72027171	CT62	71407833	71402583	MYO9A	72410918	72114632
38380	206519_PM_x_at	25	19	52021051	52021027	25	1	L1MEg	LINE/L1	52021582	52020670	SIGLEC12	52005043	51994611	SIGLEC6	52035110	52022779
38310	240892_PM_at	25	3	46958309	46958285	25	1	L1MD2	LINE/L1	46958328	46958267	AC109583.1	46930171	46927699	CCDC12	47023500	46963216
40027	1563867_PM_at	25	11	58701321	58701297	25	1	L1M3e	LINE/L1	58703094	58700976	AP001652.1	58672897	58676071	FAM111B	58874658	58894883
40020	234555_PM_at	25	8	144935746	144935770	24	1	L1MEf	LINE/L1	144935419	144936147	NRBP2	144924200	144915764	EPPK1	144952632	144939497
40077	215978_PM_x_at	25					2	AluY	SINE/Alu
38572	1562644_PM_at	25	4	75049444	75049468	25	1	L1ME1	LINE/L1	75049371	75050584	AC093677.1	75024085	75023327	EPGN	75174190	75181024
38573	221117_PM_at	25	4	69625593	69625569	25	1	L1P4a	LINE/L1	69626106	69625172	UGT2B15	69536346	69512348	UGT2B10	69681711	69696914
38911	1560178_PM_at	25	19	7699716	7699692	25	1	MLT1C	LTR/ERVL-MaLR	7699805	7699575	PCP2	7698634	7696497	STXBP2	7701767	7712759
38988	229613_PM_at	25	16	50682851	50682875	25	1	MLT1J	LTR/ERVL-MaLR	50682514	50682947	NKD1	50582241	50670647	SNX20	50715264	50700211
38967	243902_PM_at	25	1	145045617	145045641	25	1	MLT1H1-int	LTR/ERVL-MaLR	145045357	145045803	AL590452.1	144989309	144991365	SEC22B	145096220	145116922
40207	1561995_PM_at	25	5	42109648	42109672	25	1	LTR22B	LTR/ERVK	42109200	42109687	FBXO4	41925356	41941845	GHR	42423879	42721979
39165	234434_PM_at	25	16	8349331	8349355	25	1	MLT1L	LTR/ERVL-MaLR	8349306	8349815	RBFOX1	6069095	7763340	TMEM114	8622304	8619502
39813	237556_PM_at	25	16	29138581	29138605	25	1	L1M5	LINE/L1	29138419	29138749	CTB-134H23.2	29049923	29064047	BOLA2B	30205627	29454551
40302	1560621_PM_at	25	18	43272010	43272034	25	1	L1PA13	LINE/L1	43271720	43274114	SLC14A2	42792960	43263072	SLC14A1	43304092	43332485
40290	240921_PM_at	25	3	13169192	13169168	25	1	L1MEc	LINE/L1	13170084	13168955	IQSEC1	13114617	12938719	NUP210	13461809	13357737
41100	1561850_PM_at	25	8	144089398	144089374	25	1	L1PA13	LINE/L1	144090697	144086735	CYP11B2	143999259	143991975	LY6E	144099399	144105249
41047	234571_PM_at	25					2	L1PA13	LINE/L1
41041	1555846_PM_a_at	25	3	44533817	44533793	24	1	MER70-int	LTR/ERVL	44534235	44533659	ZNF445	44519162	44481262	ZNF852	44552128	44540462
41695	207550_PM_at	25	1	43819645	43819669	25	1	MIR	SINE/MIR	43819571	43819794	MPL	43803478	43818443	CDC20	43824626	43828874
41682	1561777_PM_at	25	21	17716565	17716589	25	1	LTR78B	LTR/ERV1	17716434	17716617	USP25	17102344	17252377	C21orf37	18811208	18821503
39686	244740_PM_at	25	19	57006635	57006659	25	1	LTR47B2	LTR/ERVL	57006450	57006889	ZNF667	56989434	56950694	ZNF471	57019212	57041590
39649	238648_PM_at	25	7	153109509	153109486	24	1	HERV-Fc1-int	LTR/ERV1	153110892	153106483	ACTR3B	152456834	152552463	DPP6	153584182	154685995
41465	1561870_PM_at	25					2	L1PB3	LINE/L1
40017	1555664_PM_at	25	5	103559335	103559311	24	1	MER52C	LTR/ERV1	103560392	103559275	NUDT12	102898494	102884556	EFNA5	107006596	106712590
40596	235064_PM_s_at	25	1	89389800	89389824	25	1	LTR16A2	LTR/ERVL	89389726	89390135	GTF2B	89357627	89318615	CCBL2	89458636	89401456
41945	1562623_PM_at	25	16	86326534	86326558	25	1	L1ME4a	LINE/L1	86326251	86326669	IRF8	85932409	85956215	FOXF1	86544133	86548076
42117	1561436_PM_at	25	17	60913386	60913410	25	1	L1MD1	LINE/L1	60913184	60913754	MARCH10	60885705	60778675	TANC2	61086917	61505060
42128	241195_PM_at	25	5	7975851	7975875	25	1	MER89	LTR/ERV1	7975797	7976304	FASTKD3	7869150	7859272	SEMA5A	9546187	9035138
40705	1567687_PM_at	25	22	17810068	17810092	25	1	MamRTE1	LINE/RTE-BovB	17809868	17810228	CECR1	17702879	17660194	CECR2	17840837	18033845
41379	234788_PM_x_at	25	5	64955577	64955601	25	1	AluJr	SINE/Alu	64955529	64955817	CTC-534A2.2	64920592	64926718	SGTB	65018862	64961755
41358	235291_PM_s_at	25	5	42985733	42985709	25	1	LTR26	LTR/ERV1	42985951	42985432	SEPP1	42887494	42799982	ANXA2R	43043272	43039335
41348	1569545_PM_at	25	7	65356361	65356337	25	1	L1ME3	LINE/L1	65356651	65355936	VKORC1L1	65338254	65424550	GUSB	65447301	65425671
41248	1563061_PM_at	25	9	109173343	109173367	25	1	THE1B	LTR/ERVL-MaLR	109173297	109173657	TMEM38B	108456825	108538893	ZNF462	109625378	109775915
41780	1558842_PM_at	25					2	MER51-int	LTR/ERV1
41783	1554043_PM_a_at	25	1	247197165	247197141	25	1	MER70A	LTR/ERVL	247197370	247196922	ZNF695	247171395	247108849	ZNF669	247267674	247263264
41823	1558308_PM_at	25	12	1616063	1616087	25	1	L1MB4	LINE/L1	1615997	1616207	ERC1	1099675	1605090	WNT5B	1639057	1756409
42481	1561384_PM_a_at	25	1	4484353	4484377	25	1	MLT1C	LTR/ERVL-MaLR	4484116	4484413	C1orf174	3816857	3805689	AJAP1	4714792	4843850
42485	1557214_PM_at	25	4	171663722	171663698	25	1	MER21C	LTR/ERVL	171663824	171663073	AADAT	171012850	170981373	GALNTL6	172733405	173962710
42464	244088_PM_at	25	21	27589272	27589296	25	1	MIRc	SINE/MIR	27589272	27589389	APP	27543446	27252861	CYYR1	27945603	27838528
42541	243848_PM_at	25	7	111987676	111987700	25	1	MLT1J	LTR/ERVL-MaLR	111987417	111987894	ZNF277	111846643	111983151	IFRD1	112063023	112121072
42197	1555187_PM_at	25	12	128368845	128368821	25	1	MLT1J	LTR/ERVL-MaLR	128369051	128368550	TMEM132B	125671382	126146917	TMEM132C	128751948	129192460
41556	207953_PM_at	25	1	24032951	24032975	25	1	AluJr	SINE/Alu	24032837	24033005	RPL11	24018269	24022915	TCEB3	24069645	24088549
42378	1556646_PM_at	25	16	23687265	23687289	25	1	MER68-int	LTR/ERVL	23686839	23687306	DCTN5	23652713	23681195	PLK1	23688977	23701688
43150	244540_PM_at	25	1	106495152	106495128	25	1	L1PBa	LINE/L1	106495311	106492540	AMY1C	104293028	104301312	PRMT6	107599267	107601916
42896	1557823_PM_s_at	25	4	65780375	65780351	25	1	L1ME2z	LINE/L1	65781129	65780004	TECRL	65275186	65140975	EPHA5	66536213	66185281
42697	1562540_PM_at	25					2	MER57-int	LTR/ERV1
43275	207953_PM_at	25	1	24033082	24033107	25	1	AluSx1	SINE/Alu	24033006	24033140	RPL11	24018269	24022915	TCEB3	24069645	24088549
43452	235064_PM_s_at	25	20	5844333	5844357	25	1	LTR16A2	LTR/ERVL	5844162	5844600	C20orf196	5731039	5844558	CHGB	5892076	5906007
43510	1555865_PM_at	25	11	1331858	1331882	25	1	MER41C	LTR/ERV1	1331502	1332023	AC136297.1	1295809	1296033	BRSK2	1411129	1483919
43764	215202_PM_at	25	22	24023568	24023544	25	1	L1M2b	LINE/L1	24023853	24023383	C22orf43	23974508	23950639	RGL4	24030323	24041363
44008	1560818_PM_at	25	12	127220541	127220517	25	1	LTR46	LTR/ERV1	127220725	127220306	TMEM132B	125671382	126146917	TMEM132C	128751948	129192460
43961	1557542_PM_at	25	9	33700784	33700808	25	1	MER74A	LTR/ERVL	33700627	33701016	ANKRD18B	33524392	33573007	PRSS3	33750515	33799230
44076	1556951_PM_at	25	10	29725001	29725025	25	1	MER21C	LTR/ERVL	29724929	29725529	LYZL1	29577990	29607257	SVIL	30025710	29746267
44090	240131_PM_at	25	19	6942487	6942511	25	1	MLT1H	LTR/ERVL-MaLR	6942256	6942664	EMR1	6887577	6940470	AC025278.1	7011514	7013338
44267	228908_PM_s_at	25	21	46716746	46716770	25	1	MER58A	DNA/hAT-Charlie	46716713	46716937	POFUT2	46707813	46683843	COL18A1	46825052	46933634
44371	1556954_PM_at	25	1	165213670	165213694	25	1	MER21B	LTR/ERVL	165213033	165213877	LMX1A	165325952	165171104	RXRG	165414433	165370159
44329	1557008_PM_at	25	5	24835963	24835939	25	1	MER61A	LTR/ERV1	24836021	24835685	CDH10	24645087	24487209	CDH9	27121257	26880709
44604	1561912_PM_at	25	10	85234045	85234069	24	1	L1MC3	LINE/L1	85233934	85234084	NRG3	83635070	84746935	GHITM	85899196	85913001
44627	1554841_PM_at	25	4	75107697	75107721	25	1	L1MD1	LINE/L1	75107469	75107894	AC093677.1	75024085	75023327	EPGN	75174190	75181024
44522	1567390_PM_at	25	11	28009070	28009094	25	1	MLT1K	LTR/ERVL-MaLR	28008986	28009380	BDNF	27743605	27676440	KIF18A	28129855	28042167
44704	235406_PM_x_at	25					2	MLT1B	LTR/ERVL-MaLR
45026	1561863_PM_a_at	25	12	107497848	107497824	25	1	L2c	LINE/L2	107497929	107497814	CRY1	107487607	107385142	BTBD11	107712190	108053419
45059	1561737_PM_at	25	10	98514598	98514622	25	1	L1MB8	LINE/L1	98514435	98514818	PIK3AP1	98480271	98353069	LCOR	98592017	98740800
45049	1566785_PM_x_at	25	17	44497835	44497859	25	1	AluJb	SINE/Alu	44497694	44497977	LRRC37A	44370099	44415160	LRRC37A2	44588877	44633016
44998	221380_PM_at	25	8	144171489	144171513	25	1	L1MEf	LINE/L1	144170622	144171595	RP11-520P18.5	144161874	144164418	LY6H	144242128	144239331
45432	1555351_PM_s_at	25	12	42840780	42840804	25	1	LTR22E	LTR/ERVK	42840505	42840958	ZCRB1	42719920	42705880	PRICKLE1	42984157	42852140
46327	1556709_PM_a_at	25	16	25080183	25080207	25	1	AluJb	SINE/Alu	25080172	25080264	ARHGAP17	25026987	24930706	LCMT1	25123050	25189552
46308	232191_PM_at	25	21	44337453	44337429	25	1	HERVH48-int	LTR/ERV1	44338136	44337230	NDUFV3	44299754	44329783	PKNOX1	44394620	44454172
46342	233817_PM_at	25					2	THE1D	LTR/ERVL-MaLR
46777	222883_PM_at	25	1	53150680	53150656	25	1	L1MC1	LINE/L1	53151221	53150127	FAM159A	53099016	53135355	SELRC1	53164038	53152508
45380	1556183_PM_at	25					2	L2c	LINE/L2
47324	214696_PM_at	25	17	1615108	1615084	25	1	L1ME4a	LINE/L1	1615145	1614832	TLCD2	1613732	1611064	WDR81	1619817	1641893
47374	234358_PM_at	25	19	44707050	44707074	25	1	L1MB8	LINE/L1	44706102	44707382	ZNF226	44669226	44682534	ZNF227	44711700	44741421
47340	1561417_PM_x_at	25					2	L1MC1	LINE/L1
47063	1554765_PM_a_at	25	11	60416706	60416730	25	1	L1M4	LINE/L1	60416390	60417081	MS4A13	60282886	60310194	MS4A8	60467047	60483284
45891	1556129_PM_at	25	16	89298455	89298479	25	1	MSTB2	LTR/ERVL-MaLR	89298444	89298847	ZNF778	89284118	89295363	ANKRD11	89556969	89334038
46642	1556954_PM_at	25	16	52307007	52307031	25	1	MER21C	LTR/ERVL	52306472	52307270	C16orf97	52112386	52039399	TOX3	52581714	52471917
47897	1557823_PM_s_at	25	4	65780146	65780122	25	1	L1ME2z	LINE/L1	65781129	65780004	TECRL	65275186	65140975	EPHA5	66536213	66185281
47825	234242_PM_at	25	4	88328862	88328838	24	1	HERVK14-int	LTR/ERVK	88329538	88323863	HSD17B11	88312538	88257762	NUDT9	88343734	88380606
47869	1567687_PM_at	25	22	17809995	17810019	25	1	MamRTE1	LINE/RTE-BovB	17809868	17810228	CECR1	17702879	17660194	CECR2	17840837	18033845
47902	1560887_PM_a_at	25	12	11431693	11431717	25	1	AluJr	SINE/Alu	11431556	11431849	PRB3	11422739	11418857	PRB4	11463369	11460017
46499	237678_PM_at	25	11	18036089	18036113	25	1	LTR78	LTR/ERV1	18036050	18036797	SERGEF	18034709	17809595	TPH1	18063973	18039111
46566	1553299_PM_at	25	1	228785179	228785203	25	1	MER101-int	LTR/ERV1	228784917	228785885	RNF187	228674762	228683467	RHOU	228870824	228882416
45102	1569306_PM_at	25	1	174964945	174964921	25	1	MLT1O	LTR/ERVL-MaLR	174965025	174964626	GPR52	174417212	174418683	CACYBP	174968300	174980851
45145	1562797_PM_at	25	3	11127430	11127454	25	1	MER72B	LTR/ERV1	11127124	11127470	SLC6A1	11034410	11080933	HRH1	11178779	11305243
44845	1557008_PM_at	25	5	24835964	24835940	25	1	MER61A	LTR/ERV1	24836021	24835685	CDH10	24645087	24487209	CDH9	27121257	26880709
44777	1557511_PM_at	25	16	86754556	86754532	25	1	L1MC4	LINE/L1	86754701	86754025	FOXL1	86609974	86615303	C16orf95	87351022	87117168
44782	1557466_PM_at	25	5	55299095	55299119	25	1	MLT1H1	LTR/ERVL-MaLR	55298974	55299443	IL6ST	55290821	55230923	ANKRD55	55529186	55395507
46026	239632_PM_at	25	X	70394758	70394782	25	1	CR1-L3A_Croc	LINE/CR1	70394751	70394964	NLGN3	70364681	70391051	GJB1	70435044	70445366
45193	1565799_PM_at	25	12	69803079	69803103	25	1	MIR	SINE/MIR	69802866	69803114	YEATS4	69753483	69784576	FRS2	69864129	69973562
45274	1566480_PM_x_at	25	17	42770560	42770584	25	1	AluSq2	SINE/Alu	42770556	42770724	CCDC43	42767147	42750437	DBF4B	42785976	42829632
45257	1557151_PM_at	25	6	30093545	30093521	25	1	AluJb	SINE/Alu	30093727	30093416	TRIM31	30080883	30070674	TRIM40	30103885	30116512
46261	234056_PM_at	25	13	45958643	45958619	25	1	ERVL-E-int	LTR/ERVL	45958670	45958204	TPT1	45915505	45911008	SLC25A30	45992590	45967451
47737	1566480_PM_x_at	25	17	42770557	42770581	25	1	AluSq2	SINE/Alu	42770556	42770724	CCDC43	42767147	42750437	DBF4B	42785976	42829632
47776	232191_PM_at	25	21	44337068	44337044	25	1	MER48	LTR/ERV1	44337223	44336852	NDUFV3	44299754	44329783	PKNOX1	44394620	44454172
47753	1560678_PM_at	25	1	212681435	212681411	25	1	HAL1	LINE/L1	212681579	212681405	NENF	212606229	212619714	ATF3	212738676	212794119
46983	235477_PM_at	25	9	35603860	35603836	25	1	Charlie29a	DNA/hAT-Charlie	35603958	35603461	FAM166B	35563896	35561828	TESK1	35605367	35610038
46923	233602_PM_at	25	18	34814646	34814622	25	1	L1MC4	LINE/L1	34814861	34814095	KIAA1328	34409069	34812135	CELF4	35146000	34823010
47415	216813_PM_at	25	7	130729683	130729659	25	1	L1ME1	LINE/L1	130730045	130729581	KLF14	130418888	130417401	MKLN1	130794855	131181395
47467	242332_PM_at	25	16	86521434	86521410	25	1	MLT1C	LTR/ERVL-MaLR	86521643	86521387	IRF8	85932409	85956215	FOXF1	86544133	86548076
47220	225193_PM_at	25	22	26910414	26910438	25	1	L1MC4	LINE/L1	26909940	26910456	TFIP11	26908471	26887191	TPST2	26992681	26921458
47254	224667_PM_x_at	25	17	28987992	28987968	25	1	AluSz	SINE/Alu	28988127	28987815	TBC1D29	28884130	28890511	CRLF3	29151794	29096406
45663	1566785_PM_x_at	25	17	44497834	44497858	25	1	AluJb	SINE/Alu	44497694	44497977	LRRC37A	44370099	44415160	LRRC37A2	44588877	44633016
47104	1556406_PM_at	25	3	94707447	94707471	25	1	MER76	LTR/ERVL	94706939	94707633	NSUN3	93781760	93847389	MTRNR2L12	96337000	96335981
47114	1569579_PM_at	25					2	MER52A	LTR/ERV1
45832	233817_PM_at	25					2	AluJo	SINE/Alu
45836	241182_PM_at	25	3	133629017	133628993	25	1	L1MEg	LINE/L1	133629148	133628107	RAB6B	133614680	133543083	C3orf36	133648656	133646992
48587	238463_PM_at	25	9	89565951	89565975	25	1	MLT1H1	LTR/ERVL-MaLR	89565756	89566040	GAS1	89562104	89559279	C9orf170	89763559	89774471
48554	1552287_PM_s_at	25	16	90062672	90062696	25	1	L1MB7	LINE/L1	90062578	90063012	CENPBD1	90038942	90036206	DBNDD1	90086536	90071273
48066	224054_PM_at	25	21	27832537	27832513	25	1	LTR33	LTR/ERVL	27832727	27832287	APP	27543446	27252861	CYYR1	27945603	27838528
48020	1569579_PM_at	25					2	MER52A	LTR/ERV1
47678	1558660_PM_at	25	10	4452586	4452610	25	1	MLT2A2	LTR/ERVL	4452227	4452736	KLF6	3827473	3818188	AKR1E2	4828821	4890254
47661	243687_PM_at	25	3	156818581	156818605	25	1	MLT1B	LTR/ERVL-MaLR	156818579	156818969	LEKR1	156543270	156763918	CCNL1	156878549	156864297
47613	1566785_PM_x_at	25	17	44497833	44497857	25	1	AluJb	SINE/Alu	44497694	44497977	LRRC37A	44370099	44415160	LRRC37A2	44588877	44633016
48409	1569306_PM_at	25	1	174964946	174964922	25	1	MLT1O	LTR/ERVL-MaLR	174965025	174964626	GPR52	174417212	174418683	CACYBP	174968300	174980851
48484	241182_PM_at	25	3	133628787	133628763	25	1	L1MEg	LINE/L1	133629148	133628107	RAB6B	133614680	133543083	C3orf36	133648656	133646992
48825	1561544_PM_at	25	12	43009640	43009616	25	1	LTR49-int	LTR/ERV1	43012170	43009375	PRICKLE1	42984157	42852140	ADAMTS20	43945724	43747669
48276	227509_PM_x_at	25	19	58814837	58814861	25	1	L1ME4b	LINE/L1	58814796	58814960	ZNF8	58790317	58807254	ZSCAN22	58838385	58853698
48301	1569745_PM_at	25	20	42851850	42851874	25	1	MSTB	LTR/ERVL-MaLR	42851732	42852123	C20orf111	42839431	42825136	GDAP1L1	42875887	42909013
48959	1569306_PM_at	25	1	174964960	174964936	25	1	MLT1O	LTR/ERVL-MaLR	174965025	174964626	GPR52	174417212	174418683	CACYBP	174968300	174980851
48990	1558950_PM_at	25	11	38520636	38520660	25	1	MLT2A2	LTR/ERVL	38520353	38520860	C11orf74	36616051	36694823	LRRC4C	41481323	40135753
48981	240706_PM_at	25	2	190633588	190633612	25	1	L3	LINE/CR1	190633185	190633686	OSGEPL1	190627953	190611386	ORMDL1	190649097	190635049
49511	1557822_PM_at	25	4	65780455	65780431	25	1	L1ME2z	LINE/L1	65781129	65780004	TECRL	65275186	65140975	EPHA5	66536213	66185281
49469	233649_PM_at	25	18	44624655	44624631	25	1	THE1A	LTR/ERVL-MaLR	44624962	44624607	TCEB3B	44561988	44558943	HDHD2	44676891	44633774
49835	1563854_PM_s_at	25	10	64099431	64099407	25	1	MLT2B4	LTR/ERVL	64099597	64099346	RTKN2	64028466	63942794	ZNF365	64133951	64431771
49908	215738_PM_at	25					2	MLT1D	LTR/ERVL-MaLR
49588	1558660_PM_at	25	10	4452516	4452540	25	1	MLT2A2	LTR/ERVL	4452227	4452736	KLF6	3827473	3818188	AKR1E2	4828821	4890254
49118	239564_PM_at	25	21	33656076	33656052	25	1	LTR33	LTR/ERVL	33656401	33656012	MIS18A	33651380	33640530	MRAP	33664124	33687095
49135	239972_PM_at	25	18	11653364	11653340	25	1	LTR81C	LTR/Gypsy	11653606	11653271	PIEZO2	11148587	10666480	GNAL	11688955	11885684
49930	228091_PM_at	25	9	102736474	102736498	25	1	L4_C_Mam	LINE/RTE-X	102736470	102736801	STX17	102668915	102732618	ERP44	102861322	102741461
49987	243795_PM_s_at	25	2	114785426	114785450	25	1	MLT1J-int	LTR/ERVL-MaLR	114785229	114785520	ACTR3	114647537	114720173	DPP10	115199876	116603328
49952	1561529_PM_at	25	16	35020524	35020500	25	1	ALR/Alpha	Satellite/centr	35020566	35014975	CTD-2144E22.5	34256507	34257278	SHCBP1	46655538	46614466
49955	237932_PM_at	25	X	113119772	113119748	25	1	L1MC3	LINE/L1	113121389	113119528	AMOT	112084043	112017731	HTR2C	113818551	114144624
50018	1560678_PM_at	25	1	212681550	212681526	25	1	HAL1	LINE/L1	212681579	212681405	NENF	212606229	212619714	ATF3	212738676	212794119
50103	1559645_PM_at	25	1	234770077	234770101	25	1	MLT1C	LTR/ERVL-MaLR	234769796	234770243	IRF2BP2	234745271	234740015	TOMM20	235292251	235272651
50374	244816_PM_at	25					2	L1MCa	LINE/L1
50264	1563015_PM_at	25	3	34917741	34917717	25	1	MLT1H	LTR/ERVL-MaLR	34917885	34917522	PDCD6IP	33839844	33911194	ARPP21	35680437	35835988
50287	243848_PM_at	25	7	111987718	111987742	25	1	MLT1J	LTR/ERVL-MaLR	111987417	111987894	ZNF277	111846643	111983151	IFRD1	112063023	112121072
50333	1554865_PM_at	25	13	83493267	83493243	25	1	HERV16-int	LTR/ERVL	83494471	83493100	SPRY2	80915086	80910111	SLITRK1	84456528	84451344
50220	228091_PM_at	25	9	102736526	102736550	25	1	L4_C_Mam	LINE/RTE-X	102736470	102736801	STX17	102668915	102732618	ERP44	102861322	102741461
50573	AFFX-HUMRGE/M10098_M_at	25					2	SSU-rRNA_Hsa	rRNA
50812	1561335_PM_at	25	1	111030453	111030429	25	1	L2a	LINE/L2	111030571	111030317	PROK1	110993822	110999976	KCNA10	111061797	111059839
51096	240557_PM_at	25	3	150183876	150183900	25	1	L1ME3G	LINE/L1	150183784	150183973	TSC22D2	150126122	150177903	SERP1	150321015	150259781
50664	1564651_PM_at	25	6	11135782	11135806	25	1	Kanga1a	DNA/TcMar-Tc2	11135779	11136146	ERVFRD-1	11111965	11102722	NEDD9	11382581	11183531
50733	237518_PM_at	25	16	74359641	74359617	25	1	L1MEi	LINE/L1	74360121	74359549	PSMD7	74330673	74340186	NPIPL2	74411776	74425978
51827	234358_PM_at	25	19	44707064	44707088	25	1	L1MB8	LINE/L1	44706102	44707382	ZNF226	44669226	44682534	ZNF227	44711700	44741421
51795	1556796_PM_at	25	3	42975839	42975815	25	1	L1MEc	LINE/L1	42976137	42975726	ZNF662	42947223	42960825	FAM198A	43020759	43101703
50988	1561488_PM_at	25	6	110800355	110800379	25	1	MSTB	LTR/ERVL-MaLR	110800274	110800685	SLC22A16	110797844	110745890	CDK19	111137161	110931181
50979	232243_PM_at	25	8	6505591	6505615	25	1	ERV3-16A3_LTR	LTR/ERVL	6505480	6505910	ANGPT2	6420930	6357172	AGPAT5	6565878	6617184
54312	1556220_PM_at	25	3	111853708	111853732	25	1	L1ME1	LINE/L1	111853413	111853975	GCSAM	111852152	111839688	SLC9C1	112013105	111859734
51500	1561995_PM_at	25					2	LTR22B	LTR/ERVK
51349	1561401_PM_at	25	5	158876056	158876032	25	1	MLT1B	LTR/ERVL-MaLR	158876329	158875954	IL12B	158757895	158741791	ADRA1B	159343790	159399551
51435	1556620_PM_at	25					2	L1M3a	LINE/L1
51385	1563112_PM_at	25	9	96199388	96199364	25	1	LTR33	LTR/ERVL	96199446	96199306	C9orf129	96108696	96080481	FAM120AOS	96215874	96208776
52831	1562068_PM_at	25	11	20156919	20156943	25	1	MER102c	DNA/hAT-Charlie	20156660	20156950	NAV2	19372271	20143144	DBX1	20182159	20177701
52822	1561045_PM_a_at	25					2	MER50	LTR/ERV1
51576	244816_PM_at	25	17	48013930	48013954	25	1	Zaphod	DNA/hAT-Tip100	48013856	48014110	TAC4	47925379	47915671	DLX4	48046334	48052321
51583	237771_PM_s_at	25					2	MER77	LTR/ERVL
53359	242333_PM_at	25	1	100403165	100403141	25	1	LTR48	LTR/ERV1	100403485	100402949	AGL	100315640	100389579	SLC35A3	100435345	100492535
54810	214823_PM_at	25	6	27325803	27325779	25	1	MIR3	SINE/MIR	27325905	27325738	POM121L2	27279949	27253682	ZNF391	27342394	27371683
51174	233215_PM_s_at	25	9	14555657	14555633	25	1	L2c	LINE/L2	14555841	14555556	NFIB	14398982	14081842	ZDHHC21	14693469	14615530
54860	1561850_PM_at	25	8	144089472	144089448	25	1	L1PA13	LINE/L1	144090697	144086735	CYP11B2	143999259	143991975	LY6E	144099399	144105249
54457	1556165_PM_at	25	21	45910522	45910546	25	1	LTR1A2	LTR/ERV1	45910114	45910994	LRRC3DN	45879814	45882078	TSPEAR	46131495	45917775
54393	1557427_PM_at	25	17	33558943	33558919	25	1	LTR16B2	LTR/ERVL	33559281	33558866	SLC35G3	33521412	33519539	SLFN5	33570055	33600674
54000	234382_PM_x_at	25	8	144171943	144171967	25	1	L1MEf	LINE/L1	144171899	144172125	RP11-520P18.5	144161874	144164418	LY6H	144242128	144239331
54602	237678_PM_at	25	11	18036166	18036190	25	1	LTR78	LTR/ERV1	18036050	18036797	SERGEF	18034709	17809595	TPH1	18063973	18039111
53414	1570244_PM_at	25	14	94135041	94135065	25	1	AluJb	SINE/Alu	94134909	94135212	COX8C	93813537	93814702	PRIMA1	94254827	94184644
53462	239967_PM_at	25	9	74943183	74943207	25	1	MLT1B	LTR/ERVL-MaLR	74943111	74943435	GDA	74729511	74872109	ZFAND5	74980163	74966341
52161	235185_PM_s_at	25	1	149288016	149288040	25	1	L2	LINE/L2	149287909	149288072	NBPF16	148739443	148758311	FCGR1C	149320441	149378365
52165	240233_PM_at	25	22	45530289	45530265	25	1	MLT1J	LTR/ERVL-MaLR	45530736	45530260	PHF21B	45405880	45277042	NUP50	45559722	45583892
54589	1562456_PM_at	25					2	L1ME1	LINE/L1
54588	1556172_PM_at	25	2	75155932	75155908	25	1	MLT1G1	LTR/ERVL-MaLR	75156116	75155616	HK2	75061108	75120486	POLE4	75185619	75197255
52760	229869_PM_at	25	X	53199149	53199173	25	1	Charlie17	DNA/hAT-Charlie	53198745	53199269	TSPYL2	53111549	53117722	KDM5C	53254604	53220503
52667	242313_PM_at	25	2	39826876	39826900	25	1	Arthur1	DNA/hAT-Tip100	39826846	39827385	MAP4K3	39664453	39476407	TMEM178A	39892122	39945103
53554	1562068_PM_at	25	11	20156879	20156903	25	1	MER102c	DNA/hAT-Charlie	20156660	20156950	NAV2	19372271	20143144	DBX1	20182159	20177701
53790	1562099_PM_at	25					2	MLT1F2	LTR/ERVL-MaLR
53764	1561813_PM_at	25	15	79198936	79198960	25	1	ERVL-E-int	LTR/ERVL	79198788	79199065	MORF4L1	79102829	79190475	CTSH	79241916	79213400
53804	1566882_PM_at	25	2	181774300	181774324	25	1	L3	LINE/CR1	181774261	181774426	CWC22	180871840	180809603	UBE2E3	181831975	181941312
52131	1562623_PM_at	25	16	86326909	86326933	25	1	L1MB5	LINE/L1	86326757	86326962	IRF8	85932409	85956215	FOXF1	86544133	86548076
52083	1561045_PM_a_at	25	1	181151186	181151210	25	1	MER50	LTR/ERV1	181150728	181151461	IER5	181057638	181059977	CACNA1E	181382238	181777219
55229	1569892_PM_at	25	2	21322990	21322966	25	1	L1MB8	LINE/L1	21323355	21322784	APOB	21266945	21224301	TDRD15	21346789	21366144
55230	1566767_PM_at	25	3	5316038	5316062	25	1	MLT1E2	LTR/ERVL-MaLR	5315739	5316236	EDEM1	5229331	5261642	GRM7	6811688	7783215
55179	241149_PM_at	25	16	87748952	87748928	25	1	L1MC3	LINE/L1	87749403	87748874	FLJ00104	87739290	87731749	SLC7A5	87903094	87863629
53251	1570506_PM_at	25	2	165507063	165507039	25	1	L1MB3	LINE/L1	165507914	165507012	GRB14	165478358	165349322	COBLL1	165700189	165510134
53712	241686_PM_x_at	25	18	57306425	57306449	24	1	AluJb	SINE/Alu	57306287	57306517	CCBE1	57364612	57101149	PMAIP1	57567180	57571538
52914	241514_PM_at	25	2	111450179	111450203	25	1	MLT1B	LTR/ERVL-MaLR	111449930	111450344	BUB1	111435691	111395275	ACOXL	111490150	111875799
55681	1561942_PM_x_at	25	16	2710774	2710750	25	1	LTR13	LTR/ERVK	2711288	2710263	PDPK1	2587965	2653189	KCTD5	2732476	2759031
56087	1563079_PM_at	25	15	42187613	42187637	25	1	L2b	LINE/L2	42187518	42187751	SPTBN5	42186275	42140345	EHD4	42264776	42190950
52409	237883_PM_at	25	20	39325714	39325690	25	1	L2c	LINE/L2	39325935	39325675	MAFB	39317880	39314488	TOP1	39657458	39753127
53861	1569911_PM_at	25	8	129417832	129417808	25	1	LTR16A2	LTR/ERVL	129417950	129417473	TMEM75	128960591	128959126	GSDMC	130799134	130760442
55790	240484_PM_at	25	13	44561452	44561476	25	1	LTR33B	LTR/ERVL	44561395	44561559	LACC1	44453420	44468068	SMIM2	44735393	44717679
56366	234445_PM_at	25	6	30020760	30020736	25	1	L1MA4A	LINE/L1	30020785	30019591	HLA-A	29909037	29913661	ZNRD1	30026676	30032686
56304	1563186_PM_at	25					2	MLT1D	LTR/ERVL-MaLR
56314	1561817_PM_at	25	17	7961485	7961509	25	1	HERVK-int	LTR/ERVK	7961311	7961800	ALOX15B	7942335	7952452	ALOX12B	7991021	7975954
55435	1553974_PM_at	25	22	19428663	19428639	25	1	L1MD2	LINE/L1	19428903	19428415	MRPL40	19419425	19423598	UFD1L	19466738	19437464
55902	1557151_PM_at	25	6	30093766	30093742	25	1	L1MEg	LINE/L1	30093855	30093728	TRIM31	30080883	30070674	TRIM40	30103885	30116512
55875	1558950_PM_at	25	11	38521496	38521520	25	1	MLT1A0	LTR/ERVL-MaLR	38521406	38521778	C11orf74	36616051	36694823	LRRC4C	41481323	40135753
56176	217446_PM_x_at	25	20	62112188	62112212	25	1	AluSx3	SINE/Alu	62111946	62112238	KCNQ2	62103993	62037542	EEF1A2	62130505	62119366
56473	241686_PM_x_at	25	3	172220307	172220283	25	1	AluJb	SINE/Alu	172220451	172220159	GHSR	172166246	172162923	TNFSF10	172241297	172223298
56541	1559434_PM_at	25	14	28210410	28210386	25	1	AluJb	SINE/Alu	28210445	28210127	NOVA1	27066960	26912299	FOXG1	29235050	29238870
57176	1563138_PM_at	25	4	111493082	111493106	25	1	L1MA4A	LINE/L1	111492171	111494502	ENPEP	111286889	111486441	PITX2	111563279	111538579
57299	1563867_PM_at	25	11	58701361	58701337	25	1	L1M3e	LINE/L1	58703094	58700976	AP001652.1	58672897	58676071	FAM111B	58874658	58894883
57242	216874_PM_at	25	2	145909901	145909925	25	1	HSMAR1	DNA/TcMar-Mariner	145908848	145910124	ZEB2	145282147	145145568	ACVR2A	148602086	148688393
57318	1562812_PM_at	25	10	44125740	44125764	25	1	MLT1E1	LTR/ERVL-MaLR	44125380	44125892	ZNF485	44101855	44113351	ZNF32	44144304	44139307
57498	235064_PM_s_at	25	20	5844434	5844458	25	1	LTR16A2	LTR/ERVL	5844162	5844600	C20orf196	5731039	5844558	CHGB	5892076	5906007
57327	1555893_PM_at	25	8	87345907	87345883	25	1	HSMAR2	DNA/TcMar-Mariner	87346972	87345701	SLC7A13	87333375	87226281	WWP1	87354967	87490649
58554	1562220_PM_at	25	1	110440417	110440441	25	1	MER58A	DNA/hAT-Charlie	110440410	110440562	EPS8L3	110306649	110292702	CSF1	110452864	110473614
58088	1562408_PM_at	25	17	26590718	26590694	25	1	MER4A1	LTR/ERV1	26591088	26590628	NLK	26368763	26523407	AC061975.10	26638667	26642323
58078	232243_PM_at	25	8	6505611	6505635	25	1	ERV3-16A3_LTR	LTR/ERVL	6505480	6505910	ANGPT2	6420930	6357172	AGPAT5	6565878	6617184
58189	234425_PM_at	25					2	L1PBa1	LINE/L1
57921	1556008_PM_a_at	25	X	2583676	2583700	25	1	MER87	LTR/ERV1	2583614	2584139	ZBED1	2419008	2404455	CD99	2609220	2659350
58897	1570020_PM_at	25	5	178191930	178191906	25	1	L1MB4	LINE/L1	178192548	178191884	ZNF354A	178157703	178138593	ZNF354B	178286954	178315123
58521	234425_PM_at	25	6	71314268	71314292	25	1	L1PBa1	LINE/L1	71313534	71314637	C6orf57	71276620	71299272	SMAP1	71377479	71571718
58434	238310_PM_at	25	X	22715247	22715223	25	1	L1MC5a	LINE/L1	22716719	22714627	ZNF645	22291065	22292574	DDX53	23018087	23020204
58430	220452_PM_x_at	25	4	122318185	122318209	24	1	LTR5A	LTR/ERVK	122317709	122318709	QRFPR	122302214	122250467	ANXA5	122618268	122589110
58748	233530_PM_at	25	20	1342487	1342511	25	1	MLT1H	LTR/ERVL-MaLR	1342244	1342526	AL136531.1	1317555	1316228	FKBP1A	1373806	1349622
58687	1560187_PM_at	25	1	191980006	191980030	25	1	L1M5	LINE/L1	191979902	191980213	FAM5C	190446759	190066792	RGS18	192127587	192154945
60054	216319_PM_at	25	6	132241402	132241426	25	1	L1PA13	LINE/L1	132240460	132242189	ENPP1	132129156	132216295	CTGF	132272513	132269316
59949	233164_PM_x_at	25	2	227851895	227851919	25	1	L1PA8	LINE/L1	227851170	227852067	RHBDD1	227700297	227863931	COL4A4	228028829	227867427
59912	1556778_PM_at	25	14	91725245	91725269	24	1	AluJr4	SINE/Alu	91725162	91725303	CTD-2547L24.3	91709103	91717426	CCDC88C	91884188	91737667
59937	1558147_PM_a_at	25	17	79003944	79003920	25	1	L1MC3	LINE/L1	79004000	79003775	AC127496.1	78977135	78978932	BAIAP2	79008948	79091232
60363	1568633_PM_a_at	25	18	33760279	33760255	25	1	MLT1J	LTR/ERVL-MaLR	33760371	33759910	ELP2	33709407	33757909	MOCOS	33767482	33852120
60405	233732_PM_at	25					2	LOR1-int	LTR/ERV1
58764	1561540_PM_at	25	13	106414001	106414025	25	1	MLT1A	LTR/ERVL-MaLR	106413819	106414181	DAOA	106118216	106143383	EFNB2	107187462	107142079
60206	1569764_PM_at	25	5	112940620	112940644	25	1	L1M4	LINE/L1	112940276	112940752	YTHDC2	112849380	112930982	KCNN2	113696642	113832337
60196	1563138_PM_at	25	4	111493448	111493472	25	1	L1MA4A	LINE/L1	111492171	111494502	ENPEP	111286889	111486441	PITX2	111563279	111538579
59660	240861_PM_at	25	4	11432580	11432604	25	1	L2c	LINE/L2	11432545	11432781	HS3ST1	11431389	11394774	RAB28	13485989	13362978
59415	1557919_PM_a_at	25					2	LTR7C	LTR/ERV1
59445	241684_PM_at	25	17	40903500	40903476	25	1	MIRb	SINE/MIR	40903644	40903386	EZH1	40897071	40852293	RAMP2	40910465	40915059
59389	239402_PM_at	25	17	13936778	13936754	25	1	MLT1L	LTR/ERVL-MaLR	13937106	13936583	HS3ST3A1	13505244	13399006	COX10	13972813	14111994
59175	1564169_PM_at	25	6	19068980	19068956	25	1	MLT1A	LTR/ERVL-MaLR	19069128	19068727	RNF144B	18368779	18469105	ID4	19837617	19840915
61918	1561720_PM_at	25	17	73652692	73652668	25	1	L1M2	LINE/L1	73652814	73652466	SMIM6	73642323	73644057	SAP30BP	73663196	73704142
62089	215467_PM_x_at	25	1	182806755	182806731	25	1	L1M2	LINE/L1	182807046	182806649	NPL	182758428	182799519	DHX9	182808504	182856886
61462	1556896_PM_at	25	20	48930910	48930934	25	1	MER113	DNA/hAT-Charlie	48930711	48930964	CEBPB	48807376	48809212	PTPN1	49126891	49201299
60782	234571_PM_at	25					2	L1PA13	LINE/L1
60141	243125_PM_x_at	25	7	91498195	91498219	25	1	L1M5	LINE/L1	91498191	91498346	FZD1	90893783	90898123	MTERF	91510034	91500243
61582	231447_PM_at	25	20	18361868	18361892	25	1	LTR16A	LTR/ERVL	18361806	18362168	ZNF133	18269121	18297640	DZANK1	18447829	18364011
61585	1555786_PM_s_at	25	14	56248057	56248033	25	1	L4_A_Mam	LINE/RTE-X	56248096	56247869	KTN1	56025790	56168244	PELI2	56584532	56768244
59790	1557466_PM_at	25	5	55299053	55299077	25	1	MLT1H1	LTR/ERVL-MaLR	55298974	55299443	IL6ST	55290821	55230923	ANKRD55	55529186	55395507
60334	241108_PM_at	25	7	47963749	47963725	25	1	LTR8B	LTR/ERV1	47964418	47963650	C7orf69	47834889	47859445	SUN3	48068716	48026745
60328	1556389_PM_at	25	6	42911049	42911073	25	1	AluJo	SINE/Alu	42910864	42911131	CNPY3	42896938	42907025	GNMT	42928496	42931618
60302	234445_PM_at	25	6	30020602	30020578	25	1	L1MA4A	LINE/L1	30020785	30019591	HLA-A	29909037	29913661	ZNRD1	30026676	30032686
61351	236355_PM_s_at	25	10	81549200	81549176	25	1	LTR16A	LTR/ERVL	81549411	81549030	NUTM2B	81462983	81474437	NUTM2E	81601114	81610632
60557	240921_PM_at	25	3	13169225	13169201	25	1	L1MEc	LINE/L1	13170084	13168955	IQSEC1	13114617	12938719	NUP210	13461809	13357737
62843	1561978_PM_at	25	20	25121889	25121865	25	1	L1ME3A	LINE/L1	25121956	25121430	VSX1	25062996	25051521	ENTPD6	25176329	25207365
62859	1562220_PM_at	25	1	110440059	110440083	25	1	L2a	LINE/L2	110439986	110440348	EPS8L3	110306649	110292702	CSF1	110452864	110473614
62879	1570244_PM_at	25	14	94135040	94135064	25	1	AluJb	SINE/Alu	94134909	94135212	COX8C	93813537	93814702	PRIMA1	94254827	94184644
62875	1554983_PM_at	25	21	23095911	23095887	25	1	LTR80B	LTR/ERVL	23096064	23095607	NCAM2	22370633	22915650	MRPL39	26979829	26957968
62018	1561045_PM_a_at	25	1	181151227	181151251	25	1	MER50	LTR/ERV1	181150728	181151461	IER5	181057638	181059977	CACNA1E	181382238	181777219
62386	1554983_PM_at	25	21	23096020	23095996	25	1	LTR80B	LTR/ERVL	23096064	23095607	NCAM2	22370633	22915650	MRPL39	26979829	26957968
62351	1570452_PM_at	25	6	127206442	127206418	25	1	BLACKJACK	DNA/hAT-Blackjack	127206747	127206357	CENPW	126661320	126670021	RSPO3	127439749	127518910
62558	1569307_PM_s_at	25	1	174964748	174964724	25	1	MLT1O	LTR/ERVL-MaLR	174965025	174964626	GPR52	174417212	174418683	CACYBP	174968300	174980851
62738	1569464_PM_at	25					2	L2a	LINE/L2
62724	229227_PM_at	25	14	95645968	95645992	25	1	MLT1J	LTR/ERVL-MaLR	95645938	95646294	DICER1	95624347	95552565	CLMN	95786243	95654735
62756	224667_PM_x_at	25					2	AluSx	SINE/Alu
62740	239866_PM_at	25	3	183917043	183917067	25	1	MIRc	SINE/MIR	183917005	183917213	ABCF3	183903811	183911800	VWA5B2	183948217	183960117
63004	239402_PM_at	25	17	13936620	13936596	25	1	MLT1L	LTR/ERVL-MaLR	13937106	13936583	HS3ST3A1	13505244	13399006	COX10	13972813	14111994
63031	216229_PM_x_at	25					2	L1M4	LINE/L1
62957	1566768_PM_at	25	3	5315053	5315029	25	1	L1ME2	LINE/L1	5315281	5314975	EDEM1	5229331	5261642	GRM7	6811688	7783215
63123	1559213_PM_at	25	8	84321073	84321097	25	1	LTR37A	LTR/ERV1	84320804	84321130	SNX16	82755101	82711816	RALYL	85095022	85834079
63319	231280_PM_at	25	6	138736487	138736511	25	1	ERV3-16A3_I-int	LTR/ERVL	138736393	138738430	HEBP2	138724668	138734310	NHSL1	139013708	138743180
63294	1561817_PM_at	25	17	7961520	7961544	25	1	HERVK-int	LTR/ERVK	7961311	7961800	ALOX15B	7942335	7952452	ALOX12B	7991021	7975954
63369	1560678_PM_at	25	1	212681932	212681908	25	1	HAL1	LINE/L1	212681936	212681889	NENF	212606229	212619714	ATF3	212738676	212794119
63676	1561318_PM_at	25	1	25295118	25295094	25	1	LTR33A_	LTR/ERVL	25295567	25295076	RUNX3	25291612	25226002	SYF2	25558993	25549170
63744	1555817_PM_s_at	25	15	72059945	72059969	25	1	L1MC5	LINE/L1	72059521	72060086	CT62	71407833	71402583	MYO9A	72410918	72114632
63756	231041_PM_at	25	9	37506255	37506279	25	1	L3	LINE/CR1	37506217	37506493	POLR1E	37485932	37503694	FBXO10	37588871	37510889
65266	1569545_PM_at	25	7	63266707	63266683	24	1	L1ME3	LINE/L1	63267197	63266474	AC073188.1	62858860	62858414	ZNF727	63505821	63538927
65222	220609_PM_at	25	5	177044849	177044825	25	1	L1MCa	LINE/L1	177045142	177044559	B4GALT7	177027101	177037348	FAM153A	177210399	177134982
64047	241684_PM_at	25					2	MIRb	SINE/MIR
64055	1563854_PM_s_at	25					2	L1P4	LINE/L1
64056	225193_PM_at	25	22	26910155	26910179	25	1	L1MC4	LINE/L1	26909940	26910456	TFIP11	26908471	26887191	TPST2	26992681	26921458
64038	231254_PM_at	25	4	301154	301130	25	1	MER51C	LTR/ERV1	301605	301031	ZNF732	299110	264464	ZNF141	331603	378653
64089	1562581_PM_at	25					2	HERVL18-int	LTR/ERVL
67264	1555893_PM_at	25	8	87345788	87345764	25	1	HSMAR2	DNA/TcMar-Mariner	87346972	87345701	SLC7A13	87333375	87226281	WWP1	87354967	87490649
67248	1562058_PM_at	25	12	23326547	23326571	25	1	MLT1H	LTR/ERVL-MaLR	23326221	23326686	ETNK1	22778009	22843599	SOX5	24103966	23682440
67213	243576_PM_at	25	1	27987032	27987008	25	1	L2b	LINE/L2	27987614	27986906	FGR	27961788	27938575	IFI6	27998729	27992572
66942	216428_PM_x_at	25	19	55056462	55056486	25	1	LTR7B	LTR/ERV1	55056433	55056738	KIR3DX1	55043909	55057053	LILRA2	55084387	55099027
66931	1561084_PM_at	25	4	145795405	145795429	25	1	Charlie7	DNA/hAT-Charlie	145795364	145796016	HHIP	145567173	145666423	ANAPC10	146019693	145888264
64601	1563477_PM_at	25	X	11108824	11108800	25	1	L1MEc	LINE/L1	11109281	11108640	MID1	10851773	10413350	HCCS	11129421	11141198
64780	1562482_PM_at	25	2	23283183	23283207	25	1	MLT1C	LTR/ERVL-MaLR	23283083	23283531	TDRD15	21346789	21366144	KLHL29	23608088	23931481
64857	1556033_PM_at	25					2	MER66C	LTR/ERV1
64822	1569765_PM_at	25	9	132346471	132346495	25	1	MLT1J	LTR/ERVL-MaLR	132346429	132346851	IER5L	131940540	131937835	NTMT1	132371163	132398209
64796	1559870_PM_at	25	8	11203511	11203487	24	1	MER66B	LTR/ERV1	11203719	11203473	SLC35G5	11188397	11189717	C8orf12	11225911	11296167
66569	1557584_PM_at	25	2	10831790	10831814	25	1	7SLRNA	srpRNA	10831668	10831974	NOL10	10830101	10710892	ATP6V1C2	10861775	10925236
66595	1556195_PM_a_at	25					2	MER41E	LTR/ERV1
66598	1553299_PM_at	25	1	228785461	228785485	25	1	MER101-int	LTR/ERV1	228784917	228785885	RNF187	228674762	228683467	RHOU	228870824	228882416
67468	1554447_PM_at	25	X	73220104	73220128	25	1	L1MA7	LINE/L1	73219045	73220370	CHIC1	72783036	72906937	ZCCHC13	73524025	73524868
67458	1557116_PM_at	25	22	36064244	36064268	25	1	MER4B	LTR/ERV1	36063910	36064450	APOL6	36044442	36057404	APOL5	36113919	36125530
67440	1563078_PM_at	25	6	169434613	169434589	25	1	MSTB	LTR/ERVL-MaLR	169434736	169434323	SMOC2	168841831	169073984	THBS2	169654139	169615875
65516	228908_PM_s_at	25	21	46716813	46716837	25	1	MER58A	DNA/hAT-Charlie	46716713	46716937	POFUT2	46707813	46683843	COL18A1	46825052	46933634
65436	241973_PM_x_at	25	9	140011200	140011224	25	1	LTR5B	LTR/ERVK	140010812	140011681	DPP7	140009629	140004994	GRIN1	140032842	140063207
67562	1560932_PM_at	25	2	28607735	28607711	25	1	L3	LINE/CR1	28607877	28607678	BRE	28112808	28561768	FOSL2	28615315	28640179
67607	1555846_PM_a_at	25	3	44533614	44533590	25	1	MER95	LTR/ERV1	44533640	44533243	ZNF445	44519162	44481262	ZNF852	44552128	44540462
66672	1570257_PM_x_at	25	1	211714309	211714285	25	1	THE1B	LTR/ERVL-MaLR	211714567	211714201	RD3	211666259	211649864	SLC30A1	211752084	211744910
64996	1561917_PM_at	25	12	98981160	98981184	25	1	MLT2F	LTR/ERVL	98980936	98981513	TMPO	98909290	98944157	SLC25A3	98987369	98995946
66098	216792_PM_at	25	19	9745451	9745475	25	1	LTR10B	LTR/ERV1	9745152	9745485	CTD-3116E22.4	9731967	9756572	ZNF562	9785776	9759330
66130	1559144_PM_x_at	25	17	41453514	41453490	25	1	LTR8	LTR/ERV1	41453648	41453278	TMEM106A	41363854	41372061	ARL4D	41476327	41478505
64387	244337_PM_at	25	10	122096675	122096699	25	1	L1ME3E	LINE/L1	122096411	122097192	SEC23IP	121652223	121702014	PPAPDC1A	122216466	122349367
64420	1559144_PM_x_at	25					2	LTR8	LTR/ERV1
67184	216771_PM_at	25	18	2517686	2517662	25	1	LTR84b	LTR/ERVL	2518249	2517552	ADCYAP1	904944	912173	METTL4	2571508	2537524
65125	239807_PM_at	25	11	115800128	115800152	25	1	MLT1G	LTR/ERVL-MaLR	115799770	115800283	CADM1	115375675	115039938	BUD13	116643704	116618886
64920	1556620_PM_at	25					2	L1M3a	LINE/L1
68327	221380_PM_at	25	8	144171014	144171038	25	1	L1MEf	LINE/L1	144170622	144171595	RP11-520P18.5	144161874	144164418	LY6H	144242128	144239331
68255	235939_PM_at	25	1	40932190	40932214	25	1	L2a	LINE/L2	40932052	40932361	ZFP69B	40915774	40929390	ZFP69	40942887	40962015
67372	211614_PM_at	25	Y	23200557	23200533	25	1	HERVH-int	LTR/ERV1	23201907	23200101	RPS4Y2	22918050	22942918	CYorf17	23548246	23544840
67315	1560819_PM_a_at	25	12	127220080	127220056	25	1	Charlie1b	DNA/hAT-Charlie	127220230	127220043	TMEM132B	125671382	126146917	TMEM132C	128751948	129192460
67400	1559870_PM_at	25					2	MER66B	LTR/ERV1
68662	1556545_PM_at	25	17	41437804	41437780	25	1	MER41C	LTR/ERV1	41437822	41437325	TMEM106A	41363854	41372061	ARL4D	41476327	41478505
65398	244031_PM_at	25	5	112235345	112235321	25	1	L1ME3G	LINE/L1	112235468	112235178	ZRSR1	112227313	112228791	DCP2	112312399	112356667
65349	1562904_PM_s_at	25	8	8101683	8101707	25	1	LTR8A	LTR/ERV1	8101266	8101977	LRLE1	8046331	8046158	SGK223	8244008	8175258
68004	1559022_PM_at	25	1	47147894	47147870	25	1	L2c	LINE/L2	47148053	47147745	TEX38	47134527	47139266	CYP4B1	47223510	47285085
68762	1558147_PM_a_at	25	17	79003924	79003900	25	1	L1MC3	LINE/L1	79004000	79003775	AC127496.1	78977135	78978932	BAIAP2	79008948	79091232
66989	1569604_PM_at	25	1	3833359	3833383	25	1	Kanga1a	DNA/TcMar-Tc2	3833169	3833515	C1orf174	3816857	3805689	AJAP1	4714792	4843850
68472	216151_PM_at	25	20	42098251	42098227	25	1	L1MC5	LINE/L1	42098415	42098132	SRSF6	42086568	42092245	L3MBTL1	42136320	42179590
68818	1563255_PM_at	25	10	50345706	50345730	25	1	MLT1G3	LTR/ERVL-MaLR	50345325	50345813	FAM170B	50342053	50339199	C10orf128	50396630	50362773
68456	1561942_PM_x_at	25					2	LTR13	LTR/ERVK
67780	232662_PM_x_at	25					2	MER39B	LTR/ERV1
67791	1562409_PM_s_at	25	17	26591074	26591050	25	1	MER4A1	LTR/ERV1	26591088	26590628	NLK	26368763	26523407	AC061975.10	26638667	26642323
68943	1562044_PM_at	25	11	74035614	74035638	25	1	MLT1H	LTR/ERVL-MaLR	74035311	74035833	P4HA3	74022702	73946846	PGM2L1	74109518	74041363
68964	1557665_PM_at	25	11	67461390	67461366	25	1	HERVIP10F-int	LTR/ERV1	67463058	67461005	ALDH3B2	67448671	67429633	UNC93B1	67772452	67758575
69153	234297_PM_at	25					2	LTR5B	LTR/ERVK
69459	216789_PM_at	25	17	48361997	48362021	25	1	L2	LINE/L2	48361136	48362025	TMEM92	48348767	48358844	XYLT2	48423453	48440499
69442	1561224_PM_at	25	16	49503429	49503453	25	1	MIR	SINE/MIR	49503352	49503469	C16orf78	49407734	49433342	ZNF423	49891830	49521435
69361	243576_PM_at	25	1	27987097	27987073	25	1	L2b	LINE/L2	27987614	27986906	FGR	27961788	27938575	IFI6	27998729	27992572
68098	1569758_PM_at	25	2	149616953	149616977	25	1	MLT1H2	LTR/ERVL-MaLR	149616749	149617112	EPC2	149402009	149545130	KIF5C	149632819	149883273
69611	1569604_PM_at	25	1	3833373	3833397	25	1	Kanga1a	DNA/TcMar-Tc2	3833169	3833515	C1orf174	3816857	3805689	AJAP1	4714792	4843850
69566	242978_PM_x_at	25					2	LTR7B	LTR/ERV1
69794	1556129_PM_at	25	16	89298956	89298980	25	1	HERVL74-int	LTR/ERVL	89298848	89298987	ZNF778	89284118	89295363	ANKRD11	89556969	89334038
69810	231032_PM_at	25	8	52861245	52861269	25	1	MLT1B	LTR/ERVL-MaLR	52861135	52861495	AC090186.1	52730143	52730969	ST18	53373519	53023399
69830	221116_PM_at	25	4	69625454	69625430	24	1	L1P4a	LINE/L1	69626106	69625172	UGT2B15	69536346	69512348	UGT2B10	69681711	69696914
69828	1570243_PM_at	25	1	231657373	231657349	25	1	MLT1D	LTR/ERVL-MaLR	231657753	231657258	EGLN1	231560790	231499497	TSNAX	231664399	231702270
70329	233354_PM_at	25	19	9634138	9634114	25	1	MLT1B	LTR/ERVL-MaLR	9634248	9633850	ZNF560	9609283	9577183	ZNF426	9649303	9638667
73448	230952_PM_at	25	16	29229115	29229139	25	1	L1ME1	LINE/L1	29227205	29229178	CTB-134H23.2	29049923	29064047	BOLA2B	30205627	29454551
73455	227509_PM_x_at	25					2	AluSp	SINE/Alu
73390	216106_PM_at	25	15	81283403	81283379	25	1	MLT1J	LTR/ERVL-MaLR	81283676	81283277	MESDC2	81282219	81239667	MESDC1	81293295	81296342
73417	220730_PM_at	25	16	89301912	89301936	25	1	L1MEf	LINE/L1	89301867	89302074	ZNF778	89284118	89295363	ANKRD11	89556969	89334038
70757	1562084_PM_at	25					2	L1PA17	LINE/L1
70817	1561436_PM_at	25	17	60913268	60913292	25	1	L1MD1	LINE/L1	60913184	60913754	MARCH10	60885705	60778675	TANC2	61086917	61505060
70723	1562834_PM_at	25	15	40668030	40668054	25	1	Charlie2b	DNA/hAT-Charlie	40667917	40668217	DISP2	40650436	40663257	KNSTRN	40674922	40686446
70846	227974_PM_at	25	5	1350578	1350602	25	1	MER65A	LTR/ERV1	1350264	1350689	CLPTM1L	1345214	1317859	SLC6A3	1445545	1392909
70825	1569604_PM_at	25	1	3833358	3833382	25	1	Kanga1a	DNA/TcMar-Tc2	3833169	3833515	C1orf174	3816857	3805689	AJAP1	4714792	4843850
71076	1563064_PM_at	25	16	50889784	50889760	25	1	MLT1E2	LTR/ERVL-MaLR	50889856	50889746	CYLD	50775961	50835846	SALL1	51185278	51169886
71988	1560169_PM_at	25	9	71567918	71567894	25	1	L1MEj	LINE/L1	71568449	71567777	FAM122A	71394964	71398609	PRKACG	71629039	71627469
71262	236542_PM_at	25	3	195441939	195441915	25	1	Tigger5b	DNA/TcMar-Tigger	195441993	195441907	APOD	195311076	195295573	MUC20	195447753	195467994
72642	1554043_PM_a_at	25	1	247197398	247197374	25	1	LTR53-int	LTR/ERVL	247197503	247197371	ZNF695	247171395	247108849	ZNF669	247267674	247263264
72631	1570385_PM_at	25	5	10158825	10158801	25	1	MER20B	DNA/hAT-Charlie	10159208	10158663	TAS2R1	9630463	9629109	FAM173B	10250009	10226442
72634	1570506_PM_at	25	2	165506697	165506673	25	1	L1MB3	LINE/L1	165506780	165505841	GRB14	165478358	165349322	COBLL1	165700189	165510134
73378	1560579_PM_s_at	25	1	113392852	113392876	25	1	MIR	SINE/MIR	113392807	113392995	FAM19A3	113263041	113269857	SLC16A1	113499635	113454469
73354	242332_PM_at	25	16	86521571	86521547	25	1	MLT1C	LTR/ERVL-MaLR	86521643	86521387	IRF8	85932409	85956215	FOXF1	86544133	86548076
73359	1563042_PM_at	25	11	68914755	68914731	25	1	Kanga11a	DNA/TcMar-Tc2	68914880	68914620	TPCN2	68816365	68858072	MYEOV	69061605	69182494
71361	220893_PM_at	25	5	60506497	60506473	25	1	HAL1M8	LINE/L1	60507062	60506297	SMIM15	60458301	60453536	ZSWIM6	60628100	60841997
71132	1559022_PM_at	25	1	47147892	47147868	25	1	L2c	LINE/L2	47148053	47147745	TEX38	47134527	47139266	CYP4B1	47223510	47285085
72083	1559471_PM_s_at	25					2	THE1C	LTR/ERVL-MaLR
73077	1564207_PM_at	25	7	44081991	44082015	25	1	MSTD	LTR/ERVL-MaLR	44081931	44082128	SPDYE1	44040488	44049721	DBNL	44084239	44109055
73840	1557919_PM_a_at	25	6	68597059	68597035	25	1	HERVH-int	LTR/ERV1	68598554	68595001	EYS	66417118	64429876	BAI3	69345259	70099403
72922	1566887_PM_x_at	25	14	105324227	105324203	25	1	AluSx	SINE/Alu	105324457	105324148	ZBTB42	105266933	105271049	CEP170B	105331617	105363107
72176	1558660_PM_at	25	10	4452473	4452497	25	1	MLT2A2	LTR/ERVL	4452227	4452736	KLF6	3827473	3818188	AKR1E2	4828821	4890254
72234	1570567_PM_at	25	5	69387889	69387913	25	1	LTR41	LTR/ERVL	69387352	69387983	SMN2	69345350	69374349	SERF1A	70196492	70214357
70941	238310_PM_at	25	X	22715105	22715081	25	1	L1MC5a	LINE/L1	22716719	22714627	ZNF645	22291065	22292574	DDX53	23018087	23020204
74886	1563223_PM_a_at	25	X	100423202	100423226	25	1	L1MB8	LINE/L1	100422987	100423272	CENPI	100353178	100418670	DRP2	100474758	100519486
74638	234578_PM_at	25	1	232964446	232964470	25	1	L1PB1	LINE/L1	232964299	232964591	MAP10	232940643	232946092	NTPCR	233086351	233114548
74327	1554245_PM_x_at	25					2	LTR33B	LTR/ERVL
74421	1560527_PM_at	25	7	102629221	102629245	25	1	LTR101_Mam	LTR/ERVL	102629192	102629370	LRRC17	102553438	102585396	ARMC10	102715328	102740205
74330	1561813_PM_at	25	15	79199012	79199036	25	1	ERVL-E-int	LTR/ERVL	79198788	79199065	MORF4L1	79102829	79190475	CTSH	79241916	79213400
74365	1563887_PM_at	25	7	64694409	64694433	25	1	MER41B	LTR/ERV1	64694069	64694680	ERV3-1	64467121	64451187	ZNF92	64838712	64866038
71909	1557807_PM_a_at	25	10	80434573	80434597	25	1	Charlie29a	DNA/hAT-Charlie	80434523	80434904	RPS24	79793518	79816570	ZMIZ1	80828792	81076276
73613	1562048_PM_at	25					2	MLT1D	LTR/ERVL-MaLR
73608	221174_PM_at	25	10	92455749	92455725	25	1	Tigger3c	DNA/TcMar-Tigger	92455953	92455717	KIF20B	91461367	91534700	HTR7	92617671	92500578
73273	233908_PM_x_at	25	10	67415282	67415306	25	1	L1PA15	LINE/L1	67415217	67415474	REEP3	65281123	65384883	CTNNA3	69455927	67679719
73215	1554459_PM_s_at	25					2	THE1B	LTR/ERVL-MaLR
73219	1562827_PM_at	25	14	80921667	80921691	25	1	MLT1J	LTR/ERVL-MaLR	80921623	80921792	DIO2	80854100	80663873	CEP128	81425861	80943330
73218	1562962_PM_at	25	22	22251181	22251157	25	1	FAM	SINE/Alu	22251261	22251113	MAPK1	22221970	22108789	PPM1F	22307209	22273793
74025	241149_PM_at	25	16	87749037	87749013	25	1	L1MC3	LINE/L1	87749403	87748874	FLJ00104	87739290	87731749	SLC7A5	87903094	87863629
73771	243671_PM_at	25	4	39537357	39537381	25	1	Charlie2a	DNA/hAT-Charlie	39537251	39537448	UGDH	39529931	39500375	SMIM14	39640710	39552541
71459	1568908_PM_at	25	16	14113228	14113204	25	1	ERVL-B4-int	LTR/ERVL	14113320	14112838	ERCC4	14014014	14046202	MKL2	14165178	14360630
71505	1561228_PM_at	25	4	171979944	171979968	25	1	LTR45C	LTR/ERV1	171979929	171980375	AADAT	171012850	170981373	GALNTL6	172733405	173962710
74322	1559522_PM_at	25	1	168370270	168370246	25	1	L2b	LINE/L2	168370543	168370109	TBX19	168250278	168283664	XCL2	168513235	168510003
75702	234602_PM_x_at	25	5	142083793	142083769	25	1	L1MEg	LINE/L1	142084996	142083179	FGF1	142077617	141971743	ARHGAP26	142149949	142608576
71792	216106_PM_at	25	15	81283673	81283649	25	1	MLT1J	LTR/ERVL-MaLR	81283676	81283277	MESDC2	81282219	81239667	MESDC1	81293295	81296342
74733	233359_PM_at	25	17	75978226	75978250	25	1	MLT1A0	LTR/ERVL-MaLR	75977987	75978347	FLJ45079	75878659	75875109	TNRC6C	76000249	76104916
74686	1554765_PM_a_at	25	11	60416742	60416766	25	1	L1M4	LINE/L1	60416390	60417081	MS4A13	60282886	60310194	MS4A8	60467047	60483284
71667	1562834_PM_at	25	15	40667938	40667962	25	1	Charlie2b	DNA/hAT-Charlie	40667917	40668217	DISP2	40650436	40663257	KNSTRN	40674922	40686446
71679	1563853_PM_at	25	10	64099861	64099837	25	1	MER41B	LTR/ERV1	64100153	64099649	RTKN2	64028466	63942794	ZNF365	64133951	64431771
71730	1565912_PM_at	25	15	83407669	83407645	25	1	MIR	SINE/MIR	83407782	83407642	AP3B2	83378666	83328033	FSD2	83474822	83424114
74830	240648_PM_at	25	1	229649899	229649923	25	1	MER39	LTR/ERV1	229649620	229650084	NUP133	229644103	229577045	ABCB10	229694442	229652329
75858	1553918_PM_at	25	21	43132210	43132186	25	1	MLT1C	LTR/ERVL-MaLR	43132332	43131830	TMPRSS2	42903043	42836478	RIPK4	43187266	43159529
75081	1558397_PM_at	25	17	62396855	62396831	25	1	MER50	LTR/ERV1	62397370	62396650	TEX2	62340661	62224587	MILR1	62461569	62464760
75015	243687_PM_at	25					2	MLT1B	LTR/ERVL-MaLR
75047	1556180_PM_at	25	5	180262182	180262206	25	1	MLT2B3	LTR/ERVL	180262165	180262490	MGAT1	180242652	180217541	ZFP62	180288286	180274611
74968	1556064_PM_at	25	22	46647507	46647531	25	1	Zaphod	DNA/hAT-Tip100	46647356	46647673	CDPF1	46646576	46639908	PKDREJ	46659219	46651560
72511	1558801_PM_at	25	5	43573883	43573859	25	1	LTR49-int	LTR/ERV1	43574124	43571615	PAIP1	43557860	43526369	NNT	43602794	43707507
72523	1563255_PM_at	25	10	50345635	50345659	25	1	MLT1G3	LTR/ERVL-MaLR	50345325	50345813	FAM170B	50342053	50339199	C10orf128	50396630	50362773
76338	1561870_PM_at	25	7	102627855	102627879	25	1	MIRb	SINE/MIR	102627853	102627981	LRRC17	102553438	102585396	ARMC10	102715328	102740205
76124	233325_PM_at	25	9	99076211	99076187	25	1	L1M4b	LINE/L1	99076265	99076057	HSD17B3	99064434	98997588	SLC35D2	99145992	99082988
75492	1556879_PM_at	25	15	93136228	93136204	25	1	Charlie21a	DNA/hAT-Charlie	93136434	93135672	C15orf32	93014884	93044347	FAM174B	93353114	93160673
75473	1557584_PM_at	25	2	10831811	10831835	25	1	7SLRNA	srpRNA	10831668	10831974	NOL10	10830101	10710892	ATP6V1C2	10861775	10925236
76355	1562408_PM_at	25	17	26590750	26590726	25	1	MER4A1	LTR/ERV1	26591088	26590628	NLK	26368763	26523407	AC061975.10	26638667	26642323
75251	1560819_PM_a_at	25	12	127220194	127220170	25	1	Charlie1b	DNA/hAT-Charlie	127220230	127220043	TMEM132B	125671382	126146917	TMEM132C	128751948	129192460
76723	232106_PM_s_at	25					2	MER52C	LTR/ERV1
76219	1561737_PM_at	25	10	98514690	98514714	25	1	L1MB8	LINE/L1	98514435	98514818	PIK3AP1	98480271	98353069	LCOR	98592017	98740800
76238	1561917_PM_at	25	12	98981390	98981414	25	1	MLT2F	LTR/ERVL	98980936	98981513	TMPO	98909290	98944157	SLC25A3	98987369	98995946
76831	241195_PM_at	25	5	7975846	7975870	25	1	MER89	LTR/ERV1	7975797	7976304	FASTKD3	7869150	7859272	SEMA5A	9546187	9035138
77115	239972_PM_at	25	18	11653451	11653427	25	1	LTR81C	LTR/Gypsy	11653606	11653271	PIEZO2	11148587	10666480	GNAL	11688955	11885684
77125	1556954_PM_at	25	16	52307039	52307063	25	1	MER21C	LTR/ERVL	52306472	52307270	C16orf97	52112386	52039399	TOX3	52581714	52471917
77154	1570290_PM_at	25	7	79719692	79719716	25	1	L2	LINE/L2	79719563	79719782	MAGI2	79082890	77646393	GNAI1	79763271	79848718
77516	1562717_PM_at	25	2	8148054	8148030	25	1	MLT1E1A	LTR/ERVL-MaLR	8148452	8147922	RNF144A	7057523	7208417	ID2	8818975	8824583
77289	1560621_PM_at	25	18	43272182	43272206	24	1	L1PA13	LINE/L1	43271720	43274114	SLC14A2	42792960	43263072	SLC14A1	43304092	43332485
77221	231254_PM_at	25	4	301470	301446	25	1	MER51C	LTR/ERV1	301605	301031	ZNF732	299110	264464	ZNF141	331603	378653
77783	235229_PM_at	25	6	29520424	29520400	25	1	MER57F	LTR/ERV1	29520710	29520305	MAS1L	29455738	29454474	UBD	29527702	29523292
77832	237911_PM_at	25	7	100947603	100947627	25	1	L1M2	LINE/L1	100946605	100947719	FIS1	100895597	100882739	RABL5	100965104	100956975
77871	229531_PM_at	25	X	103364753	103364729	24	1	L1ME3B	LINE/L1	103365094	103364400	ZCCHC18	103356822	103360533	FAM199X	103411301	103440583
77694	1562659_PM_at	25	16	85182724	85182748	25	1	L1ME1	LINE/L1	85182511	85183046	FAM92B	85146114	85131965	RP11-680G10.1	85391069	85393055
78485	1558308_PM_at	25					2	L1MB3	LINE/L1
78529	234441_PM_at	25	4	147927067	147927043	25	1	L2a	LINE/L2	147927360	147926722	TTC29	147867034	147627790	EDNRA	148402069	148466106
78515	1556879_PM_at	25	15	93136361	93136337	25	1	Charlie21a	DNA/hAT-Charlie	93136434	93135672	C15orf32	93014884	93044347	FAM174B	93353114	93160673
78545	1559745_PM_at	25	7	94205669	94205693	25	1	MER77	LTR/ERVL	94205591	94206242	CASD1	94138531	94186331	SGCE	94285521	94214542
78496	1555865_PM_at	25	11	1331747	1331771	25	1	MER41C	LTR/ERV1	1331502	1332023	AC136297.1	1295809	1296033	BRSK2	1411129	1483919
77958	243848_PM_at	25	7	111987631	111987655	25	1	MLT1J	LTR/ERVL-MaLR	111987417	111987894	ZNF277	111846643	111983151	IFRD1	112063023	112121072
77946	1561224_PM_at	25	16	49503376	49503400	25	1	MIR	SINE/MIR	49503352	49503469	C16orf78	49407734	49433342	ZNF423	49891830	49521435
78389	233153_PM_at	25	6	905690	905666	25	1	MLT1J	LTR/ERVL-MaLR	905887	905503	HUS1B	656963	655939	AL033381.1	1080164	1105181
78376	241029_PM_at	25	16	4214404	4214380	25	1	MIR	SINE/MIR	4214447	4214222	ADCY9	4166186	4003388	SRL	4292081	4239375
78230	242466_PM_at	25	17	17346783	17346759	25	1	MLT1K	LTR/ERVL-MaLR	17346860	17346652	NT5M	17206649	17250977	MED9	17380300	17396540
78079	215202_PM_at	25	22	24023458	24023434	24	1	L1M2b	LINE/L1	24023853	24023383	C22orf43	23974508	23950639	RGL4	24030323	24041363
78060	235990_PM_at	25	11	67098369	67098393	25	1	Tigger2	DNA/TcMar-Tigger	67098139	67098854	SSH3	67070919	67080078	POLD4	67124443	67118248
78791	240892_PM_at	25	3	46958581	46958557	25	1	L1MD2	LINE/L1	46958651	46958471	AC109583.1	46930171	46927699	CCDC12	47023500	46963216
78695	1565329_PM_at	25	2	75251927	75251951	25	1	L1ME4a	LINE/L1	75251700	75252029	POLE4	75185619	75197255	TACR1	75426826	75276231
79342	233886_PM_at	25	18	58797696	58797672	25	1	L2	LINE/L2	58797837	58797482	MC4R	58040001	58038564	CDH20	59000815	59223006
79375	230809_PM_at	25	5	140632492	140632516	25	1	LTR84a	LTR/ERVL	140632297	140632666	PCDHB15	140625147	140627799	SLC25A2	140683612	140682196
79412	1570125_PM_at	25	7	148686047	148686071	25	1	MIR	SINE/MIR	148685962	148686153	EZH2	148581413	148504475	PDIA4	148725733	148700154
79268	234051_PM_at	25	18	33297520	33297544	25	1	MLT1C	LTR/ERVL-MaLR	33297189	33297611	GALNT1	33161081	33291798	C18orf21	33552046	33559241
79179	240764_PM_at	25	10	77145167	77145143	25	1	MLT1G1	LTR/ERVL-MaLR	77145553	77145061	COMTD1	76995788	76993727	ZNF503	77161664	77157588
80187	1560169_PM_at	25	9	71568379	71568355	25	1	L1MEj	LINE/L1	71568449	71567777	FAM122A	71394964	71398609	PRKACG	71629039	71627469
80087	216428_PM_x_at	25	19	55056349	55056373	25	1	LTR7B	LTR/ERV1	55056198	55056406	KIR3DX1	55043909	55057053	LILRA2	55084387	55099027
80214	216528_PM_at	25	5	131844508	131844532	25	1	L1M4	LINE/L1	131844314	131845106	IRF1	131826490	131817301	IL5	131892530	131877136
78915	1556033_PM_at	25	1	143717736	143717712	25	1	MER66C	LTR/ERV1	143718011	143717480	FCGR1B	120935937	120926979	PPIAL4G	143767881	143767144
78970	243936_PM_x_at	25	7	140758266	140758290	25	1	Zaphod	DNA/hAT-Tip100	140758051	140758490	MRPS33	140715028	140705854	TMEM178B	140774032	141180180
80538	1569154_PM_a_at	25	22	47078486	47078510	25	1	MER65D	LTR/ERV1	47078430	47078678	GRAMD4	46971909	47075688	CERK	47134158	47080308
80527	1560528_PM_at	25	13	26698502	26698478	25	1	L1MB3	LINE/L1	26698872	26698260	SHISA2	26625169	26618735	RNF6	26796791	26706253
80574	1559432_PM_at	25					2	MER50	LTR/ERV1
80622	1555743_PM_s_at	25					2	HERVH-int	LTR/ERV1
79599	1565928_PM_at	25	9	88639650	88639626	25	1	L2	LINE/L2	88639783	88639159	NAA35	88556061	88637213	GOLM1	88715088	88641061
79615	216813_PM_at	25	7	130729783	130729759	25	1	L1ME1	LINE/L1	130730045	130729581	KLF14	130418888	130417401	MKLN1	130794855	131181395
79618	241514_PM_at	25	2	111450099	111450123	25	1	MLT1B	LTR/ERVL-MaLR	111449930	111450344	BUB1	111435691	111395275	ACOXL	111490150	111875799
79596	1557823_PM_s_at	25	4	65780224	65780200	25	1	L1ME2z	LINE/L1	65781129	65780004	TECRL	65275186	65140975	EPHA5	66536213	66185281
81514	1554245_PM_x_at	25					2	LTR33B	LTR/ERVL
81563	210800_PM_at	25					2	L1MA3	LINE/L1
81569	237235_PM_at	25	16	89321428	89321404	25	1	LTR73	LTR/ERV1	89321622	89321273	ZNF778	89284118	89295363	ANKRD11	89556969	89334038
79756	231937_PM_at	25	12	63010403	63010427	25	1	MLT1G	LTR/ERVL-MaLR	63010340	63010509	C12orf61	62997214	62995531	PPM1H	63328817	63037762
79975	1563186_PM_at	25					2	MLT1D	LTR/ERVL-MaLR
81040	208238_PM_x_at	25					2	AluJb	SINE/Alu
81825	241684_PM_at	25	17	40903515	40903491	25	1	MIRb	SINE/MIR	40903644	40903386	EZH1	40897071	40852293	RAMP2	40910465	40915059
81322	1556185_PM_a_at	25	7	87900604	87900580	25	1	L1MC4a	LINE/L1	87901303	87900532	SRI	87856308	87834433	STEAP4	87936206	87905744
81327	230780_PM_at	25	3	156465369	156465345	25	1	MLT1L	LTR/ERVL-MaLR	156465696	156465188	TIPARP	156391024	156424559	LEKR1	156543270	156763918
80046	244074_PM_at	25	8	134585445	134585469	25	1	MIR	SINE/MIR	134585299	134585561	ST3GAL1	134584183	134467091	ZFAT	135725292	135490031
80000	233325_PM_at	25	9	99076194	99076170	25	1	L1M4b	LINE/L1	99076265	99076057	HSD17B3	99064434	98997588	SLC35D2	99145992	99082988
79774	230581_PM_at	25	8	30047599	30047623	25	1	Tigger13a	DNA/TcMar-Tigger	30047466	30048002	DCTN6	30013813	30041156	RBPMS	30241944	30429778
82101	243419_PM_at	25	2	91817311	91817335	25	1	MER58C	DNA/hAT-Charlie	91817297	91817382	RP11-685N3.1	90538397	90537839	TEKT4	95537178	95542574
82074	1568643_PM_a_at	25	5	133844819	133844843	25	1	L2c	LINE/L2	133844665	133844895	CDKN2AIPNL	133747589	133737778	PHF15	133860003	133918918
81933	1554459_PM_s_at	25	1	196764340	196764364	25	1	THE1B	LTR/ERVL-MaLR	196764234	196764586	CFHR3	196743925	196763203	CFHR1	196788875	196801319
82006	1556453_PM_at	25	2	7569971	7569995	25	1	LTR78	LTR/ERV1	7569849	7570371	RNF144A	7057523	7208417	ID2	8818975	8824583
80737	1556033_PM_at	25					2	MER66C	LTR/ERV1
82730	1563065_PM_at	25	17	78428051	78428027	25	1	L2c	LINE/L2	78428250	78427763	ENDOV	78388965	78411886	NPTX1	78451643	78440948
82653	234657_PM_at	25	7	22974410	22974386	25	1	MER68	LTR/ERVL	22974703	22974147	TOMM7	22862470	22852251	FAM126A	23053749	22980878
82713	240447_PM_at	25	1	43922499	43922523	25	1	L1ME3D	LINE/L1	43922307	43922650	HYI	43919660	43916824	PTPRF	43990858	44089343
82671	1559432_PM_at	25	3	42941653	42941677	25	1	MER50C	LTR/ERV1	42941453	42941925	CYP8B1	42917633	42897497	ZNF662	42947223	42960825
82767	1562827_PM_at	25	14	80921495	80921519	25	1	MLT1J	LTR/ERVL-MaLR	80921457	80921583	DIO2	80854100	80663873	CEP128	81425861	80943330
82806	1558290_PM_a_at	25	8	129113300	129113324	25	1	LTR8A	LTR/ERV1	129112886	129113555	TMEM75	128960591	128959126	GSDMC	130799134	130760442
82444	229613_PM_at	25	16	50682875	50682899	25	1	MLT1J	LTR/ERVL-MaLR	50682514	50682947	NKD1	50582241	50670647	SNX20	50715264	50700211
83026	1561850_PM_at	25	8	144089428	144089404	25	1	L1PA13	LINE/L1	144090697	144086735	CYP11B2	143999259	143991975	LY6E	144099399	144105249
82959	1556180_PM_at	25	5	180262211	180262235	25	1	MLT2B3	LTR/ERVL	180262165	180262490	MGAT1	180242652	180217541	ZFP62	180288286	180274611
82971	210583_PM_at	25	22	42978399	42978375	25	1	L2c	LINE/L2	42978457	42978245	SERHL2	42949623	42970388	POLDIP3	43010968	42979727
82966	1557116_PM_at	25	22	36064161	36064185	25	1	MER4B	LTR/ERV1	36063910	36064450	APOL6	36044442	36057404	APOL5	36113919	36125530
82935	1565329_PM_at	25	2	75251850	75251874	25	1	L1ME4a	LINE/L1	75251700	75252029	POLE4	75185619	75197255	TACR1	75426826	75276231
82940	1557848_PM_at	25	12	103953232	103953256	25	1	MER77	LTR/ERVL	103952728	103953321	C12orf42	103889749	103631369	STAB2	103981051	104160505
82866	1561307_PM_at	25	20	18303554	18303530	25	1	MER4E1	LTR/ERV1	18303924	18303168	ZNF133	18269121	18297640	DZANK1	18447829	18364011
82544	1562644_PM_at	25	4	75049402	75049426	25	1	L1ME1	LINE/L1	75049371	75050584	AC093677.1	75024085	75023327	EPGN	75174190	75181024
83178	233732_PM_at	25	7	30617584	30617560	25	1	LOR1-int	LTR/ERV1	30617992	30616448	GGCT	30591095	30536237	GARS	30634297	30673649
83324	1556033_PM_at	25					2	MER66C	LTR/ERV1
83530	241263_PM_at	25	12	72193044	72193068	25	1	LTR67B	LTR/ERVL	72192613	72193194	RAB21	72148654	72184699	TBC1D15	72233487	72320629
83475	1561400_PM_at	25	17	42724027	42724003	25	1	MER5A	DNA/hAT-Charlie	42724062	42723882	FZD2	42634925	42636907	C17orf104	42733762	42767676
83473	223913_PM_s_at	25	19	4772277	4772301	25	1	L2b	LINE/L2	4772137	4772513	DPP9	4724685	4675236	FEM1A	4791728	4795571
83431	1563009_PM_at	25	22	48038272	48038296	25	1	L1MDa	LINE/L1	48037547	48038566	LL22NC03-75H12.2	47882860	47857048	FAM19A5	48885272	49246724
83421	1560913_PM_at	25	7	106131533	106131509	24	1	THE1B	LTR/ERVL-MaLR	106131575	106131372	NAMPT	105926772	105888731	CCDC71L	106301442	106297211
83382	1561806_PM_at	25	5	65501345	65501321	25	1	MLT1C	LTR/ERVL-MaLR	65501356	65500915	SREK1	65435799	65479443	MAST4	65892176	66465423
83372	1555817_PM_s_at	25	15	72059877	72059901	25	1	L1MC5	LINE/L1	72059521	72060086	CT62	71407833	71402583	MYO9A	72410918	72114632
83352	1554608_PM_at	25	2	85538947	85538923	25	1	Tigger3b	DNA/TcMar-Tigger	85538986	85538748	TCF7L1	85360533	85537511	TGOLN2	85555548	85545147
83428	1562740_PM_at	25	3	128190899	128190923	25	1	L1ME3C	LINE/L1	128190810	128191250	DNAJB8	128186091	128181282	GATA2	128212028	128198270
83146	234056_PM_at	25	13	45958514	45958490	25	1	ERVL-E-int	LTR/ERVL	45958670	45958204	TPT1	45915505	45911008	SLC25A30	45992590	45967451
83114	1563629_PM_a_at	25	16	2711543	2711519	25	1	HERVK13-int	LTR/ERVK	2718374	2711289	PDPK1	2587965	2653189	KCTD5	2732476	2759031
83639	234917_PM_at	25	10	99484587	99484611	25	1	MIRb	SINE/MIR	99484543	99484630	MARVELD1	99472930	99477907	ZFYVE27	99496878	99520664
83630	1561069_PM_at	25	10	107923213	107923237	25	1	L1M4b	LINE/L1	107921331	107923791	SORCS3	106400859	107024993	SORCS1	108924292	108333421
83758	206519_PM_x_at	25	19	52021336	52021312	25	1	L1MEg	LINE/L1	52021582	52020670	SIGLEC12	52005043	51994611	SIGLEC6	52035110	52022779
83658	239881_PM_at	25	19	16992768	16992792	25	1	LTR76	LTR/ERV1	16992530	16993201	SIN3B	16940211	16991164	F2RL3	16999671	17003417
83703	1555743_PM_s_at	25					2	HERVH-int	LTR/ERV1
83677	230248_PM_x_at	25	4	40169170	40169194	25	1	L1MEj	LINE/L1	40168822	40170337	N4BP2	40058446	40159872	RHOH	40192673	40246281
83721	1557665_PM_at	25	11	67461367	67461343	25	1	HERVIP10F-int	LTR/ERV1	67463058	67461005	ALDH3B2	67448671	67429633	UNC93B1	67772452	67758575
84414	1563065_PM_at	25	17	78427624	78427600	25	1	Tigger5b	DNA/TcMar-Tigger	78427649	78427597	ENDOV	78388965	78411886	NPTX1	78451643	78440948
84280	1569808_PM_at	25	2	65437171	65437147	25	1	L1MD2	LINE/L1	65437622	65436683	RAB1A	65357240	65297835	ACTR2	65454887	65498387
84349	243723_PM_at	25	21	37489970	37489946	25	1	Tigger17b	DNA/TcMar-Tigger	37490194	37489500	CBR1	37442239	37445464	CBR3	37507210	37518864
84218	1569808_PM_at	25	2	65437235	65437211	25	1	L1MD2	LINE/L1	65437622	65436683	RAB1A	65357240	65297835	ACTR2	65454887	65498387
84182	1570125_PM_at	25					2	L1PB1	LINE/L1
84641	234555_PM_at	25	8	144935490	144935514	25	1	L1MEf	LINE/L1	144935419	144936147	NRBP2	144924200	144915764	EPPK1	144952632	144939497
83990	1564358_PM_at	25	1	14728289	14728313	25	1	L1ME3G	LINE/L1	14728215	14728625	PRDM2	14026693	14151574	KAZN	14925200	15444539
84002	228679_PM_at	25	10	60933970	60933946	25	1	LTR81B	LTR/Gypsy	60934359	60933853	BICC1	60272900	60591195	PHYHIPL	60936350	61007534
84511	1554224_PM_at	25	11	127141011	127141035	25	1	UCON105	Unknown	127140918	127141048	RP11-115C10.1	126522747	126551999	ETS1	128457437	128328656
84782	233835_PM_at	25	3	128228973	128228997	25	1	L1MB7	LINE/L1	128228902	128229397	GATA2	128212028	128198270	C3orf27	128294929	128290843
84828	1566632_PM_at	25	17	60497185	60497209	25	1	L1ME1	LINE/L1	60497060	60497226	EFCAB3	60447579	60493837	METTL2A	60501228	60527454
84988	1564401_PM_at	25	1	31332784	31332808	25	1	L2c	LINE/L2	31332639	31332907	LAPTM5	31230667	31205316	SDC3	31381608	31342314
85046	1563009_PM_at	25					2	L1MDa	LINE/L1
85035	1563133_PM_at	25					2	L1M3d	LINE/L1
85151	231447_PM_at	25	20	18362091	18362115	25	1	LTR16A	LTR/ERVL	18361806	18362168	ZNF133	18269121	18297640	DZANK1	18447829	18364011
85102	1566863_PM_at	25	8	36979025	36979049	25	1	L1MC3	LINE/L1	36977715	36979320	KCNU1	36641842	36793646	ZNF703	37553269	37557537
84749	1569765_PM_at	25	9	132346283	132346307	25	1	MIRb	SINE/MIR	132346166	132346364	IER5L	131940540	131937835	NTMT1	132371163	132398209
85582	243723_PM_at	25	21	37489918	37489894	25	1	Tigger17b	DNA/TcMar-Tigger	37490194	37489500	CBR1	37442239	37445464	CBR3	37507210	37518864
85604	239881_PM_at	25	19	16993095	16993119	25	1	LTR76	LTR/ERV1	16992530	16993201	SIN3B	16940211	16991164	F2RL3	16999671	17003417
85592	233164_PM_x_at	25					2	L1PA8	LINE/L1
85238	1560946_PM_at	25	2	74424367	74424343	25	1	L1MC4	LINE/L1	74424414	74424298	CATX-2	74418517	74418627	MTHFD2	74425689	74444692
85478	1564772_PM_at	25	8	96998599	96998575	25	1	L1ME4a	LINE/L1	96998723	96998447	C8orf37	96281429	96257147	GDF6	97173020	97154562
85715	1558343_PM_at	25	1	113400313	113400337	25	1	MLT1D	LTR/ERVL-MaLR	113399922	113400432	FAM19A3	113263041	113269857	SLC16A1	113499635	113454469
85717	1570257_PM_x_at	25	1	211714306	211714282	25	1	THE1B	LTR/ERVL-MaLR	211714567	211714201	RD3	211666259	211649864	SLC30A1	211752084	211744910
85684	236542_PM_at	25	3	195441846	195441822	24	1	LTR16E2	LTR/ERVL	195441892	195441654	APOD	195311076	195295573	MUC20	195447753	195467994
85847	AFFX-HUMRGE/M10098_M_at	25	16	33963338	33963362	25	1	SSU-rRNA_Hsa	rRNA	33962497	33964361	RP11-812E19.9	33647696	33647044	CTD-2144E22.5	34256507	34257278
88496	1562581_PM_at	25					2	LTR18C	LTR/ERVL
88422	230248_PM_x_at	25	4	40169227	40169251	25	1	L1MEj	LINE/L1	40168822	40170337	N4BP2	40058446	40159872	RHOH	40192673	40246281
88437	1563985_PM_at	25	19	47384535	47384511	25	1	Tigger1	DNA/TcMar-Tigger	47385382	47384496	AP2S1	47354249	47341393	ARHGAP35	47421933	47508334
88467	1562664_PM_at	25	7	115916106	115916082	25	1	L1PA14	LINE/L1	115917407	115915951	TES	115850547	115898837	CAV2	115927434	116148595
86905	1554405_PM_a_at	25	21	29911758	29911782	25	1	MLT1C	LTR/ERVL-MaLR	29911717	29912173	ADAMTS5	28338832	28290231	N6AMT1	30257693	30244513
86939	1555187_PM_at	25	12	128368682	128368658	25	1	MLT1J	LTR/ERVL-MaLR	128369051	128368550	TMEM132B	125671382	126146917	TMEM132C	128751948	129192460
86363	1561850_PM_at	25	8	144089318	144089294	25	1	L1PA13	LINE/L1	144090697	144086735	CYP11B2	143999259	143991975	LY6E	144099399	144105249
86282	1557762_PM_at	25	4	144739238	144739214	25	1	L1ME3A	LINE/L1	144739379	144738557	FREM3	144621828	144498455	GYPE	144826716	144792020
86073	1570257_PM_x_at	25	1	211714305	211714281	25	1	THE1B	LTR/ERVL-MaLR	211714567	211714201	RD3	211666259	211649864	SLC30A1	211752084	211744910
85276	240428_PM_at	25	2	106209946	106209922	25	1	Arthur1	DNA/hAT-Tip100	106210038	106209835	FHL2	106054960	105974169	NCK2	106361354	106510730
86574	235064_PM_s_at	25	20	5844271	5844295	25	1	LTR16A2	LTR/ERVL	5844162	5844600	C20orf196	5731039	5844558	CHGB	5892076	5906007
87775	207550_PM_at	25	1	43819711	43819735	25	1	MIR	SINE/MIR	43819571	43819794	MPL	43803478	43818443	CDC20	43824626	43828874
87703	1561309_PM_x_at	25					2	MER4E1	LTR/ERV1
87700	234578_PM_at	25					2	L1PB1	LINE/L1
87710	220331_PM_at	25	14	100193472	100193496	25	1	L2c	LINE/L2	100193347	100193643	CYP46A1	100150641	100193638	EML1	100204030	100408397
85437	220609_PM_at	25	5	177044845	177044821	25	1	L1MCa	LINE/L1	177045142	177044559	B4GALT7	177027101	177037348	FAM153A	177210399	177134982
86254	236719_PM_at	25	2	8807203	8807179	25	1	L1ME3C	LINE/L1	8807492	8806764	RNF144A	7057523	7208417	ID2	8818975	8824583
86196	1559455_PM_at	25	15	72617002	72616978	25	1	L1MDa	LINE/L1	72617448	72616605	CELF6	72612470	72559087	HEXA	72668817	72635775
86659	1566600_PM_at	25	2	60246370	60246346	25	1	L1ME3	LINE/L1	60246752	60244975	FANCL	58468507	58386378	BCL11A	60780702	60678302
86661	242466_PM_at	25	17	17346945	17346921	25	1	MLT1K	LTR/ERVL-MaLR	17347027	17346907	NT5M	17206649	17250977	MED9	17380300	17396540
86627	1558871_PM_at	25	4	75144299	75144275	25	1	MLT1H	LTR/ERVL-MaLR	75144495	75144235	AC093677.1	75024085	75023327	EPGN	75174190	75181024
87165	232300_PM_at	25	10	88725572	88725548	25	1	LTR48B	LTR/ERV1	88725980	88725424	SNCG	88718375	88723017	ADIRF	88727949	88730672
87179	1569846_PM_at	25	14	30637134	30637110	25	1	MSTA	LTR/ERVL-MaLR	30637406	30636992	PRKD1	30661104	30045687	G2E3	31028329	31089269
87118	1558397_PM_at	25	17	62396990	62396966	25	1	MER50	LTR/ERV1	62397370	62396650	TEX2	62340661	62224587	MILR1	62461569	62464760
87994	243941_PM_at	25	15	102342462	102342486	25	1	MLT1H	LTR/ERVL-MaLR	102342129	102342589	RP11-89K11.1	102285913	102277302	OR4F6	102345902	102346876
87905	210583_PM_at	25	22	42978344	42978320	25	1	L2c	LINE/L2	42978457	42978245	SERHL2	42949623	42970388	POLDIP3	43010968	42979727
87636	1569764_PM_at	25	5	112940705	112940729	25	1	L1M4	LINE/L1	112940276	112940752	YTHDC2	112849380	112930982	KCNN2	113696642	113832337
87655	233198_PM_at	25					2	HERVK22-int	LTR/ERVK
86432	232836_PM_at	25	20	11790785	11790761	25	1	LTR16C	LTR/ERVL	11790999	11790638	C20orf187	11008408	11010014	BTBD3	11871371	11907257
86400	243844_PM_at	25	4	137718261	137718237	25	1	ERVL-E-int	LTR/ERVL	137718416	137717869	PABPC4L	135122903	135117488	PCDH18	138453648	138440072
86476	237971_PM_at	25	8	118783669	118783645	25	1	MLT1G	LTR/ERVL-MaLR	118783696	118783561	MED30	118532952	118552501	EXT1	119124092	118806729
86448	1557848_PM_at	25	12	103953547	103953571	25	1	L2b	LINE/L2	103953502	103953584	C12orf42	103889749	103631369	STAB2	103981051	104160505
88672	1557315_PM_a_at	25	9	119469119	119469143	25	1	LTR53-int	LTR/ERVL	119469065	119472254	TRIM32	119449581	119463579	TLR4	120466610	120479149
88644	233062_PM_at	25	6	2273567	2273591	25	1	LTR78	LTR/ERV1	2272719	2273624	GMDS	2245926	1624041	C6orf195	2634837	2622147
88363	1560946_PM_at	25	2	74424392	74424368	25	1	L1MC4	LINE/L1	74424414	74424298	CATX-2	74418517	74418627	MTHFD2	74425689	74444692
88366	1563138_PM_at	25	4	111493158	111493182	25	1	L1MA4A	LINE/L1	111492171	111494502	ENPEP	111286889	111486441	PITX2	111563279	111538579
88327	231254_PM_at	25					2	MER51C	LTR/ERV1
88321	1558185_PM_at	25	12	92876969	92876993	25	1	MLT1B	LTR/ERVL-MaLR	92876709	92877090	CLLU1	92815307	92824778	C12orf74	93096619	93102325
88887	1561307_PM_at	25	20	18303555	18303531	25	1	MER4E1	LTR/ERV1	18303924	18303168	ZNF133	18269121	18297640	DZANK1	18447829	18364011
88888	1561309_PM_x_at	25	20	18303555	18303531	25	1	MER4E1	LTR/ERV1	18303924	18303168	ZNF133	18269121	18297640	DZANK1	18447829	18364011
88878	1567687_PM_at	25	22	17810049	17810073	25	1	MamRTE1	LINE/RTE-BovB	17809868	17810228	CECR1	17702879	17660194	CECR2	17840837	18033845
88788	243418_PM_at	25	3	38321597	38321621	25	1	LTR45C	LTR/ERV1	38321361	38321883	SLC22A13	38307303	38319806	SLC22A14	38323785	38360066
88203	230928_PM_at	25	3	26758272	26758296	25	1	LTR16C	LTR/ERVL	26758043	26758502	LRRC3B	26664297	26752267	NEK10	27410951	27151576
87519	222720_PM_x_at	25	1	186390053	186390077	25	1	L1ME3F	LINE/L1	186389688	186390446	OCLM	186369704	186370587	PDC	186430254	186412698
87530	1559630_PM_at	25	1	35327743	35327719	25	1	L2c	LINE/L2	35327896	35327652	GJA4	35258599	35261348	DLGAP3	35395186	35331037
89175	1565002_PM_at	25	10	3419987	3420011	25	1	Ricksha_0	DNA/MULE-MuDR	3419456	3420358	PITRM1	3215003	3179920	KLF6	3827473	3818188
87808	1559297_PM_at	25	16	29225056	29225080	25	1	MER5A	DNA/hAT-Charlie	29224952	29225088	CTB-134H23.2	29049923	29064047	BOLA2B	30205627	29454551
87876	216874_PM_at	25	2	145909858	145909882	25	1	HSMAR1	DNA/TcMar-Mariner	145908848	145910124	ZEB2	145282147	145145568	ACVR2A	148602086	148688393
87797	1569306_PM_at	25	1	174965003	174964979	25	1	MLT1O	LTR/ERVL-MaLR	174965025	174964626	GPR52	174417212	174418683	CACYBP	174968300	174980851
87798	1570301_PM_at	25	8	75011941	75011965	25	1	MER72	LTR/ERV1	75011399	75012118	LY96	74903587	74941322	JPH1	75233563	75146935
87829	1566586_PM_at	25	18	53486811	53486835	25	1	MER57C2	LTR/ERV1	53486686	53487015	TCF4	53332018	52889562	TXNL1	54318831	54264439
89216	237237_PM_at	25	7	95027332	95027356	25	1	L2a	LINE/L2	95027281	95027395	PON3	95025680	94989256	PON2	95064510	95034175
89209	1557848_PM_at	25	12	103953106	103953130	25	1	MER77	LTR/ERVL	103952728	103953321	C12orf42	103889749	103631369	STAB2	103981051	104160505
89534	239632_PM_at	25	X	70394894	70394918	25	1	CR1-L3A_Croc	LINE/CR1	70394751	70394964	NLGN3	70364681	70391051	GJB1	70435044	70445366
89490	1553083_PM_at	25	X	96299975	96299999	25	1	L2	LINE/L2	96299433	96300088	RPA4	96138907	96140446	PCDH19	99665271	99546642
89439	240020_PM_at	25	6	84676771	84676795	25	1	HAL1M8	LINE/L1	84676432	84677104	CYB5R4	84569362	84670146	MRAP2	84743475	84800600
89618	1568908_PM_at	25	16	14113278	14113254	25	1	ERVL-B4-int	LTR/ERVL	14113320	14112838	ERCC4	14014014	14046202	MKL2	14165178	14360630
89850	1562739_PM_at	25	5	173011951	173011975	25	1	MLT1H1	LTR/ERVL-MaLR	173011583	173012054	STC2	172756506	172741716	BOD1	173043663	173034517
89848	1570301_PM_at	25					2	MER72	LTR/ERV1
89909	1556220_PM_at	25	3	111853637	111853661	25	1	L1ME1	LINE/L1	111853413	111853975	GCSAM	111852152	111839688	SLC9C1	112013105	111859734
90090	1563362_PM_at	25	21	31462162	31462186	25	1	MLT1F2	LTR/ERVL-MaLR	31461860	31462349	GRIK1-AS2	30968360	31003067	CLDN17	31538971	31538241
90203	1560169_PM_at	25	9	71567882	71567858	25	1	L1MEj	LINE/L1	71568449	71567777	FAM122A	71394964	71398609	PRKACG	71629039	71627469
90157	240428_PM_at	25	2	106209878	106209854	25	1	Arthur1	DNA/hAT-Tip100	106210038	106209835	FHL2	106054960	105974169	NCK2	106361354	106510730
90576	1564263_PM_at	25	13	45374054	45374030	25	1	LTR75_1	LTR/ERV1	45374162	45373765	TSC22D1	45151283	45007655	NUFIP1	45563618	45513384
91103	1561883_PM_at	25	14	72467510	72467486	25	1	L2	LINE/L2	72467543	72467076	AC005477.1	72458326	72456191	DPF3	73360809	73086004
91061	238293_PM_at	25	1	56297995	56298019	25	1	LTR16C	LTR/ERVL	56297859	56298294	USP24	55680786	55532032	PPAP2B	57110974	56960419
91074	1557511_PM_at	25	16	86754523	86754499	25	1	L1MC4	LINE/L1	86754701	86754025	FOXL1	86609974	86615303	C16orf95	87351022	87117168
91346	1555363_PM_s_at	25	19	19867254	19867230	25	1	MSTA	LTR/ERVL-MaLR	19867318	19867129	ZNF14	19843906	19821280	ZNF506	19932560	19896648
91393	240233_PM_at	25	22	45530567	45530543	25	1	MLT1J	LTR/ERVL-MaLR	45530736	45530260	PHF21B	45405880	45277042	NUP50	45559722	45583892
91026	231429_PM_at	25	2	85128864	85128840	25	1	MLT1G1	LTR/ERVL-MaLR	85129170	85128721	AC022210.1	85122345	85122209	TMSB10	85132749	85133795
90976	240764_PM_at	25	10	77145532	77145508	25	1	MLT1G1	LTR/ERVL-MaLR	77145553	77145061	COMTD1	76995788	76993727	ZNF503	77161664	77157588
90991	1556555_PM_at	25	6	5043428	5043452	25	1	HERVL74-int	LTR/ERVL	5042573	5043471	RPP40	5004297	4994966	PPP1R3G	5085720	5087455
90455	244540_PM_at	25	1	106495473	106495449	25	1	L1PBa	LINE/L1	106495632	106495344	AMY1C	104293028	104301312	PRMT6	107599267	107601916
90430	1558626_PM_at	25	11	124679004	124679028	25	1	L1ME1	LINE/L1	124678189	124679305	MSANTD2	124670569	124636394	ROBO3	124735282	124751366
90461	234493_PM_at	25	12	131697293	131697317	25	1	L1MB7	LINE/L1	131696862	131697912	AC078925.1	131514769	131514221	AC092850.1	131780067	131782763
91600	1556107_PM_at	25	1	207546174	207546198	25	1	MLT1H	LTR/ERVL-MaLR	207546065	207546199	CD55	207494853	207534311	CR2	207627575	207663240
92107	1562717_PM_at	25	2	8148265	8148241	25	1	MLT1E1A	LTR/ERVL-MaLR	8148452	8147922	RNF144A	7057523	7208417	ID2	8818975	8824583
91750	224098_PM_at	25					2	L1PA5	LINE/L1
92461	228431_PM_at	25	6	41074324	41074348	25	1	L1ME4b	LINE/L1	41074302	41074611	NFYA	41040684	41067715	TREML1	41122075	41117080
91841	1564259_PM_at	25	7	95349842	95349866	25	1	LTR33C	LTR/ERVL	95349536	95350054	PDK4	95225803	95212811	DYNC1I1	95401866	95739634
91820	1559630_PM_at	25	1	35327701	35327677	25	1	L2c	LINE/L2	35327896	35327652	GJA4	35258599	35261348	DLGAP3	35395186	35331037
91209	1563821_PM_at	25	10	86054350	86054374	25	1	MLT1A0	LTR/ERVL-MaLR	86054099	86054455	RGR	86004809	86019716	CCSER2	86088342	86278273
91938	1556129_PM_at	25	16	89298568	89298592	25	1	MSTB2	LTR/ERVL-MaLR	89298444	89298847	ZNF778	89284118	89295363	ANKRD11	89556969	89334038
91896	243671_PM_at	25	4	39537390	39537414	25	1	Charlie2a	DNA/hAT-Charlie	39537251	39537448	UGDH	39529931	39500375	SMIM14	39640710	39552541
95276	221200_PM_at	25					2	LTR3A	LTR/ERVK
95187	231429_PM_at	25	2	85128829	85128805	25	1	MLT1G1	LTR/ERVL-MaLR	85129170	85128721	AC022210.1	85122345	85122209	TMSB10	85132749	85133795
92244	242812_PM_at	25	6	30260985	30260961	25	1	MIRb	SINE/MIR	30261029	30260851	TRIM26	30181204	30152232	TRIM39	30294256	30311506
94951	1563255_PM_at	25	10	50345652	50345676	25	1	MLT1G3	LTR/ERVL-MaLR	50345325	50345813	FAM170B	50342053	50339199	C10orf128	50396630	50362773
92567	237506_PM_at	25	2	120446487	120446511	25	1	LTR16B	LTR/ERVL	120446382	120446792	TMEM177	120436743	120444083	PTPN4	120517207	120741394
92715	220452_PM_x_at	25					2	LTR5A	LTR/ERVK
93429	1564401_PM_at	25	1	31332736	31332760	25	1	L2c	LINE/L2	31332639	31332907	LAPTM5	31230667	31205316	SDC3	31381608	31342314
93812	1561480_PM_a_at	25	2	177688270	177688294	25	1	MLT1I	LTR/ERVL-MaLR	177688047	177688441	MTX2	177134123	177202753	HNRNPA3	178077291	178088686
93758	1559835_PM_at	25					2	LTR6A	LTR/ERV1
94455	1553083_PM_at	25	X	96299857	96299881	25	1	L2	LINE/L2	96299433	96300088	RPA4	96138907	96140446	PCDH19	99665271	99546642
94427	1562785_PM_at	25	4	89252426	89252450	25	1	LTR33	LTR/ERVL	89252073	89252518	PPM1K	89205921	89183315	HERC6	89299891	89364263
93688	1556107_PM_at	25	1	207546095	207546119	25	1	MLT1H	LTR/ERVL-MaLR	207546065	207546199	CD55	207494853	207534311	CR2	207627575	207663240
93697	233359_PM_at	25	17	75978001	75978025	25	1	MLT1A0	LTR/ERVL-MaLR	75977987	75978347	FLJ45079	75878659	75875109	TNRC6C	76000249	76104916
93711	224054_PM_at	25	21	27832510	27832486	25	1	LTR33	LTR/ERVL	27832727	27832287	APP	27543446	27252861	CYYR1	27945603	27838528
93710	1570243_PM_at	25	1	231657208	231657184	25	1	L2a	LINE/L2	231657257	231657020	EGLN1	231560790	231499497	TSNAX	231664399	231702270
95379	239391_PM_at	25	9	96206024	96206000	25	1	L1MEf	LINE/L1	96206306	96205807	C9orf129	96108696	96080481	FAM120AOS	96215874	96208776
93159	236616_PM_at	25	2	113966904	113966928	25	1	L4_B_Mam	LINE/RTE-X	113966551	113966942	PSD4	113914902	113960814	PAX8	114036527	113973574
93154	235939_PM_at	25	1	40932234	40932258	25	1	L2a	LINE/L2	40932052	40932361	ZFP69B	40915774	40929390	ZFP69	40942887	40962015
93208	244816_PM_at	25	17	48014178	48014202	25	1	L1MCa	LINE/L1	48014173	48014238	TAC4	47925379	47915671	DLX4	48046334	48052321
93302	237031_PM_at	25	11	76514892	76514916	25	1	MLT1H2	LTR/ERVL-MaLR	76514828	76514981	TSKU	76493295	76509198	ACER3	76571911	76737841
94082	235434_PM_at	25	22	42227850	42227874	25	1	L2c	LINE/L2	42227574	42227898	CCDC134	42196683	42222303	SREBF2	42229109	42303312
94104	1564367_PM_at	25	X	47595569	47595593	25	1	MLT1E1A	LTR/ERVL-MaLR	47595483	47595611	UXT	47518560	47511197	ZNF81	47696301	47861960
95535	242608_PM_x_at	25					2	AluSz6	SINE/Alu
95469	237809_PM_at	25	6	168631628	168631652	25	1	MER89	LTR/ERV1	168631333	168631759	FRMD1	168482237	168456425	DACT2	168720434	168693512
93461	1561310_PM_at	25	2	89251428	89251452	24	1	MER4D0	LTR/ERV1	89251027	89251595	RPIA	88991162	89050452	CH17-132F21.1	90458201	90458671
95715	1561194_PM_at	25	1	111222480	111222504	25	1	L2a	LINE/L2	111222335	111222775	KCNA3	111217655	111214310	CD53	111415775	111442550
94817	1556941_PM_a_at	25	13	108525452	108525476	25	1	Kanga2_a	DNA/TcMar-Tc2	108524987	108525753	FAM155A	108519083	107822318	LIG4	108870716	108859787
94204	1554591_PM_at	25	4	80799173	80799197	25	1	L2a	LINE/L2	80798970	80799264	GK2	80329372	80327508	ANTXR2	81046608	80822303
94348	1563887_PM_at	25	7	64694025	64694049	25	1	LTR1D1	LTR/ERV1	64693262	64694068	ERV3-1	64467121	64451187	ZNF92	64838712	64866038
96050	243125_PM_x_at	25	7	91498290	91498314	25	1	L1M5	LINE/L1	91498191	91498346	FZD1	90893783	90898123	MTERF	91510034	91500243
95830	240497_PM_at	25	8	31039049	31039073	25	1	MER115	DNA/hAT-Tip100	31038993	31039336	WRN	30891317	31031285	NRG1	31496902	32622548
95800	235124_PM_at	25	15	44826765	44826741	25	1	MLT2D	LTR/ERVL	44827052	44826660	CTDSPL2	44719432	44821236	EIF3J	44829255	44855227
95969	1555786_PM_s_at	25	14	56247986	56247962	25	1	L4_A_Mam	LINE/RTE-X	56248096	56247869	KTN1	56025790	56168244	PELI2	56584532	56768244
96141	1561978_PM_at	25	20	25121550	25121526	25	1	L1ME3A	LINE/L1	25121956	25121430	VSX1	25062996	25051521	ENTPD6	25176329	25207365
93913	242346_PM_x_at	25					2	LTR70	LTR/ERV1
96375	236476_PM_at	25	X	154357024	154357048	25	1	L1MC4	LINE/L1	154356821	154357076	BRCC3	154299695	154351349	VBP1	154425284	154468098
96332	222720_PM_x_at	25	1	186390168	186390192	25	1	L1ME3F	LINE/L1	186389688	186390446	OCLM	186369704	186370587	PDC	186430254	186412698
96552	243191_PM_at	25	1	204678260	204678236	24	1	L2c	LINE/L2	204678359	204678107	LRRN2	204654861	204586298	NFASC	204797779	204991950
97135	1557373_PM_at	25	1	20686404	20686381	24	1	LTR16C	LTR/ERVL	20686633	20686255	VWA5B1	20617412	20681387	CAMK2N1	20812713	20808884
97008	216966_PM_at	25	X	45615607	45615631	25	1	MIRc	SINE/MIR	45615607	45615741	CXorf36	45060146	45007619	KRBOX4	46306292	46356857
96821	1564610_PM_at	25	17	21761145	21761121	25	1	ALR/Alpha	Satellite/centr	21766005	21758659	UBBP4	21729601	21731762	MTRNR2L1	22022437	22023991
96869	1555786_PM_s_at	25	14	56247973	56247949	25	1	L4_A_Mam	LINE/RTE-X	56248096	56247869	KTN1	56025790	56168244	PELI2	56584532	56768244
97773	220915_PM_s_at	25	GL000195.1	29556	29532	25	1	LTR43	LTR/ERV1	29648	29165				AC011043.1	74342	43717
97701	1558660_PM_at	25	10	4452671	4452695	25	1	MLT2A2	LTR/ERVL	4452227	4452736	KLF6	3827473	3818188	AKR1E2	4828821	4890254
97685	1555363_PM_s_at	25	19	19867265	19867241	25	1	MSTA	LTR/ERVL-MaLR	19867318	19867129	ZNF14	19843906	19821280	ZNF506	19932560	19896648
97649	240648_PM_at	25	1	229649878	229649902	25	1	MER39	LTR/ERV1	229649620	229650084	NUP133	229644103	229577045	ABCB10	229694442	229652329
97593	244074_PM_at	25	8	134585424	134585448	25	1	MIR	SINE/MIR	134585299	134585561	ST3GAL1	134584183	134467091	ZFAT	135725292	135490031
97505	1559471_PM_s_at	25	21	24733698	24733674	25	1	THE1C	LTR/ERVL-MaLR	24733747	24733372	NCAM2	22370633	22915650	MRPL39	26979829	26957968
97349	216028_PM_at	25	11	43881171	43881195	25	1	MLT1D	LTR/ERVL-MaLR	43881033	43881521	HSD17B12	43577986	43878167	ALKBH3	43902361	43941816
97400	1559595_PM_at	25	12	89405475	89405451	25	1	L2b	LINE/L2	89405679	89405344	KITLG	88974628	88886570	DUSP6	89747048	89741009
97240	1562908_PM_at	25	1	73256861	73256885	25	1	LTR52	LTR/ERVL	73256666	73257048	NEGR1	72748417	71868625	LRRIQ3	74663871	74491699
98411	220305_PM_at	25	20	3854804	3854828	25	1	L1ME3A	LINE/L1	3854476	3854999	MAVS	3827487	3849280	PANK2	3869486	3907605
98364	242812_PM_at	25	6	30260957	30260933	25	1	MIRb	SINE/MIR	30261029	30260851	TRIM26	30181204	30152232	TRIM39	30294256	30311506
98883	1556166_PM_x_at	25	21	45910731	45910755	25	1	LTR1A2	LTR/ERV1	45910114	45910994	LRRC3DN	45879814	45882078	TSPEAR	46131495	45917775
98882	1556165_PM_at	25	21	45910731	45910755	25	1	LTR1A2	LTR/ERV1	45910114	45910994	LRRC3DN	45879814	45882078	TSPEAR	46131495	45917775
98506	1566208_PM_at	25	16	11892484	11892460	25	1	MLT1B	LTR/ERVL-MaLR	11892597	11892276	ZC3H7A	11891123	11844442	RSL1D1	11945442	11929056
99311	1566646_PM_at	25	1	31972405	31972381	25	1	LTR16C	LTR/ERVL	31972623	31972171	AC114494.1	31902614	31902192	TINAGL1	32042116	32053288
99310	1554983_PM_at	25	21	23096037	23096013	25	1	LTR80B	LTR/ERVL	23096064	23095607	NCAM2	22370633	22915650	MRPL39	26979829	26957968
99298	1555374_PM_at	25	2	113296315	113296339	25	1	AluSz6	SINE/Alu	113296072	113296367	TTL	113239731	113290227	POLR1B	113299492	113334635
99335	1561912_PM_at	25	10	85233755	85233779	25	1	L1MC3	LINE/L1	85233404	85233869	NRG3	83635070	84746935	GHITM	85899196	85913001
98154	1562644_PM_at	25	4	75049396	75049420	25	1	L1ME1	LINE/L1	75049371	75050584	AC093677.1	75024085	75023327	EPGN	75174190	75181024
98156	1570125_PM_at	25	7	148685997	148686021	25	1	MIR	SINE/MIR	148685962	148686153	EZH2	148581413	148504475	PDIA4	148725733	148700154
98172	1558660_PM_at	25	10	4452654	4452678	25	1	MLT2A2	LTR/ERVL	4452227	4452736	KLF6	3827473	3818188	AKR1E2	4828821	4890254
98196	240557_PM_at	25	3	150183859	150183883	25	1	L1ME3G	LINE/L1	150183784	150183973	TSC22D2	150126122	150177903	SERP1	150321015	150259781
98131	224195_PM_at	25	Y	7678638	7678662	25	1	BSR/Beta	Satellite	7678576	7678869	TBL1Y	6778727	6959724	TSPY4	9175073	9177893
97916	243723_PM_at	25	21	37489984	37489960	25	1	Tigger17b	DNA/TcMar-Tigger	37490194	37489500	CBR1	37442239	37445464	CBR3	37507210	37518864
97911	1566768_PM_at	25	3	5314678	5314654	25	1	AluJr4	SINE/Alu	5314871	5314554	EDEM1	5229331	5261642	GRM7	6811688	7783215
98069	1562099_PM_at	25	1	69408730	69408754	25	1	MLT1F2	LTR/ERVL-MaLR	69408449	69408971	DEPDC1	68962904	68939835	LRRC7	70034081	70617628
98042	220305_PM_at	25	20	3854843	3854867	25	1	L1ME3A	LINE/L1	3854476	3854999	MAVS	3827487	3849280	PANK2	3869486	3907605
101780	1560870_PM_a_at	25	14	56382810	56382834	25	1	L2b	LINE/L2	56382679	56382993	KTN1	56025790	56168244	PELI2	56584532	56768244
101821	1557897_PM_at	25	2	56408615	56408639	25	1	MLT1J	LTR/ERVL-MaLR	56408536	56408821	EFEMP1	56151274	56093102	CCDC85A	56411258	56613308
98698	1556165_PM_at	25	21	45910732	45910756	25	1	LTR1A2	LTR/ERV1	45910114	45910994	LRRC3DN	45879814	45882078	TSPEAR	46131495	45917775
98668	237838_PM_at	25	7	54646033	54646009	25	1	ERVL-E-int	LTR/ERVL	54646620	54645900	VSTM2A	54610018	54638773	SEC61G	54827667	54819943
99112	233935_PM_at	25					2	LTR6A	LTR/ERV1
99120	237587_PM_at	25	5	169615495	169615471	25	1	L2c	LINE/L2	169615719	169615339	FOXI1	169532901	169536727	C5orf58	169659451	169679579
99086	1554976_PM_a_at	25	8	143290244	143290268	25	1	MSTD	LTR/ERVL-MaLR	143290037	143290413	AC138647.1	142524738	142528837	TSNARE1	143484601	143293441
100036	242466_PM_at	25	17	17347027	17347003	25	1	MLT1K	LTR/ERVL-MaLR	17347027	17346907	NT5M	17206649	17250977	MED9	17380300	17396540
99405	1564263_PM_at	25	13	45373992	45373968	25	1	LTR75_1	LTR/ERV1	45374162	45373765	TSC22D1	45151283	45007655	NUFIP1	45563618	45513384
98244	1569307_PM_s_at	25	1	174964800	174964776	25	1	MLT1O	LTR/ERVL-MaLR	174965025	174964626	GPR52	174417212	174418683	CACYBP	174968300	174980851
98245	1557848_PM_at	25					2	MER77	LTR/ERVL
100894	1565002_PM_at	25	10	3419938	3419962	25	1	Ricksha_0	DNA/MULE-MuDR	3419456	3420358	PITRM1	3215003	3179920	KLF6	3827473	3818188
100845	232243_PM_at	25	8	6505723	6505747	25	1	ERV3-16A3_LTR	LTR/ERVL	6505480	6505910	ANGPT2	6420930	6357172	AGPAT5	6565878	6617184
100801	237237_PM_at	25	7	95027155	95027179	25	1	MIRb	SINE/MIR	95027034	95027247	PON3	95025680	94989256	PON2	95064510	95034175
100821	240861_PM_at	25	4	11432594	11432618	25	1	L2c	LINE/L2	11432545	11432781	HS3ST1	11431389	11394774	RAB28	13485989	13362978
100699	222312_PM_s_at	25	1	85618423	85618399	25	1	L2a	LINE/L2	85618538	85618300	MCOLN3	85514182	85483765	SYDE2	85666729	85622556
100696	234359_PM_at	25	1	1001196	1001172	24	1	LTR13A	LTR/ERVK	1001874	1000925	AGRN	955503	991496	RNF223	1009687	1007126
100753	219139_PM_s_at	25					2	MER67B	LTR/ERV1
99018	216789_PM_at	25	17	48361941	48361965	25	1	L2	LINE/L2	48361136	48362025	TMEM92	48348767	48358844	XYLT2	48423453	48440499
99791	1569154_PM_a_at	25	22	47078447	47078471	25	1	MER65D	LTR/ERV1	47078430	47078678	GRAMD4	46971909	47075688	CERK	47134158	47080308
99765	228529_PM_at	25	7	117841374	117841398	25	1	MLT1K	LTR/ERVL-MaLR	117841344	117841529	NAA38	117824086	117832878	ANKRD7	117854727	117882785
98772	241075_PM_at	25	1	42889805	42889829	25	1	L1MC4	LINE/L1	42889735	42890066	RIMKLA	42846466	42880850	ZMYND12	42921938	42896000
101094	AFFX-HUMRGE/M10098_5_at	25	21	9827132	9827156	25	1	SSU-rRNA_Hsa	rRNA	9827005	9827581				TPTE	11029719	10906201
101156	233562_PM_at	25	10	42989803	42989827	25	1	MER9B	LTR/ERVK	42989557	42990050	AL133216.1	38717074	38736820	ZNF33B	43134016	43069633
101103	235185_PM_s_at	25	1	149288042	149288066	25	1	L2	LINE/L2	149287909	149288072	NBPF16	148739443	148758311	FCGR1C	149320441	149378365
101133	244253_PM_at	25	2	194953230	194953254	25	1	MER57A-int	LTR/ERV1	194952232	194953352	TMEFF2	193060435	192813769	SLC39A10	196440701	196602426
100252	234788_PM_x_at	25					2	AluJr	SINE/Alu
100312	210800_PM_at	25					2	L1MA3	LINE/L1
97933	241684_PM_at	25	17	40903475	40903451	25	1	MIRb	SINE/MIR	40903644	40903386	EZH1	40897071	40852293	RAMP2	40910465	40915059
100470	240895_PM_at	25	6	79953492	79953516	25	1	MLT1I-int	LTR/ERVL-MaLR	79953162	79953666	HMGN3	79944406	79910962	LCA5	80247147	80194708
101658	1561450_PM_at	25	7	36139914	36139938	25	1	L1MD2	LINE/L1	36138216	36140018	PP13004	36118694	36125346	EEPD1	36192758	36341152
101622	1560818_PM_at	25	12	127220464	127220440	25	1	LTR46	LTR/ERV1	127220725	127220306	TMEM132B	125671382	126146917	TMEM132C	128751948	129192460
101620	240895_PM_at	25	6	79953249	79953273	25	1	MLT1I-int	LTR/ERVL-MaLR	79953162	79953666	HMGN3	79944406	79910962	LCA5	80247147	80194708
101405	244296_PM_at	25					2	MSTD	LTR/ERVL-MaLR
102181	1562703_PM_at	25	8	125952473	125952449	25	1	LTR86A1	LTR/ERVL	125952862	125952435	MTSS1	125740730	125563031	ZNF572	125985540	125991631
102166	234546_PM_at	25	19	22204930	22204906	25	1	HERVL-int	LTR/ERVL	22207494	22204557	ZNF208	22193751	22115760	ZNF257	22235254	22274282
102349	240764_PM_at	25	10	77145545	77145521	25	1	MLT1G1	LTR/ERVL-MaLR	77145553	77145061	COMTD1	76995788	76993727	ZNF503	77161664	77157588
102328	1564144_PM_at	25	6	4495869	4495893	25	1	L1ME4c	LINE/L1	4495693	4496078	ECI2	4135831	4115923	CDYL	4706393	4955785
102381	1553043_PM_a_at	25	3	90292940	90292916	25	1	MLT1D	LTR/ERVL-MaLR	90292958	90292535	EPHA3	89156674	89531284	PROS1	93692910	93591881
102383	1562659_PM_at	25	16	85182647	85182671	25	1	L1ME1	LINE/L1	85182511	85183046	FAM92B	85146114	85131965	RP11-680G10.1	85391069	85393055
100628	243317_PM_at	25	1	94319676	94319700	25	1	L1ME4b	LINE/L1	94319420	94319883	BCAR3	94312706	94027347	DNTTIP2	94345474	94333373
100582	1562941_PM_at	25	X	121546404	121546380	25	1	L1MB1	LINE/L1	121546915	121546266	GLUD2	120181462	120183794	GRIA3	122318006	122624766
102282	1561749_PM_at	25	7	44000840	44000816	25	1	MER51A	LTR/ERV1	44000916	44000412	UBE2D4	43966037	43993166	SPDYE1	44040488	44049721
101177	233908_PM_x_at	25	10	67415333	67415357	25	1	L1PA15	LINE/L1	67415217	67415474	REEP3	65281123	65384883	CTNNA3	69455927	67679719
101706	227061_PM_at	25	3	112315682	112315658	25	1	LTR108a_Mam	LTR/ERVL	112316057	112315623	SLC35A5	112280556	112304424	CCDC80	112368377	112323407
101708	233791_PM_at	25	1	120078463	120078487	25	1	L1MB8	LINE/L1	120077658	120078860	HSD3B1	120049821	120057681	ZNF697	120190396	120162045
101740	1566763_PM_at	25	13	59019371	59019347	25	1	AluJr4	SINE/Alu	59019602	59019275	PCDH17	58205944	58303445	DIAPH3	60738121	60239717
102058	1557822_PM_at	25	4	65780531	65780507	25	1	L1ME2z	LINE/L1	65781129	65780004	TECRL	65275186	65140975	EPHA5	66536213	66185281
102514	244278_PM_at	25	15	74164308	74164284	25	1	MIRc	SINE/MIR	74164393	74164264	C15orf59	74045088	74032141	TBC1D21	74165949	74181555
101286	1566557_PM_at	25	17	79003044	79003020	25	1	L1MC3	LINE/L1	79003089	79002840	AC127496.1	78977135	78978932	BAIAP2	79008948	79091232
99640	1556659_PM_at	25	9	102563609	102563585	25	1	L1ME4b	LINE/L1	102563916	102563582	RP11-13B9.3	102067394	102068893	NR4A3	102584137	102629173
100226	1561856_PM_at	25	6	98431941	98431965	25	1	L1MD2	LINE/L1	98431192	98432303	MMS22L	97731093	97590037	POU3F2	99282580	99286660
100211	1570301_PM_at	25	8	75011898	75011922	25	1	MER72	LTR/ERV1	75011399	75012118	LY96	74903587	74941322	JPH1	75233563	75146935
101040	1561224_PM_at	25	16	49503362	49503386	25	1	MIR	SINE/MIR	49503352	49503469	C16orf78	49407734	49433342	ZNF423	49891830	49521435
102611	216789_PM_at	25	17	48362305	48362329	25	1	AluJo	SINE/Alu	48362119	48362468	TMEM92	48348767	48358844	XYLT2	48423453	48440499
102623	1569745_PM_at	25	20	42851845	42851869	25	1	MSTB	LTR/ERVL-MaLR	42851732	42852123	C20orf111	42839431	42825136	GDAP1L1	42875887	42909013
102782	1566084_PM_at	25	10	99176840	99176816	25	1	LTR5_Hs	LTR/ERVK	99177292	99176603	RRP12	99161127	99116115	AL355490.1	99185831	99179228
102859	237587_PM_at	25	5	169615451	169615427	25	1	L2c	LINE/L2	169615719	169615339	FOXI1	169532901	169536727	C5orf58	169659451	169679579
102814	227061_PM_at	25	3	112315920	112315896	25	1	LTR108a_Mam	LTR/ERVL	112316057	112315623	SLC35A5	112280556	112304424	CCDC80	112368377	112323407
102802	1563985_PM_at	25	19	47384529	47384505	25	1	Tigger1	DNA/TcMar-Tigger	47385382	47384496	AP2S1	47354249	47341393	ARHGAP35	47421933	47508334
102980	1561883_PM_at	25	14	72467247	72467223	25	1	L2	LINE/L2	72467543	72467076	AC005477.1	72458326	72456191	DPF3	73360809	73086004
102922	239278_PM_at	25	20	49499099	49499123	25	1	L1ME4b	LINE/L1	49498751	49499134	BCAS4	49411431	49493714	ADNP	49547958	49505453
102927	1566586_PM_at	25	18	53486399	53486423	25	1	MER57A-int	LTR/ERV1	53485678	53486660	TCF4	53332018	52889562	TXNL1	54318831	54264439
102963	1569307_PM_s_at	25	1	174964723	174964699	25	1	MLT1O	LTR/ERVL-MaLR	174965025	174964626	GPR52	174417212	174418683	CACYBP	174968300	174980851
103201	239972_PM_at	25	18	11653513	11653489	25	1	LTR81C	LTR/Gypsy	11653606	11653271	PIEZO2	11148587	10666480	GNAL	11688955	11885684
103156	1558842_PM_at	25	4	134800	134824	25	1	MER4A1	LTR/ERV1	134769	134831	ZNF595	53179	88099	ZNF732	299110	264464
103206	1563854_PM_s_at	25	10	64099451	64099427	25	1	MLT2B4	LTR/ERVL	64099597	64099346	RTKN2	64028466	63942794	ZNF365	64133951	64431771
103380	243418_PM_at	25					2	LTR45C	LTR/ERV1
103348	243723_PM_at	25	21	37489905	37489881	24	1	Tigger17b	DNA/TcMar-Tigger	37490194	37489500	CBR1	37442239	37445464	CBR3	37507210	37518864
103391	243418_PM_at	25	3	38321461	38321485	25	1	LTR45C	LTR/ERV1	38321361	38321883	SLC22A13	38307303	38319806	SLC22A14	38323785	38360066
103555	1569721_PM_at	25	7	27452022	27452046	25	1	L2a	LINE/L2	27451839	27452337	EVX1	27282164	27290112	HIBADH	27702614	27565061
103616	1562941_PM_at	25	X	121546491	121546467	25	1	L1MB1	LINE/L1	121546915	121546266	GLUD2	120181462	120183794	GRIA3	122318006	122624766
103908	1570257_PM_x_at	25					2	THE1B	LTR/ERVL-MaLR
103856	1562941_PM_at	25	X	121546454	121546430	25	1	L1MB1	LINE/L1	121546915	121546266	GLUD2	120181462	120183794	GRIA3	122318006	122624766
103886	235406_PM_x_at	25					2	MLT1D	LTR/ERVL-MaLR
104042	1562327_PM_at	25	10	10124935	10124959	25	1	MSTA	LTR/ERVL-MaLR	10124802	10125003	GATA3	8095567	8117161	LINC00710	10994143	10969021
104036	1570301_PM_at	25	8	75011788	75011812	25	1	MER72	LTR/ERV1	75011399	75012118	LY96	74903587	74941322	JPH1	75233563	75146935
104021	1553083_PM_at	25	X	96299881	96299905	25	1	L2	LINE/L2	96299433	96300088	RPA4	96138907	96140446	PCDH19	99665271	99546642
105379	239807_PM_at	25	11	115800075	115800099	25	1	MLT1G	LTR/ERVL-MaLR	115799770	115800283	CADM1	115375675	115039938	BUD13	116643704	116618886
105394	1569154_PM_a_at	25	22	47078577	47078601	25	1	MER65D	LTR/ERV1	47078430	47078678	GRAMD4	46971909	47075688	CERK	47134158	47080308
103975	228529_PM_at	25	7	117841457	117841481	25	1	MLT1K	LTR/ERVL-MaLR	117841344	117841529	NAA38	117824086	117832878	ANKRD7	117854727	117882785
104010	1562739_PM_at	25	5	173011907	173011931	25	1	MLT1H1	LTR/ERVL-MaLR	173011583	173012054	STC2	172756506	172741716	BOD1	173043663	173034517
108294	1559770_PM_at	25	19	44643783	44643759	25	1	MER90a	LTR/ERV1	44643918	44643737	ZNF225	44616334	44637027	ZNF234	44645710	44663156
107976	1559434_PM_at	25	14	28210408	28210384	25	1	AluJb	SINE/Alu	28210445	28210127	NOVA1	27066960	26912299	FOXG1	29235050	29238870
104298	1559103_PM_s_at	25	4	113150818	113150794	25	1	L1ME4a	LINE/L1	113150960	113150609	C4orf32	113066553	113110237	AP1AR	113152893	113191203
104285	1553299_PM_at	25	1	228785408	228785432	25	1	MER101-int	LTR/ERV1	228784917	228785885	RNF187	228674762	228683467	RHOU	228870824	228882416
104272	237506_PM_at	25	2	120446541	120446565	25	1	LTR16B	LTR/ERVL	120446382	120446792	TMEM177	120436743	120444083	PTPN4	120517207	120741394
104307	1554765_PM_a_at	25	11	60416711	60416735	25	1	L1M4	LINE/L1	60416390	60417081	MS4A13	60282886	60310194	MS4A8	60467047	60483284
104304	238463_PM_at	25	9	89566110	89566134	25	1	MER96	DNA/hAT-Tip100	89566041	89566196	GAS1	89562104	89559279	C9orf170	89763559	89774471
104636	220609_PM_at	25	5	177044805	177044781	25	1	L1MCa	LINE/L1	177045142	177044559	B4GALT7	177027101	177037348	FAM153A	177210399	177134982
104772	222340_PM_at	25	3	126011736	126011712	25	1	L2a	LINE/L2	126011870	126011643	ALDH1L1	125916837	125822412	KLF15	126076285	126061478
104735	231937_PM_at	25	12	63010425	63010449	25	1	MLT1G	LTR/ERVL-MaLR	63010340	63010509	C12orf61	62997214	62995531	PPM1H	63328817	63037762
108393	1563112_PM_at	25	9	96199378	96199354	25	1	LTR33	LTR/ERVL	96199446	96199306	C9orf129	96108696	96080481	FAM120AOS	96215874	96208776
105186	237932_PM_at	25	X	113119659	113119635	25	1	L1MC3	LINE/L1	113121389	113119528	AMOT	112084043	112017731	HTR2C	113818551	114144624
105161	1556332_PM_at	25	1	33395029	33395005	25	1	MLT1C	LTR/ERVL-MaLR	33395046	33394591	TMEM54	33367039	33360195	RNF19B	33430286	33402046
108993	AFFX-HUMRGE/M10098_M_at	25	GL000220.1	109910	109934	25	1	SSU-rRNA_Hsa	rRNA	109078	110946
108999	1560178_PM_at	25	19	7699701	7699677	25	1	MLT1C	LTR/ERVL-MaLR	7699805	7699575	PCP2	7698634	7696497	STXBP2	7701767	7712759
109046	1558195_PM_at	25	12	52617351	52617375	25	1	HAL1	LINE/L1	52616974	52617525	KRT80	52585784	52562780	KRT7	52626304	52645970
105077	220915_PM_s_at	25					2	LTR43	LTR/ERV1
105032	1563477_PM_at	25	X	11108684	11108660	25	1	L1MEc	LINE/L1	11109281	11108640	MID1	10851773	10413350	HCCS	11129421	11141198
107747	238184_PM_at	25	4	135560792	135560816	25	1	BLACKJACK	DNA/hAT-Blackjack	135560476	135561707	PABPC4L	135122903	135117488	PCDH18	138453648	138440072
107780	1562800_PM_at	25	2	104626098	104626074	25	1	L1ME3A	LINE/L1	104626543	104626052	TMEM182	103353367	103460352	POU3F3	105471969	105476929
105331	241108_PM_at	25	7	47963868	47963844	25	1	LTR8B	LTR/ERV1	47964418	47963650	C7orf69	47834889	47859445	SUN3	48068716	48026745
106688	1554591_PM_at	25	4	80799086	80799110	25	1	L2a	LINE/L2	80798970	80799264	GK2	80329372	80327508	ANTXR2	81046608	80822303
106684	1556395_PM_at	25	10	11926155	11926131	25	1	MER63D	DNA/hAT-Blackjack	11926425	11925708	PROSER2	11865338	11914276	UPF2	12085169	11962021
106731	231280_PM_at	25	6	138736639	138736663	25	1	ERV3-16A3_I-int	LTR/ERVL	138736393	138738430	HEBP2	138724668	138734310	NHSL1	139013708	138743180
107456	1561384_PM_a_at	25	1	4484389	4484413	25	1	MLT1C	LTR/ERVL-MaLR	4484116	4484413	C1orf174	3816857	3805689	AJAP1	4714792	4843850
107457	1553918_PM_at	25	21	43131857	43131833	25	1	MLT1C	LTR/ERVL-MaLR	43132332	43131830	TMPRSS2	42903043	42836478	RIPK4	43187266	43159529
107527	1569810_PM_at	25					2	L1M3e	LINE/L1
104925	1561581_PM_at	25					2	L1MA1	LINE/L1
105658	222312_PM_s_at	25	1	85618428	85618404	25	1	L2a	LINE/L2	85618538	85618300	MCOLN3	85514182	85483765	SYDE2	85666729	85622556
105738	1554245_PM_x_at	25					2	LTR33B	LTR/ERVL
108872	1555786_PM_s_at	25	14	56248000	56247976	25	1	L4_A_Mam	LINE/RTE-X	56248096	56247869	KTN1	56025790	56168244	PELI2	56584532	56768244
109118	1553918_PM_at	25	21	43132089	43132065	25	1	MLT1C	LTR/ERVL-MaLR	43132332	43131830	TMPRSS2	42903043	42836478	RIPK4	43187266	43159529
109083	1561883_PM_at	25	14	72467532	72467508	24	1	L2	LINE/L2	72467543	72467076	AC005477.1	72458326	72456191	DPF3	73360809	73086004
107880	236170_PM_x_at	25	7	35738826	35738850	25	1	L1PB1	LINE/L1	35738636	35738890	HERPUD2	35735181	35672269	SEPT7	35840542	35944917
108603	1561728_PM_a_at	25	14	90923375	90923399	25	1	L1MC5	LINE/L1	90923368	90923949	CALM1	90862846	90874605	TTC7B	91282823	91006932
108116	1557832_PM_at	25	5	42155985	42155961	25	1	L1MC4a	LINE/L1	42156290	42155575	FBXO4	41925356	41941845	GHR	42423879	42721979
108190	230922_PM_x_at	25	X	154288327	154288351	25	1	MSTA	LTR/ERVL-MaLR	154288007	154288376	FUNDC2	154254255	154288578	CMC4	154299637	154289897
108635	1559776_PM_at	25	5	150652039	150652063	25	1	L1MC4a	LINE/L1	150651655	150652324	GM2A	150591711	150650001	SLC36A3	150683327	150656323
105994	1566887_PM_x_at	25	14	105324226	105324202	25	1	AluSx	SINE/Alu	105324457	105324148	ZBTB42	105266933	105271049	CEP170B	105331617	105363107
105989	238648_PM_at	25					2	HERV-Fc1-int	LTR/ERV1
108435	1568899_PM_at	25	17	80247978	80247954	25	1	MER49	LTR/ERV1	80248534	80247711	AC132872.2	80214131	80216080	CD7	80275478	80272744
105556	1567390_PM_at	25	11	28009127	28009151	25	1	MLT1K	LTR/ERVL-MaLR	28008986	28009380	BDNF	27743605	27676440	KIF18A	28129855	28042167
105600	1554245_PM_x_at	25					2	LTR33B	LTR/ERVL
105592	1569974_PM_x_at	25					2	MER9a2	LTR/ERVK
105591	1569973_PM_at	25					2	MER9a2	LTR/ERVK
109319	240233_PM_at	25	22	45530401	45530377	25	1	MLT1J	LTR/ERVL-MaLR	45530736	45530260	PHF21B	45405880	45277042	NUP50	45559722	45583892
109381	1558186_PM_s_at	25					2	Tigger3a	DNA/TcMar-Tigger
107683	1558185_PM_at	25	12	92876998	92877022	25	1	MLT1B	LTR/ERVL-MaLR	92876709	92877090	CLLU1	92815307	92824778	C12orf74	93096619	93102325
106633	236982_PM_at	25	21	46295295	46295319	25	1	ERV24B_Prim-int	LTR/ERV1	46294886	46295370	PTTG1IP	46293752	46269500	ITGB2	46351904	46305868
104594	1559776_PM_at	25	5	150651888	150651912	25	1	L1MC4a	LINE/L1	150651655	150652324	GM2A	150591711	150650001	SLC36A3	150683327	150656323
104549	1556008_PM_a_at	25	X	2583763	2583787	25	1	MER87	LTR/ERV1	2583614	2584139	ZBED1	2419008	2404455	CD99	2609220	2659350
104527	229227_PM_at	25	14	95645949	95645973	25	1	MLT1J	LTR/ERVL-MaLR	95645938	95646294	DICER1	95624347	95552565	CLMN	95786243	95654735
104613	1562480_PM_at	25	15	36636042	36636066	24	1	L1MEf	LINE/L1	36635147	36636512	ATPBD4	35838394	35509546	C15orf41	36871812	37102449
104934	1569810_PM_at	25	6	166151070	166151094	25	1	L1M3e	LINE/L1	166150047	166151484	PDE10A	166075588	165740776	SDIM1	166309725	166307330
107235	236854_PM_at	25	20	46999222	46999246	25	1	LTR48	LTR/ERV1	46998915	46999532	SULF2	46415360	46285092	PREX1	47444420	47240790
107244	1564367_PM_at	25	X	47595759	47595783	25	1	MLT1E1A	LTR/ERVL-MaLR	47595674	47596068	UXT	47518560	47511197	ZNF81	47696301	47861960
106895	224475_PM_at	25	6	153473579	153473603	25	1	LTR18B	LTR/ERVL	153473494	153474098	RGS17	153452384	153331857	AL590867.1	153552455	153668623
109669	227594_PM_at	25	1	35453966	35453942	25	1	Charlie10	DNA/hAT-Charlie	35454492	35453184	ZMYM6NB	35450954	35447136	ZMYM1	35525387	35581460
109666	1556976_PM_s_at	25	7	48750831	48750855	25	1	LTR73	LTR/ERV1	48750689	48751232	ABCA13	48211055	48687092	AC004899.1	48887362	48891221
109711	239402_PM_at	25	17	13936753	13936729	25	1	MLT1L	LTR/ERVL-MaLR	13937106	13936583	HS3ST3A1	13505244	13399006	COX10	13972813	14111994
109703	1557665_PM_at	25	11	67461530	67461506	25	1	HERVIP10F-int	LTR/ERV1	67463058	67461005	ALDH3B2	67448671	67429633	UNC93B1	67772452	67758575
109702	1562703_PM_at	25	8	125952495	125952471	25	1	LTR86A1	LTR/ERVL	125952862	125952435	MTSS1	125740730	125563031	ZNF572	125985540	125991631
106792	1558147_PM_a_at	25	17	79003939	79003915	25	1	L1MC3	LINE/L1	79004000	79003775	AC127496.1	78977135	78978932	BAIAP2	79008948	79091232
106816	236616_PM_at	25	2	113966602	113966626	25	1	L4_B_Mam	LINE/RTE-X	113966551	113966942	PSD4	113914902	113960814	PAX8	114036527	113973574
106871	224098_PM_at	25	7	130657842	130657818	25	1	L1PA5	LINE/L1	130657861	130657361	KLF14	130418888	130417401	MKLN1	130794855	131181395
106849	241156_PM_at	25	7	132458194	132458170	25	1	L1ME3E	LINE/L1	132459420	132458002	AC009365.3	132333553	132413528	CHCHD3	132766848	132469629
109268	236384_PM_at	25	17	3710881	3710857	25	1	L2c	LINE/L2	3710978	3710822	GSG2	3627211	3630067	C17orf85	3749545	3714460
109252	220204_PM_s_at	25	1	39994775	39994799	25	1	MIRb	SINE/MIR	39994694	39994858	BMP8A	39957318	39991607	PABPC4	40042462	40026488
109460	1564144_PM_at	25	6	4495739	4495763	25	1	L1ME4c	LINE/L1	4495693	4496078	ECI2	4135831	4115923	CDYL	4706393	4955785
109499	1555135_PM_at	25					2	MER11B	LTR/ERVK
110111	236950_PM_s_at	25	8	125963059	125963083	25	1	MLT1H1	LTR/ERVL-MaLR	125962928	125963228	MTSS1	125740730	125563031	ZNF572	125985540	125991631
109977	1559538_PM_at	25	12	4810011	4809987	25	1	L2c	LINE/L2	4810376	4809609	AKAP3	4758213	4724674	GALNT8	4829507	4960277
110498	1554887_PM_at	25	7	100953872	100953896	25	1	L1M2	LINE/L1	100953508	100954205	FIS1	100895597	100882739	RABL5	100965104	100956975
110539	1561529_PM_at	25					2	ALR/Alpha	Satellite/centr
110235	1562581_PM_at	25	14	21074985	21075009	25	1	HERVL18-int	LTR/ERVL	21073927	21075144	RNASE12	21058982	21058352	OR6S1	21109850	21108855
110282	1568908_PM_at	25	16	14113309	14113285	25	1	ERVL-B4-int	LTR/ERVL	14113320	14112838	ERCC4	14014014	14046202	MKL2	14165178	14360630
110348	1565329_PM_at	25	2	75251890	75251914	25	1	L1ME4a	LINE/L1	75251700	75252029	POLE4	75185619	75197255	TACR1	75426826	75276231
110444	1562733_PM_at	25	9	98782100	98782076	25	1	THE1D	LTR/ERVL-MaLR	98782185	98781961	ERCC6L2	98637983	98776842	HSD17B3	99064434	98997588
110861	241686_PM_x_at	25	3	172220319	172220295	25	1	AluJb	SINE/Alu	172220451	172220159	GHSR	172166246	172162923	TNFSF10	172241297	172223298
111274	1567390_PM_at	25	11	28009221	28009245	25	1	MLT1K	LTR/ERVL-MaLR	28008986	28009380	BDNF	27743605	27676440	KIF18A	28129855	28042167
111278	1564207_PM_at	25	7	44082008	44082032	25	1	MSTD	LTR/ERVL-MaLR	44081931	44082128	SPDYE1	44040488	44049721	DBNL	44084239	44109055
111295	217137_PM_x_at	25					2	L1PA5	LINE/L1
110986	220452_PM_x_at	25					2	LTR5B	LTR/ERVK
110935	1561064_PM_a_at	25	22	27620236	27620212	25	1	MIR	SINE/MIR	27620249	27620050	CRYBA4	27017928	27026636	MN1	28197486	28144265
111089	1566219_PM_at	25	11	1623036	1623060	25	1	MER83	LTR/ERV1	1622935	1623372	KRTAP5-2	1619524	1618409	KRTAP5-3	1629693	1628795
111397	242608_PM_x_at	25	19	33042402	33042426	25	1	FLAM_A	SINE/Alu	33042354	33042466	DPY19L3	32896655	32976801	PDCD5	33071974	33078358
111379	1561817_PM_at	25	17	7961742	7961766	25	1	HERVK-int	LTR/ERVK	7961311	7961800	ALOX15B	7942335	7952452	ALOX12B	7991021	7975954
111407	1557584_PM_at	25					2	7SLRNA	srpRNA
111401	1564401_PM_at	25	1	31332867	31332891	25	1	L2c	LINE/L2	31332639	31332907	LAPTM5	31230667	31205316	SDC3	31381608	31342314
110649	1561942_PM_x_at	25					2	LTR13	LTR/ERVK
111129	216151_PM_at	25	20	42098396	42098372	25	1	L1MC5	LINE/L1	42098415	42098132	SRSF6	42086568	42092245	L3MBTL1	42136320	42179590
111170	1569409_PM_x_at	25	2	220438865	220438889	24	1	AluJo	SINE/Alu	220438719	220439029	INHA	220433884	220440435	STK11IP	220462582	220481173
111948	1560169_PM_at	25	9	71567874	71567850	25	1	L1MEj	LINE/L1	71568449	71567777	FAM122A	71394964	71398609	PRKACG	71629039	71627469
111894	1562827_PM_at	25	14	80921715	80921739	25	1	MLT1J	LTR/ERVL-MaLR	80921623	80921792	DIO2	80854100	80663873	CEP128	81425861	80943330
111863	1561953_PM_at	25	13	89747392	89747416	25	1	L1MA8	LINE/L1	89747324	89747453	SLITRK5	88324870	88331868	GPC5	92050929	93519490
112459	230809_PM_at	25	5	140632348	140632372	25	1	LTR84a	LTR/ERVL	140632297	140632666	PCDHB15	140625147	140627799	SLC25A2	140683612	140682196
112539	242532_PM_at	25	12	78134664	78134688	25	1	L3	LINE/CR1	78134545	78134797	AC073528.1	77950568	77949297	NAV3	78224685	78606790
112537	232300_PM_at	25	10	88725736	88725712	25	1	LTR48B	LTR/ERV1	88725980	88725424	SNCG	88718375	88723017	ADIRF	88727949	88730672
112275	1561383_PM_at	25	1	4484262	4484286	25	1	MLT1C	LTR/ERVL-MaLR	4484116	4484413	C1orf174	3816857	3805689	AJAP1	4714792	4843850
112282	1555846_PM_a_at	25	3	44533752	44533728	25	1	MER70-int	LTR/ERVL	44534235	44533659	ZNF445	44519162	44481262	ZNF852	44552128	44540462
112109	1562683_PM_a_at	25	4	13528501	13528477	25	1	MIR	SINE/MIR	13528566	13528363	RAB28	13485989	13362978	NKX3-2	13546674	13542454
112132	1561863_PM_a_at	25	12	107497858	107497834	25	1	L2c	LINE/L2	107497929	107497814	CRY1	107487607	107385142	BTBD11	107712190	108053419
111539	1562540_PM_at	25	4	55469636	55469612	25	1	MER57-int	LTR/ERV1	55470048	55469522	PDGFRA	55095264	55164414	KIT	55524085	55606881
112754	1560913_PM_at	25	7	106130368	106130344	25	1	MLT1H2	LTR/ERVL-MaLR	106130583	106130186	NAMPT	105926772	105888731	CCDC71L	106301442	106297211
112360	236719_PM_at	25	2	8807101	8807077	25	1	L1ME3C	LINE/L1	8807492	8806764	RNF144A	7057523	7208417	ID2	8818975	8824583
112891	233063_PM_s_at	25	6	2283820	2283844	25	1	L1MEg	LINE/L1	2283528	2284696	GMDS	2245926	1624041	C6orf195	2634837	2622147
113548	215978_PM_x_at	25					2	AluYg6	SINE/Alu
113521	229227_PM_at	25	14	95645993	95646017	25	1	MLT1J	LTR/ERVL-MaLR	95645938	95646294	DICER1	95624347	95552565	CLMN	95786243	95654735
113628	1561544_PM_at	25	12	43009464	43009440	25	1	LTR49-int	LTR/ERV1	43012170	43009375	PRICKLE1	42984157	42852140	ADAMTS20	43945724	43747669
114700	233602_PM_at	25	18	34814484	34814460	25	1	L1MC4	LINE/L1	34814861	34814095	KIAA1328	34409069	34812135	CELF4	35146000	34823010
114742	243941_PM_at	25	15	102342403	102342427	25	1	MLT1H	LTR/ERVL-MaLR	102342129	102342589	RP11-89K11.1	102285913	102277302	OR4F6	102345902	102346876
114791	1559645_PM_at	25	1	234770099	234770123	25	1	MLT1C	LTR/ERVL-MaLR	234769796	234770243	IRF2BP2	234745271	234740015	TOMM20	235292251	235272651
113780	235406_PM_x_at	25	5	87583354	87583378	25	1	MLT1D	LTR/ERVL-MaLR	87583077	87583516	TMEM161B	87565293	87485450	MEF2C	88199922	88013975
113846	1552466_PM_x_at	25	21	29911999	29912023	25	1	MLT1C	LTR/ERVL-MaLR	29911717	29912173	ADAMTS5	28338832	28290231	N6AMT1	30257693	30244513
114904	1556778_PM_at	25	14	91725257	91725281	25	1	AluJr4	SINE/Alu	91725162	91725303	CTD-2547L24.3	91709103	91717426	CCDC88C	91884188	91737667
114899	220893_PM_at	25	5	60506719	60506695	25	1	HAL1M8	LINE/L1	60507062	60506297	SMIM15	60458301	60453536	ZSWIM6	60628100	60841997
112770	243795_PM_s_at	25	2	114785417	114785441	25	1	MLT1J-int	LTR/ERVL-MaLR	114785229	114785520	ACTR3	114647537	114720173	DPP10	115199876	116603328
114102	1556332_PM_at	25	1	33395091	33395067	25	1	ERVL-E-int	LTR/ERVL	33395419	33395047	TMEM54	33367039	33360195	RNF19B	33430286	33402046
114551	1557348_PM_at	25	8	32906237	32906261	25	1	L1MDa	LINE/L1	32904953	32906380	NRG1	31496902	32622548	FUT10	33330940	33228342
114472	230922_PM_x_at	25					2	MSTA	LTR/ERVL-MaLR
114480	234555_PM_at	25	8	144935790	144935814	25	1	L1MEf	LINE/L1	144935419	144936147	NRBP2	144924200	144915764	EPPK1	144952632	144939497
115406	1566887_PM_x_at	25	14	105324225	105324201	25	1	AluSx	SINE/Alu	105324457	105324148	ZBTB42	105266933	105271049	CEP170B	105331617	105363107
113887	1566887_PM_x_at	25	14	105324211	105324187	25	1	AluSx	SINE/Alu	105324457	105324148	ZBTB42	105266933	105271049	CEP170B	105331617	105363107
114256	1556940_PM_at	25	13	108525147	108525171	25	1	Kanga2_a	DNA/TcMar-Tc2	108524987	108525753	FAM155A	108519083	107822318	LIG4	108870716	108859787
115585	1563934_PM_at	25	9	129565555	129565531	25	1	MLT1J	LTR/ERVL-MaLR	129565672	129565480	LMX1B	129376722	129463311	ZBTB43	129567285	129600489
114844	1563078_PM_at	25					2	MSTB	LTR/ERVL-MaLR
115378	231937_PM_at	25	12	63010414	63010438	25	1	MLT1G	LTR/ERVL-MaLR	63010340	63010509	C12orf61	62997214	62995531	PPM1H	63328817	63037762
115324	1553413_PM_at	25	6	80017705	80017681	25	1	HERVL18-int	LTR/ERVL	80020935	80017647	HMGN3	79944406	79910962	LCA5	80247147	80194708
115763	241684_PM_at	25	17	40903492	40903468	25	1	MIRb	SINE/MIR	40903644	40903386	EZH1	40897071	40852293	RAMP2	40910465	40915059
115769	1557659_PM_a_at	25	6	38612821	38612845	25	1	L4_B_Mam	LINE/RTE-X	38612774	38613005	BTBD9	38607924	38136227	GLO1	38670917	38643701
115787	237971_PM_at	25	8	118783827	118783803	25	1	MLT1G	LTR/ERVL-MaLR	118783980	118783762	MED30	118532952	118552501	EXT1	119124092	118806729
115794	230354_PM_at	25	2	40772735	40772759	25	1	LTR33	LTR/ERVL	40772478	40772930	AC007377.1	40488147	40490117	C2orf91	42181406	42162508
115701	234425_PM_at	25	6	71314039	71314063	25	1	L1PBa1	LINE/L1	71313534	71314637	C6orf57	71276620	71299272	SMAP1	71377479	71571718
115694	1562341_PM_at	25	1	84041679	84041655	25	1	L1ME1	LINE/L1	84041937	84041477	LPHN2	81771845	82458120	TTLL7	84464833	84330711
115067	1569892_PM_at	25	2	21323089	21323065	25	1	L1MB8	LINE/L1	21323355	21322784	APOB	21266945	21224301	TDRD15	21346789	21366144
115853	1564263_PM_at	25	13	45374131	45374107	25	1	LTR75_1	LTR/ERV1	45374162	45373765	TSC22D1	45151283	45007655	NUFIP1	45563618	45513384
115831	237031_PM_at	25	11	76514950	76514974	25	1	MLT1H2	LTR/ERVL-MaLR	76514828	76514981	TSKU	76493295	76509198	ACER3	76571911	76737841
115181	1569892_PM_at	25	2	21323078	21323054	25	1	L1MB8	LINE/L1	21323355	21322784	APOB	21266945	21224301	TDRD15	21346789	21366144
115129	1566557_PM_at	25	17	79003069	79003045	25	1	L1MC3	LINE/L1	79003089	79002840	AC127496.1	78977135	78978932	BAIAP2	79008948	79091232
115130	1566558_PM_x_at	25	17	79003069	79003045	25	1	L1MC3	LINE/L1	79003089	79002840	AC127496.1	78977135	78978932	BAIAP2	79008948	79091232
116209	233958_PM_at	25	3	81149053	81149077	25	1	MIRb	SINE/MIR	81149052	81149192	ROBO1	79816965	78646390	GBE1	81811312	81538850
116219	1557116_PM_at	25	22	36064399	36064423	25	1	MER4B	LTR/ERV1	36063910	36064450	APOL6	36044442	36057404	APOL5	36113919	36125530
116149	1562456_PM_at	25	11	87048228	87048252	25	1	L1ME1	LINE/L1	87047567	87048266	TMEM135	86748886	87034800	RAB38	87908635	87846410
116191	1558185_PM_at	25	12	92876936	92876960	25	1	MLT1B	LTR/ERVL-MaLR	92876709	92877090	CLLU1	92815307	92824778	C12orf74	93096619	93102325
116315	1569808_PM_at	25	2	65437040	65437016	25	1	L1MD2	LINE/L1	65437622	65436683	RAB1A	65357240	65297835	ACTR2	65454887	65498387
116380	1562671_PM_s_at	25	14	93359643	93359667	25	1	LTR54B	LTR/ERV1	93359471	93359883	GOLGA5	93260576	93306308	CHGA	93389425	93401638
116421	1557315_PM_a_at	25	9	119468681	119468705	25	1	LTR52	LTR/ERVL	119468576	119468944	TRIM32	119449581	119463579	TLR4	120466610	120479149
116509	1556107_PM_at	25	1	207546144	207546168	25	1	MLT1H	LTR/ERVL-MaLR	207546065	207546199	CD55	207494853	207534311	CR2	207627575	207663240
116880	1569745_PM_at	25	20	42851841	42851865	25	1	MSTB	LTR/ERVL-MaLR	42851732	42852123	C20orf111	42839431	42825136	GDAP1L1	42875887	42909013
116659	244296_PM_at	25	18	53709485	53709509	25	1	MSTD	LTR/ERVL-MaLR	53709260	53709650	TCF4	53332018	52889562	TXNL1	54318831	54264439
116661	1563776_PM_at	25	11	124676321	124676345	25	1	Charlie3	DNA/hAT-Charlie	124676128	124676523	MSANTD2	124670569	124636394	ROBO3	124735282	124751366
121845	1559870_PM_at	25	8	11203309	11203285	25	1	MER66B	LTR/ERV1	11203365	11203168	SLC35G5	11188397	11189717	C8orf12	11225911	11296167
116598	1564039_PM_at	25	6	28393499	28393475	25	1	Tigger1	DNA/TcMar-Tigger	28394539	28393383	ZSCAN12	28367511	28346732	ZSCAN23	28411279	28399707
116758	235291_PM_s_at	25					2	LTR26	LTR/ERV1
116744	221380_PM_at	25	8	144171079	144171103	25	1	L1MEf	LINE/L1	144170622	144171595	RP11-520P18.5	144161874	144164418	LY6H	144242128	144239331
121134	244292_PM_at	25	13	45943114	45943138	25	1	L2a	LINE/L2	45943002	45943204	TPT1	45915505	45911008	SLC25A30	45992590	45967451
121077	1568887_PM_at	25	1	246848266	246848290	25	1	LTR7C	LTR/ERV1	246847970	246848415	CNST	246729746	246831886	SCCPDH	246887349	246931439
121734	230952_PM_at	25	16	29228854	29228878	25	1	L1ME1	LINE/L1	29227205	29229178	CTB-134H23.2	29049923	29064047	BOLA2B	30205627	29454551
122329	234555_PM_at	25	8	144935774	144935798	25	1	L1MEf	LINE/L1	144935419	144936147	NRBP2	144924200	144915764	EPPK1	144952632	144939497
120964	1560725_PM_at	25	3	159631729	159631705	25	1	L1M4a2	LINE/L1	159632025	159631395	SCHIP1	159557650	159615149	IL12A	159706537	159713806
121453	1562581_PM_at	25	14	21074811	21074835	25	1	HERVL18-int	LTR/ERVL	21073927	21075144	RNASE12	21058982	21058352	OR6S1	21109850	21108855
121398	1563061_PM_at	25	9	109173496	109173520	25	1	THE1B	LTR/ERVL-MaLR	109173297	109173657	TMEM38B	108456825	108538893	ZNF462	109625378	109775915
117270	234527_PM_at	25	21	23091759	23091783	25	1	MLT1B	LTR/ERVL-MaLR	23091752	23092047	NCAM2	22370633	22915650	MRPL39	26979829	26957968
123069	216528_PM_at	25	5	131844333	131844357	25	1	L1M4	LINE/L1	131844314	131845106	IRF1	131826490	131817301	IL5	131892530	131877136
123104	233354_PM_at	25	19	9634058	9634034	25	1	MLT1B	LTR/ERVL-MaLR	9634248	9633850	ZNF560	9609283	9577183	ZNF426	9649303	9638667
120722	1556759_PM_at	25	20	10290665	10290641	25	1	MIRb	SINE/MIR	10290777	10290577	SNAP25	10199478	10288066	MKKS	10414870	10385832
120741	216792_PM_at	25					2	AluSx3	SINE/Alu
120527	235124_PM_at	25	15	44826882	44826858	25	1	MLT2D	LTR/ERVL	44827052	44826660	CTDSPL2	44719432	44821236	EIF3J	44829255	44855227
121976	1565810_PM_at	25	2	68424443	68424419	25	1	L1ME2	LINE/L1	68424788	68424185	PNO1	68384976	68403370	CNRIP1	68547183	68511303
122770	1558950_PM_at	25	11	38521593	38521617	25	1	MLT1A0	LTR/ERVL-MaLR	38521406	38521778	C11orf74	36616051	36694823	LRRC4C	41481323	40135753
120198	1555865_PM_at	25	11	1331642	1331666	25	1	MER41C	LTR/ERV1	1331502	1332023	AC136297.1	1295809	1296033	BRSK2	1411129	1483919
120150	1561450_PM_at	25	7	36139990	36140014	25	1	L1MD2	LINE/L1	36138216	36140018	PP13004	36118694	36125346	EEPD1	36192758	36341152
120165	242208_PM_at	25					2	L1MC4a	LINE/L1
120215	1561384_PM_a_at	25					2	MER61A	LTR/ERV1
117194	233177_PM_s_at	25	2	219211222	219211246	25	1	L2c	LINE/L2	219211018	219211505	TMBIM1	219157309	219138915	C2orf62	219221579	219232822
117210	238713_PM_at	25					2	L1MA8	LINE/L1
117211	1570243_PM_at	25	1	231657257	231657233	25	1	L2a	LINE/L2	231657257	231657020	EGLN1	231560790	231499497	TSNAX	231664399	231702270
121863	1562341_PM_at	25	1	84041623	84041599	25	1	L1ME1	LINE/L1	84041937	84041477	LPHN2	81771845	82458120	TTLL7	84464833	84330711
121358	1564367_PM_at	25	X	47595785	47595809	25	1	MLT1E1A	LTR/ERVL-MaLR	47595674	47596068	UXT	47518560	47511197	ZNF81	47696301	47861960
121291	1561909_PM_at	25	8	122967244	122967220	25	1	L1P2	LINE/L1	122967373	122966916	HAS2	122653630	122624356	ZHX2	123793633	123986750
121341	214696_PM_at	25	17	1615098	1615074	25	1	L1ME4a	LINE/L1	1615145	1614832	TLCD2	1613732	1611064	WDR81	1619817	1641893
121343	1564413_PM_at	25	1	113366355	113366331	25	1	HERVH-int	LTR/ERV1	113368280	113366164	FAM19A3	113263041	113269857	SLC16A1	113499635	113454469
120333	1562327_PM_at	25					2	MSTA	LTR/ERVL-MaLR
117401	1557848_PM_at	25					2	MER77	LTR/ERVL
122949	1564651_PM_at	25	6	11135831	11135855	25	1	Kanga1a	DNA/TcMar-Tc2	11135779	11136146	ERVFRD-1	11111965	11102722	NEDD9	11382581	11183531
121155	1555187_PM_at	25	12	128368772	128368748	25	1	MLT1J	LTR/ERVL-MaLR	128369051	128368550	TMEM132B	125671382	126146917	TMEM132C	128751948	129192460
121243	240083_PM_at	25	14	101381226	101381250	25	1	MER54A	LTR/ERVL	101380942	101381683	AL117190.3	101359265	101360646	DIO3	102027688	102029789
118720	237911_PM_at	25	7	100947608	100947632	25	1	L1M2	LINE/L1	100946605	100947719	FIS1	100895597	100882739	RABL5	100965104	100956975
119030	1560066_PM_at	25	11	12982394	12982370	25	1	L1ME1	LINE/L1	12982504	12982118	TEAD1	12695969	12966298	ARNTL	13298199	13408813
122901	216732_PM_at	25	9	90792863	90792839	25	1	MER41G	LTR/ERV1	90792938	90792705	CDK20	90589668	90581356	SPIN1	91003334	91093609
122522	228529_PM_at	25	7	117841348	117841372	25	1	MLT1K	LTR/ERVL-MaLR	117841344	117841529	NAA38	117824086	117832878	ANKRD7	117854727	117882785
117989	1561089_PM_at	25	5	10195583	10195559	25	1	MLT1I	LTR/ERVL-MaLR	10195773	10195424	TAS2R1	9630463	9629109	FAM173B	10250009	10226442
117992	234917_PM_at	25	10	99484488	99484512	25	1	MIR	SINE/MIR	99484360	99484518	MARVELD1	99472930	99477907	ZFYVE27	99496878	99520664
118544	232662_PM_x_at	25	10	82196621	82196645	25	1	MER39B	LTR/ERV1	82196325	82196938	FAM213A	82167585	82192753	TSPAN14	82213922	82282387
119783	234242_PM_at	25	19	12562653	12562677	25	1	HERVK14-int	LTR/ERVK	12562002	12563197	ZNF443	12551926	12540521	ZNF709	12662288	12571998
118297	1556778_PM_at	25	14	91725263	91725287	25	1	AluJr4	SINE/Alu	91725162	91725303	CTD-2547L24.3	91709103	91717426	CCDC88C	91884188	91737667
118298	1560048_PM_at	25	1	118382746	118382722	25	1	L1ME1	LINE/L1	118382942	118382375	FAM46C	118148556	118170994	GDAP2	118472253	118412037
118245	233958_PM_at	25	3	81148918	81148942	25	1	AluJr4	SINE/Alu	81148683	81148975	ROBO1	79816965	78646390	GBE1	81811312	81538850
118311	1562409_PM_s_at	25	17	26590993	26590969	25	1	MER4A1	LTR/ERV1	26591088	26590628	NLK	26368763	26523407	AC061975.10	26638667	26642323
118261	236719_PM_at	25	2	8807339	8807315	25	1	L1ME3C	LINE/L1	8807492	8806764	RNF144A	7057523	7208417	ID2	8818975	8824583
119687	1569944_PM_at	25	12	46053017	46053041	25	1	MER65A	LTR/ERV1	46052840	46053161	ANO6	45609770	45834187	ARID2	46123448	46301823
120371	1566671_PM_a_at	25	21	45158166	45158190	25	1	MLT1B	LTR/ERVL-MaLR	45157943	45158263	PDXK	45138975	45182188	CSTB	45196326	45192393
123238	220915_PM_s_at	25	GL000195.1	29323	29299	25	1	LTR43	LTR/ERV1	29648	29165				AC011043.1	74342	43717
117793	1559062_PM_at	25	11	116644653	116644629	25	1	MIRb	SINE/MIR	116644687	116644557	BUD13	116643704	116618886	ZNF259	116658766	116648436
117533	239967_PM_at	25	9	74943314	74943338	25	1	MLT1B	LTR/ERVL-MaLR	74943111	74943435	GDA	74729511	74872109	ZFAND5	74980163	74966341
119439	1557242_PM_at	25	6	31368903	31368927	25	1	MIRc	SINE/MIR	31368895	31369015	HLA-B	31324965	31321649	MICA	31371356	31383092
119421	1562296_PM_at	25	5	134898512	134898536	25	1	L3	LINE/CR1	134898204	134898549	NEUROG1	134871639	134869991	CXCL14	134914969	134906373
119414	1568643_PM_a_at	25	5	133844836	133844860	25	1	L2c	LINE/L2	133844665	133844895	CDKN2AIPNL	133747589	133737778	PHF15	133860003	133918918
118087	1554591_PM_at	25	4	80799484	80799508	25	1	THE1D	LTR/ERVL-MaLR	80799265	80799626	GK2	80329372	80327508	ANTXR2	81046608	80822303
119507	1561707_PM_at	25	22	19538548	19538524	25	1	L1MB7	LINE/L1	19538680	19538375	CLDN5	19515068	19510547	SEPT5	19701987	19712295
118907	1558308_PM_at	25	12	1615932	1615956	25	1	L1MB3	LINE/L1	1615377	1615967	ERC1	1099675	1605090	WNT5B	1639057	1756409
118956	1556796_PM_at	25	3	42976099	42976075	25	1	L1MEc	LINE/L1	42976137	42975726	ZNF662	42947223	42960825	FAM198A	43020759	43101703
118879	234359_PM_at	25					2	LTR13A	LTR/ERVK
119180	1564651_PM_at	25	6	11135637	11135661	25	1	Kanga1	DNA/TcMar-Tc2	11135135	11135782	ERVFRD-1	11111965	11102722	NEDD9	11382581	11183531
123360	229869_PM_at	25	X	53198899	53198923	25	1	Charlie17	DNA/hAT-Charlie	53198745	53199269	TSPYL2	53111549	53117722	KDM5C	53254604	53220503
118590	1563776_PM_at	25					2	Charlie3	DNA/hAT-Charlie
117714	224475_PM_at	25	6	153473655	153473679	25	1	LTR18B	LTR/ERVL	153473494	153474098	RGS17	153452384	153331857	AL590867.1	153552455	153668623
117635	1563496_PM_at	25	6	125229609	125229585	25	1	L1MB8	LINE/L1	125231237	125229389	NKAIN2	124125286	125146803	RNF217	125283691	125413779
120064	1564263_PM_at	25	13	45373925	45373901	25	1	LTR75_1	LTR/ERV1	45374162	45373765	TSC22D1	45151283	45007655	NUFIP1	45563618	45513384
118414	1568908_PM_at	25	16	14112875	14112851	25	1	ERVL-B4-int	LTR/ERVL	14113320	14112838	ERCC4	14014014	14046202	MKL2	14165178	14360630
118395	242978_PM_x_at	25					2	LTR7B	LTR/ERV1
118382	1563853_PM_at	25	10	64099864	64099840	25	1	MER41B	LTR/ERV1	64100153	64099649	RTKN2	64028466	63942794	ZNF365	64133951	64431771
118373	1563086_PM_at	25	11	46198374	46198398	25	1	LTR16	LTR/ERVL	46198266	46198689	PHF21A	46142985	45950871	CREB3L1	46299212	46342972
119904	241156_PM_at	25	7	132458107	132458083	25	1	L1ME3E	LINE/L1	132459420	132458002	AC009365.3	132333553	132413528	CHCHD3	132766848	132469629
119855	1562962_PM_at	25	22	22250900	22250876	25	1	AluSx3	SINE/Alu	22250948	22250722	MAPK1	22221970	22108789	PPM1F	22307209	22273793
119165	1561335_PM_at	25	1	111030415	111030391	25	1	L2a	LINE/L2	111030571	111030317	PROK1	110993822	110999976	KCNA10	111061797	111059839
119107	1556183_PM_at	25					2	L2c	LINE/L2
117828	1559939_PM_at	25	2	65952691	65952715	25	1	MER21C	LTR/ERVL	65952525	65953256	SPRED2	65659771	65537985	MEIS1	66660584	66801001
119301	1562269_PM_at	25	4	146974003	146973979	25	1	LTR16E1	LTR/ERVL	146974052	146973716	ZNF827	146859787	146678779	LSM6	147096837	147121152
119303	242332_PM_at	25	16	86521605	86521581	25	1	MLT1C	LTR/ERVL-MaLR	86521643	86521387	IRF8	85932409	85956215	FOXF1	86544133	86548076
119313	1555743_PM_s_at	25					2	HERVH-int	LTR/ERV1
119318	1557330_PM_at	25	11	8033255	8033231	25	1	LTR16A2	LTR/ERVL	8033401	8033076	EIF3F	7991798	8023409	TUB	8040791	8127659
118171	1556033_PM_at	25					2	MER66-int	LTR/ERV1
118183	241607_PM_at	25	1	177975669	177975645	25	1	Tigger4a	DNA/TcMar-Tigger	177975720	177975502	SEC16B	177939348	177896701	RASAL2	178062864	178448644
118152	1554976_PM_a_at	25	8	143290252	143290276	25	1	MSTD	LTR/ERVL-MaLR	143290037	143290413	AC138647.1	142524738	142528837	TSNARE1	143484601	143293441
118833	238293_PM_at	25	1	56297953	56297977	25	1	LTR16C	LTR/ERVL	56297859	56298294	USP24	55680786	55532032	PPAP2B	57110974	56960419
123868	1558185_PM_at	25	12	92876933	92876957	25	1	MLT1B	LTR/ERVL-MaLR	92876709	92877090	CLLU1	92815307	92824778	C12orf74	93096619	93102325
123934	243723_PM_at	25	21	37489846	37489822	25	1	Tigger17b	DNA/TcMar-Tigger	37490194	37489500	CBR1	37442239	37445464	CBR3	37507210	37518864
124018	242608_PM_x_at	25					2	AluJr4	SINE/Alu
124005	1569974_PM_x_at	25	7	45766428	45766404	25	1	HERVK9-int	LTR/ERVK	45766484	45766367	ADCY1	45613739	45762715	AC096582.1	45906045	45902684
124004	1569973_PM_at	25	7	45766428	45766404	25	1	HERVK9-int	LTR/ERVK	45766484	45766367	ADCY1	45613739	45762715	AC096582.1	45906045	45902684
123579	1566558_PM_x_at	25	17	79003029	79003005	25	1	L1MC3	LINE/L1	79003089	79002840	AC127496.1	78977135	78978932	BAIAP2	79008948	79091232
123578	234359_PM_at	25					2	LTR13A	LTR/ERVK
123548	1563065_PM_at	25	17	78428036	78428012	25	1	L2c	LINE/L2	78428250	78427763	ENDOV	78388965	78411886	NPTX1	78451643	78440948
123642	1566586_PM_at	25	18	53486439	53486463	25	1	MER57A-int	LTR/ERV1	53485678	53486660	TCF4	53332018	52889562	TXNL1	54318831	54264439
124859	1560147_PM_at	25	7	151111723	151111747	25	1	L1MB8	LINE/L1	151111332	151112062	WDR86	151107813	151072995	CRYGN	151137899	151125921
124885	232662_PM_x_at	25	10	82196571	82196595	25	1	MER39B	LTR/ERV1	82196325	82196938	FAM213A	82167585	82192753	TSPAN14	82213922	82282387
124195	216150_PM_at	25	20	42100151	42100175	25	1	MLT1D	LTR/ERVL-MaLR	42099863	42100315	SRSF6	42086568	42092245	L3MBTL1	42136320	42179590
125041	241149_PM_at	25	16	87749126	87749102	25	1	L1MC3	LINE/L1	87749403	87748874	FLJ00104	87739290	87731749	SLC7A5	87903094	87863629
125051	1562269_PM_at	25	4	146973807	146973783	25	1	LTR16E1	LTR/ERVL	146974052	146973716	ZNF827	146859787	146678779	LSM6	147096837	147121152
124260	234925_PM_at	25					2	MLT1D	LTR/ERVL-MaLR
126718	215978_PM_x_at	25					2	AluYc	SINE/Alu
126794	237381_PM_at	25	16	74226398	74226374	25	1	LTR72B	LTR/ERV1	74226710	74226224	C16orf47	73178346	73160536	PSMD7	74330673	74340186
126811	1563072_PM_at	25	4	157510926	157510950	25	1	L1MA9	LINE/L1	157510569	157511162	CTSO	156875069	156845270	RP11-171N4.2	157563606	157555646
126723	1561978_PM_at	25	20	25121754	25121730	25	1	L1ME3A	LINE/L1	25121956	25121430	VSX1	25062996	25051521	ENTPD6	25176329	25207365
126730	233935_PM_at	25	19	6661717	6661693	25	1	LTR6A	LTR/ERV1	6661734	6661226	CD70	6604114	6583194	TNFSF14	6670599	6663148
126747	1561942_PM_x_at	25	16	2710405	2710381	25	1	LTR13	LTR/ERVK	2711288	2710263	PDPK1	2587965	2653189	KCTD5	2732476	2759031
125823	1561383_PM_at	25	1	4484314	4484338	25	1	MLT1C	LTR/ERVL-MaLR	4484116	4484413	C1orf174	3816857	3805689	AJAP1	4714792	4843850
125837	1566737_PM_at	25	1	4009871	4009895	25	1	MER41D	LTR/ERV1	4009469	4010012	C1orf174	3816857	3805689	AJAP1	4714792	4843850
125838	1557511_PM_at	25	16	86754590	86754566	25	1	L1MC4	LINE/L1	86754701	86754025	FOXL1	86609974	86615303	C16orf95	87351022	87117168
125819	239985_PM_at	25	6	68708320	68708344	25	1	LTR16A	LTR/ERVL	68708201	68708607	EYS	66417118	64429876	BAI3	69345259	70099403
125814	1563186_PM_at	25	5	40541134	40541110	25	1	MLT1D	LTR/ERVL-MaLR	40541383	40540987	DAB2	39462402	39371780	PTGER4	40679600	40693837
126545	1554403_PM_a_at	25	5	119681862	119681838	25	1	LTR16A	LTR/ERVL	119682008	119681623	FAM170A	118965254	118971517	PRR16	119799973	120023027
124420	237744_PM_at	25	1	1068273	1068249	25	1	MLT1B	LTR/ERVL-MaLR	1068366	1068013	C1orf159	1051741	1017198	TTLL10	1109264	1133315
124413	1559434_PM_at	25	14	28210402	28210378	25	1	AluJb	SINE/Alu	28210445	28210127	NOVA1	27066960	26912299	FOXG1	29235050	29238870
126256	244292_PM_at	25					2	MER4A1	LTR/ERV1
126246	237838_PM_at	25	7	54645999	54645975	25	1	ERVL-E-int	LTR/ERVL	54646620	54645900	VSTM2A	54610018	54638773	SEC61G	54827667	54819943
126286	237490_PM_at	25	15	62570305	62570329	25	1	Tigger17c	DNA/TcMar-Tigger	62570166	62570373	C2CD4B	62457482	62455734	TLN2	62682725	63136830
126029	224261_PM_at	25	2	202036174	202036198	25	1	L1PA10	LINE/L1	202036045	202036379	CFLAR	201980827	202029033	CASP10	202047604	202094129
126208	216792_PM_at	25	19	36619469	36619493	25	1	LTR10B	LTR/ERV1	36619380	36619667	TBCB	36605191	36616849	CAPNS1	36630477	36641255
126678	241156_PM_at	25	7	132458400	132458376	25	1	L1ME3E	LINE/L1	132459420	132458002	AC009365.3	132333553	132413528	CHCHD3	132766848	132469629
126588	1554659_PM_at	25	12	110808055	110808031	25	1	L1MB3	LINE/L1	110808253	110807719	ATP2A2	110718561	110788898	ANAPC7	110841535	110810705
125481	1559577_PM_at	25	9	137781957	137781981	25	1	MER41B	LTR/ERV1	137781847	137782429	FCN2	137772654	137779924	FCN1	137809809	137801431
125471	1557236_PM_at	25	22	36059941	36059965	25	1	MER4-int	LTR/ERV1	36059719	36060385	APOL6	36044442	36057404	APOL5	36113919	36125530
127341	216151_PM_at	25	20	42098355	42098331	25	1	L1MC5	LINE/L1	42098415	42098132	SRSF6	42086568	42092245	L3MBTL1	42136320	42179590
126959	1552287_PM_s_at	25	16	90062921	90062945	25	1	L1MB7	LINE/L1	90062578	90063012	CENPBD1	90038942	90036206	DBNDD1	90086536	90071273
125735	1556064_PM_at	25	22	46647805	46647829	25	1	Zaphod	DNA/hAT-Tip100	46647702	46648689	CDPF1	46646576	46639908	PKDREJ	46659219	46651560
127477	1570567_PM_at	25	5	69388078	69388102	25	1	MER47A	DNA/TcMar-Tigger	69387984	69388345	SMN2	69345350	69374349	SERF1A	70196492	70214357
127194	240507_PM_at	25					2	MLT2B4	LTR/ERVL
129249	1569974_PM_x_at	25	7	45766423	45766399	25	1	HERVK9-int	LTR/ERVK	45766484	45766367	ADCY1	45613739	45762715	AC096582.1	45906045	45902684
129250	1569973_PM_at	25	7	45766423	45766399	25	1	HERVK9-int	LTR/ERVK	45766484	45766367	ADCY1	45613739	45762715	AC096582.1	45906045	45902684
129226	1561364_PM_at	25	10	97868266	97868242	25	1	L1PREC2	LINE/L1	97868749	97867679	CCNJ	97803151	97820627	ZNF518A	97889472	97965044
126348	1568899_PM_at	25	17	80248345	80248321	25	1	MER49	LTR/ERV1	80248534	80247711	AC132872.2	80214131	80216080	CD7	80275478	80272744
126457	1554405_PM_a_at	25	21	29911774	29911798	25	1	MLT1C	LTR/ERVL-MaLR	29911717	29912173	ADAMTS5	28338832	28290231	N6AMT1	30257693	30244513
128744	1556545_PM_at	25	17	41437679	41437655	25	1	MER41C	LTR/ERV1	41437822	41437325	TMEM106A	41363854	41372061	ARL4D	41476327	41478505
125554	243085_PM_at	25	2	66017181	66017157	25	1	MIRc	SINE/MIR	66017187	66016952	SPRED2	65659771	65537985	MEIS1	66660584	66801001
129699	232944_PM_at	25	15	72026962	72026986	25	1	L1MC1	LINE/L1	72026574	72027171	CT62	71407833	71402583	MYO9A	72410918	72114632
128083	1561323_PM_at	25	4	188225458	188225434	25	1	MLT1C	LTR/ERVL-MaLR	188225601	188225323	FAT1	187647876	187508937	ZFP42	188916925	188926204
128036	1555817_PM_s_at	25	15	72059957	72059981	25	1	L1MC5	LINE/L1	72059521	72060086	CT62	71407833	71402583	MYO9A	72410918	72114632
126923	1554447_PM_at	25	X	73220065	73220089	25	1	L1MA7	LINE/L1	73219045	73220370	CHIC1	72783036	72906937	ZCCHC13	73524025	73524868
126939	1560818_PM_at	25	12	127220531	127220507	24	1	LTR46	LTR/ERV1	127220725	127220306	TMEM132B	125671382	126146917	TMEM132C	128751948	129192460
128501	1558147_PM_a_at	25	17	79003923	79003899	25	1	L1MC3	LINE/L1	79004000	79003775	AC127496.1	78977135	78978932	BAIAP2	79008948	79091232
128410	243317_PM_at	25	1	94319706	94319730	25	1	L1ME4b	LINE/L1	94319420	94319883	BCAR3	94312706	94027347	DNTTIP2	94345474	94333373
127729	236542_PM_at	25	3	195441748	195441724	24	1	LTR16E2	LTR/ERVL	195441892	195441654	APOD	195311076	195295573	MUC20	195447753	195467994
129126	1562544_PM_at	25	8	90715485	90715461	25	1	L1PBb	LINE/L1	90717834	90715257	MMP16	89340254	89044237	RIPK2	90769975	90803291
129549	223913_PM_s_at	25	19	4772255	4772279	25	1	L2b	LINE/L2	4772137	4772513	DPP9	4724685	4675236	FEM1A	4791728	4795571
129587	208388_PM_at	25	15	72110073	72110097	25	1	L1ME3	LINE/L1	72110030	72110543	CT62	71407833	71402583	MYO9A	72410918	72114632
127845	228936_PM_at	25	10	65245830	65245806	25	1	L2b	LINE/L2	65245871	65245546	JMJD1C	65225722	64926981	REEP3	65281123	65384883
127128	241514_PM_at	25	2	111450110	111450134	25	1	MLT1B	LTR/ERVL-MaLR	111449930	111450344	BUB1	111435691	111395275	ACOXL	111490150	111875799
127119	237031_PM_at	25	11	76514859	76514883	25	1	MLT1H2	LTR/ERVL-MaLR	76514828	76514981	TSKU	76493295	76509198	ACER3	76571911	76737841
127102	227917_PM_at	25					2	LTR5A	LTR/ERVK
127108	237850_PM_at	25	9	99457904	99457928	25	1	L1MA5	LINE/L1	99457718	99458017	AAED1	99417585	99401859	ZNF510	99540411	99518147
130638	1560717_PM_at	25	15	25730374	25730350	25	1	L1MDb	LINE/L1	25731472	25730145	UBE3A	25684128	25582381	ATP10A	26110317	25922420
128684	1558195_PM_at	25	12	52617308	52617332	25	1	HAL1	LINE/L1	52616974	52617525	KRT80	52585784	52562780	KRT7	52626304	52645970
130290	236668_PM_at	25	17	42300785	42300809	25	1	MIRc	SINE/MIR	42300694	42300900	UBTF	42298994	42282401	SLC4A1	42345509	42325753
130066	1566671_PM_a_at	25	21	45118602	45118626	25	1	LTR14	LTR/ERVK	45118401	45118954	RRP1B	45079429	45115958	PDXK	45138975	45182188
129974	1554447_PM_at	25	X	73219944	73219968	25	1	L1MA7	LINE/L1	73219045	73220370	CHIC1	72783036	72906937	ZCCHC13	73524025	73524868
130404	1561777_PM_at	25	21	17716436	17716460	25	1	LTR78B	LTR/ERV1	17716434	17716617	USP25	17102344	17252377	C21orf37	18811208	18821503
130872	1561909_PM_at	25					2	L1P2	LINE/L1
130922	216187_PM_x_at	25					2	AluSx1	SINE/Alu
130911	234578_PM_at	25					2	L1PB1	LINE/L1
131016	1557116_PM_at	25	22	36064012	36064036	25	1	MER4B	LTR/ERV1	36063910	36064450	APOL6	36044442	36057404	APOL5	36113919	36125530
131024	216150_PM_at	25	20	42100111	42100135	25	1	MLT1D	LTR/ERVL-MaLR	42099863	42100315	SRSF6	42086568	42092245	L3MBTL1	42136320	42179590
131168	235161_PM_at	25	12	26107414	26107390	25	1	MER57B2	LTR/ERV1	26107602	26107215	IFLTD1	25801513	25562241	RASSF8	26111962	26232825
131545	1561084_PM_at	25	4	145795393	145795417	25	1	Charlie7	DNA/hAT-Charlie	145795364	145796016	HHIP	145567173	145666423	ANAPC10	146019693	145888264
131685	AFFX-HUMRGE/M10098_5_at	25					2	SSU-rRNA_Hsa	rRNA
131686	241537_PM_at	25					2	L1MC3	LINE/L1
132001	1563064_PM_at	25	16	50890803	50890779	25	1	MLT1E2	LTR/ERVL-MaLR	50891060	50890482	CYLD	50775961	50835846	SALL1	51185278	51169886
132698	230780_PM_at	25	3	156465396	156465372	25	1	MLT1L	LTR/ERVL-MaLR	156465696	156465188	TIPARP	156391024	156424559	LEKR1	156543270	156763918
132752	1568932_PM_at	25	5	151034956	151034980	25	1	L1MD2	LINE/L1	151034453	151035006	FAT2	150948505	150883654	SPARC	151066726	151040657
133432	1554043_PM_a_at	25	1	247197035	247197011	25	1	MER70A	LTR/ERVL	247197370	247196922	ZNF695	247171395	247108849	ZNF669	247267674	247263264
132116	224475_PM_at	25	6	153473687	153473711	25	1	LTR18B	LTR/ERVL	153473494	153474098	RGS17	153452384	153331857	AL590867.1	153552455	153668623
132515	228397_PM_at	25	22	31375095	31375119	25	1	L1ME4a	LINE/L1	31375043	31375248	MORC2	31364284	31322596	SMTN	31460091	31500610
134664	1562058_PM_at	25	12	23326530	23326554	25	1	MLT1H	LTR/ERVL-MaLR	23326221	23326686	ETNK1	22778009	22843599	SOX5	24103966	23682440
134646	214696_PM_at	25	17	1615376	1615352	25	1	L1ME4a	LINE/L1	1615571	1615192	TLCD2	1613732	1611064	WDR81	1619817	1641893
133556	1561817_PM_at	25	17	7961606	7961630	25	1	HERVK-int	LTR/ERVK	7961311	7961800	ALOX15B	7942335	7952452	ALOX12B	7991021	7975954
133516	233732_PM_at	25					2	MER51-int	LTR/ERV1
134002	237850_PM_at	25	9	99457931	99457955	25	1	L1MA5	LINE/L1	99457718	99458017	AAED1	99417585	99401859	ZNF510	99540411	99518147
134162	244540_PM_at	25	1	106495503	106495479	25	1	L1PBa	LINE/L1	106495632	106495344	AMY1C	104293028	104301312	PRMT6	107599267	107601916
134155	237506_PM_at	25	2	120446526	120446550	25	1	LTR16B	LTR/ERVL	120446382	120446792	TMEM177	120436743	120444083	PTPN4	120517207	120741394
131595	1560066_PM_at	25	11	12982448	12982424	25	1	L1ME1	LINE/L1	12982504	12982118	TEAD1	12695969	12966298	ARNTL	13298199	13408813
137554	1554865_PM_at	25	13	83493276	83493252	25	1	HERV16-int	LTR/ERVL	83494471	83493100	SPRY2	80915086	80910111	SLITRK1	84456528	84451344
136549	1561064_PM_a_at	25	22	27622540	27622516	25	1	MLT1F2	LTR/ERVL-MaLR	27622936	27622386	CRYBA4	27017928	27026636	MN1	28197486	28144265
134838	216874_PM_at	25	2	145909622	145909646	25	1	HSMAR1	DNA/TcMar-Mariner	145908848	145910124	ZEB2	145282147	145145568	ACVR2A	148602086	148688393
132161	241149_PM_at	25	16	87748927	87748903	25	1	L1MC3	LINE/L1	87749403	87748874	FLJ00104	87739290	87731749	SLC7A5	87903094	87863629
135261	1556166_PM_x_at	25	21	45910651	45910675	25	1	LTR1A2	LTR/ERV1	45910114	45910994	LRRC3DN	45879814	45882078	TSPEAR	46131495	45917775
135266	243723_PM_at	25	21	37489619	37489595	25	1	Tigger17b	DNA/TcMar-Tigger	37490194	37489500	CBR1	37442239	37445464	CBR3	37507210	37518864
135262	1556165_PM_at	25	21	45910650	45910674	25	1	LTR1A2	LTR/ERV1	45910114	45910994	LRRC3DN	45879814	45882078	TSPEAR	46131495	45917775
134733	233170_PM_at	25	13	71742216	71742240	25	1	Tigger13a	DNA/TcMar-Tigger	71741843	71742476	KLHL1	70682591	70274726	DACH1	72441330	72012098
134716	244776_PM_at	25	2	173582049	173582073	25	1	MLT1F	LTR/ERVL-MaLR	173581741	173582188	PDK1	173420101	173489823	RAPGEF4	173600002	173917621
134750	238604_PM_at	25					2	Tigger1	DNA/TcMar-Tigger
135926	241029_PM_at	25	16	4214447	4214423	25	1	MIR	SINE/MIR	4214447	4214222	ADCY9	4166186	4003388	SRL	4292081	4239375
137755	1558185_PM_at	25	12	92876908	92876932	25	1	MLT1B	LTR/ERVL-MaLR	92876709	92877090	CLLU1	92815307	92824778	C12orf74	93096619	93102325
137718	227974_PM_at	25	5	1350604	1350628	25	1	MER65A	LTR/ERV1	1350264	1350689	CLPTM1L	1345214	1317859	SLC6A3	1445545	1392909
138228	1562717_PM_at	25	2	8148038	8148014	25	1	MLT1E1A	LTR/ERVL-MaLR	8148452	8147922	RNF144A	7057523	7208417	ID2	8818975	8824583
138180	1563629_PM_a_at	25	16	2711327	2711303	25	1	HERVK13-int	LTR/ERVK	2718374	2711289	PDPK1	2587965	2653189	KCTD5	2732476	2759031
133000	224261_PM_at	25	2	202036227	202036251	25	1	L1PA10	LINE/L1	202036045	202036379	CFLAR	201980827	202029033	CASP10	202047604	202094129
135629	1562482_PM_at	25	2	23283258	23283282	25	1	MLT1C	LTR/ERVL-MaLR	23283083	23283531	TDRD15	21346789	21366144	KLHL29	23608088	23931481
135071	AFFX-HUMRGE/M10098_5_at	25	21	9827474	9827498	25	1	SSU-rRNA_Hsa	rRNA	9827005	9827581				TPTE	11029719	10906201
136330	239564_PM_at	25	21	33656304	33656280	25	1	LTR33	LTR/ERVL	33656401	33656012	MIS18A	33651380	33640530	MRAP	33664124	33687095
136356	231028_PM_at	25	11	4223486	4223510	25	1	MER110-int	LTR/ERV1	4222845	4223783	RRM1	4115937	4160106	OR52B4	4389616	4388493
133714	1562659_PM_at	25	16	85182695	85182719	25	1	L1ME1	LINE/L1	85182511	85183046	FAM92B	85146114	85131965	RP11-680G10.1	85391069	85393055
133713	1557008_PM_at	25	5	24835863	24835839	25	1	MER61A	LTR/ERV1	24836021	24835685	CDH10	24645087	24487209	CDH9	27121257	26880709
133652	1570385_PM_at	25	5	10158503	10158479	25	1	MSTD	LTR/ERVL-MaLR	10158660	10158283	TAS2R1	9630463	9629109	FAM173B	10250009	10226442
133642	230654_PM_at	25	19	37171286	37171262	25	1	L1M5	LINE/L1	37171309	37171219	ZNF461	37157755	37128094	ZNF567	37178514	37218603
138071	1556976_PM_s_at	25	7	48748476	48748500	25	1	MER74A	LTR/ERVL	48748153	48748579	ABCA13	48211055	48687092	AC004899.1	48887362	48891221
138561	1561806_PM_at	25	5	65501068	65501044	25	1	MLT1C	LTR/ERVL-MaLR	65501356	65500915	SREK1	65435799	65479443	MAST4	65892176	66465423
137331	237237_PM_at	25	7	95027302	95027326	25	1	L2a	LINE/L2	95027281	95027395	PON3	95025680	94989256	PON2	95064510	95034175
138826	215978_PM_x_at	25					2	AluSx1	SINE/Alu
138860	230952_PM_at	25	16	29228947	29228971	25	1	L1ME1	LINE/L1	29227205	29229178	CTB-134H23.2	29049923	29064047	BOLA2B	30205627	29454551
139254	238648_PM_at	25	7	64299085	64299061	25	1	HERV-Fc1-int	LTR/ERV1	64300190	64295616	ZNF138	64254766	64294054	ZNF273	64330550	64391344
139232	1555865_PM_at	25	11	1331712	1331736	25	1	MER41C	LTR/ERV1	1331502	1332023	AC136297.1	1295809	1296033	BRSK2	1411129	1483919
139587	242333_PM_at	25	1	100403142	100403118	25	1	LTR48	LTR/ERV1	100403485	100402949	AGL	100315640	100389579	SLC35A3	100435345	100492535
139566	241853_PM_at	25	1	100728528	100728504	25	1	L1MB7	LINE/L1	100728962	100728269	DBT	100715390	100659736	RTCA	100731763	100758325
140262	244189_PM_at	25					2	HSMAR1	DNA/TcMar-Mariner
140218	232340_PM_at	25	22	27117664	27117688	25	1	MER20	DNA/hAT-Charlie	27117573	27117793	CRYBA4	27017928	27026636	MN1	28197486	28144265
140657	239972_PM_at	25	18	11653547	11653523	25	1	LTR81C	LTR/Gypsy	11653606	11653271	PIEZO2	11148587	10666480	GNAL	11688955	11885684
140744	240895_PM_at	25	6	79953516	79953540	25	1	MLT1I-int	LTR/ERVL-MaLR	79953162	79953666	HMGN3	79944406	79910962	LCA5	80247147	80194708
141052	237381_PM_at	25	16	74226379	74226355	25	1	LTR72B	LTR/ERV1	74226710	74226224	C16orf47	73178346	73160536	PSMD7	74330673	74340186
141083	AFFX-HUMRGE/M10098_M_at	25	GL000220.1	110015	110039	25	1	SSU-rRNA_Hsa	rRNA	109078	110946
141718	1569755_PM_at	25					2	L1PA15	LINE/L1
141480	1560066_PM_at	25	11	12982401	12982377	25	1	L1ME1	LINE/L1	12982504	12982118	TEAD1	12695969	12966298	ARNTL	13298199	13408813
141264	1569810_PM_at	25	6	166151119	166151143	25	1	L1M3e	LINE/L1	166150047	166151484	PDE10A	166075588	165740776	SDIM1	166309725	166307330
141319	229021_PM_at	25					2	L1PA13	LINE/L1
140779	216229_PM_x_at	25					2	AluSx3	SINE/Alu
141929	1558842_PM_at	25	4	134848	134872	25	1	MER51-int	LTR/ERV1	134845	135293	ZNF595	53179	88099	ZNF732	299110	264464
141532	1562904_PM_s_at	25	8	8102147	8102171	25	1	MER48	LTR/ERV1	8102048	8102444	LRLE1	8046331	8046158	SGK223	8244008	8175258
141826	1557161_PM_at	25	6	140181210	140181234	25	1	MLT1J	LTR/ERVL-MaLR	140181184	140181660	CITED2	139695757	139693393	NMBR	142409936	142379467
141834	1565002_PM_at	25	10	3420087	3420111	25	1	Ricksha_0	DNA/MULE-MuDR	3419456	3420358	PITRM1	3215003	3179920	KLF6	3827473	3818188
142827	1556195_PM_a_at	25	1	16842112	16842136	25	1	MER41E	LTR/ERV1	16841817	16842362	NECAP2	16767167	16786573	AL355149.2	16865561	16866070
142856	1557315_PM_a_at	25	9	119469102	119469126	25	1	LTR53-int	LTR/ERVL	119469065	119472254	TRIM32	119449581	119463579	TLR4	120466610	120479149
142853	1557373_PM_at	25	1	20686370	20686346	25	1	LTR16C	LTR/ERVL	20686633	20686255	VWA5B1	20617412	20681387	CAMK2N1	20812713	20808884
142025	1566763_PM_at	25	13	59019504	59019480	25	1	AluJr4	SINE/Alu	59019602	59019275	PCDH17	58205944	58303445	DIAPH3	60738121	60239717
142326	1561401_PM_at	25	5	158875642	158875618	25	1	L2b	LINE/L2	158875868	158875598	IL12B	158757895	158741791	ADRA1B	159343790	159399551
142250	1554591_PM_at	25					2	THE1D	LTR/ERVL-MaLR
142315	1564413_PM_at	25	1	113363056	113363032	25	1	LTR7	LTR/ERV1	113363153	113362767	FAM19A3	113263041	113269857	SLC16A1	113499635	113454469
143093	1561469_PM_at	25	11	78135234	78135210	25	1	L1MB7	LINE/L1	78135664	78135056	GAB2	78129394	77926343	NARS2	78285919	78147007
143118	1558397_PM_at	25					2	MER50	LTR/ERV1
143115	216459_PM_x_at	25					2	AluSq2	SINE/Alu
142685	240861_PM_at	25	4	11432547	11432571	25	1	L2c	LINE/L2	11432545	11432781	HS3ST1	11431389	11394774	RAB28	13485989	13362978
142723	236198_PM_at	25	3	107856979	107857003	25	1	Tigger1	DNA/TcMar-Tigger	107856968	107857124	CD47	107809872	107762145	IFT57	107941417	107879659
143423	1561437_PM_at	25	6	100464630	100464654	25	1	MER101-int	LTR/ERV1	100464357	100465278	MCHR2	100442114	100367786	SIM1	100912805	100832891
143424	229315_PM_at	25	X	73231715	73231739	25	1	L1MC4a	LINE/L1	73231642	73231775	CHIC1	72783036	72906937	ZCCHC13	73524025	73524868
143744	1562327_PM_at	25	10	10124913	10124937	25	1	MSTA	LTR/ERVL-MaLR	10124802	10125003	GATA3	8095567	8117161	LINC00710	10994143	10969021
143706	1559777_PM_at	25	4	185766257	185766233	25	1	LTR16B2	LTR/ERVL	185766461	185766147	RP11-701P16.2	185734773	185742443	HELT	185939995	185941958
143524	1561863_PM_a_at	25	12	107497921	107497897	25	1	L2c	LINE/L2	107497929	107497814	CRY1	107487607	107385142	BTBD11	107712190	108053419
143544	1566600_PM_at	25	2	60246265	60246241	25	1	L1ME3	LINE/L1	60246752	60244975	FANCL	58468507	58386378	BCL11A	60780702	60678302
143465	239632_PM_at	25	X	70395018	70395042	25	1	L3	LINE/CR1	70395014	70395099	NLGN3	70364681	70391051	GJB1	70435044	70445366
143516	1561926_PM_at	25	16	59018320	59018344	25	1	L1M1	LINE/L1	59018248	59019666	GOT2	58768261	58741035	RP11-105C20.2	59788752	59743897
144136	1558842_PM_at	25	4	135130	135154	25	1	MER51-int	LTR/ERV1	134845	135293	ZNF595	53179	88099	ZNF732	299110	264464
144101	232106_PM_s_at	25	19	33460010	33459986	25	1	MER52C	LTR/ERV1	33460915	33459705	CEP89	33462897	33369908	C19orf40	33463115	33469128
144116	220331_PM_at	25	14	100193549	100193573	25	1	L2c	LINE/L2	100193347	100193643	CYP46A1	100150641	100193638	EML1	100204030	100408397
144174	220893_PM_at	25	5	60506794	60506770	25	1	HAL1M8	LINE/L1	60507062	60506297	SMIM15	60458301	60453536	ZSWIM6	60628100	60841997
143926	243551_PM_at	25	1	147805788	147805764	25	1	HAL1b	LINE/L1	147805830	147805615	BX842679.1	147632428	147631967	PPIAL4A	147955419	147954635
143848	244031_PM_at	25	5	112235568	112235544	25	1	Tigger4a	DNA/TcMar-Tigger	112235688	112235469	ZRSR1	112227313	112228791	DCP2	112312399	112356667
143853	233828_PM_at	25	2	213571766	213571742	24	1	LTR85c	LTR/Gypsy?	213571898	213571337	ERBB4	213403565	212240446	IKZF2	214017151	213864429
144220	1561309_PM_x_at	25	20	18303490	18303466	25	1	MER4E1	LTR/ERV1	18303924	18303168	ZNF133	18269121	18297640	DZANK1	18447829	18364011
144221	1561307_PM_at	25	20	18303490	18303466	25	1	MER4E1	LTR/ERV1	18303924	18303168	ZNF133	18269121	18297640	DZANK1	18447829	18364011
144214	1561883_PM_at	25	14	72467362	72467338	25	1	L2	LINE/L2	72467543	72467076	AC005477.1	72458326	72456191	DPF3	73360809	73086004
144686	1562904_PM_s_at	25	8	8102134	8102158	25	1	MER48	LTR/ERV1	8102048	8102444	LRLE1	8046331	8046158	SGK223	8244008	8175258
144701	241536_PM_at	25	3	151266960	151266936	25	1	HAL1	LINE/L1	151267051	151266357	IGSF10	151176497	151143172	AADACL2	151451704	151479127
144844	1563072_PM_at	25	4	157511128	157511152	25	1	L1MA9	LINE/L1	157510569	157511162	CTSO	156875069	156845270	RP11-171N4.2	157563606	157555646
144562	234434_PM_at	25	16	8349384	8349408	25	1	MLT1L	LTR/ERVL-MaLR	8349306	8349815	RBFOX1	6069095	7763340	TMEM114	8622304	8619502
144604	242381_PM_x_at	25	1	44638680	44638656	25	1	L1MC5a	LINE/L1	44638798	44638505	KLF17	44584522	44600812	DMAP1	44679127	44686353
144767	1569810_PM_at	25	6	166151204	166151228	25	1	L1M3e	LINE/L1	166150047	166151484	PDE10A	166075588	165740776	SDIM1	166309725	166307330
145026	233062_PM_at	25	6	2273402	2273426	25	1	LTR78	LTR/ERV1	2272719	2273624	GMDS	2245926	1624041	C6orf195	2634837	2622147
145195	1561432_PM_at	25	4	39667912	39667936	25	1	L3	LINE/CR1	39667849	39668041	SMIM14	39640710	39552541	UBE2K	39699664	39784412
145435	229531_PM_at	25	X	103364273	103364249	25	1	MIR	SINE/MIR	103364343	103364236	ZCCHC18	103356822	103360533	FAM199X	103411301	103440583
145394	1560527_PM_at	25	7	102629007	102629031	25	1	LTR101_Mam	LTR/ERVL	102628826	102629122	LRRC17	102553438	102585396	ARMC10	102715328	102740205
145390	1561437_PM_at	25	6	100464556	100464580	25	1	MER101-int	LTR/ERV1	100464357	100465278	MCHR2	100442114	100367786	SIM1	100912805	100832891
145792	1568887_PM_at	25					2	LTR7C	LTR/ERV1
145797	236384_PM_at	25	17	3710946	3710922	25	1	L2c	LINE/L2	3710978	3710822	GSG2	3627211	3630067	C17orf85	3749545	3714460
145819	241607_PM_at	25	1	177975676	177975652	25	1	Tigger4a	DNA/TcMar-Tigger	177975720	177975502	SEC16B	177939348	177896701	RASAL2	178062864	178448644
145483	237031_PM_at	25	11	76514833	76514857	25	1	MLT1H2	LTR/ERVL-MaLR	76514828	76514981	TSKU	76493295	76509198	ACER3	76571911	76737841
145615	1559745_PM_at	25	7	94205706	94205730	25	1	MER77	LTR/ERVL	94205591	94206242	CASD1	94138531	94186331	SGCE	94285521	94214542
145267	242296_PM_x_at	25	2	202096296	202096320	25	1	L1M5	LINE/L1	202096222	202096795	CASP10	202047604	202094129	CASP8	202098166	202152434
145264	239109_PM_at	25	10	46952757	46952733	25	1	LTR78	LTR/ERV1	46952992	46952488	PTPN20A	46641045	46549955	SYT15	46971400	46955444
146122	206519_PM_x_at	25	19	52021484	52021460	25	1	L1MEg	LINE/L1	52021582	52020670	SIGLEC12	52005043	51994611	SIGLEC6	52035110	52022779
146066	220452_PM_x_at	25					2	LTR5A	LTR/ERVK
146155	1562048_PM_at	25					2	MLT1D	LTR/ERVL-MaLR
146407	237771_PM_s_at	25					2	MER77	LTR/ERVL
146354	1568597_PM_at	25					2	LTR6A	LTR/ERV1
146520	1566084_PM_at	25					2	LTR5_Hs	LTR/ERVK
147064	1564909_PM_at	25	X	125249467	125249491	25	1	L2c	LINE/L2	125249355	125249533	TENM1	124097666	123509753	DCAF12L2	125300080	125298337
146688	240484_PM_at	25	13	44561230	44561254	25	1	LTR33B	LTR/ERVL	44561225	44561335	LACC1	44453420	44468068	SMIM2	44735393	44717679
146678	233817_PM_at	25					2	THE1D	LTR/ERVL-MaLR
146586	235477_PM_at	25	9	35603597	35603573	25	1	Charlie29a	DNA/hAT-Charlie	35603958	35603461	FAM166B	35563896	35561828	TESK1	35605367	35610038
147255	214110_PM_s_at	25	2	91806089	91806065	25	1	MLT1H1	LTR/ERVL-MaLR	91806248	91805740	RP11-685N3.1	90538397	90537839	TEKT4	95537178	95542574
147192	1557921_PM_s_at	25	14	74289590	74289566	25	1	L1MB7	LINE/L1	74289996	74289177	ELMSAN1	74256988	74181825	PTGR2	74318547	74353530
147202	216792_PM_at	25	19	36619610	36619634	25	1	LTR10B	LTR/ERV1	36619380	36619667	TBCB	36605191	36616849	CAPNS1	36630477	36641255
148615	242333_PM_at	25	1	100403089	100403065	25	1	LTR48	LTR/ERV1	100403485	100402949	AGL	100315640	100389579	SLC35A3	100435345	100492535
150072	1562296_PM_at	25	5	134898387	134898411	25	1	L3	LINE/CR1	134898204	134898549	NEUROG1	134871639	134869991	CXCL14	134914969	134906373
150034	1556976_PM_s_at	25					2	LTR73	LTR/ERV1
150005	1565002_PM_at	25	10	3419905	3419929	25	1	Ricksha_0	DNA/MULE-MuDR	3419456	3420358	PITRM1	3215003	3179920	KLF6	3827473	3818188
147746	1563061_PM_at	25	7	125757214	125757238	25	1	THE1B	LTR/ERVL-MaLR	125757044	125757393	POT1	124570037	124462440	GRM8	126893348	126078652
147726	221174_PM_at	25	10	92456017	92455993	25	1	Tigger3	DNA/TcMar-Tigger	92456101	92455962	KIF20B	91461367	91534700	HTR7	92617671	92500578
147703	238604_PM_at	25	7	55521450	55521426	25	1	Tigger1	DNA/TcMar-Tigger	55521571	55520967	VOPP1	55640681	55503749	SEPT14	55930482	55861237
147538	241108_PM_at	25	7	47963693	47963669	25	1	LTR8B	LTR/ERV1	47964418	47963650	C7orf69	47834889	47859445	SUN3	48068716	48026745
147348	1565746_PM_at	25					2	BSR/Beta	Satellite
147415	232611_PM_at	25	12	100558876	100558852	25	1	LTR22B1	LTR/ERVK	100559239	100558764	UHRF1BP1L	100536626	100422233	ACTR6	100592900	100635643
148322	224054_PM_at	25	21	27832454	27832430	25	1	LTR33	LTR/ERVL	27832727	27832287	APP	27543446	27252861	CYYR1	27945603	27838528
148293	240895_PM_at	25	6	79953473	79953497	25	1	MLT1I-int	LTR/ERVL-MaLR	79953162	79953666	HMGN3	79944406	79910962	LCA5	80247147	80194708
148693	1564964_PM_at	25	7	24340534	24340510	25	1	L1MEd	LINE/L1	24341278	24340496	NPY	24323782	24331484	MPP6	24612887	24729159
148694	1563827_PM_at	25	9	98869369	98869345	25	1	Tigger2a	DNA/TcMar-Tigger	98869745	98869307	ERCC6L2	98637983	98776842	HSD17B3	99064434	98997588
147642	233105_PM_at	25	11	8697694	8697670	25	1	Charlie1a	DNA/hAT-Charlie	8698031	8697597	TRIM66	8693413	8633584	RPL27A	8703958	8736306
148093	240131_PM_at	25	19	6942615	6942639	25	1	MLT1H	LTR/ERVL-MaLR	6942256	6942664	EMR1	6887577	6940470	AC025278.1	7011514	7013338
148156	233791_PM_at	25	1	120078597	120078621	25	1	L1MB8	LINE/L1	120077658	120078860	HSD3B1	120049821	120057681	ZNF697	120190396	120162045
149391	235185_PM_s_at	25					2	L2	LINE/L2
149284	1557897_PM_at	25	2	56408685	56408709	25	1	MLT1J	LTR/ERVL-MaLR	56408536	56408821	EFEMP1	56151274	56093102	CCDC85A	56411258	56613308
148442	1569721_PM_at	25	7	27452113	27452137	25	1	L2a	LINE/L2	27451839	27452337	EVX1	27282164	27290112	HIBADH	27702614	27565061
149095	237822_PM_at	25	12	5328720	5328744	25	1	Tigger13a	DNA/TcMar-Tigger	5328553	5329101	KCNA5	5153085	5155949	NTF3	5541278	5630702
149509	1556107_PM_at	25	1	207546123	207546147	25	1	MLT1H	LTR/ERVL-MaLR	207546065	207546199	CD55	207494853	207534311	CR2	207627575	207663240
148962	1560787_PM_at	25	4	17460648	17460624	25	1	LTR1B1	LTR/ERV1	17460751	17460527	LDB2	16900432	16503164	QDPR	17513857	17461884
149479	231215_PM_at	25	19	37979142	37979166	25	1	L1ME3Cz	LINE/L1	37978793	37979535	ZNF570	37958487	37976260	ZNF793	37997841	38039664
149486	1557542_PM_at	25	9	33700868	33700892	25	1	MER74A	LTR/ERVL	33700627	33701016	ANKRD18B	33524392	33573007	PRSS3	33750515	33799230
149435	1557665_PM_at	25	11	67461541	67461517	25	1	HERVIP10F-int	LTR/ERV1	67463058	67461005	ALDH3B2	67448671	67429633	UNC93B1	67772452	67758575
150184	227509_PM_x_at	25	19	58814882	58814906	25	1	L1ME4b	LINE/L1	58814796	58814960	ZNF8	58790317	58807254	ZSCAN22	58838385	58853698
149890	1566863_PM_at	25	8	36979005	36979029	25	1	L1MC3	LINE/L1	36977715	36979320	KCNU1	36641842	36793646	ZNF703	37553269	37557537
150205	240673_PM_at	25	4	37874187	37874211	25	1	MIR	SINE/MIR	37874123	37874274	PGM2	37828255	37864558	TBC1D1	37892708	38140796
150478	1556646_PM_at	25	16	23687444	23687468	25	1	MER68-int	LTR/ERVL	23687357	23687547	DCTN5	23652713	23681195	PLK1	23688977	23701688
151088	1562740_PM_at	25	3	128190669	128190693	25	1	L1M5	LINE/L1	128190667	128190805	DNAJB8	128186091	128181282	GATA2	128212028	128198270
150830	1557589_PM_a_at	25	12	9491725	9491701	25	1	MER89-int	LTR/ERV1	9492255	9491633	PZP	9360966	9301436	KLRB1	9760482	9747147
150708	1557665_PM_at	25	11	67461642	67461618	25	1	HERVIP10F-int	LTR/ERV1	67463058	67461005	ALDH3B2	67448671	67429633	UNC93B1	67772452	67758575
151947	238718_PM_at	25	11	63338656	63338632	25	1	L1ME3F	LINE/L1	63338861	63338417	HRASLS2	63330855	63320242	PLA2G16	63384355	63340667
151907	240895_PM_at	25	6	79953573	79953597	25	1	MLT1I-int	LTR/ERVL-MaLR	79953162	79953666	HMGN3	79944406	79910962	LCA5	80247147	80194708
151820	1570301_PM_at	25					2	MER72	LTR/ERV1
151756	219139_PM_s_at	25	1	16795562	16795538	25	1	MER67B	LTR/ERV1	16796020	16795388	NECAP2	16767167	16786573	AL355149.2	16865561	16866070
151755	1556798_PM_a_at	25	2	7052687	7052663	25	1	MLT1C	LTR/ERVL-MaLR	7052741	7052654	RSAD2	7005937	7038370	RNF144A	7057523	7208417
152128	234571_PM_at	25	1	56586947	56586923	25	1	L1PA13	LINE/L1	56589377	56586873	USP24	55680786	55532032	PPAP2B	57110974	56960419
152279	1569755_PM_at	25	2	14369076	14369052	25	1	L1PA15	LINE/L1	14369487	14369002	TRIB2	12857015	12882860	FAM84A	14772810	14790933
151711	1556117_PM_at	25					2	MER81	DNA/hAT-Blackjack
151701	222139_PM_at	25	7	134866621	134866645	25	1	HERV1_LTRd	LTR/ERV1	134866219	134866749	TMEM140	134832824	134850650	WDR91	134896316	134868590
152561	1561926_PM_at	25	16	59018502	59018526	25	1	L1M1	LINE/L1	59018248	59019666	GOT2	58768261	58741035	RP11-105C20.2	59788752	59743897
152165	1554887_PM_at	25	7	100954065	100954089	25	1	L1M2	LINE/L1	100953508	100954205	FIS1	100895597	100882739	RABL5	100965104	100956975
152504	1565799_PM_at	25	12	69802983	69803007	25	1	MIR	SINE/MIR	69802866	69803114	YEATS4	69753483	69784576	FRS2	69864129	69973562
152485	1562800_PM_at	25	2	104626175	104626151	25	1	L1ME3A	LINE/L1	104626543	104626052	TMEM182	103353367	103460352	POU3F3	105471969	105476929
152848	243191_PM_at	25	1	204678226	204678202	25	1	L2c	LINE/L2	204678359	204678107	LRRN2	204654861	204586298	NFASC	204797779	204991950
153121	1563015_PM_at	25	3	34917647	34917623	25	1	MLT1H	LTR/ERVL-MaLR	34917885	34917522	PDCD6IP	33839844	33911194	ARPP21	35680437	35835988
153450	1555786_PM_s_at	25	14	56248005	56247981	25	1	L4_A_Mam	LINE/RTE-X	56248096	56247869	KTN1	56025790	56168244	PELI2	56584532	56768244
153369	1561194_PM_at	25	1	111222354	111222378	25	1	L2a	LINE/L2	111222335	111222775	KCNA3	111217655	111214310	CD53	111415775	111442550
153419	1566208_PM_at	25	16	11892594	11892570	25	1	MLT1B	LTR/ERVL-MaLR	11892597	11892276	ZC3H7A	11891123	11844442	RSL1D1	11945442	11929056
153236	1562703_PM_at	25	8	125952520	125952496	25	1	LTR86A1	LTR/ERVL	125952862	125952435	MTSS1	125740730	125563031	ZNF572	125985540	125991631
153558	1562341_PM_at	25	1	84041582	84041558	25	1	L1ME1	LINE/L1	84041937	84041477	LPHN2	81771845	82458120	TTLL7	84464833	84330711
154011	1554976_PM_a_at	25	8	143289910	143289934	25	1	ERVL-int	LTR/ERVL	143289637	143289960	AC138647.1	142524738	142528837	TSNARE1	143484601	143293441
153813	221054_PM_s_at	25					2	MER41B	LTR/ERV1
153850	1560528_PM_at	25	13	26698405	26698381	25	1	L1MB3	LINE/L1	26698872	26698260	SHISA2	26625169	26618735	RNF6	26796791	26706253
154283	208388_PM_at	25	15	72110472	72110496	25	1	L1ME3	LINE/L1	72110030	72110543	CT62	71407833	71402583	MYO9A	72410918	72114632
153748	229021_PM_at	25	15	95026768	95026792	25	1	L1PA13	LINE/L1	95026464	95027085	MCTP2	94774767	95023632	AC016251.1	96831660	96831280
154099	233177_PM_s_at	25					2	L2c	LINE/L2
154224	1570385_PM_at	25	5	10158564	10158540	25	1	MSTD	LTR/ERVL-MaLR	10158660	10158283	TAS2R1	9630463	9629109	FAM173B	10250009	10226442
153899	1562733_PM_at	25	9	98782518	98782494	25	1	THE1D	LTR/ERVL-MaLR	98782617	98782473	ERCC6L2	98637983	98776842	HSD17B3	99064434	98997588
155345	1568643_PM_a_at	25	5	133844764	133844788	25	1	L2c	LINE/L2	133844665	133844895	CDKN2AIPNL	133747589	133737778	PHF15	133860003	133918918
155290	1560819_PM_a_at	25	12	127220347	127220323	25	1	LTR46	LTR/ERV1	127220725	127220306	TMEM132B	125671382	126146917	TMEM132C	128751948	129192460
155338	234056_PM_at	25	13	45958839	45958815	25	1	ERVL-E-int	LTR/ERVL	45958966	45958680	TPT1	45915505	45911008	SLC25A30	45992590	45967451
154926	233419_PM_at	25	9	2680634	2680610	25	1	AluSz6	SINE/Alu	2680770	2680469	VLDLR	2621834	2654480	KCNV2	2717502	2730037
154945	212957_PM_s_at	25	X	62646737	62646713	25	1	LTR46	LTR/ERV1	62646748	62646649	SPIN4	62571223	62567107	ARHGEF9	63005426	62854847
155756	1562739_PM_at	25	5	173011831	173011855	25	1	MLT1H1	LTR/ERVL-MaLR	173011583	173012054	STC2	172756506	172741716	BOD1	173043663	173034517
154549	233105_PM_at	25	11	8697864	8697840	25	1	Charlie1a	DNA/hAT-Charlie	8698031	8697597	TRIM66	8693413	8633584	RPL27A	8703958	8736306
156116	AFFX-HUMRGE/M10098_M_at	25	16	33963121	33963145	25	1	SSU-rRNA_Hsa	rRNA	33962497	33964361	RP11-812E19.9	33647696	33647044	CTD-2144E22.5	34256507	34257278
154754	1560946_PM_at	25	2	74424377	74424353	25	1	L1MC4	LINE/L1	74424414	74424298	CATX-2	74418517	74418627	MTHFD2	74425689	74444692
156219	234546_PM_at	25	19	22205014	22204990	25	1	HERVL-int	LTR/ERVL	22207494	22204557	ZNF208	22193751	22115760	ZNF257	22235254	22274282
156197	1561926_PM_at	25	16	59018335	59018359	25	1	L1M1	LINE/L1	59018248	59019666	GOT2	58768261	58741035	RP11-105C20.2	59788752	59743897
156191	1564772_PM_at	25	8	96998381	96998357	25	1	MER74A	LTR/ERVL	96998426	96998334	C8orf37	96281429	96257147	GDF6	97173020	97154562
156182	1557116_PM_at	25	22	36064171	36064195	25	1	MER4B	LTR/ERV1	36063910	36064450	APOL6	36044442	36057404	APOL5	36113919	36125530
156399	1561069_PM_at	25	10	107923318	107923342	25	1	L1M4b	LINE/L1	107921331	107923791	SORCS3	106400859	107024993	SORCS1	108924292	108333421
154389	1556941_PM_a_at	25	13	108525425	108525449	25	1	Kanga2_a	DNA/TcMar-Tc2	108524987	108525753	FAM155A	108519083	107822318	LIG4	108870716	108859787
155443	211614_PM_at	25	Y	23200603	23200579	25	1	HERVH-int	LTR/ERV1	23201907	23200101	RPS4Y2	22918050	22942918	CYorf17	23548246	23544840
155060	230780_PM_at	25	3	156465285	156465261	25	1	MLT1L	LTR/ERVL-MaLR	156465696	156465188	TIPARP	156391024	156424559	LEKR1	156543270	156763918
156725	1566208_PM_at	25	16	11892580	11892556	25	1	MLT1B	LTR/ERVL-MaLR	11892597	11892276	ZC3H7A	11891123	11844442	RSL1D1	11945442	11929056
156751	1569104_PM_a_at	25	3	47420665	47420641	25	1	L1MB3	LINE/L1	47420681	47420295	KLHL18	47324407	47388306	PTPN23	47422501	47454931
156345	1556185_PM_a_at	25	7	87900598	87900574	25	1	L1MC4a	LINE/L1	87901303	87900532	SRI	87856308	87834433	STEAP4	87936206	87905744
156342	243848_PM_at	25	7	111987527	111987551	25	1	MLT1J	LTR/ERVL-MaLR	111987417	111987894	ZNF277	111846643	111983151	IFRD1	112063023	112121072
156634	241108_PM_at	25	7	47963780	47963756	25	1	LTR8B	LTR/ERV1	47964418	47963650	C7orf69	47834889	47859445	SUN3	48068716	48026745
157024	222340_PM_at	25	3	126011748	126011724	25	1	L2a	LINE/L2	126011870	126011643	ALDH1L1	125916837	125822412	KLF15	126076285	126061478
156527	1555893_PM_at	25	8	87345898	87345874	25	1	HSMAR2	DNA/TcMar-Mariner	87346972	87345701	SLC7A13	87333375	87226281	WWP1	87354967	87490649
156511	239866_PM_at	25	3	183917113	183917137	25	1	MIRc	SINE/MIR	183917005	183917213	ABCF3	183903811	183911800	VWA5B2	183948217	183960117
156512	1562581_PM_at	25	14	21074743	21074767	25	1	HERVL18-int	LTR/ERVL	21073927	21075144	RNASE12	21058982	21058352	OR6S1	21109850	21108855
156825	1556117_PM_at	25	20	43289799	43289775	25	1	MSTD	LTR/ERVL-MaLR	43289810	43289389	ADA	43280874	43248163	WISP2	43343485	43357150
156913	1559297_PM_at	25	16	29225355	29225379	25	1	L1ME1	LINE/L1	29225169	29225449	CTB-134H23.2	29049923	29064047	BOLA2B	30205627	29454551
157384	233562_PM_at	25					2	MER9B	LTR/ERVK
157054	216150_PM_at	25					2	MLT1D	LTR/ERVL-MaLR
157643	1563496_PM_at	25	6	125229663	125229639	25	1	L1MB8	LINE/L1	125231237	125229389	NKAIN2	124125286	125146803	RNF217	125283691	125413779
157286	1565746_PM_at	25					2	BSR/Beta	Satellite
157787	1566646_PM_at	25	1	31972304	31972280	25	1	LTR16C	LTR/ERVL	31972623	31972171	AC114494.1	31902614	31902192	TINAGL1	32042116	32053288
158376	238932_PM_at	25	3	150183430	150183454	25	1	Tigger7	DNA/TcMar-Tigger	150183409	150183675	TSC22D2	150126122	150177903	SERP1	150321015	150259781
158342	216813_PM_at	25	7	130729764	130729740	25	1	L1ME1	LINE/L1	130730045	130729581	KLF14	130418888	130417401	MKLN1	130794855	131181395
158331	1569764_PM_at	25	5	112940696	112940720	25	1	L1M4	LINE/L1	112940276	112940752	YTHDC2	112849380	112930982	KCNN2	113696642	113832337
158645	1558871_PM_at	25	4	75144372	75144348	25	1	MLT1H	LTR/ERVL-MaLR	75144495	75144235	AC093677.1	75024085	75023327	EPGN	75174190	75181024
158702	1562540_PM_at	25	4	55469803	55469779	25	1	MER57-int	LTR/ERV1	55470048	55469522	PDGFRA	55095264	55164414	KIT	55524085	55606881
159258	1562664_PM_at	25	7	115915907	115915883	25	1	L2	LINE/L2	115915934	115915717	TES	115850547	115898837	CAV2	115927434	116148595
159192	1568899_PM_at	25					2	MER49	LTR/ERV1
158935	1568794_PM_at	25	1	112541147	112541171	25	1	MLT1J2	LTR/ERVL-MaLR	112541114	112541520	KCND3	112531777	112313284	CTTNBP2NL	112938803	113003786
159358	1556798_PM_a_at	25	2	7052691	7052667	25	1	MLT1C	LTR/ERVL-MaLR	7052741	7052654	RSAD2	7005937	7038370	RNF144A	7057523	7208417
159099	235010_PM_at	25	11	10900516	10900540	25	1	LTR33A	LTR/ERVL	10900242	10900861	ZBED5	10880343	10833621	GALNT18	11643552	11292423
159126	1560260_PM_at	25	5	173008183	173008207	25	1	MIR	SINE/MIR	173008082	173008282	STC2	172756506	172741716	BOD1	173043663	173034517
159543	234588_PM_at	25					2	Tigger1	DNA/TcMar-Tigger
159772	221117_PM_at	25					2	L1P4a	LINE/L1
159701	1570567_PM_at	25	5	69387843	69387867	25	1	LTR41	LTR/ERVL	69387352	69387983	SMN2	69345350	69374349	SERF1A	70196492	70214357
159601	1559298_PM_a_at	25	15	100885261	100885237	25	1	LTR33A_	LTR/ERVL	100885286	100885127	ADAMTS17	100882210	100511794	CERS3	101085200	100940600
160031	1561720_PM_at	25	17	73652650	73652626	25	1	L1M2	LINE/L1	73652814	73652466	SMIM6	73642323	73644057	SAP30BP	73663196	73704142
160029	1554403_PM_a_at	25	5	119740485	119740461	25	1	MSTD	LTR/ERVL-MaLR	119740761	119740373	FAM170A	118965254	118971517	PRR16	119799973	120023027
160510	234346_PM_x_at	25	20	33789907	33789931	25	1	L1MEf	LINE/L1	33789623	33790052	PROCR	33759876	33765165	MMP24	33814457	33864801
160281	1557589_PM_a_at	25	12	9491840	9491816	25	1	MER89-int	LTR/ERV1	9492255	9491633	PZP	9360966	9301436	KLRB1	9760482	9747147
160312	241539_PM_at	25	10	111912851	111912875	25	1	MIRb	SINE/MIR	111912827	111912968	ADD3	111756126	111895323	MXI1	111967363	112047123
160160	220915_PM_s_at	25	3	75691833	75691857	24	1	LTR43	LTR/ERV1	75691522	75691997	CNTN3	74570291	74311719	FRG2C	75713481	75716371
161994	1563934_PM_at	25	9	129565540	129565516	25	1	MLT1J	LTR/ERVL-MaLR	129565672	129565480	LMX1B	129376722	129463311	ZBTB43	129567285	129600489
161990	233530_PM_at	25	20	1342416	1342440	25	1	MLT1H	LTR/ERVL-MaLR	1342244	1342526	AL136531.1	1317555	1316228	FKBP1A	1373806	1349622
161646	242731_PM_x_at	25	10	88692459	88692483	25	1	LTR103_Mam	LTR/ERV1?	88692309	88692620	BMPR1A	88516407	88684945	MMRN2	88729238	88695297
161602	1562269_PM_at	25	4	146973935	146973911	25	1	LTR16E1	LTR/ERVL	146974052	146973716	ZNF827	146859787	146678779	LSM6	147096837	147121152
161795	1563138_PM_at	25					2	L1MA4A	LINE/L1
161799	222883_PM_at	25					2	L1MC1	LINE/L1
160562	1557659_PM_a_at	25	6	38612946	38612970	25	1	L4_B_Mam	LINE/RTE-X	38612774	38613005	BTBD9	38607924	38136227	GLO1	38670917	38643701
160572	1564401_PM_at	25	1	31332720	31332744	25	1	L2c	LINE/L2	31332639	31332907	LAPTM5	31230667	31205316	SDC3	31381608	31342314
160634	216789_PM_at	25	17	48361967	48361991	25	1	L2	LINE/L2	48361136	48362025	TMEM92	48348767	48358844	XYLT2	48423453	48440499
160548	234297_PM_at	25					2	LTR5B	LTR/ERVK
161524	221054_PM_s_at	25	14	96145710	96145734	25	1	MER41B	LTR/ERV1	96145632	96146252	GLRX5	95999840	96011061	TCL1B	96152754	96158980
161564	1564259_PM_at	25	7	95349809	95349833	25	1	LTR33C	LTR/ERVL	95349536	95350054	PDK4	95225803	95212811	DYNC1I1	95401866	95739634
161920	244337_PM_at	25	10	122096771	122096795	25	1	L1ME3E	LINE/L1	122096411	122097192	SEC23IP	121652223	121702014	PPAPDC1A	122216466	122349367
161324	1554043_PM_a_at	25	1	247197331	247197307	25	1	MER70A	LTR/ERVL	247197370	247196922	ZNF695	247171395	247108849	ZNF669	247267674	247263264
161311	242967_PM_at	25	X	15575743	15575719	25	1	LTR70	LTR/ERV1	15575766	15575075	BMX	15482369	15574652	ACE2	15620271	15579156
160933	1557589_PM_a_at	25	12	9491871	9491847	25	1	MER89-int	LTR/ERV1	9492255	9491633	PZP	9360966	9301436	KLRB1	9760482	9747147
160945	216792_PM_at	25	19	36619547	36619571	25	1	LTR10B	LTR/ERV1	36619380	36619667	TBCB	36605191	36616849	CAPNS1	36630477	36641255
162399	236336_PM_at	25	2	74376760	74376784	25	1	MLT1K	LTR/ERVL-MaLR	74376705	74376876	BOLA3	74375121	74362525	MOB1A	74406025	74382165
162263	1559870_PM_at	25	8	11203508	11203484	24	1	MER66B	LTR/ERV1	11203719	11203473	SLC35G5	11188397	11189717	C8orf12	11225911	11296167
162203	1557897_PM_at	25	2	56408560	56408584	25	1	MLT1J	LTR/ERVL-MaLR	56408536	56408821	EFEMP1	56151274	56093102	CCDC85A	56411258	56613308
160724	244296_PM_at	25					2	MSTD	LTR/ERVL-MaLR
160714	1557848_PM_at	25	12	103953191	103953215	25	1	MER77	LTR/ERVL	103952728	103953321	C12orf42	103889749	103631369	STAB2	103981051	104160505
161078	1563854_PM_s_at	25					2	MLT2B4	LTR/ERVL
161100	215423_PM_at	25	5	10439997	10440021	25	1	L2a	LINE/L2	10439734	10440343	MARCH6	10353815	10435491	ROPN1L	10441636	10472141
161236	235010_PM_at	25	11	10900748	10900772	25	1	LTR33A	LTR/ERVL	10900242	10900861	ZBED5	10880343	10833621	GALNT18	11643552	11292423
162133	1559621_PM_at	25	4	68283524	68283500	24	1	L1MB8	LINE/L1	68284219	68283040	EPHA5	66536213	66185281	CENPC1	68411324	68337521
162075	1562834_PM_at	25	15	40667999	40668023	24	1	Charlie2b	DNA/hAT-Charlie	40667917	40668217	DISP2	40650436	40663257	KNSTRN	40674922	40686446
162077	244189_PM_at	25	22	28320564	28320588	25	1	HSMAR1	DNA/TcMar-Mariner	28320552	28320805	PITPNB	28316122	28247657	TTC28	29075853	28374004
161743	1569944_PM_at	25	12	46052881	46052905	25	1	MER65A	LTR/ERV1	46052840	46053161	ANO6	45609770	45834187	ARID2	46123448	46301823
161758	243844_PM_at	25	4	137718207	137718183	25	1	ERVL-E-int	LTR/ERVL	137718416	137717869	PABPC4L	135122903	135117488	PCDH18	138453648	138440072
163232	1556129_PM_at	25	16	89298484	89298508	25	1	MSTB2	LTR/ERVL-MaLR	89298444	89298847	ZNF778	89284118	89295363	ANKRD11	89556969	89334038
163248	233177_PM_s_at	25	2	219211313	219211337	25	1	L2c	LINE/L2	219211018	219211505	TMBIM1	219157309	219138915	C2orf62	219221579	219232822
162549	230354_PM_at	25	2	40772854	40772878	25	1	LTR33	LTR/ERVL	40772478	40772930	AC007377.1	40488147	40490117	C2orf91	42181406	42162508
162754	243671_PM_at	25	4	39537362	39537386	25	1	Charlie2a	DNA/hAT-Charlie	39537251	39537448	UGDH	39529931	39500375	SMIM14	39640710	39552541
161379	1563854_PM_s_at	25	10	64099419	64099395	25	1	MLT2B4	LTR/ERVL	64099597	64099346	RTKN2	64028466	63942794	ZNF365	64133951	64431771
161466	233153_PM_at	25	6	905767	905743	25	1	MLT1J	LTR/ERVL-MaLR	905887	905503	HUS1B	656963	655939	AL033381.1	1080164	1105181
161446	241973_PM_x_at	25	9	140011419	140011443	25	1	LTR5B	LTR/ERVK	140010812	140011681	DPP7	140009629	140004994	GRIN1	140032842	140063207
161443	236476_PM_at	25	X	154357109	154357133	25	1	HAL1ME	LINE/L1	154357089	154357188	BRCC3	154299695	154351349	VBP1	154425284	154468098
163124	1554459_PM_s_at	25	1	196764438	196764462	25	1	THE1B	LTR/ERVL-MaLR	196764234	196764586	CFHR3	196743925	196763203	CFHR1	196788875	196801319
163177	232340_PM_at	25	22	27117582	27117606	25	1	MER20	DNA/hAT-Charlie	27117573	27117793	CRYBA4	27017928	27026636	MN1	28197486	28144265
163065	242208_PM_at	25	10	43011705	43011681	25	1	AluJb	SINE/Alu	43011731	43011430	AL133216.1	38717074	38736820	ZNF33B	43134016	43069633
163380	1568932_PM_at	25	5	151034491	151034515	25	1	L1MD2	LINE/L1	151034453	151035006	FAT2	150948505	150883654	SPARC	151066726	151040657
163329	242381_PM_x_at	25	1	44638551	44638527	25	1	L1MC5a	LINE/L1	44638798	44638505	KLF17	44584522	44600812	DMAP1	44679127	44686353
163722	1563496_PM_at	25	6	125229543	125229519	24	1	L1MB8	LINE/L1	125231237	125229389	NKAIN2	124125286	125146803	RNF217	125283691	125413779
163750	1562671_PM_s_at	25	14	93359650	93359674	25	1	LTR54B	LTR/ERV1	93359471	93359883	GOLGA5	93260576	93306308	CHGA	93389425	93401638
163772	234654_PM_at	25					2	L1MB3	LINE/L1
163811	234588_PM_at	25	4	164857436	164857412	25	1	Tigger1	DNA/TcMar-Tigger	164857585	164856959	MARCH1	165305202	164445450	TRIM61	165898820	165875598
163657	216792_PM_at	25	19	36619592	36619616	25	1	LTR10B	LTR/ERV1	36619380	36619667	TBCB	36605191	36616849	CAPNS1	36630477	36641255
163682	237880_PM_at	25	2	12006308	12006332	25	1	LTR16A1	LTR/ERVL	12006070	12006453	LPIN1	11817721	11967535	TRIB2	12857015	12882860
163602	1561953_PM_at	25	13	89747360	89747384	25	1	L1MA8	LINE/L1	89747324	89747453	SLITRK5	88324870	88331868	GPC5	92050929	93519490
163663	1562876_PM_s_at	25	2	111968647	111968623	25	1	L1ME1	LINE/L1	111968813	111967096	BCL2L11	111876955	111926024	ANAPC1	112642267	112523848
164053	1561737_PM_at	25	10	98514530	98514554	25	1	L1MB8	LINE/L1	98514435	98514818	PIK3AP1	98480271	98353069	LCOR	98592017	98740800
164061	237838_PM_at	25	7	54646062	54646038	25	1	ERVL-E-int	LTR/ERVL	54646620	54645900	VSTM2A	54610018	54638773	SEC61G	54827667	54819943
164118	1561777_PM_at	25	21	17716560	17716584	25	1	LTR78B	LTR/ERV1	17716434	17716617	USP25	17102344	17252377	C21orf37	18811208	18821503
164334	234565_PM_x_at	25	X	63142931	63142955	25	1	MER4-int	LTR/ERV1	63142788	63143019	ARHGEF9	63005426	62854847	AMER1	63425624	63404997
164431	1556759_PM_at	25	20	10290707	10290683	25	1	MIRb	SINE/MIR	10290777	10290577	SNAP25	10199478	10288066	MKKS	10414870	10385832
164485	227594_PM_at	25	1	35454192	35454168	25	1	Charlie10	DNA/hAT-Charlie	35454492	35453184	ZMYM6NB	35450954	35447136	ZMYM1	35525387	35581460
164505	1561256_PM_at	25	8	5363805	5363781	25	1	L1ME1	LINE/L1	5364226	5363654	CSMD1	4852494	2792875	MCPH1	6264113	6501144
164234	235584_PM_at	25	2	96907966	96907990	25	1	MLT1K	LTR/ERVL-MaLR	96907937	96908071	STARD7	96874563	96850597	TMEM127	96931732	96916312
164261	1556064_PM_at	25	22	46647647	46647671	25	1	Zaphod	DNA/hAT-Tip100	46647356	46647673	CDPF1	46646576	46639908	PKDREJ	46659219	46651560
164698	241514_PM_at	25	2	111450308	111450332	25	1	MLT1B	LTR/ERVL-MaLR	111449930	111450344	BUB1	111435691	111395275	ACOXL	111490150	111875799
164532	1562834_PM_at	25	15	40667678	40667702	24	1	L2a	LINE/L2	40667542	40667877	DISP2	40650436	40663257	KNSTRN	40674922	40686446
164559	1562962_PM_at	25	22	22251199	22251175	25	1	FAM	SINE/Alu	22251261	22251113	MAPK1	22221970	22108789	PPM1F	22307209	22273793
164988	1568633_PM_a_at	25	18	33760306	33760282	25	1	MLT1J	LTR/ERVL-MaLR	33760371	33759910	ELP2	33709407	33757909	MOCOS	33767482	33852120
164822	214712_PM_at	25					2	MER101-int	LTR/ERV1
164803	239109_PM_at	25	10	46952648	46952624	25	1	LTR78	LTR/ERV1	46952992	46952488	PTPN20A	46641045	46549955	SYT15	46971400	46955444
165309	216966_PM_at	25	X	45615705	45615729	25	1	MIRc	SINE/MIR	45615607	45615741	CXorf36	45060146	45007619	KRBOX4	46306292	46356857
165358	1556064_PM_at	25	22	46647878	46647902	25	1	Zaphod	DNA/hAT-Tip100	46647702	46648689	CDPF1	46646576	46639908	PKDREJ	46659219	46651560
165373	1561401_PM_at	25	5	158875731	158875707	25	1	L2b	LINE/L2	158875868	158875598	IL12B	158757895	158741791	ADRA1B	159343790	159399551
165537	1562044_PM_at	25	11	74035440	74035464	25	1	MLT1H	LTR/ERVL-MaLR	74035311	74035833	P4HA3	74022702	73946846	PGM2L1	74109518	74041363
165547	232034_PM_at	25					2	Tigger1	DNA/TcMar-Tigger
165695	1557823_PM_s_at	25	4	65780227	65780203	25	1	L1ME2z	LINE/L1	65781129	65780004	TECRL	65275186	65140975	EPHA5	66536213	66185281
165594	1564446_PM_at	25	22	48251214	48251238	25	1	L2a	LINE/L2	48251092	48251338	LL22NC03-75H12.2	47882860	47857048	FAM19A5	48885272	49246724
165559	236964_PM_at	25	4	166422722	166422746	25	1	LTR79	LTR/ERVL	166422695	166422838	CPE	166282346	166419472	TLL1	166794410	167025047
165551	1562962_PM_at	25	22	22251187	22251163	25	1	FAM	SINE/Alu	22251261	22251113	MAPK1	22221970	22108789	PPM1F	22307209	22273793
165655	234861_PM_at	25	2	237958185	237958161	25	1	L1MEc	LINE/L1	237958829	237957287	CXCR7	237476430	237491001	COPS8	237993955	238009109
166106	237771_PM_s_at	25					2	MER77	LTR/ERVL
165822	234441_PM_at	25	4	147926767	147926743	25	1	L2a	LINE/L2	147927360	147926722	TTC29	147867034	147627790	EDNRA	148402069	148466106
165808	1555893_PM_at	25	8	87345959	87345935	25	1	HSMAR2	DNA/TcMar-Mariner	87346972	87345701	SLC7A13	87333375	87226281	WWP1	87354967	87490649
165915	1569464_PM_at	25	12	27790121	27790145	25	1	L2a	LINE/L2	27789606	27790215	PPFIBP1	27676364	27848497	REP15	27849428	27850566
165921	1557921_PM_s_at	25	14	74289593	74289569	25	1	L1MB7	LINE/L1	74289996	74289177	ELMSAN1	74256988	74181825	PTGR2	74318547	74353530
165867	1570243_PM_at	25	1	231657391	231657367	25	1	MLT1D	LTR/ERVL-MaLR	231657753	231657258	EGLN1	231560790	231499497	TSNAX	231664399	231702270
165959	235990_PM_at	25	11	67098512	67098536	25	1	Tigger2	DNA/TcMar-Tigger	67098139	67098854	SSH3	67070919	67080078	POLD4	67124443	67118248
166240	244337_PM_at	25	10	122096666	122096690	25	1	L1ME3E	LINE/L1	122096411	122097192	SEC23IP	121652223	121702014	PPAPDC1A	122216466	122349367
166221	1561592_PM_at	25	11	112412096	112412119	24	1	MLT1J2	LTR/ERVL-MaLR	112411836	112412248	AP002884.2	112130988	112132117	NCAM1	112831997	113149158
166194	237770_PM_at	25					2	MER77	LTR/ERVL
166379	AFFX-HUMRGE/M10098_M_at	25					2	SSU-rRNA_Hsa	rRNA
166964	1569104_PM_a_at	25	3	47420666	47420642	25	1	L1MB3	LINE/L1	47420681	47420295	KLHL18	47324407	47388306	PTPN23	47422501	47454931
168731	1561401_PM_at	25	5	158876107	158876083	25	1	MLT1B	LTR/ERVL-MaLR	158876329	158875954	IL12B	158757895	158741791	ADRA1B	159343790	159399551
168640	1567687_PM_at	25	22	17809999	17810023	25	1	MamRTE1	LINE/RTE-BovB	17809868	17810228	CECR1	17702879	17660194	CECR2	17840837	18033845
166663	240020_PM_at	25	6	84676777	84676801	25	1	HAL1M8	LINE/L1	84676432	84677104	CYB5R4	84569362	84670146	MRAP2	84743475	84800600
168428	240892_PM_at	25	3	46958326	46958302	25	1	L1MD2	LINE/L1	46958328	46958267	AC109583.1	46930171	46927699	CCDC12	47023500	46963216
166571	240623_PM_at	25	7	22146931	22146907	25	1	MIRb	SINE/MIR	22146955	22146812	CDCA7L	21985702	21940518	RAPGEF5	22396763	22157856
166831	241156_PM_at	25	7	132458386	132458362	25	1	L1ME3E	LINE/L1	132459420	132458002	AC009365.3	132333553	132413528	CHCHD3	132766848	132469629
166781	1561909_PM_at	25					2	L1P2	LINE/L1
166785	1561953_PM_at	25	13	89747366	89747390	25	1	L1MA8	LINE/L1	89747324	89747453	SLITRK5	88324870	88331868	GPC5	92050929	93519490
168114	216157_PM_at	25	17	42027322	42027346	24	1	MLT1H1	LTR/ERVL-MaLR	42027137	42027499	PPY	42019836	42018172	PYY	42081837	42030106
168064	1563985_PM_at	25	19	47384621	47384597	25	1	Tigger1	DNA/TcMar-Tigger	47385382	47384496	AP2S1	47354249	47341393	ARHGAP35	47421933	47508334
168367	1568899_PM_at	25	17	80248322	80248298	25	1	MER49	LTR/ERV1	80248534	80247711	AC132872.2	80214131	80216080	CD7	80275478	80272744
168370	228397_PM_at	25	22	31375049	31375073	25	1	L1ME4a	LINE/L1	31375043	31375248	MORC2	31364284	31322596	SMTN	31460091	31500610
168931	1569482_PM_at	25	17	75975533	75975557	25	1	L1ME4c	LINE/L1	75975479	75976278	FLJ45079	75878659	75875109	TNRC6C	76000249	76104916
168918	232662_PM_x_at	25	10	82196587	82196611	25	1	MER39B	LTR/ERV1	82196325	82196938	FAM213A	82167585	82192753	TSPAN14	82213922	82282387
167320	1562683_PM_a_at	25	4	13528016	13527992	25	1	MIR	SINE/MIR	13528181	13527990	RAB28	13485989	13362978	NKX3-2	13546674	13542454
167313	1564144_PM_at	25	6	4495810	4495834	25	1	L1ME4c	LINE/L1	4495693	4496078	ECI2	4135831	4115923	CDYL	4706393	4955785
167770	232300_PM_at	25	10	88725621	88725597	25	1	LTR48B	LTR/ERV1	88725980	88725424	SNCG	88718375	88723017	ADIRF	88727949	88730672
168558	1559522_PM_at	25	1	168370376	168370352	25	1	L2b	LINE/L2	168370543	168370109	TBX19	168250278	168283664	XCL2	168513235	168510003
167993	216209_PM_at	25	12	126443293	126443269	25	1	MLT1J	LTR/ERVL-MaLR	126443514	126443254	TMEM132B	125671382	126146917	TMEM132C	128751948	129192460
166348	237023_PM_at	25	22	24252017	24251993	25	1	MER66D	LTR/ERV1	24252027	24251551	AP000350.4	24241117	24236613	GSTT2B	24303373	24299601
166367	1569545_PM_at	25					2	L1ME3	LINE/L1
167185	1556195_PM_a_at	25					2	MER41E	LTR/ERV1
167095	1558195_PM_at	25	12	52617323	52617347	25	1	HAL1	LINE/L1	52616974	52617525	KRT80	52585784	52562780	KRT7	52626304	52645970
167601	1554887_PM_at	25	7	100954048	100954072	25	1	L1M2	LINE/L1	100953508	100954205	FIS1	100895597	100882739	RABL5	100965104	100956975
167618	1560887_PM_a_at	25	12	11431718	11431742	25	1	AluJr	SINE/Alu	11431556	11431849	PRB3	11422739	11418857	PRB4	11463369	11460017
169527	1564039_PM_at	25	6	28393846	28393822	25	1	Tigger1	DNA/TcMar-Tigger	28394539	28393383	ZSCAN12	28367511	28346732	ZSCAN23	28411279	28399707
169558	1559522_PM_at	25	1	168370236	168370212	25	1	L2b	LINE/L2	168370543	168370109	TBX19	168250278	168283664	XCL2	168513235	168510003
169498	233354_PM_at	25	19	9634004	9633980	25	1	MLT1B	LTR/ERVL-MaLR	9634248	9633850	ZNF560	9609283	9577183	ZNF426	9649303	9638667
169135	1561414_PM_at	25	9	30389089	30389065	25	1	L1M4	LINE/L1	30389842	30389060	LINGO2	28670283	27948076	ACO1	32384618	32450834
169149	1559213_PM_at	25	8	84320874	84320898	25	1	LTR37A	LTR/ERV1	84320804	84321130	SNX16	82755101	82711816	RALYL	85095022	85834079
169104	1556107_PM_at	25	1	207546108	207546132	25	1	MLT1H	LTR/ERVL-MaLR	207546065	207546199	CD55	207494853	207534311	CR2	207627575	207663240
169261	1561706_PM_at	25	10	80019446	80019470	25	1	L2	LINE/L2	80019177	80019650	RPS24	79793518	79816570	ZMIZ1	80828792	81076276
169293	1561469_PM_at	25					2	L1MB7	LINE/L1
169345	1566600_PM_at	25	2	60246355	60246331	25	1	L1ME3	LINE/L1	60246752	60244975	FANCL	58468507	58386378	BCL11A	60780702	60678302
169178	1565912_PM_at	25	15	83407425	83407401	25	1	MLT1A	LTR/ERVL-MaLR	83407562	83407192	AP3B2	83378666	83328033	FSD2	83474822	83424114
167480	1557330_PM_at	25	11	8032882	8032858	25	1	MER63A	DNA/hAT-Blackjack	8033075	8032857	EIF3F	7991798	8023409	TUB	8040791	8127659
169613	243576_PM_at	25	1	27987047	27987023	25	1	L2b	LINE/L2	27987614	27986906	FGR	27961788	27938575	IFI6	27998729	27992572
170039	1557190_PM_at	25	7	17982069	17982093	25	1	L2a	LINE/L2	17981908	17982480	SNX13	17980124	17832466	PRPS1L1	18067486	18066405
170066	222340_PM_at	25	3	126011744	126011720	25	1	L2a	LINE/L2	126011870	126011643	ALDH1L1	125916837	125822412	KLF15	126076285	126061478
170442	1564446_PM_at	25	22	48250968	48250992	25	1	MLT1A	LTR/ERVL-MaLR	48250681	48251014	LL22NC03-75H12.2	47882860	47857048	FAM19A5	48885272	49246724
170424	1558626_PM_at	25	11	124679199	124679223	25	1	L1ME1	LINE/L1	124678189	124679305	MSANTD2	124670569	124636394	ROBO3	124735282	124751366
170228	1566084_PM_at	25					2	LTR5_Hs	LTR/ERVK
171066	1561194_PM_at	25	1	111222470	111222494	25	1	L2a	LINE/L2	111222335	111222775	KCNA3	111217655	111214310	CD53	111415775	111442550
170731	230654_PM_at	25	19	37171295	37171271	25	1	L1M5	LINE/L1	37171309	37171219	ZNF461	37157755	37128094	ZNF567	37178514	37218603
170732	216106_PM_at	25	15	81283388	81283364	25	1	MLT1J	LTR/ERVL-MaLR	81283676	81283277	MESDC2	81282219	81239667	MESDC1	81293295	81296342
170682	1562797_PM_at	25	3	11127255	11127279	25	1	MER72B	LTR/ERV1	11127124	11127470	SLC6A1	11034410	11080933	HRH1	11178779	11305243
170695	1559577_PM_at	25	9	137782089	137782113	25	1	MER41B	LTR/ERV1	137781847	137782429	FCN2	137772654	137779924	FCN1	137809809	137801431
171238	1553413_PM_at	25					2	HERVL18-int	LTR/ERVL
171318	243723_PM_at	25	21	37489876	37489852	25	1	Tigger17b	DNA/TcMar-Tigger	37490194	37489500	CBR1	37442239	37445464	CBR3	37507210	37518864
170876	234434_PM_at	25	16	8349717	8349741	25	1	MLT1L	LTR/ERVL-MaLR	8349306	8349815	RBFOX1	6069095	7763340	TMEM114	8622304	8619502
171871	1557848_PM_at	25	12	103953065	103953089	25	1	MER77	LTR/ERVL	103952728	103953321	C12orf42	103889749	103631369	STAB2	103981051	104160505
171862	1560717_PM_at	25	15	25730413	25730389	25	1	L1MDb	LINE/L1	25731472	25730145	UBE3A	25684128	25582381	ATP10A	26110317	25922420
171906	236476_PM_at	25	X	154356863	154356887	25	1	L1MC4	LINE/L1	154356821	154357076	BRCC3	154299695	154351349	VBP1	154425284	154468098
171686	1566863_PM_at	25	8	36978986	36979010	25	1	L1MC3	LINE/L1	36977715	36979320	KCNU1	36641842	36793646	ZNF703	37553269	37557537
171662	1563867_PM_at	25	11	58701524	58701500	25	1	L1M3e	LINE/L1	58703094	58700976	AP001652.1	58672897	58676071	FAM111B	58874658	58894883
171710	233601_PM_at	25	2	211098236	211098260	25	1	MLT1C	LTR/ERVL-MaLR	211098129	211098358	ACADL	211090215	211052663	MYL1	211179914	211154874
171966	1561863_PM_a_at	25	12	107497733	107497709	25	1	MIR	SINE/MIR	107497794	107497528	CRY1	107487607	107385142	BTBD11	107712190	108053419
171979	242532_PM_at	25	12	78134732	78134756	25	1	L3	LINE/CR1	78134545	78134797	AC073528.1	77950568	77949297	NAV3	78224685	78606790
171764	1557301_PM_a_at	25	17	38086082	38086106	25	1	L1MC5	LINE/L1	38085849	38086260	ORMDL3	38083854	38077294	LRRC3C	38097727	38101000
171641	235939_PM_at	25	1	40932223	40932247	25	1	L2a	LINE/L2	40932052	40932361	ZFP69B	40915774	40929390	ZFP69	40942887	40962015
171547	1557823_PM_s_at	25	4	65780398	65780374	25	1	L1ME2z	LINE/L1	65781129	65780004	TECRL	65275186	65140975	EPHA5	66536213	66185281
172161	244074_PM_at	25	8	134585510	134585534	25	1	MIR	SINE/MIR	134585299	134585561	ST3GAL1	134584183	134467091	ZFAT	135725292	135490031
173417	238184_PM_at	25	4	135561367	135561391	25	1	BLACKJACK	DNA/hAT-Blackjack	135560476	135561707	PABPC4L	135122903	135117488	PCDH18	138453648	138440072
172985	231028_PM_at	25	11	4223591	4223615	25	1	MER110-int	LTR/ERV1	4222845	4223783	RRM1	4115937	4160106	OR52B4	4389616	4388493
172908	1557921_PM_s_at	25	14	74289436	74289412	25	1	L1MB7	LINE/L1	74289996	74289177	ELMSAN1	74256988	74181825	PTGR2	74318547	74353530
174057	1565912_PM_at	25	15	83407714	83407690	25	1	MIR	SINE/MIR	83407782	83407642	AP3B2	83378666	83328033	FSD2	83474822	83424114
173107	1556180_PM_at	25	5	180262386	180262410	25	1	MLT2B3	LTR/ERVL	180262165	180262490	MGAT1	180242652	180217541	ZFP62	180288286	180274611
173304	1561543_PM_at	25	12	102643312	102643288	25	1	L1M7	LINE/L1	102643653	102642846	PMCH	102591623	102590237	IGF1	102874423	102789645
173322	237490_PM_at	25					2	MIRb	SINE/MIR
173905	1559577_PM_at	25	9	137782261	137782285	25	1	MER41B	LTR/ERV1	137781847	137782429	FCN2	137772654	137779924	FCN1	137809809	137801431
173941	1557717_PM_at	25	13	69435734	69435710	25	1	L1MA4A	LINE/L1	69437957	69434577	PCDH9	67804468	66876967	KLHL1	70682591	70274726
173150	231032_PM_at	25	8	52861295	52861319	25	1	MLT1B	LTR/ERVL-MaLR	52861135	52861495	AC090186.1	52730143	52730969	ST18	53373519	53023399
173215	1560678_PM_at	25	1	212681466	212681442	25	1	HAL1	LINE/L1	212681579	212681405	NENF	212606229	212619714	ATF3	212738676	212794119
173137	1561592_PM_at	25	11	112412398	112412422	24	1	MER83C	LTR/ERV1	112412345	112412689	AP002884.2	112130988	112132117	NCAM1	112831997	113149158
173132	228679_PM_at	25	10	60934248	60934224	25	1	LTR81B	LTR/Gypsy	60934359	60933853	BICC1	60272900	60591195	PHYHIPL	60936350	61007534
174042	1556395_PM_at	25	10	11925969	11925945	25	1	MER63D	DNA/hAT-Blackjack	11926425	11925708	PROSER2	11865338	11914276	UPF2	12085169	11962021
174014	220837_PM_at	25	5	600463	600439	25	1	L1PA16	LINE/L1	600920	600410	SLC9A3	524447	473425	CEP72	612387	667283
174218	1556646_PM_at	25	16	23687456	23687480	25	1	MER68-int	LTR/ERVL	23687357	23687547	DCTN5	23652713	23681195	PLK1	23688977	23701688
173695	1561912_PM_at	25	10	85233995	85234019	25	1	L1MC3	LINE/L1	85233934	85234084	NRG3	83635070	84746935	GHITM	85899196	85913001
173685	1562683_PM_a_at	25	4	13528135	13528111	25	1	MIR	SINE/MIR	13528181	13527990	RAB28	13485989	13362978	NKX3-2	13546674	13542454
174568	239985_PM_at	25	6	68708494	68708518	25	1	LTR16A	LTR/ERVL	68708201	68708607	EYS	66417118	64429876	BAI3	69345259	70099403
174626	1559542_PM_a_at	25	8	37591120	37591144	25	1	MIRb	SINE/MIR	37591079	37591253	ZNF703	37553269	37557537	RP11-863K10.7	37594944	37592279
174388	1562068_PM_at	25	11	20156671	20156695	25	1	MER102c	DNA/hAT-Charlie	20156660	20156950	NAV2	19372271	20143144	DBX1	20182159	20177701
174370	1570452_PM_at	25	6	127206538	127206514	25	1	BLACKJACK	DNA/hAT-Blackjack	127206747	127206357	CENPW	126661320	126670021	RSPO3	127439749	127518910
174926	216789_PM_at	25	17	48361952	48361976	25	1	L2	LINE/L2	48361136	48362025	TMEM92	48348767	48358844	XYLT2	48423453	48440499
174888	242967_PM_at	25	X	15575543	15575519	25	1	LTR70	LTR/ERV1	15575766	15575075	BMX	15482369	15574652	ACE2	15620271	15579156
174948	236574_PM_at	25	19	52898584	52898560	25	1	L1MD	LINE/L1	52898653	52898486	ZNF880	52873170	52889048	ZNF528	52901102	52921665
173759	1570020_PM_at	25	5	178192447	178192423	25	1	L1MB4	LINE/L1	178192548	178191884	ZNF354A	178157703	178138593	ZNF354B	178286954	178315123
174497	1557542_PM_at	25	9	33700913	33700937	25	1	MER74A	LTR/ERVL	33700627	33701016	ANKRD18B	33524392	33573007	PRSS3	33750515	33799230
174691	243221_PM_at	25	17	66586007	66585983	25	1	Charlie15b	DNA/hAT-Charlie	66586159	66585792	AC079210.1	66539369	66542970	ABCA8	66951533	66863433
173515	237771_PM_s_at	25					2	MER77	LTR/ERVL
173500	214712_PM_at	25					2	MER101-int	LTR/ERV1
175364	224261_PM_at	25	2	202035963	202035987	25	1	L1PB1	LINE/L1	202035689	202036027	CFLAR	201980827	202029033	CASP10	202047604	202094129
175377	239199_PM_at	25	17	633128	633104	25	1	L2c	LINE/L2	633135	632925	VPS53	624957	411908	FAM57A	635652	646206
175394	1557921_PM_s_at	25	14	74289518	74289494	25	1	L1MB7	LINE/L1	74289996	74289177	ELMSAN1	74256988	74181825	PTGR2	74318547	74353530
174814	244253_PM_at	25	2	194953065	194953089	25	1	MER57A-int	LTR/ERV1	194952232	194953352	TMEFF2	193060435	192813769	SLC39A10	196440701	196602426
175023	234051_PM_at	25					2	L1M4	LINE/L1
175081	1560818_PM_at	25	12	127220528	127220504	24	1	LTR46	LTR/ERV1	127220725	127220306	TMEM132B	125671382	126146917	TMEM132C	128751948	129192460
175404	240447_PM_at	25	1	43922540	43922564	25	1	L1ME3D	LINE/L1	43922307	43922650	HYI	43919660	43916824	PTPRF	43990858	44089343
175601	1566863_PM_at	25	8	36978903	36978927	25	1	L1MC3	LINE/L1	36977715	36979320	KCNU1	36641842	36793646	ZNF703	37553269	37557537
175527	241973_PM_x_at	25					2	LTR5B	LTR/ERVK
175525	1554043_PM_a_at	25	1	247197143	247197119	25	1	MER70A	LTR/ERVL	247197370	247196922	ZNF695	247171395	247108849	ZNF669	247267674	247263264
176167	1562703_PM_at	25	8	125952619	125952595	25	1	LTR86A1	LTR/ERVL	125952862	125952435	MTSS1	125740730	125563031	ZNF572	125985540	125991631
176019	240083_PM_at	25	14	101381009	101381032	24	1	MER54A	LTR/ERVL	101380942	101381683	AL117190.3	101359265	101360646	DIO3	102027688	102029789
176047	219712_PM_s_at	25	17	3511775	3511751	25	1	Tigger7	DNA/TcMar-Tigger	3511992	3511533	TRPV1	3500392	3468738	CTNS	3539762	3564836
176051	1559103_PM_s_at	25	4	113150770	113150746	25	1	L1ME4a	LINE/L1	113150960	113150609	C4orf32	113066553	113110237	AP1AR	113152893	113191203
176026	1570266_PM_x_at	25	4	23724835	23724811	25	1	LTR7	LTR/ERV1	23724944	23724496	AC093917.1	22694639	22820546	PPARGC1A	23905712	23756664
175113	214712_PM_at	25	16	29418130	29418154	25	1	MER101-int	LTR/ERV1	29418050	29418281	CTB-134H23.2	29049923	29064047	BOLA2B	30205627	29454551
175173	210800_PM_at	25					2	L1M1	LINE/L1
175612	1559298_PM_a_at	25	15	100885216	100885192	25	1	LTR33A_	LTR/ERVL	100885286	100885127	ADAMTS17	100882210	100511794	CERS3	101085200	100940600
175995	1562800_PM_at	25	2	104626482	104626458	25	1	L1ME3A	LINE/L1	104626543	104626052	TMEM182	103353367	103460352	POU3F3	105471969	105476929
176258	1570020_PM_at	25					2	L1MB4	LINE/L1
176286	238604_PM_at	25	7	55521569	55521545	25	1	Tigger1	DNA/TcMar-Tigger	55521571	55520967	VOPP1	55640681	55503749	SEPT14	55930482	55861237
175848	1569892_PM_at	25	2	21323142	21323118	25	1	L1MB8	LINE/L1	21323355	21322784	APOB	21266945	21224301	TDRD15	21346789	21366144
175817	AFFX-HUMRGE/M10098_M_at	25	GL000220.1	109835	109859	25	1	SSU-rRNA_Hsa	rRNA	109078	110946
175768	1568887_PM_at	25	1	246848071	246848095	25	1	LTR7C	LTR/ERV1	246847970	246848415	CNST	246729746	246831886	SCCPDH	246887349	246931439
175770	234274_PM_at	25					2	LTR12C	LTR/ERV1
176522	230354_PM_at	25	2	40772706	40772730	25	1	LTR33	LTR/ERVL	40772478	40772930	AC007377.1	40488147	40490117	C2orf91	42181406	42162508
176459	241639_PM_at	25	16	72644455	72644431	25	1	L2	LINE/L2	72644489	72644323	PMFBP1	72210777	72146056	ZFHX3	73093597	72816784
176729	1553083_PM_at	25	X	96299827	96299851	25	1	L2	LINE/L2	96299433	96300088	RPA4	96138907	96140446	PCDH19	99665271	99546642
176674	239881_PM_at	25	19	16992955	16992979	25	1	LTR76	LTR/ERV1	16992530	16993201	SIN3B	16940211	16991164	F2RL3	16999671	17003417
176882	242967_PM_at	25					2	LTR70	LTR/ERV1
176897	233817_PM_at	25					2	THE1D	LTR/ERVL-MaLR
176846	1557921_PM_s_at	25	14	74289431	74289407	25	1	L1MB7	LINE/L1	74289996	74289177	ELMSAN1	74256988	74181825	PTGR2	74318547	74353530
176741	1562717_PM_at	25	2	8148355	8148331	25	1	MLT1E1A	LTR/ERVL-MaLR	8148452	8147922	RNF144A	7057523	7208417	ID2	8818975	8824583
177050	1561953_PM_at	25	13	89747396	89747420	25	1	L1MA8	LINE/L1	89747324	89747453	SLITRK5	88324870	88331868	GPC5	92050929	93519490
177131	228431_PM_at	25	6	41074304	41074328	25	1	L1ME4b	LINE/L1	41074302	41074611	NFYA	41040684	41067715	TREML1	41122075	41117080
177229	1556389_PM_at	25	6	42911045	42911069	25	1	AluJo	SINE/Alu	42910864	42911131	CNPY3	42896938	42907025	GNMT	42928496	42931618
177247	1569846_PM_at	25	14	30637145	30637121	25	1	MSTA	LTR/ERVL-MaLR	30637406	30636992	PRKD1	30661104	30045687	G2E3	31028329	31089269
177217	230354_PM_at	25	2	40772771	40772795	25	1	LTR33	LTR/ERVL	40772478	40772930	AC007377.1	40488147	40490117	C2orf91	42181406	42162508
177268	242332_PM_at	25	16	86521421	86521397	25	1	MLT1C	LTR/ERVL-MaLR	86521643	86521387	IRF8	85932409	85956215	FOXF1	86544133	86548076
177377	243436_PM_at	25	13	85686238	85686214	25	1	Charlie2a	DNA/hAT-Charlie	85686308	85685430	SLITRK1	84456528	84451344	SLITRK6	86373623	86366925
177405	1556347_PM_at	25	9	95327150	95327174	25	1	L1ME4b	LINE/L1	95327093	95327326	ECM2	95298937	95256365	IPPK	95432547	95375466
177424	1553043_PM_a_at	25	17	72690763	72690739	25	1	MLT1D	LTR/ERVL-MaLR	72690883	72690407	CD300LF	72709117	72690452	SLC9A3R1	72744791	72765492
177679	1562431_PM_x_at	25					2	L1MA4	LINE/L1
177547	1569545_PM_at	25	7	65356523	65356499	25	1	L1ME3	LINE/L1	65356651	65355936	VKORC1L1	65338254	65424550	GUSB	65447301	65425671
177544	1559867_PM_at	25					2	MER11C	LTR/ERVK
177859	1570043_PM_at	25	2	130246916	130246892	25	1	L1MA8	LINE/L1	130247152	130246619	HS6ST1	129076151	128994290	RAB6C	130737235	130740311
177849	239985_PM_at	25	6	68708221	68708245	25	1	LTR16A	LTR/ERVL	68708201	68708607	EYS	66417118	64429876	BAI3	69345259	70099403
177851	239402_PM_at	25	17	13936814	13936790	25	1	MLT1L	LTR/ERVL-MaLR	13937106	13936583	HS3ST3A1	13505244	13399006	COX10	13972813	14111994
177840	242928_PM_at	25	15	79715417	79715441	25	1	L1ME4b	LINE/L1	79715210	79715550	TMED3	79603404	79704334	KIAA1024	79724858	79764632
178365	1561256_PM_at	25	8	5363775	5363751	25	1	L1ME1	LINE/L1	5364226	5363654	CSMD1	4852494	2792875	MCPH1	6264113	6501144
178381	234527_PM_at	25	21	23091773	23091797	24	1	MLT1B	LTR/ERVL-MaLR	23091752	23092047	NCAM2	22370633	22915650	MRPL39	26979829	26957968
178291	1569482_PM_at	25	17	75975457	75975481	25	1	L1MA4	LINE/L1	75975259	75975490	FLJ45079	75878659	75875109	TNRC6C	76000249	76104916
178407	1562480_PM_at	25	15	36636032	36636056	24	1	L1MEf	LINE/L1	36635147	36636512	ATPBD4	35838394	35509546	C15orf41	36871812	37102449
178428	228936_PM_at	25	10	65245820	65245796	25	1	L2b	LINE/L2	65245871	65245546	JMJD1C	65225722	64926981	REEP3	65281123	65384883
178449	224195_PM_at	25	Y	7678200	7678224	25	1	BSR/Beta	Satellite	7676991	7678532	TBL1Y	6778727	6959724	TSPY4	9175073	9177893
179079	216319_PM_at	25					2	L1PREC2	LINE/L1
177992	1564263_PM_at	25	13	45373886	45373862	25	1	LTR75_1	LTR/ERV1	45374162	45373765	TSC22D1	45151283	45007655	NUFIP1	45563618	45513384
177996	233215_PM_s_at	25	9	14555668	14555644	25	1	L2c	LINE/L2	14555841	14555556	NFIB	14398982	14081842	ZDHHC21	14693469	14615530
178997	207524_PM_at	25	7	116863490	116863514	25	1	UCON86	LINE/L2	116863404	116863545	AC106873.4	116607526	116605900	WNT2	116963343	116916685
178898	1566882_PM_at	25	2	181774288	181774312	25	1	L3	LINE/CR1	181774261	181774426	CWC22	180871840	180809603	UBE2E3	181831975	181941312
178858	242296_PM_x_at	25					2	L1MB2	LINE/L1
178277	233170_PM_at	25	13	71742292	71742316	25	1	Tigger13a	DNA/TcMar-Tigger	71741843	71742476	KLHL1	70682591	70274726	DACH1	72441330	72012098
179137	1556117_PM_at	25	20	43289703	43289679	25	1	MSTD	LTR/ERVL-MaLR	43289810	43289389	ADA	43280874	43248163	WISP2	43343485	43357150
179273	243576_PM_at	25	1	27987120	27987096	25	1	L2b	LINE/L2	27987614	27986906	FGR	27961788	27938575	IFI6	27998729	27992572
178583	1566219_PM_at	25					2	MER83	LTR/ERV1
179377	1561572_PM_at	25	5	8881494	8881518	25	1	LTR24C	LTR/ERV1	8881302	8881667	FASTKD3	7869150	7859272	SEMA5A	9546187	9035138
179396	1554659_PM_at	25	12	110808017	110807993	25	1	L1MB3	LINE/L1	110808253	110807719	ATP2A2	110718561	110788898	ANAPC7	110841535	110810705
179435	1566887_PM_x_at	25	14	105324230	105324206	25	1	AluSx	SINE/Alu	105324457	105324148	ZBTB42	105266933	105271049	CEP170B	105331617	105363107
179779	1563660_PM_at	25	3	163474731	163474755	25	1	L1M1	LINE/L1	163473832	163476728	OTOL1	161214596	161221730	SI	164796283	164696686
179833	239866_PM_at	25	3	183917012	183917036	25	1	MIRc	SINE/MIR	183917005	183917213	ABCF3	183903811	183911800	VWA5B2	183948217	183960117
179518	1557242_PM_at	25	6	31368972	31368996	25	1	MIRc	SINE/MIR	31368895	31369015	HLA-B	31324965	31321649	MICA	31371356	31383092
179523	243844_PM_at	25	4	137718051	137718027	25	1	ERVL-E-int	LTR/ERVL	137718416	137717869	PABPC4L	135122903	135117488	PCDH18	138453648	138440072
179506	236719_PM_at	25	2	8806855	8806831	25	1	L1ME3C	LINE/L1	8807492	8806764	RNF144A	7057523	7208417	ID2	8818975	8824583
180555	233419_PM_at	25	9	2680959	2680935	25	1	MIRb	SINE/MIR	2681059	2680846	VLDLR	2621834	2654480	KCNV2	2717502	2730037
181249	220915_PM_s_at	25					2	LTR43	LTR/ERV1
181228	233177_PM_s_at	25	2	219211417	219211441	25	1	L2c	LINE/L2	219211018	219211505	TMBIM1	219157309	219138915	C2orf62	219221579	219232822
181239	208191_PM_x_at	25	19	43697406	43697382	25	1	MER65-int	LTR/ERV1	43698344	43697147	PSG4	43711451	43696854	PSG9	43773682	43715943
180476	1558290_PM_a_at	25	8	129113310	129113334	25	1	LTR8A	LTR/ERV1	129112886	129113555	TMEM75	128960591	128959126	GSDMC	130799134	130760442
181489	1559835_PM_at	25	9	66466610	66466634	25	1	LTR6A	LTR/ERV1	66466178	66466706	SPATA31A7	65509610	65503363	FAM27E3	67786624	67784944
181495	234654_PM_at	25	20	34842203	34842227	25	1	L1MB3	LINE/L1	34841628	34842379	AAR2	34824381	34858840	DLGAP4	34894258	35157040
181154	1560066_PM_at	25	11	12982419	12982395	25	1	L1ME1	LINE/L1	12982504	12982118	TEAD1	12695969	12966298	ARNTL	13298199	13408813
180166	1562068_PM_at	25	11	20156832	20156856	25	1	MER102c	DNA/hAT-Charlie	20156660	20156950	NAV2	19372271	20143144	DBX1	20182159	20177701
180165	234242_PM_at	25	19	12562752	12562776	25	1	HERVK14-int	LTR/ERVK	12562002	12563197	ZNF443	12551926	12540521	ZNF709	12662288	12571998
180155	1565329_PM_at	25	2	75251846	75251870	25	1	L1ME4a	LINE/L1	75251700	75252029	POLE4	75185619	75197255	TACR1	75426826	75276231
180091	1569409_PM_x_at	25	1	62875015	62875039	24	1	AluJb	SINE/Alu	62874862	62875146	KANK4	62785085	62702651	USP1	62901968	62917475
180734	243125_PM_x_at	25	7	91498240	91498264	25	1	L1M5	LINE/L1	91498191	91498346	FZD1	90893783	90898123	MTERF	91510034	91500243
180637	230961_PM_at	25	17	7780906	7780882	25	1	L1ME3G	LINE/L1	7781132	7780864	CYB5D1	7761064	7765600	CHD3	7788124	7816078
180638	1565329_PM_at	25	2	75251856	75251880	25	1	L1ME4a	LINE/L1	75251700	75252029	POLE4	75185619	75197255	TACR1	75426826	75276231
180890	1560523_PM_at	25	7	42993805	42993781	25	1	LTR38B	LTR/ERV1	42994220	42993687	MRPL32	42971799	42988557	HECW1	43152198	43602938
180825	1563867_PM_at	25	11	58701612	58701588	25	1	L1M3e	LINE/L1	58703094	58700976	AP001652.1	58672897	58676071	FAM111B	58874658	58894883
180362	1556406_PM_at	25	3	94707398	94707422	25	1	MER76	LTR/ERVL	94706939	94707633	NSUN3	93781760	93847389	MTRNR2L12	96337000	96335981
180301	1559648_PM_at	25	X	135724199	135724223	25	1	L2c	LINE/L2	135724081	135724322	VGLL1	135614311	135638966	CD40LG	135730352	135742549
180353	1564940_PM_at	25	5	8445339	8445315	25	1	MER4A	LTR/ERV1	8445575	8445034	FASTKD3	7869150	7859272	SEMA5A	9546187	9035138
181026	1561777_PM_at	25	21	17716495	17716518	24	1	LTR78B	LTR/ERV1	17716434	17716617	USP25	17102344	17252377	C21orf37	18811208	18821503
181056	243221_PM_at	25	17	66585971	66585947	25	1	Charlie15b	DNA/hAT-Charlie	66586159	66585792	AC079210.1	66539369	66542970	ABCA8	66951533	66863433
181904	1570244_PM_at	25	14	94135036	94135060	25	1	AluJb	SINE/Alu	94134909	94135212	COX8C	93813537	93814702	PRIMA1	94254827	94184644
181901	235185_PM_s_at	25	1	149287982	149288006	25	1	L2	LINE/L2	149287909	149288072	NBPF16	148739443	148758311	FCGR1C	149320441	149378365
181354	232300_PM_at	25	10	88725881	88725857	25	1	LTR48B	LTR/ERV1	88725980	88725424	SNCG	88718375	88723017	ADIRF	88727949	88730672
180914	1564358_PM_at	25	1	14728276	14728300	25	1	L1ME3G	LINE/L1	14728215	14728625	PRDM2	14026693	14151574	KAZN	14925200	15444539
181670	1564263_PM_at	25	13	45373969	45373945	25	1	LTR75_1	LTR/ERV1	45374162	45373765	TSC22D1	45151283	45007655	NUFIP1	45563618	45513384
181707	241263_PM_at	25	12	72193225	72193249	25	1	L1ME4b	LINE/L1	72193196	72193501	RAB21	72148654	72184699	TBC1D15	72233487	72320629
182313	233177_PM_s_at	25	2	219211182	219211206	25	1	L2c	LINE/L2	219211018	219211505	TMBIM1	219157309	219138915	C2orf62	219221579	219232822
182314	240557_PM_at	25	3	150183866	150183890	25	1	L1ME3G	LINE/L1	150183784	150183973	TSC22D2	150126122	150177903	SERP1	150321015	150259781
181818	1562664_PM_at	25	7	115915765	115915741	25	1	L2	LINE/L2	115915934	115915717	TES	115850547	115898837	CAV2	115927434	116148595
182170	1566632_PM_at	25	7	128112812	128112836	25	1	L1ME4a	LINE/L1	128112763	128112889	HILPDA	128095903	128098472	FAM71F2	128312342	128326929
182137	1556129_PM_at	25	16	89298551	89298575	24	1	MSTB2	LTR/ERVL-MaLR	89298444	89298847	ZNF778	89284118	89295363	ANKRD11	89556969	89334038
182484	1561917_PM_at	25	12	98981405	98981429	25	1	MLT2F	LTR/ERVL	98980936	98981513	TMPO	98909290	98944157	SLC25A3	98987369	98995946
182589	216792_PM_at	25	19	36619553	36619577	25	1	LTR10B	LTR/ERV1	36619380	36619667	TBCB	36605191	36616849	CAPNS1	36630477	36641255
182512	1556759_PM_at	25	20	10290703	10290679	25	1	MIRb	SINE/MIR	10290777	10290577	SNAP25	10199478	10288066	MKKS	10414870	10385832
182722	1564561_PM_at	25					2	MER50B	LTR/ERV1
183212	1569464_PM_at	25	12	27278129	27278153	25	1	L2a	LINE/L2	27277875	27278485	C12orf71	27235447	27233991	STK38L	27396901	27478892
182871	215944_PM_at	25	1	83440042	83440018	25	1	HSMAR1	DNA/TcMar-Mariner	83440969	83439676	LPHN2	81771845	82458120	TTLL7	84464833	84330711
183325	1557466_PM_at	25	5	55299031	55299055	25	1	MLT1H1	LTR/ERVL-MaLR	55298974	55299443	IL6ST	55290821	55230923	ANKRD55	55529186	55395507
183264	244856_PM_at	25	5	127395887	127395863	25	1	MLT1A0	LTR/ERVL-MaLR	127396036	127395692	CTXN3	126984736	126994322	SLC12A2	127419458	127525380
183726	1554591_PM_at	25	4	80799073	80799097	25	1	L2a	LINE/L2	80798970	80799264	GK2	80329372	80327508	ANTXR2	81046608	80822303
183605	1561749_PM_at	25	7	44000764	44000740	25	1	MER51A	LTR/ERV1	44000916	44000412	UBE2D4	43966037	43993166	SPDYE1	44040488	44049721
184115	1554983_PM_at	25	21	23095691	23095667	25	1	LTR80B	LTR/ERVL	23096064	23095607	NCAM2	22370633	22915650	MRPL39	26979829	26957968
184048	241639_PM_at	25	16	72644477	72644453	25	1	L2	LINE/L2	72644489	72644323	PMFBP1	72210777	72146056	ZFHX3	73093597	72816784
184143	235434_PM_at	25	22	42227732	42227756	25	1	L2c	LINE/L2	42227574	42227898	CCDC134	42196683	42222303	SREBF2	42229109	42303312
184520	1562962_PM_at	25	22	22251185	22251161	25	1	FAM	SINE/Alu	22251261	22251113	MAPK1	22221970	22108789	PPM1F	22307209	22273793
185216	237490_PM_at	25	15	62570251	62570275	25	1	Tigger17c	DNA/TcMar-Tigger	62570166	62570373	C2CD4B	62457482	62455734	TLN2	62682725	63136830
184575	1556555_PM_at	25	6	5043339	5043363	25	1	HERVL74-int	LTR/ERVL	5042573	5043471	RPP40	5004297	4994966	PPP1R3G	5085720	5087455
184578	235185_PM_s_at	25	1	149288028	149288052	25	1	L2	LINE/L2	149287909	149288072	NBPF16	148739443	148758311	FCGR1C	149320441	149378365
184247	1562671_PM_s_at	25	14	93359722	93359746	25	1	LTR54B	LTR/ERV1	93359471	93359883	GOLGA5	93260576	93306308	CHGA	93389425	93401638
185114	244292_PM_at	25	13	45943054	45943078	25	1	L2a	LINE/L2	45943002	45943204	TPT1	45915505	45911008	SLC25A30	45992590	45967451
185597	1564144_PM_at	25	6	4495704	4495728	25	1	L1ME4c	LINE/L1	4495693	4496078	ECI2	4135831	4115923	CDYL	4706393	4955785
185842	236355_PM_s_at	25	10	81549109	81549085	25	1	LTR16A	LTR/ERVL	81549411	81549030	NUTM2B	81462983	81474437	NUTM2E	81601114	81610632
185929	1561228_PM_at	25	4	171980133	171980157	25	1	LTR45C	LTR/ERV1	171979929	171980375	AADAT	171012850	170981373	GALNTL6	172733405	173962710
185550	1560621_PM_at	25	18	43272043	43272067	25	1	L1PA13	LINE/L1	43271720	43274114	SLC14A2	42792960	43263072	SLC14A1	43304092	43332485
186084	1562785_PM_at	25	4	89252261	89252285	25	1	LTR33	LTR/ERVL	89252073	89252518	PPM1K	89205921	89183315	HERC6	89299891	89364263
186048	1562068_PM_at	25	11	20156863	20156887	25	1	MER102c	DNA/hAT-Charlie	20156660	20156950	NAV2	19372271	20143144	DBX1	20182159	20177701
186377	216732_PM_at	25	9	90792865	90792841	25	1	MER41G	LTR/ERV1	90792938	90792705	CDK20	90589668	90581356	SPIN1	91003334	91093609
186656	1558308_PM_at	25	12	1615927	1615951	25	1	L1MB3	LINE/L1	1615377	1615967	ERC1	1099675	1605090	WNT5B	1639057	1756409
186697	223913_PM_s_at	25	19	4772299	4772323	25	1	L2b	LINE/L2	4772137	4772513	DPP9	4724685	4675236	FEM1A	4791728	4795571
186428	1566646_PM_at	25	1	31972264	31972240	25	1	LTR16C	LTR/ERVL	31972623	31972171	AC114494.1	31902614	31902192	TINAGL1	32042116	32053288
186509	224098_PM_at	25					2	L1PA5	LINE/L1
186830	236964_PM_at	25	4	166422500	166422524	25	1	LTR79	LTR/ERVL	166422409	166422538	CPE	166282346	166419472	TLL1	166794410	167025047
[truncated: 4,514 more rows]
