# Supplementary material for: Microarray analysis reveals global modulation of endogenous retroelement transcription by microbes
Source: Retrovirology. 2014 Jul 25;11:59. doi: 10.1186/1742-4690-11-59 (PMC4222864; doi:10.1186/1742-4690-11-59)
Supplement: Supplementary file 3 — Additional file 3: Archive of human annotation files. Probe annotation files (csv format), as defined in the Methods, for the following Affymetrix platforms: hg_u95a, hg_u95a_v2, hg_u95b, hg_u95c, hg_u95e, hu6800, hg_u133a, hg_u133a_v2, hg_u133b, hg_u133_plus_v2, hg_u219, hg_focus, hugene_1_0_st, and hugene_2_0_st. Shortened platform names correspond to identifiers used within the ‘oligo’ Bioconductor R package. Column identifiers are pid – probe id, probeset – Affymetrix probeset, plen – probe length, sid – target chromosome, sstart – start position of probe on sid, send – end position of probe on sid, nident – identity within the region sstart to send, numhits – number of hits recorded by BLASTn, repeat – RepBase-defined repeat, repclass – RepBase-defined repeat class, rstart – start position of repetitive element, rend – end position of repetitive element, 5id – symbol of nearest 5′ protein coding gene, 5start – start position of 5id, 5stop – end position of 5id, 3id – symbol of nearest 3′ protein coding gene, 3start – start position of 3id, 3stop – end position of 3id. (ZIP 3 MB) [file 12977_2014_3913_MOESM3_ESM.zip › human/affy_hu6800.csv]

pid	probeset	plen	sid	sstart	send	nident	numhits	repeat	repclass	rstart	rend	5id	5start	5stop	3id	3start	3stop
42806	J02963_at	25					2	L1MA9	LINE/L1
42807	J02963_at	25	X	45615834	45615858	25	1	L1MA9	LINE/L1	45615742	45615958	CXorf36	45060146	45007619	KRBOX4	46306292	46356857
42805	J02963_at	25					2	L1MA9	LINE/L1
42803	J02963_at	25	X	45615684	45615708	25	1	MIRc	SINE/MIR	45615607	45615741	CXorf36	45060146	45007619	KRBOX4	46306292	46356857
42802	J02963_at	25	X	45615678	45615702	25	1	MIRc	SINE/MIR	45615607	45615741	CXorf36	45060146	45007619	KRBOX4	46306292	46356857
42809	J02963_at	25					2	L1MA9	LINE/L1
42808	J02963_at	25					2	L1MA9	LINE/L1
42804	J02963_at	25	X	45615708	45615732	25	1	MIRc	SINE/MIR	45615607	45615741	CXorf36	45060146	45007619	KRBOX4	46306292	46356857
42799	J02963_at	25	X	45615642	45615666	25	1	MIRc	SINE/MIR	45615607	45615741	CXorf36	45060146	45007619	KRBOX4	46306292	46356857
42798	J02963_at	25	X	45615636	45615660	25	1	MIRc	SINE/MIR	45615607	45615741	CXorf36	45060146	45007619	KRBOX4	46306292	46356857
42801	J02963_at	25	X	45615654	45615678	25	1	MIRc	SINE/MIR	45615607	45615741	CXorf36	45060146	45007619	KRBOX4	46306292	46356857
42797	J02963_at	25	X	45615624	45615648	25	1	MIRc	SINE/MIR	45615607	45615741	CXorf36	45060146	45007619	KRBOX4	46306292	46356857
42796	J02963_at	25	X	45615612	45615636	25	1	MIRc	SINE/MIR	45615607	45615741	CXorf36	45060146	45007619	KRBOX4	46306292	46356857
42810	J02963_at	25					2	L1MA8	LINE/L1
42800	J02963_at	25	X	45615648	45615672	25	1	MIRc	SINE/MIR	45615607	45615741	CXorf36	45060146	45007619	KRBOX4	46306292	46356857
42811	J02963_at	25	X	45615888	45615912	25	1	L1MA9	LINE/L1	45615742	45615958	CXorf36	45060146	45007619	KRBOX4	46306292	46356857
45929	J05158_at	25	3	194061024	194061000	25	1	MER4E	LTR/ERV1	194061234	194060469	CPN2	194072057	194060494	LRRC15	194090472	194075976
45928	J05158_at	25	3	194061036	194061012	24	1	MER4E	LTR/ERV1	194061234	194060469	CPN2	194072057	194060494	LRRC15	194090472	194075976
45939	J05158_at	25	2	123494816	123494840	25	1	MER4E1	LTR/ERV1	123494329	123495107	TSN	122494679	122525429	CNTNAP5	124782864	125672864
45933	J05158_at	25					2	MER4E	LTR/ERV1
45932	J05158_at	25					2	MER4E	LTR/ERV1
45931	J05158_at	25					2	MER4E	LTR/ERV1
45935	J05158_at	25					2	MER4E	LTR/ERV1
45934	J05158_at	25					2	MER4E	LTR/ERV1
45930	J05158_at	25	3	194061018	194060994	25	1	MER4E	LTR/ERV1	194061234	194060469	CPN2	194072057	194060494	LRRC15	194090472	194075976
45942	J05158_at	25					2	MER4E	LTR/ERV1
45940	J05158_at	25	3	194060688	194060664	25	1	MER4E	LTR/ERV1	194061234	194060469	CPN2	194072057	194060494	LRRC15	194090472	194075976
45941	J05158_at	25	3	194060682	194060658	25	1	MER4E	LTR/ERV1	194061234	194060469	CPN2	194072057	194060494	LRRC15	194090472	194075976
45946	J05158_at	25					2	MER4E1	LTR/ERV1
45944	J05158_at	25					2	MER4E	LTR/ERV1
45945	J05158_at	25	14	35582295	35582319	24	1	MER4E	LTR/ERV1	35581771	35582362	PPP2R3C	35591723	35554673	KIAA0391	35591052	35786680
69224	M14123_xpt3_at	25					2	HERVK-int	LTR/ERVK
69227	M14123_xpt3_at	25					2	HERVK-int	LTR/ERVK
69226	M14123_xpt3_at	25					2	HERVK-int	LTR/ERVK
69225	M14123_xpt3_at	25					2	HERVK-int	LTR/ERVK
69223	M14123_xpt3_at	25					2	HERVK-int	LTR/ERVK
69222	M14123_xpt2_at	25					2	HERVK-int	LTR/ERVK
69221	M14123_xpt2_at	25	11	118599144	118599119	25	1	HERVK-int	LTR/ERVK	118599915	118594396	TREH	118550399	118528026	DDX6	118661858	118620034
69229	M14123_xpt3_at	25					2	HERVK-int	LTR/ERVK
69228	M14123_xpt3_at	25					2	HERVK-int	LTR/ERVK
69242	M14123_xpt3_at	25	12	58727612	58727588	25	1	HERVK-int	LTR/ERVK	58729727	58722305	XRCC6BP1	58335324	58351052	RP11-362K2.2	58937907	59206842
69240	M14123_xpt3_at	25					2	HERVK-int	LTR/ERVK
69241	M14123_xpt3_at	25	3	148283302	148283278	25	1	HERVK-int	LTR/ERVK	148285396	148281477	ZIC1	147111209	147228080	AGTR1	148415571	148460795
69213	M14123_xpt2_at	25					2	HERVK-int	LTR/ERVK
69218	M14123_xpt2_at	25					2	HERVK-int	LTR/ERVK
69215	M14123_xpt2_at	25					2	HERVK-int	LTR/ERVK
69216	M14123_xpt2_at	25					2	HERVK-int	LTR/ERVK
69210	M14123_xpt2_at	25					2	HERVK-int	LTR/ERVK
69217	M14123_xpt2_at	25					2	HERVK-int	LTR/ERVK
69211	M14123_xpt2_at	25					2	HERVK-int	LTR/ERVK
69206	M14123_xpt2_at	25					2	HERVK-int	LTR/ERVK
69209	M14123_xpt2_at	25					2	HERVK-int	LTR/ERVK
69214	M14123_xpt2_at	25					2	HERVK-int	LTR/ERVK
69203	M14123_xpt2_at	25					2	HERVK-int	LTR/ERVK
69205	M14123_xpt2_at	25					2	HERVK-int	LTR/ERVK
69208	M14123_xpt2_at	25					2	HERVK-int	LTR/ERVK
69212	M14123_xpt2_at	25					2	HERVK-int	LTR/ERVK
69238	M14123_xpt3_at	25					2	HERVK-int	LTR/ERVK
69204	M14123_xpt2_at	25					2	HERVK-int	LTR/ERVK
69233	M14123_xpt3_at	25					2	HERVK-int	LTR/ERVK
69231	M14123_xpt3_at	25					2	HERVK-int	LTR/ERVK
69207	M14123_xpt2_at	25					2	HERVK-int	LTR/ERVK
69234	M14123_xpt3_at	25					2	HERVK-int	LTR/ERVK
69237	M14123_xpt3_at	25					2	HERVK-int	LTR/ERVK
69239	M14123_xpt3_at	25					2	HERVK-int	LTR/ERVK
69232	M14123_xpt3_at	25					2	HERVK-int	LTR/ERVK
69236	M14123_xpt3_at	25					2	HERVK-int	LTR/ERVK
69230	M14123_xpt3_at	25					2	HERVK-int	LTR/ERVK
69235	M14123_xpt3_at	25					2	HERVK-int	LTR/ERVK
93999	M88282_at	25	3	111370897	111370921	25	1	MLT1F	LTR/ERVL-MaLR	111370771	111371049	ZBED2	111314290	111311747	PLCXD2	111393523	111565294
93998	M88282_at	25	3	111370867	111370891	25	1	MLT1F	LTR/ERVL-MaLR	111370771	111371049	ZBED2	111314290	111311747	PLCXD2	111393523	111565294
93993	M88282_at	25					2	MLT1F	LTR/ERVL-MaLR
93997	M88282_at	25	3	111370861	111370885	25	1	MLT1F	LTR/ERVL-MaLR	111370771	111371049	ZBED2	111314290	111311747	PLCXD2	111393523	111565294
93990	M88282_at	25	3	111370801	111370825	25	1	MLT1F	LTR/ERVL-MaLR	111370771	111371049	ZBED2	111314290	111311747	PLCXD2	111393523	111565294
93991	M88282_at	25					2	MLT1F	LTR/ERVL-MaLR
93994	M88282_at	25					2	MLT1F	LTR/ERVL-MaLR
93996	M88282_at	25	3	111370855	111370879	25	1	MLT1F	LTR/ERVL-MaLR	111370771	111371049	ZBED2	111314290	111311747	PLCXD2	111393523	111565294
93992	M88282_at	25					2	MLT1F	LTR/ERVL-MaLR
93995	M88282_at	25	3	111370843	111370867	25	1	MLT1F	LTR/ERVL-MaLR	111370771	111371049	ZBED2	111314290	111311747	PLCXD2	111393523	111565294
94000	M88282_at	25	3	111370903	111370927	25	1	MLT1F	LTR/ERVL-MaLR	111370771	111371049	ZBED2	111314290	111311747	PLCXD2	111393523	111565294
94001	M88282_at	25	3	111370921	111370945	25	1	MLT1F	LTR/ERVL-MaLR	111370771	111371049	ZBED2	111314290	111311747	PLCXD2	111393523	111565294
94002	M88282_at	25	3	111370951	111370975	25	1	MLT1F	LTR/ERVL-MaLR	111370771	111371049	ZBED2	111314290	111311747	PLCXD2	111393523	111565294
94004	M88282_at	25	3	111370963	111370987	25	1	MLT1F	LTR/ERVL-MaLR	111370771	111371049	ZBED2	111314290	111311747	PLCXD2	111393523	111565294
94003	M88282_at	25	3	111370957	111370981	25	1	MLT1F	LTR/ERVL-MaLR	111370771	111371049	ZBED2	111314290	111311747	PLCXD2	111393523	111565294
94005	M88282_at	25	3	111371023	111371047	25	1	MLT1F	LTR/ERVL-MaLR	111370771	111371049	ZBED2	111314290	111311747	PLCXD2	111393523	111565294
93989	M88282_at	25	3	111370795	111370819	25	1	MLT1F	LTR/ERVL-MaLR	111370771	111371049	ZBED2	111314290	111311747	PLCXD2	111393523	111565294
102840	S83366_cds1_at	25					2	MLT1F2	LTR/ERVL-MaLR
102846	S83366_cds1_at	25	17	70035100	70035124	25	1	L2c	LINE/L2	70035050	70035213	KCNJ2	68164814	68176189	AC007461.1	70036164	70036872
102841	S83366_cds1_at	25	17	70035022	70035046	25	1	MLT1F2	LTR/ERVL-MaLR	70034469	70035049	KCNJ2	68164814	68176189	AC007461.1	70036164	70036872
102847	S83366_cds1_at	25	17	70035106	70035130	25	1	L2c	LINE/L2	70035050	70035213	KCNJ2	68164814	68176189	AC007461.1	70036164	70036872
102849	S83366_cds1_at	25	17	70035142	70035166	24	1	L2c	LINE/L2	70035050	70035213	KCNJ2	68164814	68176189	AC007461.1	70036164	70036872
102845	S83366_cds1_at	25	17	70035058	70035082	25	1	L2c	LINE/L2	70035050	70035213	KCNJ2	68164814	68176189	AC007461.1	70036164	70036872
102844	S83366_cds1_at	25	17	70035052	70035076	25	1	L2c	LINE/L2	70035050	70035213	KCNJ2	68164814	68176189	AC007461.1	70036164	70036872
102850	S83366_cds1_at	25	17	70035148	70035172	24	1	L2c	LINE/L2	70035050	70035213	KCNJ2	68164814	68176189	AC007461.1	70036164	70036872
102851	S83366_cds1_at	25	17	70035160	70035184	24	1	L2c	LINE/L2	70035050	70035213	KCNJ2	68164814	68176189	AC007461.1	70036164	70036872
102853	S83366_cds1_at	25	17	70035172	70035196	24	1	L2c	LINE/L2	70035050	70035213	KCNJ2	68164814	68176189	AC007461.1	70036164	70036872
102852	S83366_cds1_at	25	17	70035166	70035190	24	1	L2c	LINE/L2	70035050	70035213	KCNJ2	68164814	68176189	AC007461.1	70036164	70036872
102838	S83366_cds1_at	25	17	70034956	70034980	24	1	MLT1F2	LTR/ERVL-MaLR	70034469	70035049	KCNJ2	68164814	68176189	AC007461.1	70036164	70036872
102836	S83366_cds1_at	25	17	70034932	70034956	25	1	MLT1F2	LTR/ERVL-MaLR	70034469	70035049	KCNJ2	68164814	68176189	AC007461.1	70036164	70036872
102839	S83366_cds1_at	25	17	70034992	70035016	25	1	MLT1F2	LTR/ERVL-MaLR	70034469	70035049	KCNJ2	68164814	68176189	AC007461.1	70036164	70036872
102837	S83366_cds1_at	25					2	MLT1F2	LTR/ERVL-MaLR
102848	S83366_cds1_at	25	17	70035130	70035154	25	1	L2c	LINE/L2	70035050	70035213	KCNJ2	68164814	68176189	AC007461.1	70036164	70036872
123136	AFFX-HUMRGE/M10098_5_at	25	16	33962714	33962738	25	1	SSU-rRNA_Hsa	rRNA	33962497	33964361	RP11-812E19.9	33647696	33647044	CTD-2144E22.5	34256507	34257278
123137	AFFX-HUMRGE/M10098_5_at	25	21	9827285	9827309	25	1	SSU-rRNA_Hsa	rRNA	9827005	9827581				TPTE	11029719	10906201
123132	AFFX-HUMRGE/M10098_5_at	25					2	SSU-rRNA_Hsa	rRNA
123134	AFFX-HUMRGE/M10098_5_at	25	21	9827162	9827186	25	1	SSU-rRNA_Hsa	rRNA	9827005	9827581				TPTE	11029719	10906201
123133	AFFX-HUMRGE/M10098_5_at	25	21	9827132	9827156	25	1	SSU-rRNA_Hsa	rRNA	9827005	9827581				TPTE	11029719	10906201
123130	AFFX-HUMRGE/M10098_5_at	25					2	SSU-rRNA_Hsa	rRNA
123135	AFFX-HUMRGE/M10098_5_at	25	21	9827174	9827198	25	1	SSU-rRNA_Hsa	rRNA	9827005	9827581				TPTE	11029719	10906201
123138	AFFX-HUMRGE/M10098_5_at	25	GL000220.1	109367	109391	25	1	SSU-rRNA_Hsa	rRNA	109078	110946
123139	AFFX-HUMRGE/M10098_5_at	25	21	9827330	9827354	25	1	SSU-rRNA_Hsa	rRNA	9827005	9827581				TPTE	11029719	10906201
123131	AFFX-HUMRGE/M10098_5_at	25					2	SSU-rRNA_Hsa	rRNA
123127	AFFX-HUMRGE/M10098_5_at	25					2	SSU-rRNA_Hsa	rRNA
123126	AFFX-HUMRGE/M10098_5_at	25	21	9827018	9827042	25	1	SSU-rRNA_Hsa	rRNA	9827005	9827581				TPTE	11029719	10906201
123129	AFFX-HUMRGE/M10098_5_at	25	21	9827060	9827084	25	1	SSU-rRNA_Hsa	rRNA	9827005	9827581				TPTE	11029719	10906201
123128	AFFX-HUMRGE/M10098_5_at	25					2	SSU-rRNA_Hsa	rRNA
123163	AFFX-HUMRGE/M10098_M_at	25					2	SSU-rRNA_Hsa	rRNA
123162	AFFX-HUMRGE/M10098_M_at	25	GL000220.1	110048	110072	25	1	SSU-rRNA_Hsa	rRNA	109078	110946
123161	AFFX-HUMRGE/M10098_M_at	25	GL000220.1	110036	110060	25	1	SSU-rRNA_Hsa	rRNA	109078	110946
123155	AFFX-HUMRGE/M10098_M_at	25	GL000220.1	109910	109934	25	1	SSU-rRNA_Hsa	rRNA	109078	110946
123165	AFFX-HUMRGE/M10098_M_at	25	GL000220.1	110171	110195	25	1	SSU-rRNA_Hsa	rRNA	109078	110946
123157	AFFX-HUMRGE/M10098_M_at	25	16	33963345	33963369	25	1	SSU-rRNA_Hsa	rRNA	33962497	33964361	RP11-812E19.9	33647696	33647044	CTD-2144E22.5	34256507	34257278
123160	AFFX-HUMRGE/M10098_M_at	25	GL000220.1	110015	110039	25	1	SSU-rRNA_Hsa	rRNA	109078	110946
123164	AFFX-HUMRGE/M10098_M_at	25					2	SSU-rRNA_Hsa	rRNA
123154	AFFX-HUMRGE/M10098_M_at	25					2	SSU-rRNA_Hsa	rRNA
123156	AFFX-HUMRGE/M10098_M_at	25	16	33963338	33963362	25	1	SSU-rRNA_Hsa	rRNA	33962497	33964361	RP11-812E19.9	33647696	33647044	CTD-2144E22.5	34256507	34257278
123151	AFFX-HUMRGE/M10098_M_at	25	GL000220.1	109739	109763	25	1	SSU-rRNA_Hsa	rRNA	109078	110946
123153	AFFX-HUMRGE/M10098_M_at	25	GL000220.1	109892	109916	25	1	SSU-rRNA_Hsa	rRNA	109078	110946
123150	AFFX-HUMRGE/M10098_M_at	25					2	SSU-rRNA_Hsa	rRNA
123159	AFFX-HUMRGE/M10098_M_at	25					2	SSU-rRNA_Hsa	rRNA
123158	AFFX-HUMRGE/M10098_M_at	25					2	SSU-rRNA_Hsa	rRNA
123152	AFFX-HUMRGE/M10098_M_at	25	GL000220.1	109835	109859	25	1	SSU-rRNA_Hsa	rRNA	109078	110946
123143	AFFX-HUMRGE/M10098_5_at	25	21	9827390	9827414	25	1	SSU-rRNA_Hsa	rRNA	9827005	9827581				TPTE	11029719	10906201
123142	AFFX-HUMRGE/M10098_5_at	25	21	9827372	9827396	25	1	SSU-rRNA_Hsa	rRNA	9827005	9827581				TPTE	11029719	10906201
123147	AFFX-HUMRGE/M10098_M_at	25					2	SSU-rRNA_Hsa	rRNA
123140	AFFX-HUMRGE/M10098_5_at	25					2	SSU-rRNA_Hsa	rRNA
123141	AFFX-HUMRGE/M10098_5_at	25					2	SSU-rRNA_Hsa	rRNA
123144	AFFX-HUMRGE/M10098_5_at	25	21	9827453	9827477	25	1	SSU-rRNA_Hsa	rRNA	9827005	9827581				TPTE	11029719	10906201
123148	AFFX-HUMRGE/M10098_M_at	25					2	SSU-rRNA_Hsa	rRNA
123145	AFFX-HUMRGE/M10098_5_at	25	21	9827474	9827498	25	1	SSU-rRNA_Hsa	rRNA	9827005	9827581				TPTE	11029719	10906201
123146	AFFX-HUMRGE/M10098_M_at	25					2	SSU-rRNA_Hsa	rRNA
123149	AFFX-HUMRGE/M10098_M_at	25	16	33963121	33963145	25	1	SSU-rRNA_Hsa	rRNA	33962497	33964361	RP11-812E19.9	33647696	33647044	CTD-2144E22.5	34256507	34257278
120948	U29607_at	25					2	L1PA3	LINE/L1
120942	U29607_at	25					2	L1P2	LINE/L1
120946	U29607_at	25					2	L1PA4	LINE/L1
120943	U29607_at	25	10	96654883	96654907	25	1	L1PA4	LINE/L1	96652111	96655171	CYP2C19	96447911	96613017	CYP2C9	96698415	96749147
120947	U29607_at	25	2	187180311	187180335	25	1	L1PA4	LINE/L1	187177803	187183677	FSIP2	186603355	186698017	ZC3H15	187350883	187374090
120945	U29607_at	25					2	L1PA4	LINE/L1
120949	U29607_at	25					2	L1P2	LINE/L1
120959	U29607_at	25					2	L1PA5	LINE/L1
120958	U29607_at	25					2	L1PA5	LINE/L1
120944	U29607_at	25	2	187180293	187180317	25	1	L1PA4	LINE/L1	187177803	187183677	FSIP2	186603355	186698017	ZC3H15	187350883	187374090
120950	U29607_at	25					2	L1PA6	LINE/L1
120953	U29607_at	25					2	L1P2	LINE/L1
120951	U29607_at	25					2	L1PA6	LINE/L1
120952	U29607_at	25					2	L1PA7	LINE/L1
120954	U29607_at	25					2	L1P2	LINE/L1
120956	U29607_at	25					2	L1PA2	LINE/L1
120955	U29607_at	25					2	L1P2	LINE/L1
120957	U29607_at	25					2	L1PA2	LINE/L1
120961	U29607_at	25					2	L1P2	LINE/L1
120960	U29607_at	25					2	L1PA5	LINE/L1
137963	U52830_at	25	5	10201882	10201858	25	1	LTR50	LTR/ERVL	10201905	10201292	TAS2R1	9630463	9629109	FAM173B	10250009	10226442
137962	U52830_at	25	5	10201888	10201864	25	1	LTR50	LTR/ERVL	10201905	10201292	TAS2R1	9630463	9629109	FAM173B	10250009	10226442
137966	U52830_at	25	5	10201846	10201822	25	1	LTR50	LTR/ERVL	10201905	10201292	TAS2R1	9630463	9629109	FAM173B	10250009	10226442
137961	U52830_at	25	5	10201894	10201870	25	1	LTR50	LTR/ERVL	10201905	10201292	TAS2R1	9630463	9629109	FAM173B	10250009	10226442
137965	U52830_at	25	5	10201852	10201828	25	1	LTR50	LTR/ERVL	10201905	10201292	TAS2R1	9630463	9629109	FAM173B	10250009	10226442
137968	U52830_at	25	5	10201834	10201810	25	1	LTR50	LTR/ERVL	10201905	10201292	TAS2R1	9630463	9629109	FAM173B	10250009	10226442
137964	U52830_at	25	5	10201858	10201834	25	1	LTR50	LTR/ERVL	10201905	10201292	TAS2R1	9630463	9629109	FAM173B	10250009	10226442
137967	U52830_at	25	5	10201840	10201816	25	1	LTR50	LTR/ERVL	10201905	10201292	TAS2R1	9630463	9629109	FAM173B	10250009	10226442
137969	U52830_at	25	5	10201828	10201804	25	1	LTR50	LTR/ERVL	10201905	10201292	TAS2R1	9630463	9629109	FAM173B	10250009	10226442
137977	U52830_at	25	5	10201702	10201678	25	1	LTR50	LTR/ERVL	10201905	10201292	TAS2R1	9630463	9629109	FAM173B	10250009	10226442
137976	U52830_at	25	5	10201708	10201684	25	1	LTR50	LTR/ERVL	10201905	10201292	TAS2R1	9630463	9629109	FAM173B	10250009	10226442
137973	U52830_at	25	5	10201732	10201708	24	1	LTR50	LTR/ERVL	10201905	10201292	TAS2R1	9630463	9629109	FAM173B	10250009	10226442
137975	U52830_at	25	5	10201714	10201690	25	1	LTR50	LTR/ERVL	10201905	10201292	TAS2R1	9630463	9629109	FAM173B	10250009	10226442
137974	U52830_at	25	5	10201726	10201702	24	1	LTR50	LTR/ERVL	10201905	10201292	TAS2R1	9630463	9629109	FAM173B	10250009	10226442
137970	U52830_at	25	5	10201822	10201798	25	1	LTR50	LTR/ERVL	10201905	10201292	TAS2R1	9630463	9629109	FAM173B	10250009	10226442
137971	U52830_at	25	5	10201816	10201792	25	1	LTR50	LTR/ERVL	10201905	10201292	TAS2R1	9630463	9629109	FAM173B	10250009	10226442
137972	U52830_at	25	5	10201762	10201738	25	1	LTR50	LTR/ERVL	10201905	10201292	TAS2R1	9630463	9629109	FAM173B	10250009	10226442
154204	U79295_at	25	13	46871121	46871097	25	1	MIRb	SINE/MIR	46871184	46871049	LRRC63	46786083	46851501	KIAA0226L	47012325	46916139
154206	U79295_at	25	13	46871079	46871055	25	1	MIRb	SINE/MIR	46871184	46871049	LRRC63	46786083	46851501	KIAA0226L	47012325	46916139
154203	U79295_at	25	13	46871133	46871109	25	1	MIRb	SINE/MIR	46871184	46871049	LRRC63	46786083	46851501	KIAA0226L	47012325	46916139
154205	U79295_at	25	13	46871085	46871061	25	1	MIRb	SINE/MIR	46871184	46871049	LRRC63	46786083	46851501	KIAA0226L	47012325	46916139
154202	U79295_at	25	13	46871139	46871115	25	1	MIRb	SINE/MIR	46871184	46871049	LRRC63	46786083	46851501	KIAA0226L	47012325	46916139
154201	U79295_at	25	13	46871145	46871121	25	1	MIRb	SINE/MIR	46871184	46871049	LRRC63	46786083	46851501	KIAA0226L	47012325	46916139
154208	U79295_at	25	13	46870959	46870935	25	1	MLT1D	LTR/ERVL-MaLR	46871004	46870544	LRRC63	46786083	46851501	KIAA0226L	47012325	46916139
154200	U79295_at	25	13	46871151	46871127	25	1	MIRb	SINE/MIR	46871184	46871049	LRRC63	46786083	46851501	KIAA0226L	47012325	46916139
154209	U79295_at	25	13	46870941	46870917	25	1	MLT1D	LTR/ERVL-MaLR	46871004	46870544	LRRC63	46786083	46851501	KIAA0226L	47012325	46916139
154215	U79295_at	25	13	46870755	46870731	25	1	MLT1D	LTR/ERVL-MaLR	46871004	46870544	LRRC63	46786083	46851501	KIAA0226L	47012325	46916139
154217	U79295_at	25	13	46870671	46870647	25	1	MLT1D	LTR/ERVL-MaLR	46871004	46870544	LRRC63	46786083	46851501	KIAA0226L	47012325	46916139
154214	U79295_at	25	13	46870761	46870737	25	1	MLT1D	LTR/ERVL-MaLR	46871004	46870544	LRRC63	46786083	46851501	KIAA0226L	47012325	46916139
154211	U79295_at	25	13	46870863	46870839	25	1	MLT1D	LTR/ERVL-MaLR	46871004	46870544	LRRC63	46786083	46851501	KIAA0226L	47012325	46916139
154212	U79295_at	25	13	46870839	46870815	25	1	MLT1D	LTR/ERVL-MaLR	46871004	46870544	LRRC63	46786083	46851501	KIAA0226L	47012325	46916139
154213	U79295_at	25	13	46870833	46870809	25	1	MLT1D	LTR/ERVL-MaLR	46871004	46870544	LRRC63	46786083	46851501	KIAA0226L	47012325	46916139
154210	U79295_at	25	13	46870935	46870911	25	1	MLT1D	LTR/ERVL-MaLR	46871004	46870544	LRRC63	46786083	46851501	KIAA0226L	47012325	46916139
154218	U79295_at	25					2	MLT1D	LTR/ERVL-MaLR
154216	U79295_at	25	13	46870725	46870701	25	1	MLT1D	LTR/ERVL-MaLR	46871004	46870544	LRRC63	46786083	46851501	KIAA0226L	47012325	46916139
154199	U79295_at	25	13	46871163	46871139	25	1	MIRb	SINE/MIR	46871184	46871049	LRRC63	46786083	46851501	KIAA0226L	47012325	46916139
160358	U90550_at	25	6	26394905	26394929	25	1	MLT2B3	LTR/ERVL	26394508	26395085	BTN2A2	26383324	26395102	BTN3A1	26402465	26415444
160359	U90550_at	25	6	26394917	26394941	25	1	MLT2B3	LTR/ERVL	26394508	26395085	BTN2A2	26383324	26395102	BTN3A1	26402465	26415444
160360	U90550_at	25					2	MLT2B3	LTR/ERVL
160363	U90550_at	25	6	26394947	26394971	25	1	MLT2B3	LTR/ERVL	26394508	26395085	BTN2A2	26383324	26395102	BTN3A1	26402465	26415444
160365	U90550_at	25	6	26394995	26395019	25	1	MLT2B3	LTR/ERVL	26394508	26395085	BTN2A2	26383324	26395102	BTN3A1	26402465	26415444
160364	U90550_at	25	6	26394983	26395007	25	1	MLT2B3	LTR/ERVL	26394508	26395085	BTN2A2	26383324	26395102	BTN3A1	26402465	26415444
160362	U90550_at	25					2	MLT2B4	LTR/ERVL
160366	U90550_at	25					2	MLT2B3	LTR/ERVL
160361	U90550_at	25	3	3266029	3266053	25	1	MLT2B1	LTR/ERVL	3265629	3266100	CRBN	3221394	3190676	SUMF1	4508965	3742498
160353	U90550_at	25					2	MLT2B3	LTR/ERVL
160352	U90550_at	25					2	MLT2B3	LTR/ERVL
160357	U90550_at	25					2	MLT2B3	LTR/ERVL
160356	U90550_at	25					2	MLT2B3	LTR/ERVL
160351	U90550_at	25	6	26394707	26394731	25	1	MLT2B3	LTR/ERVL	26394508	26395085	BTN2A2	26383324	26395102	BTN3A1	26402465	26415444
160350	U90550_at	25	6	26394695	26394719	25	1	MLT2B3	LTR/ERVL	26394508	26395085	BTN2A2	26383324	26395102	BTN3A1	26402465	26415444
160355	U90550_at	25					2	MLT2B3	LTR/ERVL
160354	U90550_at	25					2	MLT2B3	LTR/ERVL
160348	U90550_at	25					2	MLT2B3	LTR/ERVL
160349	U90550_at	25					2	MLT2B3	LTR/ERVL
160347	U90550_at	25					2	MLT2B3	LTR/ERVL
160568	U90910_at	25					2	MER4A1_	LTR/ERV1
160567	U90910_at	25					2	MER4A1	LTR/ERV1
160569	U90910_at	25	14	41898244	41898268	25	1	MER4A1	LTR/ERV1	41897854	41898322	FBXO33	39901704	39866873	LRFN5	42076773	42373752
160573	U90910_at	25					2	LTR8	LTR/ERV1
160579	U90910_at	25	4	8494984	8495008	25	1	LTR8	LTR/ERV1	8494780	8495344	TRMT44	8437867	8495258	GPR78	8560452	8621486
160572	U90910_at	25					2	LTR8	LTR/ERV1
160570	U90910_at	25					2	MER4A1	LTR/ERV1
160577	U90910_at	25	4	8494960	8494984	25	1	LTR8	LTR/ERV1	8494780	8495344	TRMT44	8437867	8495258	GPR78	8560452	8621486
160575	U90910_at	25	4	8494936	8494960	25	1	LTR8	LTR/ERV1	8494780	8495344	TRMT44	8437867	8495258	GPR78	8560452	8621486
160578	U90910_at	25	4	8494972	8494996	25	1	LTR8	LTR/ERV1	8494780	8495344	TRMT44	8437867	8495258	GPR78	8560452	8621486
160576	U90910_at	25	4	8494942	8494966	25	1	LTR8	LTR/ERV1	8494780	8495344	TRMT44	8437867	8495258	GPR78	8560452	8621486
160574	U90910_at	25					2	LTR8	LTR/ERV1
160586	U90910_at	25					2	LTR8	LTR/ERV1
160584	U90910_at	25					2	LTR8	LTR/ERV1
160582	U90910_at	25					2	LTR8	LTR/ERV1
160583	U90910_at	25					2	LTR8	LTR/ERV1
160585	U90910_at	25	4	8495182	8495206	25	1	LTR8	LTR/ERV1	8494780	8495344	TRMT44	8437867	8495258	GPR78	8560452	8621486
160581	U90910_at	25					2	LTR8	LTR/ERV1
160580	U90910_at	25					2	LTR8	LTR/ERV1
161626	U93091_at	25					2	L1MA10	LINE/L1
161625	U93091_at	25	9	120478708	120478732	25	1	L1MA10	LINE/L1	120478261	120479175	TLR4	120466610	120479149	DBC1	122131745	121915736
161633	U93091_at	25					2	L1MA10	LINE/L1
161629	U93091_at	25	9	120478912	120478936	25	1	L1MA10	LINE/L1	120478261	120479175	TLR4	120466610	120479149	DBC1	122131745	121915736
161627	U93091_at	25	9	120478756	120478780	25	1	L1MA10	LINE/L1	120478261	120479175	TLR4	120466610	120479149	DBC1	122131745	121915736
161628	U93091_at	25					2	L1MA10	LINE/L1
161630	U93091_at	25	9	120478918	120478942	25	1	L1MA10	LINE/L1	120478261	120479175	TLR4	120466610	120479149	DBC1	122131745	121915736
161638	U93091_at	25	9	120479014	120479038	25	1	L1MA10	LINE/L1	120478261	120479175	TLR4	120466610	120479149	DBC1	122131745	121915736
161631	U93091_at	25	9	120478924	120478948	25	1	L1MA10	LINE/L1	120478261	120479175	TLR4	120466610	120479149	DBC1	122131745	121915736
161639	U93091_at	25					2	L1MA10	LINE/L1
161632	U93091_at	25					2	L1MA10	LINE/L1
161637	U93091_at	25	9	120479008	120479032	25	1	L1MA10	LINE/L1	120478261	120479175	TLR4	120466610	120479149	DBC1	122131745	121915736
161634	U93091_at	25	9	120478984	120479008	25	1	L1MA10	LINE/L1	120478261	120479175	TLR4	120466610	120479149	DBC1	122131745	121915736
161641	U93091_at	25					2	L1MA10	LINE/L1
161642	U93091_at	25	9	120479092	120479116	25	1	L1MA10	LINE/L1	120478261	120479175	TLR4	120466610	120479149	DBC1	122131745	121915736
161640	U93091_at	25					2	L1MA10	LINE/L1
161636	U93091_at	25	9	120479002	120479026	25	1	L1MA10	LINE/L1	120478261	120479175	TLR4	120466610	120479149	DBC1	122131745	121915736
161643	U93091_at	25	10	109153333	109153357	25	1	L1MA10	LINE/L1	109153276	109153403	SORCS1	108924292	108333421	XPNPEP1	111683311	111624524
161635	U93091_at	25	9	120478996	120479020	25	1	L1MA10	LINE/L1	120478261	120479175	TLR4	120466610	120479149	DBC1	122131745	121915736
161644	U93091_at	25					2	L1MA10	LINE/L1
193616	X89211_at	25					2	HERVL-int	LTR/ERVL
193617	X89211_at	25					2	HERVL-int	LTR/ERVL
193615	X89211_at	25					2	HERVL-int	LTR/ERVL
193619	X89211_at	25					2	HERVL-int	LTR/ERVL
193618	X89211_at	25	16	60885966	60885990	25	1	HERVL-int	LTR/ERVL	60881418	60887085	RP11-105C20.2	59788752	59743897	CDH8	62070939	61681146
193633	X89211_at	25					2	HERVL-int	LTR/ERVL
193630	X89211_at	25	16	60886239	60886264	25	1	HERVL-int	LTR/ERVL	60881418	60887085	RP11-105C20.2	59788752	59743897	CDH8	62070939	61681146
193634	X89211_at	25					2	HERVL-int	LTR/ERVL
193624	X89211_at	25					2	HERVL-int	LTR/ERVL
193627	X89211_at	25	2	147537559	147537583	25	1	HERVL-int	LTR/ERVL	147532776	147538379	ZEB2	145282147	145145568	ACVR2A	148602086	148688393
193625	X89211_at	25	16	60886116	60886140	25	1	HERVL-int	LTR/ERVL	60881418	60887085	RP11-105C20.2	59788752	59743897	CDH8	62070939	61681146
193621	X89211_at	25					2	HERVL-int	LTR/ERVL
193626	X89211_at	25	16	60886122	60886146	25	1	HERVL-int	LTR/ERVL	60881418	60887085	RP11-105C20.2	59788752	59743897	CDH8	62070939	61681146
193623	X89211_at	25					2	HERVL-int	LTR/ERVL
193620	X89211_at	25					2	HERVL-int	LTR/ERVL
193622	X89211_at	25					2	HERVL-int	LTR/ERVL
193629	X89211_at	25	16	60886233	60886258	25	1	HERVL-int	LTR/ERVL	60881418	60887085	RP11-105C20.2	59788752	59743897	CDH8	62070939	61681146
193628	X89211_at	25					2	HERVL-int	LTR/ERVL
237541	M74509_s_at	25					2	LTR2C	LTR/ERV1
237542	M74509_s_at	25					2	LTR2C	LTR/ERV1
237540	M74509_s_at	25					2	LTR2C	LTR/ERV1
237538	M74509_s_at	25					2	LTR2C	LTR/ERV1
237532	M74509_s_at	25					2	HERVE-int	LTR/ERV1
237537	M74509_s_at	25					2	LTR2C	LTR/ERV1
237536	M74509_s_at	25					2	LTR2C	LTR/ERV1
237533	M74509_s_at	25	19	20930209	20930185	25	1	HERVE-int	LTR/ERV1	20937943	20930125	ZNF626	20844402	20802867	ZNF66	20959110	20991922
237539	M74509_s_at	25					2	LTR2C	LTR/ERV1
237530	M74509_s_at	25	19	20930242	20930218	25	1	HERVE-int	LTR/ERV1	20937943	20930125	ZNF626	20844402	20802867	ZNF66	20959110	20991922
237534	M74509_s_at	25					2	HERVE-int	LTR/ERV1
237531	M74509_s_at	25	19	20930226	20930202	25	1	HERVE-int	LTR/ERV1	20937943	20930125	ZNF626	20844402	20802867	ZNF66	20959110	20991922
237535	M74509_s_at	25					2	LTR2C	LTR/ERV1
237523	M74509_s_at	25					2	HERVE-int	LTR/ERV1
237529	M74509_s_at	25	19	20930252	20930228	25	1	HERVE-int	LTR/ERV1	20937943	20930125	ZNF626	20844402	20802867	ZNF66	20959110	20991922
237527	M74509_s_at	25	19	20930294	20930270	25	1	HERVE-int	LTR/ERV1	20937943	20930125	ZNF626	20844402	20802867	ZNF66	20959110	20991922
237525	M74509_s_at	25					2	HERVE-int	LTR/ERV1
237524	M74509_s_at	25					2	HERVE-int	LTR/ERV1
237528	M74509_s_at	25					2	HERVE-int	LTR/ERV1
237526	M74509_s_at	25					2	HERVE-int	LTR/ERV1
256968	X15673_s_at	25					2	HERV9NC-int	LTR/ERV1
256969	X15673_s_at	25	11	67393652	67393676	25	1	HERV9NC-int	LTR/ERV1	67393169	67393753	NDUFV1	67374323	67380006	NUDT8	67397401	67395409
256967	X15673_s_at	25					2	HERV9NC-int	LTR/ERV1
256982	X15673_s_at	25					2	LTR12E	LTR/ERV1
256981	X15673_s_at	25					2	LTR12E	LTR/ERV1
256983	X15673_s_at	25					2	LTR12C	LTR/ERV1
256986	X15673_s_at	25					2	LTR12E	LTR/ERV1
256984	X15673_s_at	25					2	LTR12C	LTR/ERV1
256980	X15673_s_at	25					2	LTR12C	LTR/ERV1
256985	X15673_s_at	25	11	67394109	67394133	25	1	LTR12C	LTR/ERV1	67393848	67394518	NDUFV1	67374323	67380006	NUDT8	67397401	67395409
256975	X15673_s_at	25					2	LTR12E	LTR/ERV1
256976	X15673_s_at	25	11	67393850	67393874	25	1	LTR12C	LTR/ERV1	67393848	67394518	NDUFV1	67374323	67380006	NUDT8	67397401	67395409
256977	X15673_s_at	25	11	67393862	67393886	25	1	LTR12C	LTR/ERV1	67393848	67394518	NDUFV1	67374323	67380006	NUDT8	67397401	67395409
256971	X15673_s_at	25					2	HERV9NC-int	LTR/ERV1
256973	X15673_s_at	25					2	HERV9NC-int	LTR/ERV1
256979	X15673_s_at	25					2	LTR12C	LTR/ERV1
256974	X15673_s_at	25					2	LTR12E	LTR/ERV1
256970	X15673_s_at	25					2	HERV9N-int	LTR/ERV1
256972	X15673_s_at	25					2	HERV9-int	LTR/ERV1
256978	X15673_s_at	25					2	LTR12C	LTR/ERV1
270809	S77582_at	25	17	41406577	41406553	25	1	HERVK13-int	LTR/ERVK	41409015	41402502	TMEM106A	41363854	41372061	ARL4D	41476327	41478505
270806	S77582_at	25	17	41406592	41406568	25	1	HERVK13-int	LTR/ERVK	41409015	41402502	TMEM106A	41363854	41372061	ARL4D	41476327	41478505
270804	S77582_at	25	17	41406617	41406593	25	1	HERVK13-int	LTR/ERVK	41409015	41402502	TMEM106A	41363854	41372061	ARL4D	41476327	41478505
270805	S77582_at	25	17	41406616	41406592	25	1	HERVK13-int	LTR/ERVK	41409015	41402502	TMEM106A	41363854	41372061	ARL4D	41476327	41478505
270808	S77582_at	25	17	41406589	41406565	25	1	HERVK13-int	LTR/ERVK	41409015	41402502	TMEM106A	41363854	41372061	ARL4D	41476327	41478505
270803	S77582_at	25	17	41406618	41406594	25	1	HERVK13-int	LTR/ERVK	41409015	41402502	TMEM106A	41363854	41372061	ARL4D	41476327	41478505
270800	S77582_at	25	17	41406621	41406597	25	1	HERVK13-int	LTR/ERVK	41409015	41402502	TMEM106A	41363854	41372061	ARL4D	41476327	41478505
270801	S77582_at	25	17	41406620	41406596	25	1	HERVK13-int	LTR/ERVK	41409015	41402502	TMEM106A	41363854	41372061	ARL4D	41476327	41478505
270810	S77582_at	25	17	41406576	41406552	25	1	HERVK13-int	LTR/ERVK	41409015	41402502	TMEM106A	41363854	41372061	ARL4D	41476327	41478505
270802	S77582_at	25	17	41406619	41406595	25	1	HERVK13-int	LTR/ERVK	41409015	41402502	TMEM106A	41363854	41372061	ARL4D	41476327	41478505
270807	S77582_at	25	17	41406590	41406566	25	1	HERVK13-int	LTR/ERVK	41409015	41402502	TMEM106A	41363854	41372061	ARL4D	41476327	41478505
270797	S77582_at	25	17	41406624	41406600	25	1	HERVK13-int	LTR/ERVK	41409015	41402502	TMEM106A	41363854	41372061	ARL4D	41476327	41478505
270798	S77582_at	25	17	41406623	41406599	25	1	HERVK13-int	LTR/ERVK	41409015	41402502	TMEM106A	41363854	41372061	ARL4D	41476327	41478505
270796	S77582_at	25	17	41406625	41406601	25	1	HERVK13-int	LTR/ERVK	41409015	41402502	TMEM106A	41363854	41372061	ARL4D	41476327	41478505
270795	S77582_at	25	17	41406626	41406602	25	1	HERVK13-int	LTR/ERVK	41409015	41402502	TMEM106A	41363854	41372061	ARL4D	41476327	41478505
270794	S77582_at	25	17	41406627	41406603	25	1	HERVK13-int	LTR/ERVK	41409015	41402502	TMEM106A	41363854	41372061	ARL4D	41476327	41478505
270799	S77582_at	25	17	41406622	41406598	25	1	HERVK13-int	LTR/ERVK	41409015	41402502	TMEM106A	41363854	41372061	ARL4D	41476327	41478505
270793	S77582_at	25	17	41406628	41406604	25	1	HERVK13-int	LTR/ERVK	41409015	41402502	TMEM106A	41363854	41372061	ARL4D	41476327	41478505
270792	S77582_at	25	17	41406629	41406605	25	1	HERVK13-int	LTR/ERVK	41409015	41402502	TMEM106A	41363854	41372061	ARL4D	41476327	41478505
281459	U88898_at	25	Y	23200592	23200568	25	1	HERVH-int	LTR/ERV1	23201907	23200101	RPS4Y2	22918050	22942918	CYorf17	23548246	23544840
281458	U88898_at	25	Y	23200594	23200570	25	1	HERVH-int	LTR/ERV1	23201907	23200101	RPS4Y2	22918050	22942918	CYorf17	23548246	23544840
281477	U88898_r_at	25	Y	23200545	23200521	25	1	HERVH-int	LTR/ERV1	23201907	23200101	RPS4Y2	22918050	22942918	CYorf17	23548246	23544840
281455	U88898_at	25	Y	23200597	23200573	25	1	HERVH-int	LTR/ERV1	23201907	23200101	RPS4Y2	22918050	22942918	CYorf17	23548246	23544840
281470	U88898_r_at	25	Y	23200580	23200556	25	1	HERVH-int	LTR/ERV1	23201907	23200101	RPS4Y2	22918050	22942918	CYorf17	23548246	23544840
281457	U88898_at	25	Y	23200595	23200571	25	1	HERVH-int	LTR/ERV1	23201907	23200101	RPS4Y2	22918050	22942918	CYorf17	23548246	23544840
281475	U88898_r_at	25	Y	23200554	23200530	25	1	HERVH-int	LTR/ERV1	23201907	23200101	RPS4Y2	22918050	22942918	CYorf17	23548246	23544840
281476	U88898_r_at	25	Y	23200553	23200529	25	1	HERVH-int	LTR/ERV1	23201907	23200101	RPS4Y2	22918050	22942918	CYorf17	23548246	23544840
281456	U88898_at	25	Y	23200596	23200572	25	1	HERVH-int	LTR/ERV1	23201907	23200101	RPS4Y2	22918050	22942918	CYorf17	23548246	23544840
281461	U88898_at	25	Y	23200590	23200566	25	1	HERVH-int	LTR/ERV1	23201907	23200101	RPS4Y2	22918050	22942918	CYorf17	23548246	23544840
281472	U88898_r_at	25	Y	23200558	23200534	25	1	HERVH-int	LTR/ERV1	23201907	23200101	RPS4Y2	22918050	22942918	CYorf17	23548246	23544840
281473	U88898_r_at	25	Y	23200557	23200533	25	1	HERVH-int	LTR/ERV1	23201907	23200101	RPS4Y2	22918050	22942918	CYorf17	23548246	23544840
281471	U88898_r_at	25	Y	23200559	23200535	25	1	HERVH-int	LTR/ERV1	23201907	23200101	RPS4Y2	22918050	22942918	CYorf17	23548246	23544840
281469	U88898_r_at	25	Y	23200581	23200557	25	1	HERVH-int	LTR/ERV1	23201907	23200101	RPS4Y2	22918050	22942918	CYorf17	23548246	23544840
281465	U88898_at	25	Y	23200402	23200378	25	1	HERVH-int	LTR/ERV1	23201907	23200101	RPS4Y2	22918050	22942918	CYorf17	23548246	23544840
281464	U88898_at	25	Y	23200510	23200486	25	1	HERVH-int	LTR/ERV1	23201907	23200101	RPS4Y2	22918050	22942918	CYorf17	23548246	23544840
281466	U88898_at	25	Y	23200401	23200377	25	1	HERVH-int	LTR/ERV1	23201907	23200101	RPS4Y2	22918050	22942918	CYorf17	23548246	23544840
281460	U88898_at	25	Y	23200591	23200567	25	1	HERVH-int	LTR/ERV1	23201907	23200101	RPS4Y2	22918050	22942918	CYorf17	23548246	23544840
281462	U88898_at	25	Y	23200534	23200510	25	1	HERVH-int	LTR/ERV1	23201907	23200101	RPS4Y2	22918050	22942918	CYorf17	23548246	23544840
281463	U88898_at	25	Y	23200511	23200487	25	1	HERVH-int	LTR/ERV1	23201907	23200101	RPS4Y2	22918050	22942918	CYorf17	23548246	23544840
281474	U88898_r_at	25	Y	23200555	23200531	25	1	HERVH-int	LTR/ERV1	23201907	23200101	RPS4Y2	22918050	22942918	CYorf17	23548246	23544840
281467	U88898_r_at	25	Y	23200589	23200565	25	1	HERVH-int	LTR/ERV1	23201907	23200101	RPS4Y2	22918050	22942918	CYorf17	23548246	23544840
281468	U88898_r_at	25	Y	23200584	23200560	25	1	HERVH-int	LTR/ERV1	23201907	23200101	RPS4Y2	22918050	22942918	CYorf17	23548246	23544840
284840	U88902_cds1_f_at	25					2	HERVH-int	LTR/ERV1
284841	U88902_cds1_f_at	25					2	HERVH-int	LTR/ERV1
284842	U88902_cds1_f_at	25					2	HERVH-int	LTR/ERV1
284843	U88902_cds1_f_at	25					2	HERVH-int	LTR/ERV1
284844	U88902_cds1_f_at	25					2	HERVH-int	LTR/ERV1
284846	U88902_cds1_f_at	25					2	HERVH-int	LTR/ERV1
284845	U88902_cds1_f_at	25					2	HERVH-int	LTR/ERV1
284849	U88902_cds1_f_at	25					2	HERVH-int	LTR/ERV1
284850	U88902_cds1_f_at	25					2	HERVH-int	LTR/ERV1
284848	U88902_cds1_f_at	25					2	HERVH-int	LTR/ERV1
284847	U88902_cds1_f_at	25					2	HERVH-int	LTR/ERV1
284851	U88902_cds1_f_at	25					2	HERVH-int	LTR/ERV1
284838	U88902_cds1_f_at	25					2	HERVH-int	LTR/ERV1
284839	U88902_cds1_f_at	25					2	HERVH-int	LTR/ERV1
284837	U88902_cds1_f_at	25					2	HERVH-int	LTR/ERV1
284864	U88902_cds1_f_at	25					2	HERVH-int	LTR/ERV1
284866	U88902_cds1_f_at	25					2	HERVH-int	LTR/ERV1
284865	U88902_cds1_f_at	25	2	166566621	166566597	25	1	HERVH-int	LTR/ERV1	166572225	166564543	CSRNP3	166326157	166545917	GALNT3	166651192	166604101
284862	U88902_cds1_f_at	25					2	HERVH-int	LTR/ERV1
284863	U88902_cds1_f_at	25					2	HERVH-int	LTR/ERV1
284861	U88902_cds1_f_at	25					2	HERVH-int	LTR/ERV1
284867	U88902_cds1_f_at	25					2	HERVH-int	LTR/ERV1
284860	U88902_cds1_f_at	25					2	HERVH-int	LTR/ERV1
284875	U88902_cds1_f_at	25					2	HERVH-int	LTR/ERV1
284869	U88902_cds1_f_at	25					2	HERVH-int	LTR/ERV1
284868	U88902_cds1_f_at	25					2	HERVH-int	LTR/ERV1
284874	U88902_cds1_f_at	25					2	HERVH-int	LTR/ERV1
284871	U88902_cds1_f_at	25					2	HERVH-int	LTR/ERV1
284870	U88902_cds1_f_at	25					2	HERVH-int	LTR/ERV1
284872	U88902_cds1_f_at	25					2	HERVH-int	LTR/ERV1
284876	U88902_cds1_f_at	25					2	HERVH-int	LTR/ERV1
284873	U88902_cds1_f_at	25					2	HERVH-int	LTR/ERV1
284858	U88902_cds1_f_at	25					2	HERVH-int	LTR/ERV1
284856	U88902_cds1_f_at	25					2	HERVH-int	LTR/ERV1
284859	U88902_cds1_f_at	25					2	HERVH-int	LTR/ERV1
284855	U88902_cds1_f_at	25					2	HERVH-int	LTR/ERV1
284853	U88902_cds1_f_at	25					2	HERVH-int	LTR/ERV1
284852	U88902_cds1_f_at	25					2	HERVH-int	LTR/ERV1
284857	U88902_cds1_f_at	25					2	HERVH-int	LTR/ERV1
284854	U88902_cds1_f_at	25	2	166566789	166566765	25	1	HERVH-int	LTR/ERV1	166572225	166564543	CSRNP3	166326157	166545917	GALNT3	166651192	166604101
