# Supplementary material for: Microarray analysis reveals global modulation of endogenous retroelement transcription by microbes
Source: Retrovirology. 2014 Jul 25;11:59. doi: 10.1186/1742-4690-11-59 (PMC4222864; doi:10.1186/1742-4690-11-59)
Supplement: Supplementary file 3 — Additional file 3: Archive of human annotation files. Probe annotation files (csv format), as defined in the Methods, for the following Affymetrix platforms: hg_u95a, hg_u95a_v2, hg_u95b, hg_u95c, hg_u95e, hu6800, hg_u133a, hg_u133a_v2, hg_u133b, hg_u133_plus_v2, hg_u219, hg_focus, hugene_1_0_st, and hugene_2_0_st. Shortened platform names correspond to identifiers used within the ‘oligo’ Bioconductor R package. Column identifiers are pid – probe id, probeset – Affymetrix probeset, plen – probe length, sid – target chromosome, sstart – start position of probe on sid, send – end position of probe on sid, nident – identity within the region sstart to send, numhits – number of hits recorded by BLASTn, repeat – RepBase-defined repeat, repclass – RepBase-defined repeat class, rstart – start position of repetitive element, rend – end position of repetitive element, 5id – symbol of nearest 5′ protein coding gene, 5start – start position of 5id, 5stop – end position of 5id, 3id – symbol of nearest 3′ protein coding gene, 3start – start position of 3id, 3stop – end position of 3id. (ZIP 3 MB) [file 12977_2014_3913_MOESM3_ESM.zip › human/affy_hugene_1_0_st.csv]

pid	probeset	plen	sid	sstart	send	nident	numhits	repeat	repclass	rstart	rend	5id	5start	5stop	3id	3start	3stop
997918	7919596	25					2	U1	snRNA
780244	7919596	25					2	U1	snRNA
287478	7919596	25					2	U1	snRNA
243180	7919596	25					2	U1	snRNA
150365	7919596	25					2	U1	snRNA
953288	7919596	25					2	U1	snRNA
519120	7919596	25					2	U1	snRNA
68974	7919596	25					2	U1	snRNA
181301	7919578	25					2	tRNA-Glu-GAA	tRNA
765710	7919596	25					2	U1	snRNA
338193	7919596	25					2	U1	snRNA
73924	7919596	25					2	U1	snRNA
646171	7919596	25					2	U1	snRNA
828871	7919596	25					2	U1	snRNA
178361	7955168	25					2	U6	snRNA
393991	7955168	25					2	U6	snRNA
801943	7898675	25	1	21740761	21740737	25	1	tRNA-Gln-CAG	tRNA	21740714	21740785	ECE1	21671997	21543740	NBPF3	21766621	21811498
283086	7898675	25					2	tRNA-Gln-CAG	tRNA
157026	7898675	25	1	21740773	21740749	25	1	tRNA-Gln-CAG	tRNA	21740714	21740785	ECE1	21671997	21543740	NBPF3	21766621	21811498
977251	7898675	25	1	21740739	21740715	25	1	tRNA-Gln-CAG	tRNA	21740714	21740785	ECE1	21671997	21543740	NBPF3	21766621	21811498
383263	7898675	25	1	21740779	21740755	25	1	tRNA-Gln-CAG	tRNA	21740714	21740785	ECE1	21671997	21543740	NBPF3	21766621	21811498
834785	7898675	25					2	tRNA-Gln-CAG	tRNA
72786	7898675	25	1	21740768	21740744	25	1	tRNA-Gln-CAG	tRNA	21740714	21740785	ECE1	21671997	21543740	NBPF3	21766621	21811498
638349	7898675	25					2	tRNA-Gln-CAG	tRNA
564691	7898675	25	1	21740771	21740747	25	1	tRNA-Gln-CAG	tRNA	21740714	21740785	ECE1	21671997	21543740	NBPF3	21766621	21811498
72274	7898675	25	1	21740772	21740748	25	1	tRNA-Gln-CAG	tRNA	21740714	21740785	ECE1	21671997	21543740	NBPF3	21766621	21811498
222022	7898675	25	1	21740756	21740732	25	1	tRNA-Gln-CAG	tRNA	21740714	21740785	ECE1	21671997	21543740	NBPF3	21766621	21811498
150907	7898675	25					2	tRNA-Gln-CAG	tRNA
95495	7898675	25	1	21740776	21740752	25	1	tRNA-Gln-CAG	tRNA	21740714	21740785	ECE1	21671997	21543740	NBPF3	21766621	21811498
854830	7898675	25	1	21740764	21740740	25	1	tRNA-Gln-CAG	tRNA	21740714	21740785	ECE1	21671997	21543740	NBPF3	21766621	21811498
939022	7898675	25	1	21740770	21740746	25	1	tRNA-Gln-CAG	tRNA	21740714	21740785	ECE1	21671997	21543740	NBPF3	21766621	21811498
40905	7898675	25	1	21740775	21740751	25	1	tRNA-Gln-CAG	tRNA	21740714	21740785	ECE1	21671997	21543740	NBPF3	21766621	21811498
410667	7898675	25	1	21740767	21740743	25	1	tRNA-Gln-CAG	tRNA	21740714	21740785	ECE1	21671997	21543740	NBPF3	21766621	21811498
476405	7898675	25					2	tRNA-Gln-CAG	tRNA
420577	7898675	25					2	tRNA-Gln-CAG	tRNA
43525	7898675	25	1	21740758	21740734	25	1	tRNA-Gln-CAG	tRNA	21740714	21740785	ECE1	21671997	21543740	NBPF3	21766621	21811498
34974	7898675	25	1	21740769	21740745	25	1	tRNA-Gln-CAG	tRNA	21740714	21740785	ECE1	21671997	21543740	NBPF3	21766621	21811498
627501	7898675	25					2	tRNA-Gln-CAG	tRNA
711761	7898675	25	1	21740754	21740730	25	1	tRNA-Gln-CAG	tRNA	21740714	21740785	ECE1	21671997	21543740	NBPF3	21766621	21811498
635386	7898675	25	1	21740738	21740714	25	1	tRNA-Gln-CAG	tRNA	21740714	21740785	ECE1	21671997	21543740	NBPF3	21766621	21811498
111836	7898675	25	1	21740774	21740750	25	1	tRNA-Gln-CAG	tRNA	21740714	21740785	ECE1	21671997	21543740	NBPF3	21766621	21811498
1069723	7897801	25	1	11968323	11968299	25	1	U5	snRNA	11968209	11968328	NPPB	11918988	11917521	KIAA2013	11986485	11979648
9935	7897801	25	1	11968296	11968272	25	1	U5	snRNA	11968209	11968328	NPPB	11918988	11917521	KIAA2013	11986485	11979648
8229	7897801	25	1	11968303	11968279	25	1	U5	snRNA	11968209	11968328	NPPB	11918988	11917521	KIAA2013	11986485	11979648
368714	7897801	25	1	11968286	11968262	25	1	U5	snRNA	11968209	11968328	NPPB	11918988	11917521	KIAA2013	11986485	11979648
2904	7897801	25	1	11968298	11968274	25	1	U5	snRNA	11968209	11968328	NPPB	11918988	11917521	KIAA2013	11986485	11979648
802413	7897801	25	1	11968322	11968298	25	1	U5	snRNA	11968209	11968328	NPPB	11918988	11917521	KIAA2013	11986485	11979648
501956	7897801	25	1	11968326	11968302	25	1	U5	snRNA	11968209	11968328	NPPB	11918988	11917521	KIAA2013	11986485	11979648
501770	7897801	25	1	11968293	11968269	25	1	U5	snRNA	11968209	11968328	NPPB	11918988	11917521	KIAA2013	11986485	11979648
461582	7897801	25	1	11968328	11968304	25	1	U5	snRNA	11968209	11968328	NPPB	11918988	11917521	KIAA2013	11986485	11979648
474372	7897801	25	1	11968295	11968271	25	1	U5	snRNA	11968209	11968328	NPPB	11918988	11917521	KIAA2013	11986485	11979648
186769	7897801	25	1	11968324	11968300	25	1	U5	snRNA	11968209	11968328	NPPB	11918988	11917521	KIAA2013	11986485	11979648
483830	7897801	25	1	11968294	11968270	25	1	U5	snRNA	11968209	11968328	NPPB	11918988	11917521	KIAA2013	11986485	11979648
353642	7897801	25	1	11968305	11968281	25	1	U5	snRNA	11968209	11968328	NPPB	11918988	11917521	KIAA2013	11986485	11979648
527277	7897801	25	1	11968300	11968276	25	1	U5	snRNA	11968209	11968328	NPPB	11918988	11917521	KIAA2013	11986485	11979648
144668	7897801	25	1	11968292	11968268	25	1	U5	snRNA	11968209	11968328	NPPB	11918988	11917521	KIAA2013	11986485	11979648
868973	7897801	25	1	11968302	11968278	25	1	U5	snRNA	11968209	11968328	NPPB	11918988	11917521	KIAA2013	11986485	11979648
1044176	7897801	25	1	11968288	11968264	25	1	U5	snRNA	11968209	11968328	NPPB	11918988	11917521	KIAA2013	11986485	11979648
776434	7897801	25	1	11968327	11968303	25	1	U5	snRNA	11968209	11968328	NPPB	11918988	11917521	KIAA2013	11986485	11979648
1101073	7897801	25	1	11968299	11968275	25	1	U5	snRNA	11968209	11968328	NPPB	11918988	11917521	KIAA2013	11986485	11979648
228302	7897801	25	1	11968290	11968266	25	1	U5	snRNA	11968209	11968328	NPPB	11918988	11917521	KIAA2013	11986485	11979648
947158	7897801	25	1	11968325	11968301	25	1	U5	snRNA	11968209	11968328	NPPB	11918988	11917521	KIAA2013	11986485	11979648
580952	7897801	25	1	11968304	11968280	25	1	U5	snRNA	11968209	11968328	NPPB	11918988	11917521	KIAA2013	11986485	11979648
650107	7897801	25	1	11968287	11968263	25	1	U5	snRNA	11968209	11968328	NPPB	11918988	11917521	KIAA2013	11986485	11979648
669918	7898607	25	1	20297574	20297550	25	1	7SLRNA	srpRNA	20297463	20297762	PLA2G2E	20250110	20246502	PLA2G2A	20306932	20301925
423977	7898607	25	1	20297621	20297597	25	1	7SLRNA	srpRNA	20297463	20297762	PLA2G2E	20250110	20246502	PLA2G2A	20306932	20301925
251355	7898607	25	1	20297693	20297669	25	1	7SLRNA	srpRNA	20297463	20297762	PLA2G2E	20250110	20246502	PLA2G2A	20306932	20301925
908198	7898607	25	1	20297644	20297620	25	1	7SLRNA	srpRNA	20297463	20297762	PLA2G2E	20250110	20246502	PLA2G2A	20306932	20301925
342156	7898607	25	1	20297639	20297615	25	1	7SLRNA	srpRNA	20297463	20297762	PLA2G2E	20250110	20246502	PLA2G2A	20306932	20301925
654045	7898607	25	1	20297646	20297622	25	1	7SLRNA	srpRNA	20297463	20297762	PLA2G2E	20250110	20246502	PLA2G2A	20306932	20301925
985674	7898607	25	1	20297580	20297556	25	1	7SLRNA	srpRNA	20297463	20297762	PLA2G2E	20250110	20246502	PLA2G2A	20306932	20301925
354675	7898607	25	1	20297638	20297614	25	1	7SLRNA	srpRNA	20297463	20297762	PLA2G2E	20250110	20246502	PLA2G2A	20306932	20301925
672193	7898607	25	1	20297589	20297565	25	1	7SLRNA	srpRNA	20297463	20297762	PLA2G2E	20250110	20246502	PLA2G2A	20306932	20301925
814744	7898607	25	1	20297616	20297592	25	1	7SLRNA	srpRNA	20297463	20297762	PLA2G2E	20250110	20246502	PLA2G2A	20306932	20301925
895259	7898607	25	1	20297617	20297593	25	1	7SLRNA	srpRNA	20297463	20297762	PLA2G2E	20250110	20246502	PLA2G2A	20306932	20301925
373301	7898607	25	1	20297577	20297553	25	1	7SLRNA	srpRNA	20297463	20297762	PLA2G2E	20250110	20246502	PLA2G2A	20306932	20301925
625423	7898607	25	1	20297696	20297672	25	1	7SLRNA	srpRNA	20297463	20297762	PLA2G2E	20250110	20246502	PLA2G2A	20306932	20301925
677397	7898607	25	1	20297643	20297619	25	1	7SLRNA	srpRNA	20297463	20297762	PLA2G2E	20250110	20246502	PLA2G2A	20306932	20301925
1088648	7898607	25	1	20297575	20297551	25	1	7SLRNA	srpRNA	20297463	20297762	PLA2G2E	20250110	20246502	PLA2G2A	20306932	20301925
479713	7898607	25	1	20297620	20297596	25	1	7SLRNA	srpRNA	20297463	20297762	PLA2G2E	20250110	20246502	PLA2G2A	20306932	20301925
1039185	7898607	25	1	20297647	20297623	25	1	7SLRNA	srpRNA	20297463	20297762	PLA2G2E	20250110	20246502	PLA2G2A	20306932	20301925
4177	7898607	25	1	20297641	20297617	25	1	7SLRNA	srpRNA	20297463	20297762	PLA2G2E	20250110	20246502	PLA2G2A	20306932	20301925
747398	7898607	25	1	20297582	20297558	25	1	7SLRNA	srpRNA	20297463	20297762	PLA2G2E	20250110	20246502	PLA2G2A	20306932	20301925
946495	7898607	25	1	20297615	20297591	25	1	7SLRNA	srpRNA	20297463	20297762	PLA2G2E	20250110	20246502	PLA2G2A	20306932	20301925
250305	7898607	25	1	20297694	20297670	25	1	7SLRNA	srpRNA	20297463	20297762	PLA2G2E	20250110	20246502	PLA2G2A	20306932	20301925
196213	7898607	25	1	20297695	20297671	25	1	7SLRNA	srpRNA	20297463	20297762	PLA2G2E	20250110	20246502	PLA2G2A	20306932	20301925
498770	7898607	25	1	20297614	20297590	25	1	7SLRNA	srpRNA	20297463	20297762	PLA2G2E	20250110	20246502	PLA2G2A	20306932	20301925
45894	7898607	25	1	20297570	20297546	25	1	7SLRNA	srpRNA	20297463	20297762	PLA2G2E	20250110	20246502	PLA2G2A	20306932	20301925
647905	7898607	25	1	20297581	20297557	25	1	7SLRNA	srpRNA	20297463	20297762	PLA2G2E	20250110	20246502	PLA2G2A	20306932	20301925
637245	7898373	25	1	17052132	17052108	25	1	tRNA-Val-GTG	tRNA	17052061	17052133	AL137798.1	16999498	17000007	AL021920.2	17060956	17060447
286932	7898373	25	1	17052092	17052068	25	1	tRNA-Val-GTG	tRNA	17052061	17052133	AL137798.1	16999498	17000007	AL021920.2	17060956	17060447
824268	7898373	25	1	17052101	17052077	25	1	tRNA-Val-GTG	tRNA	17052061	17052133	AL137798.1	16999498	17000007	AL021920.2	17060956	17060447
13553	7898373	25	1	17052086	17052062	25	1	tRNA-Val-GTG	tRNA	17052061	17052133	AL137798.1	16999498	17000007	AL021920.2	17060956	17060447
339030	7898373	25	1	17052128	17052104	25	1	tRNA-Val-GTG	tRNA	17052061	17052133	AL137798.1	16999498	17000007	AL021920.2	17060956	17060447
919537	7898373	25	1	17052089	17052065	25	1	tRNA-Val-GTG	tRNA	17052061	17052133	AL137798.1	16999498	17000007	AL021920.2	17060956	17060447
86705	7898373	25	1	17052094	17052070	25	1	tRNA-Val-GTG	tRNA	17052061	17052133	AL137798.1	16999498	17000007	AL021920.2	17060956	17060447
784196	7898373	25	1	17052114	17052090	25	1	tRNA-Val-GTG	tRNA	17052061	17052133	AL137798.1	16999498	17000007	AL021920.2	17060956	17060447
39555	7898373	25	1	17052124	17052100	25	1	tRNA-Val-GTG	tRNA	17052061	17052133	AL137798.1	16999498	17000007	AL021920.2	17060956	17060447
1070704	7898373	25	1	17052099	17052075	25	1	tRNA-Val-GTG	tRNA	17052061	17052133	AL137798.1	16999498	17000007	AL021920.2	17060956	17060447
667940	7898373	25	1	17052112	17052088	25	1	tRNA-Val-GTG	tRNA	17052061	17052133	AL137798.1	16999498	17000007	AL021920.2	17060956	17060447
861213	7898373	25	1	17052126	17052102	25	1	tRNA-Val-GTG	tRNA	17052061	17052133	AL137798.1	16999498	17000007	AL021920.2	17060956	17060447
454155	7898373	25	1	17052106	17052082	25	1	tRNA-Val-GTG	tRNA	17052061	17052133	AL137798.1	16999498	17000007	AL021920.2	17060956	17060447
254551	7898373	25	1	17052104	17052080	25	1	tRNA-Val-GTG	tRNA	17052061	17052133	AL137798.1	16999498	17000007	AL021920.2	17060956	17060447
1000762	7898373	25	1	17052096	17052072	25	1	tRNA-Val-GTG	tRNA	17052061	17052133	AL137798.1	16999498	17000007	AL021920.2	17060956	17060447
184876	7898373	25	1	17052121	17052097	25	1	tRNA-Val-GTG	tRNA	17052061	17052133	AL137798.1	16999498	17000007	AL021920.2	17060956	17060447
31523	7898373	25	1	17052102	17052078	25	1	tRNA-Val-GTG	tRNA	17052061	17052133	AL137798.1	16999498	17000007	AL021920.2	17060956	17060447
871857	7898373	25	1	17052118	17052094	25	1	tRNA-Val-GTG	tRNA	17052061	17052133	AL137798.1	16999498	17000007	AL021920.2	17060956	17060447
922430	7898373	25	1	17052133	17052109	25	1	tRNA-Val-GTG	tRNA	17052061	17052133	AL137798.1	16999498	17000007	AL021920.2	17060956	17060447
77948	7898373	25	1	17052116	17052092	25	1	tRNA-Val-GTG	tRNA	17052061	17052133	AL137798.1	16999498	17000007	AL021920.2	17060956	17060447
1058898	7898373	25	1	17052127	17052103	25	1	tRNA-Val-GTG	tRNA	17052061	17052133	AL137798.1	16999498	17000007	AL021920.2	17060956	17060447
358783	7898373	25	1	17052131	17052107	25	1	tRNA-Val-GTG	tRNA	17052061	17052133	AL137798.1	16999498	17000007	AL021920.2	17060956	17060447
256639	7898373	25	1	17052105	17052081	25	1	tRNA-Val-GTG	tRNA	17052061	17052133	AL137798.1	16999498	17000007	AL021920.2	17060956	17060447
969421	7898373	25	1	17052085	17052061	25	1	tRNA-Val-GTG	tRNA	17052061	17052133	AL137798.1	16999498	17000007	AL021920.2	17060956	17060447
4991	7898373	25	1	17052109	17052085	25	1	tRNA-Val-GTG	tRNA	17052061	17052133	AL137798.1	16999498	17000007	AL021920.2	17060956	17060447
1025578	7898572	25	1	19837130	19837106	25	1	U4	snRNA	19837087	19837205	CAPZB	19812066	19665267	NBL1	19923473	19984945
487437	7898572	25	1	19837203	19837179	25	1	U4	snRNA	19837087	19837205	CAPZB	19812066	19665267	NBL1	19923473	19984945
676317	7898572	25	1	19837194	19837170	25	1	U4	snRNA	19837087	19837205	CAPZB	19812066	19665267	NBL1	19923473	19984945
431256	7898572	25					2	U4	snRNA
84533	7898572	25	1	19837202	19837178	25	1	U4	snRNA	19837087	19837205	CAPZB	19812066	19665267	NBL1	19923473	19984945
24269	7898572	25	1	19837200	19837176	25	1	U4	snRNA	19837087	19837205	CAPZB	19812066	19665267	NBL1	19923473	19984945
39170	7898572	25					2	U4	snRNA
339421	7898572	25	1	19837136	19837112	25	1	U4	snRNA	19837087	19837205	CAPZB	19812066	19665267	NBL1	19923473	19984945
1000897	7898572	25	1	19837129	19837105	25	1	U4	snRNA	19837087	19837205	CAPZB	19812066	19665267	NBL1	19923473	19984945
500209	7898572	25	1	19837180	19837156	25	1	U4	snRNA	19837087	19837205	CAPZB	19812066	19665267	NBL1	19923473	19984945
308618	7898572	25	1	19837197	19837173	25	1	U4	snRNA	19837087	19837205	CAPZB	19812066	19665267	NBL1	19923473	19984945
581766	7898572	25	1	19837133	19837109	25	1	U4	snRNA	19837087	19837205	CAPZB	19812066	19665267	NBL1	19923473	19984945
560048	7898572	25	1	19837137	19837113	25	1	U4	snRNA	19837087	19837205	CAPZB	19812066	19665267	NBL1	19923473	19984945
969472	7898572	25	1	19837205	19837181	25	1	U4	snRNA	19837087	19837205	CAPZB	19812066	19665267	NBL1	19923473	19984945
271033	7898572	25	1	19837192	19837168	25	1	U4	snRNA	19837087	19837205	CAPZB	19812066	19665267	NBL1	19923473	19984945
585741	7898572	25	1	19837131	19837107	25	1	U4	snRNA	19837087	19837205	CAPZB	19812066	19665267	NBL1	19923473	19984945
802976	7898572	25	1	19837138	19837114	25	1	U4	snRNA	19837087	19837205	CAPZB	19812066	19665267	NBL1	19923473	19984945
1084769	7898572	25	1	19837196	19837172	25	1	U4	snRNA	19837087	19837205	CAPZB	19812066	19665267	NBL1	19923473	19984945
34948	7898572	25	1	19837179	19837155	25	1	U4	snRNA	19837087	19837205	CAPZB	19812066	19665267	NBL1	19923473	19984945
593782	7898572	25	1	19837195	19837171	25	1	U4	snRNA	19837087	19837205	CAPZB	19812066	19665267	NBL1	19923473	19984945
864745	7898572	25	1	19837139	19837115	25	1	U4	snRNA	19837087	19837205	CAPZB	19812066	19665267	NBL1	19923473	19984945
799058	7897964	25	1	12799755	12799731	25	1	U13	snRNA	12799692	12799798	AADACL3	12776118	12788726	C1orf158	12806163	12823847
474657	7897964	25	1	12799716	12799692	25	1	U13	snRNA	12799692	12799798	AADACL3	12776118	12788726	C1orf158	12806163	12823847
36472	7897964	25	1	12799723	12799699	25	1	U13	snRNA	12799692	12799798	AADACL3	12776118	12788726	C1orf158	12806163	12823847
771283	7897964	25	1	12799782	12799758	25	1	U13	snRNA	12799692	12799798	AADACL3	12776118	12788726	C1orf158	12806163	12823847
1497	7897964	25	1	12799753	12799729	25	1	U13	snRNA	12799692	12799798	AADACL3	12776118	12788726	C1orf158	12806163	12823847
1020143	7897964	25	1	12799726	12799702	25	1	U13	snRNA	12799692	12799798	AADACL3	12776118	12788726	C1orf158	12806163	12823847
858647	7897964	25	1	12799756	12799732	25	1	U13	snRNA	12799692	12799798	AADACL3	12776118	12788726	C1orf158	12806163	12823847
312674	7897964	25	1	12799720	12799696	25	1	U13	snRNA	12799692	12799798	AADACL3	12776118	12788726	C1orf158	12806163	12823847
87025	7897964	25	1	12799728	12799704	25	1	U13	snRNA	12799692	12799798	AADACL3	12776118	12788726	C1orf158	12806163	12823847
285470	7897964	25	1	12799729	12799705	25	1	U13	snRNA	12799692	12799798	AADACL3	12776118	12788726	C1orf158	12806163	12823847
610128	7897964	25	1	12799779	12799755	25	1	U13	snRNA	12799692	12799798	AADACL3	12776118	12788726	C1orf158	12806163	12823847
50763	7897964	25	1	12799719	12799695	25	1	U13	snRNA	12799692	12799798	AADACL3	12776118	12788726	C1orf158	12806163	12823847
280935	7897964	25	1	12799780	12799756	25	1	U13	snRNA	12799692	12799798	AADACL3	12776118	12788726	C1orf158	12806163	12823847
255835	7897964	25	1	12799757	12799733	25	1	U13	snRNA	12799692	12799798	AADACL3	12776118	12788726	C1orf158	12806163	12823847
588369	7897964	25	1	12799725	12799701	25	1	U13	snRNA	12799692	12799798	AADACL3	12776118	12788726	C1orf158	12806163	12823847
885068	7897964	25	1	12799727	12799703	25	1	U13	snRNA	12799692	12799798	AADACL3	12776118	12788726	C1orf158	12806163	12823847
25995	7897964	25	1	12799722	12799698	25	1	U13	snRNA	12799692	12799798	AADACL3	12776118	12788726	C1orf158	12806163	12823847
170382	7897964	25	1	12799781	12799757	25	1	U13	snRNA	12799692	12799798	AADACL3	12776118	12788726	C1orf158	12806163	12823847
419824	7897964	25	1	12799754	12799730	25	1	U13	snRNA	12799692	12799798	AADACL3	12776118	12788726	C1orf158	12806163	12823847
217098	7897964	25	1	12799752	12799728	25	1	U13	snRNA	12799692	12799798	AADACL3	12776118	12788726	C1orf158	12806163	12823847
512535	7897964	25	1	12799724	12799700	25	1	U13	snRNA	12799692	12799798	AADACL3	12776118	12788726	C1orf158	12806163	12823847
795481	7897964	25	1	12799721	12799697	25	1	U13	snRNA	12799692	12799798	AADACL3	12776118	12788726	C1orf158	12806163	12823847
51813	7897964	25	1	12799717	12799693	25	1	U13	snRNA	12799692	12799798	AADACL3	12776118	12788726	C1orf158	12806163	12823847
579330	7897964	25	1	12799718	12799694	25	1	U13	snRNA	12799692	12799798	AADACL3	12776118	12788726	C1orf158	12806163	12823847
633384	7897683	25	1	11286347	11286323	25	1	U6	snRNA	11286311	11286417	ANGPTL7	11249398	11256038	UBIAD1	11333263	11356106
366707	7897683	25	1	11286360	11286336	25	1	U6	snRNA	11286311	11286417	ANGPTL7	11249398	11256038	UBIAD1	11333263	11356106
1094331	7897683	25	1	11286390	11286366	25	1	U6	snRNA	11286311	11286417	ANGPTL7	11249398	11256038	UBIAD1	11333263	11356106
158697	7897683	25	1	11286357	11286333	25	1	U6	snRNA	11286311	11286417	ANGPTL7	11249398	11256038	UBIAD1	11333263	11356106
531747	7897683	25	1	11286362	11286338	25	1	U6	snRNA	11286311	11286417	ANGPTL7	11249398	11256038	UBIAD1	11333263	11356106
663312	7897683	25	1	11286361	11286337	25	1	U6	snRNA	11286311	11286417	ANGPTL7	11249398	11256038	UBIAD1	11333263	11356106
266753	7897683	25	1	11286351	11286327	25	1	U6	snRNA	11286311	11286417	ANGPTL7	11249398	11256038	UBIAD1	11333263	11356106
360730	7897683	25	1	11286397	11286373	25	1	U6	snRNA	11286311	11286417	ANGPTL7	11249398	11256038	UBIAD1	11333263	11356106
255821	7897683	25	1	11286391	11286367	25	1	U6	snRNA	11286311	11286417	ANGPTL7	11249398	11256038	UBIAD1	11333263	11356106
687674	7897683	25	1	11286392	11286368	25	1	U6	snRNA	11286311	11286417	ANGPTL7	11249398	11256038	UBIAD1	11333263	11356106
19567	7897683	25	1	11286399	11286375	25	1	U6	snRNA	11286311	11286417	ANGPTL7	11249398	11256038	UBIAD1	11333263	11356106
764934	7897683	25	1	11286359	11286335	25	1	U6	snRNA	11286311	11286417	ANGPTL7	11249398	11256038	UBIAD1	11333263	11356106
381471	7897683	25	1	11286353	11286329	25	1	U6	snRNA	11286311	11286417	ANGPTL7	11249398	11256038	UBIAD1	11333263	11356106
1015181	7897683	25	1	11286355	11286331	25	1	U6	snRNA	11286311	11286417	ANGPTL7	11249398	11256038	UBIAD1	11333263	11356106
841198	7897683	25	1	11286394	11286370	25	1	U6	snRNA	11286311	11286417	ANGPTL7	11249398	11256038	UBIAD1	11333263	11356106
227770	7897683	25	1	11286389	11286365	25	1	U6	snRNA	11286311	11286417	ANGPTL7	11249398	11256038	UBIAD1	11333263	11356106
804015	7897683	25	1	11286395	11286371	25	1	U6	snRNA	11286311	11286417	ANGPTL7	11249398	11256038	UBIAD1	11333263	11356106
167083	7897683	25	1	11286396	11286372	25	1	U6	snRNA	11286311	11286417	ANGPTL7	11249398	11256038	UBIAD1	11333263	11356106
695681	7897683	25	1	11286358	11286334	25	1	U6	snRNA	11286311	11286417	ANGPTL7	11249398	11256038	UBIAD1	11333263	11356106
432424	7897683	25	1	11286356	11286332	25	1	U6	snRNA	11286311	11286417	ANGPTL7	11249398	11256038	UBIAD1	11333263	11356106
549792	7897683	25	1	11286354	11286330	25	1	U6	snRNA	11286311	11286417	ANGPTL7	11249398	11256038	UBIAD1	11333263	11356106
144088	7897683	25	1	11286386	11286362	25	1	U6	snRNA	11286311	11286417	ANGPTL7	11249398	11256038	UBIAD1	11333263	11356106
33454	7897683	25	1	11286398	11286374	25	1	U6	snRNA	11286311	11286417	ANGPTL7	11249398	11256038	UBIAD1	11333263	11356106
1004538	7897683	25	1	11286352	11286328	25	1	U6	snRNA	11286311	11286417	ANGPTL7	11249398	11256038	UBIAD1	11333263	11356106
151037	7897683	25	1	11286393	11286369	25	1	U6	snRNA	11286311	11286417	ANGPTL7	11249398	11256038	UBIAD1	11333263	11356106
870471	7898355	25					2	tRNA-Gln-CAG	tRNA
469462	7898355	25					2	tRNA-Gln-CAG	tRNA
636436	7898355	25					2	tRNA-Gln-CAG	tRNA
567978	7898355	25					2	tRNA-Gln-CAG	tRNA
324354	7898355	25					2	tRNA-Gln-CAG	tRNA
720157	7898355	25	1	16879997	16879973	25	1	tRNA-Gln-CAG	tRNA	16879957	16880028	AL355149.2	16865561	16866070	NBPF1	16940057	16888814
115096	7898355	25					2	tRNA-Gln-CAG	tRNA
64895	7898355	25					2	tRNA-Gln-CAG	tRNA
259838	7898355	25					2	tRNA-Gln-CAG	tRNA
178361	7955168	25					2	U6	snRNA
393991	7955168	25					2	U6	snRNA
1084744	7899069	25	1	26204069	26204045	25	1	HY1	scRNA	26203979	26204077	PAQR7	26197744	26187701	STMN1	26233482	26210672
365691	7899069	25	1	26204021	26203997	25	1	HY1	scRNA	26203979	26204077	PAQR7	26197744	26187701	STMN1	26233482	26210672
604907	7899069	25	1	26204071	26204047	25	1	HY1	scRNA	26203979	26204077	PAQR7	26197744	26187701	STMN1	26233482	26210672
376475	7899069	25	1	26204025	26204001	25	1	HY1	scRNA	26203979	26204077	PAQR7	26197744	26187701	STMN1	26233482	26210672
179864	7899069	25	1	26204073	26204049	25	1	HY1	scRNA	26203979	26204077	PAQR7	26197744	26187701	STMN1	26233482	26210672
996621	7899069	25	1	26204075	26204051	25	1	HY1	scRNA	26203979	26204077	PAQR7	26197744	26187701	STMN1	26233482	26210672
222419	7899069	25					2	HY1	scRNA
287133	7899069	25	1	26204023	26203999	25	1	HY1	scRNA	26203979	26204077	PAQR7	26197744	26187701	STMN1	26233482	26210672
661600	7899069	25	1	26204070	26204046	25	1	HY1	scRNA	26203979	26204077	PAQR7	26197744	26187701	STMN1	26233482	26210672
751298	7899069	25	1	26204028	26204004	25	1	HY1	scRNA	26203979	26204077	PAQR7	26197744	26187701	STMN1	26233482	26210672
844615	7899069	25	1	26204077	26204053	25	1	HY1	scRNA	26203979	26204077	PAQR7	26197744	26187701	STMN1	26233482	26210672
15012	7899069	25	1	26204076	26204052	25	1	HY1	scRNA	26203979	26204077	PAQR7	26197744	26187701	STMN1	26233482	26210672
969070	7899069	25	1	26204024	26204000	25	1	HY1	scRNA	26203979	26204077	PAQR7	26197744	26187701	STMN1	26233482	26210672
29277	7899069	25	1	26204020	26203996	25	1	HY1	scRNA	26203979	26204077	PAQR7	26197744	26187701	STMN1	26233482	26210672
132932	7899069	25	1	26204072	26204048	25	1	HY1	scRNA	26203979	26204077	PAQR7	26197744	26187701	STMN1	26233482	26210672
854754	7899069	25	1	26204027	26204003	25	1	HY1	scRNA	26203979	26204077	PAQR7	26197744	26187701	STMN1	26233482	26210672
1009823	7899069	25	1	26204026	26204002	25	1	HY1	scRNA	26203979	26204077	PAQR7	26197744	26187701	STMN1	26233482	26210672
180914	7899069	25	1	26204074	26204050	25	1	HY1	scRNA	26203979	26204077	PAQR7	26197744	26187701	STMN1	26233482	26210672
680182	7899069	25	1	26204011	26203987	25	1	HY1	scRNA	26203979	26204077	PAQR7	26197744	26187701	STMN1	26233482	26210672
651073	7899069	25	1	26204019	26203995	25	1	HY1	scRNA	26203979	26204077	PAQR7	26197744	26187701	STMN1	26233482	26210672
979952	7899069	25	1	26204012	26203988	25	1	HY1	scRNA	26203979	26204077	PAQR7	26197744	26187701	STMN1	26233482	26210672
168440	7899251	25	1	27141561	27141537	25	1	7SLRNA	srpRNA	27141328	27141619	PIGV	27113963	27124889	ZDHHC18	27153201	27184093
375924	7899251	25	1	27141413	27141389	25	1	7SLRNA	srpRNA	27141328	27141619	PIGV	27113963	27124889	ZDHHC18	27153201	27184093
325454	7899251	25	1	27141557	27141533	25	1	7SLRNA	srpRNA	27141328	27141619	PIGV	27113963	27124889	ZDHHC18	27153201	27184093
697564	7899251	25	1	27141559	27141535	25	1	7SLRNA	srpRNA	27141328	27141619	PIGV	27113963	27124889	ZDHHC18	27153201	27184093
848939	7899251	25	1	27141546	27141522	25	1	7SLRNA	srpRNA	27141328	27141619	PIGV	27113963	27124889	ZDHHC18	27153201	27184093
1032982	7899251	25	1	27141477	27141453	25	1	7SLRNA	srpRNA	27141328	27141619	PIGV	27113963	27124889	ZDHHC18	27153201	27184093
975442	7899251	25	1	27141471	27141447	25	1	7SLRNA	srpRNA	27141328	27141619	PIGV	27113963	27124889	ZDHHC18	27153201	27184093
78137	7899251	25	1	27141551	27141527	25	1	7SLRNA	srpRNA	27141328	27141619	PIGV	27113963	27124889	ZDHHC18	27153201	27184093
78136	7899251	25	1	27141552	27141528	25	1	7SLRNA	srpRNA	27141328	27141619	PIGV	27113963	27124889	ZDHHC18	27153201	27184093
475448	7899251	25	1	27141409	27141385	25	1	7SLRNA	srpRNA	27141328	27141619	PIGV	27113963	27124889	ZDHHC18	27153201	27184093
110972	7899251	25	1	27141470	27141446	25	1	7SLRNA	srpRNA	27141328	27141619	PIGV	27113963	27124889	ZDHHC18	27153201	27184093
849989	7899251	25	1	27141547	27141523	25	1	7SLRNA	srpRNA	27141328	27141619	PIGV	27113963	27124889	ZDHHC18	27153201	27184093
482171	7899251	25	1	27141548	27141524	25	1	7SLRNA	srpRNA	27141328	27141619	PIGV	27113963	27124889	ZDHHC18	27153201	27184093
484372	7899251	25	1	27141555	27141531	25	1	7SLRNA	srpRNA	27141328	27141619	PIGV	27113963	27124889	ZDHHC18	27153201	27184093
133263	7899251	25	1	27141408	27141384	25	1	7SLRNA	srpRNA	27141328	27141619	PIGV	27113963	27124889	ZDHHC18	27153201	27184093
448051	7899251	25	1	27141411	27141387	25	1	7SLRNA	srpRNA	27141328	27141619	PIGV	27113963	27124889	ZDHHC18	27153201	27184093
657950	7899251	25	1	27141412	27141388	25	1	7SLRNA	srpRNA	27141328	27141619	PIGV	27113963	27124889	ZDHHC18	27153201	27184093
1035840	7899251	25	1	27141406	27141382	25	1	7SLRNA	srpRNA	27141328	27141619	PIGV	27113963	27124889	ZDHHC18	27153201	27184093
710646	7899251	25	1	27141478	27141454	25	1	7SLRNA	srpRNA	27141328	27141619	PIGV	27113963	27124889	ZDHHC18	27153201	27184093
467547	7899795	25	1	32923469	32923445	25	1	7SLRNA	srpRNA	32923437	32923757	BSDC1	32860332	32830704	ZBTB8B	32930670	32953461
533346	7899795	25	1	32923711	32923687	25	1	7SLRNA	srpRNA	32923437	32923757	BSDC1	32860332	32830704	ZBTB8B	32930670	32953461
562096	7899795	25	1	32923714	32923690	25	1	7SLRNA	srpRNA	32923437	32923757	BSDC1	32860332	32830704	ZBTB8B	32930670	32953461
93697	7899795	25	1	32923712	32923688	25	1	7SLRNA	srpRNA	32923437	32923757	BSDC1	32860332	32830704	ZBTB8B	32930670	32953461
945294	7899795	25					2	7SLRNA	srpRNA
216042	7899795	25	1	32923709	32923685	25	1	7SLRNA	srpRNA	32923437	32923757	BSDC1	32860332	32830704	ZBTB8B	32930670	32953461
116847	7899795	25	1	32923473	32923449	25	1	7SLRNA	srpRNA	32923437	32923757	BSDC1	32860332	32830704	ZBTB8B	32930670	32953461
585680	7899795	25	1	32923472	32923448	25	1	7SLRNA	srpRNA	32923437	32923757	BSDC1	32860332	32830704	ZBTB8B	32930670	32953461
737678	7899795	25	1	32923715	32923691	25	1	7SLRNA	srpRNA	32923437	32923757	BSDC1	32860332	32830704	ZBTB8B	32930670	32953461
1072822	7899795	25					2	7SLRNA	srpRNA
584907	7899795	25	1	32923468	32923444	25	1	7SLRNA	srpRNA	32923437	32923757	BSDC1	32860332	32830704	ZBTB8B	32930670	32953461
626771	7899795	25	1	32923710	32923686	25	1	7SLRNA	srpRNA	32923437	32923757	BSDC1	32860332	32830704	ZBTB8B	32930670	32953461
217092	7899795	25	1	32923708	32923684	25	1	7SLRNA	srpRNA	32923437	32923757	BSDC1	32860332	32830704	ZBTB8B	32930670	32953461
627210	7899795	25	1	32923713	32923689	25	1	7SLRNA	srpRNA	32923437	32923757	BSDC1	32860332	32830704	ZBTB8B	32930670	32953461
692076	7900633	25	1	43457210	43457186	25	1	U6	snRNA	43457109	43457215	SLC2A1	43424530	43391052	FAM183A	43610824	43622067
11540	7900633	25	1	43457212	43457188	25	1	U6	snRNA	43457109	43457215	SLC2A1	43424530	43391052	FAM183A	43610824	43622067
481968	7900633	25	1	43457203	43457179	25	1	U6	snRNA	43457109	43457215	SLC2A1	43424530	43391052	FAM183A	43610824	43622067
207080	7900633	25	1	43457198	43457174	25	1	U6	snRNA	43457109	43457215	SLC2A1	43424530	43391052	FAM183A	43610824	43622067
148375	7900633	25	1	43457205	43457181	25	1	U6	snRNA	43457109	43457215	SLC2A1	43424530	43391052	FAM183A	43610824	43622067
316613	7900633	25	1	43457177	43457153	25	1	U6	snRNA	43457109	43457215	SLC2A1	43424530	43391052	FAM183A	43610824	43622067
43501	7900633	25	1	43457208	43457184	25	1	U6	snRNA	43457109	43457215	SLC2A1	43424530	43391052	FAM183A	43610824	43622067
268218	7900633	25	1	43457181	43457157	25	1	U6	snRNA	43457109	43457215	SLC2A1	43424530	43391052	FAM183A	43610824	43622067
674860	7900633	25	1	43457182	43457158	25	1	U6	snRNA	43457109	43457215	SLC2A1	43424530	43391052	FAM183A	43610824	43622067
983967	7900633	25	1	43457209	43457185	25	1	U6	snRNA	43457109	43457215	SLC2A1	43424530	43391052	FAM183A	43610824	43622067
250776	7900633	25	1	43457200	43457176	25	1	U6	snRNA	43457109	43457215	SLC2A1	43424530	43391052	FAM183A	43610824	43622067
858599	7900633	25	1	43457206	43457182	25	1	U6	snRNA	43457109	43457215	SLC2A1	43424530	43391052	FAM183A	43610824	43622067
355313	7900633	25	1	43457214	43457190	25	1	U6	snRNA	43457109	43457215	SLC2A1	43424530	43391052	FAM183A	43610824	43622067
708554	7900633	25	1	43457201	43457177	25	1	U6	snRNA	43457109	43457215	SLC2A1	43424530	43391052	FAM183A	43610824	43622067
953528	7900633	25	1	43457207	43457183	25	1	U6	snRNA	43457109	43457215	SLC2A1	43424530	43391052	FAM183A	43610824	43622067
570395	7900633	25	1	43457211	43457187	25	1	U6	snRNA	43457109	43457215	SLC2A1	43424530	43391052	FAM183A	43610824	43622067
132829	7900633	25	1	43457213	43457189	25	1	U6	snRNA	43457109	43457215	SLC2A1	43424530	43391052	FAM183A	43610824	43622067
1061061	7900633	25	1	43457184	43457160	25	1	U6	snRNA	43457109	43457215	SLC2A1	43424530	43391052	FAM183A	43610824	43622067
589796	7900633	25	1	43457204	43457180	25	1	U6	snRNA	43457109	43457215	SLC2A1	43424530	43391052	FAM183A	43610824	43622067
149759	7900633	25	1	43457178	43457154	25	1	U6	snRNA	43457109	43457215	SLC2A1	43424530	43391052	FAM183A	43610824	43622067
215181	7900633	25	1	43457183	43457159	25	1	U6	snRNA	43457109	43457215	SLC2A1	43424530	43391052	FAM183A	43610824	43622067
939674	7900633	25	1	43457180	43457156	25	1	U6	snRNA	43457109	43457215	SLC2A1	43424530	43391052	FAM183A	43610824	43622067
205401	7900633	25	1	43457179	43457155	25	1	U6	snRNA	43457109	43457215	SLC2A1	43424530	43391052	FAM183A	43610824	43622067
154806	7900633	25	1	43457176	43457152	25	1	U6	snRNA	43457109	43457215	SLC2A1	43424530	43391052	FAM183A	43610824	43622067
466494	7899348	25	1	28020279	28020255	25	1	U6	snRNA	28020242	28020343	IFI6	27998729	27992572	FAM76A	28052490	28089633
30754	7899348	25	1	28020309	28020285	25	1	U6	snRNA	28020242	28020343	IFI6	27998729	27992572	FAM76A	28052490	28089633
1087678	7899348	25	1	28020318	28020294	25	1	U6	snRNA	28020242	28020343	IFI6	27998729	27992572	FAM76A	28052490	28089633
617689	7899348	25	1	28020343	28020319	25	1	U6	snRNA	28020242	28020343	IFI6	27998729	27992572	FAM76A	28052490	28089633
1088076	7899348	25	1	28020320	28020296	25	1	U6	snRNA	28020242	28020343	IFI6	27998729	27992572	FAM76A	28052490	28089633
71907	7899348	25	1	28020314	28020290	25	1	U6	snRNA	28020242	28020343	IFI6	27998729	27992572	FAM76A	28052490	28089633
378825	7899348	25	1	28020315	28020291	25	1	U6	snRNA	28020242	28020343	IFI6	27998729	27992572	FAM76A	28052490	28089633
654882	7899348	25	1	28020282	28020258	25	1	U6	snRNA	28020242	28020343	IFI6	27998729	27992572	FAM76A	28052490	28089633
1061391	7899348	25	1	28020319	28020295	25	1	U6	snRNA	28020242	28020343	IFI6	27998729	27992572	FAM76A	28052490	28089633
122184	7899348	25	1	28020341	28020317	25	1	U6	snRNA	28020242	28020343	IFI6	27998729	27992572	FAM76A	28052490	28089633
460617	7899348	25	1	28020316	28020292	25	1	U6	snRNA	28020242	28020343	IFI6	27998729	27992572	FAM76A	28052490	28089633
740664	7899348	25	1	28020311	28020287	25	1	U6	snRNA	28020242	28020343	IFI6	27998729	27992572	FAM76A	28052490	28089633
933937	7899348	25	1	28020308	28020284	25	1	U6	snRNA	28020242	28020343	IFI6	27998729	27992572	FAM76A	28052490	28089633
289676	7899348	25	1	28020284	28020260	25	1	U6	snRNA	28020242	28020343	IFI6	27998729	27992572	FAM76A	28052490	28089633
1070444	7899348	25	1	28020312	28020288	25	1	U6	snRNA	28020242	28020343	IFI6	27998729	27992572	FAM76A	28052490	28089633
822780	7899348	25	1	28020283	28020259	25	1	U6	snRNA	28020242	28020343	IFI6	27998729	27992572	FAM76A	28052490	28089633
75068	7899348	25	1	28020313	28020289	25	1	U6	snRNA	28020242	28020343	IFI6	27998729	27992572	FAM76A	28052490	28089633
742101	7899348	25	1	28020280	28020256	25	1	U6	snRNA	28020242	28020343	IFI6	27998729	27992572	FAM76A	28052490	28089633
501546	7899348	25	1	28020317	28020293	25	1	U6	snRNA	28020242	28020343	IFI6	27998729	27992572	FAM76A	28052490	28089633
915857	7899348	25	1	28020340	28020316	25	1	U6	snRNA	28020242	28020343	IFI6	27998729	27992572	FAM76A	28052490	28089633
259008	7899348	25					2	U6	snRNA
1020498	7899348	25	1	28020342	28020318	25	1	U6	snRNA	28020242	28020343	IFI6	27998729	27992572	FAM76A	28052490	28089633
284638	7899348	25	1	28020281	28020257	25	1	U6	snRNA	28020242	28020343	IFI6	27998729	27992572	FAM76A	28052490	28089633
574222	7899348	25	1	28020310	28020286	25	1	U6	snRNA	28020242	28020343	IFI6	27998729	27992572	FAM76A	28052490	28089633
662251	7901036	25	1	45238387	45238363	25	1	U3	snRNA	45238315	45238395	KIF2C	45205490	45233439	RPS8	45240923	45244451
66670	7901036	25	1	45238377	45238353	25	1	U3	snRNA	45238315	45238395	KIF2C	45205490	45233439	RPS8	45240923	45244451
82916	7901036	25	1	45238374	45238350	25	1	U3	snRNA	45238315	45238395	KIF2C	45205490	45233439	RPS8	45240923	45244451
51571	7901036	25					2	U3	snRNA
411500	7901036	25					2	U3	snRNA
1040853	7901036	25					2	U3	snRNA
588764	7901036	25	1	45238373	45238349	25	1	U3	snRNA	45238315	45238395	KIF2C	45205490	45233439	RPS8	45240923	45244451
728916	7901036	25	1	45238380	45238356	25	1	U3	snRNA	45238315	45238395	KIF2C	45205490	45233439	RPS8	45240923	45244451
575635	7901036	25	1	45238385	45238361	25	1	U3	snRNA	45238315	45238395	KIF2C	45205490	45233439	RPS8	45240923	45244451
1060858	7901036	25					2	U3	snRNA
665397	7901036	25	1	45238388	45238364	25	1	U3	snRNA	45238315	45238395	KIF2C	45205490	45233439	RPS8	45240923	45244451
990229	7901036	25	1	45238372	45238348	25	1	U3	snRNA	45238315	45238395	KIF2C	45205490	45233439	RPS8	45240923	45244451
60386	7901036	25	1	45238386	45238362	25	1	U3	snRNA	45238315	45238395	KIF2C	45205490	45233439	RPS8	45240923	45244451
103553	7901036	25					2	U3	snRNA
306396	7901036	25	1	45238379	45238355	25	1	U3	snRNA	45238315	45238395	KIF2C	45205490	45233439	RPS8	45240923	45244451
672904	7900144	25	1	37669264	37669240	25	1	U6	snRNA	37669211	37669315	GRIK3	37499730	37261128	ZC3H12A	37940153	37949980
80828	7900144	25	1	37669268	37669244	25	1	U6	snRNA	37669211	37669315	GRIK3	37499730	37261128	ZC3H12A	37940153	37949980
533700	7900144	25	1	37669306	37669282	25	1	U6	snRNA	37669211	37669315	GRIK3	37499730	37261128	ZC3H12A	37940153	37949980
1029317	7900144	25	1	37669302	37669278	25	1	U6	snRNA	37669211	37669315	GRIK3	37499730	37261128	ZC3H12A	37940153	37949980
592614	7900144	25	1	37669296	37669272	25	1	U6	snRNA	37669211	37669315	GRIK3	37499730	37261128	ZC3H12A	37940153	37949980
606640	7900144	25	1	37669267	37669243	25	1	U6	snRNA	37669211	37669315	GRIK3	37499730	37261128	ZC3H12A	37940153	37949980
662760	7900144	25	1	37669262	37669238	25	1	U6	snRNA	37669211	37669315	GRIK3	37499730	37261128	ZC3H12A	37940153	37949980
821415	7900144	25	1	37669263	37669239	25	1	U6	snRNA	37669211	37669315	GRIK3	37499730	37261128	ZC3H12A	37940153	37949980
431492	7900144	25	1	37669286	37669262	25	1	U6	snRNA	37669211	37669315	GRIK3	37499730	37261128	ZC3H12A	37940153	37949980
1070647	7900144	25	1	37669299	37669275	25	1	U6	snRNA	37669211	37669315	GRIK3	37499730	37261128	ZC3H12A	37940153	37949980
1017025	7900144	25	1	37669297	37669273	25	1	U6	snRNA	37669211	37669315	GRIK3	37499730	37261128	ZC3H12A	37940153	37949980
61849	7900144	25	1	37669300	37669276	25	1	U6	snRNA	37669211	37669315	GRIK3	37499730	37261128	ZC3H12A	37940153	37949980
1018075	7900144	25	1	37669298	37669274	25	1	U6	snRNA	37669211	37669315	GRIK3	37499730	37261128	ZC3H12A	37940153	37949980
937524	7900144	25	1	37669269	37669245	25	1	U6	snRNA	37669211	37669315	GRIK3	37499730	37261128	ZC3H12A	37940153	37949980
989278	7900144	25	1	37669292	37669268	25	1	U6	snRNA	37669211	37669315	GRIK3	37499730	37261128	ZC3H12A	37940153	37949980
160526	7900144	25	1	37669291	37669267	25	1	U6	snRNA	37669211	37669315	GRIK3	37499730	37261128	ZC3H12A	37940153	37949980
1082742	7900144	25	1	37669301	37669277	25	1	U6	snRNA	37669211	37669315	GRIK3	37499730	37261128	ZC3H12A	37940153	37949980
653296	7900144	25	1	37669305	37669281	25	1	U6	snRNA	37669211	37669315	GRIK3	37499730	37261128	ZC3H12A	37940153	37949980
1021889	7900144	25	1	37669288	37669264	25	1	U6	snRNA	37669211	37669315	GRIK3	37499730	37261128	ZC3H12A	37940153	37949980
254772	7900144	25	1	37669290	37669266	25	1	U6	snRNA	37669211	37669315	GRIK3	37499730	37261128	ZC3H12A	37940153	37949980
96898	7900144	25	1	37669294	37669270	25	1	U6	snRNA	37669211	37669315	GRIK3	37499730	37261128	ZC3H12A	37940153	37949980
97948	7900144	25	1	37669295	37669271	25	1	U6	snRNA	37669211	37669315	GRIK3	37499730	37261128	ZC3H12A	37940153	37949980
352695	7900144	25	1	37669265	37669241	25	1	U6	snRNA	37669211	37669315	GRIK3	37499730	37261128	ZC3H12A	37940153	37949980
463231	7900144	25	1	37669293	37669269	25	1	U6	snRNA	37669211	37669315	GRIK3	37499730	37261128	ZC3H12A	37940153	37949980
1055341	7900212	25	1	38862435	38862411	25	1	U6	snRNA	38862331	38862436	POU3F1	38512450	38509523	RRAGC	39325495	39303870
323984	7900212	25	1	38862386	38862362	25	1	U6	snRNA	38862331	38862436	POU3F1	38512450	38509523	RRAGC	39325495	39303870
488902	7900212	25					2	U6	snRNA
962496	7900212	25					2	U6	snRNA
799286	7900212	25	1	38862390	38862366	25	1	U6	snRNA	38862331	38862436	POU3F1	38512450	38509523	RRAGC	39325495	39303870
702217	7900212	25					2	U6	snRNA
546696	7900212	25	1	38862385	38862361	25	1	U6	snRNA	38862331	38862436	POU3F1	38512450	38509523	RRAGC	39325495	39303870
589822	7900212	25	1	38862387	38862363	25	1	U6	snRNA	38862331	38862436	POU3F1	38512450	38509523	RRAGC	39325495	39303870
913110	7900212	25					2	U6	snRNA
588296	7900212	25	1	38862434	38862410	25	1	U6	snRNA	38862331	38862436	POU3F1	38512450	38509523	RRAGC	39325495	39303870
519306	7900212	25					2	U6	snRNA
740919	7900212	25					2	U6	snRNA
1066614	7900212	25					2	U6	snRNA
83923	7900212	25	1	38862410	38862386	25	1	U6	snRNA	38862331	38862436	POU3F1	38512450	38509523	RRAGC	39325495	39303870
565824	7900212	25					2	U6	snRNA
531283	7901036	25					2	U3	snRNA
997162	7901036	25					2	U3	snRNA
495285	7901036	25					2	U3	snRNA
913180	7901036	25					2	U3	snRNA
1096091	7901036	25					2	U3	snRNA
1073878	7901036	25					2	U3	snRNA
1052282	7901036	25					2	U3	snRNA
1051232	7901036	25					2	U3	snRNA
785885	7900977	25	1	44856493	44856469	25	1	U6	snRNA	44856396	44856493	ERI3	44820932	44686742	RNF220	44870866	45117396
474273	7901036	25					2	U3	snRNA
919729	7899909	25					2	5S	rRNA
743924	7899909	25	1	34578636	34578612	25	1	5S	rRNA	34578551	34578639	HMGB4	34326076	34330392	C1orf94	34632484	34684732
152269	7899909	25	1	34578597	34578573	25	1	5S	rRNA	34578551	34578639	HMGB4	34326076	34330392	C1orf94	34632484	34684732
206671	7899909	25	1	34578593	34578569	25	1	5S	rRNA	34578551	34578639	HMGB4	34326076	34330392	C1orf94	34632484	34684732
852127	7900977	25	1	44856466	44856442	25	1	U6	snRNA	44856396	44856493	ERI3	44820932	44686742	RNF220	44870866	45117396
31345	7900977	25	1	44856473	44856449	25	1	U6	snRNA	44856396	44856493	ERI3	44820932	44686742	RNF220	44870866	45117396
946978	7900977	25	1	44856488	44856464	25	1	U6	snRNA	44856396	44856493	ERI3	44820932	44686742	RNF220	44870866	45117396
739498	7900977	25	1	44856490	44856466	25	1	U6	snRNA	44856396	44856493	ERI3	44820932	44686742	RNF220	44870866	45117396
667018	7900977	25	1	44856491	44856467	25	1	U6	snRNA	44856396	44856493	ERI3	44820932	44686742	RNF220	44870866	45117396
658914	7900977	25	1	44856476	44856452	25	1	U6	snRNA	44856396	44856493	ERI3	44820932	44686742	RNF220	44870866	45117396
708681	7900977	25	1	44856478	44856454	25	1	U6	snRNA	44856396	44856493	ERI3	44820932	44686742	RNF220	44870866	45117396
175988	7900977	25	1	44856484	44856460	25	1	U6	snRNA	44856396	44856493	ERI3	44820932	44686742	RNF220	44870866	45117396
218447	7900977	25	1	44856485	44856461	25	1	U6	snRNA	44856396	44856493	ERI3	44820932	44686742	RNF220	44870866	45117396
859054	7900977	25	1	44856467	44856443	25	1	U6	snRNA	44856396	44856493	ERI3	44820932	44686742	RNF220	44870866	45117396
127639	7900977	25	1	44856482	44856458	25	1	U6	snRNA	44856396	44856493	ERI3	44820932	44686742	RNF220	44870866	45117396
916169	7900977	25	1	44856477	44856453	25	1	U6	snRNA	44856396	44856493	ERI3	44820932	44686742	RNF220	44870866	45117396
250712	7900977	25	1	44856486	44856462	25	1	U6	snRNA	44856396	44856493	ERI3	44820932	44686742	RNF220	44870866	45117396
1067364	7900977	25	1	44856463	44856439	25	1	U6	snRNA	44856396	44856493	ERI3	44820932	44686742	RNF220	44870866	45117396
962824	7900977	25	1	44856492	44856468	25	1	U6	snRNA	44856396	44856493	ERI3	44820932	44686742	RNF220	44870866	45117396
182653	7900977	25	1	44856464	44856440	25	1	U6	snRNA	44856396	44856493	ERI3	44820932	44686742	RNF220	44870866	45117396
643475	7900977	25	1	44856474	44856450	25	1	U6	snRNA	44856396	44856493	ERI3	44820932	44686742	RNF220	44870866	45117396
616090	7900977	25	1	44856489	44856465	25	1	U6	snRNA	44856396	44856493	ERI3	44820932	44686742	RNF220	44870866	45117396
402583	7900977	25	1	44856479	44856455	25	1	U6	snRNA	44856396	44856493	ERI3	44820932	44686742	RNF220	44870866	45117396
1075875	7900977	25	1	44856475	44856451	25	1	U6	snRNA	44856396	44856493	ERI3	44820932	44686742	RNF220	44870866	45117396
90354	7900977	25	1	44856465	44856441	25	1	U6	snRNA	44856396	44856493	ERI3	44820932	44686742	RNF220	44870866	45117396
840053	7900977	25	1	44856483	44856459	25	1	U6	snRNA	44856396	44856493	ERI3	44820932	44686742	RNF220	44870866	45117396
1022887	7900977	25	1	44856487	44856463	25	1	U6	snRNA	44856396	44856493	ERI3	44820932	44686742	RNF220	44870866	45117396
682587	7899955	25	1	35661602	35661578	25	1	HY3	scRNA	35661570	35661672	SFPQ	35658749	35641979	ZMYM4	35734568	35887659
140334	7899955	25	1	35661594	35661570	25	1	HY3	scRNA	35661570	35661672	SFPQ	35658749	35641979	ZMYM4	35734568	35887659
551342	8045088	25					2	HY3	scRNA
191671	7901712	25	1	55864271	55864247	25	1	U6	snRNA	55864187	55864285	USP24	55680786	55532032	PPAP2B	57110974	56960419
237268	7901712	25	1	55864264	55864240	25	1	U6	snRNA	55864187	55864285	USP24	55680786	55532032	PPAP2B	57110974	56960419
491593	7901714	25	1	56080648	56080624	25	1	Arthur1	DNA/hAT-Tip100	56080480	56080656	USP24	55680786	55532032	PPAP2B	57110974	56960419
75735	7901712	25	1	55864269	55864245	25	1	U6	snRNA	55864187	55864285	USP24	55680786	55532032	PPAP2B	57110974	56960419
2033	7901712	25	1	55864275	55864251	25	1	U6	snRNA	55864187	55864285	USP24	55680786	55532032	PPAP2B	57110974	56960419
92813	7901710	25	1	55839139	55839115	25	1	tRNA-Ser-TCA(m)	tRNA	55839111	55839178	USP24	55680786	55532032	PPAP2B	57110974	56960419
920872	7901712	25	1	55864272	55864248	25	1	U6	snRNA	55864187	55864285	USP24	55680786	55532032	PPAP2B	57110974	56960419
861414	7901712	25	1	55864257	55864233	25	1	U6	snRNA	55864187	55864285	USP24	55680786	55532032	PPAP2B	57110974	56960419
725616	7901714	25	1	56197569	56197545	25	1	HERVL-int	LTR/ERVL	56196805	56200159	USP24	55680786	55532032	PPAP2B	57110974	56960419
76868	7901712	25	1	55864273	55864249	25	1	U6	snRNA	55864187	55864285	USP24	55680786	55532032	PPAP2B	57110974	56960419
464102	7901714	25	1	56196919	56196895	25	1	HERVL-int	LTR/ERVL	56196805	56200159	USP24	55680786	55532032	PPAP2B	57110974	56960419
109276	7901712	25	1	55864261	55864237	25	1	U6	snRNA	55864187	55864285	USP24	55680786	55532032	PPAP2B	57110974	56960419
179147	7901714	25	1	56080639	56080615	25	1	Arthur1	DNA/hAT-Tip100	56080480	56080656	USP24	55680786	55532032	PPAP2B	57110974	56960419
241434	7901712	25	1	55864266	55864242	25	1	U6	snRNA	55864187	55864285	USP24	55680786	55532032	PPAP2B	57110974	56960419
285606	7901712	25	1	55864258	55864234	25	1	U6	snRNA	55864187	55864285	USP24	55680786	55532032	PPAP2B	57110974	56960419
902112	7901714	25	1	56080655	56080631	25	1	Arthur1	DNA/hAT-Tip100	56080480	56080656	USP24	55680786	55532032	PPAP2B	57110974	56960419
46814	7901712	25	1	55864253	55864229	25	1	U6	snRNA	55864187	55864285	USP24	55680786	55532032	PPAP2B	57110974	56960419
679701	7901714	25					2	HERVL-int	LTR/ERVL
363837	7901714	25	1	56080638	56080614	25	1	Arthur1	DNA/hAT-Tip100	56080480	56080656	USP24	55680786	55532032	PPAP2B	57110974	56960419
610814	7901712	25	1	55864265	55864241	25	1	U6	snRNA	55864187	55864285	USP24	55680786	55532032	PPAP2B	57110974	56960419
168826	7901712	25	1	55864262	55864238	25	1	U6	snRNA	55864187	55864285	USP24	55680786	55532032	PPAP2B	57110974	56960419
1070603	7901712	25	1	55864277	55864253	25	1	U6	snRNA	55864187	55864285	USP24	55680786	55532032	PPAP2B	57110974	56960419
239412	7901712	25	1	55864276	55864252	25	1	U6	snRNA	55864187	55864285	USP24	55680786	55532032	PPAP2B	57110974	56960419
745165	7901714	25	1	56197550	56197526	25	1	HERVL-int	LTR/ERVL	56196805	56200159	USP24	55680786	55532032	PPAP2B	57110974	56960419
444307	7901714	25	1	56196914	56196890	25	1	HERVL-int	LTR/ERVL	56196805	56200159	USP24	55680786	55532032	PPAP2B	57110974	56960419
791826	7901712	25	1	55864268	55864244	25	1	U6	snRNA	55864187	55864285	USP24	55680786	55532032	PPAP2B	57110974	56960419
699380	7901710	25	1	55839137	55839113	25	1	tRNA-Ser-TCA(m)	tRNA	55839111	55839178	USP24	55680786	55532032	PPAP2B	57110974	56960419
247470	7901712	25	1	55864254	55864230	25	1	U6	snRNA	55864187	55864285	USP24	55680786	55532032	PPAP2B	57110974	56960419
461200	7901712	25	1	55864267	55864243	25	1	U6	snRNA	55864187	55864285	USP24	55680786	55532032	PPAP2B	57110974	56960419
216943	7901714	25					2	HERVL-int	LTR/ERVL
43318	7901714	25	1	56196907	56196883	25	1	HERVL-int	LTR/ERVL	56196805	56200159	USP24	55680786	55532032	PPAP2B	57110974	56960419
911086	7901714	25	1	56080641	56080617	25	1	Arthur1	DNA/hAT-Tip100	56080480	56080656	USP24	55680786	55532032	PPAP2B	57110974	56960419
1085261	7901714	25					2	HERVL-int	LTR/ERVL
195241	7901714	25	1	56198556	56198532	25	1	HERVL-int	LTR/ERVL	56196805	56200159	USP24	55680786	55532032	PPAP2B	57110974	56960419
973135	7901710	25	1	55839143	55839119	25	1	tRNA-Ser-TCA(m)	tRNA	55839111	55839178	USP24	55680786	55532032	PPAP2B	57110974	56960419
653630	7901712	25	1	55864260	55864236	25	1	U6	snRNA	55864187	55864285	USP24	55680786	55532032	PPAP2B	57110974	56960419
168597	7901712	25	1	55864270	55864246	25	1	U6	snRNA	55864187	55864285	USP24	55680786	55532032	PPAP2B	57110974	56960419
734463	7901712	25	1	55864259	55864235	25	1	U6	snRNA	55864187	55864285	USP24	55680786	55532032	PPAP2B	57110974	56960419
1096103	7901712	25	1	55864274	55864250	25	1	U6	snRNA	55864187	55864285	USP24	55680786	55532032	PPAP2B	57110974	56960419
137056	7902439	25	1	77218900	77218876	25	1	U6	snRNA	77218821	77218919	ST6GALNAC3	76540404	77100286	ST6GALNAC5	77333126	77531396
1007078	7902439	25	1	77218894	77218870	25	1	U6	snRNA	77218821	77218919	ST6GALNAC3	76540404	77100286	ST6GALNAC5	77333126	77531396
256252	7902439	25					2	U6	snRNA
970127	7902439	25	1	77218889	77218865	25	1	U6	snRNA	77218821	77218919	ST6GALNAC3	76540404	77100286	ST6GALNAC5	77333126	77531396
467917	7902439	25	1	77218864	77218840	25	1	U6	snRNA	77218821	77218919	ST6GALNAC3	76540404	77100286	ST6GALNAC5	77333126	77531396
166866	7902439	25	1	77218898	77218874	25	1	U6	snRNA	77218821	77218919	ST6GALNAC3	76540404	77100286	ST6GALNAC5	77333126	77531396
298061	7902439	25	1	77218868	77218844	25	1	U6	snRNA	77218821	77218919	ST6GALNAC3	76540404	77100286	ST6GALNAC5	77333126	77531396
844639	7902439	25	1	77218890	77218866	25	1	U6	snRNA	77218821	77218919	ST6GALNAC3	76540404	77100286	ST6GALNAC5	77333126	77531396
306216	7902439	25	1	77218902	77218878	25	1	U6	snRNA	77218821	77218919	ST6GALNAC3	76540404	77100286	ST6GALNAC5	77333126	77531396
85386	7902439	25	1	77218899	77218875	25	1	U6	snRNA	77218821	77218919	ST6GALNAC3	76540404	77100286	ST6GALNAC5	77333126	77531396
191543	7902439	25	1	77218862	77218838	25	1	U6	snRNA	77218821	77218919	ST6GALNAC3	76540404	77100286	ST6GALNAC5	77333126	77531396
912291	7902439	25	1	77218865	77218841	25	1	U6	snRNA	77218821	77218919	ST6GALNAC3	76540404	77100286	ST6GALNAC5	77333126	77531396
291499	7902439	25	1	77218903	77218879	25	1	U6	snRNA	77218821	77218919	ST6GALNAC3	76540404	77100286	ST6GALNAC5	77333126	77531396
566700	7902439	25	1	77218897	77218873	25	1	U6	snRNA	77218821	77218919	ST6GALNAC3	76540404	77100286	ST6GALNAC5	77333126	77531396
929697	7902439	25	1	77218891	77218867	25	1	U6	snRNA	77218821	77218919	ST6GALNAC3	76540404	77100286	ST6GALNAC5	77333126	77531396
468968	7902439	25	1	77218863	77218839	25	1	U6	snRNA	77218821	77218919	ST6GALNAC3	76540404	77100286	ST6GALNAC5	77333126	77531396
780689	7902439	25	1	77218896	77218872	25	1	U6	snRNA	77218821	77218919	ST6GALNAC3	76540404	77100286	ST6GALNAC5	77333126	77531396
695885	7902439	25	1	77218869	77218845	25	1	U6	snRNA	77218821	77218919	ST6GALNAC3	76540404	77100286	ST6GALNAC5	77333126	77531396
402906	7902439	25	1	77218901	77218877	25	1	U6	snRNA	77218821	77218919	ST6GALNAC3	76540404	77100286	ST6GALNAC5	77333126	77531396
216229	7902439	25	1	77218893	77218869	25	1	U6	snRNA	77218821	77218919	ST6GALNAC3	76540404	77100286	ST6GALNAC5	77333126	77531396
611999	7902439	25	1	77218867	77218843	25	1	U6	snRNA	77218821	77218919	ST6GALNAC3	76540404	77100286	ST6GALNAC5	77333126	77531396
160934	7902439	25	1	77218866	77218842	25	1	U6	snRNA	77218821	77218919	ST6GALNAC3	76540404	77100286	ST6GALNAC5	77333126	77531396
855771	7902439	25	1	77218892	77218868	25	1	U6	snRNA	77218821	77218919	ST6GALNAC3	76540404	77100286	ST6GALNAC5	77333126	77531396
2126	7902439	25	1	77218895	77218871	25	1	U6	snRNA	77218821	77218919	ST6GALNAC3	76540404	77100286	ST6GALNAC5	77333126	77531396
965541	7901744	25	1	59187985	59187961	25	1	HY4	scRNA	59187955	59188041	MYSM1	59165764	59120411	JUN	59249785	59246465
654757	7901744	25	1	59188031	59188007	25	1	HY4	scRNA	59187955	59188041	MYSM1	59165764	59120411	JUN	59249785	59246465
70960	7901744	25	1	59188028	59188004	25	1	HY4	scRNA	59187955	59188041	MYSM1	59165764	59120411	JUN	59249785	59246465
566217	7901744	25	1	59187979	59187955	25	1	HY4	scRNA	59187955	59188041	MYSM1	59165764	59120411	JUN	59249785	59246465
152319	7901714	25	1	56200466	56200442	25	1	MLT2A1	LTR/ERVL	56200162	56200602	USP24	55680786	55532032	PPAP2B	57110974	56960419
148036	7901744	25	1	59187980	59187956	25	1	HY4	scRNA	59187955	59188041	MYSM1	59165764	59120411	JUN	59249785	59246465
414376	7901714	25	1	56198600	56198576	25	1	HERVL-int	LTR/ERVL	56196805	56200159	USP24	55680786	55532032	PPAP2B	57110974	56960419
844725	7901744	25	1	59187984	59187960	25	1	HY4	scRNA	59187955	59188041	MYSM1	59165764	59120411	JUN	59249785	59246465
851575	7901744	25	1	59188041	59188017	25	1	HY4	scRNA	59187955	59188041	MYSM1	59165764	59120411	JUN	59249785	59246465
783992	7901746	25	1	59213694	59213670	25	1	5S	rRNA	59213663	59213771	MYSM1	59165764	59120411	JUN	59249785	59246465
20884	7901744	25	1	59188020	59187996	25	1	HY4	scRNA	59187955	59188041	MYSM1	59165764	59120411	JUN	59249785	59246465
303430	7901744	25	1	59187991	59187967	25	1	HY4	scRNA	59187955	59188041	MYSM1	59165764	59120411	JUN	59249785	59246465
879369	7901714	25	1	56199496	56199472	25	1	HERVL-int	LTR/ERVL	56196805	56200159	USP24	55680786	55532032	PPAP2B	57110974	56960419
21934	7901744	25	1	59188021	59187997	25	1	HY4	scRNA	59187955	59188041	MYSM1	59165764	59120411	JUN	59249785	59246465
932093	7901744	25	1	59188026	59188002	25	1	HY4	scRNA	59187955	59188041	MYSM1	59165764	59120411	JUN	59249785	59246465
618974	7901744	25	1	59187989	59187965	25	1	HY4	scRNA	59187955	59188041	MYSM1	59165764	59120411	JUN	59249785	59246465
1075082	7901744	25	1	59187982	59187958	25	1	HY4	scRNA	59187955	59188041	MYSM1	59165764	59120411	JUN	59249785	59246465
141011	7901744	25	1	59188022	59187998	25	1	HY4	scRNA	59187955	59188041	MYSM1	59165764	59120411	JUN	59249785	59246465
61711	7901714	25	1	56198785	56198761	25	1	HERVL-int	LTR/ERVL	56196805	56200159	USP24	55680786	55532032	PPAP2B	57110974	56960419
58454	7901744	25	1	59188023	59187999	25	1	HY4	scRNA	59187955	59188041	MYSM1	59165764	59120411	JUN	59249785	59246465
1043181	7901744	25	1	59188033	59188009	25	1	HY4	scRNA	59187955	59188041	MYSM1	59165764	59120411	JUN	59249785	59246465
573477	7901744	25	1	59187993	59187969	25	1	HY4	scRNA	59187955	59188041	MYSM1	59165764	59120411	JUN	59249785	59246465
535508	7901746	25	1	59213689	59213665	25	1	5S	rRNA	59213663	59213771	MYSM1	59165764	59120411	JUN	59249785	59246465
1100768	7901744	25	1	59188025	59188001	25	1	HY4	scRNA	59187955	59188041	MYSM1	59165764	59120411	JUN	59249785	59246465
532737	7901744	25	1	59188029	59188005	25	1	HY4	scRNA	59187955	59188041	MYSM1	59165764	59120411	JUN	59249785	59246465
1078973	7901744	25	1	59188032	59188008	25	1	HY4	scRNA	59187955	59188041	MYSM1	59165764	59120411	JUN	59249785	59246465
496606	7901744	25	1	59188024	59188000	25	1	HY4	scRNA	59187955	59188041	MYSM1	59165764	59120411	JUN	59249785	59246465
648118	7901744	25	1	59188039	59188015	25	1	HY4	scRNA	59187955	59188041	MYSM1	59165764	59120411	JUN	59249785	59246465
393943	7901744	25	1	59187983	59187959	25	1	HY4	scRNA	59187955	59188041	MYSM1	59165764	59120411	JUN	59249785	59246465
90460	7901744	25	1	59187994	59187970	25	1	HY4	scRNA	59187955	59188041	MYSM1	59165764	59120411	JUN	59249785	59246465
157087	7901744	25	1	59187981	59187957	25	1	HY4	scRNA	59187955	59188041	MYSM1	59165764	59120411	JUN	59249785	59246465
87131	7902036	25	1	65591849	65591825	25	1	7SLRNA	srpRNA	65591705	65591863	JAK1	65432187	65298912	AK4	65613232	65697828
270876	7902036	25					2	7SLRNA	srpRNA
668088	7902036	25					2	7SLRNA	srpRNA
171603	7902036	25	1	65591844	65591820	25	1	7SLRNA	srpRNA	65591705	65591863	JAK1	65432187	65298912	AK4	65613232	65697828
685989	7902036	25	1	65591843	65591819	25	1	7SLRNA	srpRNA	65591705	65591863	JAK1	65432187	65298912	AK4	65613232	65697828
233763	7902036	25	1	65591852	65591828	25	1	7SLRNA	srpRNA	65591705	65591863	JAK1	65432187	65298912	AK4	65613232	65697828
819650	7902036	25	1	65591846	65591822	25	1	7SLRNA	srpRNA	65591705	65591863	JAK1	65432187	65298912	AK4	65613232	65697828
720176	7902036	25	1	65591754	65591730	25	1	7SLRNA	srpRNA	65591705	65591863	JAK1	65432187	65298912	AK4	65613232	65697828
847149	7902036	25	1	65591845	65591821	25	1	7SLRNA	srpRNA	65591705	65591863	JAK1	65432187	65298912	AK4	65613232	65697828
786733	7902036	25	1	65591753	65591729	25	1	7SLRNA	srpRNA	65591705	65591863	JAK1	65432187	65298912	AK4	65613232	65697828
7833	7902036	25	1	65591752	65591728	25	1	7SLRNA	srpRNA	65591705	65591863	JAK1	65432187	65298912	AK4	65613232	65697828
147748	7901477	25	1	53180317	53180293	25	1	7SLRNA	srpRNA	53180071	53180363	SELRC1	53164038	53152508	ZYG11B	53192126	53293014
887222	7901477	25	1	53180287	53180263	25	1	7SLRNA	srpRNA	53180071	53180363	SELRC1	53164038	53152508	ZYG11B	53192126	53293014
828717	7901477	25	1	53180283	53180259	25	1	7SLRNA	srpRNA	53180071	53180363	SELRC1	53164038	53152508	ZYG11B	53192126	53293014
67884	7901477	25	1	53180164	53180140	25	1	7SLRNA	srpRNA	53180071	53180363	SELRC1	53164038	53152508	ZYG11B	53192126	53293014
200138	7901477	25	1	53180150	53180126	25	1	7SLRNA	srpRNA	53180071	53180363	SELRC1	53164038	53152508	ZYG11B	53192126	53293014
465730	7901477	25	1	53180152	53180128	25	1	7SLRNA	srpRNA	53180071	53180363	SELRC1	53164038	53152508	ZYG11B	53192126	53293014
306076	7901477	25	1	53180302	53180278	25	1	7SLRNA	srpRNA	53180071	53180363	SELRC1	53164038	53152508	ZYG11B	53192126	53293014
906778	7901477	25	1	53180288	53180264	25	1	7SLRNA	srpRNA	53180071	53180363	SELRC1	53164038	53152508	ZYG11B	53192126	53293014
1031730	7901477	25	1	53180266	53180242	25	1	7SLRNA	srpRNA	53180071	53180363	SELRC1	53164038	53152508	ZYG11B	53192126	53293014
365375	7901477	25					2	7SLRNA	srpRNA
177889	7901477	25	1	53180161	53180137	25	1	7SLRNA	srpRNA	53180071	53180363	SELRC1	53164038	53152508	ZYG11B	53192126	53293014
601461	7901477	25	1	53180311	53180287	25	1	7SLRNA	srpRNA	53180071	53180363	SELRC1	53164038	53152508	ZYG11B	53192126	53293014
152231	7901477	25	1	53180149	53180125	25	1	7SLRNA	srpRNA	53180071	53180363	SELRC1	53164038	53152508	ZYG11B	53192126	53293014
928053	7901477	25	1	53180154	53180130	25	1	7SLRNA	srpRNA	53180071	53180363	SELRC1	53164038	53152508	ZYG11B	53192126	53293014
949431	7901477	25	1	53180170	53180146	25	1	7SLRNA	srpRNA	53180071	53180363	SELRC1	53164038	53152508	ZYG11B	53192126	53293014
465159	7901477	25	1	53180315	53180291	25	1	7SLRNA	srpRNA	53180071	53180363	SELRC1	53164038	53152508	ZYG11B	53192126	53293014
196214	7901477	25	1	53180300	53180276	25	1	7SLRNA	srpRNA	53180071	53180363	SELRC1	53164038	53152508	ZYG11B	53192126	53293014
335606	7901477	25	1	53180308	53180284	25	1	7SLRNA	srpRNA	53180071	53180363	SELRC1	53164038	53152508	ZYG11B	53192126	53293014
732206	7901477	25	1	53180158	53180134	25	1	7SLRNA	srpRNA	53180071	53180363	SELRC1	53164038	53152508	ZYG11B	53192126	53293014
879878	7901477	25	1	53180267	53180243	25	1	7SLRNA	srpRNA	53180071	53180363	SELRC1	53164038	53152508	ZYG11B	53192126	53293014
202601	7901477	25	1	53180151	53180127	25	1	7SLRNA	srpRNA	53180071	53180363	SELRC1	53164038	53152508	ZYG11B	53192126	53293014
592407	7901477	25	1	53180276	53180252	25	1	7SLRNA	srpRNA	53180071	53180363	SELRC1	53164038	53152508	ZYG11B	53192126	53293014
830179	7901477	25	1	53180301	53180277	25	1	7SLRNA	srpRNA	53180071	53180363	SELRC1	53164038	53152508	ZYG11B	53192126	53293014
216407	7901477	25	1	53180265	53180241	25	1	7SLRNA	srpRNA	53180071	53180363	SELRC1	53164038	53152508	ZYG11B	53192126	53293014
848002	7901477	25	1	53180163	53180139	25	1	7SLRNA	srpRNA	53180071	53180363	SELRC1	53164038	53152508	ZYG11B	53192126	53293014
517170	7901416	25	1	52461529	52461505	25	1	7SLRNA	srpRNA	52461416	52461731	RAB3B	52456436	52373628	TXNDC12	52521843	52485803
308964	7901416	25	1	52461513	52461489	25	1	7SLRNA	srpRNA	52461416	52461731	RAB3B	52456436	52373628	TXNDC12	52521843	52485803
427126	7901416	25	1	52461575	52461551	25	1	7SLRNA	srpRNA	52461416	52461731	RAB3B	52456436	52373628	TXNDC12	52521843	52485803
237007	7901416	25	1	52461516	52461492	25	1	7SLRNA	srpRNA	52461416	52461731	RAB3B	52456436	52373628	TXNDC12	52521843	52485803
595963	7901416	25	1	52461538	52461514	25	1	7SLRNA	srpRNA	52461416	52461731	RAB3B	52456436	52373628	TXNDC12	52521843	52485803
132859	7901416	25	1	52461514	52461490	25	1	7SLRNA	srpRNA	52461416	52461731	RAB3B	52456436	52373628	TXNDC12	52521843	52485803
121946	7901416	25	1	52461526	52461502	25	1	7SLRNA	srpRNA	52461416	52461731	RAB3B	52456436	52373628	TXNDC12	52521843	52485803
969681	7901416	25	1	52461519	52461495	25	1	7SLRNA	srpRNA	52461416	52461731	RAB3B	52456436	52373628	TXNDC12	52521843	52485803
377656	7901416	25	1	52461571	52461547	25	1	7SLRNA	srpRNA	52461416	52461731	RAB3B	52456436	52373628	TXNDC12	52521843	52485803
1047705	7901416	25	1	52461639	52461615	25	1	7SLRNA	srpRNA	52461416	52461731	RAB3B	52456436	52373628	TXNDC12	52521843	52485803
153439	7901416	25	1	52461527	52461503	25	1	7SLRNA	srpRNA	52461416	52461731	RAB3B	52456436	52373628	TXNDC12	52521843	52485803
282569	7901416	25	1	52461640	52461616	25	1	7SLRNA	srpRNA	52461416	52461731	RAB3B	52456436	52373628	TXNDC12	52521843	52485803
431590	7901416	25	1	52461535	52461511	25	1	7SLRNA	srpRNA	52461416	52461731	RAB3B	52456436	52373628	TXNDC12	52521843	52485803
945022	7901416	25	1	52461487	52461463	25	1	7SLRNA	srpRNA	52461416	52461731	RAB3B	52456436	52373628	TXNDC12	52521843	52485803
1060178	7901416	25	1	52461577	52461553	25	1	7SLRNA	srpRNA	52461416	52461731	RAB3B	52456436	52373628	TXNDC12	52521843	52485803
923723	7901416	25	1	52461518	52461494	25	1	7SLRNA	srpRNA	52461416	52461731	RAB3B	52456436	52373628	TXNDC12	52521843	52485803
31045	7901746	25	1	59213771	59213747	25	1	5S	rRNA	59213663	59213771	MYSM1	59165764	59120411	JUN	59249785	59246465
233817	7901746	25	1	59213696	59213672	25	1	5S	rRNA	59213663	59213771	MYSM1	59165764	59120411	JUN	59249785	59246465
1072564	7901746	25	1	59213752	59213728	25	1	5S	rRNA	59213663	59213771	MYSM1	59165764	59120411	JUN	59249785	59246465
306977	7901746	25	1	59213704	59213680	25	1	5S	rRNA	59213663	59213771	MYSM1	59165764	59120411	JUN	59249785	59246465
1044425	7901746	25	1	59213757	59213733	25	1	5S	rRNA	59213663	59213771	MYSM1	59165764	59120411	JUN	59249785	59246465
442439	7901746	25	1	59213728	59213704	25	1	5S	rRNA	59213663	59213771	MYSM1	59165764	59120411	JUN	59249785	59246465
903711	7901746	25	1	59213746	59213722	25	1	5S	rRNA	59213663	59213771	MYSM1	59165764	59120411	JUN	59249785	59246465
952042	7901746	25	1	59213769	59213745	25	1	5S	rRNA	59213663	59213771	MYSM1	59165764	59120411	JUN	59249785	59246465
419670	7901746	25	1	59213735	59213711	25	1	5S	rRNA	59213663	59213771	MYSM1	59165764	59120411	JUN	59249785	59246465
670201	7901746	25	1	59213710	59213686	25	1	5S	rRNA	59213663	59213771	MYSM1	59165764	59120411	JUN	59249785	59246465
97337	7901746	25	1	59213763	59213739	25	1	5S	rRNA	59213663	59213771	MYSM1	59165764	59120411	JUN	59249785	59246465
613997	7901746	25	1	59213703	59213679	25	1	5S	rRNA	59213663	59213771	MYSM1	59165764	59120411	JUN	59249785	59246465
420720	7901746	25	1	59213734	59213710	25	1	5S	rRNA	59213663	59213771	MYSM1	59165764	59120411	JUN	59249785	59246465
401716	7901746	25	1	59213731	59213707	25	1	5S	rRNA	59213663	59213771	MYSM1	59165764	59120411	JUN	59249785	59246465
2483	7901746	25	1	59213739	59213715	25	1	5S	rRNA	59213663	59213771	MYSM1	59165764	59120411	JUN	59249785	59246465
291650	7901746	25	1	59213767	59213743	25	1	5S	rRNA	59213663	59213771	MYSM1	59165764	59120411	JUN	59249785	59246465
544635	7901746	25	1	59213706	59213682	25	1	5S	rRNA	59213663	59213771	MYSM1	59165764	59120411	JUN	59249785	59246465
460918	7901746	25	1	59213711	59213687	25	1	5S	rRNA	59213663	59213771	MYSM1	59165764	59120411	JUN	59249785	59246465
920711	7901746	25	1	59213708	59213684	25	1	5S	rRNA	59213663	59213771	MYSM1	59165764	59120411	JUN	59249785	59246465
929230	7901746	25	1	59213750	59213726	25	1	5S	rRNA	59213663	59213771	MYSM1	59165764	59120411	JUN	59249785	59246465
919661	7901746	25	1	59213709	59213685	25	1	5S	rRNA	59213663	59213771	MYSM1	59165764	59120411	JUN	59249785	59246465
1019437	7901746	25	1	59213741	59213717	25	1	5S	rRNA	59213663	59213771	MYSM1	59165764	59120411	JUN	59249785	59246465
1025767	7902225	25					2	U6	snRNA
1054291	7902225	25					2	U6	snRNA
123234	7902225	25	1	68006911	68006887	25	1	U6	snRNA	68006810	68006916	SERBP1	67896098	67873493	GADD45A	68150744	68154021
775237	7902225	25					2	U6	snRNA
873858	7902225	25	1	68006864	68006840	25	1	U6	snRNA	68006810	68006916	SERBP1	67896098	67873493	GADD45A	68150744	68154021
180461	7902225	25	1	68006860	68006836	25	1	U6	snRNA	68006810	68006916	SERBP1	67896098	67873493	GADD45A	68150744	68154021
914654	7902225	25	1	68006915	68006891	25	1	U6	snRNA	68006810	68006916	SERBP1	67896098	67873493	GADD45A	68150744	68154021
97809	7902225	25	1	68006861	68006837	25	1	U6	snRNA	68006810	68006916	SERBP1	67896098	67873493	GADD45A	68150744	68154021
604904	7902225	25	1	68006916	68006892	25	1	U6	snRNA	68006810	68006916	SERBP1	67896098	67873493	GADD45A	68150744	68154021
488048	7902225	25	1	68006865	68006841	25	1	U6	snRNA	68006810	68006916	SERBP1	67896098	67873493	GADD45A	68150744	68154021
235858	7902225	25					2	U6	snRNA
225366	7902225	25					2	U6	snRNA
1083368	7902225	25					2	U6	snRNA
887590	7902225	25					2	U6	snRNA
499616	7902225	25	1	68006863	68006839	25	1	U6	snRNA	68006810	68006916	SERBP1	67896098	67873493	GADD45A	68150744	68154021
12553	7902225	25					2	U6	snRNA
242098	7902225	25	1	68006862	68006838	25	1	U6	snRNA	68006810	68006916	SERBP1	67896098	67873493	GADD45A	68150744	68154021
400858	7902225	25					2	U6	snRNA
503903	7902036	25	1	65591732	65591708	25	1	7SLRNA	srpRNA	65591705	65591863	JAK1	65432187	65298912	AK4	65613232	65697828
520519	7902036	25	1	65591740	65591716	25	1	7SLRNA	srpRNA	65591705	65591863	JAK1	65432187	65298912	AK4	65613232	65697828
822946	7902036	25	1	65591736	65591712	25	1	7SLRNA	srpRNA	65591705	65591863	JAK1	65432187	65298912	AK4	65613232	65697828
654497	7902036	25	1	65591731	65591707	25	1	7SLRNA	srpRNA	65591705	65591863	JAK1	65432187	65298912	AK4	65613232	65697828
513246	7902036	25	1	65591737	65591713	25	1	7SLRNA	srpRNA	65591705	65591863	JAK1	65432187	65298912	AK4	65613232	65697828
655095	7902036	25	1	65591744	65591720	25	1	7SLRNA	srpRNA	65591705	65591863	JAK1	65432187	65298912	AK4	65613232	65697828
1051265	7902036	25	1	65591735	65591711	25	1	7SLRNA	srpRNA	65591705	65591863	JAK1	65432187	65298912	AK4	65613232	65697828
857960	7902036	25	1	65591747	65591723	25	1	7SLRNA	srpRNA	65591705	65591863	JAK1	65432187	65298912	AK4	65613232	65697828
335667	7902036	25	1	65591742	65591718	25	1	7SLRNA	srpRNA	65591705	65591863	JAK1	65432187	65298912	AK4	65613232	65697828
855256	7902036	25	1	65591734	65591710	25	1	7SLRNA	srpRNA	65591705	65591863	JAK1	65432187	65298912	AK4	65613232	65697828
701063	7902036	25	1	65591749	65591725	25	1	7SLRNA	srpRNA	65591705	65591863	JAK1	65432187	65298912	AK4	65613232	65697828
805659	7902036	25	1	65591751	65591727	25	1	7SLRNA	srpRNA	65591705	65591863	JAK1	65432187	65298912	AK4	65613232	65697828
846863	7902036	25	1	65591733	65591709	25	1	7SLRNA	srpRNA	65591705	65591863	JAK1	65432187	65298912	AK4	65613232	65697828
1038135	7902036	25	1	65591745	65591721	25	1	7SLRNA	srpRNA	65591705	65591863	JAK1	65432187	65298912	AK4	65613232	65697828
88550	7902909	25	1	91123379	91123355	25	1	U3	snRNA	91123307	91123521	ZNF326	90460671	90494097	BARHL2	91182794	91177096
375398	7902909	25	1	91123348	91123324	25	1	U3	snRNA	91123307	91123521	ZNF326	90460671	90494097	BARHL2	91182794	91177096
430881	7902909	25	1	91123394	91123370	25	1	U3	snRNA	91123307	91123521	ZNF326	90460671	90494097	BARHL2	91182794	91177096
823469	7902909	25	1	91123356	91123332	25	1	U3	snRNA	91123307	91123521	ZNF326	90460671	90494097	BARHL2	91182794	91177096
224059	7902909	25	1	91123383	91123359	25	1	U3	snRNA	91123307	91123521	ZNF326	90460671	90494097	BARHL2	91182794	91177096
640963	7902909	25	1	91123353	91123329	25	1	U3	snRNA	91123307	91123521	ZNF326	90460671	90494097	BARHL2	91182794	91177096
395082	7902909	25	1	91123381	91123357	25	1	U3	snRNA	91123307	91123521	ZNF326	90460671	90494097	BARHL2	91182794	91177096
189774	7902909	25	1	91123349	91123325	25	1	U3	snRNA	91123307	91123521	ZNF326	90460671	90494097	BARHL2	91182794	91177096
105273	7902365	25	1	75648796	75648772	25	1	U6	snRNA	75648730	75648832	LHX8	75594119	75627218	SLC44A5	76076801	75667816
282146	7902365	25	1	75648822	75648798	25	1	U6	snRNA	75648730	75648832	LHX8	75594119	75627218	SLC44A5	76076801	75667816
431251	7902365	25	1	75648823	75648799	25	1	U6	snRNA	75648730	75648832	LHX8	75594119	75627218	SLC44A5	76076801	75667816
893268	7902365	25	1	75648830	75648806	25	1	U6	snRNA	75648730	75648832	LHX8	75594119	75627218	SLC44A5	76076801	75667816
661514	7902365	25	1	75648824	75648800	25	1	U6	snRNA	75648730	75648832	LHX8	75594119	75627218	SLC44A5	76076801	75667816
546638	7902365	25	1	75648819	75648795	25	1	U6	snRNA	75648730	75648832	LHX8	75594119	75627218	SLC44A5	76076801	75667816
582492	7902365	25	1	75648795	75648771	25	1	U6	snRNA	75648730	75648832	LHX8	75594119	75627218	SLC44A5	76076801	75667816
836621	7902365	25	1	75648759	75648735	25	1	U6	snRNA	75648730	75648832	LHX8	75594119	75627218	SLC44A5	76076801	75667816
812180	7902365	25	1	75648828	75648804	25	1	U6	snRNA	75648730	75648832	LHX8	75594119	75627218	SLC44A5	76076801	75667816
910318	7902365	25	1	75648762	75648738	25	1	U6	snRNA	75648730	75648832	LHX8	75594119	75627218	SLC44A5	76076801	75667816
297359	7902365	25	1	75648761	75648737	25	1	U6	snRNA	75648730	75648832	LHX8	75594119	75627218	SLC44A5	76076801	75667816
867204	7902365	25	1	75648820	75648796	25	1	U6	snRNA	75648730	75648832	LHX8	75594119	75627218	SLC44A5	76076801	75667816
745225	7902365	25	1	75648805	75648781	25	1	U6	snRNA	75648730	75648832	LHX8	75594119	75627218	SLC44A5	76076801	75667816
85568	7902365	25	1	75648758	75648734	25	1	U6	snRNA	75648730	75648832	LHX8	75594119	75627218	SLC44A5	76076801	75667816
178831	7902365	25	1	75648827	75648803	25	1	U6	snRNA	75648730	75648832	LHX8	75594119	75627218	SLC44A5	76076801	75667816
699946	7902365	25	1	75648829	75648805	25	1	U6	snRNA	75648730	75648832	LHX8	75594119	75627218	SLC44A5	76076801	75667816
390192	7902365	25	1	75648826	75648802	25	1	U6	snRNA	75648730	75648832	LHX8	75594119	75627218	SLC44A5	76076801	75667816
583341	7902365	25	1	75648804	75648780	25	1	U6	snRNA	75648730	75648832	LHX8	75594119	75627218	SLC44A5	76076801	75667816
117213	7902365	25	1	75648755	75648731	25	1	U6	snRNA	75648730	75648832	LHX8	75594119	75627218	SLC44A5	76076801	75667816
460996	7902365	25	1	75648831	75648807	25	1	U6	snRNA	75648730	75648832	LHX8	75594119	75627218	SLC44A5	76076801	75667816
639306	7902365	25	1	75648797	75648773	25	1	U6	snRNA	75648730	75648832	LHX8	75594119	75627218	SLC44A5	76076801	75667816
184345	7902365	25	1	75648754	75648730	25	1	U6	snRNA	75648730	75648832	LHX8	75594119	75627218	SLC44A5	76076801	75667816
575207	7902365	25	1	75648825	75648801	25	1	U6	snRNA	75648730	75648832	LHX8	75594119	75627218	SLC44A5	76076801	75667816
253024	7902365	25	1	75648756	75648732	25	1	U6	snRNA	75648730	75648832	LHX8	75594119	75627218	SLC44A5	76076801	75667816
605825	7903008	25	1	92889357	92889333	25	1	7SLRNA	srpRNA	92889329	92889465	RPAP2	92764522	92853730	GFI1	92952433	92940319
600816	7903008	25	1	92889431	92889407	25	1	7SLRNA	srpRNA	92889329	92889465	RPAP2	92764522	92853730	GFI1	92952433	92940319
835483	7903008	25	1	92889359	92889335	25	1	7SLRNA	srpRNA	92889329	92889465	RPAP2	92764522	92853730	GFI1	92952433	92940319
175341	7903008	25	1	92889358	92889334	25	1	7SLRNA	srpRNA	92889329	92889465	RPAP2	92764522	92853730	GFI1	92952433	92940319
270469	7903008	25	1	92889356	92889332	25	1	7SLRNA	srpRNA	92889329	92889465	RPAP2	92764522	92853730	GFI1	92952433	92940319
38206	7903008	25	1	92889418	92889394	25	1	7SLRNA	srpRNA	92889329	92889465	RPAP2	92764522	92853730	GFI1	92952433	92940319
232457	7903008	25	1	92889369	92889345	25	1	7SLRNA	srpRNA	92889329	92889465	RPAP2	92764522	92853730	GFI1	92952433	92940319
605262	7903008	25	1	92889428	92889404	25	1	7SLRNA	srpRNA	92889329	92889465	RPAP2	92764522	92853730	GFI1	92952433	92940319
78349	7903008	25	1	92889438	92889414	25	1	7SLRNA	srpRNA	92889329	92889465	RPAP2	92764522	92853730	GFI1	92952433	92940319
39256	7903008	25	1	92889419	92889395	25	1	7SLRNA	srpRNA	92889329	92889465	RPAP2	92764522	92853730	GFI1	92952433	92940319
302646	7903008	25	1	92889434	92889410	25	1	7SLRNA	srpRNA	92889329	92889465	RPAP2	92764522	92853730	GFI1	92952433	92940319
451147	7903008	25	1	92889370	92889346	25	1	7SLRNA	srpRNA	92889329	92889465	RPAP2	92764522	92853730	GFI1	92952433	92940319
326450	7903008	25	1	92889423	92889399	25	1	7SLRNA	srpRNA	92889329	92889465	RPAP2	92764522	92853730	GFI1	92952433	92940319
450097	7903008	25	1	92889371	92889347	25	1	7SLRNA	srpRNA	92889329	92889465	RPAP2	92764522	92853730	GFI1	92952433	92940319
633279	7903008	25	1	92889432	92889408	25	1	7SLRNA	srpRNA	92889329	92889465	RPAP2	92764522	92853730	GFI1	92952433	92940319
604212	7903008	25	1	92889430	92889406	25	1	7SLRNA	srpRNA	92889329	92889465	RPAP2	92764522	92853730	GFI1	92952433	92940319
367063	7903008	25	1	92889417	92889393	25	1	7SLRNA	srpRNA	92889329	92889465	RPAP2	92764522	92853730	GFI1	92952433	92940319
118337	7903008	25	1	92889368	92889344	25	1	7SLRNA	srpRNA	92889329	92889465	RPAP2	92764522	92853730	GFI1	92952433	92940319
1051896	7903008	25	1	92889424	92889400	25	1	7SLRNA	srpRNA	92889329	92889465	RPAP2	92764522	92853730	GFI1	92952433	92940319
407597	7903008	25	1	92889416	92889392	25	1	7SLRNA	srpRNA	92889329	92889465	RPAP2	92764522	92853730	GFI1	92952433	92940319
955388	7903008	25	1	92889420	92889396	25	1	7SLRNA	srpRNA	92889329	92889465	RPAP2	92764522	92853730	GFI1	92952433	92940319
155614	7903008	25	1	92889435	92889411	25	1	7SLRNA	srpRNA	92889329	92889465	RPAP2	92764522	92853730	GFI1	92952433	92940319
947310	7903008	25	1	92889366	92889342	25	1	7SLRNA	srpRNA	92889329	92889465	RPAP2	92764522	92853730	GFI1	92952433	92940319
40074	7903008	25	1	92889355	92889331	25	1	7SLRNA	srpRNA	92889329	92889465	RPAP2	92764522	92853730	GFI1	92952433	92940319
742176	7903028	25					2	7SK	RNA
213582	7903028	25	1	93491889	93491865	25	1	7SK	RNA	93491809	93491988	FAM69A	93427057	93307724	MTF2	93544792	93604638
909972	7903028	25	1	93491869	93491845	25	1	7SK	RNA	93491809	93491988	FAM69A	93427057	93307724	MTF2	93544792	93604638
344944	7903028	25	1	93491896	93491872	25	1	7SK	RNA	93491809	93491988	FAM69A	93427057	93307724	MTF2	93544792	93604638
1592	7903028	25					2	7SK	RNA
464630	7903028	25	1	93491868	93491844	25	1	7SK	RNA	93491809	93491988	FAM69A	93427057	93307724	MTF2	93544792	93604638
277196	7902685	25	1	85730084	85730060	25	1	HY1	scRNA	85729990	85730088	C1orf52	85725355	85715639	BCL10	85742773	85731931
141818	7902685	25	1	85730082	85730058	25	1	HY1	scRNA	85729990	85730088	C1orf52	85725355	85715639	BCL10	85742773	85731931
332144	7902685	25	1	85730044	85730020	25	1	HY1	scRNA	85729990	85730088	C1orf52	85725355	85715639	BCL10	85742773	85731931
615551	7902685	25	1	85730040	85730016	25	1	HY1	scRNA	85729990	85730088	C1orf52	85725355	85715639	BCL10	85742773	85731931
496082	7902685	25	1	85730074	85730050	25	1	HY1	scRNA	85729990	85730088	C1orf52	85725355	85715639	BCL10	85742773	85731931
1065591	7902685	25	1	85730079	85730055	25	1	HY1	scRNA	85729990	85730088	C1orf52	85725355	85715639	BCL10	85742773	85731931
588627	7902685	25	1	85730072	85730048	25	1	HY1	scRNA	85729990	85730088	C1orf52	85725355	85715639	BCL10	85742773	85731931
1089768	7902685	25	1	85730078	85730054	25	1	HY1	scRNA	85729990	85730088	C1orf52	85725355	85715639	BCL10	85742773	85731931
617239	7902685	25	1	85730037	85730013	25	1	HY1	scRNA	85729990	85730088	C1orf52	85725355	85715639	BCL10	85742773	85731931
456723	7902685	25	1	85730050	85730026	25	1	HY1	scRNA	85729990	85730088	C1orf52	85725355	85715639	BCL10	85742773	85731931
1019763	7902685	25	1	85730076	85730052	25	1	HY1	scRNA	85729990	85730088	C1orf52	85725355	85715639	BCL10	85742773	85731931
618289	7902685	25	1	85730036	85730012	25	1	HY1	scRNA	85729990	85730088	C1orf52	85725355	85715639	BCL10	85742773	85731931
93111	7902685	25	1	85730083	85730059	25	1	HY1	scRNA	85729990	85730088	C1orf52	85725355	85715639	BCL10	85742773	85731931
286806	7902685	25	1	85730080	85730056	25	1	HY1	scRNA	85729990	85730088	C1orf52	85725355	85715639	BCL10	85742773	85731931
966753	7902685	25	1	85730041	85730017	25	1	HY1	scRNA	85729990	85730088	C1orf52	85725355	85715639	BCL10	85742773	85731931
688222	7902685	25	1	85730081	85730057	25	1	HY1	scRNA	85729990	85730088	C1orf52	85725355	85715639	BCL10	85742773	85731931
789946	7902685	25	1	85730045	85730021	25	1	HY1	scRNA	85729990	85730088	C1orf52	85725355	85715639	BCL10	85742773	85731931
226271	7902685	25	1	85730070	85730046	25	1	HY1	scRNA	85729990	85730088	C1orf52	85725355	85715639	BCL10	85742773	85731931
168330	7903181	25	1	96691535	96691511	25	1	U1	snRNA	96691458	96691619	RP11-147C23.1	96403457	96488436	PTBP2	97187221	97280349
536703	7903186	25	1	97048823	97048799	25	1	7SLRNA	srpRNA	97048768	97049100	RP11-147C23.1	96403457	96488436	PTBP2	97187221	97280349
865202	7903181	25	1	96691528	96691504	25	1	U1	snRNA	96691458	96691619	RP11-147C23.1	96403457	96488436	PTBP2	97187221	97280349
1002822	7903181	25	1	96691558	96691534	25	1	U1	snRNA	96691458	96691619	RP11-147C23.1	96403457	96488436	PTBP2	97187221	97280349
148281	7903181	25	1	96691533	96691509	25	1	U1	snRNA	96691458	96691619	RP11-147C23.1	96403457	96488436	PTBP2	97187221	97280349
249788	7903181	25	1	96691556	96691532	25	1	U1	snRNA	96691458	96691619	RP11-147C23.1	96403457	96488436	PTBP2	97187221	97280349
502453	7903186	25	1	97048879	97048855	25	1	7SLRNA	srpRNA	97048768	97049100	RP11-147C23.1	96403457	96488436	PTBP2	97187221	97280349
922044	7903181	25	1	96691530	96691506	25	1	U1	snRNA	96691458	96691619	RP11-147C23.1	96403457	96488436	PTBP2	97187221	97280349
839484	7903181	25	1	96691559	96691535	25	1	U1	snRNA	96691458	96691619	RP11-147C23.1	96403457	96488436	PTBP2	97187221	97280349
235650	7903186	25	1	97048890	97048866	25	1	7SLRNA	srpRNA	97048768	97049100	RP11-147C23.1	96403457	96488436	PTBP2	97187221	97280349
516642	7903181	25	1	96691582	96691558	25	1	U1	snRNA	96691458	96691619	RP11-147C23.1	96403457	96488436	PTBP2	97187221	97280349
653097	7903181	25	1	96691616	96691592	25	1	U1	snRNA	96691458	96691619	RP11-147C23.1	96403457	96488436	PTBP2	97187221	97280349
965101	7903181	25	1	96691563	96691539	25	1	U1	snRNA	96691458	96691619	RP11-147C23.1	96403457	96488436	PTBP2	97187221	97280349
639710	7903181	25	1	96691580	96691556	25	1	U1	snRNA	96691458	96691619	RP11-147C23.1	96403457	96488436	PTBP2	97187221	97280349
1017035	7903181	25	1	96691584	96691560	25	1	U1	snRNA	96691458	96691619	RP11-147C23.1	96403457	96488436	PTBP2	97187221	97280349
125690	7903186	25	1	97048870	97048846	25	1	7SLRNA	srpRNA	97048768	97049100	RP11-147C23.1	96403457	96488436	PTBP2	97187221	97280349
464463	7903186	25	1	97048876	97048852	25	1	7SLRNA	srpRNA	97048768	97049100	RP11-147C23.1	96403457	96488436	PTBP2	97187221	97280349
74582	7903181	25	1	96691549	96691525	25	1	U1	snRNA	96691458	96691619	RP11-147C23.1	96403457	96488436	PTBP2	97187221	97280349
218928	7903181	25	1	96691578	96691554	25	1	U1	snRNA	96691458	96691619	RP11-147C23.1	96403457	96488436	PTBP2	97187221	97280349
445591	7903181	25	1	96691565	96691541	25	1	U1	snRNA	96691458	96691619	RP11-147C23.1	96403457	96488436	PTBP2	97187221	97280349
502542	7903186	25	1	97048881	97048857	25	1	7SLRNA	srpRNA	97048768	97049100	RP11-147C23.1	96403457	96488436	PTBP2	97187221	97280349
580781	7903181	25	1	96691531	96691507	25	1	U1	snRNA	96691458	96691619	RP11-147C23.1	96403457	96488436	PTBP2	97187221	97280349
272585	7903186	25	1	97048894	97048870	25	1	7SLRNA	srpRNA	97048768	97049100	RP11-147C23.1	96403457	96488436	PTBP2	97187221	97280349
65320	7903181	25	1	96691552	96691528	25	1	U1	snRNA	96691458	96691619	RP11-147C23.1	96403457	96488436	PTBP2	97187221	97280349
958575	7903186	25	1	97048826	97048802	25	1	7SLRNA	srpRNA	97048768	97049100	RP11-147C23.1	96403457	96488436	PTBP2	97187221	97280349
598998	7903186	25	1	97048860	97048836	25	1	7SLRNA	srpRNA	97048768	97049100	RP11-147C23.1	96403457	96488436	PTBP2	97187221	97280349
342925	7903186	25	1	97048956	97048932	25	1	7SLRNA	srpRNA	97048768	97049100	RP11-147C23.1	96403457	96488436	PTBP2	97187221	97280349
593197	7903186	25	1	97048873	97048849	25	1	7SLRNA	srpRNA	97048768	97049100	RP11-147C23.1	96403457	96488436	PTBP2	97187221	97280349
739837	7903186	25	1	97048825	97048801	25	1	7SLRNA	srpRNA	97048768	97049100	RP11-147C23.1	96403457	96488436	PTBP2	97187221	97280349
845078	7903181	25	1	96691551	96691527	25	1	U1	snRNA	96691458	96691619	RP11-147C23.1	96403457	96488436	PTBP2	97187221	97280349
883286	7903186	25	1	97048888	97048864	25	1	7SLRNA	srpRNA	97048768	97049100	RP11-147C23.1	96403457	96488436	PTBP2	97187221	97280349
450173	7903181	25	1	96691527	96691503	25	1	U1	snRNA	96691458	96691619	RP11-147C23.1	96403457	96488436	PTBP2	97187221	97280349
434115	7903186	25	1	97048867	97048843	25	1	7SLRNA	srpRNA	97048768	97049100	RP11-147C23.1	96403457	96488436	PTBP2	97187221	97280349
519155	7903186	25	1	97048885	97048861	25	1	7SLRNA	srpRNA	97048768	97049100	RP11-147C23.1	96403457	96488436	PTBP2	97187221	97280349
257971	7903181	25	1	96691617	96691593	25	1	U1	snRNA	96691458	96691619	RP11-147C23.1	96403457	96488436	PTBP2	97187221	97280349
758219	7903186	25	1	97048896	97048872	25	1	7SLRNA	srpRNA	97048768	97049100	RP11-147C23.1	96403457	96488436	PTBP2	97187221	97280349
769247	7903181	25	1	96691561	96691537	25	1	U1	snRNA	96691458	96691619	RP11-147C23.1	96403457	96488436	PTBP2	97187221	97280349
570634	7903186	25	1	97048861	97048837	25	1	7SLRNA	srpRNA	97048768	97049100	RP11-147C23.1	96403457	96488436	PTBP2	97187221	97280349
505289	7903181	25	1	96691577	96691553	25	1	U1	snRNA	96691458	96691619	RP11-147C23.1	96403457	96488436	PTBP2	97187221	97280349
287605	7903181	25	1	96691537	96691513	25	1	U1	snRNA	96691458	96691619	RP11-147C23.1	96403457	96488436	PTBP2	97187221	97280349
517692	7903181	25	1	96691581	96691557	25	1	U1	snRNA	96691458	96691619	RP11-147C23.1	96403457	96488436	PTBP2	97187221	97280349
696416	7903186	25	1	97048871	97048847	25	1	7SLRNA	srpRNA	97048768	97049100	RP11-147C23.1	96403457	96488436	PTBP2	97187221	97280349
660735	7903186	25	1	97048855	97048831	25	1	7SLRNA	srpRNA	97048768	97049100	RP11-147C23.1	96403457	96488436	PTBP2	97187221	97280349
734334	7903181	25	1	96691615	96691591	25	1	U1	snRNA	96691458	96691619	RP11-147C23.1	96403457	96488436	PTBP2	97187221	97280349
810866	7903186	25	1	97048864	97048840	25	1	7SLRNA	srpRNA	97048768	97049100	RP11-147C23.1	96403457	96488436	PTBP2	97187221	97280349
661725	7903186	25	1	97048898	97048874	25	1	7SLRNA	srpRNA	97048768	97049100	RP11-147C23.1	96403457	96488436	PTBP2	97187221	97280349
796853	7903186	25	1	97048897	97048873	25	1	7SLRNA	srpRNA	97048768	97049100	RP11-147C23.1	96403457	96488436	PTBP2	97187221	97280349
605420	7903186	25	1	97048858	97048834	25	1	7SLRNA	srpRNA	97048768	97049100	RP11-147C23.1	96403457	96488436	PTBP2	97187221	97280349
721643	7902563	25	1	81717673	81717649	25	1	7SK	RNA	81717474	81717697	ELTD1	79472403	79355449	LPHN2	81771845	82458120
272864	7902563	25	1	81717536	81717512	25	1	7SK	RNA	81717474	81717697	ELTD1	79472403	79355449	LPHN2	81771845	82458120
488661	7902563	25	1	81717583	81717559	25	1	7SK	RNA	81717474	81717697	ELTD1	79472403	79355449	LPHN2	81771845	82458120
305156	7902563	25	1	81717544	81717520	25	1	7SK	RNA	81717474	81717697	ELTD1	79472403	79355449	LPHN2	81771845	82458120
102902	7902563	25	1	81717535	81717511	25	1	7SK	RNA	81717474	81717697	ELTD1	79472403	79355449	LPHN2	81771845	82458120
726922	7902563	25	1	81717662	81717638	25	1	7SK	RNA	81717474	81717697	ELTD1	79472403	79355449	LPHN2	81771845	82458120
593504	7902563	25	1	81717659	81717635	25	1	7SK	RNA	81717474	81717697	ELTD1	79472403	79355449	LPHN2	81771845	82458120
646705	7902563	25	1	81717654	81717630	25	1	7SK	RNA	81717474	81717697	ELTD1	79472403	79355449	LPHN2	81771845	82458120
27550	7902563	25	1	81717596	81717572	25	1	7SK	RNA	81717474	81717697	ELTD1	79472403	79355449	LPHN2	81771845	82458120
304858	7902563	25	1	81717541	81717517	25	1	7SK	RNA	81717474	81717697	ELTD1	79472403	79355449	LPHN2	81771845	82458120
518566	7902563	25	1	81717670	81717646	25	1	7SK	RNA	81717474	81717697	ELTD1	79472403	79355449	LPHN2	81771845	82458120
359501	7902563	25	1	81717652	81717628	25	1	7SK	RNA	81717474	81717697	ELTD1	79472403	79355449	LPHN2	81771845	82458120
647085	7902563	25	1	81717658	81717634	25	1	7SK	RNA	81717474	81717697	ELTD1	79472403	79355449	LPHN2	81771845	82458120
590726	7902563	25	1	81717585	81717561	25	1	7SK	RNA	81717474	81717697	ELTD1	79472403	79355449	LPHN2	81771845	82458120
534209	7902563	25	1	81717665	81717641	25	1	7SK	RNA	81717474	81717697	ELTD1	79472403	79355449	LPHN2	81771845	82458120
819476	7902563	25	1	81717587	81717563	25	1	7SK	RNA	81717474	81717697	ELTD1	79472403	79355449	LPHN2	81771845	82458120
1048993	7902563	25	1	81717674	81717650	25	1	7SK	RNA	81717474	81717697	ELTD1	79472403	79355449	LPHN2	81771845	82458120
7326	7902563	25	1	81717595	81717571	25	1	7SK	RNA	81717474	81717697	ELTD1	79472403	79355449	LPHN2	81771845	82458120
1034915	7902563	25	1	81717594	81717570	25	1	7SK	RNA	81717474	81717697	ELTD1	79472403	79355449	LPHN2	81771845	82458120
846330	7902563	25	1	81717677	81717653	25	1	7SK	RNA	81717474	81717697	ELTD1	79472403	79355449	LPHN2	81771845	82458120
1090057	7902563	25	1	81717678	81717654	25	1	7SK	RNA	81717474	81717697	ELTD1	79472403	79355449	LPHN2	81771845	82458120
568473	7902563	25	1	81717538	81717514	25	1	7SK	RNA	81717474	81717697	ELTD1	79472403	79355449	LPHN2	81771845	82458120
621644	7903090	25	1	93851301	93851277	25	1	HY1	scRNA	93851268	93851380	DR1	93811445	93828149	FNBP1L	93913688	94020218
917438	7903090	25	1	93851299	93851275	25	1	HY1	scRNA	93851268	93851380	DR1	93811445	93828149	FNBP1L	93913688	94020218
160730	7903090	25	1	93851338	93851314	25	1	HY1	scRNA	93851268	93851380	DR1	93811445	93828149	FNBP1L	93913688	94020218
650427	7903090	25					2	HY1	scRNA
358133	7903030	25	1	93492470	93492446	25	1	7SK	RNA	93492416	93492560	FAM69A	93427057	93307724	MTF2	93544792	93604638
704686	7903030	25	1	93492465	93492441	25	1	7SK	RNA	93492416	93492560	FAM69A	93427057	93307724	MTF2	93544792	93604638
823422	7903028	25	1	93491955	93491931	25	1	7SK	RNA	93491809	93491988	FAM69A	93427057	93307724	MTF2	93544792	93604638
1021731	7903030	25	1	93492479	93492455	25	1	7SK	RNA	93492416	93492560	FAM69A	93427057	93307724	MTF2	93544792	93604638
690555	7903028	25	1	93491972	93491948	25	1	7SK	RNA	93491809	93491988	FAM69A	93427057	93307724	MTF2	93544792	93604638
811207	7903028	25	1	93491975	93491951	25	1	7SK	RNA	93491809	93491988	FAM69A	93427057	93307724	MTF2	93544792	93604638
1042250	7903030	25	1	93492553	93492529	25	1	7SK	RNA	93492416	93492560	FAM69A	93427057	93307724	MTF2	93544792	93604638
618231	7903030	25	1	93492475	93492451	25	1	7SK	RNA	93492416	93492560	FAM69A	93427057	93307724	MTF2	93544792	93604638
132159	7903030	25	1	93492531	93492507	25	1	7SK	RNA	93492416	93492560	FAM69A	93427057	93307724	MTF2	93544792	93604638
1100863	7903030	25	1	93492540	93492516	25	1	7SK	RNA	93492416	93492560	FAM69A	93427057	93307724	MTF2	93544792	93604638
1062417	7903030	25	1	93492519	93492495	25	1	7SK	RNA	93492416	93492560	FAM69A	93427057	93307724	MTF2	93544792	93604638
822372	7903028	25	1	93491954	93491930	25	1	7SK	RNA	93491809	93491988	FAM69A	93427057	93307724	MTF2	93544792	93604638
670731	7903030	25	1	93492493	93492469	25	1	7SK	RNA	93492416	93492560	FAM69A	93427057	93307724	MTF2	93544792	93604638
214005	7903028	25	1	93491952	93491928	25	1	7SK	RNA	93491809	93491988	FAM69A	93427057	93307724	MTF2	93544792	93604638
961926	7903030	25	1	93492462	93492438	25	1	7SK	RNA	93492416	93492560	FAM69A	93427057	93307724	MTF2	93544792	93604638
1032419	7903028	25	1	93491978	93491954	25	1	7SK	RNA	93491809	93491988	FAM69A	93427057	93307724	MTF2	93544792	93604638
257740	7903028	25	1	93491920	93491896	25	1	7SK	RNA	93491809	93491988	FAM69A	93427057	93307724	MTF2	93544792	93604638
433560	7903028	25	1	93491950	93491926	25	1	7SK	RNA	93491809	93491988	FAM69A	93427057	93307724	MTF2	93544792	93604638
981013	7903030	25	1	93492486	93492462	25	1	7SK	RNA	93492416	93492560	FAM69A	93427057	93307724	MTF2	93544792	93604638
85645	7903030	25	1	93492505	93492481	25	1	7SK	RNA	93492416	93492560	FAM69A	93427057	93307724	MTF2	93544792	93604638
13905	7903028	25	1	93491905	93491881	25	1	7SK	RNA	93491809	93491988	FAM69A	93427057	93307724	MTF2	93544792	93604638
670789	7903028	25	1	93491976	93491952	25	1	7SK	RNA	93491809	93491988	FAM69A	93427057	93307724	MTF2	93544792	93604638
580453	7903028	25	1	93491956	93491932	25	1	7SK	RNA	93491809	93491988	FAM69A	93427057	93307724	MTF2	93544792	93604638
101821	7903030	25	1	93492496	93492472	25	1	7SK	RNA	93492416	93492560	FAM69A	93427057	93307724	MTF2	93544792	93604638
900065	7903030	25	1	93492507	93492483	25	1	7SK	RNA	93492416	93492560	FAM69A	93427057	93307724	MTF2	93544792	93604638
306698	7903028	25	1	93491970	93491946	25	1	7SK	RNA	93491809	93491988	FAM69A	93427057	93307724	MTF2	93544792	93604638
482772	7903028	25	1	93491974	93491950	25	1	7SK	RNA	93491809	93491988	FAM69A	93427057	93307724	MTF2	93544792	93604638
6421	7903030	25	1	93492552	93492528	25	1	7SK	RNA	93492416	93492560	FAM69A	93427057	93307724	MTF2	93544792	93604638
613521	7903028	25	1	93491980	93491956	25	1	7SK	RNA	93491809	93491988	FAM69A	93427057	93307724	MTF2	93544792	93604638
407771	7903028	25	1	93491922	93491898	25	1	7SK	RNA	93491809	93491988	FAM69A	93427057	93307724	MTF2	93544792	93604638
1026134	7903028	25	1	93491977	93491953	25	1	7SK	RNA	93491809	93491988	FAM69A	93427057	93307724	MTF2	93544792	93604638
717168	7903028	25	1	93491959	93491935	25	1	7SK	RNA	93491809	93491988	FAM69A	93427057	93307724	MTF2	93544792	93604638
429898	7903030	25	1	93492514	93492490	25	1	7SK	RNA	93492416	93492560	FAM69A	93427057	93307724	MTF2	93544792	93604638
141589	7903030	25	1	93492463	93492439	25	1	7SK	RNA	93492416	93492560	FAM69A	93427057	93307724	MTF2	93544792	93604638
1006462	7903030	25	1	93492560	93492536	25	1	7SK	RNA	93492416	93492560	FAM69A	93427057	93307724	MTF2	93544792	93604638
274173	7903030	25	1	93492522	93492498	25	1	7SK	RNA	93492416	93492560	FAM69A	93427057	93307724	MTF2	93544792	93604638
777146	7903030	25	1	93492536	93492512	25	1	7SK	RNA	93492416	93492560	FAM69A	93427057	93307724	MTF2	93544792	93604638
936318	7903030	25	1	93492508	93492484	25	1	7SK	RNA	93492416	93492560	FAM69A	93427057	93307724	MTF2	93544792	93604638
650615	7903030	25	1	93492545	93492521	25	1	7SK	RNA	93492416	93492560	FAM69A	93427057	93307724	MTF2	93544792	93604638
414249	7903030	25	1	93492557	93492533	25	1	7SK	RNA	93492416	93492560	FAM69A	93427057	93307724	MTF2	93544792	93604638
1050973	7903028	25	1	93491962	93491938	25	1	7SK	RNA	93491809	93491988	FAM69A	93427057	93307724	MTF2	93544792	93604638
498905	7903028	25	1	93491904	93491880	25	1	7SK	RNA	93491809	93491988	FAM69A	93427057	93307724	MTF2	93544792	93604638
482287	7903030	25	1	93492526	93492502	25	1	7SK	RNA	93492416	93492560	FAM69A	93427057	93307724	MTF2	93544792	93604638
335101	7903030	25	1	93492538	93492514	25	1	7SK	RNA	93492416	93492560	FAM69A	93427057	93307724	MTF2	93544792	93604638
130844	7902685	25	1	85730034	85730010	25	1	HY1	scRNA	85729990	85730088	C1orf52	85725355	85715639	BCL10	85742773	85731931
281971	7902685	25	1	85730035	85730011	25	1	HY1	scRNA	85729990	85730088	C1orf52	85725355	85715639	BCL10	85742773	85731931
506673	7902685	25	1	85730033	85730009	25	1	HY1	scRNA	85729990	85730088	C1orf52	85725355	85715639	BCL10	85742773	85731931
739647	7902909	25	1	91123439	91123415	25	1	U3	snRNA	91123307	91123521	ZNF326	90460671	90494097	BARHL2	91182794	91177096
454500	7902909	25	1	91123501	91123477	25	1	U3	snRNA	91123307	91123521	ZNF326	90460671	90494097	BARHL2	91182794	91177096
410269	7902909	25	1	91123447	91123423	25	1	U3	snRNA	91123307	91123521	ZNF326	90460671	90494097	BARHL2	91182794	91177096
274950	7902909	25	1	91123399	91123375	25	1	U3	snRNA	91123307	91123521	ZNF326	90460671	90494097	BARHL2	91182794	91177096
314928	7902909	25	1	91123458	91123434	25	1	U3	snRNA	91123307	91123521	ZNF326	90460671	90494097	BARHL2	91182794	91177096
432710	7902909	25	1	91123407	91123383	25	1	U3	snRNA	91123307	91123521	ZNF326	90460671	90494097	BARHL2	91182794	91177096
573133	7902909	25	1	91123514	91123490	25	1	U3	snRNA	91123307	91123521	ZNF326	90460671	90494097	BARHL2	91182794	91177096
1039134	7902909	25	1	91123396	91123372	25	1	U3	snRNA	91123307	91123521	ZNF326	90460671	90494097	BARHL2	91182794	91177096
334970	7902909	25	1	91123416	91123392	25	1	U3	snRNA	91123307	91123521	ZNF326	90460671	90494097	BARHL2	91182794	91177096
244563	7902909	25	1	91123457	91123433	25	1	U3	snRNA	91123307	91123521	ZNF326	90460671	90494097	BARHL2	91182794	91177096
699225	7902909	25	1	91123411	91123387	25	1	U3	snRNA	91123307	91123521	ZNF326	90460671	90494097	BARHL2	91182794	91177096
1005434	7902909	25	1	91123460	91123436	25	1	U3	snRNA	91123307	91123521	ZNF326	90460671	90494097	BARHL2	91182794	91177096
1048756	7902909	25	1	91123404	91123380	25	1	U3	snRNA	91123307	91123521	ZNF326	90460671	90494097	BARHL2	91182794	91177096
965175	7902909	25	1	91123406	91123382	25	1	U3	snRNA	91123307	91123521	ZNF326	90460671	90494097	BARHL2	91182794	91177096
1085400	7902909	25	1	91123408	91123384	25	1	U3	snRNA	91123307	91123521	ZNF326	90460671	90494097	BARHL2	91182794	91177096
148175	7902909	25	1	91123459	91123435	25	1	U3	snRNA	91123307	91123521	ZNF326	90460671	90494097	BARHL2	91182794	91177096
498991	7902909	25	1	91123446	91123422	25	1	U3	snRNA	91123307	91123521	ZNF326	90460671	90494097	BARHL2	91182794	91177096
941466	7903455	25	1	107347053	107347029	25	1	tRNA-Ser-TCA(m)	tRNA	107347023	107347091	AMY1C	104293028	104301312	PRMT6	107599267	107601916
270578	7903455	25	1	107347081	107347057	25	1	tRNA-Ser-TCA(m)	tRNA	107347023	107347091	AMY1C	104293028	104301312	PRMT6	107599267	107601916
816479	7903455	25	1	107347083	107347059	25	1	tRNA-Ser-TCA(m)	tRNA	107347023	107347091	AMY1C	104293028	104301312	PRMT6	107599267	107601916
649990	7903455	25	1	107347050	107347026	25	1	tRNA-Ser-TCA(m)	tRNA	107347023	107347091	AMY1C	104293028	104301312	PRMT6	107599267	107601916
243239	7903455	25	1	107347085	107347061	25	1	tRNA-Ser-TCA(m)	tRNA	107347023	107347091	AMY1C	104293028	104301312	PRMT6	107599267	107601916
619495	7903455	25					2	tRNA-Ser-TCA(m)	tRNA
836320	7903455	25	1	107347089	107347065	25	1	tRNA-Ser-TCA(m)	tRNA	107347023	107347091	AMY1C	104293028	104301312	PRMT6	107599267	107601916
285883	7903455	25	1	107347051	107347027	25	1	tRNA-Ser-TCA(m)	tRNA	107347023	107347091	AMY1C	104293028	104301312	PRMT6	107599267	107601916
836201	7903455	25	1	107347088	107347064	25	1	tRNA-Ser-TCA(m)	tRNA	107347023	107347091	AMY1C	104293028	104301312	PRMT6	107599267	107601916
673784	7903455	25					2	tRNA-Ser-TCA(m)	tRNA
733475	7903455	25					2	tRNA-Ser-TCA(m)	tRNA
953825	7903455	25	1	107347048	107347024	25	1	tRNA-Ser-TCA(m)	tRNA	107347023	107347091	AMY1C	104293028	104301312	PRMT6	107599267	107601916
560583	7903455	25	1	107347078	107347054	25	1	tRNA-Ser-TCA(m)	tRNA	107347023	107347091	AMY1C	104293028	104301312	PRMT6	107599267	107601916
341348	7903455	25	1	107347082	107347058	25	1	tRNA-Ser-TCA(m)	tRNA	107347023	107347091	AMY1C	104293028	104301312	PRMT6	107599267	107601916
397628	7903455	25	1	107347076	107347052	25	1	tRNA-Ser-TCA(m)	tRNA	107347023	107347091	AMY1C	104293028	104301312	PRMT6	107599267	107601916
986720	7903455	25	1	107347049	107347025	25	1	tRNA-Ser-TCA(m)	tRNA	107347023	107347091	AMY1C	104293028	104301312	PRMT6	107599267	107601916
562885	7903455	25					2	tRNA-Ser-TCA(m)	tRNA
776601	7903455	25	1	107347047	107347023	25	1	tRNA-Ser-TCA(m)	tRNA	107347023	107347091	AMY1C	104293028	104301312	PRMT6	107599267	107601916
710920	7903455	25	1	107347080	107347056	25	1	tRNA-Ser-TCA(m)	tRNA	107347023	107347091	AMY1C	104293028	104301312	PRMT6	107599267	107601916
575511	7903455	25	1	107347052	107347028	25	1	tRNA-Ser-TCA(m)	tRNA	107347023	107347091	AMY1C	104293028	104301312	PRMT6	107599267	107601916
563110	7903455	25	1	107347084	107347060	25	1	tRNA-Ser-TCA(m)	tRNA	107347023	107347091	AMY1C	104293028	104301312	PRMT6	107599267	107601916
617753	7904879	25	1	146551392	146551368	25	1	U1	snRNA	146551298	146551461	NBPF12	146373546	146467744	PRKAB2	146644129	146626685
759705	7904877	25	1	146550214	146550190	25	1	tRNA-Glu-GAA	tRNA	146550178	146550249	NBPF12	146373546	146467744	PRKAB2	146644129	146626685
485038	7904951	25					2	5S	rRNA
885947	7904877	25	1	146550210	146550186	25	1	tRNA-Glu-GAA	tRNA	146550178	146550249	NBPF12	146373546	146467744	PRKAB2	146644129	146626685
588111	7904877	25	1	146550243	146550219	25	1	tRNA-Glu-GAA	tRNA	146550178	146550249	NBPF12	146373546	146467744	PRKAB2	146644129	146626685
114675	7904879	25	1	146551390	146551366	25	1	U1	snRNA	146551298	146551461	NBPF12	146373546	146467744	PRKAB2	146644129	146626685
991544	7904879	25	1	146551372	146551348	25	1	U1	snRNA	146551298	146551461	NBPF12	146373546	146467744	PRKAB2	146644129	146626685
496653	7904879	25	1	146551385	146551361	25	1	U1	snRNA	146551298	146551461	NBPF12	146373546	146467744	PRKAB2	146644129	146626685
913086	7904951	25	1	146124236	146124212	25	1	5S	rRNA	146124158	146124246	NBPF11	146082765	146032647	NBPF12	146373546	146467744
76265	7904879	25	1	146551381	146551357	25	1	U1	snRNA	146551298	146551461	NBPF12	146373546	146467744	PRKAB2	146644129	146626685
894594	7904951	25	1	146124233	146124209	25	1	5S	rRNA	146124158	146124246	NBPF11	146082765	146032647	NBPF12	146373546	146467744
117264	7904951	25	1	146124232	146124208	25	1	5S	rRNA	146124158	146124246	NBPF11	146082765	146032647	NBPF12	146373546	146467744
619462	7904877	25	1	146550217	146550193	25	1	tRNA-Glu-GAA	tRNA	146550178	146550249	NBPF12	146373546	146467744	PRKAB2	146644129	146626685
904965	7904877	25	1	146550209	146550185	25	1	tRNA-Glu-GAA	tRNA	146550178	146550249	NBPF12	146373546	146467744	PRKAB2	146644129	146626685
459259	7904877	25	1	146550248	146550224	25	1	tRNA-Glu-GAA	tRNA	146550178	146550249	NBPF12	146373546	146467744	PRKAB2	146644129	146626685
528124	7904877	25	1	146550206	146550182	25	1	tRNA-Glu-GAA	tRNA	146550178	146550249	NBPF12	146373546	146467744	PRKAB2	146644129	146626685
180074	7904951	25	1	146124235	146124211	25	1	5S	rRNA	146124158	146124246	NBPF11	146082765	146032647	NBPF12	146373546	146467744
1066525	7904951	25					2	5S	rRNA
1096798	7904951	25	1	146124207	146124183	25	1	5S	rRNA	146124158	146124246	NBPF11	146082765	146032647	NBPF12	146373546	146467744
266107	7904879	25	1	146551378	146551354	25	1	U1	snRNA	146551298	146551461	NBPF12	146373546	146467744	PRKAB2	146644129	146626685
186924	7904951	25	1	146124204	146124180	25	1	5S	rRNA	146124158	146124246	NBPF11	146082765	146032647	NBPF12	146373546	146467744
1056661	7904877	25	1	146550216	146550192	25	1	tRNA-Glu-GAA	tRNA	146550178	146550249	NBPF12	146373546	146467744	PRKAB2	146644129	146626685
997785	7904951	25	1	146124230	146124206	25	1	5S	rRNA	146124158	146124246	NBPF11	146082765	146032647	NBPF12	146373546	146467744
734506	7904879	25	1	146551388	146551364	25	1	U1	snRNA	146551298	146551461	NBPF12	146373546	146467744	PRKAB2	146644129	146626685
899618	7904951	25	1	146124237	146124213	25	1	5S	rRNA	146124158	146124246	NBPF11	146082765	146032647	NBPF12	146373546	146467744
198141	7904877	25	1	146550233	146550209	25	1	tRNA-Glu-GAA	tRNA	146550178	146550249	NBPF12	146373546	146467744	PRKAB2	146644129	146626685
952064	7904951	25					2	5S	rRNA
518503	7904951	25	1	146124205	146124181	25	1	5S	rRNA	146124158	146124246	NBPF11	146082765	146032647	NBPF12	146373546	146467744
483545	7904879	25	1	146551379	146551355	25	1	U1	snRNA	146551298	146551461	NBPF12	146373546	146467744	PRKAB2	146644129	146626685
908549	7904951	25	1	146124241	146124217	25	1	5S	rRNA	146124158	146124246	NBPF11	146082765	146032647	NBPF12	146373546	146467744
392932	7904951	25					2	5S	rRNA
871188	7904877	25	1	146550246	146550222	25	1	tRNA-Glu-GAA	tRNA	146550178	146550249	NBPF12	146373546	146467744	PRKAB2	146644129	146626685
117455	7904877	25	1	146550245	146550221	25	1	tRNA-Glu-GAA	tRNA	146550178	146550249	NBPF12	146373546	146467744	PRKAB2	146644129	146626685
939444	7904879	25	1	146551377	146551353	25	1	U1	snRNA	146551298	146551461	NBPF12	146373546	146467744	PRKAB2	146644129	146626685
617666	7904877	25	1	146550211	146550187	25	1	tRNA-Glu-GAA	tRNA	146550178	146550249	NBPF12	146373546	146467744	PRKAB2	146644129	146626685
479014	7904951	25	1	146124231	146124207	25	1	5S	rRNA	146124158	146124246	NBPF11	146082765	146032647	NBPF12	146373546	146467744
701497	7904951	25	1	146124238	146124214	25	1	5S	rRNA	146124158	146124246	NBPF11	146082765	146032647	NBPF12	146373546	146467744
249903	7904877	25	1	146550238	146550214	25	1	tRNA-Glu-GAA	tRNA	146550178	146550249	NBPF12	146373546	146467744	PRKAB2	146644129	146626685
224105	7904951	25					2	5S	rRNA
643637	7904877	25	1	146550218	146550194	25	1	tRNA-Glu-GAA	tRNA	146550178	146550249	NBPF12	146373546	146467744	PRKAB2	146644129	146626685
718904	7904877	25	1	146550237	146550213	25	1	tRNA-Glu-GAA	tRNA	146550178	146550249	NBPF12	146373546	146467744	PRKAB2	146644129	146626685
99421	7904877	25	1	146550204	146550180	25	1	tRNA-Glu-GAA	tRNA	146550178	146550249	NBPF12	146373546	146467744	PRKAB2	146644129	146626685
363918	7904877	25	1	146550249	146550225	25	1	tRNA-Glu-GAA	tRNA	146550178	146550249	NBPF12	146373546	146467744	PRKAB2	146644129	146626685
846619	7904877	25	1	146550205	146550181	25	1	tRNA-Glu-GAA	tRNA	146550178	146550249	NBPF12	146373546	146467744	PRKAB2	146644129	146626685
161565	7904951	25					2	5S	rRNA
692242	7904877	25	1	146550215	146550191	25	1	tRNA-Glu-GAA	tRNA	146550178	146550249	NBPF12	146373546	146467744	PRKAB2	146644129	146626685
606216	7904951	25	1	146124196	146124172	25	1	5S	rRNA	146124158	146124246	NBPF11	146082765	146032647	NBPF12	146373546	146467744
864693	7904951	25					2	5S	rRNA
960014	7904951	25	1	146124239	146124215	25	1	5S	rRNA	146124158	146124246	NBPF11	146082765	146032647	NBPF12	146373546	146467744
119826	7904951	25					2	5S	rRNA
472226	7904951	25	1	146124206	146124182	25	1	5S	rRNA	146124158	146124246	NBPF11	146082765	146032647	NBPF12	146373546	146467744
179024	7904951	25	1	146124234	146124210	25	1	5S	rRNA	146124158	146124246	NBPF11	146082765	146032647	NBPF12	146373546	146467744
675972	7904951	25	1	146124240	146124216	25	1	5S	rRNA	146124158	146124246	NBPF11	146082765	146032647	NBPF12	146373546	146467744
736496	7904951	25					2	5S	rRNA
273906	7904877	25	1	146550244	146550220	25	1	tRNA-Glu-GAA	tRNA	146550178	146550249	NBPF12	146373546	146467744	PRKAB2	146644129	146626685
676941	7904877	25	1	146550235	146550211	25	1	tRNA-Glu-GAA	tRNA	146550178	146550249	NBPF12	146373546	146467744	PRKAB2	146644129	146626685
767244	7904879	25	1	146551389	146551365	25	1	U1	snRNA	146551298	146551461	NBPF12	146373546	146467744	PRKAB2	146644129	146626685
936671	7904877	25	1	146550219	146550195	25	1	tRNA-Glu-GAA	tRNA	146550178	146550249	NBPF12	146373546	146467744	PRKAB2	146644129	146626685
584688	7904951	25					2	5S	rRNA
753968	7904877	25	1	146550213	146550189	25	1	tRNA-Glu-GAA	tRNA	146550178	146550249	NBPF12	146373546	146467744	PRKAB2	146644129	146626685
221209	7904877	25	1	146550242	146550218	25	1	tRNA-Glu-GAA	tRNA	146550178	146550249	NBPF12	146373546	146467744	PRKAB2	146644129	146626685
122795	7904879	25	1	146551376	146551352	25	1	U1	snRNA	146551298	146551461	NBPF12	146373546	146467744	PRKAB2	146644129	146626685
405707	7904877	25	1	146550234	146550210	25	1	tRNA-Glu-GAA	tRNA	146550178	146550249	NBPF12	146373546	146467744	PRKAB2	146644129	146626685
563784	7904879	25	1	146551384	146551360	25	1	U1	snRNA	146551298	146551461	NBPF12	146373546	146467744	PRKAB2	146644129	146626685
1064262	7904879	25	1	146551393	146551369	25	1	U1	snRNA	146551298	146551461	NBPF12	146373546	146467744	PRKAB2	146644129	146626685
509063	7903906	25	1	111584502	111584478	25	1	5S	rRNA	111584456	111584545	LRIF1	111506701	111489807	DRAM2	111682838	111659955
744974	7903906	25	1	111584543	111584519	25	1	5S	rRNA	111584456	111584545	LRIF1	111506701	111489807	DRAM2	111682838	111659955
823598	7903906	25	1	111584542	111584518	25	1	5S	rRNA	111584456	111584545	LRIF1	111506701	111489807	DRAM2	111682838	111659955
417159	7903906	25	1	111584539	111584515	25	1	5S	rRNA	111584456	111584545	LRIF1	111506701	111489807	DRAM2	111682838	111659955
168137	7903906	25					2	5S	rRNA
377898	7903906	25	1	111584509	111584485	25	1	5S	rRNA	111584456	111584545	LRIF1	111506701	111489807	DRAM2	111682838	111659955
264043	7903906	25					2	5S	rRNA
18991	7903906	25	1	111584545	111584521	25	1	5S	rRNA	111584456	111584545	LRIF1	111506701	111489807	DRAM2	111682838	111659955
524747	7903906	25	1	111584504	111584480	25	1	5S	rRNA	111584456	111584545	LRIF1	111506701	111489807	DRAM2	111682838	111659955
104465	7903906	25					2	5S	rRNA
1007546	7903906	25	1	111584505	111584481	25	1	5S	rRNA	111584456	111584545	LRIF1	111506701	111489807	DRAM2	111682838	111659955
840241	7903906	25	1	111584507	111584483	25	1	5S	rRNA	111584456	111584545	LRIF1	111506701	111489807	DRAM2	111682838	111659955
453916	7903906	25	1	111584541	111584517	25	1	5S	rRNA	111584456	111584545	LRIF1	111506701	111489807	DRAM2	111682838	111659955
786262	7903906	25					2	5S	rRNA
370448	7903906	25	1	111584511	111584487	25	1	5S	rRNA	111584456	111584545	LRIF1	111506701	111489807	DRAM2	111682838	111659955
259673	7903906	25	1	111584501	111584477	25	1	5S	rRNA	111584456	111584545	LRIF1	111506701	111489807	DRAM2	111682838	111659955
1076484	7903906	25	1	111584512	111584488	25	1	5S	rRNA	111584456	111584545	LRIF1	111506701	111489807	DRAM2	111682838	111659955
695800	7903906	25					2	5S	rRNA
203348	7903906	25					2	5S	rRNA
470857	7903906	25	1	111584510	111584486	25	1	5S	rRNA	111584456	111584545	LRIF1	111506701	111489807	DRAM2	111682838	111659955
939545	7903906	25	1	111584540	111584516	25	1	5S	rRNA	111584456	111584545	LRIF1	111506701	111489807	DRAM2	111682838	111659955
210885	7903906	25	1	111584508	111584484	25	1	5S	rRNA	111584456	111584545	LRIF1	111506701	111489807	DRAM2	111682838	111659955
1008596	7903906	25	1	111584506	111584482	25	1	5S	rRNA	111584456	111584545	LRIF1	111506701	111489807	DRAM2	111682838	111659955
205830	7903906	25	1	111584503	111584479	25	1	5S	rRNA	111584456	111584545	LRIF1	111506701	111489807	DRAM2	111682838	111659955
673561	7903906	25	1	111584544	111584520	25	1	5S	rRNA	111584456	111584545	LRIF1	111506701	111489807	DRAM2	111682838	111659955
216270	7904209	25	1	116149155	116149131	25	1	7SLRNA	srpRNA	116149092	116149349	NGF	115880857	115828539	VANGL1	116184574	116240845
39746	7904209	25	1	116149211	116149187	25	1	7SLRNA	srpRNA	116149092	116149349	NGF	115880857	115828539	VANGL1	116184574	116240845
456034	7904209	25	1	116149326	116149302	25	1	7SLRNA	srpRNA	116149092	116149349	NGF	115880857	115828539	VANGL1	116184574	116240845
61127	7904209	25	1	116149323	116149299	25	1	7SLRNA	srpRNA	116149092	116149349	NGF	115880857	115828539	VANGL1	116184574	116240845
631814	7904209	25	1	116149213	116149189	25	1	7SLRNA	srpRNA	116149092	116149349	NGF	115880857	115828539	VANGL1	116184574	116240845
752627	7904209	25	1	116149116	116149092	25	1	7SLRNA	srpRNA	116149092	116149349	NGF	115880857	115828539	VANGL1	116184574	116240845
922852	7904209	25	1	116149159	116149135	25	1	7SLRNA	srpRNA	116149092	116149349	NGF	115880857	115828539	VANGL1	116184574	116240845
317285	7904209	25	1	116149118	116149094	25	1	7SLRNA	srpRNA	116149092	116149349	NGF	115880857	115828539	VANGL1	116184574	116240845
453377	7904209	25	1	116149121	116149097	25	1	7SLRNA	srpRNA	116149092	116149349	NGF	115880857	115828539	VANGL1	116184574	116240845
186644	7904209	25	1	116149197	116149173	25	1	7SLRNA	srpRNA	116149092	116149349	NGF	115880857	115828539	VANGL1	116184574	116240845
316235	7904209	25	1	116149117	116149093	25	1	7SLRNA	srpRNA	116149092	116149349	NGF	115880857	115828539	VANGL1	116184574	116240845
850641	7904209	25	1	116149317	116149293	25	1	7SLRNA	srpRNA	116149092	116149349	NGF	115880857	115828539	VANGL1	116184574	116240845
10653	7904209	25	1	116149158	116149134	25	1	7SLRNA	srpRNA	116149092	116149349	NGF	115880857	115828539	VANGL1	116184574	116240845
631815	7904209	25	1	116149212	116149188	25	1	7SLRNA	srpRNA	116149092	116149349	NGF	115880857	115828539	VANGL1	116184574	116240845
147879	7904209	25	1	116149205	116149181	25	1	7SLRNA	srpRNA	116149092	116149349	NGF	115880857	115828539	VANGL1	116184574	116240845
409434	7904209	25	1	116149204	116149180	25	1	7SLRNA	srpRNA	116149092	116149349	NGF	115880857	115828539	VANGL1	116184574	116240845
839939	7904209	25	1	116149319	116149295	25	1	7SLRNA	srpRNA	116149092	116149349	NGF	115880857	115828539	VANGL1	116184574	116240845
380601	7904209	25	1	116149119	116149095	25	1	7SLRNA	srpRNA	116149092	116149349	NGF	115880857	115828539	VANGL1	116184574	116240845
62177	7904209	25	1	116149324	116149300	25	1	7SLRNA	srpRNA	116149092	116149349	NGF	115880857	115828539	VANGL1	116184574	116240845
680042	7904209	25					2	7SLRNA	srpRNA
1082777	7904209	25	1	116149208	116149184	25	1	7SLRNA	srpRNA	116149092	116149349	NGF	115880857	115828539	VANGL1	116184574	116240845
1026882	7904209	25	1	116149127	116149103	25	1	7SLRNA	srpRNA	116149092	116149349	NGF	115880857	115828539	VANGL1	116184574	116240845
531728	7904209	25	1	116149322	116149298	25	1	7SLRNA	srpRNA	116149092	116149349	NGF	115880857	115828539	VANGL1	116184574	116240845
503059	7904209	25	1	116149130	116149106	25	1	7SLRNA	srpRNA	116149092	116149349	NGF	115880857	115828539	VANGL1	116184574	116240845
428952	7904209	25	1	116149201	116149177	25	1	7SLRNA	srpRNA	116149092	116149349	NGF	115880857	115828539	VANGL1	116184574	116240845
1005674	7904953	25	1	147735795	147735771	25	1	U1	snRNA	147735752	147735907	BX842679.1	147632428	147631967	PPIAL4A	147955419	147954635
976697	7904953	25	1	147735852	147735828	25	1	U1	snRNA	147735752	147735907	BX842679.1	147632428	147631967	PPIAL4A	147955419	147954635
890288	7904953	25	1	147735779	147735755	25	1	U1	snRNA	147735752	147735907	BX842679.1	147632428	147631967	PPIAL4A	147955419	147954635
237082	7904953	25	1	147735829	147735805	25	1	U1	snRNA	147735752	147735907	BX842679.1	147632428	147631967	PPIAL4A	147955419	147954635
644166	7904953	25	1	147735851	147735827	25	1	U1	snRNA	147735752	147735907	BX842679.1	147632428	147631967	PPIAL4A	147955419	147954635
117264	7904951	25	1	146124232	146124208	25	1	5S	rRNA	146124158	146124246	NBPF11	146082765	146032647	NBPF12	146373546	146467744
359421	7904953	25	1	147735813	147735789	25	1	U1	snRNA	147735752	147735907	BX842679.1	147632428	147631967	PPIAL4A	147955419	147954635
894594	7904951	25	1	146124233	146124209	25	1	5S	rRNA	146124158	146124246	NBPF11	146082765	146032647	NBPF12	146373546	146467744
180074	7904951	25	1	146124235	146124211	25	1	5S	rRNA	146124158	146124246	NBPF11	146082765	146032647	NBPF12	146373546	146467744
1066525	7904951	25					2	5S	rRNA
913086	7904951	25	1	146124236	146124212	25	1	5S	rRNA	146124158	146124246	NBPF11	146082765	146032647	NBPF12	146373546	146467744
911458	7904953	25	1	147735802	147735778	25	1	U1	snRNA	147735752	147735907	BX842679.1	147632428	147631967	PPIAL4A	147955419	147954635
273425	7904953	25	1	147735826	147735802	25	1	U1	snRNA	147735752	147735907	BX842679.1	147632428	147631967	PPIAL4A	147955419	147954635
186924	7904951	25	1	146124204	146124180	25	1	5S	rRNA	146124158	146124246	NBPF11	146082765	146032647	NBPF12	146373546	146467744
1096798	7904951	25	1	146124207	146124183	25	1	5S	rRNA	146124158	146124246	NBPF11	146082765	146032647	NBPF12	146373546	146467744
278176	7904953	25	1	147735847	147735823	25	1	U1	snRNA	147735752	147735907	BX842679.1	147632428	147631967	PPIAL4A	147955419	147954635
916570	7904953	25	1	147735816	147735792	25	1	U1	snRNA	147735752	147735907	BX842679.1	147632428	147631967	PPIAL4A	147955419	147954635
997785	7904951	25	1	146124230	146124206	25	1	5S	rRNA	146124158	146124246	NBPF11	146082765	146032647	NBPF12	146373546	146467744
899618	7904951	25	1	146124237	146124213	25	1	5S	rRNA	146124158	146124246	NBPF11	146082765	146032647	NBPF12	146373546	146467744
518503	7904951	25	1	146124205	146124181	25	1	5S	rRNA	146124158	146124246	NBPF11	146082765	146032647	NBPF12	146373546	146467744
185015	7904953	25	1	147735844	147735820	25	1	U1	snRNA	147735752	147735907	BX842679.1	147632428	147631967	PPIAL4A	147955419	147954635
952064	7904951	25					2	5S	rRNA
159725	7904953	25	1	147735834	147735810	25	1	U1	snRNA	147735752	147735907	BX842679.1	147632428	147631967	PPIAL4A	147955419	147954635
392932	7904951	25					2	5S	rRNA
908549	7904951	25	1	146124241	146124217	25	1	5S	rRNA	146124158	146124246	NBPF11	146082765	146032647	NBPF12	146373546	146467744
1016558	7904953	25	1	147735840	147735816	25	1	U1	snRNA	147735752	147735907	BX842679.1	147632428	147631967	PPIAL4A	147955419	147954635
479014	7904951	25	1	146124231	146124207	25	1	5S	rRNA	146124158	146124246	NBPF11	146082765	146032647	NBPF12	146373546	146467744
701497	7904951	25	1	146124238	146124214	25	1	5S	rRNA	146124158	146124246	NBPF11	146082765	146032647	NBPF12	146373546	146467744
485038	7904951	25					2	5S	rRNA
224105	7904951	25					2	5S	rRNA
1002817	7904953	25	1	147735798	147735774	25	1	U1	snRNA	147735752	147735907	BX842679.1	147632428	147631967	PPIAL4A	147955419	147954635
124995	7904953	25	1	147735823	147735799	25	1	U1	snRNA	147735752	147735907	BX842679.1	147632428	147631967	PPIAL4A	147955419	147954635
796874	7904953	25	1	147735801	147735777	25	1	U1	snRNA	147735752	147735907	BX842679.1	147632428	147631967	PPIAL4A	147955419	147954635
161565	7904951	25					2	5S	rRNA
112128	7904953	25	1	147735808	147735784	25	1	U1	snRNA	147735752	147735907	BX842679.1	147632428	147631967	PPIAL4A	147955419	147954635
606216	7904951	25	1	146124196	146124172	25	1	5S	rRNA	146124158	146124246	NBPF11	146082765	146032647	NBPF12	146373546	146467744
960014	7904951	25	1	146124239	146124215	25	1	5S	rRNA	146124158	146124246	NBPF11	146082765	146032647	NBPF12	146373546	146467744
864693	7904951	25					2	5S	rRNA
549406	7904953	25	1	147735788	147735764	25	1	U1	snRNA	147735752	147735907	BX842679.1	147632428	147631967	PPIAL4A	147955419	147954635
119826	7904951	25					2	5S	rRNA
179024	7904951	25	1	146124234	146124210	25	1	5S	rRNA	146124158	146124246	NBPF11	146082765	146032647	NBPF12	146373546	146467744
472226	7904951	25	1	146124206	146124182	25	1	5S	rRNA	146124158	146124246	NBPF11	146082765	146032647	NBPF12	146373546	146467744
736496	7904951	25					2	5S	rRNA
1002268	7904953	25	1	147735835	147735811	25	1	U1	snRNA	147735752	147735907	BX842679.1	147632428	147631967	PPIAL4A	147955419	147954635
584688	7904951	25					2	5S	rRNA
454312	7904953	25	1	147735776	147735752	25	1	U1	snRNA	147735752	147735907	BX842679.1	147632428	147631967	PPIAL4A	147955419	147954635
675972	7904951	25	1	146124240	146124216	25	1	5S	rRNA	146124158	146124246	NBPF11	146082765	146032647	NBPF12	146373546	146467744
592047	7905033	25	1	149079393	149079369	25	1	tRNA-Gln-CAG	tRNA	149079364	149079435	NBPF16	148739443	148758311	FCGR1C	149320441	149378365
76970	7905033	25	1	149079402	149079378	25	1	tRNA-Gln-CAG	tRNA	149079364	149079435	NBPF16	148739443	148758311	FCGR1C	149320441	149378365
84709	7905033	25	1	149079396	149079372	25	1	tRNA-Gln-CAG	tRNA	149079364	149079435	NBPF16	148739443	148758311	FCGR1C	149320441	149378365
456386	7905033	25	1	149079403	149079379	25	1	tRNA-Gln-CAG	tRNA	149079364	149079435	NBPF16	148739443	148758311	FCGR1C	149320441	149378365
815482	7905033	25	1	149079394	149079370	25	1	tRNA-Gln-CAG	tRNA	149079364	149079435	NBPF16	148739443	148758311	FCGR1C	149320441	149378365
223096	7905033	25	1	149079407	149079383	25	1	tRNA-Gln-CAG	tRNA	149079364	149079435	NBPF16	148739443	148758311	FCGR1C	149320441	149378365
619493	7905033	25	1	149079397	149079373	25	1	tRNA-Gln-CAG	tRNA	149079364	149079435	NBPF16	148739443	148758311	FCGR1C	149320441	149378365
665587	7905033	25	1	149079404	149079380	25	1	tRNA-Gln-CAG	tRNA	149079364	149079435	NBPF16	148739443	148758311	FCGR1C	149320441	149378365
256281	7905033	25	1	149079401	149079377	25	1	tRNA-Gln-CAG	tRNA	149079364	149079435	NBPF16	148739443	148758311	FCGR1C	149320441	149378365
52361	7905033	25	1	149079392	149079368	25	1	tRNA-Gln-CAG	tRNA	149079364	149079435	NBPF16	148739443	148758311	FCGR1C	149320441	149378365
837352	7904014	25	1	112738220	112738196	25	1	U13_	snRNA	112738145	112738230	KCND3	112531777	112313284	CTTNBP2NL	112938803	113003786
1091029	7904014	25	1	112738223	112738199	25	1	U13_	snRNA	112738145	112738230	KCND3	112531777	112313284	CTTNBP2NL	112938803	113003786
973937	7904014	25	1	112738206	112738182	25	1	U13_	snRNA	112738145	112738230	KCND3	112531777	112313284	CTTNBP2NL	112938803	113003786
689606	7904016	25	1	112913680	112913656	25	1	U13_	snRNA	112913625	112913731	KCND3	112531777	112313284	CTTNBP2NL	112938803	113003786
851940	7904014	25	1	112738217	112738193	25	1	U13_	snRNA	112738145	112738230	KCND3	112531777	112313284	CTTNBP2NL	112938803	113003786
846798	7904016	25	1	112913679	112913655	25	1	U13_	snRNA	112913625	112913731	KCND3	112531777	112313284	CTTNBP2NL	112938803	113003786
189778	7904016	25					2	U13_	snRNA
1063276	7904016	25	1	112913683	112913659	25	1	U13_	snRNA	112913625	112913731	KCND3	112531777	112313284	CTTNBP2NL	112938803	113003786
780370	7904016	25	1	112913657	112913633	25	1	U13_	snRNA	112913625	112913731	KCND3	112531777	112313284	CTTNBP2NL	112938803	113003786
306336	7904016	25	1	112913684	112913660	25	1	U13_	snRNA	112913625	112913731	KCND3	112531777	112313284	CTTNBP2NL	112938803	113003786
760299	7904014	25	1	112738213	112738189	25	1	U13_	snRNA	112738145	112738230	KCND3	112531777	112313284	CTTNBP2NL	112938803	113003786
650273	7904014	25	1	112738173	112738149	25	1	U13_	snRNA	112738145	112738230	KCND3	112531777	112313284	CTTNBP2NL	112938803	113003786
699417	7904016	25	1	112913656	112913632	25	1	U13_	snRNA	112913625	112913731	KCND3	112531777	112313284	CTTNBP2NL	112938803	113003786
582480	7904016	25	1	112913651	112913627	25	1	U13_	snRNA	112913625	112913731	KCND3	112531777	112313284	CTTNBP2NL	112938803	113003786
747459	7904016	25	1	112913678	112913654	25	1	U13_	snRNA	112913625	112913731	KCND3	112531777	112313284	CTTNBP2NL	112938803	113003786
975349	7904014	25	1	112738209	112738185	25	1	U13_	snRNA	112738145	112738230	KCND3	112531777	112313284	CTTNBP2NL	112938803	113003786
996370	7904014	25	1	112738225	112738201	25	1	U13_	snRNA	112738145	112738230	KCND3	112531777	112313284	CTTNBP2NL	112938803	113003786
934280	7904014	25	1	112738211	112738187	25	1	U13_	snRNA	112738145	112738230	KCND3	112531777	112313284	CTTNBP2NL	112938803	113003786
836302	7904014	25	1	112738221	112738197	25	1	U13_	snRNA	112738145	112738230	KCND3	112531777	112313284	CTTNBP2NL	112938803	113003786
87257	7904014	25	1	112738215	112738191	25	1	U13_	snRNA	112738145	112738230	KCND3	112531777	112313284	CTTNBP2NL	112938803	113003786
97327	7904014	25	1	112738218	112738194	25	1	U13_	snRNA	112738145	112738230	KCND3	112531777	112313284	CTTNBP2NL	112938803	113003786
689929	7904014	25	1	112738224	112738200	25	1	U13_	snRNA	112738145	112738230	KCND3	112531777	112313284	CTTNBP2NL	112938803	113003786
336449	7904016	25	1	112913650	112913626	25	1	U13_	snRNA	112913625	112913731	KCND3	112531777	112313284	CTTNBP2NL	112938803	113003786
598248	7904014	25	1	112738207	112738183	25	1	U13_	snRNA	112738145	112738230	KCND3	112531777	112313284	CTTNBP2NL	112938803	113003786
1004913	7904014	25	1	112738171	112738147	25	1	U13_	snRNA	112738145	112738230	KCND3	112531777	112313284	CTTNBP2NL	112938803	113003786
339717	7904014	25	1	112738212	112738188	25	1	U13_	snRNA	112738145	112738230	KCND3	112531777	112313284	CTTNBP2NL	112938803	113003786
884473	7904014	25	1	112738222	112738198	25	1	U13_	snRNA	112738145	112738230	KCND3	112531777	112313284	CTTNBP2NL	112938803	113003786
761354	7904016	25	1	112913711	112913687	25	1	U13_	snRNA	112913625	112913731	KCND3	112531777	112313284	CTTNBP2NL	112938803	113003786
986016	7904016	25	1	112913670	112913646	25	1	U13_	snRNA	112913625	112913731	KCND3	112531777	112313284	CTTNBP2NL	112938803	113003786
300350	7904014	25	1	112738205	112738181	25	1	U13_	snRNA	112738145	112738230	KCND3	112531777	112313284	CTTNBP2NL	112938803	113003786
67936	7904014	25	1	112738214	112738190	25	1	U13_	snRNA	112738145	112738230	KCND3	112531777	112313284	CTTNBP2NL	112938803	113003786
101455	7904016	25	1	112913655	112913631	25	1	U13_	snRNA	112913625	112913731	KCND3	112531777	112313284	CTTNBP2NL	112938803	113003786
875336	7904016	25	1	112913666	112913642	25	1	U13_	snRNA	112913625	112913731	KCND3	112531777	112313284	CTTNBP2NL	112938803	113003786
1007003	7904016	25	1	112913668	112913644	25	1	U13_	snRNA	112913625	112913731	KCND3	112531777	112313284	CTTNBP2NL	112938803	113003786
830555	7904014	25	1	112738208	112738184	25	1	U13_	snRNA	112738145	112738230	KCND3	112531777	112313284	CTTNBP2NL	112938803	113003786
511164	7904016	25	1	112913658	112913634	25	1	U13_	snRNA	112913625	112913731	KCND3	112531777	112313284	CTTNBP2NL	112938803	113003786
476237	7904014	25	1	112738172	112738148	25	1	U13_	snRNA	112738145	112738230	KCND3	112531777	112313284	CTTNBP2NL	112938803	113003786
532462	7904016	25	1	112913687	112913663	25	1	U13_	snRNA	112913625	112913731	KCND3	112531777	112313284	CTTNBP2NL	112938803	113003786
594901	7904016	25	1	112913675	112913651	25	1	U13_	snRNA	112913625	112913731	KCND3	112531777	112313284	CTTNBP2NL	112938803	113003786
81841	7904016	25	1	112913652	112913628	25	1	U13_	snRNA	112913625	112913731	KCND3	112531777	112313284	CTTNBP2NL	112938803	113003786
114553	7904014	25	1	112738210	112738186	25	1	U13_	snRNA	112738145	112738230	KCND3	112531777	112313284	CTTNBP2NL	112938803	113003786
199013	7904016	25	1	112913653	112913629	25	1	U13_	snRNA	112913625	112913731	KCND3	112531777	112313284	CTTNBP2NL	112938803	113003786
85075	7904016	25	1	112913654	112913630	25	1	U13_	snRNA	112913625	112913731	KCND3	112531777	112313284	CTTNBP2NL	112938803	113003786
113630	7904016	25	1	112913677	112913653	25	1	U13_	snRNA	112913625	112913731	KCND3	112531777	112313284	CTTNBP2NL	112938803	113003786
788276	7904016	25	1	112913685	112913661	25	1	U13_	snRNA	112913625	112913731	KCND3	112531777	112313284	CTTNBP2NL	112938803	113003786
130197	7904014	25	1	112738219	112738195	25	1	U13_	snRNA	112738145	112738230	KCND3	112531777	112313284	CTTNBP2NL	112938803	113003786
279365	7904016	25	1	112913681	112913657	25	1	U13_	snRNA	112913625	112913731	KCND3	112531777	112313284	CTTNBP2NL	112938803	113003786
132924	7904014	25	1	112738216	112738192	25	1	U13_	snRNA	112738145	112738230	KCND3	112531777	112313284	CTTNBP2NL	112938803	113003786
441322	7904016	25	1	112913676	112913652	25	1	U13_	snRNA	112913625	112913731	KCND3	112531777	112313284	CTTNBP2NL	112938803	113003786
526246	7904014	25	1	112738226	112738202	25	1	U13_	snRNA	112738145	112738230	KCND3	112531777	112313284	CTTNBP2NL	112938803	113003786
836845	7904863	25	1	145941626	145941602	25	1	tRNA-Gly-GGG	tRNA	145941579	145941649	GPR89C	145883868	145924373	NBPF11	146082765	146032647
632796	7904863	25	1	145941606	145941582	25	1	tRNA-Gly-GGG	tRNA	145941579	145941649	GPR89C	145883868	145924373	NBPF11	146082765	146032647
273415	7904863	25	1	145941648	145941624	25	1	tRNA-Gly-GGG	tRNA	145941579	145941649	GPR89C	145883868	145924373	NBPF11	146082765	146032647
828454	7904863	25	1	145941625	145941601	25	1	tRNA-Gly-GGG	tRNA	145941579	145941649	GPR89C	145883868	145924373	NBPF11	146082765	146032647
622647	7904863	25	1	145941627	145941603	25	1	tRNA-Gly-GGG	tRNA	145941579	145941649	GPR89C	145883868	145924373	NBPF11	146082765	146032647
555547	7904865	25					2	tRNA-Gly-GGG	tRNA
345021	7904865	25					2	tRNA-Gly-GGG	tRNA
925773	7904863	25	1	145941628	145941604	25	1	tRNA-Gly-GGG	tRNA	145941579	145941649	GPR89C	145883868	145924373	NBPF11	146082765	146032647
838640	7904865	25					2	tRNA-Gly-GGG	tRNA
116022	7904865	25					2	tRNA-Gly-GGG	tRNA
672847	7904863	25	1	145941647	145941623	25	1	tRNA-Gly-GGG	tRNA	145941579	145941649	GPR89C	145883868	145924373	NBPF11	146082765	146032647
335889	7904863	25	1	145941630	145941606	25	1	tRNA-Gly-GGG	tRNA	145941579	145941649	GPR89C	145883868	145924373	NBPF11	146082765	146032647
720420	7904863	25	1	145941604	145941580	25	1	tRNA-Gly-GGG	tRNA	145941579	145941649	GPR89C	145883868	145924373	NBPF11	146082765	146032647
502413	7904863	25	1	145941612	145941588	25	1	tRNA-Gly-GGG	tRNA	145941579	145941649	GPR89C	145883868	145924373	NBPF11	146082765	146032647
303422	7904865	25					2	tRNA-Gly-GGG	tRNA
217628	7904863	25	1	145941614	145941590	25	1	tRNA-Gly-GGG	tRNA	145941579	145941649	GPR89C	145883868	145924373	NBPF11	146082765	146032647
877691	7904865	25					2	tRNA-Gly-GGG	tRNA
141320	7904865	25	1	145951059	145951035	25	1	tRNA-Gly-GGG	tRNA	145950996	145951066	GPR89C	145883868	145924373	NBPF11	146082765	146032647
227360	7904863	25	1	145941603	145941579	25	1	tRNA-Gly-GGG	tRNA	145941579	145941649	GPR89C	145883868	145924373	NBPF11	146082765	146032647
998933	7904865	25					2	tRNA-Gly-GGG	tRNA
341006	7904863	25	1	145941607	145941583	25	1	tRNA-Gly-GGG	tRNA	145941579	145941649	GPR89C	145883868	145924373	NBPF11	146082765	146032647
1005642	7904863	25	1	145941608	145941584	25	1	tRNA-Gly-GGG	tRNA	145941579	145941649	GPR89C	145883868	145924373	NBPF11	146082765	146032647
274465	7904863	25	1	145941649	145941625	25	1	tRNA-Gly-GGG	tRNA	145941579	145941649	GPR89C	145883868	145924373	NBPF11	146082765	146032647
258973	7904863	25	1	145941613	145941589	25	1	tRNA-Gly-GGG	tRNA	145941579	145941649	GPR89C	145883868	145924373	NBPF11	146082765	146032647
106300	7904863	25	1	145941616	145941592	25	1	tRNA-Gly-GGG	tRNA	145941579	145941649	GPR89C	145883868	145924373	NBPF11	146082765	146032647
389628	7904863	25	1	145941611	145941587	25	1	tRNA-Gly-GGG	tRNA	145941579	145941649	GPR89C	145883868	145924373	NBPF11	146082765	146032647
942979	7904865	25					2	tRNA-Gly-GGG	tRNA
383431	7904863	25	1	145941623	145941599	25	1	tRNA-Gly-GGG	tRNA	145941579	145941649	GPR89C	145883868	145924373	NBPF11	146082765	146032647
559112	7904863	25	1	145941621	145941597	25	1	tRNA-Gly-GGG	tRNA	145941579	145941649	GPR89C	145883868	145924373	NBPF11	146082765	146032647
352485	7904863	25	1	145941629	145941605	25	1	tRNA-Gly-GGG	tRNA	145941579	145941649	GPR89C	145883868	145924373	NBPF11	146082765	146032647
992567	7904863	25	1	145941646	145941622	25	1	tRNA-Gly-GGG	tRNA	145941579	145941649	GPR89C	145883868	145924373	NBPF11	146082765	146032647
301032	7904865	25					2	tRNA-Gly-GGG	tRNA
10482	7904863	25	1	145941609	145941585	25	1	tRNA-Gly-GGG	tRNA	145941579	145941649	GPR89C	145883868	145924373	NBPF11	146082765	146032647
649278	7904863	25	1	145941618	145941594	25	1	tRNA-Gly-GGG	tRNA	145941579	145941649	GPR89C	145883868	145924373	NBPF11	146082765	146032647
510149	7904863	25	1	145941622	145941598	25	1	tRNA-Gly-GGG	tRNA	145941579	145941649	GPR89C	145883868	145924373	NBPF11	146082765	146032647
216329	7904252	25	1	116821272	116821248	25	1	U3	snRNA	116821228	116821443	MAB21L3	116654376	116677861	ATP1A1	116915290	116952883
935149	7904252	25	1	116821416	116821392	25	1	U3	snRNA	116821228	116821443	MAB21L3	116654376	116677861	ATP1A1	116915290	116952883
69222	7904252	25	1	116821333	116821309	25	1	U3	snRNA	116821228	116821443	MAB21L3	116654376	116677861	ATP1A1	116915290	116952883
665777	7904252	25	1	116821364	116821340	25	1	U3	snRNA	116821228	116821443	MAB21L3	116654376	116677861	ATP1A1	116915290	116952883
992573	7904252	25	1	116821301	116821277	25	1	U3	snRNA	116821228	116821443	MAB21L3	116654376	116677861	ATP1A1	116915290	116952883
162460	7904252	25	1	116821348	116821324	25	1	U3	snRNA	116821228	116821443	MAB21L3	116654376	116677861	ATP1A1	116915290	116952883
498738	7904252	25	1	116821374	116821350	25	1	U3	snRNA	116821228	116821443	MAB21L3	116654376	116677861	ATP1A1	116915290	116952883
216865	7904252	25	1	116821390	116821366	25	1	U3	snRNA	116821228	116821443	MAB21L3	116654376	116677861	ATP1A1	116915290	116952883
82985	7904252	25	1	116821386	116821362	25	1	U3	snRNA	116821228	116821443	MAB21L3	116654376	116677861	ATP1A1	116915290	116952883
618471	7904252	25	1	116821264	116821240	25	1	U3	snRNA	116821228	116821443	MAB21L3	116654376	116677861	ATP1A1	116915290	116952883
848326	7904252	25	1	116821388	116821364	25	1	U3	snRNA	116821228	116821443	MAB21L3	116654376	116677861	ATP1A1	116915290	116952883
54538	7904252	25	1	116821332	116821308	25	1	U3	snRNA	116821228	116821443	MAB21L3	116654376	116677861	ATP1A1	116915290	116952883
950401	7904252	25	1	116821309	116821285	25	1	U3	snRNA	116821228	116821443	MAB21L3	116654376	116677861	ATP1A1	116915290	116952883
886216	7904252	25	1	116821294	116821270	25	1	U3	snRNA	116821228	116821443	MAB21L3	116654376	116677861	ATP1A1	116915290	116952883
11978	7904252	25	1	116821339	116821315	25	1	U3	snRNA	116821228	116821443	MAB21L3	116654376	116677861	ATP1A1	116915290	116952883
52324	7904252	25	1	116821442	116821418	25	1	U3	snRNA	116821228	116821443	MAB21L3	116654376	116677861	ATP1A1	116915290	116952883
836498	7904252	25	1	116821357	116821333	25	1	U3	snRNA	116821228	116821443	MAB21L3	116654376	116677861	ATP1A1	116915290	116952883
1048461	7904252	25	1	116821382	116821358	25	1	U3	snRNA	116821228	116821443	MAB21L3	116654376	116677861	ATP1A1	116915290	116952883
1012051	7904252	25	1	116821280	116821256	25	1	U3	snRNA	116821228	116821443	MAB21L3	116654376	116677861	ATP1A1	116915290	116952883
1013101	7904252	25	1	116821281	116821257	25	1	U3	snRNA	116821228	116821443	MAB21L3	116654376	116677861	ATP1A1	116915290	116952883
452552	7904252	25	1	116821368	116821344	25	1	U3	snRNA	116821228	116821443	MAB21L3	116654376	116677861	ATP1A1	116915290	116952883
362062	7904252	25	1	116821437	116821413	25	1	U3	snRNA	116821228	116821443	MAB21L3	116654376	116677861	ATP1A1	116915290	116952883
1010871	7904252	25	1	116821286	116821262	25	1	U3	snRNA	116821228	116821443	MAB21L3	116654376	116677861	ATP1A1	116915290	116952883
468874	7904252	25	1	116821414	116821390	25	1	U3	snRNA	116821228	116821443	MAB21L3	116654376	116677861	ATP1A1	116915290	116952883
749448	7904252	25	1	116821421	116821397	25	1	U3	snRNA	116821228	116821443	MAB21L3	116654376	116677861	ATP1A1	116915290	116952883
1032998	7905127	25	1	150184041	150184017	25	1	7SLRNA	srpRNA	150183930	150184223	PLEKHO1	150121373	150132260	ANP32E	150208504	150190717
827197	7905127	25	1	150184173	150184149	25	1	7SLRNA	srpRNA	150183930	150184223	PLEKHO1	150121373	150132260	ANP32E	150208504	150190717
142453	7905127	25	1	150184127	150184103	25	1	7SLRNA	srpRNA	150183930	150184223	PLEKHO1	150121373	150132260	ANP32E	150208504	150190717
333399	7905127	25	1	150184043	150184019	25	1	7SLRNA	srpRNA	150183930	150184223	PLEKHO1	150121373	150132260	ANP32E	150208504	150190717
94751	7905127	25					2	7SLRNA	srpRNA
949526	7905127	25	1	150184038	150184014	25	1	7SLRNA	srpRNA	150183930	150184223	PLEKHO1	150121373	150132260	ANP32E	150208504	150190717
100632	7905127	25	1	150184170	150184146	25	1	7SLRNA	srpRNA	150183930	150184223	PLEKHO1	150121373	150132260	ANP32E	150208504	150190717
1018956	7905127	25	1	150184039	150184015	25	1	7SLRNA	srpRNA	150183930	150184223	PLEKHO1	150121373	150132260	ANP32E	150208504	150190717
925513	7905127	25	1	150184042	150184018	25	1	7SLRNA	srpRNA	150183930	150184223	PLEKHO1	150121373	150132260	ANP32E	150208504	150190717
530049	7905127	25					2	7SLRNA	srpRNA
756984	7905127	25	1	150184044	150184020	25	1	7SLRNA	srpRNA	150183930	150184223	PLEKHO1	150121373	150132260	ANP32E	150208504	150190717
770187	7904394	25	1	119801702	119801678	25	1	U13	snRNA	119801664	119801763	WARS2	119683294	119573839	HAO2	119911402	119936753
371774	7904394	25	1	119801688	119801664	25	1	U13	snRNA	119801664	119801763	WARS2	119683294	119573839	HAO2	119911402	119936753
225555	7904394	25	1	119801703	119801679	25	1	U13	snRNA	119801664	119801763	WARS2	119683294	119573839	HAO2	119911402	119936753
162558	7904394	25	1	119801727	119801703	25	1	U13	snRNA	119801664	119801763	WARS2	119683294	119573839	HAO2	119911402	119936753
267983	7904394	25	1	119801763	119801739	25	1	U13	snRNA	119801664	119801763	WARS2	119683294	119573839	HAO2	119911402	119936753
199823	7904394	25	1	119801719	119801695	25	1	U13	snRNA	119801664	119801763	WARS2	119683294	119573839	HAO2	119911402	119936753
747298	7904394	25					2	U13	snRNA
1064184	7904394	25	1	119801724	119801700	25	1	U13	snRNA	119801664	119801763	WARS2	119683294	119573839	HAO2	119911402	119936753
647871	7904394	25	1	119801762	119801738	25	1	U13	snRNA	119801664	119801763	WARS2	119683294	119573839	HAO2	119911402	119936753
110800	7904394	25	1	119801761	119801737	25	1	U13	snRNA	119801664	119801763	WARS2	119683294	119573839	HAO2	119911402	119936753
803260	7904394	25	1	119801726	119801702	25	1	U13	snRNA	119801664	119801763	WARS2	119683294	119573839	HAO2	119911402	119936753
281097	7904394	25	1	119801698	119801674	25	1	U13	snRNA	119801664	119801763	WARS2	119683294	119573839	HAO2	119911402	119936753
1049593	7904394	25					2	U13	snRNA
185565	7904394	25	1	119801699	119801675	25	1	U13	snRNA	119801664	119801763	WARS2	119683294	119573839	HAO2	119911402	119936753
209905	7904394	25	1	119801760	119801736	25	1	U13	snRNA	119801664	119801763	WARS2	119683294	119573839	HAO2	119911402	119936753
101756	7904394	25	1	119801723	119801699	25	1	U13	snRNA	119801664	119801763	WARS2	119683294	119573839	HAO2	119911402	119936753
108792	7904394	25					2	U13	snRNA
108793	7904394	25	1	119801708	119801684	25	1	U13	snRNA	119801664	119801763	WARS2	119683294	119573839	HAO2	119911402	119936753
182921	7904394	25	1	119801725	119801701	25	1	U13	snRNA	119801664	119801763	WARS2	119683294	119573839	HAO2	119911402	119936753
304211	7904394	25	1	119801697	119801673	25	1	U13	snRNA	119801664	119801763	WARS2	119683294	119573839	HAO2	119911402	119936753
308714	7904394	25					2	U13	snRNA
962754	7904394	25	1	119801759	119801735	25	1	U13	snRNA	119801664	119801763	WARS2	119683294	119573839	HAO2	119911402	119936753
23980	7904394	25	1	119801700	119801676	25	1	U13	snRNA	119801664	119801763	WARS2	119683294	119573839	HAO2	119911402	119936753
885897	7904394	25					2	U13	snRNA
521819	7905035	25	1	149170359	149170335	25	1	tRNA-His-CAY_	tRNA	149170298	149170369	NBPF16	148739443	148758311	FCGR1C	149320441	149378365
1004160	7905035	25	1	149170367	149170343	25	1	tRNA-His-CAY_	tRNA	149170298	149170369	NBPF16	148739443	148758311	FCGR1C	149320441	149378365
165308	7905035	25	1	149170355	149170331	25	1	tRNA-His-CAY_	tRNA	149170298	149170369	NBPF16	148739443	148758311	FCGR1C	149320441	149378365
837508	7905035	25	1	149170357	149170333	25	1	tRNA-His-CAY_	tRNA	149170298	149170369	NBPF16	148739443	148758311	FCGR1C	149320441	149378365
295576	7905035	25	1	149170339	149170315	25	1	tRNA-His-CAY_	tRNA	149170298	149170369	NBPF16	148739443	148758311	FCGR1C	149320441	149378365
489695	7905035	25	1	149170368	149170344	25	1	tRNA-His-CAY_	tRNA	149170298	149170369	NBPF16	148739443	148758311	FCGR1C	149320441	149378365
516677	7905037	25	1	149173972	149173948	25	1	tRNA-Gly-GGG	tRNA	149173911	149173981	NBPF16	148739443	148758311	FCGR1C	149320441	149378365
592938	7905037	25					2	tRNA-Gly-GGG	tRNA
124603	7905035	25	1	149170345	149170321	25	1	tRNA-His-CAY_	tRNA	149170298	149170369	NBPF16	148739443	148758311	FCGR1C	149320441	149378365
952196	7905035	25	1	149170363	149170339	25	1	tRNA-His-CAY_	tRNA	149170298	149170369	NBPF16	148739443	148758311	FCGR1C	149320441	149378365
383264	7905033	25	1	149079429	149079405	25	1	tRNA-Gln-CAG	tRNA	149079364	149079435	NBPF16	148739443	148758311	FCGR1C	149320441	149378365
427088	7905037	25	1	149173936	149173912	25	1	tRNA-Gly-GGG	tRNA	149173911	149173981	NBPF16	148739443	148758311	FCGR1C	149320441	149378365
403467	7905035	25	1	149170365	149170341	25	1	tRNA-His-CAY_	tRNA	149170298	149170369	NBPF16	148739443	148758311	FCGR1C	149320441	149378365
421252	7905035	25	1	149170335	149170311	25	1	tRNA-His-CAY_	tRNA	149170298	149170369	NBPF16	148739443	148758311	FCGR1C	149320441	149378365
284136	7905033	25					2	tRNA-Gln-CAG	tRNA
321836	7905033	25	1	149079422	149079398	25	1	tRNA-Gln-CAG	tRNA	149079364	149079435	NBPF16	148739443	148758311	FCGR1C	149320441	149378365
934924	7905037	25	1	149173961	149173937	25	1	tRNA-Gly-GGG	tRNA	149173911	149173981	NBPF16	148739443	148758311	FCGR1C	149320441	149378365
335888	7905037	25	1	149173963	149173939	25	1	tRNA-Gly-GGG	tRNA	149173911	149173981	NBPF16	148739443	148758311	FCGR1C	149320441	149378365
1061627	7905035	25	1	149170333	149170309	25	1	tRNA-His-CAY_	tRNA	149170298	149170369	NBPF16	148739443	148758311	FCGR1C	149320441	149378365
638062	7905035	25	1	149170341	149170317	25	1	tRNA-His-CAY_	tRNA	149170298	149170369	NBPF16	148739443	148758311	FCGR1C	149320441	149378365
383815	7905037	25	1	149173935	149173911	25	1	tRNA-Gly-GGG	tRNA	149173911	149173981	NBPF16	148739443	148758311	FCGR1C	149320441	149378365
386199	7905033	25					2	tRNA-Gln-CAG	tRNA
171819	7905035	25	1	149170347	149170323	25	1	tRNA-His-CAY_	tRNA	149170298	149170369	NBPF16	148739443	148758311	FCGR1C	149320441	149378365
24133	7905035	25	1	149170350	149170326	25	1	tRNA-His-CAY_	tRNA	149170298	149170369	NBPF16	148739443	148758311	FCGR1C	149320441	149378365
868358	7905033	25					2	tRNA-Gln-CAG	tRNA
942271	7905035	25	1	149170336	149170312	25	1	tRNA-His-CAY_	tRNA	149170298	149170369	NBPF16	148739443	148758311	FCGR1C	149320441	149378365
477066	7905035	25	1	149170369	149170345	25	1	tRNA-His-CAY_	tRNA	149170298	149170369	NBPF16	148739443	148758311	FCGR1C	149320441	149378365
148828	7905033	25					2	tRNA-Gln-CAG	tRNA
750856	7905035	25	1	149170337	149170313	25	1	tRNA-His-CAY_	tRNA	149170298	149170369	NBPF16	148739443	148758311	FCGR1C	149320441	149378365
536369	7905033	25	1	149079424	149079400	25	1	tRNA-Gln-CAG	tRNA	149079364	149079435	NBPF16	148739443	148758311	FCGR1C	149320441	149378365
237783	7905033	25					2	tRNA-Gln-CAG	tRNA
787497	7905035	25	1	149170338	149170314	25	1	tRNA-His-CAY_	tRNA	149170298	149170369	NBPF16	148739443	148758311	FCGR1C	149320441	149378365
52293	7905035	25	1	149170343	149170319	25	1	tRNA-His-CAY_	tRNA	149170298	149170369	NBPF16	148739443	148758311	FCGR1C	149320441	149378365
397013	7905037	25	1	149173938	149173914	25	1	tRNA-Gly-GGG	tRNA	149173911	149173981	NBPF16	148739443	148758311	FCGR1C	149320441	149378365
408212	7905035	25	1	149170344	149170320	25	1	tRNA-His-CAY_	tRNA	149170298	149170369	NBPF16	148739443	148758311	FCGR1C	149320441	149378365
34764	7905033	25					2	tRNA-Gln-CAG	tRNA
988373	7905033	25					2	tRNA-Gln-CAG	tRNA
96940	7905035	25	1	149170362	149170338	25	1	tRNA-His-CAY_	tRNA	149170298	149170369	NBPF16	148739443	148758311	FCGR1C	149320441	149378365
159188	7905037	25	1	149173942	149173918	25	1	tRNA-Gly-GGG	tRNA	149173911	149173981	NBPF16	148739443	148758311	FCGR1C	149320441	149378365
786458	7905035	25	1	149170366	149170342	25	1	tRNA-His-CAY_	tRNA	149170298	149170369	NBPF16	148739443	148758311	FCGR1C	149320441	149378365
231937	7905037	25	1	149173970	149173946	25	1	tRNA-Gly-GGG	tRNA	149173911	149173981	NBPF16	148739443	148758311	FCGR1C	149320441	149378365
103536	7905037	25	1	149173937	149173913	25	1	tRNA-Gly-GGG	tRNA	149173911	149173981	NBPF16	148739443	148758311	FCGR1C	149320441	149378365
122306	7905037	25					2	tRNA-Gly-GGG	tRNA
699834	7905033	25					2	tRNA-Gln-CAG	tRNA
363306	7905035	25	1	149170352	149170328	25	1	tRNA-His-CAY_	tRNA	149170298	149170369	NBPF16	148739443	148758311	FCGR1C	149320441	149378365
131231	7905037	25	1	149173940	149173916	25	1	tRNA-Gly-GGG	tRNA	149173911	149173981	NBPF16	148739443	148758311	FCGR1C	149320441	149378365
901120	7905033	25					2	tRNA-Gln-CAG	tRNA
877692	7905037	25					2	tRNA-Gly-GGG	tRNA
357715	7905037	25	1	149173962	149173938	25	1	tRNA-Gly-GGG	tRNA	149173911	149173981	NBPF16	148739443	148758311	FCGR1C	149320441	149378365
707063	7905037	25					2	tRNA-Gly-GGG	tRNA
957451	7905037	25	1	149173941	149173917	25	1	tRNA-Gly-GGG	tRNA	149173911	149173981	NBPF16	148739443	148758311	FCGR1C	149320441	149378365
580034	7905033	25					2	tRNA-Gln-CAG	tRNA
1012968	7905037	25	1	149173939	149173915	25	1	tRNA-Gly-GGG	tRNA	149173911	149173981	NBPF16	148739443	148758311	FCGR1C	149320441	149378365
348091	7905033	25					2	tRNA-Gln-CAG	tRNA
704560	7905035	25	1	149170334	149170310	25	1	tRNA-His-CAY_	tRNA	149170298	149170369	NBPF16	148739443	148758311	FCGR1C	149320441	149378365
828246	7905035	25	1	149170364	149170340	25	1	tRNA-His-CAY_	tRNA	149170298	149170369	NBPF16	148739443	148758311	FCGR1C	149320441	149378365
635279	7919166	25					2	U1	snRNA
653098	7904963	25	1	143687519	143687495	25	1	U1	snRNA	143687359	143687521	FCGR1B	120935937	120926979	PPIAL4G	143767881	143767144
626972	7919166	25					2	U1	snRNA
902373	7904963	25	1	143687435	143687411	25	1	U1	snRNA	143687359	143687521	FCGR1B	120935937	120926979	PPIAL4G	143767881	143767144
561360	7919166	25					2	U1	snRNA
661625	7904963	25	1	143687494	143687470	25	1	U1	snRNA	143687359	143687521	FCGR1B	120935937	120926979	PPIAL4G	143767881	143767144
617695	7904963	25	1	143687432	143687408	25	1	U1	snRNA	143687359	143687521	FCGR1B	120935937	120926979	PPIAL4G	143767881	143767144
66362	7904963	25	1	143687431	143687407	25	1	U1	snRNA	143687359	143687521	FCGR1B	120935937	120926979	PPIAL4G	143767881	143767144
836923	7904963	25	1	143687515	143687491	25	1	U1	snRNA	143687359	143687521	FCGR1B	120935937	120926979	PPIAL4G	143767881	143767144
657790	7904963	25	1	143687487	143687463	25	1	U1	snRNA	143687359	143687521	FCGR1B	120935937	120926979	PPIAL4G	143767881	143767144
392600	7904963	25	1	143687433	143687409	25	1	U1	snRNA	143687359	143687521	FCGR1B	120935937	120926979	PPIAL4G	143767881	143767144
21922	7904963	25	1	143687488	143687464	25	1	U1	snRNA	143687359	143687521	FCGR1B	120935937	120926979	PPIAL4G	143767881	143767144
908143	7904963	25	1	143687479	143687455	25	1	U1	snRNA	143687359	143687521	FCGR1B	120935937	120926979	PPIAL4G	143767881	143767144
188784	7904963	25	1	143687517	143687493	25	1	U1	snRNA	143687359	143687521	FCGR1B	120935937	120926979	PPIAL4G	143767881	143767144
1038488	7904963	25	1	143687434	143687410	25	1	U1	snRNA	143687359	143687521	FCGR1B	120935937	120926979	PPIAL4G	143767881	143767144
109303	7904963	25	1	143687516	143687492	25	1	U1	snRNA	143687359	143687521	FCGR1B	120935937	120926979	PPIAL4G	143767881	143767144
628182	7904963	25	1	143687428	143687404	25	1	U1	snRNA	143687359	143687521	FCGR1B	120935937	120926979	PPIAL4G	143767881	143767144
1038757	7904963	25	1	143687423	143687399	25	1	U1	snRNA	143687359	143687521	FCGR1B	120935937	120926979	PPIAL4G	143767881	143767144
394049	7904963	25	1	143687481	143687457	25	1	U1	snRNA	143687359	143687521	FCGR1B	120935937	120926979	PPIAL4G	143767881	143767144
435179	7904963	25	1	143687483	143687459	25	1	U1	snRNA	143687359	143687521	FCGR1B	120935937	120926979	PPIAL4G	143767881	143767144
723280	7904963	25	1	143687486	143687462	25	1	U1	snRNA	143687359	143687521	FCGR1B	120935937	120926979	PPIAL4G	143767881	143767144
908185	7904955	25	1	147790904	147790880	25	1	tRNA-His-CAY_	tRNA	147790852	147790918	BX842679.1	147632428	147631967	PPIAL4A	147955419	147954635
572589	7904955	25	1	147790912	147790888	25	1	tRNA-His-CAY_	tRNA	147790852	147790918	BX842679.1	147632428	147631967	PPIAL4A	147955419	147954635
659045	7904959	25	1	147825716	147825692	25	1	tRNA-Gln-CAG	tRNA	147825689	147825760	BX842679.1	147632428	147631967	PPIAL4A	147955419	147954635
653098	7904963	25	1	143687519	143687495	25	1	U1	snRNA	143687359	143687521	FCGR1B	120935937	120926979	PPIAL4G	143767881	143767144
425047	7904955	25	1	147790911	147790887	25	1	tRNA-His-CAY_	tRNA	147790852	147790918	BX842679.1	147632428	147631967	PPIAL4A	147955419	147954635
635279	7919166	25					2	U1	snRNA
427597	7904955	25	1	147790917	147790893	25	1	tRNA-His-CAY_	tRNA	147790852	147790918	BX842679.1	147632428	147631967	PPIAL4A	147955419	147954635
626972	7919166	25					2	U1	snRNA
583982	7904953	25	1	147735864	147735840	25	1	U1	snRNA	147735752	147735907	BX842679.1	147632428	147631967	PPIAL4A	147955419	147954635
902373	7904963	25	1	143687435	143687411	25	1	U1	snRNA	143687359	143687521	FCGR1B	120935937	120926979	PPIAL4G	143767881	143767144
876331	7904967	25	1	147994208	147994184	25	1	U1	snRNA	147994146	147994314	PPIAL4A	147955419	147954635	NBPF14	148025863	148003642
1065933	7904967	25					2	U1	snRNA
989843	7904953	25	1	147735906	147735882	25	1	U1	snRNA	147735752	147735907	BX842679.1	147632428	147631967	PPIAL4A	147955419	147954635
561360	7919166	25					2	U1	snRNA
66362	7904963	25	1	143687431	143687407	25	1	U1	snRNA	143687359	143687521	FCGR1B	120935937	120926979	PPIAL4G	143767881	143767144
661625	7904963	25	1	143687494	143687470	25	1	U1	snRNA	143687359	143687521	FCGR1B	120935937	120926979	PPIAL4G	143767881	143767144
617695	7904963	25	1	143687432	143687408	25	1	U1	snRNA	143687359	143687521	FCGR1B	120935937	120926979	PPIAL4G	143767881	143767144
657790	7904963	25	1	143687487	143687463	25	1	U1	snRNA	143687359	143687521	FCGR1B	120935937	120926979	PPIAL4G	143767881	143767144
213774	7904967	25					2	U1	snRNA
836923	7904963	25	1	143687515	143687491	25	1	U1	snRNA	143687359	143687521	FCGR1B	120935937	120926979	PPIAL4G	143767881	143767144
355174	7904967	25	1	147994183	147994159	25	1	U1	snRNA	147994146	147994314	PPIAL4A	147955419	147954635	NBPF14	148025863	148003642
702934	7904955	25	1	147790905	147790881	25	1	tRNA-His-CAY_	tRNA	147790852	147790918	BX842679.1	147632428	147631967	PPIAL4A	147955419	147954635
49758	7904967	25					2	U1	snRNA
395279	7904955	25	1	147790910	147790886	25	1	tRNA-His-CAY_	tRNA	147790852	147790918	BX842679.1	147632428	147631967	PPIAL4A	147955419	147954635
22243	7904967	25					2	U1	snRNA
235853	7904955	25	1	147790894	147790870	25	1	tRNA-His-CAY_	tRNA	147790852	147790918	BX842679.1	147632428	147631967	PPIAL4A	147955419	147954635
933812	7904955	25	1	147790918	147790894	25	1	tRNA-His-CAY_	tRNA	147790852	147790918	BX842679.1	147632428	147631967	PPIAL4A	147955419	147954635
392600	7904963	25	1	143687433	143687409	25	1	U1	snRNA	143687359	143687521	FCGR1B	120935937	120926979	PPIAL4G	143767881	143767144
179618	7904955	25	1	147790907	147790883	25	1	tRNA-His-CAY_	tRNA	147790852	147790918	BX842679.1	147632428	147631967	PPIAL4A	147955419	147954635
924174	7904967	25					2	U1	snRNA
683519	7904967	25					2	U1	snRNA
70317	7904955	25	1	147790902	147790878	25	1	tRNA-His-CAY_	tRNA	147790852	147790918	BX842679.1	147632428	147631967	PPIAL4A	147955419	147954635
605749	7904955	25	1	147790916	147790892	25	1	tRNA-His-CAY_	tRNA	147790852	147790918	BX842679.1	147632428	147631967	PPIAL4A	147955419	147954635
84805	7904953	25	1	147735862	147735838	25	1	U1	snRNA	147735752	147735907	BX842679.1	147632428	147631967	PPIAL4A	147955419	147954635
487998	7904955	25	1	147790908	147790884	25	1	tRNA-His-CAY_	tRNA	147790852	147790918	BX842679.1	147632428	147631967	PPIAL4A	147955419	147954635
417140	7904967	25					2	U1	snRNA
620003	7904967	25	1	147994184	147994160	25	1	U1	snRNA	147994146	147994314	PPIAL4A	147955419	147954635	NBPF14	148025863	148003642
908143	7904963	25	1	143687479	143687455	25	1	U1	snRNA	143687359	143687521	FCGR1B	120935937	120926979	PPIAL4G	143767881	143767144
21922	7904963	25	1	143687488	143687464	25	1	U1	snRNA	143687359	143687521	FCGR1B	120935937	120926979	PPIAL4G	143767881	143767144
531779	7904967	25	1	147994179	147994155	25	1	U1	snRNA	147994146	147994314	PPIAL4A	147955419	147954635	NBPF14	148025863	148003642
478377	7904967	25					2	U1	snRNA
320038	7904967	25					2	U1	snRNA
362422	7904967	25	1	147994189	147994165	25	1	U1	snRNA	147994146	147994314	PPIAL4A	147955419	147954635	NBPF14	148025863	148003642
851077	7904955	25	1	147790913	147790889	25	1	tRNA-His-CAY_	tRNA	147790852	147790918	BX842679.1	147632428	147631967	PPIAL4A	147955419	147954635
1091060	7904955	25	1	147790898	147790874	25	1	tRNA-His-CAY_	tRNA	147790852	147790918	BX842679.1	147632428	147631967	PPIAL4A	147955419	147954635
632031	7904959	25	1	147825717	147825693	25	1	tRNA-Gln-CAG	tRNA	147825689	147825760	BX842679.1	147632428	147631967	PPIAL4A	147955419	147954635
1038488	7904963	25	1	143687434	143687410	25	1	U1	snRNA	143687359	143687521	FCGR1B	120935937	120926979	PPIAL4G	143767881	143767144
1042980	7904955	25	1	147790897	147790873	25	1	tRNA-His-CAY_	tRNA	147790852	147790918	BX842679.1	147632428	147631967	PPIAL4A	147955419	147954635
188784	7904963	25	1	143687517	143687493	25	1	U1	snRNA	143687359	143687521	FCGR1B	120935937	120926979	PPIAL4G	143767881	143767144
599224	7904967	25	1	147994193	147994169	25	1	U1	snRNA	147994146	147994314	PPIAL4A	147955419	147954635	NBPF14	148025863	148003642
109303	7904963	25	1	143687516	143687492	25	1	U1	snRNA	143687359	143687521	FCGR1B	120935937	120926979	PPIAL4G	143767881	143767144
1038757	7904963	25	1	143687423	143687399	25	1	U1	snRNA	143687359	143687521	FCGR1B	120935937	120926979	PPIAL4G	143767881	143767144
138118	7904955	25	1	147790900	147790876	25	1	tRNA-His-CAY_	tRNA	147790852	147790918	BX842679.1	147632428	147631967	PPIAL4A	147955419	147954635
937443	7904967	25	1	147994182	147994158	25	1	U1	snRNA	147994146	147994314	PPIAL4A	147955419	147954635	NBPF14	148025863	148003642
628182	7904963	25	1	143687428	143687404	25	1	U1	snRNA	143687359	143687521	FCGR1B	120935937	120926979	PPIAL4G	143767881	143767144
909254	7904955	25	1	147790903	147790879	25	1	tRNA-His-CAY_	tRNA	147790852	147790918	BX842679.1	147632428	147631967	PPIAL4A	147955419	147954635
394049	7904963	25	1	143687481	143687457	25	1	U1	snRNA	143687359	143687521	FCGR1B	120935937	120926979	PPIAL4G	143767881	143767144
302389	7904959	25	1	147825721	147825697	25	1	tRNA-Gln-CAG	tRNA	147825689	147825760	BX842679.1	147632428	147631967	PPIAL4A	147955419	147954635
1020811	7904953	25	1	147735857	147735833	25	1	U1	snRNA	147735752	147735907	BX842679.1	147632428	147631967	PPIAL4A	147955419	147954635
1087683	7904967	25					2	U1	snRNA
287455	7904953	25	1	147735907	147735883	25	1	U1	snRNA	147735752	147735907	BX842679.1	147632428	147631967	PPIAL4A	147955419	147954635
1083314	7904955	25	1	147790901	147790877	25	1	tRNA-His-CAY_	tRNA	147790852	147790918	BX842679.1	147632428	147631967	PPIAL4A	147955419	147954635
1017363	7904955	25	1	147790895	147790871	25	1	tRNA-His-CAY_	tRNA	147790852	147790918	BX842679.1	147632428	147631967	PPIAL4A	147955419	147954635
574063	7904955	25	1	147790915	147790891	25	1	tRNA-His-CAY_	tRNA	147790852	147790918	BX842679.1	147632428	147631967	PPIAL4A	147955419	147954635
575696	7904967	25	1	147994180	147994156	25	1	U1	snRNA	147994146	147994314	PPIAL4A	147955419	147954635	NBPF14	148025863	148003642
903804	7904967	25					2	U1	snRNA
435179	7904963	25	1	143687483	143687459	25	1	U1	snRNA	143687359	143687521	FCGR1B	120935937	120926979	PPIAL4G	143767881	143767144
951727	7904967	25					2	U1	snRNA
632661	7904955	25	1	147790914	147790890	25	1	tRNA-His-CAY_	tRNA	147790852	147790918	BX842679.1	147632428	147631967	PPIAL4A	147955419	147954635
341587	7904955	25	1	147790899	147790875	25	1	tRNA-His-CAY_	tRNA	147790852	147790918	BX842679.1	147632428	147631967	PPIAL4A	147955419	147954635
723280	7904963	25	1	143687486	143687462	25	1	U1	snRNA	143687359	143687521	FCGR1B	120935937	120926979	PPIAL4G	143767881	143767144
123495	7904955	25	1	147790896	147790872	25	1	tRNA-His-CAY_	tRNA	147790852	147790918	BX842679.1	147632428	147631967	PPIAL4A	147955419	147954635
354604	7904955	25	1	147790893	147790869	25	1	tRNA-His-CAY_	tRNA	147790852	147790918	BX842679.1	147632428	147631967	PPIAL4A	147955419	147954635
940231	7904959	25	1	147825719	147825695	25	1	tRNA-Gln-CAG	tRNA	147825689	147825760	BX842679.1	147632428	147631967	PPIAL4A	147955419	147954635
375435	7904715	25	1	145382891	145382867	25	1	U1	snRNA	145382757	145382920	NBPF10	145289772	145370303	HFE2	145413095	145417545
808299	7904715	25	1	145382910	145382886	25	1	U1	snRNA	145382757	145382920	NBPF10	145289772	145370303	HFE2	145413095	145417545
652635	7904715	25	1	145382788	145382764	25	1	U1	snRNA	145382757	145382920	NBPF10	145289772	145370303	HFE2	145413095	145417545
734329	7904715	25	1	145382791	145382767	25	1	U1	snRNA	145382757	145382920	NBPF10	145289772	145370303	HFE2	145413095	145417545
444044	7904715	25					2	U1	snRNA
733763	7904715	25	1	145382911	145382887	25	1	U1	snRNA	145382757	145382920	NBPF10	145289772	145370303	HFE2	145413095	145417545
116798	7904715	25	1	145382852	145382828	25	1	U1	snRNA	145382757	145382920	NBPF10	145289772	145370303	HFE2	145413095	145417545
191584	7904715	25	1	145382792	145382768	25	1	U1	snRNA	145382757	145382920	NBPF10	145289772	145370303	HFE2	145413095	145417545
790974	7904715	25					2	U1	snRNA
563819	7904715	25	1	145382917	145382893	25	1	U1	snRNA	145382757	145382920	NBPF10	145289772	145370303	HFE2	145413095	145417545
546044	7904715	25	1	145382915	145382891	25	1	U1	snRNA	145382757	145382920	NBPF10	145289772	145370303	HFE2	145413095	145417545
743387	7904715	25					2	U1	snRNA
713094	7904715	25	1	145382892	145382868	25	1	U1	snRNA	145382757	145382920	NBPF10	145289772	145370303	HFE2	145413095	145417545
811882	7904715	25	1	145382909	145382885	25	1	U1	snRNA	145382757	145382920	NBPF10	145289772	145370303	HFE2	145413095	145417545
209498	7904715	25					2	U1	snRNA
776401	7904715	25					2	U1	snRNA
61147	7904715	25	1	145382789	145382765	25	1	U1	snRNA	145382757	145382920	NBPF10	145289772	145370303	HFE2	145413095	145417545
449569	7904715	25	1	145382787	145382763	25	1	U1	snRNA	145382757	145382920	NBPF10	145289772	145370303	HFE2	145413095	145417545
536331	7904715	25	1	145382795	145382771	25	1	U1	snRNA	145382757	145382920	NBPF10	145289772	145370303	HFE2	145413095	145417545
1027446	7904715	25	1	145382913	145382889	25	1	U1	snRNA	145382757	145382920	NBPF10	145289772	145370303	HFE2	145413095	145417545
988793	7904715	25	1	145382912	145382888	25	1	U1	snRNA	145382757	145382920	NBPF10	145289772	145370303	HFE2	145413095	145417545
548904	7904715	25	1	145382796	145382772	25	1	U1	snRNA	145382757	145382920	NBPF10	145289772	145370303	HFE2	145413095	145417545
420765	7904715	25	1	145382905	145382881	25	1	U1	snRNA	145382757	145382920	NBPF10	145289772	145370303	HFE2	145413095	145417545
671644	7904715	25	1	145382794	145382770	25	1	U1	snRNA	145382757	145382920	NBPF10	145289772	145370303	HFE2	145413095	145417545
560014	7904715	25	1	145382854	145382830	25	1	U1	snRNA	145382757	145382920	NBPF10	145289772	145370303	HFE2	145413095	145417545
585893	7904572	25	1	144534199	144534175	25	1	U1	snRNA	144534038	144534201	PPIAL4B	144364246	144363462	NBPF9	144811744	144830413
693318	7904572	25					2	U1	snRNA
1950	7904572	25					2	U1	snRNA
114165	7904572	25					2	U1	snRNA
319331	7904572	25					2	U1	snRNA
1058010	7904572	25					2	U1	snRNA
570351	7904572	25	1	144534066	144534042	25	1	U1	snRNA	144534038	144534201	PPIAL4B	144364246	144363462	NBPF9	144811744	144830413
345865	7904572	25	1	144534110	144534086	25	1	U1	snRNA	144534038	144534201	PPIAL4B	144364246	144363462	NBPF9	144811744	144830413
204400	7904572	25					2	U1	snRNA
491288	7904572	25					2	U1	snRNA
690654	7904572	25	1	144534116	144534092	25	1	U1	snRNA	144534038	144534201	PPIAL4B	144364246	144363462	NBPF9	144811744	144830413
633857	7904572	25					2	U1	snRNA
483607	7904572	25					2	U1	snRNA
698276	7904572	25					2	U1	snRNA
558597	7904572	25	1	144534198	144534174	25	1	U1	snRNA	144534038	144534201	PPIAL4B	144364246	144363462	NBPF9	144811744	144830413
135545	7904572	25	1	144534112	144534088	25	1	U1	snRNA	144534038	144534201	PPIAL4B	144364246	144363462	NBPF9	144811744	144830413
704428	7904572	25					2	U1	snRNA
345993	7904572	25					2	U1	snRNA
186308	7904572	25					2	U1	snRNA
1043485	7904572	25	1	144534086	144534062	25	1	U1	snRNA	144534038	144534201	PPIAL4B	144364246	144363462	NBPF9	144811744	144830413
974918	7904572	25	1	144534197	144534173	25	1	U1	snRNA	144534038	144534201	PPIAL4B	144364246	144363462	NBPF9	144811744	144830413
544594	7904572	25					2	U1	snRNA
358789	7904572	25	1	144534084	144534060	25	1	U1	snRNA	144534038	144534201	PPIAL4B	144364246	144363462	NBPF9	144811744	144830413
936259	7904572	25					2	U1	snRNA
549476	7904572	25					2	U1	snRNA
801603	7904967	25	1	147994230	147994206	25	1	U1	snRNA	147994146	147994314	PPIAL4A	147955419	147954635	NBPF14	148025863	148003642
660491	7904967	25					2	U1	snRNA
295744	7904967	25	1	147994229	147994205	25	1	U1	snRNA	147994146	147994314	PPIAL4A	147955419	147954635	NBPF14	148025863	148003642
131055	7905127	25	1	150184182	150184158	25	1	7SLRNA	srpRNA	150183930	150184223	PLEKHO1	150121373	150132260	ANP32E	150208504	150190717
1051834	7905127	25	1	150184223	150184199	25	1	7SLRNA	srpRNA	150183930	150184223	PLEKHO1	150121373	150132260	ANP32E	150208504	150190717
303041	7905127	25	1	150184181	150184157	25	1	7SLRNA	srpRNA	150183930	150184223	PLEKHO1	150121373	150132260	ANP32E	150208504	150190717
554315	7905127	25	1	150184187	150184163	25	1	7SLRNA	srpRNA	150183930	150184223	PLEKHO1	150121373	150132260	ANP32E	150208504	150190717
304091	7905127	25	1	150184180	150184156	25	1	7SLRNA	srpRNA	150183930	150184223	PLEKHO1	150121373	150132260	ANP32E	150208504	150190717
398060	7905127	25	1	150184222	150184198	25	1	7SLRNA	srpRNA	150183930	150184223	PLEKHO1	150121373	150132260	ANP32E	150208504	150190717
721070	7905127	25	1	150184174	150184150	25	1	7SLRNA	srpRNA	150183930	150184223	PLEKHO1	150121373	150132260	ANP32E	150208504	150190717
645972	7905127	25	1	150184177	150184153	25	1	7SLRNA	srpRNA	150183930	150184223	PLEKHO1	150121373	150132260	ANP32E	150208504	150190717
176115	7905127	25	1	150184186	150184162	25	1	7SLRNA	srpRNA	150183930	150184223	PLEKHO1	150121373	150132260	ANP32E	150208504	150190717
137468	7905127	25	1	150184179	150184155	25	1	7SLRNA	srpRNA	150183930	150184223	PLEKHO1	150121373	150132260	ANP32E	150208504	150190717
955880	7904921	25	1	147161522	147161498	25	1	7SLRNA	srpRNA	147161384	147161671	ACP6	147142618	147119170	GJA5	147245484	147228332
8092	7904921	25	1	147161610	147161586	25	1	7SLRNA	srpRNA	147161384	147161671	ACP6	147142618	147119170	GJA5	147245484	147228332
932078	7904921	25	1	147161538	147161514	25	1	7SLRNA	srpRNA	147161384	147161671	ACP6	147142618	147119170	GJA5	147245484	147228332
761391	7904921	25	1	147161628	147161604	25	1	7SLRNA	srpRNA	147161384	147161671	ACP6	147142618	147119170	GJA5	147245484	147228332
494927	7904921	25	1	147161421	147161397	25	1	7SLRNA	srpRNA	147161384	147161671	ACP6	147142618	147119170	GJA5	147245484	147228332
557808	7904921	25	1	147161629	147161605	25	1	7SLRNA	srpRNA	147161384	147161671	ACP6	147142618	147119170	GJA5	147245484	147228332
736366	7904921	25	1	147161550	147161526	25	1	7SLRNA	srpRNA	147161384	147161671	ACP6	147142618	147119170	GJA5	147245484	147228332
1025905	7904921	25	1	147161529	147161505	25	1	7SLRNA	srpRNA	147161384	147161671	ACP6	147142618	147119170	GJA5	147245484	147228332
384022	7904921	25	1	147161617	147161593	25	1	7SLRNA	srpRNA	147161384	147161671	ACP6	147142618	147119170	GJA5	147245484	147228332
1027234	7904921	25	1	147161606	147161582	25	1	7SLRNA	srpRNA	147161384	147161671	ACP6	147142618	147119170	GJA5	147245484	147228332
1002425	7904921	25	1	147161537	147161513	25	1	7SLRNA	srpRNA	147161384	147161671	ACP6	147142618	147119170	GJA5	147245484	147228332
152132	7904921	25	1	147161625	147161601	25	1	7SLRNA	srpRNA	147161384	147161671	ACP6	147142618	147119170	GJA5	147245484	147228332
841553	7904921	25	1	147161524	147161500	25	1	7SLRNA	srpRNA	147161384	147161671	ACP6	147142618	147119170	GJA5	147245484	147228332
943596	7904921	25	1	147161539	147161515	25	1	7SLRNA	srpRNA	147161384	147161671	ACP6	147142618	147119170	GJA5	147245484	147228332
272109	7904921	25	1	147161417	147161393	25	1	7SLRNA	srpRNA	147161384	147161671	ACP6	147142618	147119170	GJA5	147245484	147228332
417328	7904921	25	1	147161419	147161395	25	1	7SLRNA	srpRNA	147161384	147161671	ACP6	147142618	147119170	GJA5	147245484	147228332
311041	7904921	25	1	147161614	147161590	25	1	7SLRNA	srpRNA	147161384	147161671	ACP6	147142618	147119170	GJA5	147245484	147228332
759939	7904921	25	1	147161515	147161491	25	1	7SLRNA	srpRNA	147161384	147161671	ACP6	147142618	147119170	GJA5	147245484	147228332
597696	7904921	25	1	147161631	147161607	25	1	7SLRNA	srpRNA	147161384	147161671	ACP6	147142618	147119170	GJA5	147245484	147228332
117595	7904921	25	1	147161535	147161511	25	1	7SLRNA	srpRNA	147161384	147161671	ACP6	147142618	147119170	GJA5	147245484	147228332
384655	7904921	25	1	147161608	147161584	25	1	7SLRNA	srpRNA	147161384	147161671	ACP6	147142618	147119170	GJA5	147245484	147228332
249646	7904921	25	1	147161519	147161495	25	1	7SLRNA	srpRNA	147161384	147161671	ACP6	147142618	147119170	GJA5	147245484	147228332
1071836	7904921	25	1	147161548	147161524	25	1	7SLRNA	srpRNA	147161384	147161671	ACP6	147142618	147119170	GJA5	147245484	147228332
654610	7919166	25					2	U1	snRNA
722455	7919166	25					2	U1	snRNA
722454	7919166	25					2	U1	snRNA
152798	7919166	25					2	U1	snRNA
517320	7919166	25					2	U1	snRNA
180396	7919166	25					2	U1	snRNA
699453	7919166	25					2	U1	snRNA
272754	7919166	25					2	U1	snRNA
394050	7919166	25					2	U1	snRNA
1014327	7919166	25					2	U1	snRNA
635279	7919166	25					2	U1	snRNA
626972	7919166	25					2	U1	snRNA
561360	7919166	25					2	U1	snRNA
177418	7919166	25					2	U1	snRNA
86121	7919166	25					2	U1	snRNA
280503	7919166	25					2	U1	snRNA
373576	7919166	25					2	U1	snRNA
1092779	7919166	25					2	U1	snRNA
225746	7919166	25					2	U1	snRNA
1039234	7919166	25					2	U1	snRNA
11205	7919166	25					2	U1	snRNA
376726	7919166	25					2	U1	snRNA
59737	7919166	25					2	U1	snRNA
73469	7905629	25	1	153676699	153676675	25	1	7SLRNA	srpRNA	153676564	153676856	NPR1	153651113	153666468	INTS3	153700543	153746555
152075	7905629	25	1	153676814	153676790	25	1	7SLRNA	srpRNA	153676564	153676856	NPR1	153651113	153666468	INTS3	153700543	153746555
1028854	7905629	25	1	153676646	153676622	25	1	7SLRNA	srpRNA	153676564	153676856	NPR1	153651113	153666468	INTS3	153700543	153746555
84389	7905629	25	1	153676768	153676744	25	1	7SLRNA	srpRNA	153676564	153676856	NPR1	153651113	153666468	INTS3	153700543	153746555
601387	7905629	25	1	153676680	153676656	25	1	7SLRNA	srpRNA	153676564	153676856	NPR1	153651113	153666468	INTS3	153700543	153746555
818105	7905629	25	1	153676772	153676748	25	1	7SLRNA	srpRNA	153676564	153676856	NPR1	153651113	153666468	INTS3	153700543	153746555
961938	7905629	25	1	153676701	153676677	25	1	7SLRNA	srpRNA	153676564	153676856	NPR1	153651113	153666468	INTS3	153700543	153746555
597063	7905629	25	1	153676708	153676684	25	1	7SLRNA	srpRNA	153676564	153676856	NPR1	153651113	153666468	INTS3	153700543	153746555
483384	7905629	25	1	153676689	153676665	25	1	7SLRNA	srpRNA	153676564	153676856	NPR1	153651113	153666468	INTS3	153700543	153746555
191574	7905629	25	1	153676705	153676681	25	1	7SLRNA	srpRNA	153676564	153676856	NPR1	153651113	153666468	INTS3	153700543	153746555
313588	7905629	25	1	153676811	153676787	25	1	7SLRNA	srpRNA	153676564	153676856	NPR1	153651113	153666468	INTS3	153700543	153746555
254755	7905629	25	1	153676813	153676789	25	1	7SLRNA	srpRNA	153676564	153676856	NPR1	153651113	153666468	INTS3	153700543	153746555
196608	7905629	25	1	153676821	153676797	25	1	7SLRNA	srpRNA	153676564	153676856	NPR1	153651113	153666468	INTS3	153700543	153746555
89403	7905629	25	1	153676787	153676763	25	1	7SLRNA	srpRNA	153676564	153676856	NPR1	153651113	153666468	INTS3	153700543	153746555
547109	7905629	25	1	153676714	153676690	25	1	7SLRNA	srpRNA	153676564	153676856	NPR1	153651113	153666468	INTS3	153700543	153746555
105629	7905629	25	1	153676765	153676741	25	1	7SLRNA	srpRNA	153676564	153676856	NPR1	153651113	153666468	INTS3	153700543	153746555
586511	7905629	25	1	153676775	153676751	25	1	7SLRNA	srpRNA	153676564	153676856	NPR1	153651113	153666468	INTS3	153700543	153746555
300538	7905629	25	1	153676801	153676777	25	1	7SLRNA	srpRNA	153676564	153676856	NPR1	153651113	153666468	INTS3	153700543	153746555
950402	7905629	25	1	153676770	153676746	25	1	7SLRNA	srpRNA	153676564	153676856	NPR1	153651113	153666468	INTS3	153700543	153746555
471388	7905629	25	1	153676798	153676774	25	1	7SLRNA	srpRNA	153676564	153676856	NPR1	153651113	153666468	INTS3	153700543	153746555
944765	7905629	25	1	153676650	153676626	25	1	7SLRNA	srpRNA	153676564	153676856	NPR1	153651113	153666468	INTS3	153700543	153746555
830055	7905629	25	1	153676786	153676762	25	1	7SLRNA	srpRNA	153676564	153676856	NPR1	153651113	153666468	INTS3	153700543	153746555
449353	7905629	25	1	153676797	153676773	25	1	7SLRNA	srpRNA	153676564	153676856	NPR1	153651113	153666468	INTS3	153700543	153746555
263675	7905629	25	1	153676792	153676768	25	1	7SLRNA	srpRNA	153676564	153676856	NPR1	153651113	153666468	INTS3	153700543	153746555
245239	7905629	25	1	153676817	153676793	25	1	7SLRNA	srpRNA	153676564	153676856	NPR1	153651113	153666468	INTS3	153700543	153746555
501120	7905744	25	1	154270195	154270171	25	1	U6	snRNA	154270134	154270224	HAX1	154244987	154248351	AQP10	154293566	154297801
904583	7905742	25	1	154268039	154268015	25	1	U6	snRNA	154267987	154268077	HAX1	154244987	154248351	AQP10	154293566	154297801
810923	7905744	25	1	154270200	154270176	25	1	U6	snRNA	154270134	154270224	HAX1	154244987	154248351	AQP10	154293566	154297801
870386	7905744	25	1	154270182	154270158	25	1	U6	snRNA	154270134	154270224	HAX1	154244987	154248351	AQP10	154293566	154297801
813673	7905742	25	1	154268036	154268012	25	1	U6	snRNA	154267987	154268077	HAX1	154244987	154248351	AQP10	154293566	154297801
915439	7905744	25	1	154270202	154270178	25	1	U6	snRNA	154270134	154270224	HAX1	154244987	154248351	AQP10	154293566	154297801
629744	7905744	25	1	154270196	154270172	25	1	U6	snRNA	154270134	154270224	HAX1	154244987	154248351	AQP10	154293566	154297801
442549	7905744	25	1	154270186	154270162	25	1	U6	snRNA	154270134	154270224	HAX1	154244987	154248351	AQP10	154293566	154297801
397490	7905744	25	1	154270183	154270159	25	1	U6	snRNA	154270134	154270224	HAX1	154244987	154248351	AQP10	154293566	154297801
846847	7905742	25	1	154268051	154268027	25	1	U6	snRNA	154267987	154268077	HAX1	154244987	154248351	AQP10	154293566	154297801
253325	7905744	25	1	154270201	154270177	25	1	U6	snRNA	154270134	154270224	HAX1	154244987	154248351	AQP10	154293566	154297801
763042	7905744	25	1	154270185	154270161	25	1	U6	snRNA	154270134	154270224	HAX1	154244987	154248351	AQP10	154293566	154297801
996245	7905744	25	1	154270193	154270169	25	1	U6	snRNA	154270134	154270224	HAX1	154244987	154248351	AQP10	154293566	154297801
480665	7905744	25	1	154270184	154270160	25	1	U6	snRNA	154270134	154270224	HAX1	154244987	154248351	AQP10	154293566	154297801
537883	7905744	25	1	154270194	154270170	25	1	U6	snRNA	154270134	154270224	HAX1	154244987	154248351	AQP10	154293566	154297801
254053	7905742	25	1	154268045	154268021	25	1	U6	snRNA	154267987	154268077	HAX1	154244987	154248351	AQP10	154293566	154297801
550989	7905742	25	1	154268038	154268014	25	1	U6	snRNA	154267987	154268077	HAX1	154244987	154248351	AQP10	154293566	154297801
105383	7905742	25	1	154268013	154267989	25	1	U6	snRNA	154267987	154268077	HAX1	154244987	154248351	AQP10	154293566	154297801
390032	7905742	25	1	154268040	154268016	25	1	U6	snRNA	154267987	154268077	HAX1	154244987	154248351	AQP10	154293566	154297801
917514	7905742	25	1	154268055	154268031	25	1	U6	snRNA	154267987	154268077	HAX1	154244987	154248351	AQP10	154293566	154297801
738385	7905742	25	1	154268035	154268011	25	1	U6	snRNA	154267987	154268077	HAX1	154244987	154248351	AQP10	154293566	154297801
19185	7905744	25	1	154270187	154270163	25	1	U6	snRNA	154270134	154270224	HAX1	154244987	154248351	AQP10	154293566	154297801
179929	7905744	25	1	154270191	154270167	25	1	U6	snRNA	154270134	154270224	HAX1	154244987	154248351	AQP10	154293566	154297801
1070445	7905744	25	1	154270190	154270166	25	1	U6	snRNA	154270134	154270224	HAX1	154244987	154248351	AQP10	154293566	154297801
147555	7905742	25	1	154268052	154268028	25	1	U6	snRNA	154267987	154268077	HAX1	154244987	154248351	AQP10	154293566	154297801
665429	7905742	25	1	154268046	154268022	25	1	U6	snRNA	154267987	154268077	HAX1	154244987	154248351	AQP10	154293566	154297801
7843	7905742	25	1	154268043	154268019	25	1	U6	snRNA	154267987	154268077	HAX1	154244987	154248351	AQP10	154293566	154297801
87072	7905742	25	1	154268050	154268026	25	1	U6	snRNA	154267987	154268077	HAX1	154244987	154248351	AQP10	154293566	154297801
1032025	7905742	25	1	154268016	154267992	25	1	U6	snRNA	154267987	154268077	HAX1	154244987	154248351	AQP10	154293566	154297801
754044	7905744	25	1	154270198	154270174	25	1	U6	snRNA	154270134	154270224	HAX1	154244987	154248351	AQP10	154293566	154297801
1094477	7905744	25	1	154270189	154270165	25	1	U6	snRNA	154270134	154270224	HAX1	154244987	154248351	AQP10	154293566	154297801
871118	7905744	25	1	154270203	154270179	25	1	U6	snRNA	154270134	154270224	HAX1	154244987	154248351	AQP10	154293566	154297801
124036	7905742	25	1	154268048	154268024	25	1	U6	snRNA	154267987	154268077	HAX1	154244987	154248351	AQP10	154293566	154297801
399666	7905744	25	1	154270206	154270182	25	1	U6	snRNA	154270134	154270224	HAX1	154244987	154248351	AQP10	154293566	154297801
29672	7905744	25	1	154270188	154270164	25	1	U6	snRNA	154270134	154270224	HAX1	154244987	154248351	AQP10	154293566	154297801
809873	7905742	25	1	154268053	154268029	25	1	U6	snRNA	154267987	154268077	HAX1	154244987	154248351	AQP10	154293566	154297801
57700	7905744	25	1	154270197	154270173	25	1	U6	snRNA	154270134	154270224	HAX1	154244987	154248351	AQP10	154293566	154297801
767913	7905742	25	1	154268042	154268018	25	1	U6	snRNA	154267987	154268077	HAX1	154244987	154248351	AQP10	154293566	154297801
747736	7905744	25	1	154270199	154270175	25	1	U6	snRNA	154270134	154270224	HAX1	154244987	154248351	AQP10	154293566	154297801
271467	7905927	25	1	155093065	155093041	25	1	HY1	scRNA	155092966	155093078	EFNA3	155036224	155060014	EFNA1	155099936	155107333
483741	7905927	25	1	155093060	155093036	25	1	HY1	scRNA	155092966	155093078	EFNA3	155036224	155060014	EFNA1	155099936	155107333
269281	7905927	25	1	155093062	155093038	25	1	HY1	scRNA	155092966	155093078	EFNA3	155036224	155060014	EFNA1	155099936	155107333
307814	7905927	25	1	155093042	155093018	25	1	HY1	scRNA	155092966	155093078	EFNA3	155036224	155060014	EFNA1	155099936	155107333
325706	7905927	25					2	HY1	scRNA
840014	7905927	25	1	155093071	155093047	25	1	HY1	scRNA	155092966	155093078	EFNA3	155036224	155060014	EFNA1	155099936	155107333
454623	7905927	25					2	HY1	scRNA
1023296	7905927	25					2	HY1	scRNA
23120	7905927	25	1	155093072	155093048	25	1	HY1	scRNA	155092966	155093078	EFNA3	155036224	155060014	EFNA1	155099936	155107333
683363	7905927	25	1	155093073	155093049	25	1	HY1	scRNA	155092966	155093078	EFNA3	155036224	155060014	EFNA1	155099936	155107333
724973	7905927	25	1	155093058	155093034	25	1	HY1	scRNA	155092966	155093078	EFNA3	155036224	155060014	EFNA1	155099936	155107333
185385	7905927	25	1	155093059	155093035	25	1	HY1	scRNA	155092966	155093078	EFNA3	155036224	155060014	EFNA1	155099936	155107333
998462	7905927	25	1	155093063	155093039	25	1	HY1	scRNA	155092966	155093078	EFNA3	155036224	155060014	EFNA1	155099936	155107333
382710	7905927	25	1	155093043	155093019	25	1	HY1	scRNA	155092966	155093078	EFNA3	155036224	155060014	EFNA1	155099936	155107333
994576	7905927	25	1	155093070	155093046	25	1	HY1	scRNA	155092966	155093078	EFNA3	155036224	155060014	EFNA1	155099936	155107333
361243	7905927	25	1	155093061	155093037	25	1	HY1	scRNA	155092966	155093078	EFNA3	155036224	155060014	EFNA1	155099936	155107333
107340	7905927	25					2	HY1	scRNA
915349	7905927	25	1	155093056	155093032	25	1	HY1	scRNA	155092966	155093078	EFNA3	155036224	155060014	EFNA1	155099936	155107333
608446	7905927	25					2	HY1	scRNA
826737	7905927	25	1	155093055	155093031	25	1	HY1	scRNA	155092966	155093078	EFNA3	155036224	155060014	EFNA1	155099936	155107333
872016	7905927	25	1	155093044	155093020	25	1	HY1	scRNA	155092966	155093078	EFNA3	155036224	155060014	EFNA1	155099936	155107333
244611	7905927	25	1	155093057	155093033	25	1	HY1	scRNA	155092966	155093078	EFNA3	155036224	155060014	EFNA1	155099936	155107333
485654	7905927	25	1	155093064	155093040	25	1	HY1	scRNA	155092966	155093078	EFNA3	155036224	155060014	EFNA1	155099936	155107333
565259	7905927	25					2	HY1	scRNA
74467	7905927	25	1	155093069	155093045	25	1	HY1	scRNA	155092966	155093078	EFNA3	155036224	155060014	EFNA1	155099936	155107333
171636	7906751	25	1	161371180	161371156	25	1	U6	snRNA	161371079	161371185	C1orf192	161337664	161334521	FCGR2A	161475220	161493803
849396	7906753	25	1	161390713	161390689	25	1	tRNA-Glu-GAA	tRNA	161390661	161390733	C1orf192	161337664	161334521	FCGR2A	161475220	161493803
751496	7906751	25	1	161371168	161371144	25	1	U6	snRNA	161371079	161371185	C1orf192	161337664	161334521	FCGR2A	161475220	161493803
950469	7906753	25	1	161390698	161390674	25	1	tRNA-Glu-GAA	tRNA	161390661	161390733	C1orf192	161337664	161334521	FCGR2A	161475220	161493803
1019584	7906753	25	1	161390704	161390680	25	1	tRNA-Glu-GAA	tRNA	161390661	161390733	C1orf192	161337664	161334521	FCGR2A	161475220	161493803
799186	7906753	25	1	161390708	161390684	25	1	tRNA-Glu-GAA	tRNA	161390661	161390733	C1orf192	161337664	161334521	FCGR2A	161475220	161493803
238187	7906753	25	1	161390705	161390681	25	1	tRNA-Glu-GAA	tRNA	161390661	161390733	C1orf192	161337664	161334521	FCGR2A	161475220	161493803
628028	7906751	25	1	161371172	161371148	25	1	U6	snRNA	161371079	161371185	C1orf192	161337664	161334521	FCGR2A	161475220	161493803
989110	7906753	25	1	161390710	161390686	25	1	tRNA-Glu-GAA	tRNA	161390661	161390733	C1orf192	161337664	161334521	FCGR2A	161475220	161493803
606400	7906751	25	1	161371166	161371142	25	1	U6	snRNA	161371079	161371185	C1orf192	161337664	161334521	FCGR2A	161475220	161493803
425200	7906751	25	1	161371163	161371139	25	1	U6	snRNA	161371079	161371185	C1orf192	161337664	161334521	FCGR2A	161475220	161493803
327605	7906753	25	1	161390699	161390675	25	1	tRNA-Glu-GAA	tRNA	161390661	161390733	C1orf192	161337664	161334521	FCGR2A	161475220	161493803
968623	7906751	25					2	U6	snRNA
551168	7906751	25	1	161371173	161371149	25	1	U6	snRNA	161371079	161371185	C1orf192	161337664	161334521	FCGR2A	161475220	161493803
666467	7906751	25	1	161371165	161371141	25	1	U6	snRNA	161371079	161371185	C1orf192	161337664	161334521	FCGR2A	161475220	161493803
327752	7906751	25	1	161371179	161371155	25	1	U6	snRNA	161371079	161371185	C1orf192	161337664	161334521	FCGR2A	161475220	161493803
326582	7906751	25	1	161371175	161371151	25	1	U6	snRNA	161371079	161371185	C1orf192	161337664	161334521	FCGR2A	161475220	161493803
161466	7906753	25	1	161390701	161390677	25	1	tRNA-Glu-GAA	tRNA	161390661	161390733	C1orf192	161337664	161334521	FCGR2A	161475220	161493803
454252	7906751	25	1	161371121	161371097	25	1	U6	snRNA	161371079	161371185	C1orf192	161337664	161334521	FCGR2A	161475220	161493803
861053	7906753	25	1	161390706	161390682	25	1	tRNA-Glu-GAA	tRNA	161390661	161390733	C1orf192	161337664	161334521	FCGR2A	161475220	161493803
883463	7906751	25	1	161371183	161371159	25	1	U6	snRNA	161371079	161371185	C1orf192	161337664	161334521	FCGR2A	161475220	161493803
640652	7906751	25	1	161371171	161371147	25	1	U6	snRNA	161371079	161371185	C1orf192	161337664	161334521	FCGR2A	161475220	161493803
164972	7906751	25	1	161371169	161371145	25	1	U6	snRNA	161371079	161371185	C1orf192	161337664	161334521	FCGR2A	161475220	161493803
455930	7906751	25	1	161371174	161371150	25	1	U6	snRNA	161371079	161371185	C1orf192	161337664	161334521	FCGR2A	161475220	161493803
1004685	7906751	25	1	161371178	161371154	25	1	U6	snRNA	161371079	161371185	C1orf192	161337664	161334521	FCGR2A	161475220	161493803
215889	7906753	25	1	161390700	161390676	25	1	tRNA-Glu-GAA	tRNA	161390661	161390733	C1orf192	161337664	161334521	FCGR2A	161475220	161493803
1092058	7906753	25	1	161390703	161390679	25	1	tRNA-Glu-GAA	tRNA	161390661	161390733	C1orf192	161337664	161334521	FCGR2A	161475220	161493803
732694	7906753	25	1	161390707	161390683	25	1	tRNA-Glu-GAA	tRNA	161390661	161390733	C1orf192	161337664	161334521	FCGR2A	161475220	161493803
942678	7906751	25	1	161371181	161371157	25	1	U6	snRNA	161371079	161371185	C1orf192	161337664	161334521	FCGR2A	161475220	161493803
1068418	7906753	25	1	161390712	161390688	25	1	tRNA-Glu-GAA	tRNA	161390661	161390733	C1orf192	161337664	161334521	FCGR2A	161475220	161493803
592955	7906751	25	1	161371167	161371143	25	1	U6	snRNA	161371079	161371185	C1orf192	161337664	161334521	FCGR2A	161475220	161493803
458291	7906753	25	1	161390697	161390673	25	1	tRNA-Glu-GAA	tRNA	161390661	161390733	C1orf192	161337664	161334521	FCGR2A	161475220	161493803
192279	7906753	25	1	161390709	161390685	25	1	tRNA-Glu-GAA	tRNA	161390661	161390733	C1orf192	161337664	161334521	FCGR2A	161475220	161493803
1007053	7906751	25					2	U6	snRNA
556599	7906751	25	1	161371182	161371158	25	1	U6	snRNA	161371079	161371185	C1orf192	161337664	161334521	FCGR2A	161475220	161493803
958150	7906751	25	1	161371170	161371146	25	1	U6	snRNA	161371079	161371185	C1orf192	161337664	161334521	FCGR2A	161475220	161493803
16619	7906751	25	1	161371164	161371140	25	1	U6	snRNA	161371079	161371185	C1orf192	161337664	161334521	FCGR2A	161475220	161493803
1054441	7906751	25	1	161371160	161371136	25	1	U6	snRNA	161371079	161371185	C1orf192	161337664	161334521	FCGR2A	161475220	161493803
98136	7906753	25	1	161390711	161390687	25	1	tRNA-Glu-GAA	tRNA	161390661	161390733	C1orf192	161337664	161334521	FCGR2A	161475220	161493803
47915	7906751	25	1	161371161	161371137	25	1	U6	snRNA	161371079	161371185	C1orf192	161337664	161334521	FCGR2A	161475220	161493803
603714	7906753	25	1	161390702	161390678	25	1	tRNA-Glu-GAA	tRNA	161390661	161390733	C1orf192	161337664	161334521	FCGR2A	161475220	161493803
477978	7906808	25	1	161705839	161705815	25	1	7SLRNA	srpRNA	161705598	161705911	FCRLB	161691353	161697933	DUSP12	161719548	161727028
344867	7906808	25	1	161705833	161705809	25	1	7SLRNA	srpRNA	161705598	161705911	FCRLB	161691353	161697933	DUSP12	161719548	161727028
283710	7906808	25	1	161705720	161705696	25	1	7SLRNA	srpRNA	161705598	161705911	FCRLB	161691353	161697933	DUSP12	161719548	161727028
753740	7906808	25	1	161705717	161705693	25	1	7SLRNA	srpRNA	161705598	161705911	FCRLB	161691353	161697933	DUSP12	161719548	161727028
216007	7906808	25	1	161705844	161705820	25	1	7SLRNA	srpRNA	161705598	161705911	FCRLB	161691353	161697933	DUSP12	161719548	161727028
828712	7906808	25	1	161705770	161705746	25	1	7SLRNA	srpRNA	161705598	161705911	FCRLB	161691353	161697933	DUSP12	161719548	161727028
1063942	7906808	25	1	161705726	161705702	25	1	7SLRNA	srpRNA	161705598	161705911	FCRLB	161691353	161697933	DUSP12	161719548	161727028
1016635	7906808	25	1	161705661	161705637	25	1	7SLRNA	srpRNA	161705598	161705911	FCRLB	161691353	161697933	DUSP12	161719548	161727028
952184	7906808	25	1	161705856	161705832	25	1	7SLRNA	srpRNA	161705598	161705911	FCRLB	161691353	161697933	DUSP12	161719548	161727028
57479	7906808	25					2	7SLRNA	srpRNA
1007633	7906808	25	1	161705650	161705626	25	1	7SLRNA	srpRNA	161705598	161705911	FCRLB	161691353	161697933	DUSP12	161719548	161727028
502178	7906808	25	1	161705716	161705692	25	1	7SLRNA	srpRNA	161705598	161705911	FCRLB	161691353	161697933	DUSP12	161719548	161727028
138195	7906808	25	1	161705768	161705744	25	1	7SLRNA	srpRNA	161705598	161705911	FCRLB	161691353	161697933	DUSP12	161719548	161727028
544352	7906808	25	1	161705769	161705745	25	1	7SLRNA	srpRNA	161705598	161705911	FCRLB	161691353	161697933	DUSP12	161719548	161727028
139503	7906808	25	1	161705772	161705748	25	1	7SLRNA	srpRNA	161705598	161705911	FCRLB	161691353	161697933	DUSP12	161719548	161727028
557995	7906808	25	1	161705835	161705811	25	1	7SLRNA	srpRNA	161705598	161705911	FCRLB	161691353	161697933	DUSP12	161719548	161727028
85895	7906808	25	1	161705805	161705781	25	1	7SLRNA	srpRNA	161705598	161705911	FCRLB	161691353	161697933	DUSP12	161719548	161727028
721510	7906808	25	1	161705725	161705701	25	1	7SLRNA	srpRNA	161705598	161705911	FCRLB	161691353	161697933	DUSP12	161719548	161727028
531093	7906808	25	1	161705803	161705779	25	1	7SLRNA	srpRNA	161705598	161705911	FCRLB	161691353	161697933	DUSP12	161719548	161727028
574589	7906808	25	1	161705848	161705824	25	1	7SLRNA	srpRNA	161705598	161705911	FCRLB	161691353	161697933	DUSP12	161719548	161727028
1084367	7906808	25	1	161705894	161705870	25	1	7SLRNA	srpRNA	161705598	161705911	FCRLB	161691353	161697933	DUSP12	161719548	161727028
401989	7906808	25	1	161705854	161705830	25	1	7SLRNA	srpRNA	161705598	161705911	FCRLB	161691353	161697933	DUSP12	161719548	161727028
172525	7906808	25	1	161705837	161705813	25	1	7SLRNA	srpRNA	161705598	161705911	FCRLB	161691353	161697933	DUSP12	161719548	161727028
312577	7906808	25	1	161705792	161705768	25	1	7SLRNA	srpRNA	161705598	161705911	FCRLB	161691353	161697933	DUSP12	161719548	161727028
641882	7907008	25	1	166011521	166011497	25	1	5S	rRNA	166011481	166011587	UCK2	165796768	165880855	FAM78B	166136206	166026674
629636	7907008	25	1	166011542	166011518	25	1	5S	rRNA	166011481	166011587	UCK2	165796768	165880855	FAM78B	166136206	166026674
573950	7907008	25	1	166011543	166011519	25	1	5S	rRNA	166011481	166011587	UCK2	165796768	165880855	FAM78B	166136206	166026674
760540	7907008	25	1	166011511	166011487	25	1	5S	rRNA	166011481	166011587	UCK2	165796768	165880855	FAM78B	166136206	166026674
1077632	7907008	25	1	166011520	166011496	25	1	5S	rRNA	166011481	166011587	UCK2	165796768	165880855	FAM78B	166136206	166026674
190914	7907008	25	1	166011518	166011494	25	1	5S	rRNA	166011481	166011587	UCK2	165796768	165880855	FAM78B	166136206	166026674
149013	7907008	25	1	166011539	166011515	25	1	5S	rRNA	166011481	166011587	UCK2	165796768	165880855	FAM78B	166136206	166026674
995951	7907008	25	1	166011522	166011498	25	1	5S	rRNA	166011481	166011587	UCK2	165796768	165880855	FAM78B	166136206	166026674
338899	7907008	25	1	166011545	166011521	25	1	5S	rRNA	166011481	166011587	UCK2	165796768	165880855	FAM78B	166136206	166026674
874285	7907008	25	1	166011547	166011523	25	1	5S	rRNA	166011481	166011587	UCK2	165796768	165880855	FAM78B	166136206	166026674
246485	7907008	25	1	166011544	166011520	25	1	5S	rRNA	166011481	166011587	UCK2	165796768	165880855	FAM78B	166136206	166026674
1033879	7907008	25	1	166011541	166011517	25	1	5S	rRNA	166011481	166011587	UCK2	165796768	165880855	FAM78B	166136206	166026674
837547	7907008	25	1	166011546	166011522	25	1	5S	rRNA	166011481	166011587	UCK2	165796768	165880855	FAM78B	166136206	166026674
305116	7907008	25	1	166011559	166011535	25	1	5S	rRNA	166011481	166011587	UCK2	165796768	165880855	FAM78B	166136206	166026674
512121	7907008	25	1	166011540	166011516	25	1	5S	rRNA	166011481	166011587	UCK2	165796768	165880855	FAM78B	166136206	166026674
380802	7907008	25	1	166011564	166011540	25	1	5S	rRNA	166011481	166011587	UCK2	165796768	165880855	FAM78B	166136206	166026674
357739	7907008	25	1	166011585	166011561	25	1	5S	rRNA	166011481	166011587	UCK2	165796768	165880855	FAM78B	166136206	166026674
596191	7907008	25	1	166011584	166011560	25	1	5S	rRNA	166011481	166011587	UCK2	165796768	165880855	FAM78B	166136206	166026674
976262	7907008	25	1	166011548	166011524	25	1	5S	rRNA	166011481	166011587	UCK2	165796768	165880855	FAM78B	166136206	166026674
40111	7907008	25	1	166011587	166011563	25	1	5S	rRNA	166011481	166011587	UCK2	165796768	165880855	FAM78B	166136206	166026674
165090	7907008	25	1	166011517	166011493	25	1	5S	rRNA	166011481	166011587	UCK2	165796768	165880855	FAM78B	166136206	166026674
873920	7907008	25	1	166011583	166011559	25	1	5S	rRNA	166011481	166011587	UCK2	165796768	165880855	FAM78B	166136206	166026674
27193	7907008	25	1	166011560	166011536	25	1	5S	rRNA	166011481	166011587	UCK2	165796768	165880855	FAM78B	166136206	166026674
462969	7907008	25	1	166011519	166011495	25	1	5S	rRNA	166011481	166011587	UCK2	165796768	165880855	FAM78B	166136206	166026674
1011968	7907008	25	1	166011586	166011562	25	1	5S	rRNA	166011481	166011587	UCK2	165796768	165880855	FAM78B	166136206	166026674
1037452	7906784	25	1	161669392	161669368	25	1	HY3	scRNA	161669296	161669396	FCGR3B	161601753	161592986	FCRLA	161676762	161684142
784163	7906784	25	1	161669346	161669322	25	1	HY3	scRNA	161669296	161669396	FCGR3B	161601753	161592986	FCRLA	161676762	161684142
634389	7906784	25	1	161669396	161669372	25	1	HY3	scRNA	161669296	161669396	FCGR3B	161601753	161592986	FCRLA	161676762	161684142
227137	7906784	25	1	161669390	161669366	25	1	HY3	scRNA	161669296	161669396	FCGR3B	161601753	161592986	FCRLA	161676762	161684142
441076	7906784	25	1	161669393	161669369	25	1	HY3	scRNA	161669296	161669396	FCGR3B	161601753	161592986	FCRLA	161676762	161684142
15296	7906784	25	1	161669386	161669362	25	1	HY3	scRNA	161669296	161669396	FCGR3B	161601753	161592986	FCRLA	161676762	161684142
296974	7906784	25	1	161669348	161669324	25	1	HY3	scRNA	161669296	161669396	FCGR3B	161601753	161592986	FCRLA	161676762	161684142
418537	7906784	25	1	161669358	161669334	25	1	HY3	scRNA	161669296	161669396	FCGR3B	161601753	161592986	FCRLA	161676762	161684142
943301	7906753	25	1	161390718	161390694	25	1	tRNA-Glu-GAA	tRNA	161390661	161390733	C1orf192	161337664	161334521	FCGR2A	161475220	161493803
187581	7906784	25	1	161669394	161669370	25	1	HY3	scRNA	161669296	161669396	FCGR3B	161601753	161592986	FCRLA	161676762	161684142
726675	7906784	25	1	161669395	161669371	25	1	HY3	scRNA	161669296	161669396	FCGR3B	161601753	161592986	FCRLA	161676762	161684142
307188	7906784	25	1	161669356	161669332	25	1	HY3	scRNA	161669296	161669396	FCGR3B	161601753	161592986	FCRLA	161676762	161684142
511932	7906784	25	1	161669385	161669361	25	1	HY3	scRNA	161669296	161669396	FCGR3B	161601753	161592986	FCRLA	161676762	161684142
527083	7906784	25	1	161669387	161669363	25	1	HY3	scRNA	161669296	161669396	FCGR3B	161601753	161592986	FCRLA	161676762	161684142
776709	7906784	25	1	161669389	161669365	25	1	HY3	scRNA	161669296	161669396	FCGR3B	161601753	161592986	FCRLA	161676762	161684142
697943	7906784	25	1	161669350	161669326	25	1	HY3	scRNA	161669296	161669396	FCGR3B	161601753	161592986	FCRLA	161676762	161684142
25853	7906784	25	1	161669354	161669330	25	1	HY3	scRNA	161669296	161669396	FCGR3B	161601753	161592986	FCRLA	161676762	161684142
233706	7906753	25	1	161390714	161390690	25	1	tRNA-Glu-GAA	tRNA	161390661	161390733	C1orf192	161337664	161334521	FCGR2A	161475220	161493803
438197	7906784	25	1	161669349	161669325	25	1	HY3	scRNA	161669296	161669396	FCGR3B	161601753	161592986	FCRLA	161676762	161684142
308238	7906784	25	1	161669357	161669333	25	1	HY3	scRNA	161669296	161669396	FCGR3B	161601753	161592986	FCRLA	161676762	161684142
88344	7906784	25	1	161669355	161669331	25	1	HY3	scRNA	161669296	161669396	FCGR3B	161601753	161592986	FCRLA	161676762	161684142
490736	7906753	25	1	161390719	161390695	25	1	tRNA-Glu-GAA	tRNA	161390661	161390733	C1orf192	161337664	161334521	FCGR2A	161475220	161493803
692647	7906753	25	1	161390721	161390697	25	1	tRNA-Glu-GAA	tRNA	161390661	161390733	C1orf192	161337664	161334521	FCGR2A	161475220	161493803
861136	7906784	25	1	161669353	161669329	25	1	HY3	scRNA	161669296	161669396	FCGR3B	161601753	161592986	FCRLA	161676762	161684142
1036324	7906753	25	1	161390716	161390692	25	1	tRNA-Glu-GAA	tRNA	161390661	161390733	C1orf192	161337664	161334521	FCGR2A	161475220	161493803
495150	7906753	25	1	161390720	161390696	25	1	tRNA-Glu-GAA	tRNA	161390661	161390733	C1orf192	161337664	161334521	FCGR2A	161475220	161493803
783113	7906784	25	1	161669347	161669323	25	1	HY3	scRNA	161669296	161669396	FCGR3B	161601753	161592986	FCRLA	161676762	161684142
727193	7906753	25	1	161390717	161390693	25	1	tRNA-Glu-GAA	tRNA	161390661	161390733	C1orf192	161337664	161334521	FCGR2A	161475220	161493803
688748	7906753	25	1	161390715	161390691	25	1	tRNA-Glu-GAA	tRNA	161390661	161390733	C1orf192	161337664	161334521	FCGR2A	161475220	161493803
244864	7906784	25	1	161669388	161669364	25	1	HY3	scRNA	161669296	161669396	FCGR3B	161601753	161592986	FCRLA	161676762	161684142
483886	7906784	25	1	161669391	161669367	25	1	HY3	scRNA	161669296	161669396	FCGR3B	161601753	161592986	FCRLA	161676762	161684142
213711	7906784	25	1	161669351	161669327	25	1	HY3	scRNA	161669296	161669396	FCGR3B	161601753	161592986	FCRLA	161676762	161684142
880572	7907051	25	1	167010763	167010739	25	1	U13	snRNA	167010675	167010776	MAEL	166958346	166991451	GPA33	167059868	167022073
159135	7907051	25	1	167010768	167010744	25	1	U13	snRNA	167010675	167010776	MAEL	166958346	166991451	GPA33	167059868	167022073
577212	7907051	25	1	167010760	167010736	25	1	U13	snRNA	167010675	167010776	MAEL	166958346	166991451	GPA33	167059868	167022073
385610	7907051	25	1	167010759	167010735	25	1	U13	snRNA	167010675	167010776	MAEL	166958346	166991451	GPA33	167059868	167022073
331024	7907051	25	1	167010758	167010734	25	1	U13	snRNA	167010675	167010776	MAEL	166958346	166991451	GPA33	167059868	167022073
188993	7907051	25	1	167010765	167010741	25	1	U13	snRNA	167010675	167010776	MAEL	166958346	166991451	GPA33	167059868	167022073
96239	7907051	25	1	167010764	167010740	25	1	U13	snRNA	167010675	167010776	MAEL	166958346	166991451	GPA33	167059868	167022073
579517	7907308	25	1	171451111	171451087	25	1	U13	snRNA	171451045	171451151	FMO4	171283347	171311223	PRRC2C	171454651	171562650
961602	7907308	25	1	171451103	171451079	25	1	U13	snRNA	171451045	171451151	FMO4	171283347	171311223	PRRC2C	171454651	171562650
335329	7907308	25	1	171451142	171451118	25	1	U13	snRNA	171451045	171451151	FMO4	171283347	171311223	PRRC2C	171454651	171562650
690937	7907308	25	1	171451146	171451122	25	1	U13	snRNA	171451045	171451151	FMO4	171283347	171311223	PRRC2C	171454651	171562650
854629	7907308	25	1	171451113	171451089	25	1	U13	snRNA	171451045	171451151	FMO4	171283347	171311223	PRRC2C	171454651	171562650
234820	7907308	25	1	171451117	171451093	25	1	U13	snRNA	171451045	171451151	FMO4	171283347	171311223	PRRC2C	171454651	171562650
707013	7907308	25	1	171451116	171451092	25	1	U13	snRNA	171451045	171451151	FMO4	171283347	171311223	PRRC2C	171454651	171562650
466339	7907308	25	1	171451115	171451091	25	1	U13	snRNA	171451045	171451151	FMO4	171283347	171311223	PRRC2C	171454651	171562650
208961	7907308	25	1	171451112	171451088	25	1	U13	snRNA	171451045	171451151	FMO4	171283347	171311223	PRRC2C	171454651	171562650
130824	7907308	25	1	171451143	171451119	25	1	U13	snRNA	171451045	171451151	FMO4	171283347	171311223	PRRC2C	171454651	171562650
960448	7907308	25	1	171451093	171451069	25	1	U13	snRNA	171451045	171451151	FMO4	171283347	171311223	PRRC2C	171454651	171562650
129371	7907308	25	1	171451107	171451083	25	1	U13	snRNA	171451045	171451151	FMO4	171283347	171311223	PRRC2C	171454651	171562650
1063134	7907308	25	1	171451106	171451082	25	1	U13	snRNA	171451045	171451151	FMO4	171283347	171311223	PRRC2C	171454651	171562650
292967	7907308	25	1	171451094	171451070	25	1	U13	snRNA	171451045	171451151	FMO4	171283347	171311223	PRRC2C	171454651	171562650
69117	7907308	25	1	171451109	171451085	25	1	U13	snRNA	171451045	171451151	FMO4	171283347	171311223	PRRC2C	171454651	171562650
548536	7907308	25	1	171451105	171451081	25	1	U13	snRNA	171451045	171451151	FMO4	171283347	171311223	PRRC2C	171454651	171562650
84743	7907308	25	1	171451096	171451072	25	1	U13	snRNA	171451045	171451151	FMO4	171283347	171311223	PRRC2C	171454651	171562650
682169	7907308	25	1	171451138	171451114	25	1	U13	snRNA	171451045	171451151	FMO4	171283347	171311223	PRRC2C	171454651	171562650
1082143	7907308	25	1	171451099	171451075	25	1	U13	snRNA	171451045	171451151	FMO4	171283347	171311223	PRRC2C	171454651	171562650
989955	7907308	25	1	171451102	171451078	25	1	U13	snRNA	171451045	171451151	FMO4	171283347	171311223	PRRC2C	171454651	171562650
458343	7907308	25	1	171451097	171451073	25	1	U13	snRNA	171451045	171451151	FMO4	171283347	171311223	PRRC2C	171454651	171562650
144805	7907308	25	1	171451101	171451077	25	1	U13	snRNA	171451045	171451151	FMO4	171283347	171311223	PRRC2C	171454651	171562650
293431	7907308	25	1	171451118	171451094	25	1	U13	snRNA	171451045	171451151	FMO4	171283347	171311223	PRRC2C	171454651	171562650
752545	7907308	25	1	171451095	171451071	25	1	U13	snRNA	171451045	171451151	FMO4	171283347	171311223	PRRC2C	171454651	171562650
583558	7907308	25	1	171451139	171451115	25	1	U13	snRNA	171451045	171451151	FMO4	171283347	171311223	PRRC2C	171454651	171562650
789612	7907051	25	1	167010718	167010694	25	1	U13	snRNA	167010675	167010776	MAEL	166958346	166991451	GPA33	167059868	167022073
512097	7907051	25	1	167010715	167010691	25	1	U13	snRNA	167010675	167010776	MAEL	166958346	166991451	GPA33	167059868	167022073
22930	7907051	25	1	167010706	167010682	25	1	U13	snRNA	167010675	167010776	MAEL	166958346	166991451	GPA33	167059868	167022073
18805	7907051	25	1	167010716	167010692	25	1	U13	snRNA	167010675	167010776	MAEL	166958346	166991451	GPA33	167059868	167022073
1007706	7907051	25	1	167010713	167010689	25	1	U13	snRNA	167010675	167010776	MAEL	166958346	166991451	GPA33	167059868	167022073
121538	7907051	25	1	167010704	167010680	25	1	U13	snRNA	167010675	167010776	MAEL	166958346	166991451	GPA33	167059868	167022073
556561	7907051	25	1	167010754	167010730	25	1	U13	snRNA	167010675	167010776	MAEL	166958346	166991451	GPA33	167059868	167022073
829992	7907051	25	1	167010752	167010728	25	1	U13	snRNA	167010675	167010776	MAEL	166958346	166991451	GPA33	167059868	167022073
192166	7907051	25	1	167010719	167010695	25	1	U13	snRNA	167010675	167010776	MAEL	166958346	166991451	GPA33	167059868	167022073
610129	7907051	25	1	167010756	167010732	25	1	U13	snRNA	167010675	167010776	MAEL	166958346	166991451	GPA33	167059868	167022073
861457	7907051	25	1	167010753	167010729	25	1	U13	snRNA	167010675	167010776	MAEL	166958346	166991451	GPA33	167059868	167022073
556789	7907051	25	1	167010755	167010731	25	1	U13	snRNA	167010675	167010776	MAEL	166958346	166991451	GPA33	167059868	167022073
894846	7907051	25	1	167010701	167010677	25	1	U13	snRNA	167010675	167010776	MAEL	166958346	166991451	GPA33	167059868	167022073
343914	7907051	25	1	167010757	167010733	25	1	U13	snRNA	167010675	167010776	MAEL	166958346	166991451	GPA33	167059868	167022073
788562	7907051	25	1	167010717	167010693	25	1	U13	snRNA	167010675	167010776	MAEL	166958346	166991451	GPA33	167059868	167022073
731576	7907462	25	1	173760880	173760856	25	1	7SK	RNA	173760687	173761025	KLHL20	173684080	173755840	CENPL	173793858	173768688
767571	7907462	25	1	173760971	173760947	25	1	7SK	RNA	173760687	173761025	KLHL20	173684080	173755840	CENPL	173793858	173768688
465572	7907462	25	1	173760961	173760937	25	1	7SK	RNA	173760687	173761025	KLHL20	173684080	173755840	CENPL	173793858	173768688
108360	7907462	25	1	173760956	173760932	25	1	7SK	RNA	173760687	173761025	KLHL20	173684080	173755840	CENPL	173793858	173768688
772339	7907462	25	1	173760973	173760949	25	1	7SK	RNA	173760687	173761025	KLHL20	173684080	173755840	CENPL	173793858	173768688
791794	7907462	25	1	173760965	173760941	25	1	7SK	RNA	173760687	173761025	KLHL20	173684080	173755840	CENPL	173793858	173768688
527180	7907462	25	1	173760962	173760938	25	1	7SK	RNA	173760687	173761025	KLHL20	173684080	173755840	CENPL	173793858	173768688
525528	7907462	25	1	173760966	173760942	25	1	7SK	RNA	173760687	173761025	KLHL20	173684080	173755840	CENPL	173793858	173768688
1004472	7907462	25	1	173760958	173760934	25	1	7SK	RNA	173760687	173761025	KLHL20	173684080	173755840	CENPL	173793858	173768688
1082093	7907462	25	1	173760877	173760853	25	1	7SK	RNA	173760687	173761025	KLHL20	173684080	173755840	CENPL	173793858	173768688
206829	7907462	25	1	173760878	173760854	25	1	7SK	RNA	173760687	173761025	KLHL20	173684080	173755840	CENPL	173793858	173768688
910140	7907462	25	1	173760960	173760936	25	1	7SK	RNA	173760687	173761025	KLHL20	173684080	173755840	CENPL	173793858	173768688
87248	7907462	25	1	173760967	173760943	25	1	7SK	RNA	173760687	173761025	KLHL20	173684080	173755840	CENPL	173793858	173768688
704233	7907462	25	1	173760959	173760935	25	1	7SK	RNA	173760687	173761025	KLHL20	173684080	173755840	CENPL	173793858	173768688
879365	7907462	25	1	173760964	173760940	25	1	7SK	RNA	173760687	173761025	KLHL20	173684080	173755840	CENPL	173793858	173768688
647116	7907462	25	1	173760879	173760855	25	1	7SK	RNA	173760687	173761025	KLHL20	173684080	173755840	CENPL	173793858	173768688
471234	7907462	25	1	173760972	173760948	25	1	7SK	RNA	173760687	173761025	KLHL20	173684080	173755840	CENPL	173793858	173768688
920011	7907462	25	1	173760970	173760946	25	1	7SK	RNA	173760687	173761025	KLHL20	173684080	173755840	CENPL	173793858	173768688
878315	7907462	25	1	173760963	173760939	25	1	7SK	RNA	173760687	173761025	KLHL20	173684080	173755840	CENPL	173793858	173768688
185643	7907462	25	1	173760974	173760950	25	1	7SK	RNA	173760687	173761025	KLHL20	173684080	173755840	CENPL	173793858	173768688
386979	7907462	25	1	173760874	173760850	25	1	7SK	RNA	173760687	173761025	KLHL20	173684080	173755840	CENPL	173793858	173768688
616161	7907462	25	1	173760875	173760851	25	1	7SK	RNA	173760687	173761025	KLHL20	173684080	173755840	CENPL	173793858	173768688
86198	7907462	25	1	173760968	173760944	25	1	7SK	RNA	173760687	173761025	KLHL20	173684080	173755840	CENPL	173793858	173768688
459629	7907462	25	1	173760876	173760852	25	1	7SK	RNA	173760687	173761025	KLHL20	173684080	173755840	CENPL	173793858	173768688
1101342	7907462	25	1	173760969	173760945	25	1	7SK	RNA	173760687	173761025	KLHL20	173684080	173755840	CENPL	173793858	173768688
576428	7906952	25	1	164320624	164320600	25	1	U5	snRNA	164320516	164320626	NUF2	163236366	163325554	PBX1	164524821	164868533
512005	7906952	25	1	164320584	164320560	25	1	U5	snRNA	164320516	164320626	NUF2	163236366	163325554	PBX1	164524821	164868533
63529	7906950	25	1	163893063	163893039	25	1	U3	snRNA	163892907	163893110	NUF2	163236366	163325554	PBX1	164524821	164868533
683722	7906952	25	1	164320601	164320577	25	1	U5	snRNA	164320516	164320626	NUF2	163236366	163325554	PBX1	164524821	164868533
609209	7906952	25	1	164320605	164320581	25	1	U5	snRNA	164320516	164320626	NUF2	163236366	163325554	PBX1	164524821	164868533
415471	7906952	25	1	164320592	164320568	25	1	U5	snRNA	164320516	164320626	NUF2	163236366	163325554	PBX1	164524821	164868533
933734	7906952	25	1	164320617	164320593	25	1	U5	snRNA	164320516	164320626	NUF2	163236366	163325554	PBX1	164524821	164868533
115469	7906950	25	1	163893031	163893007	25	1	U3	snRNA	163892907	163893110	NUF2	163236366	163325554	PBX1	164524821	164868533
1004078	7906952	25	1	164320599	164320575	25	1	U5	snRNA	164320516	164320626	NUF2	163236366	163325554	PBX1	164524821	164868533
205188	7906950	25	1	163893035	163893011	25	1	U3	snRNA	163892907	163893110	NUF2	163236366	163325554	PBX1	164524821	164868533
631934	7906952	25	1	164320583	164320559	25	1	U5	snRNA	164320516	164320626	NUF2	163236366	163325554	PBX1	164524821	164868533
15621	7906950	25	1	163893065	163893041	25	1	U3	snRNA	163892907	163893110	NUF2	163236366	163325554	PBX1	164524821	164868533
375947	7906950	25	1	163893073	163893049	25	1	U3	snRNA	163892907	163893110	NUF2	163236366	163325554	PBX1	164524821	164868533
589393	7906952	25	1	164320622	164320598	25	1	U5	snRNA	164320516	164320626	NUF2	163236366	163325554	PBX1	164524821	164868533
610391	7906950	25	1	163893008	163892984	25	1	U3	snRNA	163892907	163893110	NUF2	163236366	163325554	PBX1	164524821	164868533
316639	7906952	25	1	164320620	164320596	25	1	U5	snRNA	164320516	164320626	NUF2	163236366	163325554	PBX1	164524821	164868533
1051071	7906950	25	1	163893001	163892977	25	1	U3	snRNA	163892907	163893110	NUF2	163236366	163325554	PBX1	164524821	164868533
871523	7906950	25	1	163893040	163893016	25	1	U3	snRNA	163892907	163893110	NUF2	163236366	163325554	PBX1	164524821	164868533
1093164	7906950	25	1	163892995	163892971	25	1	U3	snRNA	163892907	163893110	NUF2	163236366	163325554	PBX1	164524821	164868533
31643	7906952	25	1	164320587	164320563	25	1	U5	snRNA	164320516	164320626	NUF2	163236366	163325554	PBX1	164524821	164868533
225692	7906950	25	1	163893044	163893020	25	1	U3	snRNA	163892907	163893110	NUF2	163236366	163325554	PBX1	164524821	164868533
81683	7906952	25	1	164320603	164320579	25	1	U5	snRNA	164320516	164320626	NUF2	163236366	163325554	PBX1	164524821	164868533
1040410	7906952	25	1	164320585	164320561	25	1	U5	snRNA	164320516	164320626	NUF2	163236366	163325554	PBX1	164524821	164868533
989001	7906952	25	1	164320616	164320592	25	1	U5	snRNA	164320516	164320626	NUF2	163236366	163325554	PBX1	164524821	164868533
39998	7906952	25	1	164320613	164320589	25	1	U5	snRNA	164320516	164320626	NUF2	163236366	163325554	PBX1	164524821	164868533
191025	7906950	25	1	163893033	163893009	25	1	U3	snRNA	163892907	163893110	NUF2	163236366	163325554	PBX1	164524821	164868533
305863	7906952	25	1	164320607	164320583	25	1	U5	snRNA	164320516	164320626	NUF2	163236366	163325554	PBX1	164524821	164868533
161932	7906950	25	1	163893110	163893086	25	1	U3	snRNA	163892907	163893110	NUF2	163236366	163325554	PBX1	164524821	164868533
843388	7906952	25	1	164320582	164320558	25	1	U5	snRNA	164320516	164320626	NUF2	163236366	163325554	PBX1	164524821	164868533
899523	7906950	25	1	163893095	163893071	25	1	U3	snRNA	163892907	163893110	NUF2	163236366	163325554	PBX1	164524821	164868533
1024352	7906952	25	1	164320623	164320599	25	1	U5	snRNA	164320516	164320626	NUF2	163236366	163325554	PBX1	164524821	164868533
748706	7906952	25	1	164320596	164320572	25	1	U5	snRNA	164320516	164320626	NUF2	163236366	163325554	PBX1	164524821	164868533
637116	7906952	25	1	164320619	164320595	25	1	U5	snRNA	164320516	164320626	NUF2	163236366	163325554	PBX1	164524821	164868533
846303	7906952	25	1	164320610	164320586	25	1	U5	snRNA	164320516	164320626	NUF2	163236366	163325554	PBX1	164524821	164868533
248669	7906950	25	1	163893013	163892989	25	1	U3	snRNA	163892907	163893110	NUF2	163236366	163325554	PBX1	164524821	164868533
599259	7906952	25	1	164320621	164320597	25	1	U5	snRNA	164320516	164320626	NUF2	163236366	163325554	PBX1	164524821	164868533
495488	7906952	25	1	164320593	164320569	25	1	U5	snRNA	164320516	164320626	NUF2	163236366	163325554	PBX1	164524821	164868533
987268	7906952	25	1	164320618	164320594	25	1	U5	snRNA	164320516	164320626	NUF2	163236366	163325554	PBX1	164524821	164868533
40819	7906952	25	1	164320589	164320565	25	1	U5	snRNA	164320516	164320626	NUF2	163236366	163325554	PBX1	164524821	164868533
842380	7907535	25	1	174965739	174965715	25	1	U6	snRNA	174965661	174965765	GPR52	174417212	174418683	CACYBP	174968300	174980851
910214	7907535	25	1	174965741	174965717	25	1	U6	snRNA	174965661	174965765	GPR52	174417212	174418683	CACYBP	174968300	174980851
391944	7907535	25	1	174965707	174965683	25	1	U6	snRNA	174965661	174965765	GPR52	174417212	174418683	CACYBP	174968300	174980851
150425	7907535	25	1	174965729	174965705	25	1	U6	snRNA	174965661	174965765	GPR52	174417212	174418683	CACYBP	174968300	174980851
431406	7907535	25	1	174965714	174965690	25	1	U6	snRNA	174965661	174965765	GPR52	174417212	174418683	CACYBP	174968300	174980851
125447	7907535	25	1	174965701	174965677	25	1	U6	snRNA	174965661	174965765	GPR52	174417212	174418683	CACYBP	174968300	174980851
523189	7907535	25	1	174965753	174965729	25	1	U6	snRNA	174965661	174965765	GPR52	174417212	174418683	CACYBP	174968300	174980851
1073967	7907535	25	1	174965717	174965693	25	1	U6	snRNA	174965661	174965765	GPR52	174417212	174418683	CACYBP	174968300	174980851
868037	7907535	25	1	174965721	174965697	25	1	U6	snRNA	174965661	174965765	GPR52	174417212	174418683	CACYBP	174968300	174980851
493436	7907535	25	1	174965712	174965688	25	1	U6	snRNA	174965661	174965765	GPR52	174417212	174418683	CACYBP	174968300	174980851
567922	7907535	25	1	174965708	174965684	25	1	U6	snRNA	174965661	174965765	GPR52	174417212	174418683	CACYBP	174968300	174980851
205223	7907535	25	1	174965703	174965679	25	1	U6	snRNA	174965661	174965765	GPR52	174417212	174418683	CACYBP	174968300	174980851
92580	7907535	25	1	174965711	174965687	25	1	U6	snRNA	174965661	174965765	GPR52	174417212	174418683	CACYBP	174968300	174980851
780757	7907535	25	1	174965737	174965713	25	1	U6	snRNA	174965661	174965765	GPR52	174417212	174418683	CACYBP	174968300	174980851
315796	7907535	25	1	174965725	174965701	25	1	U6	snRNA	174965661	174965765	GPR52	174417212	174418683	CACYBP	174968300	174980851
351605	7907535	25	1	174965705	174965681	25	1	U6	snRNA	174965661	174965765	GPR52	174417212	174418683	CACYBP	174968300	174980851
703345	7907535	25	1	174965719	174965695	25	1	U6	snRNA	174965661	174965765	GPR52	174417212	174418683	CACYBP	174968300	174980851
251541	7907535	25	1	174965754	174965730	25	1	U6	snRNA	174965661	174965765	GPR52	174417212	174418683	CACYBP	174968300	174980851
134473	7907535	25	1	174965723	174965699	25	1	U6	snRNA	174965661	174965765	GPR52	174417212	174418683	CACYBP	174968300	174980851
1059367	7907535	25	1	174965715	174965691	25	1	U6	snRNA	174965661	174965765	GPR52	174417212	174418683	CACYBP	174968300	174980851
820858	7907535	25	1	174965704	174965680	25	1	U6	snRNA	174965661	174965765	GPR52	174417212	174418683	CACYBP	174968300	174980851
588788	7907535	25	1	174965728	174965704	25	1	U6	snRNA	174965661	174965765	GPR52	174417212	174418683	CACYBP	174968300	174980851
22292	7907535	25	1	174965731	174965707	25	1	U6	snRNA	174965661	174965765	GPR52	174417212	174418683	CACYBP	174968300	174980851
1093209	7907535	25	1	174965727	174965703	25	1	U6	snRNA	174965661	174965765	GPR52	174417212	174418683	CACYBP	174968300	174980851
583254	7907535	25	1	174965709	174965685	25	1	U6	snRNA	174965661	174965765	GPR52	174417212	174418683	CACYBP	174968300	174980851
579458	7906950	25	1	163892986	163892962	25	1	U3	snRNA	163892907	163893110	NUF2	163236366	163325554	PBX1	164524821	164868533
73258	7906950	25	1	163892975	163892951	25	1	U3	snRNA	163892907	163893110	NUF2	163236366	163325554	PBX1	164524821	164868533
409888	7906950	25	1	163892982	163892958	25	1	U3	snRNA	163892907	163893110	NUF2	163236366	163325554	PBX1	164524821	164868533
217919	7906950	25	1	163892940	163892916	25	1	U3	snRNA	163892907	163893110	NUF2	163236366	163325554	PBX1	164524821	164868533
940596	7906948	25	1	163479298	163479274	25	1	5S	rRNA	163479274	163479362	NUF2	163236366	163325554	PBX1	164524821	164868533
397558	7906950	25	1	163892990	163892966	25	1	U3	snRNA	163892907	163893110	NUF2	163236366	163325554	PBX1	164524821	164868533
681391	7906950	25	1	163892943	163892919	25	1	U3	snRNA	163892907	163893110	NUF2	163236366	163325554	PBX1	164524821	164868533
225136	7906948	25	1	163479315	163479291	25	1	5S	rRNA	163479274	163479362	NUF2	163236366	163325554	PBX1	164524821	164868533
358679	7906950	25	1	163892971	163892947	25	1	U3	snRNA	163892907	163893110	NUF2	163236366	163325554	PBX1	164524821	164868533
658384	7906950	25	1	163892941	163892917	25	1	U3	snRNA	163892907	163893110	NUF2	163236366	163325554	PBX1	164524821	164868533
1011381	7906950	25	1	163892948	163892924	25	1	U3	snRNA	163892907	163893110	NUF2	163236366	163325554	PBX1	164524821	164868533
241264	7906948	25	1	163479309	163479285	25	1	5S	rRNA	163479274	163479362	NUF2	163236366	163325554	PBX1	164524821	164868533
927351	7906950	25	1	163892963	163892939	25	1	U3	snRNA	163892907	163893110	NUF2	163236366	163325554	PBX1	164524821	164868533
1026763	7906950	25	1	163892945	163892921	25	1	U3	snRNA	163892907	163893110	NUF2	163236366	163325554	PBX1	164524821	164868533
710361	7907655	25	1	178530074	178530050	25	1	5S	rRNA	178530048	178530136	C1ORF220	178511950	178517579	RALGPS2	178694300	178889238
959232	7907655	25	1	178530072	178530048	25	1	5S	rRNA	178530048	178530136	C1ORF220	178511950	178517579	RALGPS2	178694300	178889238
61119	7907655	25	1	178530075	178530051	25	1	5S	rRNA	178530048	178530136	C1ORF220	178511950	178517579	RALGPS2	178694300	178889238
512391	7908155	25	1	184284882	184284858	25	1	HY1	scRNA	184284792	184284905	TSEN15	184020811	184043346	C1orf21	184356192	184598154
901181	7908155	25	1	184284856	184284832	25	1	HY1	scRNA	184284792	184284905	TSEN15	184020811	184043346	C1orf21	184356192	184598154
1013132	7908159	25	1	184323009	184322985	25	1	7SLRNA	srpRNA	184322852	184323063	TSEN15	184020811	184043346	C1orf21	184356192	184598154
75955	7908155	25	1	184284854	184284830	25	1	HY1	scRNA	184284792	184284905	TSEN15	184020811	184043346	C1orf21	184356192	184598154
594187	7908159	25	1	184323013	184322989	25	1	7SLRNA	srpRNA	184322852	184323063	TSEN15	184020811	184043346	C1orf21	184356192	184598154
865999	7908157	25					2	7SLRNA	srpRNA
24848	7908159	25	1	184323012	184322988	25	1	7SLRNA	srpRNA	184322852	184323063	TSEN15	184020811	184043346	C1orf21	184356192	184598154
568869	7908155	25	1	184284857	184284833	25	1	HY1	scRNA	184284792	184284905	TSEN15	184020811	184043346	C1orf21	184356192	184598154
1046722	7908157	25					2	7SLRNA	srpRNA
532257	7908159	25	1	184322958	184322934	25	1	7SLRNA	srpRNA	184322852	184323063	TSEN15	184020811	184043346	C1orf21	184356192	184598154
598253	7908155	25	1	184284858	184284834	25	1	HY1	scRNA	184284792	184284905	TSEN15	184020811	184043346	C1orf21	184356192	184598154
866298	7908159	25	1	184323032	184323008	25	1	7SLRNA	srpRNA	184322852	184323063	TSEN15	184020811	184043346	C1orf21	184356192	184598154
510871	7908155	25	1	184284849	184284825	25	1	HY1	scRNA	184284792	184284905	TSEN15	184020811	184043346	C1orf21	184356192	184598154
785544	7908159	25	1	184323033	184323009	25	1	7SLRNA	srpRNA	184322852	184323063	TSEN15	184020811	184043346	C1orf21	184356192	184598154
481640	7908159	25	1	184323041	184323017	25	1	7SLRNA	srpRNA	184322852	184323063	TSEN15	184020811	184043346	C1orf21	184356192	184598154
1079682	7908159	25	1	184323034	184323010	25	1	7SLRNA	srpRNA	184322852	184323063	TSEN15	184020811	184043346	C1orf21	184356192	184598154
541609	7908157	25	1	184304900	184304876	25	1	7SLRNA	srpRNA	184304797	184305102	TSEN15	184020811	184043346	C1orf21	184356192	184598154
247369	7908155	25	1	184284850	184284826	25	1	HY1	scRNA	184284792	184284905	TSEN15	184020811	184043346	C1orf21	184356192	184598154
28435	7908157	25	1	184304960	184304936	25	1	7SLRNA	srpRNA	184304797	184305102	TSEN15	184020811	184043346	C1orf21	184356192	184598154
271055	7908157	25	1	184304907	184304883	25	1	7SLRNA	srpRNA	184304797	184305102	TSEN15	184020811	184043346	C1orf21	184356192	184598154
456104	7908159	25	1	184323017	184322993	25	1	7SLRNA	srpRNA	184322852	184323063	TSEN15	184020811	184043346	C1orf21	184356192	184598154
595325	7908159	25	1	184323029	184323005	25	1	7SLRNA	srpRNA	184322852	184323063	TSEN15	184020811	184043346	C1orf21	184356192	184598154
300999	7908159	25	1	184323035	184323011	25	1	7SLRNA	srpRNA	184322852	184323063	TSEN15	184020811	184043346	C1orf21	184356192	184598154
144768	7908157	25					2	7SLRNA	srpRNA
468114	7908157	25	1	184304899	184304875	25	1	7SLRNA	srpRNA	184304797	184305102	TSEN15	184020811	184043346	C1orf21	184356192	184598154
496310	7908159	25	1	184323015	184322991	25	1	7SLRNA	srpRNA	184322852	184323063	TSEN15	184020811	184043346	C1orf21	184356192	184598154
699364	7908157	25	1	184304956	184304932	25	1	7SLRNA	srpRNA	184304797	184305102	TSEN15	184020811	184043346	C1orf21	184356192	184598154
619079	7908155	25	1	184284885	184284861	25	1	HY1	scRNA	184284792	184284905	TSEN15	184020811	184043346	C1orf21	184356192	184598154
176907	7908155	25	1	184284876	184284852	25	1	HY1	scRNA	184284792	184284905	TSEN15	184020811	184043346	C1orf21	184356192	184598154
380360	7908157	25	1	184304902	184304878	25	1	7SLRNA	srpRNA	184304797	184305102	TSEN15	184020811	184043346	C1orf21	184356192	184598154
802498	7908157	25	1	184304957	184304933	25	1	7SLRNA	srpRNA	184304797	184305102	TSEN15	184020811	184043346	C1orf21	184356192	184598154
503468	7908155	25	1	184284874	184284850	25	1	HY1	scRNA	184284792	184284905	TSEN15	184020811	184043346	C1orf21	184356192	184598154
338303	7908155	25	1	184284868	184284844	25	1	HY1	scRNA	184284792	184284905	TSEN15	184020811	184043346	C1orf21	184356192	184598154
1085979	7908159	25	1	184323014	184322990	25	1	7SLRNA	srpRNA	184322852	184323063	TSEN15	184020811	184043346	C1orf21	184356192	184598154
273136	7908157	25	1	184304908	184304884	25	1	7SLRNA	srpRNA	184304797	184305102	TSEN15	184020811	184043346	C1orf21	184356192	184598154
292711	7908157	25	1	184304959	184304935	25	1	7SLRNA	srpRNA	184304797	184305102	TSEN15	184020811	184043346	C1orf21	184356192	184598154
1014182	7908159	25	1	184323010	184322986	25	1	7SLRNA	srpRNA	184322852	184323063	TSEN15	184020811	184043346	C1orf21	184356192	184598154
832019	7908155	25	1	184284877	184284853	25	1	HY1	scRNA	184284792	184284905	TSEN15	184020811	184043346	C1orf21	184356192	184598154
522378	7908157	25					2	7SLRNA	srpRNA
407278	7908159	25	1	184323008	184322984	25	1	7SLRNA	srpRNA	184322852	184323063	TSEN15	184020811	184043346	C1orf21	184356192	184598154
297352	7908155	25	1	184284889	184284865	25	1	HY1	scRNA	184284792	184284905	TSEN15	184020811	184043346	C1orf21	184356192	184598154
1088039	7908157	25					2	7SLRNA	srpRNA
582215	7908155	25	1	184284888	184284864	25	1	HY1	scRNA	184284792	184284905	TSEN15	184020811	184043346	C1orf21	184356192	184598154
312015	7908159	25	1	184323044	184323020	25	1	7SLRNA	srpRNA	184322852	184323063	TSEN15	184020811	184043346	C1orf21	184356192	184598154
820968	7908157	25	1	184304951	184304927	25	1	7SLRNA	srpRNA	184304797	184305102	TSEN15	184020811	184043346	C1orf21	184356192	184598154
866553	7908159	25	1	184323011	184322987	25	1	7SLRNA	srpRNA	184322852	184323063	TSEN15	184020811	184043346	C1orf21	184356192	184598154
917825	7908157	25	1	184304906	184304882	25	1	7SLRNA	srpRNA	184304797	184305102	TSEN15	184020811	184043346	C1orf21	184356192	184598154
711590	7908157	25	1	184304880	184304856	25	1	7SLRNA	srpRNA	184304797	184305102	TSEN15	184020811	184043346	C1orf21	184356192	184598154
518165	7908159	25	1	184323021	184322997	25	1	7SLRNA	srpRNA	184322852	184323063	TSEN15	184020811	184043346	C1orf21	184356192	184598154
57081	7908157	25	1	184304879	184304855	25	1	7SLRNA	srpRNA	184304797	184305102	TSEN15	184020811	184043346	C1orf21	184356192	184598154
217954	7908157	25	1	184304955	184304931	25	1	7SLRNA	srpRNA	184304797	184305102	TSEN15	184020811	184043346	C1orf21	184356192	184598154
451910	7908155	25	1	184284884	184284860	25	1	HY1	scRNA	184284792	184284905	TSEN15	184020811	184043346	C1orf21	184356192	184598154
535425	7908157	25	1	184304901	184304877	25	1	7SLRNA	srpRNA	184304797	184305102	TSEN15	184020811	184043346	C1orf21	184356192	184598154
568149	7908155	25	1	184284880	184284856	25	1	HY1	scRNA	184284792	184284905	TSEN15	184020811	184043346	C1orf21	184356192	184598154
438196	7908157	25	1	184304904	184304880	25	1	7SLRNA	srpRNA	184304797	184305102	TSEN15	184020811	184043346	C1orf21	184356192	184598154
50019	7908155	25	1	184284867	184284843	25	1	HY1	scRNA	184284792	184284905	TSEN15	184020811	184043346	C1orf21	184356192	184598154
1001641	7908157	25	1	184304878	184304854	25	1	7SLRNA	srpRNA	184304797	184305102	TSEN15	184020811	184043346	C1orf21	184356192	184598154
947001	7908157	25	1	184304952	184304928	25	1	7SLRNA	srpRNA	184304797	184305102	TSEN15	184020811	184043346	C1orf21	184356192	184598154
88582	7908155	25	1	184284853	184284829	25	1	HY1	scRNA	184284792	184284905	TSEN15	184020811	184043346	C1orf21	184356192	184598154
1025823	7908157	25	1	184304877	184304853	25	1	7SLRNA	srpRNA	184304797	184305102	TSEN15	184020811	184043346	C1orf21	184356192	184598154
135314	7908155	25	1	184284852	184284828	25	1	HY1	scRNA	184284792	184284905	TSEN15	184020811	184043346	C1orf21	184356192	184598154
810472	7908159	25	1	184323016	184322992	25	1	7SLRNA	srpRNA	184322852	184323063	TSEN15	184020811	184043346	C1orf21	184356192	184598154
136364	7908155	25	1	184284851	184284827	25	1	HY1	scRNA	184284792	184284905	TSEN15	184020811	184043346	C1orf21	184356192	184598154
236580	7908159	25	1	184323030	184323006	25	1	7SLRNA	srpRNA	184322852	184323063	TSEN15	184020811	184043346	C1orf21	184356192	184598154
1070833	7908155	25	1	184284855	184284831	25	1	HY1	scRNA	184284792	184284905	TSEN15	184020811	184043346	C1orf21	184356192	184598154
33905	7908155	25	1	184284883	184284859	25	1	HY1	scRNA	184284792	184284905	TSEN15	184020811	184043346	C1orf21	184356192	184598154
299949	7908159	25	1	184323036	184323012	25	1	7SLRNA	srpRNA	184322852	184323063	TSEN15	184020811	184043346	C1orf21	184356192	184598154
837373	7908155	25	1	184284879	184284855	25	1	HY1	scRNA	184284792	184284905	TSEN15	184020811	184043346	C1orf21	184356192	184598154
113362	7907968	25	1	182296290	182296266	25	1	U6	snRNA	182296203	182296309	ZNF648	182030847	182023705	GLUL	182361341	182350839
838874	7907968	25	1	182296292	182296268	25	1	U6	snRNA	182296203	182296309	ZNF648	182030847	182023705	GLUL	182361341	182350839
577860	7907968	25	1	182296293	182296269	25	1	U6	snRNA	182296203	182296309	ZNF648	182030847	182023705	GLUL	182361341	182350839
805905	7907968	25	1	182296295	182296271	25	1	U6	snRNA	182296203	182296309	ZNF648	182030847	182023705	GLUL	182361341	182350839
811181	7907968	25	1	182296294	182296270	25	1	U6	snRNA	182296203	182296309	ZNF648	182030847	182023705	GLUL	182361341	182350839
447404	7907968	25	1	182296307	182296283	25	1	U6	snRNA	182296203	182296309	ZNF648	182030847	182023705	GLUL	182361341	182350839
591924	7907968	25	1	182296259	182296235	25	1	U6	snRNA	182296203	182296309	ZNF648	182030847	182023705	GLUL	182361341	182350839
877540	7907968	25	1	182296287	182296263	25	1	U6	snRNA	182296203	182296309	ZNF648	182030847	182023705	GLUL	182361341	182350839
271590	7907968	25	1	182296285	182296261	25	1	U6	snRNA	182296203	182296309	ZNF648	182030847	182023705	GLUL	182361341	182350839
688329	7907968	25	1	182296282	182296258	25	1	U6	snRNA	182296203	182296309	ZNF648	182030847	182023705	GLUL	182361341	182350839
451090	7907968	25	1	182296291	182296267	25	1	U6	snRNA	182296203	182296309	ZNF648	182030847	182023705	GLUL	182361341	182350839
1037576	7907968	25	1	182296308	182296284	25	1	U6	snRNA	182296203	182296309	ZNF648	182030847	182023705	GLUL	182361341	182350839
955282	7907968	25	1	182296306	182296282	25	1	U6	snRNA	182296203	182296309	ZNF648	182030847	182023705	GLUL	182361341	182350839
649149	7907968	25	1	182296297	182296273	25	1	U6	snRNA	182296203	182296309	ZNF648	182030847	182023705	GLUL	182361341	182350839
879366	7907968	25	1	182296309	182296285	25	1	U6	snRNA	182296203	182296309	ZNF648	182030847	182023705	GLUL	182361341	182350839
34280	7907968	25	1	182296288	182296264	25	1	U6	snRNA	182296203	182296309	ZNF648	182030847	182023705	GLUL	182361341	182350839
376829	7907968	25	1	182296257	182296233	25	1	U6	snRNA	182296203	182296309	ZNF648	182030847	182023705	GLUL	182361341	182350839
48658	7907968	25	1	182296299	182296275	25	1	U6	snRNA	182296203	182296309	ZNF648	182030847	182023705	GLUL	182361341	182350839
1059298	7907968	25	1	182296302	182296278	25	1	U6	snRNA	182296203	182296309	ZNF648	182030847	182023705	GLUL	182361341	182350839
676018	7907968	25	1	182296261	182296237	25	1	U6	snRNA	182296203	182296309	ZNF648	182030847	182023705	GLUL	182361341	182350839
525924	7907968	25	1	182296305	182296281	25	1	U6	snRNA	182296203	182296309	ZNF648	182030847	182023705	GLUL	182361341	182350839
63943	7907968	25	1	182296286	182296262	25	1	U6	snRNA	182296203	182296309	ZNF648	182030847	182023705	GLUL	182361341	182350839
213120	7907968	25	1	182296289	182296265	25	1	U6	snRNA	182296203	182296309	ZNF648	182030847	182023705	GLUL	182361341	182350839
469717	7907968	25	1	182296281	182296257	25	1	U6	snRNA	182296203	182296309	ZNF648	182030847	182023705	GLUL	182361341	182350839
686205	7908155	25					2	HY1	scRNA
542581	7908155	25	1	184284848	184284824	25	1	HY1	scRNA	184284792	184284905	TSEN15	184020811	184043346	C1orf21	184356192	184598154
994972	7908371	25	1	187610400	187610376	25	1	MER61A	LTR/ERV1	187610256	187610575	PLA2G4A	186798085	186958113	FAM5C	190446759	190066792
775728	7908371	25	1	187610388	187610364	25	1	MER61A	LTR/ERV1	187610256	187610575	PLA2G4A	186798085	186958113	FAM5C	190446759	190066792
520803	7908371	25	1	187610399	187610375	25	1	MER61A	LTR/ERV1	187610256	187610575	PLA2G4A	186798085	186958113	FAM5C	190446759	190066792
590036	7908371	25	1	187611159	187611135	25	1	MER61-int	LTR/ERV1	187610576	187611289	PLA2G4A	186798085	186958113	FAM5C	190446759	190066792
1055947	7908371	25	1	187610604	187610580	25	1	MER61-int	LTR/ERV1	187610576	187611289	PLA2G4A	186798085	186958113	FAM5C	190446759	190066792
424854	7908371	25	1	187611365	187611341	25	1	MER61-int	LTR/ERV1	187611283	187612762	PLA2G4A	186798085	186958113	FAM5C	190446759	190066792
805531	7908371	25	1	187610391	187610367	25	1	MER61A	LTR/ERV1	187610256	187610575	PLA2G4A	186798085	186958113	FAM5C	190446759	190066792
983519	7908371	25	1	187611215	187611191	25	1	MER61-int	LTR/ERV1	187610576	187611289	PLA2G4A	186798085	186958113	FAM5C	190446759	190066792
252096	7908371	25	1	187610601	187610577	25	1	MER61-int	LTR/ERV1	187610576	187611289	PLA2G4A	186798085	186958113	FAM5C	190446759	190066792
1007565	7908371	25	1	187610401	187610377	25	1	MER61A	LTR/ERV1	187610256	187610575	PLA2G4A	186798085	186958113	FAM5C	190446759	190066792
844739	7908371	25	1	187610821	187610797	25	1	MER61-int	LTR/ERV1	187610576	187611289	PLA2G4A	186798085	186958113	FAM5C	190446759	190066792
716437	7908371	25	1	187611163	187611139	25	1	MER61-int	LTR/ERV1	187610576	187611289	PLA2G4A	186798085	186958113	FAM5C	190446759	190066792
443349	7908371	25	1	187612558	187612534	25	1	MER61-int	LTR/ERV1	187611283	187612762	PLA2G4A	186798085	186958113	FAM5C	190446759	190066792
587539	7908371	25	1	187611228	187611204	25	1	MER61-int	LTR/ERV1	187610576	187611289	PLA2G4A	186798085	186958113	FAM5C	190446759	190066792
301245	7908371	25	1	187610397	187610373	25	1	MER61A	LTR/ERV1	187610256	187610575	PLA2G4A	186798085	186958113	FAM5C	190446759	190066792
300195	7908371	25	1	187610396	187610372	25	1	MER61A	LTR/ERV1	187610256	187610575	PLA2G4A	186798085	186958113	FAM5C	190446759	190066792
812772	7908371	25	1	187612179	187612155	25	1	MER61-int	LTR/ERV1	187611283	187612762	PLA2G4A	186798085	186958113	FAM5C	190446759	190066792
314446	7908371	25	1	187611281	187611257	25	1	MER61-int	LTR/ERV1	187610576	187611289	PLA2G4A	186798085	186958113	FAM5C	190446759	190066792
775071	7908371	25	1	187610392	187610368	25	1	MER61A	LTR/ERV1	187610256	187610575	PLA2G4A	186798085	186958113	FAM5C	190446759	190066792
764399	7908371	25	1	187610395	187610371	25	1	MER61A	LTR/ERV1	187610256	187610575	PLA2G4A	186798085	186958113	FAM5C	190446759	190066792
957019	7908595	25	1	199857359	199857335	25	1	U6	snRNA	199857287	199857386	PTPRC	198607801	198726545	NR5A2	199996730	200146552
562008	7908595	25	1	199857343	199857319	25	1	U6	snRNA	199857287	199857386	PTPRC	198607801	198726545	NR5A2	199996730	200146552
295261	7908593	25	1	199550312	199550288	25	1	HY3	scRNA	199550249	199550321	PTPRC	198607801	198726545	NR5A2	199996730	200146552
562903	7908593	25	1	199550319	199550295	25	1	HY3	scRNA	199550249	199550321	PTPRC	198607801	198726545	NR5A2	199996730	200146552
297307	7908595	25	1	199857314	199857290	25	1	U6	snRNA	199857287	199857386	PTPRC	198607801	198726545	NR5A2	199996730	200146552
273626	7908593	25	1	199550284	199550260	25	1	HY3	scRNA	199550249	199550321	PTPRC	198607801	198726545	NR5A2	199996730	200146552
72628	7908593	25	1	199550282	199550258	25	1	HY3	scRNA	199550249	199550321	PTPRC	198607801	198726545	NR5A2	199996730	200146552
659901	7908595	25	1	199857355	199857331	25	1	U6	snRNA	199857287	199857386	PTPRC	198607801	198726545	NR5A2	199996730	200146552
1050053	7908593	25	1	199550279	199550255	25	1	HY3	scRNA	199550249	199550321	PTPRC	198607801	198726545	NR5A2	199996730	200146552
99789	7908595	25	1	199857361	199857337	25	1	U6	snRNA	199857287	199857386	PTPRC	198607801	198726545	NR5A2	199996730	200146552
480882	7908595	25	1	199857353	199857329	25	1	U6	snRNA	199857287	199857386	PTPRC	198607801	198726545	NR5A2	199996730	200146552
183826	7908595	25	1	199857348	199857324	25	1	U6	snRNA	199857287	199857386	PTPRC	198607801	198726545	NR5A2	199996730	200146552
379774	7908593	25	1	199550275	199550251	25	1	HY3	scRNA	199550249	199550321	PTPRC	198607801	198726545	NR5A2	199996730	200146552
389693	7908593	25	1	199550306	199550282	25	1	HY3	scRNA	199550249	199550321	PTPRC	198607801	198726545	NR5A2	199996730	200146552
1075727	7908593	25	1	199550320	199550296	25	1	HY3	scRNA	199550249	199550321	PTPRC	198607801	198726545	NR5A2	199996730	200146552
242435	7908593	25	1	199550309	199550285	25	1	HY3	scRNA	199550249	199550321	PTPRC	198607801	198726545	NR5A2	199996730	200146552
903265	7908595	25	1	199857350	199857326	25	1	U6	snRNA	199857287	199857386	PTPRC	198607801	198726545	NR5A2	199996730	200146552
35985	7908593	25	1	199550321	199550297	25	1	HY3	scRNA	199550249	199550321	PTPRC	198607801	198726545	NR5A2	199996730	200146552
191605	7908595	25	1	199857323	199857299	25	1	U6	snRNA	199857287	199857386	PTPRC	198607801	198726545	NR5A2	199996730	200146552
643633	7908595	25	1	199857347	199857323	25	1	U6	snRNA	199857287	199857386	PTPRC	198607801	198726545	NR5A2	199996730	200146552
566672	7908595	25	1	199857324	199857300	25	1	U6	snRNA	199857287	199857386	PTPRC	198607801	198726545	NR5A2	199996730	200146552
482561	7908593	25	1	199550286	199550262	25	1	HY3	scRNA	199550249	199550321	PTPRC	198607801	198726545	NR5A2	199996730	200146552
886054	7908595	25	1	199857349	199857325	25	1	U6	snRNA	199857287	199857386	PTPRC	198607801	198726545	NR5A2	199996730	200146552
693002	7908593	25	1	199550313	199550289	25	1	HY3	scRNA	199550249	199550321	PTPRC	198607801	198726545	NR5A2	199996730	200146552
742100	7908595	25	1	199857322	199857298	25	1	U6	snRNA	199857287	199857386	PTPRC	198607801	198726545	NR5A2	199996730	200146552
866401	7908595	25	1	199857319	199857295	25	1	U6	snRNA	199857287	199857386	PTPRC	198607801	198726545	NR5A2	199996730	200146552
306561	7908595	25	1	199857362	199857338	25	1	U6	snRNA	199857287	199857386	PTPRC	198607801	198726545	NR5A2	199996730	200146552
684773	7908593	25	1	199550287	199550263	25	1	HY3	scRNA	199550249	199550321	PTPRC	198607801	198726545	NR5A2	199996730	200146552
166914	7908595	25	1	199857357	199857333	25	1	U6	snRNA	199857287	199857386	PTPRC	198607801	198726545	NR5A2	199996730	200146552
338208	7908593	25	1	199550318	199550294	25	1	HY3	scRNA	199550249	199550321	PTPRC	198607801	198726545	NR5A2	199996730	200146552
929347	7908593	25	1	199550310	199550286	25	1	HY3	scRNA	199550249	199550321	PTPRC	198607801	198726545	NR5A2	199996730	200146552
153827	7908593	25	1	199550311	199550287	25	1	HY3	scRNA	199550249	199550321	PTPRC	198607801	198726545	NR5A2	199996730	200146552
64744	7908595	25	1	199857351	199857327	25	1	U6	snRNA	199857287	199857386	PTPRC	198607801	198726545	NR5A2	199996730	200146552
1082868	7908593	25	1	199550315	199550291	25	1	HY3	scRNA	199550249	199550321	PTPRC	198607801	198726545	NR5A2	199996730	200146552
629416	7908595	25	1	199857356	199857332	25	1	U6	snRNA	199857287	199857386	PTPRC	198607801	198726545	NR5A2	199996730	200146552
525929	7908593	25	1	199550276	199550252	25	1	HY3	scRNA	199550249	199550321	PTPRC	198607801	198726545	NR5A2	199996730	200146552
481932	7908595	25	1	199857352	199857328	25	1	U6	snRNA	199857287	199857386	PTPRC	198607801	198726545	NR5A2	199996730	200146552
812286	7908593	25	1	199550281	199550257	25	1	HY3	scRNA	199550249	199550321	PTPRC	198607801	198726545	NR5A2	199996730	200146552
410682	7908595	25	1	199857358	199857334	25	1	U6	snRNA	199857287	199857386	PTPRC	198607801	198726545	NR5A2	199996730	200146552
833252	7908595	25	1	199857325	199857301	25	1	U6	snRNA	199857287	199857386	PTPRC	198607801	198726545	NR5A2	199996730	200146552
873015	7908595	25	1	199857321	199857297	25	1	U6	snRNA	199857287	199857386	PTPRC	198607801	198726545	NR5A2	199996730	200146552
691794	7908595	25	1	199857320	199857296	25	1	U6	snRNA	199857287	199857386	PTPRC	198607801	198726545	NR5A2	199996730	200146552
841429	7908595	25	1	199857354	199857330	25	1	U6	snRNA	199857287	199857386	PTPRC	198607801	198726545	NR5A2	199996730	200146552
522892	7908593	25	1	199550285	199550261	25	1	HY3	scRNA	199550249	199550321	PTPRC	198607801	198726545	NR5A2	199996730	200146552
524608	7908595	25	1	199857360	199857336	25	1	U6	snRNA	199857287	199857386	PTPRC	198607801	198726545	NR5A2	199996730	200146552
328298	7908593	25	1	199550308	199550284	25	1	HY3	scRNA	199550249	199550321	PTPRC	198607801	198726545	NR5A2	199996730	200146552
1011963	7908593	25	1	199550278	199550254	25	1	HY3	scRNA	199550249	199550321	PTPRC	198607801	198726545	NR5A2	199996730	200146552
168250	7909896	25	1	222522801	222522777	25	1	LSU-rRNA_Hsa	rRNA	222522769	222522879	DUSP10	221915518	221874766	HHIPL2	222721445	222695602
1017931	7909896	25	1	222522833	222522809	25	1	LSU-rRNA_Hsa	rRNA	222522769	222522879	DUSP10	221915518	221874766	HHIPL2	222721445	222695602
59057	7909896	25	1	222522830	222522806	25	1	LSU-rRNA_Hsa	rRNA	222522769	222522879	DUSP10	221915518	221874766	HHIPL2	222721445	222695602
416181	7909896	25	1	222522796	222522772	25	1	LSU-rRNA_Hsa	rRNA	222522769	222522879	DUSP10	221915518	221874766	HHIPL2	222721445	222695602
82044	7909896	25	1	222522804	222522780	25	1	LSU-rRNA_Hsa	rRNA	222522769	222522879	DUSP10	221915518	221874766	HHIPL2	222721445	222695602
1068800	7909780	25	1	218303289	218303265	25	1	U1	snRNA	218303137	218303299	SPATA17	217804666	218045038	RRP15	218458629	218511325
587554	7909780	25	1	218303171	218303147	25	1	U1	snRNA	218303137	218303299	SPATA17	217804666	218045038	RRP15	218458629	218511325
848137	7909780	25	1	218303299	218303275	25	1	U1	snRNA	218303137	218303299	SPATA17	217804666	218045038	RRP15	218458629	218511325
502233	7909780	25	1	218303211	218303187	25	1	U1	snRNA	218303137	218303299	SPATA17	217804666	218045038	RRP15	218458629	218511325
772700	7909780	25	1	218303283	218303259	25	1	U1	snRNA	218303137	218303299	SPATA17	217804666	218045038	RRP15	218458629	218511325
448554	7909780	25	1	218303168	218303144	25	1	U1	snRNA	218303137	218303299	SPATA17	217804666	218045038	RRP15	218458629	218511325
691160	7909780	25	1	218303205	218303181	25	1	U1	snRNA	218303137	218303299	SPATA17	217804666	218045038	RRP15	218458629	218511325
344417	7909780	25	1	218303279	218303255	25	1	U1	snRNA	218303137	218303299	SPATA17	217804666	218045038	RRP15	218458629	218511325
1040537	7909780	25	1	218303287	218303263	25	1	U1	snRNA	218303137	218303299	SPATA17	217804666	218045038	RRP15	218458629	218511325
1062074	7909780	25	1	218303172	218303148	25	1	U1	snRNA	218303137	218303299	SPATA17	217804666	218045038	RRP15	218458629	218511325
276995	7909780	25	1	218303277	218303253	25	1	U1	snRNA	218303137	218303299	SPATA17	217804666	218045038	RRP15	218458629	218511325
22244	7909780	25	1	218303180	218303156	25	1	U1	snRNA	218303137	218303299	SPATA17	217804666	218045038	RRP15	218458629	218511325
496642	7909780	25	1	218303201	218303177	25	1	U1	snRNA	218303137	218303299	SPATA17	217804666	218045038	RRP15	218458629	218511325
799678	7909780	25	1	218303195	218303171	25	1	U1	snRNA	218303137	218303299	SPATA17	217804666	218045038	RRP15	218458629	218511325
527167	7909780	25	1	218303176	218303152	25	1	U1	snRNA	218303137	218303299	SPATA17	217804666	218045038	RRP15	218458629	218511325
412569	7909780	25	1	218303208	218303184	25	1	U1	snRNA	218303137	218303299	SPATA17	217804666	218045038	RRP15	218458629	218511325
723158	7909780	25	1	218303276	218303252	25	1	U1	snRNA	218303137	218303299	SPATA17	217804666	218045038	RRP15	218458629	218511325
97168	7909780	25	1	218303209	218303185	25	1	U1	snRNA	218303137	218303299	SPATA17	217804666	218045038	RRP15	218458629	218511325
1038758	7909780	25	1	218303196	218303172	25	1	U1	snRNA	218303137	218303299	SPATA17	217804666	218045038	RRP15	218458629	218511325
957353	7909780	25	1	218303294	218303270	25	1	U1	snRNA	218303137	218303299	SPATA17	217804666	218045038	RRP15	218458629	218511325
687487	7909780	25	1	218303275	218303251	25	1	U1	snRNA	218303137	218303299	SPATA17	217804666	218045038	RRP15	218458629	218511325
937220	7909780	25	1	218303165	218303141	25	1	U1	snRNA	218303137	218303299	SPATA17	217804666	218045038	RRP15	218458629	218511325
89874	7909780	25	1	218303296	218303272	25	1	U1	snRNA	218303137	218303299	SPATA17	217804666	218045038	RRP15	218458629	218511325
1066593	7909780	25	1	218303161	218303137	25	1	U1	snRNA	218303137	218303299	SPATA17	217804666	218045038	RRP15	218458629	218511325
38316	7909780	25	1	218303162	218303138	25	1	U1	snRNA	218303137	218303299	SPATA17	217804666	218045038	RRP15	218458629	218511325
311094	7909813	25	1	220136058	220136034	25	1	U3	snRNA	220136031	220136207	SLC30A10	220131989	219858769	EPRS	220220000	220141943
891188	7909813	25	1	220136112	220136088	25	1	U3	snRNA	220136031	220136207	SLC30A10	220131989	219858769	EPRS	220220000	220141943
721734	7909813	25	1	220136065	220136041	25	1	U3	snRNA	220136031	220136207	SLC30A10	220131989	219858769	EPRS	220220000	220141943
1076212	7909813	25	1	220136063	220136039	25	1	U3	snRNA	220136031	220136207	SLC30A10	220131989	219858769	EPRS	220220000	220141943
624331	7909813	25	1	220136117	220136093	25	1	U3	snRNA	220136031	220136207	SLC30A10	220131989	219858769	EPRS	220220000	220141943
247057	7909813	25	1	220136056	220136032	25	1	U3	snRNA	220136031	220136207	SLC30A10	220131989	219858769	EPRS	220220000	220141943
141411	7909813	25	1	220136059	220136035	25	1	U3	snRNA	220136031	220136207	SLC30A10	220131989	219858769	EPRS	220220000	220141943
680156	7909813	25	1	220136093	220136069	25	1	U3	snRNA	220136031	220136207	SLC30A10	220131989	219858769	EPRS	220220000	220141943
408130	7909813	25	1	220136078	220136054	25	1	U3	snRNA	220136031	220136207	SLC30A10	220131989	219858769	EPRS	220220000	220141943
957438	7909813	25	1	220136070	220136046	25	1	U3	snRNA	220136031	220136207	SLC30A10	220131989	219858769	EPRS	220220000	220141943
688452	7909813	25	1	220136114	220136090	25	1	U3	snRNA	220136031	220136207	SLC30A10	220131989	219858769	EPRS	220220000	220141943
397971	7909813	25	1	220136097	220136073	25	1	U3	snRNA	220136031	220136207	SLC30A10	220131989	219858769	EPRS	220220000	220141943
587936	7909813	25	1	220136130	220136106	25	1	U3	snRNA	220136031	220136207	SLC30A10	220131989	219858769	EPRS	220220000	220141943
1045556	7909813	25	1	220136124	220136100	25	1	U3	snRNA	220136031	220136207	SLC30A10	220131989	219858769	EPRS	220220000	220141943
55591	7909813	25	1	220136128	220136104	25	1	U3	snRNA	220136031	220136207	SLC30A10	220131989	219858769	EPRS	220220000	220141943
488299	7909813	25	1	220136120	220136096	25	1	U3	snRNA	220136031	220136207	SLC30A10	220131989	219858769	EPRS	220220000	220141943
11522	7909813	25	1	220136127	220136103	25	1	U3	snRNA	220136031	220136207	SLC30A10	220131989	219858769	EPRS	220220000	220141943
399066	7909813	25	1	220136096	220136072	25	1	U3	snRNA	220136031	220136207	SLC30A10	220131989	219858769	EPRS	220220000	220141943
241570	7909813	25	1	220136113	220136089	25	1	U3	snRNA	220136031	220136207	SLC30A10	220131989	219858769	EPRS	220220000	220141943
656120	7909813	25	1	220136083	220136059	25	1	U3	snRNA	220136031	220136207	SLC30A10	220131989	219858769	EPRS	220220000	220141943
413262	7909813	25	1	220136090	220136066	25	1	U3	snRNA	220136031	220136207	SLC30A10	220131989	219858769	EPRS	220220000	220141943
600800	7909813	25	1	220136055	220136031	25	1	U3	snRNA	220136031	220136207	SLC30A10	220131989	219858769	EPRS	220220000	220141943
992025	7909813	25	1	220136086	220136062	25	1	U3	snRNA	220136031	220136207	SLC30A10	220131989	219858769	EPRS	220220000	220141943
258783	7909813	25	1	220136098	220136074	25	1	U3	snRNA	220136031	220136207	SLC30A10	220131989	219858769	EPRS	220220000	220141943
650532	7909813	25	1	220136074	220136050	25	1	U3	snRNA	220136031	220136207	SLC30A10	220131989	219858769	EPRS	220220000	220141943
26623	7910012	25	1	224524582	224524558	25	1	U13	snRNA	224524494	224524593	NVL	224518089	224415036	CNIH4	224544552	224567161
684631	7910012	25	1	224524589	224524565	25	1	U13	snRNA	224524494	224524593	NVL	224518089	224415036	CNIH4	224544552	224567161
918544	7910012	25	1	224524584	224524560	25	1	U13	snRNA	224524494	224524593	NVL	224518089	224415036	CNIH4	224544552	224567161
710968	7910012	25	1	224524586	224524562	25	1	U13	snRNA	224524494	224524593	NVL	224518089	224415036	CNIH4	224544552	224567161
44082	7910012	25	1	224524585	224524561	25	1	U13	snRNA	224524494	224524593	NVL	224518089	224415036	CNIH4	224544552	224567161
50093	7910012	25	1	224524583	224524559	25	1	U13	snRNA	224524494	224524593	NVL	224518089	224415036	CNIH4	224544552	224567161
994069	7910012	25	1	224524587	224524563	25	1	U13	snRNA	224524494	224524593	NVL	224518089	224415036	CNIH4	224544552	224567161
544851	7910012	25	1	224524588	224524564	25	1	U13	snRNA	224524494	224524593	NVL	224518089	224415036	CNIH4	224544552	224567161
355350	7910188	25	1	227748928	227748904	25	1	5S	rRNA	227748882	227749003	CDC42BPA	227506175	227177566	ZNF678	227751236	227847594
530086	7910188	25	1	227748940	227748916	25	1	5S	rRNA	227748882	227749003	CDC42BPA	227506175	227177566	ZNF678	227751236	227847594
668610	7910188	25	1	227748948	227748924	25	1	5S	rRNA	227748882	227749003	CDC42BPA	227506175	227177566	ZNF678	227751236	227847594
943153	7910188	25	1	227748947	227748923	25	1	5S	rRNA	227748882	227749003	CDC42BPA	227506175	227177566	ZNF678	227751236	227847594
[truncated: 45,467 more rows]
