# Supplementary material for: Microarray analysis reveals global modulation of endogenous retroelement transcription by microbes
Source: Retrovirology. 2014 Jul 25;11:59. doi: 10.1186/1742-4690-11-59 (PMC4222864; doi:10.1186/1742-4690-11-59)
Supplement: Supplementary file 3 — Additional file 3: Archive of human annotation files. Probe annotation files (csv format), as defined in the Methods, for the following Affymetrix platforms: hg_u95a, hg_u95a_v2, hg_u95b, hg_u95c, hg_u95e, hu6800, hg_u133a, hg_u133a_v2, hg_u133b, hg_u133_plus_v2, hg_u219, hg_focus, hugene_1_0_st, and hugene_2_0_st. Shortened platform names correspond to identifiers used within the ‘oligo’ Bioconductor R package. Column identifiers are pid – probe id, probeset – Affymetrix probeset, plen – probe length, sid – target chromosome, sstart – start position of probe on sid, send – end position of probe on sid, nident – identity within the region sstart to send, numhits – number of hits recorded by BLASTn, repeat – RepBase-defined repeat, repclass – RepBase-defined repeat class, rstart – start position of repetitive element, rend – end position of repetitive element, 5id – symbol of nearest 5′ protein coding gene, 5start – start position of 5id, 5stop – end position of 5id, 3id – symbol of nearest 3′ protein coding gene, 3start – start position of 3id, 3stop – end position of 3id. (ZIP 3 MB) [file 12977_2014_3913_MOESM3_ESM.zip › human/affy_hugene_1_1_st.csv]

pid	probeset	plen	sid	sstart	send	nident	numhits	repeat	repclass	rstart	rend	5id	5start	5stop	3id	3start	3stop
625541	7919596	25					2	U1	snRNA
401947	7919596	25					2	U1	snRNA
732569	7919596	25					2	U1	snRNA
401423	7919596	25					2	U1	snRNA
790289	7919596	25					2	U1	snRNA
786503	7919596	25					2	U1	snRNA
600282	7919596	25					2	U1	snRNA
4898	7919596	25					2	U1	snRNA
219628	7919578	25					2	tRNA-Glu-GAA	tRNA
961789	7919596	25					2	U1	snRNA
82569	7919596	25					2	U1	snRNA
898691	7919596	25					2	U1	snRNA
654995	7919596	25					2	U1	snRNA
402073	7919596	25					2	U1	snRNA
1042655	7955168	25					2	U6	snRNA
1061844	7955168	25					2	U6	snRNA
703258	7898675	25					2	tRNA-Gln-CAG	tRNA
357029	7898675	25	1	21740764	21740740	25	1	tRNA-Gln-CAG	tRNA	21740714	21740785	ECE1	21671997	21543740	NBPF3	21766621	21811498
964298	7898675	25	1	21740771	21740747	25	1	tRNA-Gln-CAG	tRNA	21740714	21740785	ECE1	21671997	21543740	NBPF3	21766621	21811498
183312	7898675	25					2	tRNA-Gln-CAG	tRNA
1087792	7898675	25	1	21740776	21740752	25	1	tRNA-Gln-CAG	tRNA	21740714	21740785	ECE1	21671997	21543740	NBPF3	21766621	21811498
673556	7898675	25	1	21740773	21740749	25	1	tRNA-Gln-CAG	tRNA	21740714	21740785	ECE1	21671997	21543740	NBPF3	21766621	21811498
266357	7898675	25	1	21740769	21740745	25	1	tRNA-Gln-CAG	tRNA	21740714	21740785	ECE1	21671997	21543740	NBPF3	21766621	21811498
266356	7898675	25	1	21740768	21740744	25	1	tRNA-Gln-CAG	tRNA	21740714	21740785	ECE1	21671997	21543740	NBPF3	21766621	21811498
874987	7898675	25					2	tRNA-Gln-CAG	tRNA
1087791	7898675	25	1	21740775	21740751	25	1	tRNA-Gln-CAG	tRNA	21740714	21740785	ECE1	21671997	21543740	NBPF3	21766621	21811498
803362	7898675	25	1	21740779	21740755	25	1	tRNA-Gln-CAG	tRNA	21740714	21740785	ECE1	21671997	21543740	NBPF3	21766621	21811498
644222	7898675	25	1	21740774	21740750	25	1	tRNA-Gln-CAG	tRNA	21740714	21740785	ECE1	21671997	21543740	NBPF3	21766621	21811498
415118	7898675	25	1	21740767	21740743	25	1	tRNA-Gln-CAG	tRNA	21740714	21740785	ECE1	21671997	21543740	NBPF3	21766621	21811498
372627	7898675	25	1	21740738	21740714	25	1	tRNA-Gln-CAG	tRNA	21740714	21740785	ECE1	21671997	21543740	NBPF3	21766621	21811498
894304	7898675	25	1	21740756	21740732	25	1	tRNA-Gln-CAG	tRNA	21740714	21740785	ECE1	21671997	21543740	NBPF3	21766621	21811498
982893	7898675	25	1	21740758	21740734	25	1	tRNA-Gln-CAG	tRNA	21740714	21740785	ECE1	21671997	21543740	NBPF3	21766621	21811498
754318	7898675	25	1	21740761	21740737	25	1	tRNA-Gln-CAG	tRNA	21740714	21740785	ECE1	21671997	21543740	NBPF3	21766621	21811498
959880	7898675	25	1	21740770	21740746	25	1	tRNA-Gln-CAG	tRNA	21740714	21740785	ECE1	21671997	21543740	NBPF3	21766621	21811498
373390	7898675	25	1	21740739	21740715	25	1	tRNA-Gln-CAG	tRNA	21740714	21740785	ECE1	21671997	21543740	NBPF3	21766621	21811498
470086	7898675	25	1	21740754	21740730	25	1	tRNA-Gln-CAG	tRNA	21740714	21740785	ECE1	21671997	21543740	NBPF3	21766621	21811498
812515	7898675	25	1	21740772	21740748	25	1	tRNA-Gln-CAG	tRNA	21740714	21740785	ECE1	21671997	21543740	NBPF3	21766621	21811498
816967	7898675	25					2	tRNA-Gln-CAG	tRNA
654450	7898675	25					2	tRNA-Gln-CAG	tRNA
963466	7898675	25					2	tRNA-Gln-CAG	tRNA
651954	7898675	25					2	tRNA-Gln-CAG	tRNA
312547	7898607	25	1	20297615	20297591	25	1	7SLRNA	srpRNA	20297463	20297762	PLA2G2E	20250110	20246502	PLA2G2A	20306932	20301925
160293	7898607	25	1	20297577	20297553	25	1	7SLRNA	srpRNA	20297463	20297762	PLA2G2E	20250110	20246502	PLA2G2A	20306932	20301925
600068	7898607	25	1	20297646	20297622	25	1	7SLRNA	srpRNA	20297463	20297762	PLA2G2E	20250110	20246502	PLA2G2A	20306932	20301925
776525	7898607	25	1	20297581	20297557	25	1	7SLRNA	srpRNA	20297463	20297762	PLA2G2E	20250110	20246502	PLA2G2A	20306932	20301925
784829	7898607	25	1	20297614	20297590	25	1	7SLRNA	srpRNA	20297463	20297762	PLA2G2E	20250110	20246502	PLA2G2A	20306932	20301925
144590	7898607	25	1	20297574	20297550	25	1	7SLRNA	srpRNA	20297463	20297762	PLA2G2E	20250110	20246502	PLA2G2A	20306932	20301925
166925	7898607	25	1	20297616	20297592	25	1	7SLRNA	srpRNA	20297463	20297762	PLA2G2E	20250110	20246502	PLA2G2A	20306932	20301925
601923	7898607	25	1	20297620	20297596	25	1	7SLRNA	srpRNA	20297463	20297762	PLA2G2E	20250110	20246502	PLA2G2A	20306932	20301925
148271	7898607	25	1	20297647	20297623	25	1	7SLRNA	srpRNA	20297463	20297762	PLA2G2E	20250110	20246502	PLA2G2A	20306932	20301925
748913	7898607	25	1	20297580	20297556	25	1	7SLRNA	srpRNA	20297463	20297762	PLA2G2E	20250110	20246502	PLA2G2A	20306932	20301925
247677	7898607	25	1	20297694	20297670	25	1	7SLRNA	srpRNA	20297463	20297762	PLA2G2E	20250110	20246502	PLA2G2A	20306932	20301925
1085819	7898607	25	1	20297641	20297617	25	1	7SLRNA	srpRNA	20297463	20297762	PLA2G2E	20250110	20246502	PLA2G2A	20306932	20301925
10425	7898607	25	1	20297696	20297672	25	1	7SLRNA	srpRNA	20297463	20297762	PLA2G2E	20250110	20246502	PLA2G2A	20306932	20301925
364977	7898607	25	1	20297589	20297565	25	1	7SLRNA	srpRNA	20297463	20297762	PLA2G2E	20250110	20246502	PLA2G2A	20306932	20301925
776376	7898607	25	1	20297582	20297558	25	1	7SLRNA	srpRNA	20297463	20297762	PLA2G2E	20250110	20246502	PLA2G2A	20306932	20301925
134142	7898607	25	1	20297617	20297593	25	1	7SLRNA	srpRNA	20297463	20297762	PLA2G2E	20250110	20246502	PLA2G2A	20306932	20301925
949587	7898607	25	1	20297639	20297615	25	1	7SLRNA	srpRNA	20297463	20297762	PLA2G2E	20250110	20246502	PLA2G2A	20306932	20301925
329950	7898607	25	1	20297643	20297619	25	1	7SLRNA	srpRNA	20297463	20297762	PLA2G2E	20250110	20246502	PLA2G2A	20306932	20301925
949586	7898607	25	1	20297638	20297614	25	1	7SLRNA	srpRNA	20297463	20297762	PLA2G2E	20250110	20246502	PLA2G2A	20306932	20301925
247881	7898607	25	1	20297695	20297671	25	1	7SLRNA	srpRNA	20297463	20297762	PLA2G2E	20250110	20246502	PLA2G2A	20306932	20301925
247880	7898607	25	1	20297693	20297669	25	1	7SLRNA	srpRNA	20297463	20297762	PLA2G2E	20250110	20246502	PLA2G2A	20306932	20301925
949476	7898607	25	1	20297621	20297597	25	1	7SLRNA	srpRNA	20297463	20297762	PLA2G2E	20250110	20246502	PLA2G2A	20306932	20301925
144790	7898607	25	1	20297575	20297551	25	1	7SLRNA	srpRNA	20297463	20297762	PLA2G2E	20250110	20246502	PLA2G2A	20306932	20301925
338168	7898607	25	1	20297644	20297620	25	1	7SLRNA	srpRNA	20297463	20297762	PLA2G2E	20250110	20246502	PLA2G2A	20306932	20301925
983370	7898607	25	1	20297570	20297546	25	1	7SLRNA	srpRNA	20297463	20297762	PLA2G2E	20250110	20246502	PLA2G2A	20306932	20301925
332286	7897801	25	1	11968299	11968275	25	1	U5	snRNA	11968209	11968328	NPPB	11918988	11917521	KIAA2013	11986485	11979648
398197	7897801	25	1	11968298	11968274	25	1	U5	snRNA	11968209	11968328	NPPB	11918988	11917521	KIAA2013	11986485	11979648
415761	7897801	25	1	11968286	11968262	25	1	U5	snRNA	11968209	11968328	NPPB	11918988	11917521	KIAA2013	11986485	11979648
493627	7897801	25	1	11968302	11968278	25	1	U5	snRNA	11968209	11968328	NPPB	11918988	11917521	KIAA2013	11986485	11979648
683622	7897801	25	1	11968325	11968301	25	1	U5	snRNA	11968209	11968328	NPPB	11918988	11917521	KIAA2013	11986485	11979648
407655	7897801	25	1	11968300	11968276	25	1	U5	snRNA	11968209	11968328	NPPB	11918988	11917521	KIAA2013	11986485	11979648
1030816	7897801	25	1	11968304	11968280	25	1	U5	snRNA	11968209	11968328	NPPB	11918988	11917521	KIAA2013	11986485	11979648
281144	7897801	25	1	11968288	11968264	25	1	U5	snRNA	11968209	11968328	NPPB	11918988	11917521	KIAA2013	11986485	11979648
503018	7897801	25	1	11968303	11968279	25	1	U5	snRNA	11968209	11968328	NPPB	11918988	11917521	KIAA2013	11986485	11979648
771390	7897801	25	1	11968327	11968303	25	1	U5	snRNA	11968209	11968328	NPPB	11918988	11917521	KIAA2013	11986485	11979648
1027719	7897801	25	1	11968305	11968281	25	1	U5	snRNA	11968209	11968328	NPPB	11918988	11917521	KIAA2013	11986485	11979648
281668	7897801	25	1	11968287	11968263	25	1	U5	snRNA	11968209	11968328	NPPB	11918988	11917521	KIAA2013	11986485	11979648
735225	7897801	25	1	11968324	11968300	25	1	U5	snRNA	11968209	11968328	NPPB	11918988	11917521	KIAA2013	11986485	11979648
735224	7897801	25	1	11968322	11968298	25	1	U5	snRNA	11968209	11968328	NPPB	11918988	11917521	KIAA2013	11986485	11979648
927536	7897801	25	1	11968296	11968272	25	1	U5	snRNA	11968209	11968328	NPPB	11918988	11917521	KIAA2013	11986485	11979648
733901	7897801	25	1	11968323	11968299	25	1	U5	snRNA	11968209	11968328	NPPB	11918988	11917521	KIAA2013	11986485	11979648
605121	7897801	25	1	11968290	11968266	25	1	U5	snRNA	11968209	11968328	NPPB	11918988	11917521	KIAA2013	11986485	11979648
787120	7897801	25	1	11968326	11968302	25	1	U5	snRNA	11968209	11968328	NPPB	11918988	11917521	KIAA2013	11986485	11979648
847156	7897801	25	1	11968328	11968304	25	1	U5	snRNA	11968209	11968328	NPPB	11918988	11917521	KIAA2013	11986485	11979648
604950	7897801	25	1	11968293	11968269	25	1	U5	snRNA	11968209	11968328	NPPB	11918988	11917521	KIAA2013	11986485	11979648
965712	7897801	25	1	11968292	11968268	25	1	U5	snRNA	11968209	11968328	NPPB	11918988	11917521	KIAA2013	11986485	11979648
814257	7897801	25	1	11968294	11968270	25	1	U5	snRNA	11968209	11968328	NPPB	11918988	11917521	KIAA2013	11986485	11979648
814256	7897801	25	1	11968295	11968271	25	1	U5	snRNA	11968209	11968328	NPPB	11918988	11917521	KIAA2013	11986485	11979648
1088687	7898572	25	1	19837202	19837178	25	1	U4	snRNA	19837087	19837205	CAPZB	19812066	19665267	NBL1	19923473	19984945
971755	7898572	25	1	19837195	19837171	25	1	U4	snRNA	19837087	19837205	CAPZB	19812066	19665267	NBL1	19923473	19984945
423975	7898572	25	1	19837192	19837168	25	1	U4	snRNA	19837087	19837205	CAPZB	19812066	19665267	NBL1	19923473	19984945
102224	7898572	25	1	19837138	19837114	25	1	U4	snRNA	19837087	19837205	CAPZB	19812066	19665267	NBL1	19923473	19984945
727340	7898572	25	1	19837133	19837109	25	1	U4	snRNA	19837087	19837205	CAPZB	19812066	19665267	NBL1	19923473	19984945
955744	7898572	25					2	U4	snRNA
803150	7898572	25	1	19837205	19837181	25	1	U4	snRNA	19837087	19837205	CAPZB	19812066	19665267	NBL1	19923473	19984945
970897	7898572	25	1	19837194	19837170	25	1	U4	snRNA	19837087	19837205	CAPZB	19812066	19665267	NBL1	19923473	19984945
971756	7898572	25	1	19837196	19837172	25	1	U4	snRNA	19837087	19837205	CAPZB	19812066	19665267	NBL1	19923473	19984945
520790	7898572	25	1	19837197	19837173	25	1	U4	snRNA	19837087	19837205	CAPZB	19812066	19665267	NBL1	19923473	19984945
953368	7898572	25					2	U4	snRNA
1067150	7898572	25	1	19837136	19837112	25	1	U4	snRNA	19837087	19837205	CAPZB	19812066	19665267	NBL1	19923473	19984945
739327	7898572	25	1	19837130	19837106	25	1	U4	snRNA	19837087	19837205	CAPZB	19812066	19665267	NBL1	19923473	19984945
563128	7898572	25	1	19837129	19837105	25	1	U4	snRNA	19837087	19837205	CAPZB	19812066	19665267	NBL1	19923473	19984945
101505	7898572	25	1	19837137	19837113	25	1	U4	snRNA	19837087	19837205	CAPZB	19812066	19665267	NBL1	19923473	19984945
14807	7898572	25	1	19837180	19837156	25	1	U4	snRNA	19837087	19837205	CAPZB	19812066	19665267	NBL1	19923473	19984945
739935	7898572	25	1	19837131	19837107	25	1	U4	snRNA	19837087	19837205	CAPZB	19812066	19665267	NBL1	19923473	19984945
452005	7898572	25	1	19837200	19837176	25	1	U4	snRNA	19837087	19837205	CAPZB	19812066	19665267	NBL1	19923473	19984945
491779	7898572	25	1	19837139	19837115	25	1	U4	snRNA	19837087	19837205	CAPZB	19812066	19665267	NBL1	19923473	19984945
13504	7898572	25	1	19837179	19837155	25	1	U4	snRNA	19837087	19837205	CAPZB	19812066	19665267	NBL1	19923473	19984945
1031690	7898572	25	1	19837203	19837179	25	1	U4	snRNA	19837087	19837205	CAPZB	19812066	19665267	NBL1	19923473	19984945
905108	7898373	25	1	17052104	17052080	25	1	tRNA-Val-GTG	tRNA	17052061	17052133	AL137798.1	16999498	17000007	AL021920.2	17060956	17060447
905109	7898373	25	1	17052105	17052081	25	1	tRNA-Val-GTG	tRNA	17052061	17052133	AL137798.1	16999498	17000007	AL021920.2	17060956	17060447
575257	7898373	25	1	17052085	17052061	25	1	tRNA-Val-GTG	tRNA	17052061	17052133	AL137798.1	16999498	17000007	AL021920.2	17060956	17060447
36660	7898373	25	1	17052118	17052094	25	1	tRNA-Val-GTG	tRNA	17052061	17052133	AL137798.1	16999498	17000007	AL021920.2	17060956	17060447
237065	7898373	25	1	17052124	17052100	25	1	tRNA-Val-GTG	tRNA	17052061	17052133	AL137798.1	16999498	17000007	AL021920.2	17060956	17060447
544096	7898373	25	1	17052106	17052082	25	1	tRNA-Val-GTG	tRNA	17052061	17052133	AL137798.1	16999498	17000007	AL021920.2	17060956	17060447
924332	7898373	25	1	17052121	17052097	25	1	tRNA-Val-GTG	tRNA	17052061	17052133	AL137798.1	16999498	17000007	AL021920.2	17060956	17060447
611322	7898373	25	1	17052128	17052104	25	1	tRNA-Val-GTG	tRNA	17052061	17052133	AL137798.1	16999498	17000007	AL021920.2	17060956	17060447
576505	7898373	25	1	17052086	17052062	25	1	tRNA-Val-GTG	tRNA	17052061	17052133	AL137798.1	16999498	17000007	AL021920.2	17060956	17060447
343044	7898373	25	1	17052112	17052088	25	1	tRNA-Val-GTG	tRNA	17052061	17052133	AL137798.1	16999498	17000007	AL021920.2	17060956	17060447
288723	7898373	25	1	17052127	17052103	25	1	tRNA-Val-GTG	tRNA	17052061	17052133	AL137798.1	16999498	17000007	AL021920.2	17060956	17060447
1074087	7898373	25	1	17052092	17052068	25	1	tRNA-Val-GTG	tRNA	17052061	17052133	AL137798.1	16999498	17000007	AL021920.2	17060956	17060447
911238	7898373	25	1	17052126	17052102	25	1	tRNA-Val-GTG	tRNA	17052061	17052133	AL137798.1	16999498	17000007	AL021920.2	17060956	17060447
1088245	7898373	25	1	17052094	17052070	25	1	tRNA-Val-GTG	tRNA	17052061	17052133	AL137798.1	16999498	17000007	AL021920.2	17060956	17060447
969268	7898373	25	1	17052102	17052078	25	1	tRNA-Val-GTG	tRNA	17052061	17052133	AL137798.1	16999498	17000007	AL021920.2	17060956	17060447
594724	7898373	25	1	17052132	17052108	25	1	tRNA-Val-GTG	tRNA	17052061	17052133	AL137798.1	16999498	17000007	AL021920.2	17060956	17060447
755558	7898373	25	1	17052099	17052075	25	1	tRNA-Val-GTG	tRNA	17052061	17052133	AL137798.1	16999498	17000007	AL021920.2	17060956	17060447
27007	7898373	25	1	17052116	17052092	25	1	tRNA-Val-GTG	tRNA	17052061	17052133	AL137798.1	16999498	17000007	AL021920.2	17060956	17060447
701493	7898373	25	1	17052101	17052077	25	1	tRNA-Val-GTG	tRNA	17052061	17052133	AL137798.1	16999498	17000007	AL021920.2	17060956	17060447
734298	7898373	25	1	17052089	17052065	25	1	tRNA-Val-GTG	tRNA	17052061	17052133	AL137798.1	16999498	17000007	AL021920.2	17060956	17060447
191010	7898373	25	1	17052131	17052107	25	1	tRNA-Val-GTG	tRNA	17052061	17052133	AL137798.1	16999498	17000007	AL021920.2	17060956	17060447
466116	7898373	25	1	17052114	17052090	25	1	tRNA-Val-GTG	tRNA	17052061	17052133	AL137798.1	16999498	17000007	AL021920.2	17060956	17060447
397331	7898373	25	1	17052109	17052085	25	1	tRNA-Val-GTG	tRNA	17052061	17052133	AL137798.1	16999498	17000007	AL021920.2	17060956	17060447
753770	7898373	25	1	17052096	17052072	25	1	tRNA-Val-GTG	tRNA	17052061	17052133	AL137798.1	16999498	17000007	AL021920.2	17060956	17060447
595845	7898373	25	1	17052133	17052109	25	1	tRNA-Val-GTG	tRNA	17052061	17052133	AL137798.1	16999498	17000007	AL021920.2	17060956	17060447
781142	7897964	25	1	12799716	12799692	25	1	U13	snRNA	12799692	12799798	AADACL3	12776118	12788726	C1orf158	12806163	12823847
1112566	7897964	25	1	12799782	12799758	25	1	U13	snRNA	12799692	12799798	AADACL3	12776118	12788726	C1orf158	12806163	12823847
966537	7897964	25	1	12799753	12799729	25	1	U13	snRNA	12799692	12799798	AADACL3	12776118	12788726	C1orf158	12806163	12823847
1111158	7897964	25	1	12799728	12799704	25	1	U13	snRNA	12799692	12799798	AADACL3	12776118	12788726	C1orf158	12806163	12823847
866298	7897964	25	1	12799721	12799697	25	1	U13	snRNA	12799692	12799798	AADACL3	12776118	12788726	C1orf158	12806163	12823847
43984	7897964	25	1	12799725	12799701	25	1	U13	snRNA	12799692	12799798	AADACL3	12776118	12788726	C1orf158	12806163	12823847
983021	7897964	25	1	12799726	12799702	25	1	U13	snRNA	12799692	12799798	AADACL3	12776118	12788726	C1orf158	12806163	12823847
270740	7897964	25	1	12799719	12799695	25	1	U13	snRNA	12799692	12799798	AADACL3	12776118	12788726	C1orf158	12806163	12823847
1001455	7897964	25	1	12799727	12799703	25	1	U13	snRNA	12799692	12799798	AADACL3	12776118	12788726	C1orf158	12806163	12823847
1112748	7897964	25	1	12799755	12799731	25	1	U13	snRNA	12799692	12799798	AADACL3	12776118	12788726	C1orf158	12806163	12823847
728432	7897964	25	1	12799779	12799755	25	1	U13	snRNA	12799692	12799798	AADACL3	12776118	12788726	C1orf158	12806163	12823847
730209	7897964	25	1	12799780	12799756	25	1	U13	snRNA	12799692	12799798	AADACL3	12776118	12788726	C1orf158	12806163	12823847
1054397	7897964	25	1	12799729	12799705	25	1	U13	snRNA	12799692	12799798	AADACL3	12776118	12788726	C1orf158	12806163	12823847
1112396	7897964	25	1	12799781	12799757	25	1	U13	snRNA	12799692	12799798	AADACL3	12776118	12788726	C1orf158	12806163	12823847
708304	7897964	25	1	12799720	12799696	25	1	U13	snRNA	12799692	12799798	AADACL3	12776118	12788726	C1orf158	12806163	12823847
770372	7897964	25	1	12799757	12799733	25	1	U13	snRNA	12799692	12799798	AADACL3	12776118	12788726	C1orf158	12806163	12823847
270739	7897964	25	1	12799718	12799694	25	1	U13	snRNA	12799692	12799798	AADACL3	12776118	12788726	C1orf158	12806163	12823847
408967	7897964	25	1	12799724	12799700	25	1	U13	snRNA	12799692	12799798	AADACL3	12776118	12788726	C1orf158	12806163	12823847
963454	7897964	25	1	12799752	12799728	25	1	U13	snRNA	12799692	12799798	AADACL3	12776118	12788726	C1orf158	12806163	12823847
619020	7897964	25	1	12799754	12799730	25	1	U13	snRNA	12799692	12799798	AADACL3	12776118	12788726	C1orf158	12806163	12823847
754345	7897964	25	1	12799756	12799732	25	1	U13	snRNA	12799692	12799798	AADACL3	12776118	12788726	C1orf158	12806163	12823847
396746	7897964	25	1	12799722	12799698	25	1	U13	snRNA	12799692	12799798	AADACL3	12776118	12788726	C1orf158	12806163	12823847
396747	7897964	25	1	12799723	12799699	25	1	U13	snRNA	12799692	12799798	AADACL3	12776118	12788726	C1orf158	12806163	12823847
270300	7897964	25	1	12799717	12799693	25	1	U13	snRNA	12799692	12799798	AADACL3	12776118	12788726	C1orf158	12806163	12823847
1048535	7897683	25	1	11286393	11286369	25	1	U6	snRNA	11286311	11286417	ANGPTL7	11249398	11256038	UBIAD1	11333263	11356106
204502	7897683	25	1	11286391	11286367	25	1	U6	snRNA	11286311	11286417	ANGPTL7	11249398	11256038	UBIAD1	11333263	11356106
631997	7897683	25	1	11286347	11286323	25	1	U6	snRNA	11286311	11286417	ANGPTL7	11249398	11256038	UBIAD1	11333263	11356106
636569	7897683	25	1	11286397	11286373	25	1	U6	snRNA	11286311	11286417	ANGPTL7	11249398	11256038	UBIAD1	11333263	11356106
368356	7897683	25	1	11286395	11286371	25	1	U6	snRNA	11286311	11286417	ANGPTL7	11249398	11256038	UBIAD1	11333263	11356106
443684	7897683	25	1	11286357	11286333	25	1	U6	snRNA	11286311	11286417	ANGPTL7	11249398	11256038	UBIAD1	11333263	11356106
863065	7897683	25	1	11286362	11286338	25	1	U6	snRNA	11286311	11286417	ANGPTL7	11249398	11256038	UBIAD1	11333263	11356106
1065997	7897683	25	1	11286361	11286337	25	1	U6	snRNA	11286311	11286417	ANGPTL7	11249398	11256038	UBIAD1	11333263	11356106
561228	7897683	25	1	11286390	11286366	25	1	U6	snRNA	11286311	11286417	ANGPTL7	11249398	11256038	UBIAD1	11333263	11356106
378724	7897683	25	1	11286356	11286332	25	1	U6	snRNA	11286311	11286417	ANGPTL7	11249398	11256038	UBIAD1	11333263	11356106
924555	7897683	25	1	11286352	11286328	25	1	U6	snRNA	11286311	11286417	ANGPTL7	11249398	11256038	UBIAD1	11333263	11356106
506198	7897683	25	1	11286359	11286335	25	1	U6	snRNA	11286311	11286417	ANGPTL7	11249398	11256038	UBIAD1	11333263	11356106
506197	7897683	25	1	11286358	11286334	25	1	U6	snRNA	11286311	11286417	ANGPTL7	11249398	11256038	UBIAD1	11333263	11356106
205621	7897683	25	1	11286392	11286368	25	1	U6	snRNA	11286311	11286417	ANGPTL7	11249398	11256038	UBIAD1	11333263	11356106
367015	7897683	25	1	11286394	11286370	25	1	U6	snRNA	11286311	11286417	ANGPTL7	11249398	11256038	UBIAD1	11333263	11356106
1052347	7897683	25	1	11286360	11286336	25	1	U6	snRNA	11286311	11286417	ANGPTL7	11249398	11256038	UBIAD1	11333263	11356106
449344	7897683	25	1	11286396	11286372	25	1	U6	snRNA	11286311	11286417	ANGPTL7	11249398	11256038	UBIAD1	11333263	11356106
207929	7897683	25	1	11286354	11286330	25	1	U6	snRNA	11286311	11286417	ANGPTL7	11249398	11256038	UBIAD1	11333263	11356106
242716	7897683	25	1	11286399	11286375	25	1	U6	snRNA	11286311	11286417	ANGPTL7	11249398	11256038	UBIAD1	11333263	11356106
376991	7897683	25	1	11286355	11286331	25	1	U6	snRNA	11286311	11286417	ANGPTL7	11249398	11256038	UBIAD1	11333263	11356106
647205	7897683	25	1	11286398	11286374	25	1	U6	snRNA	11286311	11286417	ANGPTL7	11249398	11256038	UBIAD1	11333263	11356106
521925	7897683	25	1	11286389	11286365	25	1	U6	snRNA	11286311	11286417	ANGPTL7	11249398	11256038	UBIAD1	11333263	11356106
1124295	7897683	25	1	11286386	11286362	25	1	U6	snRNA	11286311	11286417	ANGPTL7	11249398	11256038	UBIAD1	11333263	11356106
920883	7897683	25	1	11286351	11286327	25	1	U6	snRNA	11286311	11286417	ANGPTL7	11249398	11256038	UBIAD1	11333263	11356106
207299	7897683	25	1	11286353	11286329	25	1	U6	snRNA	11286311	11286417	ANGPTL7	11249398	11256038	UBIAD1	11333263	11356106
703256	7898355	25					2	tRNA-Gln-CAG	tRNA
237564	7898355	25					2	tRNA-Gln-CAG	tRNA
874986	7898355	25					2	tRNA-Gln-CAG	tRNA
372626	7898355	25					2	tRNA-Gln-CAG	tRNA
308597	7898355	25					2	tRNA-Gln-CAG	tRNA
893312	7898355	25					2	tRNA-Gln-CAG	tRNA
363178	7898355	25					2	tRNA-Gln-CAG	tRNA
237918	7898355	25					2	tRNA-Gln-CAG	tRNA
469364	7898355	25	1	16879997	16879973	25	1	tRNA-Gln-CAG	tRNA	16879957	16880028	AL355149.2	16865561	16866070	NBPF1	16940057	16888814
1042655	7955168	25					2	U6	snRNA
1061844	7955168	25					2	U6	snRNA
711830	7899069	25	1	26204070	26204046	25	1	HY1	scRNA	26203979	26204077	PAQR7	26197744	26187701	STMN1	26233482	26210672
69497	7899069	25	1	26204072	26204048	25	1	HY1	scRNA	26203979	26204077	PAQR7	26197744	26187701	STMN1	26233482	26210672
1055355	7899069	25					2	HY1	scRNA
14864	7899069	25	1	26204076	26204052	25	1	HY1	scRNA	26203979	26204077	PAQR7	26197744	26187701	STMN1	26233482	26210672
743255	7899069	25	1	26204026	26204002	25	1	HY1	scRNA	26203979	26204077	PAQR7	26197744	26187701	STMN1	26233482	26210672
1068047	7899069	25	1	26204021	26203997	25	1	HY1	scRNA	26203979	26204077	PAQR7	26197744	26187701	STMN1	26233482	26210672
907215	7899069	25	1	26204024	26204000	25	1	HY1	scRNA	26203979	26204077	PAQR7	26197744	26187701	STMN1	26233482	26210672
627027	7899069	25	1	26204025	26204001	25	1	HY1	scRNA	26203979	26204077	PAQR7	26197744	26187701	STMN1	26233482	26210672
528449	7899069	25	1	26204069	26204045	25	1	HY1	scRNA	26203979	26204077	PAQR7	26197744	26187701	STMN1	26233482	26210672
24288	7899069	25	1	26204074	26204050	25	1	HY1	scRNA	26203979	26204077	PAQR7	26197744	26187701	STMN1	26233482	26210672
679261	7899069	25	1	26204027	26204003	25	1	HY1	scRNA	26203979	26204077	PAQR7	26197744	26187701	STMN1	26233482	26210672
24289	7899069	25	1	26204073	26204049	25	1	HY1	scRNA	26203979	26204077	PAQR7	26197744	26187701	STMN1	26233482	26210672
38594	7899069	25	1	26204077	26204053	25	1	HY1	scRNA	26203979	26204077	PAQR7	26197744	26187701	STMN1	26233482	26210672
426243	7899069	25	1	26204071	26204047	25	1	HY1	scRNA	26203979	26204077	PAQR7	26197744	26187701	STMN1	26233482	26210672
726965	7899069	25	1	26204020	26203996	25	1	HY1	scRNA	26203979	26204077	PAQR7	26197744	26187701	STMN1	26233482	26210672
14865	7899069	25	1	26204075	26204051	25	1	HY1	scRNA	26203979	26204077	PAQR7	26197744	26187701	STMN1	26233482	26210672
907093	7899069	25	1	26204023	26203999	25	1	HY1	scRNA	26203979	26204077	PAQR7	26197744	26187701	STMN1	26233482	26210672
699928	7899069	25	1	26204028	26204004	25	1	HY1	scRNA	26203979	26204077	PAQR7	26197744	26187701	STMN1	26233482	26210672
576126	7899069	25	1	26204012	26203988	25	1	HY1	scRNA	26203979	26204077	PAQR7	26197744	26187701	STMN1	26233482	26210672
726312	7899069	25	1	26204019	26203995	25	1	HY1	scRNA	26203979	26204077	PAQR7	26197744	26187701	STMN1	26233482	26210672
763760	7899069	25	1	26204011	26203987	25	1	HY1	scRNA	26203979	26204077	PAQR7	26197744	26187701	STMN1	26233482	26210672
547834	7899251	25	1	27141557	27141533	25	1	7SLRNA	srpRNA	27141328	27141619	PIGV	27113963	27124889	ZDHHC18	27153201	27184093
1005380	7899251	25	1	27141552	27141528	25	1	7SLRNA	srpRNA	27141328	27141619	PIGV	27113963	27124889	ZDHHC18	27153201	27184093
983361	7899251	25	1	27141561	27141537	25	1	7SLRNA	srpRNA	27141328	27141619	PIGV	27113963	27124889	ZDHHC18	27153201	27184093
743509	7899251	25	1	27141478	27141454	25	1	7SLRNA	srpRNA	27141328	27141619	PIGV	27113963	27124889	ZDHHC18	27153201	27184093
515814	7899251	25	1	27141547	27141523	25	1	7SLRNA	srpRNA	27141328	27141619	PIGV	27113963	27124889	ZDHHC18	27153201	27184093
515813	7899251	25	1	27141546	27141522	25	1	7SLRNA	srpRNA	27141328	27141619	PIGV	27113963	27124889	ZDHHC18	27153201	27184093
1059718	7899251	25	1	27141555	27141531	25	1	7SLRNA	srpRNA	27141328	27141619	PIGV	27113963	27124889	ZDHHC18	27153201	27184093
551399	7899251	25	1	27141408	27141384	25	1	7SLRNA	srpRNA	27141328	27141619	PIGV	27113963	27124889	ZDHHC18	27153201	27184093
218457	7899251	25	1	27141470	27141446	25	1	7SLRNA	srpRNA	27141328	27141619	PIGV	27113963	27124889	ZDHHC18	27153201	27184093
1024380	7899251	25	1	27141406	27141382	25	1	7SLRNA	srpRNA	27141328	27141619	PIGV	27113963	27124889	ZDHHC18	27153201	27184093
742068	7899251	25	1	27141477	27141453	25	1	7SLRNA	srpRNA	27141328	27141619	PIGV	27113963	27124889	ZDHHC18	27153201	27184093
786509	7899251	25	1	27141412	27141388	25	1	7SLRNA	srpRNA	27141328	27141619	PIGV	27113963	27124889	ZDHHC18	27153201	27184093
50454	7899251	25	1	27141559	27141535	25	1	7SLRNA	srpRNA	27141328	27141619	PIGV	27113963	27124889	ZDHHC18	27153201	27184093
794888	7899251	25	1	27141413	27141389	25	1	7SLRNA	srpRNA	27141328	27141619	PIGV	27113963	27124889	ZDHHC18	27153201	27184093
1045045	7899251	25	1	27141548	27141524	25	1	7SLRNA	srpRNA	27141328	27141619	PIGV	27113963	27124889	ZDHHC18	27153201	27184093
550624	7899251	25	1	27141409	27141385	25	1	7SLRNA	srpRNA	27141328	27141619	PIGV	27113963	27124889	ZDHHC18	27153201	27184093
1033716	7899251	25	1	27141411	27141387	25	1	7SLRNA	srpRNA	27141328	27141619	PIGV	27113963	27124889	ZDHHC18	27153201	27184093
109960	7899251	25	1	27141471	27141447	25	1	7SLRNA	srpRNA	27141328	27141619	PIGV	27113963	27124889	ZDHHC18	27153201	27184093
1005559	7899251	25	1	27141551	27141527	25	1	7SLRNA	srpRNA	27141328	27141619	PIGV	27113963	27124889	ZDHHC18	27153201	27184093
80728	7899795	25	1	32923714	32923690	25	1	7SLRNA	srpRNA	32923437	32923757	BSDC1	32860332	32830704	ZBTB8B	32930670	32953461
80729	7899795	25	1	32923713	32923689	25	1	7SLRNA	srpRNA	32923437	32923757	BSDC1	32860332	32830704	ZBTB8B	32930670	32953461
574856	7899795	25					2	7SLRNA	srpRNA
573321	7899795	25					2	7SLRNA	srpRNA
1034655	7899795	25	1	32923469	32923445	25	1	7SLRNA	srpRNA	32923437	32923757	BSDC1	32860332	32830704	ZBTB8B	32930670	32953461
12715	7899795	25	1	32923712	32923688	25	1	7SLRNA	srpRNA	32923437	32923757	BSDC1	32860332	32830704	ZBTB8B	32930670	32953461
980756	7899795	25	1	32923709	32923685	25	1	7SLRNA	srpRNA	32923437	32923757	BSDC1	32860332	32830704	ZBTB8B	32930670	32953461
57102	7899795	25	1	32923473	32923449	25	1	7SLRNA	srpRNA	32923437	32923757	BSDC1	32860332	32830704	ZBTB8B	32930670	32953461
522628	7899795	25	1	32923715	32923691	25	1	7SLRNA	srpRNA	32923437	32923757	BSDC1	32860332	32830704	ZBTB8B	32930670	32953461
710318	7899795	25	1	32923468	32923444	25	1	7SLRNA	srpRNA	32923437	32923757	BSDC1	32860332	32830704	ZBTB8B	32930670	32953461
915194	7899795	25	1	32923711	32923687	25	1	7SLRNA	srpRNA	32923437	32923757	BSDC1	32860332	32830704	ZBTB8B	32930670	32953461
974015	7899795	25	1	32923710	32923686	25	1	7SLRNA	srpRNA	32923437	32923757	BSDC1	32860332	32830704	ZBTB8B	32930670	32953461
810911	7899795	25	1	32923472	32923448	25	1	7SLRNA	srpRNA	32923437	32923757	BSDC1	32860332	32830704	ZBTB8B	32930670	32953461
968191	7899795	25	1	32923708	32923684	25	1	7SLRNA	srpRNA	32923437	32923757	BSDC1	32860332	32830704	ZBTB8B	32930670	32953461
1080591	7900633	25	1	43457212	43457188	25	1	U6	snRNA	43457109	43457215	SLC2A1	43424530	43391052	FAM183A	43610824	43622067
785522	7900633	25	1	43457203	43457179	25	1	U6	snRNA	43457109	43457215	SLC2A1	43424530	43391052	FAM183A	43610824	43622067
895828	7900633	25	1	43457183	43457159	25	1	U6	snRNA	43457109	43457215	SLC2A1	43424530	43391052	FAM183A	43610824	43622067
103145	7900633	25	1	43457214	43457190	25	1	U6	snRNA	43457109	43457215	SLC2A1	43424530	43391052	FAM183A	43610824	43622067
1022815	7900633	25	1	43457184	43457160	25	1	U6	snRNA	43457109	43457215	SLC2A1	43424530	43391052	FAM183A	43610824	43622067
1054196	7900633	25	1	43457200	43457176	25	1	U6	snRNA	43457109	43457215	SLC2A1	43424530	43391052	FAM183A	43610824	43622067
997203	7900633	25	1	43457177	43457153	25	1	U6	snRNA	43457109	43457215	SLC2A1	43424530	43391052	FAM183A	43610824	43622067
357461	7900633	25	1	43457207	43457183	25	1	U6	snRNA	43457109	43457215	SLC2A1	43424530	43391052	FAM183A	43610824	43622067
785858	7900633	25	1	43457213	43457189	25	1	U6	snRNA	43457109	43457215	SLC2A1	43424530	43391052	FAM183A	43610824	43622067
345503	7900633	25	1	43457210	43457186	25	1	U6	snRNA	43457109	43457215	SLC2A1	43424530	43391052	FAM183A	43610824	43622067
995573	7900633	25	1	43457176	43457152	25	1	U6	snRNA	43457109	43457215	SLC2A1	43424530	43391052	FAM183A	43610824	43622067
895069	7900633	25	1	43457181	43457157	25	1	U6	snRNA	43457109	43457215	SLC2A1	43424530	43391052	FAM183A	43610824	43622067
787227	7900633	25	1	43457204	43457180	25	1	U6	snRNA	43457109	43457215	SLC2A1	43424530	43391052	FAM183A	43610824	43622067
1121397	7900633	25	1	43457198	43457174	25	1	U6	snRNA	43457109	43457215	SLC2A1	43424530	43391052	FAM183A	43610824	43622067
235904	7900633	25	1	43457179	43457155	25	1	U6	snRNA	43457109	43457215	SLC2A1	43424530	43391052	FAM183A	43610824	43622067
758466	7900633	25	1	43457206	43457182	25	1	U6	snRNA	43457109	43457215	SLC2A1	43424530	43391052	FAM183A	43610824	43622067
235610	7900633	25	1	43457178	43457154	25	1	U6	snRNA	43457109	43457215	SLC2A1	43424530	43391052	FAM183A	43610824	43622067
273584	7900633	25	1	43457205	43457181	25	1	U6	snRNA	43457109	43457215	SLC2A1	43424530	43391052	FAM183A	43610824	43622067
895680	7900633	25	1	43457182	43457158	25	1	U6	snRNA	43457109	43457215	SLC2A1	43424530	43391052	FAM183A	43610824	43622067
118193	7900633	25	1	43457180	43457156	25	1	U6	snRNA	43457109	43457215	SLC2A1	43424530	43391052	FAM183A	43610824	43622067
629853	7900633	25	1	43457211	43457187	25	1	U6	snRNA	43457109	43457215	SLC2A1	43424530	43391052	FAM183A	43610824	43622067
1054330	7900633	25	1	43457201	43457177	25	1	U6	snRNA	43457109	43457215	SLC2A1	43424530	43391052	FAM183A	43610824	43622067
357982	7900633	25	1	43457208	43457184	25	1	U6	snRNA	43457109	43457215	SLC2A1	43424530	43391052	FAM183A	43610824	43622067
357983	7900633	25	1	43457209	43457185	25	1	U6	snRNA	43457109	43457215	SLC2A1	43424530	43391052	FAM183A	43610824	43622067
18649	7899348	25	1	28020310	28020286	25	1	U6	snRNA	28020242	28020343	IFI6	27998729	27992572	FAM76A	28052490	28089633
18499	7899348	25	1	28020309	28020285	25	1	U6	snRNA	28020242	28020343	IFI6	27998729	27992572	FAM76A	28052490	28089633
208214	7899348	25	1	28020284	28020260	25	1	U6	snRNA	28020242	28020343	IFI6	27998729	27992572	FAM76A	28052490	28089633
936216	7899348	25	1	28020315	28020291	25	1	U6	snRNA	28020242	28020343	IFI6	27998729	27992572	FAM76A	28052490	28089633
1032747	7899348	25	1	28020279	28020255	25	1	U6	snRNA	28020242	28020343	IFI6	27998729	27992572	FAM76A	28052490	28089633
207925	7899348	25	1	28020283	28020259	25	1	U6	snRNA	28020242	28020343	IFI6	27998729	27992572	FAM76A	28052490	28089633
382369	7899348	25	1	28020318	28020294	25	1	U6	snRNA	28020242	28020343	IFI6	27998729	27992572	FAM76A	28052490	28089633
1035914	7899348	25	1	28020343	28020319	25	1	U6	snRNA	28020242	28020343	IFI6	27998729	27992572	FAM76A	28052490	28089633
382370	7899348	25	1	28020319	28020295	25	1	U6	snRNA	28020242	28020343	IFI6	27998729	27992572	FAM76A	28052490	28089633
208321	7899348	25	1	28020316	28020292	25	1	U6	snRNA	28020242	28020343	IFI6	27998729	27992572	FAM76A	28052490	28089633
991799	7899348	25	1	28020312	28020288	25	1	U6	snRNA	28020242	28020343	IFI6	27998729	27992572	FAM76A	28052490	28089633
208322	7899348	25	1	28020317	28020293	25	1	U6	snRNA	28020242	28020343	IFI6	27998729	27992572	FAM76A	28052490	28089633
226427	7899348	25					2	U6	snRNA
925049	7899348	25	1	28020281	28020257	25	1	U6	snRNA	28020242	28020343	IFI6	27998729	27992572	FAM76A	28052490	28089633
107051	7899348	25	1	28020308	28020284	25	1	U6	snRNA	28020242	28020343	IFI6	27998729	27992572	FAM76A	28052490	28089633
764572	7899348	25	1	28020342	28020318	25	1	U6	snRNA	28020242	28020343	IFI6	27998729	27992572	FAM76A	28052490	28089633
993473	7899348	25	1	28020313	28020289	25	1	U6	snRNA	28020242	28020343	IFI6	27998729	27992572	FAM76A	28052490	28089633
993474	7899348	25	1	28020314	28020290	25	1	U6	snRNA	28020242	28020343	IFI6	27998729	27992572	FAM76A	28052490	28089633
559003	7899348	25	1	28020320	28020296	25	1	U6	snRNA	28020242	28020343	IFI6	27998729	27992572	FAM76A	28052490	28089633
565535	7899348	25	1	28020340	28020316	25	1	U6	snRNA	28020242	28020343	IFI6	27998729	27992572	FAM76A	28052490	28089633
42384	7899348	25	1	28020311	28020287	25	1	U6	snRNA	28020242	28020343	IFI6	27998729	27992572	FAM76A	28052490	28089633
764020	7899348	25	1	28020341	28020317	25	1	U6	snRNA	28020242	28020343	IFI6	27998729	27992572	FAM76A	28052490	28089633
207852	7899348	25	1	28020282	28020258	25	1	U6	snRNA	28020242	28020343	IFI6	27998729	27992572	FAM76A	28052490	28089633
1032610	7899348	25	1	28020280	28020256	25	1	U6	snRNA	28020242	28020343	IFI6	27998729	27992572	FAM76A	28052490	28089633
690889	7901036	25	1	45238374	45238350	25	1	U3	snRNA	45238315	45238395	KIF2C	45205490	45233439	RPS8	45240923	45244451
1008448	7901036	25	1	45238379	45238355	25	1	U3	snRNA	45238315	45238395	KIF2C	45205490	45233439	RPS8	45240923	45244451
771897	7901036	25	1	45238387	45238363	25	1	U3	snRNA	45238315	45238395	KIF2C	45205490	45233439	RPS8	45240923	45244451
683434	7901036	25	1	45238373	45238349	25	1	U3	snRNA	45238315	45238395	KIF2C	45205490	45233439	RPS8	45240923	45244451
1118898	7901036	25	1	45238386	45238362	25	1	U3	snRNA	45238315	45238395	KIF2C	45205490	45233439	RPS8	45240923	45244451
380398	7901036	25					2	U3	snRNA
452458	7901036	25					2	U3	snRNA
1005917	7901036	25	1	45238377	45238353	25	1	U3	snRNA	45238315	45238395	KIF2C	45205490	45233439	RPS8	45240923	45244451
739116	7901036	25					2	U3	snRNA
500141	7901036	25	1	45238372	45238348	25	1	U3	snRNA	45238315	45238395	KIF2C	45205490	45233439	RPS8	45240923	45244451
451287	7901036	25					2	U3	snRNA
401373	7901036	25	1	45238380	45238356	25	1	U3	snRNA	45238315	45238395	KIF2C	45205490	45233439	RPS8	45240923	45244451
564238	7901036	25					2	U3	snRNA
771896	7901036	25	1	45238388	45238364	25	1	U3	snRNA	45238315	45238395	KIF2C	45205490	45233439	RPS8	45240923	45244451
1105772	7901036	25	1	45238385	45238361	25	1	U3	snRNA	45238315	45238395	KIF2C	45205490	45233439	RPS8	45240923	45244451
409234	7900144	25	1	37669293	37669269	25	1	U6	snRNA	37669211	37669315	GRIK3	37499730	37261128	ZC3H12A	37940153	37949980
614768	7900144	25	1	37669267	37669243	25	1	U6	snRNA	37669211	37669315	GRIK3	37499730	37261128	ZC3H12A	37940153	37949980
578287	7900144	25	1	37669264	37669240	25	1	U6	snRNA	37669211	37669315	GRIK3	37499730	37261128	ZC3H12A	37940153	37949980
336618	7900144	25	1	37669301	37669277	25	1	U6	snRNA	37669211	37669315	GRIK3	37499730	37261128	ZC3H12A	37940153	37949980
368474	7900144	25	1	37669292	37669268	25	1	U6	snRNA	37669211	37669315	GRIK3	37499730	37261128	ZC3H12A	37940153	37949980
488979	7900144	25	1	37669300	37669276	25	1	U6	snRNA	37669211	37669315	GRIK3	37499730	37261128	ZC3H12A	37940153	37949980
487803	7900144	25	1	37669298	37669274	25	1	U6	snRNA	37669211	37669315	GRIK3	37499730	37261128	ZC3H12A	37940153	37949980
615280	7900144	25	1	37669268	37669244	25	1	U6	snRNA	37669211	37669315	GRIK3	37499730	37261128	ZC3H12A	37940153	37949980
339257	7900144	25	1	37669305	37669281	25	1	U6	snRNA	37669211	37669315	GRIK3	37499730	37261128	ZC3H12A	37940153	37949980
323757	7900144	25	1	37669302	37669278	25	1	U6	snRNA	37669211	37669315	GRIK3	37499730	37261128	ZC3H12A	37940153	37949980
918255	7900144	25	1	37669286	37669262	25	1	U6	snRNA	37669211	37669315	GRIK3	37499730	37261128	ZC3H12A	37940153	37949980
23581	7900144	25	1	37669294	37669270	25	1	U6	snRNA	37669211	37669315	GRIK3	37499730	37261128	ZC3H12A	37940153	37949980
138597	7900144	25	1	37669262	37669238	25	1	U6	snRNA	37669211	37669315	GRIK3	37499730	37261128	ZC3H12A	37940153	37949980
1058986	7900144	25	1	37669291	37669267	25	1	U6	snRNA	37669211	37669315	GRIK3	37499730	37261128	ZC3H12A	37940153	37949980
614486	7900144	25	1	37669265	37669241	25	1	U6	snRNA	37669211	37669315	GRIK3	37499730	37261128	ZC3H12A	37940153	37949980
78417	7900144	25	1	37669296	37669272	25	1	U6	snRNA	37669211	37669315	GRIK3	37499730	37261128	ZC3H12A	37940153	37949980
389984	7900144	25	1	37669269	37669245	25	1	U6	snRNA	37669211	37669315	GRIK3	37499730	37261128	ZC3H12A	37940153	37949980
205493	7900144	25	1	37669290	37669266	25	1	U6	snRNA	37669211	37669315	GRIK3	37499730	37261128	ZC3H12A	37940153	37949980
561183	7900144	25	1	37669288	37669264	25	1	U6	snRNA	37669211	37669315	GRIK3	37499730	37261128	ZC3H12A	37940153	37949980
489359	7900144	25	1	37669297	37669273	25	1	U6	snRNA	37669211	37669315	GRIK3	37499730	37261128	ZC3H12A	37940153	37949980
578440	7900144	25	1	37669263	37669239	25	1	U6	snRNA	37669211	37669315	GRIK3	37499730	37261128	ZC3H12A	37940153	37949980
23901	7900144	25	1	37669295	37669271	25	1	U6	snRNA	37669211	37669315	GRIK3	37499730	37261128	ZC3H12A	37940153	37949980
1032433	7900144	25	1	37669306	37669282	25	1	U6	snRNA	37669211	37669315	GRIK3	37499730	37261128	ZC3H12A	37940153	37949980
488605	7900144	25	1	37669299	37669275	25	1	U6	snRNA	37669211	37669315	GRIK3	37499730	37261128	ZC3H12A	37940153	37949980
483367	7900212	25					2	U6	snRNA
1037571	7900212	25	1	38862434	38862410	25	1	U6	snRNA	38862331	38862436	POU3F1	38512450	38509523	RRAGC	39325495	39303870
552317	7900212	25	1	38862410	38862386	25	1	U6	snRNA	38862331	38862436	POU3F1	38512450	38509523	RRAGC	39325495	39303870
695964	7900212	25	1	38862435	38862411	25	1	U6	snRNA	38862331	38862436	POU3F1	38512450	38509523	RRAGC	39325495	39303870
379791	7900212	25					2	U6	snRNA
539954	7900212	25					2	U6	snRNA
186585	7900212	25	1	38862387	38862363	25	1	U6	snRNA	38862331	38862436	POU3F1	38512450	38509523	RRAGC	39325495	39303870
152747	7900212	25					2	U6	snRNA
187054	7900212	25					2	U6	snRNA
187053	7900212	25	1	38862385	38862361	25	1	U6	snRNA	38862331	38862436	POU3F1	38512450	38509523	RRAGC	39325495	39303870
644151	7900212	25					2	U6	snRNA
185492	7900212	25	1	38862386	38862362	25	1	U6	snRNA	38862331	38862436	POU3F1	38512450	38509523	RRAGC	39325495	39303870
588259	7900212	25	1	38862390	38862366	25	1	U6	snRNA	38862331	38862436	POU3F1	38512450	38509523	RRAGC	39325495	39303870
146213	7900212	25					2	U6	snRNA
535199	7900212	25					2	U6	snRNA
323471	7901036	25					2	U3	snRNA
882142	7901036	25					2	U3	snRNA
964656	7901036	25					2	U3	snRNA
186474	7901036	25					2	U3	snRNA
186473	7901036	25					2	U3	snRNA
834829	7900977	25	1	44856493	44856469	25	1	U6	snRNA	44856396	44856493	ERI3	44820932	44686742	RNF220	44870866	45117396
971286	7901036	25					2	U3	snRNA
570976	7901036	25					2	U3	snRNA
380757	7901036	25					2	U3	snRNA
5531	7901036	25					2	U3	snRNA
1079990	7899909	25	1	34578593	34578569	25	1	5S	rRNA	34578551	34578639	HMGB4	34326076	34330392	C1orf94	34632484	34684732
932508	7899909	25	1	34578597	34578573	25	1	5S	rRNA	34578551	34578639	HMGB4	34326076	34330392	C1orf94	34632484	34684732
127595	7899909	25					2	5S	rRNA
844296	7899909	25	1	34578636	34578612	25	1	5S	rRNA	34578551	34578639	HMGB4	34326076	34330392	C1orf94	34632484	34684732
346931	7900977	25	1	44856467	44856443	25	1	U6	snRNA	44856396	44856493	ERI3	44820932	44686742	RNF220	44870866	45117396
402759	7900977	25	1	44856489	44856465	25	1	U6	snRNA	44856396	44856493	ERI3	44820932	44686742	RNF220	44870866	45117396
499132	7900977	25	1	44856478	44856454	25	1	U6	snRNA	44856396	44856493	ERI3	44820932	44686742	RNF220	44870866	45117396
622735	7900977	25	1	44856491	44856467	25	1	U6	snRNA	44856396	44856493	ERI3	44820932	44686742	RNF220	44870866	45117396
622812	7900977	25	1	44856490	44856466	25	1	U6	snRNA	44856396	44856493	ERI3	44820932	44686742	RNF220	44870866	45117396
338527	7900977	25	1	44856479	44856455	25	1	U6	snRNA	44856396	44856493	ERI3	44820932	44686742	RNF220	44870866	45117396
551230	7900977	25	1	44856464	44856440	25	1	U6	snRNA	44856396	44856493	ERI3	44820932	44686742	RNF220	44870866	45117396
707821	7900977	25	1	44856483	44856459	25	1	U6	snRNA	44856396	44856493	ERI3	44820932	44686742	RNF220	44870866	45117396
487471	7900977	25	1	44856474	44856450	25	1	U6	snRNA	44856396	44856493	ERI3	44820932	44686742	RNF220	44870866	45117396
499973	7900977	25	1	44856465	44856441	25	1	U6	snRNA	44856396	44856493	ERI3	44820932	44686742	RNF220	44870866	45117396
1082843	7900977	25	1	44856482	44856458	25	1	U6	snRNA	44856396	44856493	ERI3	44820932	44686742	RNF220	44870866	45117396
499940	7900977	25	1	44856466	44856442	25	1	U6	snRNA	44856396	44856493	ERI3	44820932	44686742	RNF220	44870866	45117396
395702	7900977	25	1	44856487	44856463	25	1	U6	snRNA	44856396	44856493	ERI3	44820932	44686742	RNF220	44870866	45117396
118242	7900977	25	1	44856492	44856468	25	1	U6	snRNA	44856396	44856493	ERI3	44820932	44686742	RNF220	44870866	45117396
933097	7900977	25	1	44856485	44856461	25	1	U6	snRNA	44856396	44856493	ERI3	44820932	44686742	RNF220	44870866	45117396
399984	7900977	25	1	44856488	44856464	25	1	U6	snRNA	44856396	44856493	ERI3	44820932	44686742	RNF220	44870866	45117396
708035	7900977	25	1	44856484	44856460	25	1	U6	snRNA	44856396	44856493	ERI3	44820932	44686742	RNF220	44870866	45117396
542746	7900977	25	1	44856476	44856452	25	1	U6	snRNA	44856396	44856493	ERI3	44820932	44686742	RNF220	44870866	45117396
966182	7900977	25	1	44856486	44856462	25	1	U6	snRNA	44856396	44856493	ERI3	44820932	44686742	RNF220	44870866	45117396
495638	7900977	25	1	44856477	44856453	25	1	U6	snRNA	44856396	44856493	ERI3	44820932	44686742	RNF220	44870866	45117396
1115929	7900977	25	1	44856473	44856449	25	1	U6	snRNA	44856396	44856493	ERI3	44820932	44686742	RNF220	44870866	45117396
1020758	7900977	25	1	44856463	44856439	25	1	U6	snRNA	44856396	44856493	ERI3	44820932	44686742	RNF220	44870866	45117396
542285	7900977	25	1	44856475	44856451	25	1	U6	snRNA	44856396	44856493	ERI3	44820932	44686742	RNF220	44870866	45117396
713423	7899955	25	1	35661602	35661578	25	1	HY3	scRNA	35661570	35661672	SFPQ	35658749	35641979	ZMYM4	35734568	35887659
222178	7899955	25	1	35661594	35661570	25	1	HY3	scRNA	35661570	35661672	SFPQ	35658749	35641979	ZMYM4	35734568	35887659
776945	8045088	25					2	HY3	scRNA
704476	7901712	25	1	55864272	55864248	25	1	U6	snRNA	55864187	55864285	USP24	55680786	55532032	PPAP2B	57110974	56960419
837190	7901712	25	1	55864260	55864236	25	1	U6	snRNA	55864187	55864285	USP24	55680786	55532032	PPAP2B	57110974	56960419
806720	7901712	25	1	55864276	55864252	25	1	U6	snRNA	55864187	55864285	USP24	55680786	55532032	PPAP2B	57110974	56960419
280601	7901710	25	1	55839139	55839115	25	1	tRNA-Ser-TCA(m)	tRNA	55839111	55839178	USP24	55680786	55532032	PPAP2B	57110974	56960419
1121682	7901712	25	1	55864277	55864253	25	1	U6	snRNA	55864187	55864285	USP24	55680786	55532032	PPAP2B	57110974	56960419
721806	7901714	25	1	56197569	56197545	25	1	HERVL-int	LTR/ERVL	56196805	56200159	USP24	55680786	55532032	PPAP2B	57110974	56960419
226842	7901714	25					2	HERVL-int	LTR/ERVL
408391	7901714	25	1	56080648	56080624	25	1	Arthur1	DNA/hAT-Tip100	56080480	56080656	USP24	55680786	55532032	PPAP2B	57110974	56960419
412705	7901714	25	1	56196914	56196890	25	1	HERVL-int	LTR/ERVL	56196805	56200159	USP24	55680786	55532032	PPAP2B	57110974	56960419
772338	7901714	25	1	56196919	56196895	25	1	HERVL-int	LTR/ERVL	56196805	56200159	USP24	55680786	55532032	PPAP2B	57110974	56960419
37632	7901712	25	1	55864257	55864233	25	1	U6	snRNA	55864187	55864285	USP24	55680786	55532032	PPAP2B	57110974	56960419
1084598	7901712	25	1	55864270	55864246	25	1	U6	snRNA	55864187	55864285	USP24	55680786	55532032	PPAP2B	57110974	56960419
520883	7901712	25	1	55864265	55864241	25	1	U6	snRNA	55864187	55864285	USP24	55680786	55532032	PPAP2B	57110974	56960419
520884	7901712	25	1	55864266	55864242	25	1	U6	snRNA	55864187	55864285	USP24	55680786	55532032	PPAP2B	57110974	56960419
1084599	7901712	25	1	55864271	55864247	25	1	U6	snRNA	55864187	55864285	USP24	55680786	55532032	PPAP2B	57110974	56960419
240557	7901714	25	1	56080641	56080617	25	1	Arthur1	DNA/hAT-Tip100	56080480	56080656	USP24	55680786	55532032	PPAP2B	57110974	56960419
551718	7901714	25	1	56198556	56198532	25	1	HERVL-int	LTR/ERVL	56196805	56200159	USP24	55680786	55532032	PPAP2B	57110974	56960419
740584	7901710	25	1	55839143	55839119	25	1	tRNA-Ser-TCA(m)	tRNA	55839111	55839178	USP24	55680786	55532032	PPAP2B	57110974	56960419
712317	7901710	25	1	55839137	55839113	25	1	tRNA-Ser-TCA(m)	tRNA	55839111	55839178	USP24	55680786	55532032	PPAP2B	57110974	56960419
806719	7901712	25	1	55864275	55864251	25	1	U6	snRNA	55864187	55864285	USP24	55680786	55532032	PPAP2B	57110974	56960419
56040	7901714	25	1	56196907	56196883	25	1	HERVL-int	LTR/ERVL	56196805	56200159	USP24	55680786	55532032	PPAP2B	57110974	56960419
934433	7901712	25	1	55864261	55864237	25	1	U6	snRNA	55864187	55864285	USP24	55680786	55532032	PPAP2B	57110974	56960419
1123526	7901712	25	1	55864253	55864229	25	1	U6	snRNA	55864187	55864285	USP24	55680786	55532032	PPAP2B	57110974	56960419
183568	7901714	25	1	56197550	56197526	25	1	HERVL-int	LTR/ERVL	56196805	56200159	USP24	55680786	55532032	PPAP2B	57110974	56960419
337835	7901712	25	1	55864267	55864243	25	1	U6	snRNA	55864187	55864285	USP24	55680786	55532032	PPAP2B	57110974	56960419
982131	7901712	25	1	55864262	55864238	25	1	U6	snRNA	55864187	55864285	USP24	55680786	55532032	PPAP2B	57110974	56960419
359670	7901714	25	1	56080655	56080631	25	1	Arthur1	DNA/hAT-Tip100	56080480	56080656	USP24	55680786	55532032	PPAP2B	57110974	56960419
829753	7901712	25	1	55864259	55864235	25	1	U6	snRNA	55864187	55864285	USP24	55680786	55532032	PPAP2B	57110974	56960419
724152	7901712	25	1	55864273	55864249	25	1	U6	snRNA	55864187	55864285	USP24	55680786	55532032	PPAP2B	57110974	56960419
236930	7901712	25	1	55864254	55864230	25	1	U6	snRNA	55864187	55864285	USP24	55680786	55532032	PPAP2B	57110974	56960419
519500	7901712	25	1	55864264	55864240	25	1	U6	snRNA	55864187	55864285	USP24	55680786	55532032	PPAP2B	57110974	56960419
449993	7901712	25	1	55864269	55864245	25	1	U6	snRNA	55864187	55864285	USP24	55680786	55532032	PPAP2B	57110974	56960419
44422	7901714	25					2	HERVL-int	LTR/ERVL
228226	7901714	25	1	56080639	56080615	25	1	Arthur1	DNA/hAT-Tip100	56080480	56080656	USP24	55680786	55532032	PPAP2B	57110974	56960419
653188	7901714	25	1	56080638	56080614	25	1	Arthur1	DNA/hAT-Tip100	56080480	56080656	USP24	55680786	55532032	PPAP2B	57110974	56960419
829033	7901712	25	1	55864258	55864234	25	1	U6	snRNA	55864187	55864285	USP24	55680786	55532032	PPAP2B	57110974	56960419
1015707	7901714	25					2	HERVL-int	LTR/ERVL
800882	7901712	25	1	55864274	55864250	25	1	U6	snRNA	55864187	55864285	USP24	55680786	55532032	PPAP2B	57110974	56960419
340022	7901712	25	1	55864268	55864244	25	1	U6	snRNA	55864187	55864285	USP24	55680786	55532032	PPAP2B	57110974	56960419
703317	7902439	25	1	77218893	77218869	25	1	U6	snRNA	77218821	77218919	ST6GALNAC3	76540404	77100286	ST6GALNAC5	77333126	77531396
702865	7902439	25	1	77218892	77218868	25	1	U6	snRNA	77218821	77218919	ST6GALNAC3	76540404	77100286	ST6GALNAC5	77333126	77531396
210820	7902439	25	1	77218863	77218839	25	1	U6	snRNA	77218821	77218919	ST6GALNAC3	76540404	77100286	ST6GALNAC5	77333126	77531396
989205	7902439	25	1	77218862	77218838	25	1	U6	snRNA	77218821	77218919	ST6GALNAC3	76540404	77100286	ST6GALNAC5	77333126	77531396
117399	7902439	25	1	77218889	77218865	25	1	U6	snRNA	77218821	77218919	ST6GALNAC3	76540404	77100286	ST6GALNAC5	77333126	77531396
1110844	7902439	25	1	77218867	77218843	25	1	U6	snRNA	77218821	77218919	ST6GALNAC3	76540404	77100286	ST6GALNAC5	77333126	77531396
699785	7902439	25	1	77218891	77218867	25	1	U6	snRNA	77218821	77218919	ST6GALNAC3	76540404	77100286	ST6GALNAC5	77333126	77531396
802657	7902439	25					2	U6	snRNA
217006	7902439	25	1	77218902	77218878	25	1	U6	snRNA	77218821	77218919	ST6GALNAC3	76540404	77100286	ST6GALNAC5	77333126	77531396
217007	7902439	25	1	77218903	77218879	25	1	U6	snRNA	77218821	77218919	ST6GALNAC3	76540404	77100286	ST6GALNAC5	77333126	77531396
395780	7902439	25	1	77218865	77218841	25	1	U6	snRNA	77218821	77218919	ST6GALNAC3	76540404	77100286	ST6GALNAC5	77333126	77531396
210821	7902439	25	1	77218864	77218840	25	1	U6	snRNA	77218821	77218919	ST6GALNAC3	76540404	77100286	ST6GALNAC5	77333126	77531396
1112960	7902439	25	1	77218866	77218842	25	1	U6	snRNA	77218821	77218919	ST6GALNAC3	76540404	77100286	ST6GALNAC5	77333126	77531396
1052345	7902439	25	1	77218869	77218845	25	1	U6	snRNA	77218821	77218919	ST6GALNAC3	76540404	77100286	ST6GALNAC5	77333126	77531396
974360	7902439	25	1	77218894	77218870	25	1	U6	snRNA	77218821	77218919	ST6GALNAC3	76540404	77100286	ST6GALNAC5	77333126	77531396
266958	7902439	25	1	77218900	77218876	25	1	U6	snRNA	77218821	77218919	ST6GALNAC3	76540404	77100286	ST6GALNAC5	77333126	77531396
834758	7902439	25	1	77218890	77218866	25	1	U6	snRNA	77218821	77218919	ST6GALNAC3	76540404	77100286	ST6GALNAC5	77333126	77531396
551587	7902439	25	1	77218897	77218873	25	1	U6	snRNA	77218821	77218919	ST6GALNAC3	76540404	77100286	ST6GALNAC5	77333126	77531396
266314	7902439	25	1	77218899	77218875	25	1	U6	snRNA	77218821	77218919	ST6GALNAC3	76540404	77100286	ST6GALNAC5	77333126	77531396
551588	7902439	25	1	77218898	77218874	25	1	U6	snRNA	77218821	77218919	ST6GALNAC3	76540404	77100286	ST6GALNAC5	77333126	77531396
1051722	7902439	25	1	77218868	77218844	25	1	U6	snRNA	77218821	77218919	ST6GALNAC3	76540404	77100286	ST6GALNAC5	77333126	77531396
551322	7902439	25	1	77218896	77218872	25	1	U6	snRNA	77218821	77218919	ST6GALNAC3	76540404	77100286	ST6GALNAC5	77333126	77531396
946801	7902439	25	1	77218901	77218877	25	1	U6	snRNA	77218821	77218919	ST6GALNAC3	76540404	77100286	ST6GALNAC5	77333126	77531396
551219	7902439	25	1	77218895	77218871	25	1	U6	snRNA	77218821	77218919	ST6GALNAC3	76540404	77100286	ST6GALNAC5	77333126	77531396
448561	7901744	25	1	59187994	59187970	25	1	HY4	scRNA	59187955	59188041	MYSM1	59165764	59120411	JUN	59249785	59246465
1083934	7901744	25	1	59188028	59188004	25	1	HY4	scRNA	59187955	59188041	MYSM1	59165764	59120411	JUN	59249785	59246465
919394	7901714	25	1	56200466	56200442	25	1	MLT2A1	LTR/ERVL	56200162	56200602	USP24	55680786	55532032	PPAP2B	57110974	56960419
660112	7901744	25	1	59187980	59187956	25	1	HY4	scRNA	59187955	59188041	MYSM1	59165764	59120411	JUN	59249785	59246465
739005	7901744	25	1	59187985	59187961	25	1	HY4	scRNA	59187955	59188041	MYSM1	59165764	59120411	JUN	59249785	59246465
388913	7901744	25	1	59187982	59187958	25	1	HY4	scRNA	59187955	59188041	MYSM1	59165764	59120411	JUN	59249785	59246465
113506	7901744	25	1	59188021	59187997	25	1	HY4	scRNA	59187955	59188041	MYSM1	59165764	59120411	JUN	59249785	59246465
13497	7901744	25	1	59188022	59187998	25	1	HY4	scRNA	59187955	59188041	MYSM1	59165764	59120411	JUN	59249785	59246465
113507	7901744	25	1	59188020	59187996	25	1	HY4	scRNA	59187955	59188041	MYSM1	59165764	59120411	JUN	59249785	59246465
860143	7901744	25	1	59187991	59187967	25	1	HY4	scRNA	59187955	59188041	MYSM1	59165764	59120411	JUN	59249785	59246465
528036	7901744	25	1	59188031	59188007	25	1	HY4	scRNA	59187955	59188041	MYSM1	59165764	59120411	JUN	59249785	59246465
705941	7901744	25	1	59188041	59188017	25	1	HY4	scRNA	59187955	59188041	MYSM1	59165764	59120411	JUN	59249785	59246465
1029090	7901744	25	1	59188039	59188015	25	1	HY4	scRNA	59187955	59188041	MYSM1	59165764	59120411	JUN	59249785	59246465
849638	7901714	25	1	56199496	56199472	25	1	HERVL-int	LTR/ERVL	56196805	56200159	USP24	55680786	55532032	PPAP2B	57110974	56960419
320136	7901746	25	1	59213689	59213665	25	1	5S	rRNA	59213663	59213771	MYSM1	59165764	59120411	JUN	59249785	59246465
173379	7901746	25	1	59213694	59213670	25	1	5S	rRNA	59213663	59213771	MYSM1	59165764	59120411	JUN	59249785	59246465
1015748	7901744	25	1	59188032	59188008	25	1	HY4	scRNA	59187955	59188041	MYSM1	59165764	59120411	JUN	59249785	59246465
1015749	7901744	25	1	59188033	59188009	25	1	HY4	scRNA	59187955	59188041	MYSM1	59165764	59120411	JUN	59249785	59246465
18279	7901744	25	1	59188024	59188000	25	1	HY4	scRNA	59187955	59188041	MYSM1	59165764	59120411	JUN	59249785	59246465
14680	7901744	25	1	59188023	59187999	25	1	HY4	scRNA	59187955	59188041	MYSM1	59165764	59120411	JUN	59249785	59246465
841579	7901744	25	1	59187984	59187960	25	1	HY4	scRNA	59187955	59188041	MYSM1	59165764	59120411	JUN	59249785	59246465
378363	7901714	25	1	56198785	56198761	25	1	HERVL-int	LTR/ERVL	56196805	56200159	USP24	55680786	55532032	PPAP2B	57110974	56960419
16924	7901744	25	1	59188026	59188002	25	1	HY4	scRNA	59187955	59188041	MYSM1	59165764	59120411	JUN	59249785	59246465
589577	7901744	25	1	59187981	59187957	25	1	HY4	scRNA	59187955	59188041	MYSM1	59165764	59120411	JUN	59249785	59246465
13806	7901744	25	1	59188025	59188001	25	1	HY4	scRNA	59187955	59188041	MYSM1	59165764	59120411	JUN	59249785	59246465
630025	7901744	25	1	59187979	59187955	25	1	HY4	scRNA	59187955	59188041	MYSM1	59165764	59120411	JUN	59249785	59246465
95251	7901744	25	1	59188029	59188005	25	1	HY4	scRNA	59187955	59188041	MYSM1	59165764	59120411	JUN	59249785	59246465
421292	7901744	25	1	59187993	59187969	25	1	HY4	scRNA	59187955	59188041	MYSM1	59165764	59120411	JUN	59249785	59246465
421527	7901744	25	1	59187983	59187959	25	1	HY4	scRNA	59187955	59188041	MYSM1	59165764	59120411	JUN	59249785	59246465
209728	7901714	25	1	56198600	56198576	25	1	HERVL-int	LTR/ERVL	56196805	56200159	USP24	55680786	55532032	PPAP2B	57110974	56960419
858840	7901744	25	1	59187989	59187965	25	1	HY4	scRNA	59187955	59188041	MYSM1	59165764	59120411	JUN	59249785	59246465
75495	7901477	25	1	53180158	53180134	25	1	7SLRNA	srpRNA	53180071	53180363	SELRC1	53164038	53152508	ZYG11B	53192126	53293014
374097	7901477	25	1	53180154	53180130	25	1	7SLRNA	srpRNA	53180071	53180363	SELRC1	53164038	53152508	ZYG11B	53192126	53293014
551382	7901477	25	1	53180149	53180125	25	1	7SLRNA	srpRNA	53180071	53180363	SELRC1	53164038	53152508	ZYG11B	53192126	53293014
541922	7901477	25	1	53180150	53180126	25	1	7SLRNA	srpRNA	53180071	53180363	SELRC1	53164038	53152508	ZYG11B	53192126	53293014
172908	7901477	25	1	53180301	53180277	25	1	7SLRNA	srpRNA	53180071	53180363	SELRC1	53164038	53152508	ZYG11B	53192126	53293014
172907	7901477	25	1	53180302	53180278	25	1	7SLRNA	srpRNA	53180071	53180363	SELRC1	53164038	53152508	ZYG11B	53192126	53293014
962497	7901477	25	1	53180315	53180291	25	1	7SLRNA	srpRNA	53180071	53180363	SELRC1	53164038	53152508	ZYG11B	53192126	53293014
643238	7901477	25	1	53180152	53180128	25	1	7SLRNA	srpRNA	53180071	53180363	SELRC1	53164038	53152508	ZYG11B	53192126	53293014
483913	7901477	25	1	53180311	53180287	25	1	7SLRNA	srpRNA	53180071	53180363	SELRC1	53164038	53152508	ZYG11B	53192126	53293014
127652	7901477	25	1	53180267	53180243	25	1	7SLRNA	srpRNA	53180071	53180363	SELRC1	53164038	53152508	ZYG11B	53192126	53293014
579196	7901477	25	1	53180283	53180259	25	1	7SLRNA	srpRNA	53180071	53180363	SELRC1	53164038	53152508	ZYG11B	53192126	53293014
575329	7901477	25	1	53180170	53180146	25	1	7SLRNA	srpRNA	53180071	53180363	SELRC1	53164038	53152508	ZYG11B	53192126	53293014
349917	7901477	25	1	53180276	53180252	25	1	7SLRNA	srpRNA	53180071	53180363	SELRC1	53164038	53152508	ZYG11B	53192126	53293014
986418	7901477	25	1	53180161	53180137	25	1	7SLRNA	srpRNA	53180071	53180363	SELRC1	53164038	53152508	ZYG11B	53192126	53293014
211301	7901477	25	1	53180308	53180284	25	1	7SLRNA	srpRNA	53180071	53180363	SELRC1	53164038	53152508	ZYG11B	53192126	53293014
986692	7901477	25	1	53180300	53180276	25	1	7SLRNA	srpRNA	53180071	53180363	SELRC1	53164038	53152508	ZYG11B	53192126	53293014
553099	7901477	25	1	53180151	53180127	25	1	7SLRNA	srpRNA	53180071	53180363	SELRC1	53164038	53152508	ZYG11B	53192126	53293014
963819	7901477	25	1	53180317	53180293	25	1	7SLRNA	srpRNA	53180071	53180363	SELRC1	53164038	53152508	ZYG11B	53192126	53293014
109307	7901477	25	1	53180287	53180263	25	1	7SLRNA	srpRNA	53180071	53180363	SELRC1	53164038	53152508	ZYG11B	53192126	53293014
1009855	7901477	25					2	7SLRNA	srpRNA
422788	7901477	25	1	53180265	53180241	25	1	7SLRNA	srpRNA	53180071	53180363	SELRC1	53164038	53152508	ZYG11B	53192126	53293014
5723	7901477	25	1	53180266	53180242	25	1	7SLRNA	srpRNA	53180071	53180363	SELRC1	53164038	53152508	ZYG11B	53192126	53293014
491251	7901477	25	1	53180288	53180264	25	1	7SLRNA	srpRNA	53180071	53180363	SELRC1	53164038	53152508	ZYG11B	53192126	53293014
229808	7901477	25	1	53180164	53180140	25	1	7SLRNA	srpRNA	53180071	53180363	SELRC1	53164038	53152508	ZYG11B	53192126	53293014
174037	7901477	25	1	53180163	53180139	25	1	7SLRNA	srpRNA	53180071	53180363	SELRC1	53164038	53152508	ZYG11B	53192126	53293014
953741	7902225	25	1	68006911	68006887	25	1	U6	snRNA	68006810	68006916	SERBP1	67896098	67873493	GADD45A	68150744	68154021
39467	7902225	25					2	U6	snRNA
749012	7902225	25					2	U6	snRNA
616120	7902225	25	1	68006864	68006840	25	1	U6	snRNA	68006810	68006916	SERBP1	67896098	67873493	GADD45A	68150744	68154021
684553	7902225	25	1	68006915	68006891	25	1	U6	snRNA	68006810	68006916	SERBP1	67896098	67873493	GADD45A	68150744	68154021
953994	7902225	25					2	U6	snRNA
238289	7902225	25					2	U6	snRNA
238288	7902225	25					2	U6	snRNA
659554	7902225	25	1	68006862	68006838	25	1	U6	snRNA	68006810	68006916	SERBP1	67896098	67873493	GADD45A	68150744	68154021
659555	7902225	25	1	68006863	68006839	25	1	U6	snRNA	68006810	68006916	SERBP1	67896098	67873493	GADD45A	68150744	68154021
457813	7902225	25	1	68006861	68006837	25	1	U6	snRNA	68006810	68006916	SERBP1	67896098	67873493	GADD45A	68150744	68154021
1060854	7902225	25	1	68006860	68006836	25	1	U6	snRNA	68006810	68006916	SERBP1	67896098	67873493	GADD45A	68150744	68154021
684799	7902225	25					2	U6	snRNA
108246	7902225	25					2	U6	snRNA
616766	7902225	25	1	68006865	68006841	25	1	U6	snRNA	68006810	68006916	SERBP1	67896098	67873493	GADD45A	68150744	68154021
1124551	7902225	25					2	U6	snRNA
107670	7902225	25					2	U6	snRNA
2843	7901746	25	1	59213734	59213710	25	1	5S	rRNA	59213663	59213771	MYSM1	59165764	59120411	JUN	59249785	59246465
810452	7901746	25	1	59213703	59213679	25	1	5S	rRNA	59213663	59213771	MYSM1	59165764	59120411	JUN	59249785	59246465
723431	7902225	25	1	68006916	68006892	25	1	U6	snRNA	68006810	68006916	SERBP1	67896098	67873493	GADD45A	68150744	68154021
137593	7901746	25	1	59213746	59213722	25	1	5S	rRNA	59213663	59213771	MYSM1	59165764	59120411	JUN	59249785	59246465
381929	7901746	25	1	59213708	59213684	25	1	5S	rRNA	59213663	59213771	MYSM1	59165764	59120411	JUN	59249785	59246465
70502	7901746	25	1	59213704	59213680	25	1	5S	rRNA	59213663	59213771	MYSM1	59165764	59120411	JUN	59249785	59246465
189477	7901746	25	1	59213706	59213682	25	1	5S	rRNA	59213663	59213771	MYSM1	59165764	59120411	JUN	59249785	59246465
649521	7901746	25	1	59213731	59213707	25	1	5S	rRNA	59213663	59213771	MYSM1	59165764	59120411	JUN	59249785	59246465
33715	7901746	25	1	59213750	59213726	25	1	5S	rRNA	59213663	59213771	MYSM1	59165764	59120411	JUN	59249785	59246465
623943	7901746	25	1	59213710	59213686	25	1	5S	rRNA	59213663	59213771	MYSM1	59165764	59120411	JUN	59249785	59246465
33643	7901746	25	1	59213763	59213739	25	1	5S	rRNA	59213663	59213771	MYSM1	59165764	59120411	JUN	59249785	59246465
81627	7901746	25	1	59213728	59213704	25	1	5S	rRNA	59213663	59213771	MYSM1	59165764	59120411	JUN	59249785	59246465
306452	7901746	25	1	59213752	59213728	25	1	5S	rRNA	59213663	59213771	MYSM1	59165764	59120411	JUN	59249785	59246465
145340	7901746	25	1	59213767	59213743	25	1	5S	rRNA	59213663	59213771	MYSM1	59165764	59120411	JUN	59249785	59246465
882291	7901746	25	1	59213771	59213747	25	1	5S	rRNA	59213663	59213771	MYSM1	59165764	59120411	JUN	59249785	59246465
880449	7901746	25	1	59213711	59213687	25	1	5S	rRNA	59213663	59213771	MYSM1	59165764	59120411	JUN	59249785	59246465
219798	7901746	25	1	59213696	59213672	25	1	5S	rRNA	59213663	59213771	MYSM1	59165764	59120411	JUN	59249785	59246465
375280	7901746	25	1	59213741	59213717	25	1	5S	rRNA	59213663	59213771	MYSM1	59165764	59120411	JUN	59249785	59246465
183507	7901746	25	1	59213735	59213711	25	1	5S	rRNA	59213663	59213771	MYSM1	59165764	59120411	JUN	59249785	59246465
205187	7901746	25	1	59213739	59213715	25	1	5S	rRNA	59213663	59213771	MYSM1	59165764	59120411	JUN	59249785	59246465
171859	7901746	25	1	59213757	59213733	25	1	5S	rRNA	59213663	59213771	MYSM1	59165764	59120411	JUN	59249785	59246465
381930	7901746	25	1	59213709	59213685	25	1	5S	rRNA	59213663	59213771	MYSM1	59165764	59120411	JUN	59249785	59246465
5632	7901746	25	1	59213769	59213745	25	1	5S	rRNA	59213663	59213771	MYSM1	59165764	59120411	JUN	59249785	59246465
421814	7901416	25	1	52461640	52461616	25	1	7SLRNA	srpRNA	52461416	52461731	RAB3B	52456436	52373628	TXNDC12	52521843	52485803
789995	7901416	25	1	52461535	52461511	25	1	7SLRNA	srpRNA	52461416	52461731	RAB3B	52456436	52373628	TXNDC12	52521843	52485803
167130	7901416	25	1	52461577	52461553	25	1	7SLRNA	srpRNA	52461416	52461731	RAB3B	52456436	52373628	TXNDC12	52521843	52485803
1107455	7901416	25	1	52461513	52461489	25	1	7SLRNA	srpRNA	52461416	52461731	RAB3B	52456436	52373628	TXNDC12	52521843	52485803
195128	7901416	25	1	52461571	52461547	25	1	7SLRNA	srpRNA	52461416	52461731	RAB3B	52456436	52373628	TXNDC12	52521843	52485803
749286	7901416	25	1	52461519	52461495	25	1	7SLRNA	srpRNA	52461416	52461731	RAB3B	52456436	52373628	TXNDC12	52521843	52485803
749285	7901416	25	1	52461518	52461494	25	1	7SLRNA	srpRNA	52461416	52461731	RAB3B	52456436	52373628	TXNDC12	52521843	52485803
646545	7901416	25	1	52461529	52461505	25	1	7SLRNA	srpRNA	52461416	52461731	RAB3B	52456436	52373628	TXNDC12	52521843	52485803
449829	7901416	25	1	52461526	52461502	25	1	7SLRNA	srpRNA	52461416	52461731	RAB3B	52456436	52373628	TXNDC12	52521843	52485803
449828	7901416	25	1	52461527	52461503	25	1	7SLRNA	srpRNA	52461416	52461731	RAB3B	52456436	52373628	TXNDC12	52521843	52485803
539559	7901416	25	1	52461538	52461514	25	1	7SLRNA	srpRNA	52461416	52461731	RAB3B	52456436	52373628	TXNDC12	52521843	52485803
707362	7901416	25	1	52461487	52461463	25	1	7SLRNA	srpRNA	52461416	52461731	RAB3B	52456436	52373628	TXNDC12	52521843	52485803
389129	7901416	25	1	52461639	52461615	25	1	7SLRNA	srpRNA	52461416	52461731	RAB3B	52456436	52373628	TXNDC12	52521843	52485803
958493	7901416	25	1	52461516	52461492	25	1	7SLRNA	srpRNA	52461416	52461731	RAB3B	52456436	52373628	TXNDC12	52521843	52485803
956898	7901416	25	1	52461575	52461551	25	1	7SLRNA	srpRNA	52461416	52461731	RAB3B	52456436	52373628	TXNDC12	52521843	52485803
1107567	7901416	25	1	52461514	52461490	25	1	7SLRNA	srpRNA	52461416	52461731	RAB3B	52456436	52373628	TXNDC12	52521843	52485803
173157	7902036	25	1	65591846	65591822	25	1	7SLRNA	srpRNA	65591705	65591863	JAK1	65432187	65298912	AK4	65613232	65697828
677345	7902036	25	1	65591849	65591825	25	1	7SLRNA	srpRNA	65591705	65591863	JAK1	65432187	65298912	AK4	65613232	65697828
374249	7902036	25					2	7SLRNA	srpRNA
986169	7902036	25	1	65591844	65591820	25	1	7SLRNA	srpRNA	65591705	65591863	JAK1	65432187	65298912	AK4	65613232	65697828
621777	7902036	25	1	65591852	65591828	25	1	7SLRNA	srpRNA	65591705	65591863	JAK1	65432187	65298912	AK4	65613232	65697828
592089	7902036	25	1	65591753	65591729	25	1	7SLRNA	srpRNA	65591705	65591863	JAK1	65432187	65298912	AK4	65613232	65697828
423068	7902036	25	1	65591754	65591730	25	1	7SLRNA	srpRNA	65591705	65591863	JAK1	65432187	65298912	AK4	65613232	65697828
572926	7902036	25					2	7SLRNA	srpRNA
985448	7902036	25	1	65591845	65591821	25	1	7SLRNA	srpRNA	65591705	65591863	JAK1	65432187	65298912	AK4	65613232	65697828
537820	7902036	25	1	65591752	65591728	25	1	7SLRNA	srpRNA	65591705	65591863	JAK1	65432187	65298912	AK4	65613232	65697828
66184	7902036	25	1	65591843	65591819	25	1	7SLRNA	srpRNA	65591705	65591863	JAK1	65432187	65298912	AK4	65613232	65697828
153170	7902036	25	1	65591749	65591725	25	1	7SLRNA	srpRNA	65591705	65591863	JAK1	65432187	65298912	AK4	65613232	65697828
198110	7902036	25	1	65591742	65591718	25	1	7SLRNA	srpRNA	65591705	65591863	JAK1	65432187	65298912	AK4	65613232	65697828
740807	7902036	25	1	65591737	65591713	25	1	7SLRNA	srpRNA	65591705	65591863	JAK1	65432187	65298912	AK4	65613232	65697828
1004404	7902036	25	1	65591740	65591716	25	1	7SLRNA	srpRNA	65591705	65591863	JAK1	65432187	65298912	AK4	65613232	65697828
80455	7902036	25	1	65591732	65591708	25	1	7SLRNA	srpRNA	65591705	65591863	JAK1	65432187	65298912	AK4	65613232	65697828
146034	7902036	25	1	65591747	65591723	25	1	7SLRNA	srpRNA	65591705	65591863	JAK1	65432187	65298912	AK4	65613232	65697828
491851	7902036	25	1	65591733	65591709	25	1	7SLRNA	srpRNA	65591705	65591863	JAK1	65432187	65298912	AK4	65613232	65697828
576713	7902036	25	1	65591751	65591727	25	1	7SLRNA	srpRNA	65591705	65591863	JAK1	65432187	65298912	AK4	65613232	65697828
739582	7902036	25	1	65591736	65591712	25	1	7SLRNA	srpRNA	65591705	65591863	JAK1	65432187	65298912	AK4	65613232	65697828
7541	7902036	25	1	65591745	65591721	25	1	7SLRNA	srpRNA	65591705	65591863	JAK1	65432187	65298912	AK4	65613232	65697828
566029	7902036	25	1	65591735	65591711	25	1	7SLRNA	srpRNA	65591705	65591863	JAK1	65432187	65298912	AK4	65613232	65697828
594982	7902036	25	1	65591744	65591720	25	1	7SLRNA	srpRNA	65591705	65591863	JAK1	65432187	65298912	AK4	65613232	65697828
79280	7902036	25	1	65591731	65591707	25	1	7SLRNA	srpRNA	65591705	65591863	JAK1	65432187	65298912	AK4	65613232	65697828
493546	7902036	25	1	65591734	65591710	25	1	7SLRNA	srpRNA	65591705	65591863	JAK1	65432187	65298912	AK4	65613232	65697828
807519	7902365	25	1	75648795	75648771	25	1	U6	snRNA	75648730	75648832	LHX8	75594119	75627218	SLC44A5	76076801	75667816
769014	7902365	25	1	75648759	75648735	25	1	U6	snRNA	75648730	75648832	LHX8	75594119	75627218	SLC44A5	76076801	75667816
211926	7902365	25	1	75648824	75648800	25	1	U6	snRNA	75648730	75648832	LHX8	75594119	75627218	SLC44A5	76076801	75667816
778421	7902365	25	1	75648831	75648807	25	1	U6	snRNA	75648730	75648832	LHX8	75594119	75627218	SLC44A5	76076801	75667816
413844	7902365	25	1	75648761	75648737	25	1	U6	snRNA	75648730	75648832	LHX8	75594119	75627218	SLC44A5	76076801	75667816
539870	7902365	25	1	75648805	75648781	25	1	U6	snRNA	75648730	75648832	LHX8	75594119	75627218	SLC44A5	76076801	75667816
951957	7902365	25	1	75648829	75648805	25	1	U6	snRNA	75648730	75648832	LHX8	75594119	75627218	SLC44A5	76076801	75667816
604993	7902365	25	1	75648828	75648804	25	1	U6	snRNA	75648730	75648832	LHX8	75594119	75627218	SLC44A5	76076801	75667816
960280	7902365	25	1	75648822	75648798	25	1	U6	snRNA	75648730	75648832	LHX8	75594119	75627218	SLC44A5	76076801	75667816
604291	7902365	25	1	75648827	75648803	25	1	U6	snRNA	75648730	75648832	LHX8	75594119	75627218	SLC44A5	76076801	75667816
670499	7902365	25	1	75648755	75648731	25	1	U6	snRNA	75648730	75648832	LHX8	75594119	75627218	SLC44A5	76076801	75667816
212599	7902365	25	1	75648826	75648802	25	1	U6	snRNA	75648730	75648832	LHX8	75594119	75627218	SLC44A5	76076801	75667816
212598	7902365	25	1	75648825	75648801	25	1	U6	snRNA	75648730	75648832	LHX8	75594119	75627218	SLC44A5	76076801	75667816
750447	7902365	25	1	75648830	75648806	25	1	U6	snRNA	75648730	75648832	LHX8	75594119	75627218	SLC44A5	76076801	75667816
56609	7902365	25	1	75648797	75648773	25	1	U6	snRNA	75648730	75648832	LHX8	75594119	75627218	SLC44A5	76076801	75667816
547399	7902365	25	1	75648756	75648732	25	1	U6	snRNA	75648730	75648832	LHX8	75594119	75627218	SLC44A5	76076801	75667816
56202	7902365	25	1	75648796	75648772	25	1	U6	snRNA	75648730	75648832	LHX8	75594119	75627218	SLC44A5	76076801	75667816
983389	7902365	25	1	75648758	75648734	25	1	U6	snRNA	75648730	75648832	LHX8	75594119	75627218	SLC44A5	76076801	75667816
515928	7902365	25	1	75648819	75648795	25	1	U6	snRNA	75648730	75648832	LHX8	75594119	75627218	SLC44A5	76076801	75667816
435573	7902365	25	1	75648762	75648738	25	1	U6	snRNA	75648730	75648832	LHX8	75594119	75627218	SLC44A5	76076801	75667816
956969	7902365	25	1	75648823	75648799	25	1	U6	snRNA	75648730	75648832	LHX8	75594119	75627218	SLC44A5	76076801	75667816
677603	7902365	25	1	75648754	75648730	25	1	U6	snRNA	75648730	75648832	LHX8	75594119	75627218	SLC44A5	76076801	75667816
531353	7902365	25	1	75648804	75648780	25	1	U6	snRNA	75648730	75648832	LHX8	75594119	75627218	SLC44A5	76076801	75667816
521195	7902365	25	1	75648820	75648796	25	1	U6	snRNA	75648730	75648832	LHX8	75594119	75627218	SLC44A5	76076801	75667816
368026	7902909	25	1	91123379	91123355	25	1	U3	snRNA	91123307	91123521	ZNF326	90460671	90494097	BARHL2	91182794	91177096
249895	7902909	25	1	91123383	91123359	25	1	U3	snRNA	91123307	91123521	ZNF326	90460671	90494097	BARHL2	91182794	91177096
548069	7902909	25	1	91123381	91123357	25	1	U3	snRNA	91123307	91123521	ZNF326	90460671	90494097	BARHL2	91182794	91177096
451832	7902909	25	1	91123356	91123332	25	1	U3	snRNA	91123307	91123521	ZNF326	90460671	90494097	BARHL2	91182794	91177096
94194	7902909	25	1	91123394	91123370	25	1	U3	snRNA	91123307	91123521	ZNF326	90460671	90494097	BARHL2	91182794	91177096
652049	7902909	25	1	91123348	91123324	25	1	U3	snRNA	91123307	91123521	ZNF326	90460671	90494097	BARHL2	91182794	91177096
981269	7902909	25	1	91123349	91123325	25	1	U3	snRNA	91123307	91123521	ZNF326	90460671	90494097	BARHL2	91182794	91177096
864106	7902909	25	1	91123353	91123329	25	1	U3	snRNA	91123307	91123521	ZNF326	90460671	90494097	BARHL2	91182794	91177096
429498	7903008	25	1	92889417	92889393	25	1	7SLRNA	srpRNA	92889329	92889465	RPAP2	92764522	92853730	GFI1	92952433	92940319
1101911	7903008	25	1	92889434	92889410	25	1	7SLRNA	srpRNA	92889329	92889465	RPAP2	92764522	92853730	GFI1	92952433	92940319
187007	7903008	25	1	92889370	92889346	25	1	7SLRNA	srpRNA	92889329	92889465	RPAP2	92764522	92853730	GFI1	92952433	92940319
173993	7903008	25	1	92889424	92889400	25	1	7SLRNA	srpRNA	92889329	92889465	RPAP2	92764522	92853730	GFI1	92952433	92940319
673541	7903008	25	1	92889356	92889332	25	1	7SLRNA	srpRNA	92889329	92889465	RPAP2	92764522	92853730	GFI1	92952433	92940319
276161	7903008	25	1	92889418	92889394	25	1	7SLRNA	srpRNA	92889329	92889465	RPAP2	92764522	92853730	GFI1	92952433	92940319
366955	7903008	25	1	92889432	92889408	25	1	7SLRNA	srpRNA	92889329	92889465	RPAP2	92764522	92853730	GFI1	92952433	92940319
362325	7903008	25	1	92889431	92889407	25	1	7SLRNA	srpRNA	92889329	92889465	RPAP2	92764522	92853730	GFI1	92952433	92940319
651319	7903008	25	1	92889358	92889334	25	1	7SLRNA	srpRNA	92889329	92889465	RPAP2	92764522	92853730	GFI1	92952433	92940319
861345	7903008	25	1	92889428	92889404	25	1	7SLRNA	srpRNA	92889329	92889465	RPAP2	92764522	92853730	GFI1	92952433	92940319
861346	7903008	25	1	92889430	92889406	25	1	7SLRNA	srpRNA	92889329	92889465	RPAP2	92764522	92853730	GFI1	92952433	92940319
319625	7903008	25	1	92889357	92889333	25	1	7SLRNA	srpRNA	92889329	92889465	RPAP2	92764522	92853730	GFI1	92952433	92940319
1081896	7903008	25	1	92889423	92889399	25	1	7SLRNA	srpRNA	92889329	92889465	RPAP2	92764522	92853730	GFI1	92952433	92940319
7428	7903008	25	1	92889359	92889335	25	1	7SLRNA	srpRNA	92889329	92889465	RPAP2	92764522	92853730	GFI1	92952433	92940319
254449	7903008	25	1	92889369	92889345	25	1	7SLRNA	srpRNA	92889329	92889465	RPAP2	92764522	92853730	GFI1	92952433	92940319
20838	7903008	25	1	92889419	92889395	25	1	7SLRNA	srpRNA	92889329	92889465	RPAP2	92764522	92853730	GFI1	92952433	92940319
188723	7903008	25	1	92889371	92889347	25	1	7SLRNA	srpRNA	92889329	92889465	RPAP2	92764522	92853730	GFI1	92952433	92940319
241151	7903008	25	1	92889438	92889414	25	1	7SLRNA	srpRNA	92889329	92889465	RPAP2	92764522	92853730	GFI1	92952433	92940319
10097	7903008	25	1	92889420	92889396	25	1	7SLRNA	srpRNA	92889329	92889465	RPAP2	92764522	92853730	GFI1	92952433	92940319
450488	7903008	25	1	92889355	92889331	25	1	7SLRNA	srpRNA	92889329	92889465	RPAP2	92764522	92853730	GFI1	92952433	92940319
7760	7903008	25	1	92889416	92889392	25	1	7SLRNA	srpRNA	92889329	92889465	RPAP2	92764522	92853730	GFI1	92952433	92940319
174433	7903008	25	1	92889435	92889411	25	1	7SLRNA	srpRNA	92889329	92889465	RPAP2	92764522	92853730	GFI1	92952433	92940319
329063	7903008	25	1	92889366	92889342	25	1	7SLRNA	srpRNA	92889329	92889465	RPAP2	92764522	92853730	GFI1	92952433	92940319
414021	7903008	25	1	92889368	92889344	25	1	7SLRNA	srpRNA	92889329	92889465	RPAP2	92764522	92853730	GFI1	92952433	92940319
151643	7903028	25	1	93491869	93491845	25	1	7SK	RNA	93491809	93491988	FAM69A	93427057	93307724	MTF2	93544792	93604638
999851	7903028	25	1	93491889	93491865	25	1	7SK	RNA	93491809	93491988	FAM69A	93427057	93307724	MTF2	93544792	93604638
1098072	7903028	25					2	7SK	RNA
655605	7903028	25	1	93491896	93491872	25	1	7SK	RNA	93491809	93491988	FAM69A	93427057	93307724	MTF2	93544792	93604638
151040	7903028	25	1	93491868	93491844	25	1	7SK	RNA	93491809	93491988	FAM69A	93427057	93307724	MTF2	93544792	93604638
474773	7903028	25					2	7SK	RNA
893449	7903186	25	1	97048867	97048843	25	1	7SLRNA	srpRNA	97048768	97049100	RP11-147C23.1	96403457	96488436	PTBP2	97187221	97280349
34413	7903186	25	1	97048876	97048852	25	1	7SLRNA	srpRNA	97048768	97049100	RP11-147C23.1	96403457	96488436	PTBP2	97187221	97280349
785500	7903181	25	1	96691582	96691558	25	1	U1	snRNA	96691458	96691619	RP11-147C23.1	96403457	96488436	PTBP2	97187221	97280349
1023542	7903181	25	1	96691535	96691511	25	1	U1	snRNA	96691458	96691619	RP11-147C23.1	96403457	96488436	PTBP2	97187221	97280349
873871	7903181	25	1	96691527	96691503	25	1	U1	snRNA	96691458	96691619	RP11-147C23.1	96403457	96488436	PTBP2	97187221	97280349
706091	7903181	25	1	96691559	96691535	25	1	U1	snRNA	96691458	96691619	RP11-147C23.1	96403457	96488436	PTBP2	97187221	97280349
878213	7903181	25	1	96691616	96691592	25	1	U1	snRNA	96691458	96691619	RP11-147C23.1	96403457	96488436	PTBP2	97187221	97280349
742467	7903181	25	1	96691584	96691560	25	1	U1	snRNA	96691458	96691619	RP11-147C23.1	96403457	96488436	PTBP2	97187221	97280349
785499	7903181	25	1	96691581	96691557	25	1	U1	snRNA	96691458	96691619	RP11-147C23.1	96403457	96488436	PTBP2	97187221	97280349
574200	7903181	25	1	96691561	96691537	25	1	U1	snRNA	96691458	96691619	RP11-147C23.1	96403457	96488436	PTBP2	97187221	97280349
7680	7903181	25	1	96691578	96691554	25	1	U1	snRNA	96691458	96691619	RP11-147C23.1	96403457	96488436	PTBP2	97187221	97280349
321313	7903186	25	1	97048873	97048849	25	1	7SLRNA	srpRNA	97048768	97049100	RP11-147C23.1	96403457	96488436	PTBP2	97187221	97280349
85653	7903186	25	1	97048825	97048801	25	1	7SLRNA	srpRNA	97048768	97049100	RP11-147C23.1	96403457	96488436	PTBP2	97187221	97280349
1030668	7903181	25	1	96691580	96691556	25	1	U1	snRNA	96691458	96691619	RP11-147C23.1	96403457	96488436	PTBP2	97187221	97280349
716014	7903181	25	1	96691528	96691504	25	1	U1	snRNA	96691458	96691619	RP11-147C23.1	96403457	96488436	PTBP2	97187221	97280349
475529	7903181	25	1	96691551	96691527	25	1	U1	snRNA	96691458	96691619	RP11-147C23.1	96403457	96488436	PTBP2	97187221	97280349
6514	7903181	25	1	96691577	96691553	25	1	U1	snRNA	96691458	96691619	RP11-147C23.1	96403457	96488436	PTBP2	97187221	97280349
366958	7903186	25	1	97048897	97048873	25	1	7SLRNA	srpRNA	97048768	97049100	RP11-147C23.1	96403457	96488436	PTBP2	97187221	97280349
863489	7903186	25	1	97048894	97048870	25	1	7SLRNA	srpRNA	97048768	97049100	RP11-147C23.1	96403457	96488436	PTBP2	97187221	97280349
580871	7903186	25	1	97048864	97048840	25	1	7SLRNA	srpRNA	97048768	97049100	RP11-147C23.1	96403457	96488436	PTBP2	97187221	97280349
411603	7903186	25	1	97048823	97048799	25	1	7SLRNA	srpRNA	97048768	97049100	RP11-147C23.1	96403457	96488436	PTBP2	97187221	97280349
861069	7903186	25	1	97048861	97048837	25	1	7SLRNA	srpRNA	97048768	97049100	RP11-147C23.1	96403457	96488436	PTBP2	97187221	97280349
365472	7903186	25	1	97048896	97048872	25	1	7SLRNA	srpRNA	97048768	97049100	RP11-147C23.1	96403457	96488436	PTBP2	97187221	97280349
644415	7903186	25	1	97048879	97048855	25	1	7SLRNA	srpRNA	97048768	97049100	RP11-147C23.1	96403457	96488436	PTBP2	97187221	97280349
529524	7903186	25	1	97048858	97048834	25	1	7SLRNA	srpRNA	97048768	97049100	RP11-147C23.1	96403457	96488436	PTBP2	97187221	97280349
870989	7903186	25	1	97048885	97048861	25	1	7SLRNA	srpRNA	97048768	97049100	RP11-147C23.1	96403457	96488436	PTBP2	97187221	97280349
26976	7903181	25	1	96691552	96691528	25	1	U1	snRNA	96691458	96691619	RP11-147C23.1	96403457	96488436	PTBP2	97187221	97280349
649396	7903186	25	1	97048956	97048932	25	1	7SLRNA	srpRNA	97048768	97049100	RP11-147C23.1	96403457	96488436	PTBP2	97187221	97280349
1026143	7903181	25	1	96691537	96691513	25	1	U1	snRNA	96691458	96691619	RP11-147C23.1	96403457	96488436	PTBP2	97187221	97280349
857001	7903186	25	1	97048870	97048846	25	1	7SLRNA	srpRNA	97048768	97049100	RP11-147C23.1	96403457	96488436	PTBP2	97187221	97280349
353237	7903181	25	1	96691530	96691506	25	1	U1	snRNA	96691458	96691619	RP11-147C23.1	96403457	96488436	PTBP2	97187221	97280349
1112039	7903181	25	1	96691533	96691509	25	1	U1	snRNA	96691458	96691619	RP11-147C23.1	96403457	96488436	PTBP2	97187221	97280349
353238	7903181	25	1	96691531	96691507	25	1	U1	snRNA	96691458	96691619	RP11-147C23.1	96403457	96488436	PTBP2	97187221	97280349
971977	7903181	25	1	96691615	96691591	25	1	U1	snRNA	96691458	96691619	RP11-147C23.1	96403457	96488436	PTBP2	97187221	97280349
627918	7903186	25	1	97048871	97048847	25	1	7SLRNA	srpRNA	97048768	97049100	RP11-147C23.1	96403457	96488436	PTBP2	97187221	97280349
978722	7903186	25	1	97048890	97048866	25	1	7SLRNA	srpRNA	97048768	97049100	RP11-147C23.1	96403457	96488436	PTBP2	97187221	97280349
200027	7903186	25	1	97048881	97048857	25	1	7SLRNA	srpRNA	97048768	97049100	RP11-147C23.1	96403457	96488436	PTBP2	97187221	97280349
859395	7903186	25	1	97048860	97048836	25	1	7SLRNA	srpRNA	97048768	97049100	RP11-147C23.1	96403457	96488436	PTBP2	97187221	97280349
874039	7903181	25	1	96691617	96691593	25	1	U1	snRNA	96691458	96691619	RP11-147C23.1	96403457	96488436	PTBP2	97187221	97280349
356632	7903181	25	1	96691563	96691539	25	1	U1	snRNA	96691458	96691619	RP11-147C23.1	96403457	96488436	PTBP2	97187221	97280349
626824	7903186	25	1	97048898	97048874	25	1	7SLRNA	srpRNA	97048768	97049100	RP11-147C23.1	96403457	96488436	PTBP2	97187221	97280349
81227	7903181	25	1	96691565	96691541	25	1	U1	snRNA	96691458	96691619	RP11-147C23.1	96403457	96488436	PTBP2	97187221	97280349
1055960	7903181	25	1	96691556	96691532	25	1	U1	snRNA	96691458	96691619	RP11-147C23.1	96403457	96488436	PTBP2	97187221	97280349
574479	7903186	25	1	97048888	97048864	25	1	7SLRNA	srpRNA	97048768	97049100	RP11-147C23.1	96403457	96488436	PTBP2	97187221	97280349
630676	7903186	25	1	97048855	97048831	25	1	7SLRNA	srpRNA	97048768	97049100	RP11-147C23.1	96403457	96488436	PTBP2	97187221	97280349
702621	7903181	25	1	96691558	96691534	25	1	U1	snRNA	96691458	96691619	RP11-147C23.1	96403457	96488436	PTBP2	97187221	97280349
933869	7903181	25	1	96691549	96691525	25	1	U1	snRNA	96691458	96691619	RP11-147C23.1	96403457	96488436	PTBP2	97187221	97280349
90182	7903186	25	1	97048826	97048802	25	1	7SLRNA	srpRNA	97048768	97049100	RP11-147C23.1	96403457	96488436	PTBP2	97187221	97280349
843712	7902685	25	1	85730081	85730057	25	1	HY1	scRNA	85729990	85730088	C1orf52	85725355	85715639	BCL10	85742773	85731931
389305	7902685	25	1	85730041	85730017	25	1	HY1	scRNA	85729990	85730088	C1orf52	85725355	85715639	BCL10	85742773	85731931
571516	7902685	25	1	85730050	85730026	25	1	HY1	scRNA	85729990	85730088	C1orf52	85725355	85715639	BCL10	85742773	85731931
514287	7902685	25	1	85730084	85730060	25	1	HY1	scRNA	85729990	85730088	C1orf52	85725355	85715639	BCL10	85742773	85731931
72265	7902685	25	1	85730045	85730021	25	1	HY1	scRNA	85729990	85730088	C1orf52	85725355	85715639	BCL10	85742773	85731931
242695	7902685	25	1	85730083	85730059	25	1	HY1	scRNA	85729990	85730088	C1orf52	85725355	85715639	BCL10	85742773	85731931
887087	7902685	25	1	85730044	85730020	25	1	HY1	scRNA	85729990	85730088	C1orf52	85725355	85715639	BCL10	85742773	85731931
484263	7902685	25	1	85730037	85730013	25	1	HY1	scRNA	85729990	85730088	C1orf52	85725355	85715639	BCL10	85742773	85731931
530331	7902685	25	1	85730072	85730048	25	1	HY1	scRNA	85729990	85730088	C1orf52	85725355	85715639	BCL10	85742773	85731931
483171	7902685	25	1	85730036	85730012	25	1	HY1	scRNA	85729990	85730088	C1orf52	85725355	85715639	BCL10	85742773	85731931
418614	7902685	25	1	85730080	85730056	25	1	HY1	scRNA	85729990	85730088	C1orf52	85725355	85715639	BCL10	85742773	85731931
963450	7902685	25	1	85730076	85730052	25	1	HY1	scRNA	85729990	85730088	C1orf52	85725355	85715639	BCL10	85742773	85731931
918538	7902685	25	1	85730082	85730058	25	1	HY1	scRNA	85729990	85730088	C1orf52	85725355	85715639	BCL10	85742773	85731931
909453	7902685	25	1	85730070	85730046	25	1	HY1	scRNA	85729990	85730088	C1orf52	85725355	85715639	BCL10	85742773	85731931
862614	7902685	25	1	85730074	85730050	25	1	HY1	scRNA	85729990	85730088	C1orf52	85725355	85715639	BCL10	85742773	85731931
386464	7902685	25	1	85730040	85730016	25	1	HY1	scRNA	85729990	85730088	C1orf52	85725355	85715639	BCL10	85742773	85731931
394637	7902685	25	1	85730079	85730055	25	1	HY1	scRNA	85729990	85730088	C1orf52	85725355	85715639	BCL10	85742773	85731931
394636	7902685	25	1	85730078	85730054	25	1	HY1	scRNA	85729990	85730088	C1orf52	85725355	85715639	BCL10	85742773	85731931
1034958	7902563	25	1	81717659	81717635	25	1	7SK	RNA	81717474	81717697	ELTD1	79472403	79355449	LPHN2	81771845	82458120
86208	7902563	25	1	81717583	81717559	25	1	7SK	RNA	81717474	81717697	ELTD1	79472403	79355449	LPHN2	81771845	82458120
92652	7902563	25	1	81717654	81717630	25	1	7SK	RNA	81717474	81717697	ELTD1	79472403	79355449	LPHN2	81771845	82458120
835093	7902563	25	1	81717587	81717563	25	1	7SK	RNA	81717474	81717697	ELTD1	79472403	79355449	LPHN2	81771845	82458120
1061254	7902563	25	1	81717595	81717571	25	1	7SK	RNA	81717474	81717697	ELTD1	79472403	79355449	LPHN2	81771845	82458120
700055	7902563	25	1	81717677	81717653	25	1	7SK	RNA	81717474	81717697	ELTD1	79472403	79355449	LPHN2	81771845	82458120
1034957	7902563	25	1	81717658	81717634	25	1	7SK	RNA	81717474	81717697	ELTD1	79472403	79355449	LPHN2	81771845	82458120
604215	7902563	25	1	81717670	81717646	25	1	7SK	RNA	81717474	81717697	ELTD1	79472403	79355449	LPHN2	81771845	82458120
71140	7902563	25	1	81717662	81717638	25	1	7SK	RNA	81717474	81717697	ELTD1	79472403	79355449	LPHN2	81771845	82458120
1111407	7902563	25	1	81717594	81717570	25	1	7SK	RNA	81717474	81717697	ELTD1	79472403	79355449	LPHN2	81771845	82458120
971449	7902563	25	1	81717678	81717654	25	1	7SK	RNA	81717474	81717697	ELTD1	79472403	79355449	LPHN2	81771845	82458120
936123	7902563	25	1	81717535	81717511	25	1	7SK	RNA	81717474	81717697	ELTD1	79472403	79355449	LPHN2	81771845	82458120
92807	7902563	25	1	81717652	81717628	25	1	7SK	RNA	81717474	81717697	ELTD1	79472403	79355449	LPHN2	81771845	82458120
1057430	7902563	25	1	81717538	81717514	25	1	7SK	RNA	81717474	81717697	ELTD1	79472403	79355449	LPHN2	81771845	82458120
204130	7902563	25	1	81717544	81717520	25	1	7SK	RNA	81717474	81717697	ELTD1	79472403	79355449	LPHN2	81771845	82458120
64534	7902563	25	1	81717596	81717572	25	1	7SK	RNA	81717474	81717697	ELTD1	79472403	79355449	LPHN2	81771845	82458120
747713	7902563	25	1	81717536	81717512	25	1	7SK	RNA	81717474	81717697	ELTD1	79472403	79355449	LPHN2	81771845	82458120
629205	7902563	25	1	81717673	81717649	25	1	7SK	RNA	81717474	81717697	ELTD1	79472403	79355449	LPHN2	81771845	82458120
794700	7902563	25	1	81717665	81717641	25	1	7SK	RNA	81717474	81717697	ELTD1	79472403	79355449	LPHN2	81771845	82458120
529288	7902563	25	1	81717585	81717561	25	1	7SK	RNA	81717474	81717697	ELTD1	79472403	79355449	LPHN2	81771845	82458120
267021	7902563	25	1	81717541	81717517	25	1	7SK	RNA	81717474	81717697	ELTD1	79472403	79355449	LPHN2	81771845	82458120
876265	7902563	25	1	81717674	81717650	25	1	7SK	RNA	81717474	81717697	ELTD1	79472403	79355449	LPHN2	81771845	82458120
931265	7903090	25	1	93851338	93851314	25	1	HY1	scRNA	93851268	93851380	DR1	93811445	93828149	FNBP1L	93913688	94020218
743896	7903090	25	1	93851299	93851275	25	1	HY1	scRNA	93851268	93851380	DR1	93811445	93828149	FNBP1L	93913688	94020218
851786	7903090	25					2	HY1	scRNA
726667	7903090	25	1	93851301	93851277	25	1	HY1	scRNA	93851268	93851380	DR1	93811445	93828149	FNBP1L	93913688	94020218
544033	7902685	25	1	85730033	85730009	25	1	HY1	scRNA	85729990	85730088	C1orf52	85725355	85715639	BCL10	85742773	85731931
657058	7902685	25	1	85730035	85730011	25	1	HY1	scRNA	85729990	85730088	C1orf52	85725355	85715639	BCL10	85742773	85731931
546636	7902685	25	1	85730034	85730010	25	1	HY1	scRNA	85729990	85730088	C1orf52	85725355	85715639	BCL10	85742773	85731931
598890	7902909	25	1	91123514	91123490	25	1	U3	snRNA	91123307	91123521	ZNF326	90460671	90494097	BARHL2	91182794	91177096
954378	7902909	25	1	91123447	91123423	25	1	U3	snRNA	91123307	91123521	ZNF326	90460671	90494097	BARHL2	91182794	91177096
297517	7902909	25	1	91123411	91123387	25	1	U3	snRNA	91123307	91123521	ZNF326	90460671	90494097	BARHL2	91182794	91177096
424854	7902909	25	1	91123459	91123435	25	1	U3	snRNA	91123307	91123521	ZNF326	90460671	90494097	BARHL2	91182794	91177096
849438	7902909	25	1	91123439	91123415	25	1	U3	snRNA	91123307	91123521	ZNF326	90460671	90494097	BARHL2	91182794	91177096
521569	7902909	25	1	91123458	91123434	25	1	U3	snRNA	91123307	91123521	ZNF326	90460671	90494097	BARHL2	91182794	91177096
1019140	7902909	25	1	91123460	91123436	25	1	U3	snRNA	91123307	91123521	ZNF326	90460671	90494097	BARHL2	91182794	91177096
790608	7902909	25	1	91123416	91123392	25	1	U3	snRNA	91123307	91123521	ZNF326	90460671	90494097	BARHL2	91182794	91177096
1023347	7902909	25	1	91123457	91123433	25	1	U3	snRNA	91123307	91123521	ZNF326	90460671	90494097	BARHL2	91182794	91177096
978607	7902909	25	1	91123408	91123384	25	1	U3	snRNA	91123307	91123521	ZNF326	90460671	90494097	BARHL2	91182794	91177096
619010	7902909	25	1	91123399	91123375	25	1	U3	snRNA	91123307	91123521	ZNF326	90460671	90494097	BARHL2	91182794	91177096
982386	7902909	25	1	91123407	91123383	25	1	U3	snRNA	91123307	91123521	ZNF326	90460671	90494097	BARHL2	91182794	91177096
381026	7902909	25	1	91123404	91123380	25	1	U3	snRNA	91123307	91123521	ZNF326	90460671	90494097	BARHL2	91182794	91177096
569300	7902909	25	1	91123406	91123382	25	1	U3	snRNA	91123307	91123521	ZNF326	90460671	90494097	BARHL2	91182794	91177096
603323	7902909	25	1	91123501	91123477	25	1	U3	snRNA	91123307	91123521	ZNF326	90460671	90494097	BARHL2	91182794	91177096
1120888	7902909	25	1	91123396	91123372	25	1	U3	snRNA	91123307	91123521	ZNF326	90460671	90494097	BARHL2	91182794	91177096
921831	7902909	25	1	91123446	91123422	25	1	U3	snRNA	91123307	91123521	ZNF326	90460671	90494097	BARHL2	91182794	91177096
752441	7903030	25	1	93492508	93492484	25	1	7SK	RNA	93492416	93492560	FAM69A	93427057	93307724	MTF2	93544792	93604638
97399	7903028	25	1	93491922	93491898	25	1	7SK	RNA	93491809	93491988	FAM69A	93427057	93307724	MTF2	93544792	93604638
651061	7903030	25	1	93492557	93492533	25	1	7SK	RNA	93492416	93492560	FAM69A	93427057	93307724	MTF2	93544792	93604638
338744	7903030	25	1	93492536	93492512	25	1	7SK	RNA	93492416	93492560	FAM69A	93427057	93307724	MTF2	93544792	93604638
1013781	7903028	25	1	93491950	93491926	25	1	7SK	RNA	93491809	93491988	FAM69A	93427057	93307724	MTF2	93544792	93604638
752579	7903030	25	1	93492507	93492483	25	1	7SK	RNA	93492416	93492560	FAM69A	93427057	93307724	MTF2	93544792	93604638
1060688	7903028	25	1	93491952	93491928	25	1	7SK	RNA	93491809	93491988	FAM69A	93427057	93307724	MTF2	93544792	93604638
594829	7903028	25	1	93491955	93491931	25	1	7SK	RNA	93491809	93491988	FAM69A	93427057	93307724	MTF2	93544792	93604638
581455	7903030	25	1	93492486	93492462	25	1	7SK	RNA	93492416	93492560	FAM69A	93427057	93307724	MTF2	93544792	93604638
280500	7903030	25	1	93492540	93492516	25	1	7SK	RNA	93492416	93492560	FAM69A	93427057	93307724	MTF2	93544792	93604638
888213	7903028	25	1	93491920	93491896	25	1	7SK	RNA	93491809	93491988	FAM69A	93427057	93307724	MTF2	93544792	93604638
179065	7903028	25	1	93491972	93491948	25	1	7SK	RNA	93491809	93491988	FAM69A	93427057	93307724	MTF2	93544792	93604638
582160	7903028	25	1	93491959	93491935	25	1	7SK	RNA	93491809	93491988	FAM69A	93427057	93307724	MTF2	93544792	93604638
1072267	7903030	25	1	93492531	93492507	25	1	7SK	RNA	93492416	93492560	FAM69A	93427057	93307724	MTF2	93544792	93604638
805046	7903030	25	1	93492475	93492451	25	1	7SK	RNA	93492416	93492560	FAM69A	93427057	93307724	MTF2	93544792	93604638
923301	7903028	25	1	93491970	93491946	25	1	7SK	RNA	93491809	93491988	FAM69A	93427057	93307724	MTF2	93544792	93604638
561341	7903028	25	1	93491977	93491953	25	1	7SK	RNA	93491809	93491988	FAM69A	93427057	93307724	MTF2	93544792	93604638
560791	7903028	25	1	93491978	93491954	25	1	7SK	RNA	93491809	93491988	FAM69A	93427057	93307724	MTF2	93544792	93604638
769666	7903030	25	1	93492496	93492472	25	1	7SK	RNA	93492416	93492560	FAM69A	93427057	93307724	MTF2	93544792	93604638
594892	7903028	25	1	93491954	93491930	25	1	7SK	RNA	93491809	93491988	FAM69A	93427057	93307724	MTF2	93544792	93604638
473166	7903028	25	1	93491962	93491938	25	1	7SK	RNA	93491809	93491988	FAM69A	93427057	93307724	MTF2	93544792	93604638
16730	7903028	25	1	93491905	93491881	25	1	7SK	RNA	93491809	93491988	FAM69A	93427057	93307724	MTF2	93544792	93604638
1053115	7903030	25	1	93492462	93492438	25	1	7SK	RNA	93492416	93492560	FAM69A	93427057	93307724	MTF2	93544792	93604638
1053116	7903030	25	1	93492463	93492439	25	1	7SK	RNA	93492416	93492560	FAM69A	93427057	93307724	MTF2	93544792	93604638
902425	7903030	25	1	93492514	93492490	25	1	7SK	RNA	93492416	93492560	FAM69A	93427057	93307724	MTF2	93544792	93604638
399365	7903028	25	1	93491976	93491952	25	1	7SK	RNA	93491809	93491988	FAM69A	93427057	93307724	MTF2	93544792	93604638
508978	7903028	25	1	93491975	93491951	25	1	7SK	RNA	93491809	93491988	FAM69A	93427057	93307724	MTF2	93544792	93604638
1049183	7903028	25	1	93491980	93491956	25	1	7SK	RNA	93491809	93491988	FAM69A	93427057	93307724	MTF2	93544792	93604638
386518	7903030	25	1	93492519	93492495	25	1	7SK	RNA	93492416	93492560	FAM69A	93427057	93307724	MTF2	93544792	93604638
1115219	7903030	25	1	93492553	93492529	25	1	7SK	RNA	93492416	93492560	FAM69A	93427057	93307724	MTF2	93544792	93604638
825469	7903028	25	1	93491974	93491950	25	1	7SK	RNA	93491809	93491988	FAM69A	93427057	93307724	MTF2	93544792	93604638
1118932	7903030	25	1	93492505	93492481	25	1	7SK	RNA	93492416	93492560	FAM69A	93427057	93307724	MTF2	93544792	93604638
681063	7903030	25	1	93492479	93492455	25	1	7SK	RNA	93492416	93492560	FAM69A	93427057	93307724	MTF2	93544792	93604638
414640	7903030	25	1	93492538	93492514	25	1	7SK	RNA	93492416	93492560	FAM69A	93427057	93307724	MTF2	93544792	93604638
422652	7903030	25	1	93492522	93492498	25	1	7SK	RNA	93492416	93492560	FAM69A	93427057	93307724	MTF2	93544792	93604638
459507	7903030	25	1	93492552	93492528	25	1	7SK	RNA	93492416	93492560	FAM69A	93427057	93307724	MTF2	93544792	93604638
100282	7903030	25	1	93492526	93492502	25	1	7SK	RNA	93492416	93492560	FAM69A	93427057	93307724	MTF2	93544792	93604638
762979	7903030	25	1	93492493	93492469	25	1	7SK	RNA	93492416	93492560	FAM69A	93427057	93307724	MTF2	93544792	93604638
599917	7903028	25	1	93491956	93491932	25	1	7SK	RNA	93491809	93491988	FAM69A	93427057	93307724	MTF2	93544792	93604638
796786	7903030	25	1	93492470	93492446	25	1	7SK	RNA	93492416	93492560	FAM69A	93427057	93307724	MTF2	93544792	93604638
16447	7903028	25	1	93491904	93491880	25	1	7SK	RNA	93491809	93491988	FAM69A	93427057	93307724	MTF2	93544792	93604638
1014651	7903030	25	1	93492560	93492536	25	1	7SK	RNA	93492416	93492560	FAM69A	93427057	93307724	MTF2	93544792	93604638
166179	7903030	25	1	93492545	93492521	25	1	7SK	RNA	93492416	93492560	FAM69A	93427057	93307724	MTF2	93544792	93604638
368876	7903030	25	1	93492465	93492441	25	1	7SK	RNA	93492416	93492560	FAM69A	93427057	93307724	MTF2	93544792	93604638
785726	7903455	25					2	tRNA-Ser-TCA(m)	tRNA
876038	7903455	25					2	tRNA-Ser-TCA(m)	tRNA
213677	7903455	25	1	107347076	107347052	25	1	tRNA-Ser-TCA(m)	tRNA	107347023	107347091	AMY1C	104293028	104301312	PRMT6	107599267	107601916
174349	7903455	25	1	107347053	107347029	25	1	tRNA-Ser-TCA(m)	tRNA	107347023	107347091	AMY1C	104293028	104301312	PRMT6	107599267	107601916
1096062	7903455	25	1	107347051	107347027	25	1	tRNA-Ser-TCA(m)	tRNA	107347023	107347091	AMY1C	104293028	104301312	PRMT6	107599267	107601916
734457	7903455	25	1	107347048	107347024	25	1	tRNA-Ser-TCA(m)	tRNA	107347023	107347091	AMY1C	104293028	104301312	PRMT6	107599267	107601916
734458	7903455	25	1	107347049	107347025	25	1	tRNA-Ser-TCA(m)	tRNA	107347023	107347091	AMY1C	104293028	104301312	PRMT6	107599267	107601916
733949	7903455	25	1	107347080	107347056	25	1	tRNA-Ser-TCA(m)	tRNA	107347023	107347091	AMY1C	104293028	104301312	PRMT6	107599267	107601916
1034574	7903455	25	1	107347085	107347061	25	1	tRNA-Ser-TCA(m)	tRNA	107347023	107347091	AMY1C	104293028	104301312	PRMT6	107599267	107601916
797151	7903455	25	1	107347082	107347058	25	1	tRNA-Ser-TCA(m)	tRNA	107347023	107347091	AMY1C	104293028	104301312	PRMT6	107599267	107601916
1031171	7903455	25	1	107347084	107347060	25	1	tRNA-Ser-TCA(m)	tRNA	107347023	107347091	AMY1C	104293028	104301312	PRMT6	107599267	107601916
995660	7903455	25					2	tRNA-Ser-TCA(m)	tRNA
513775	7903455	25	1	107347083	107347059	25	1	tRNA-Ser-TCA(m)	tRNA	107347023	107347091	AMY1C	104293028	104301312	PRMT6	107599267	107601916
163353	7903455	25					2	tRNA-Ser-TCA(m)	tRNA
163950	7903455	25	1	107347047	107347023	25	1	tRNA-Ser-TCA(m)	tRNA	107347023	107347091	AMY1C	104293028	104301312	PRMT6	107599267	107601916
596356	7903455	25	1	107347078	107347054	25	1	tRNA-Ser-TCA(m)	tRNA	107347023	107347091	AMY1C	104293028	104301312	PRMT6	107599267	107601916
1104703	7903455	25	1	107347052	107347028	25	1	tRNA-Ser-TCA(m)	tRNA	107347023	107347091	AMY1C	104293028	104301312	PRMT6	107599267	107601916
836554	7903455	25	1	107347089	107347065	25	1	tRNA-Ser-TCA(m)	tRNA	107347023	107347091	AMY1C	104293028	104301312	PRMT6	107599267	107601916
69037	7903455	25	1	107347088	107347064	25	1	tRNA-Ser-TCA(m)	tRNA	107347023	107347091	AMY1C	104293028	104301312	PRMT6	107599267	107601916
726686	7903455	25	1	107347050	107347026	25	1	tRNA-Ser-TCA(m)	tRNA	107347023	107347091	AMY1C	104293028	104301312	PRMT6	107599267	107601916
733948	7903455	25	1	107347081	107347057	25	1	tRNA-Ser-TCA(m)	tRNA	107347023	107347091	AMY1C	104293028	104301312	PRMT6	107599267	107601916
1077483	7904951	25					2	5S	rRNA
992543	7904951	25	1	146124234	146124210	25	1	5S	rRNA	146124158	146124246	NBPF11	146082765	146032647	NBPF12	146373546	146467744
690684	7904877	25	1	146550219	146550195	25	1	tRNA-Glu-GAA	tRNA	146550178	146550249	NBPF12	146373546	146467744	PRKAB2	146644129	146626685
1066751	7904951	25					2	5S	rRNA
1052469	7904877	25	1	146550244	146550220	25	1	tRNA-Glu-GAA	tRNA	146550178	146550249	NBPF12	146373546	146467744	PRKAB2	146644129	146626685
875600	7904877	25	1	146550218	146550194	25	1	tRNA-Glu-GAA	tRNA	146550178	146550249	NBPF12	146373546	146467744	PRKAB2	146644129	146626685
1007904	7904951	25	1	146124207	146124183	25	1	5S	rRNA	146124158	146124246	NBPF11	146082765	146032647	NBPF12	146373546	146467744
894682	7904879	25	1	146551378	146551354	25	1	U1	snRNA	146551298	146551461	NBPF12	146373546	146467744	PRKAB2	146644129	146626685
320495	7904879	25	1	146551384	146551360	25	1	U1	snRNA	146551298	146551461	NBPF12	146373546	146467744	PRKAB2	146644129	146626685
738481	7904877	25	1	146550238	146550214	25	1	tRNA-Glu-GAA	tRNA	146550178	146550249	NBPF12	146373546	146467744	PRKAB2	146644129	146626685
1017191	7904879	25	1	146551393	146551369	25	1	U1	snRNA	146551298	146551461	NBPF12	146373546	146467744	PRKAB2	146644129	146626685
913521	7904877	25	1	146550233	146550209	25	1	tRNA-Glu-GAA	tRNA	146550178	146550249	NBPF12	146373546	146467744	PRKAB2	146644129	146626685
30297	7904879	25	1	146551390	146551366	25	1	U1	snRNA	146551298	146551461	NBPF12	146373546	146467744	PRKAB2	146644129	146626685
269609	7904877	25	1	146550235	146550211	25	1	tRNA-Glu-GAA	tRNA	146550178	146550249	NBPF12	146373546	146467744	PRKAB2	146644129	146626685
897140	7904879	25	1	146551379	146551355	25	1	U1	snRNA	146551298	146551461	NBPF12	146373546	146467744	PRKAB2	146644129	146626685
3778	7904877	25	1	146550249	146550225	25	1	tRNA-Glu-GAA	tRNA	146550178	146550249	NBPF12	146373546	146467744	PRKAB2	146644129	146626685
536766	7904879	25	1	146551389	146551365	25	1	U1	snRNA	146551298	146551461	NBPF12	146373546	146467744	PRKAB2	146644129	146626685
1024254	7904877	25	1	146550211	146550187	25	1	tRNA-Glu-GAA	tRNA	146550178	146550249	NBPF12	146373546	146467744	PRKAB2	146644129	146626685
5414	7904877	25	1	146550242	146550218	25	1	tRNA-Glu-GAA	tRNA	146550178	146550249	NBPF12	146373546	146467744	PRKAB2	146644129	146626685
316742	7904877	25	1	146550217	146550193	25	1	tRNA-Glu-GAA	tRNA	146550178	146550249	NBPF12	146373546	146467744	PRKAB2	146644129	146626685
716318	7904877	25	1	146550214	146550190	25	1	tRNA-Glu-GAA	tRNA	146550178	146550249	NBPF12	146373546	146467744	PRKAB2	146644129	146626685
42622	7904879	25	1	146551392	146551368	25	1	U1	snRNA	146551298	146551461	NBPF12	146373546	146467744	PRKAB2	146644129	146626685
269996	7904877	25	1	146550234	146550210	25	1	tRNA-Glu-GAA	tRNA	146550178	146550249	NBPF12	146373546	146467744	PRKAB2	146644129	146626685
503790	7904951	25					2	5S	rRNA
717861	7904951	25	1	146124238	146124214	25	1	5S	rRNA	146124158	146124246	NBPF11	146082765	146032647	NBPF12	146373546	146467744
504275	7904951	25					2	5S	rRNA
548339	7904879	25	1	146551376	146551352	25	1	U1	snRNA	146551298	146551461	NBPF12	146373546	146467744	PRKAB2	146644129	146626685
153790	7904877	25	1	146550237	146550213	25	1	tRNA-Glu-GAA	tRNA	146550178	146550249	NBPF12	146373546	146467744	PRKAB2	146644129	146626685
1008045	7904951	25					2	5S	rRNA
1076973	7904951	25					2	5S	rRNA
575050	7904951	25	1	146124239	146124215	25	1	5S	rRNA	146124158	146124246	NBPF11	146082765	146032647	NBPF12	146373546	146467744
714193	7904877	25	1	146550213	146550189	25	1	tRNA-Glu-GAA	tRNA	146550178	146550249	NBPF12	146373546	146467744	PRKAB2	146644129	146626685
1051287	7904877	25	1	146550243	146550219	25	1	tRNA-Glu-GAA	tRNA	146550178	146550249	NBPF12	146373546	146467744	PRKAB2	146644129	146626685
79579	7904951	25					2	5S	rRNA
969099	7904951	25	1	146124235	146124211	25	1	5S	rRNA	146124158	146124246	NBPF11	146082765	146032647	NBPF12	146373546	146467744
1051675	7904877	25	1	146550245	146550221	25	1	tRNA-Glu-GAA	tRNA	146550178	146550249	NBPF12	146373546	146467744	PRKAB2	146644129	146626685
85752	7904877	25	1	146550248	146550224	25	1	tRNA-Glu-GAA	tRNA	146550178	146550249	NBPF12	146373546	146467744	PRKAB2	146644129	146626685
931103	7904951	25	1	146124205	146124181	25	1	5S	rRNA	146124158	146124246	NBPF11	146082765	146032647	NBPF12	146373546	146467744
575235	7904951	25	1	146124240	146124216	25	1	5S	rRNA	146124158	146124246	NBPF11	146082765	146032647	NBPF12	146373546	146467744
575236	7904951	25	1	146124241	146124217	25	1	5S	rRNA	146124158	146124246	NBPF11	146082765	146032647	NBPF12	146373546	146467744
692788	7904877	25	1	146550246	146550222	25	1	tRNA-Glu-GAA	tRNA	146550178	146550249	NBPF12	146373546	146467744	PRKAB2	146644129	146626685
827966	7904877	25	1	146550206	146550182	25	1	tRNA-Glu-GAA	tRNA	146550178	146550249	NBPF12	146373546	146467744	PRKAB2	146644129	146626685
569893	7904951	25	1	146124230	146124206	25	1	5S	rRNA	146124158	146124246	NBPF11	146082765	146032647	NBPF12	146373546	146467744
223082	7904951	25	1	146124232	146124208	25	1	5S	rRNA	146124158	146124246	NBPF11	146082765	146032647	NBPF12	146373546	146467744
548884	7904879	25	1	146551377	146551353	25	1	U1	snRNA	146551298	146551461	NBPF12	146373546	146467744	PRKAB2	146644129	146626685
749216	7904951	25	1	146124236	146124212	25	1	5S	rRNA	146124158	146124246	NBPF11	146082765	146032647	NBPF12	146373546	146467744
626566	7904877	25	1	146550215	146550191	25	1	tRNA-Glu-GAA	tRNA	146550178	146550249	NBPF12	146373546	146467744	PRKAB2	146644129	146626685
749217	7904951	25	1	146124237	146124213	25	1	5S	rRNA	146124158	146124246	NBPF11	146082765	146032647	NBPF12	146373546	146467744
933276	7904951	25	1	146124204	146124180	25	1	5S	rRNA	146124158	146124246	NBPF11	146082765	146032647	NBPF12	146373546	146467744
552769	7904951	25	1	146124231	146124207	25	1	5S	rRNA	146124158	146124246	NBPF11	146082765	146032647	NBPF12	146373546	146467744
396224	7904877	25	1	146550209	146550185	25	1	tRNA-Glu-GAA	tRNA	146550178	146550249	NBPF12	146373546	146467744	PRKAB2	146644129	146626685
316743	7904877	25	1	146550216	146550192	25	1	tRNA-Glu-GAA	tRNA	146550178	146550249	NBPF12	146373546	146467744	PRKAB2	146644129	146626685
79920	7904951	25					2	5S	rRNA
860235	7904877	25	1	146550205	146550181	25	1	tRNA-Glu-GAA	tRNA	146550178	146550249	NBPF12	146373546	146467744	PRKAB2	146644129	146626685
533682	7904879	25	1	146551388	146551364	25	1	U1	snRNA	146551298	146551461	NBPF12	146373546	146467744	PRKAB2	146644129	146626685
1067171	7904951	25					2	5S	rRNA
35776	7904879	25	1	146551372	146551348	25	1	U1	snRNA	146551298	146551461	NBPF12	146373546	146467744	PRKAB2	146644129	146626685
239860	7904879	25	1	146551381	146551357	25	1	U1	snRNA	146551298	146551461	NBPF12	146373546	146467744	PRKAB2	146644129	146626685
321734	7904879	25	1	146551385	146551361	25	1	U1	snRNA	146551298	146551461	NBPF12	146373546	146467744	PRKAB2	146644129	146626685
118505	7904951	25	1	146124233	146124209	25	1	5S	rRNA	146124158	146124246	NBPF11	146082765	146032647	NBPF12	146373546	146467744
392144	7904877	25	1	146550210	146550186	25	1	tRNA-Glu-GAA	tRNA	146550178	146550249	NBPF12	146373546	146467744	PRKAB2	146644129	146626685
822355	7904951	25	1	146124206	146124182	25	1	5S	rRNA	146124158	146124246	NBPF11	146082765	146032647	NBPF12	146373546	146467744
855565	7904951	25					2	5S	rRNA
79710	7904951	25	1	146124196	146124172	25	1	5S	rRNA	146124158	146124246	NBPF11	146082765	146032647	NBPF12	146373546	146467744
216390	7904877	25	1	146550204	146550180	25	1	tRNA-Glu-GAA	tRNA	146550178	146550249	NBPF12	146373546	146467744	PRKAB2	146644129	146626685
1075983	7903906	25	1	111584508	111584484	25	1	5S	rRNA	111584456	111584545	LRIF1	111506701	111489807	DRAM2	111682838	111659955
1076141	7903906	25	1	111584509	111584485	25	1	5S	rRNA	111584456	111584545	LRIF1	111506701	111489807	DRAM2	111682838	111659955
868374	7903906	25	1	111584510	111584486	25	1	5S	rRNA	111584456	111584545	LRIF1	111506701	111489807	DRAM2	111682838	111659955
572603	7903906	25	1	111584512	111584488	25	1	5S	rRNA	111584456	111584545	LRIF1	111506701	111489807	DRAM2	111682838	111659955
837489	7903906	25	1	111584543	111584519	25	1	5S	rRNA	111584456	111584545	LRIF1	111506701	111489807	DRAM2	111682838	111659955
879793	7903906	25					2	5S	rRNA
871514	7903906	25	1	111584511	111584487	25	1	5S	rRNA	111584456	111584545	LRIF1	111506701	111489807	DRAM2	111682838	111659955
931054	7903906	25	1	111584503	111584479	25	1	5S	rRNA	111584456	111584545	LRIF1	111506701	111489807	DRAM2	111682838	111659955
837490	7903906	25	1	111584544	111584520	25	1	5S	rRNA	111584456	111584545	LRIF1	111506701	111489807	DRAM2	111682838	111659955
152751	7903906	25					2	5S	rRNA
1008475	7903906	25	1	111584505	111584481	25	1	5S	rRNA	111584456	111584545	LRIF1	111506701	111489807	DRAM2	111682838	111659955
1008476	7903906	25	1	111584506	111584482	25	1	5S	rRNA	111584456	111584545	LRIF1	111506701	111489807	DRAM2	111682838	111659955
813567	7903906	25	1	111584504	111584480	25	1	5S	rRNA	111584456	111584545	LRIF1	111506701	111489807	DRAM2	111682838	111659955
1027878	7903906	25	1	111584539	111584515	25	1	5S	rRNA	111584456	111584545	LRIF1	111506701	111489807	DRAM2	111682838	111659955
154237	7903906	25					2	5S	rRNA
1076493	7903906	25	1	111584507	111584483	25	1	5S	rRNA	111584456	111584545	LRIF1	111506701	111489807	DRAM2	111682838	111659955
47109	7903906	25					2	5S	rRNA
477119	7903906	25					2	5S	rRNA
74202	7903906	25	1	111584541	111584517	25	1	5S	rRNA	111584456	111584545	LRIF1	111506701	111489807	DRAM2	111682838	111659955
74203	7903906	25	1	111584542	111584518	25	1	5S	rRNA	111584456	111584545	LRIF1	111506701	111489807	DRAM2	111682838	111659955
476467	7903906	25					2	5S	rRNA
938386	7903906	25	1	111584545	111584521	25	1	5S	rRNA	111584456	111584545	LRIF1	111506701	111489807	DRAM2	111682838	111659955
830072	7903906	25	1	111584501	111584477	25	1	5S	rRNA	111584456	111584545	LRIF1	111506701	111489807	DRAM2	111682838	111659955
838569	7903906	25	1	111584502	111584478	25	1	5S	rRNA	111584456	111584545	LRIF1	111506701	111489807	DRAM2	111682838	111659955
619830	7903906	25	1	111584540	111584516	25	1	5S	rRNA	111584456	111584545	LRIF1	111506701	111489807	DRAM2	111682838	111659955
1012854	7904209	25	1	116149204	116149180	25	1	7SLRNA	srpRNA	116149092	116149349	NGF	115880857	115828539	VANGL1	116184574	116240845
976623	7904209	25	1	116149197	116149173	25	1	7SLRNA	srpRNA	116149092	116149349	NGF	115880857	115828539	VANGL1	116184574	116240845
883010	7904209	25	1	116149119	116149095	25	1	7SLRNA	srpRNA	116149092	116149349	NGF	115880857	115828539	VANGL1	116184574	116240845
574156	7904209	25	1	116149208	116149184	25	1	7SLRNA	srpRNA	116149092	116149349	NGF	115880857	115828539	VANGL1	116184574	116240845
57117	7904209	25	1	116149323	116149299	25	1	7SLRNA	srpRNA	116149092	116149349	NGF	115880857	115828539	VANGL1	116184574	116240845
422111	7904209	25	1	116149319	116149295	25	1	7SLRNA	srpRNA	116149092	116149349	NGF	115880857	115828539	VANGL1	116184574	116240845
111163	7904209	25	1	116149127	116149103	25	1	7SLRNA	srpRNA	116149092	116149349	NGF	115880857	115828539	VANGL1	116184574	116240845
553228	7904209	25	1	116149158	116149134	25	1	7SLRNA	srpRNA	116149092	116149349	NGF	115880857	115828539	VANGL1	116184574	116240845
556796	7904209	25	1	116149159	116149135	25	1	7SLRNA	srpRNA	116149092	116149349	NGF	115880857	115828539	VANGL1	116184574	116240845
56454	7904209	25	1	116149324	116149300	25	1	7SLRNA	srpRNA	116149092	116149349	NGF	115880857	115828539	VANGL1	116184574	116240845
439266	7904209	25	1	116149117	116149093	25	1	7SLRNA	srpRNA	116149092	116149349	NGF	115880857	115828539	VANGL1	116184574	116240845
1114359	7904209	25	1	116149211	116149187	25	1	7SLRNA	srpRNA	116149092	116149349	NGF	115880857	115828539	VANGL1	116184574	116240845
338574	7904209	25	1	116149317	116149293	25	1	7SLRNA	srpRNA	116149092	116149349	NGF	115880857	115828539	VANGL1	116184574	116240845
439267	7904209	25	1	116149118	116149094	25	1	7SLRNA	srpRNA	116149092	116149349	NGF	115880857	115828539	VANGL1	116184574	116240845
81770	7904209	25	1	116149326	116149302	25	1	7SLRNA	srpRNA	116149092	116149349	NGF	115880857	115828539	VANGL1	116184574	116240845
890272	7904209	25	1	116149322	116149298	25	1	7SLRNA	srpRNA	116149092	116149349	NGF	115880857	115828539	VANGL1	116184574	116240845
1061182	7904209	25	1	116149205	116149181	25	1	7SLRNA	srpRNA	116149092	116149349	NGF	115880857	115828539	VANGL1	116184574	116240845
776627	7904209	25	1	116149121	116149097	25	1	7SLRNA	srpRNA	116149092	116149349	NGF	115880857	115828539	VANGL1	116184574	116240845
77091	7904209	25	1	116149130	116149106	25	1	7SLRNA	srpRNA	116149092	116149349	NGF	115880857	115828539	VANGL1	116184574	116240845
820828	7904209	25	1	116149213	116149189	25	1	7SLRNA	srpRNA	116149092	116149349	NGF	115880857	115828539	VANGL1	116184574	116240845
611986	7904209	25	1	116149155	116149131	25	1	7SLRNA	srpRNA	116149092	116149349	NGF	115880857	115828539	VANGL1	116184574	116240845
646163	7904209	25	1	116149201	116149177	25	1	7SLRNA	srpRNA	116149092	116149349	NGF	115880857	115828539	VANGL1	116184574	116240845
728576	7904209	25	1	116149116	116149092	25	1	7SLRNA	srpRNA	116149092	116149349	NGF	115880857	115828539	VANGL1	116184574	116240845
162354	7904209	25					2	7SLRNA	srpRNA
820827	7904209	25	1	116149212	116149188	25	1	7SLRNA	srpRNA	116149092	116149349	NGF	115880857	115828539	VANGL1	116184574	116240845
1077483	7904951	25					2	5S	rRNA
185514	7904953	25	1	147735776	147735752	25	1	U1	snRNA	147735752	147735907	BX842679.1	147632428	147631967	PPIAL4A	147955419	147954635
735137	7904953	25	1	147735795	147735771	25	1	U1	snRNA	147735752	147735907	BX842679.1	147632428	147631967	PPIAL4A	147955419	147954635
992543	7904951	25	1	146124234	146124210	25	1	5S	rRNA	146124158	146124246	NBPF11	146082765	146032647	NBPF12	146373546	146467744
964281	7904953	25	1	147735808	147735784	25	1	U1	snRNA	147735752	147735907	BX842679.1	147632428	147631967	PPIAL4A	147955419	147954635
855429	7904953	25	1	147735851	147735827	25	1	U1	snRNA	147735752	147735907	BX842679.1	147632428	147631967	PPIAL4A	147955419	147954635
373836	7904953	25	1	147735779	147735755	25	1	U1	snRNA	147735752	147735907	BX842679.1	147632428	147631967	PPIAL4A	147955419	147954635
680341	7904953	25	1	147735813	147735789	25	1	U1	snRNA	147735752	147735907	BX842679.1	147632428	147631967	PPIAL4A	147955419	147954635
503790	7904951	25					2	5S	rRNA
441981	7904953	25	1	147735834	147735810	25	1	U1	snRNA	147735752	147735907	BX842679.1	147632428	147631967	PPIAL4A	147955419	147954635
717861	7904951	25	1	146124238	146124214	25	1	5S	rRNA	146124158	146124246	NBPF11	146082765	146032647	NBPF12	146373546	146467744
932970	7904953	25	1	147735826	147735802	25	1	U1	snRNA	147735752	147735907	BX842679.1	147632428	147631967	PPIAL4A	147955419	147954635
504275	7904951	25					2	5S	rRNA
681657	7904953	25	1	147735801	147735777	25	1	U1	snRNA	147735752	147735907	BX842679.1	147632428	147631967	PPIAL4A	147955419	147954635
683041	7904953	25	1	147735802	147735778	25	1	U1	snRNA	147735752	147735907	BX842679.1	147632428	147631967	PPIAL4A	147955419	147954635
7783	7904953	25	1	147735798	147735774	25	1	U1	snRNA	147735752	147735907	BX842679.1	147632428	147631967	PPIAL4A	147955419	147954635
1008045	7904951	25					2	5S	rRNA
575050	7904951	25	1	146124239	146124215	25	1	5S	rRNA	146124158	146124246	NBPF11	146082765	146032647	NBPF12	146373546	146467744
1076973	7904951	25					2	5S	rRNA
931103	7904951	25	1	146124205	146124181	25	1	5S	rRNA	146124158	146124246	NBPF11	146082765	146032647	NBPF12	146373546	146467744
79579	7904951	25					2	5S	rRNA
969099	7904951	25	1	146124235	146124211	25	1	5S	rRNA	146124158	146124246	NBPF11	146082765	146032647	NBPF12	146373546	146467744
575236	7904951	25	1	146124241	146124217	25	1	5S	rRNA	146124158	146124246	NBPF11	146082765	146032647	NBPF12	146373546	146467744
569893	7904951	25	1	146124230	146124206	25	1	5S	rRNA	146124158	146124246	NBPF11	146082765	146032647	NBPF12	146373546	146467744
575235	7904951	25	1	146124240	146124216	25	1	5S	rRNA	146124158	146124246	NBPF11	146082765	146032647	NBPF12	146373546	146467744
1066751	7904951	25					2	5S	rRNA
855565	7904951	25					2	5S	rRNA
1000411	7904953	25	1	147735835	147735811	25	1	U1	snRNA	147735752	147735907	BX842679.1	147632428	147631967	PPIAL4A	147955419	147954635
223082	7904951	25	1	146124232	146124208	25	1	5S	rRNA	146124158	146124246	NBPF11	146082765	146032647	NBPF12	146373546	146467744
1034218	7904953	25	1	147735788	147735764	25	1	U1	snRNA	147735752	147735907	BX842679.1	147632428	147631967	PPIAL4A	147955419	147954635
687382	7904953	25	1	147735847	147735823	25	1	U1	snRNA	147735752	147735907	BX842679.1	147632428	147631967	PPIAL4A	147955419	147954635
967191	7904953	25	1	147735840	147735816	25	1	U1	snRNA	147735752	147735907	BX842679.1	147632428	147631967	PPIAL4A	147955419	147954635
749217	7904951	25	1	146124237	146124213	25	1	5S	rRNA	146124158	146124246	NBPF11	146082765	146032647	NBPF12	146373546	146467744
749216	7904951	25	1	146124236	146124212	25	1	5S	rRNA	146124158	146124246	NBPF11	146082765	146032647	NBPF12	146373546	146467744
680176	7904953	25	1	147735816	147735792	25	1	U1	snRNA	147735752	147735907	BX842679.1	147632428	147631967	PPIAL4A	147955419	147954635
933276	7904951	25	1	146124204	146124180	25	1	5S	rRNA	146124158	146124246	NBPF11	146082765	146032647	NBPF12	146373546	146467744
552769	7904951	25	1	146124231	146124207	25	1	5S	rRNA	146124158	146124246	NBPF11	146082765	146032647	NBPF12	146373546	146467744
79920	7904951	25					2	5S	rRNA
704664	7904953	25	1	147735844	147735820	25	1	U1	snRNA	147735752	147735907	BX842679.1	147632428	147631967	PPIAL4A	147955419	147954635
1007904	7904951	25	1	146124207	146124183	25	1	5S	rRNA	146124158	146124246	NBPF11	146082765	146032647	NBPF12	146373546	146467744
1067171	7904951	25					2	5S	rRNA
1036042	7904953	25	1	147735823	147735799	25	1	U1	snRNA	147735752	147735907	BX842679.1	147632428	147631967	PPIAL4A	147955419	147954635
118505	7904951	25	1	146124233	146124209	25	1	5S	rRNA	146124158	146124246	NBPF11	146082765	146032647	NBPF12	146373546	146467744
822355	7904951	25	1	146124206	146124182	25	1	5S	rRNA	146124158	146124246	NBPF11	146082765	146032647	NBPF12	146373546	146467744
931173	7904953	25	1	147735829	147735805	25	1	U1	snRNA	147735752	147735907	BX842679.1	147632428	147631967	PPIAL4A	147955419	147954635
359555	7904953	25	1	147735852	147735828	25	1	U1	snRNA	147735752	147735907	BX842679.1	147632428	147631967	PPIAL4A	147955419	147954635
79710	7904951	25	1	146124196	146124172	25	1	5S	rRNA	146124158	146124246	NBPF11	146082765	146032647	NBPF12	146373546	146467744
586084	7904016	25	1	112913657	112913633	25	1	U13_	snRNA	112913625	112913731	KCND3	112531777	112313284	CTTNBP2NL	112938803	113003786
714590	7904014	25	1	112738213	112738189	25	1	U13_	snRNA	112738145	112738230	KCND3	112531777	112313284	CTTNBP2NL	112938803	113003786
368337	7904016	25	1	112913655	112913631	25	1	U13_	snRNA	112913625	112913731	KCND3	112531777	112313284	CTTNBP2NL	112938803	113003786
574843	7904014	25	1	112738211	112738187	25	1	U13_	snRNA	112738145	112738230	KCND3	112531777	112313284	CTTNBP2NL	112938803	113003786
843360	7904016	25	1	112913676	112913652	25	1	U13_	snRNA	112913625	112913731	KCND3	112531777	112313284	CTTNBP2NL	112938803	113003786
1109120	7904016	25	1	112913683	112913659	25	1	U13_	snRNA	112913625	112913731	KCND3	112531777	112313284	CTTNBP2NL	112938803	113003786
787467	7904016	25	1	112913680	112913656	25	1	U13_	snRNA	112913625	112913731	KCND3	112531777	112313284	CTTNBP2NL	112938803	113003786
679403	7904014	25	1	112738171	112738147	25	1	U13_	snRNA	112738145	112738230	KCND3	112531777	112313284	CTTNBP2NL	112938803	113003786
802631	7904016	25	1	112913650	112913626	25	1	U13_	snRNA	112913625	112913731	KCND3	112531777	112313284	CTTNBP2NL	112938803	113003786
701471	7904014	25	1	112738222	112738198	25	1	U13_	snRNA	112738145	112738230	KCND3	112531777	112313284	CTTNBP2NL	112938803	113003786
828982	7904014	25	1	112738205	112738181	25	1	U13_	snRNA	112738145	112738230	KCND3	112531777	112313284	CTTNBP2NL	112938803	113003786
713974	7904016	25	1	112913711	112913687	25	1	U13_	snRNA	112913625	112913731	KCND3	112531777	112313284	CTTNBP2NL	112938803	113003786
1086146	7904014	25	1	112738216	112738192	25	1	U13_	snRNA	112738145	112738230	KCND3	112531777	112313284	CTTNBP2NL	112938803	113003786
683072	7904014	25	1	112738173	112738149	25	1	U13_	snRNA	112738145	112738230	KCND3	112531777	112313284	CTTNBP2NL	112938803	113003786
679554	7904014	25	1	112738172	112738148	25	1	U13_	snRNA	112738145	112738230	KCND3	112531777	112313284	CTTNBP2NL	112938803	113003786
603038	7904016	25	1	112913658	112913634	25	1	U13_	snRNA	112913625	112913731	KCND3	112531777	112313284	CTTNBP2NL	112938803	113003786
958337	7904016	25	1	112913684	112913660	25	1	U13_	snRNA	112913625	112913731	KCND3	112531777	112313284	CTTNBP2NL	112938803	113003786
427026	7904014	25	1	112738226	112738202	25	1	U13_	snRNA	112738145	112738230	KCND3	112531777	112313284	CTTNBP2NL	112938803	113003786
691688	7904014	25	1	112738209	112738185	25	1	U13_	snRNA	112738145	112738230	KCND3	112531777	112313284	CTTNBP2NL	112938803	113003786
804192	7904016	25	1	112913652	112913628	25	1	U13_	snRNA	112913625	112913731	KCND3	112531777	112313284	CTTNBP2NL	112938803	113003786
364594	7904016	25	1	112913687	112913663	25	1	U13_	snRNA	112913625	112913731	KCND3	112531777	112313284	CTTNBP2NL	112938803	113003786
691159	7904014	25	1	112738223	112738199	25	1	U13_	snRNA	112738145	112738230	KCND3	112531777	112313284	CTTNBP2NL	112938803	113003786
958715	7904016	25					2	U13_	snRNA
803906	7904016	25	1	112913651	112913627	25	1	U13_	snRNA	112913625	112913731	KCND3	112531777	112313284	CTTNBP2NL	112938803	113003786
711230	7904014	25	1	112738225	112738201	25	1	U13_	snRNA	112738145	112738230	KCND3	112531777	112313284	CTTNBP2NL	112938803	113003786
538313	7904016	25	1	112913675	112913651	25	1	U13_	snRNA	112913625	112913731	KCND3	112531777	112313284	CTTNBP2NL	112938803	113003786
11892	7904016	25	1	112913678	112913654	25	1	U13_	snRNA	112913625	112913731	KCND3	112531777	112313284	CTTNBP2NL	112938803	113003786
549816	7904014	25	1	112738219	112738195	25	1	U13_	snRNA	112738145	112738230	KCND3	112531777	112313284	CTTNBP2NL	112938803	113003786
1087738	7904016	25	1	112913653	112913629	25	1	U13_	snRNA	112913625	112913731	KCND3	112531777	112313284	CTTNBP2NL	112938803	113003786
925117	7904014	25	1	112738217	112738193	25	1	U13_	snRNA	112738145	112738230	KCND3	112531777	112313284	CTTNBP2NL	112938803	113003786
685875	7904014	25	1	112738224	112738200	25	1	U13_	snRNA	112738145	112738230	KCND3	112531777	112313284	CTTNBP2NL	112938803	113003786
574634	7904016	25	1	112913679	112913655	25	1	U13_	snRNA	112913625	112913731	KCND3	112531777	112313284	CTTNBP2NL	112938803	113003786
690154	7904014	25	1	112738208	112738184	25	1	U13_	snRNA	112738145	112738230	KCND3	112531777	112313284	CTTNBP2NL	112938803	113003786
792547	7904016	25	1	112913681	112913657	25	1	U13_	snRNA	112913625	112913731	KCND3	112531777	112313284	CTTNBP2NL	112938803	113003786
736478	7904016	25	1	112913685	112913661	25	1	U13_	snRNA	112913625	112913731	KCND3	112531777	112313284	CTTNBP2NL	112938803	113003786
689354	7904016	25	1	112913670	112913646	25	1	U13_	snRNA	112913625	112913731	KCND3	112531777	112313284	CTTNBP2NL	112938803	113003786
838249	7904014	25	1	112738221	112738197	25	1	U13_	snRNA	112738145	112738230	KCND3	112531777	112313284	CTTNBP2NL	112938803	113003786
245216	7904014	25	1	112738218	112738194	25	1	U13_	snRNA	112738145	112738230	KCND3	112531777	112313284	CTTNBP2NL	112938803	113003786
838759	7904014	25	1	112738207	112738183	25	1	U13_	snRNA	112738145	112738230	KCND3	112531777	112313284	CTTNBP2NL	112938803	113003786
693018	7904014	25	1	112738214	112738190	25	1	U13_	snRNA	112738145	112738230	KCND3	112531777	112313284	CTTNBP2NL	112938803	113003786
833178	7904014	25	1	112738220	112738196	25	1	U13_	snRNA	112738145	112738230	KCND3	112531777	112313284	CTTNBP2NL	112938803	113003786
369661	7904016	25	1	112913654	112913630	25	1	U13_	snRNA	112913625	112913731	KCND3	112531777	112313284	CTTNBP2NL	112938803	113003786
452962	7904014	25	1	112738215	112738191	25	1	U13_	snRNA	112738145	112738230	KCND3	112531777	112313284	CTTNBP2NL	112938803	113003786
696628	7904016	25	1	112913677	112913653	25	1	U13_	snRNA	112913625	112913731	KCND3	112531777	112313284	CTTNBP2NL	112938803	113003786
828735	7904014	25	1	112738206	112738182	25	1	U13_	snRNA	112738145	112738230	KCND3	112531777	112313284	CTTNBP2NL	112938803	113003786
4615	7904014	25	1	112738212	112738188	25	1	U13_	snRNA	112738145	112738230	KCND3	112531777	112313284	CTTNBP2NL	112938803	113003786
370827	7904016	25	1	112913656	112913632	25	1	U13_	snRNA	112913625	112913731	KCND3	112531777	112313284	CTTNBP2NL	112938803	113003786
685534	7904016	25	1	112913668	112913644	25	1	U13_	snRNA	112913625	112913731	KCND3	112531777	112313284	CTTNBP2NL	112938803	113003786
929329	7904014	25	1	112738210	112738186	25	1	U13_	snRNA	112738145	112738230	KCND3	112531777	112313284	CTTNBP2NL	112938803	113003786
155605	7904016	25	1	112913666	112913642	25	1	U13_	snRNA	112913625	112913731	KCND3	112531777	112313284	CTTNBP2NL	112938803	113003786
294119	7904863	25	1	145941604	145941580	25	1	tRNA-Gly-GGG	tRNA	145941579	145941649	GPR89C	145883868	145924373	NBPF11	146082765	146032647
651824	7904863	25	1	145941603	145941579	25	1	tRNA-Gly-GGG	tRNA	145941579	145941649	GPR89C	145883868	145924373	NBPF11	146082765	146032647
688134	7904865	25					2	tRNA-Gly-GGG	tRNA
897156	7904863	25	1	145941612	145941588	25	1	tRNA-Gly-GGG	tRNA	145941579	145941649	GPR89C	145883868	145924373	NBPF11	146082765	146032647
918022	7904865	25					2	tRNA-Gly-GGG	tRNA
940586	7904865	25					2	tRNA-Gly-GGG	tRNA
467855	7904865	25					2	tRNA-Gly-GGG	tRNA
277185	7904863	25	1	145941626	145941602	25	1	tRNA-Gly-GGG	tRNA	145941579	145941649	GPR89C	145883868	145924373	NBPF11	146082765	146032647
291477	7904863	25	1	145941627	145941603	25	1	tRNA-Gly-GGG	tRNA	145941579	145941649	GPR89C	145883868	145924373	NBPF11	146082765	146032647
774722	7904865	25					2	tRNA-Gly-GGG	tRNA
143406	7904863	25	1	145941629	145941605	25	1	tRNA-Gly-GGG	tRNA	145941579	145941649	GPR89C	145883868	145924373	NBPF11	146082765	146032647
22220	7904863	25	1	145941614	145941590	25	1	tRNA-Gly-GGG	tRNA	145941579	145941649	GPR89C	145883868	145924373	NBPF11	146082765	146032647
611507	7904863	25	1	145941630	145941606	25	1	tRNA-Gly-GGG	tRNA	145941579	145941649	GPR89C	145883868	145924373	NBPF11	146082765	146032647
2570	7904863	25	1	145941646	145941622	25	1	tRNA-Gly-GGG	tRNA	145941579	145941649	GPR89C	145883868	145924373	NBPF11	146082765	146032647
216058	7904865	25					2	tRNA-Gly-GGG	tRNA
898034	7904863	25	1	145941613	145941589	25	1	tRNA-Gly-GGG	tRNA	145941579	145941649	GPR89C	145883868	145924373	NBPF11	146082765	146032647
430980	7904863	25	1	145941623	145941599	25	1	tRNA-Gly-GGG	tRNA	145941579	145941649	GPR89C	145883868	145924373	NBPF11	146082765	146032647
1091399	7904863	25	1	145941609	145941585	25	1	tRNA-Gly-GGG	tRNA	145941579	145941649	GPR89C	145883868	145924373	NBPF11	146082765	146032647
218002	7904863	25	1	145941608	145941584	25	1	tRNA-Gly-GGG	tRNA	145941579	145941649	GPR89C	145883868	145924373	NBPF11	146082765	146032647
771395	7904865	25					2	tRNA-Gly-GGG	tRNA
795578	7904863	25	1	145941611	145941587	25	1	tRNA-Gly-GGG	tRNA	145941579	145941649	GPR89C	145883868	145924373	NBPF11	146082765	146032647
1082059	7904865	25	1	145951059	145951035	25	1	tRNA-Gly-GGG	tRNA	145950996	145951066	GPR89C	145883868	145924373	NBPF11	146082765	146032647
61394	7904865	25					2	tRNA-Gly-GGG	tRNA
856830	7904863	25	1	145941621	145941597	25	1	tRNA-Gly-GGG	tRNA	145941579	145941649	GPR89C	145883868	145924373	NBPF11	146082765	146032647
15544	7904863	25	1	145941647	145941623	25	1	tRNA-Gly-GGG	tRNA	145941579	145941649	GPR89C	145883868	145924373	NBPF11	146082765	146032647
142210	7904863	25	1	145941628	145941604	25	1	tRNA-Gly-GGG	tRNA	145941579	145941649	GPR89C	145883868	145924373	NBPF11	146082765	146032647
857166	7904863	25	1	145941622	145941598	25	1	tRNA-Gly-GGG	tRNA	145941579	145941649	GPR89C	145883868	145924373	NBPF11	146082765	146032647
14658	7904863	25	1	145941616	145941592	25	1	tRNA-Gly-GGG	tRNA	145941579	145941649	GPR89C	145883868	145924373	NBPF11	146082765	146032647
247247	7904863	25	1	145941649	145941625	25	1	tRNA-Gly-GGG	tRNA	145941579	145941649	GPR89C	145883868	145924373	NBPF11	146082765	146032647
247246	7904863	25	1	145941648	145941624	25	1	tRNA-Gly-GGG	tRNA	145941579	145941649	GPR89C	145883868	145924373	NBPF11	146082765	146032647
475230	7904865	25					2	tRNA-Gly-GGG	tRNA
291639	7904863	25	1	145941625	145941601	25	1	tRNA-Gly-GGG	tRNA	145941579	145941649	GPR89C	145883868	145924373	NBPF11	146082765	146032647
159457	7904863	25	1	145941606	145941582	25	1	tRNA-Gly-GGG	tRNA	145941579	145941649	GPR89C	145883868	145924373	NBPF11	146082765	146032647
53571	7904863	25	1	145941618	145941594	25	1	tRNA-Gly-GGG	tRNA	145941579	145941649	GPR89C	145883868	145924373	NBPF11	146082765	146032647
754342	7904863	25	1	145941607	145941583	25	1	tRNA-Gly-GGG	tRNA	145941579	145941649	GPR89C	145883868	145924373	NBPF11	146082765	146032647
962966	7905033	25	1	149079392	149079368	25	1	tRNA-Gln-CAG	tRNA	149079364	149079435	NBPF16	148739443	148758311	FCGR1C	149320441	149378365
921265	7905033	25	1	149079402	149079378	25	1	tRNA-Gln-CAG	tRNA	149079364	149079435	NBPF16	148739443	148758311	FCGR1C	149320441	149378365
469878	7905033	25	1	149079404	149079380	25	1	tRNA-Gln-CAG	tRNA	149079364	149079435	NBPF16	148739443	148758311	FCGR1C	149320441	149378365
9523	7905033	25	1	149079394	149079370	25	1	tRNA-Gln-CAG	tRNA	149079364	149079435	NBPF16	148739443	148758311	FCGR1C	149320441	149378365
208749	7905033	25	1	149079403	149079379	25	1	tRNA-Gln-CAG	tRNA	149079364	149079435	NBPF16	148739443	148758311	FCGR1C	149320441	149378365
893314	7905033	25	1	149079407	149079383	25	1	tRNA-Gln-CAG	tRNA	149079364	149079435	NBPF16	148739443	148758311	FCGR1C	149320441	149378365
748637	7905033	25	1	149079397	149079373	25	1	tRNA-Gln-CAG	tRNA	149079364	149079435	NBPF16	148739443	148758311	FCGR1C	149320441	149378365
604833	7905033	25	1	149079393	149079369	25	1	tRNA-Gln-CAG	tRNA	149079364	149079435	NBPF16	148739443	148758311	FCGR1C	149320441	149378365
227903	7905033	25	1	149079396	149079372	25	1	tRNA-Gln-CAG	tRNA	149079364	149079435	NBPF16	148739443	148758311	FCGR1C	149320441	149378365
920958	7905033	25	1	149079401	149079377	25	1	tRNA-Gln-CAG	tRNA	149079364	149079435	NBPF16	148739443	148758311	FCGR1C	149320441	149378365
1079267	7904252	25	1	116821390	116821366	25	1	U3	snRNA	116821228	116821443	MAB21L3	116654376	116677861	ATP1A1	116915290	116952883
968329	7904252	25	1	116821386	116821362	25	1	U3	snRNA	116821228	116821443	MAB21L3	116654376	116677861	ATP1A1	116915290	116952883
1091363	7904252	25	1	116821333	116821309	25	1	U3	snRNA	116821228	116821443	MAB21L3	116654376	116677861	ATP1A1	116915290	116952883
1091364	7904252	25	1	116821332	116821308	25	1	U3	snRNA	116821228	116821443	MAB21L3	116654376	116677861	ATP1A1	116915290	116952883
133492	7904252	25	1	116821388	116821364	25	1	U3	snRNA	116821228	116821443	MAB21L3	116654376	116677861	ATP1A1	116915290	116952883
332157	7904252	25	1	116821309	116821285	25	1	U3	snRNA	116821228	116821443	MAB21L3	116654376	116677861	ATP1A1	116915290	116952883
381143	7904252	25	1	116821294	116821270	25	1	U3	snRNA	116821228	116821443	MAB21L3	116654376	116677861	ATP1A1	116915290	116952883
389479	7904252	25	1	116821281	116821257	25	1	U3	snRNA	116821228	116821443	MAB21L3	116654376	116677861	ATP1A1	116915290	116952883
861409	7904252	25	1	116821374	116821350	25	1	U3	snRNA	116821228	116821443	MAB21L3	116654376	116677861	ATP1A1	116915290	116952883
962893	7904252	25	1	116821348	116821324	25	1	U3	snRNA	116821228	116821443	MAB21L3	116654376	116677861	ATP1A1	116915290	116952883
727096	7904252	25	1	116821264	116821240	25	1	U3	snRNA	116821228	116821443	MAB21L3	116654376	116677861	ATP1A1	116915290	116952883
152823	7904252	25	1	116821416	116821392	25	1	U3	snRNA	116821228	116821443	MAB21L3	116654376	116677861	ATP1A1	116915290	116952883
784737	7904252	25	1	116821368	116821344	25	1	U3	snRNA	116821228	116821443	MAB21L3	116654376	116677861	ATP1A1	116915290	116952883
740452	7904252	25	1	116821286	116821262	25	1	U3	snRNA	116821228	116821443	MAB21L3	116654376	116677861	ATP1A1	116915290	116952883
1000394	7904252	25	1	116821339	116821315	25	1	U3	snRNA	116821228	116821443	MAB21L3	116654376	116677861	ATP1A1	116915290	116952883
389429	7904252	25	1	116821280	116821256	25	1	U3	snRNA	116821228	116821443	MAB21L3	116654376	116677861	ATP1A1	116915290	116952883
7992	7904252	25	1	116821364	116821340	25	1	U3	snRNA	116821228	116821443	MAB21L3	116654376	116677861	ATP1A1	116915290	116952883
653496	7904252	25	1	116821414	116821390	25	1	U3	snRNA	116821228	116821443	MAB21L3	116654376	116677861	ATP1A1	116915290	116952883
178190	7904252	25	1	116821357	116821333	25	1	U3	snRNA	116821228	116821443	MAB21L3	116654376	116677861	ATP1A1	116915290	116952883
615590	7904252	25	1	116821437	116821413	25	1	U3	snRNA	116821228	116821443	MAB21L3	116654376	116677861	ATP1A1	116915290	116952883
1019687	7904252	25	1	116821382	116821358	25	1	U3	snRNA	116821228	116821443	MAB21L3	116654376	116677861	ATP1A1	116915290	116952883
1114286	7904252	25	1	116821442	116821418	25	1	U3	snRNA	116821228	116821443	MAB21L3	116654376	116677861	ATP1A1	116915290	116952883
928385	7904252	25	1	116821272	116821248	25	1	U3	snRNA	116821228	116821443	MAB21L3	116654376	116677861	ATP1A1	116915290	116952883
763558	7904252	25	1	116821421	116821397	25	1	U3	snRNA	116821228	116821443	MAB21L3	116654376	116677861	ATP1A1	116915290	116952883
18538	7904252	25	1	116821301	116821277	25	1	U3	snRNA	116821228	116821443	MAB21L3	116654376	116677861	ATP1A1	116915290	116952883
642782	7904394	25	1	119801719	119801695	25	1	U13	snRNA	119801664	119801763	WARS2	119683294	119573839	HAO2	119911402	119936753
752762	7904394	25					2	U13	snRNA
964899	7904394	25	1	119801699	119801675	25	1	U13	snRNA	119801664	119801763	WARS2	119683294	119573839	HAO2	119911402	119936753
1063176	7904394	25	1	119801763	119801739	25	1	U13	snRNA	119801664	119801763	WARS2	119683294	119573839	HAO2	119911402	119936753
773010	7904394	25	1	119801724	119801700	25	1	U13	snRNA	119801664	119801763	WARS2	119683294	119573839	HAO2	119911402	119936753
770694	7904394	25	1	119801723	119801699	25	1	U13	snRNA	119801664	119801763	WARS2	119683294	119573839	HAO2	119911402	119936753
1121983	7904394	25					2	U13	snRNA
954132	7904394	25	1	119801697	119801673	25	1	U13	snRNA	119801664	119801763	WARS2	119683294	119573839	HAO2	119911402	119936753
1083079	7904394	25	1	119801761	119801737	25	1	U13	snRNA	119801664	119801763	WARS2	119683294	119573839	HAO2	119911402	119936753
619899	7904394	25	1	119801726	119801702	25	1	U13	snRNA	119801664	119801763	WARS2	119683294	119573839	HAO2	119911402	119936753
553897	7904394	25	1	119801760	119801736	25	1	U13	snRNA	119801664	119801763	WARS2	119683294	119573839	HAO2	119911402	119936753
805972	7904394	25					2	U13	snRNA
240125	7904394	25	1	119801708	119801684	25	1	U13	snRNA	119801664	119801763	WARS2	119683294	119573839	HAO2	119911402	119936753
240126	7904394	25					2	U13	snRNA
797168	7904394	25	1	119801688	119801664	25	1	U13	snRNA	119801664	119801763	WARS2	119683294	119573839	HAO2	119911402	119936753
953658	7904394	25	1	119801698	119801674	25	1	U13	snRNA	119801664	119801763	WARS2	119683294	119573839	HAO2	119911402	119936753
549587	7904394	25	1	119801759	119801735	25	1	U13	snRNA	119801664	119801763	WARS2	119683294	119573839	HAO2	119911402	119936753
718749	7904394	25	1	119801762	119801738	25	1	U13	snRNA	119801664	119801763	WARS2	119683294	119573839	HAO2	119911402	119936753
1058433	7904394	25	1	119801703	119801679	25	1	U13	snRNA	119801664	119801763	WARS2	119683294	119573839	HAO2	119911402	119936753
995401	7904394	25	1	119801702	119801678	25	1	U13	snRNA	119801664	119801763	WARS2	119683294	119573839	HAO2	119911402	119936753
752371	7904394	25					2	U13	snRNA
964502	7904394	25	1	119801727	119801703	25	1	U13	snRNA	119801664	119801763	WARS2	119683294	119573839	HAO2	119911402	119936753
1117259	7904394	25	1	119801700	119801676	25	1	U13	snRNA	119801664	119801763	WARS2	119683294	119573839	HAO2	119911402	119936753
1114479	7904394	25	1	119801725	119801701	25	1	U13	snRNA	119801664	119801763	WARS2	119683294	119573839	HAO2	119911402	119936753
235013	7905127	25	1	150184127	150184103	25	1	7SLRNA	srpRNA	150183930	150184223	PLEKHO1	150121373	150132260	ANP32E	150208504	150190717
1053250	7905127	25	1	150184170	150184146	25	1	7SLRNA	srpRNA	150183930	150184223	PLEKHO1	150121373	150132260	ANP32E	150208504	150190717
305156	7905127	25	1	150184043	150184019	25	1	7SLRNA	srpRNA	150183930	150184223	PLEKHO1	150121373	150132260	ANP32E	150208504	150190717
1072773	7905127	25	1	150184041	150184017	25	1	7SLRNA	srpRNA	150183930	150184223	PLEKHO1	150121373	150132260	ANP32E	150208504	150190717
33717	7905127	25	1	150184038	150184014	25	1	7SLRNA	srpRNA	150183930	150184223	PLEKHO1	150121373	150132260	ANP32E	150208504	150190717
295644	7905127	25	1	150184044	150184020	25	1	7SLRNA	srpRNA	150183930	150184223	PLEKHO1	150121373	150132260	ANP32E	150208504	150190717
55958	7905127	25					2	7SLRNA	srpRNA
275732	7905127	25	1	150184039	150184015	25	1	7SLRNA	srpRNA	150183930	150184223	PLEKHO1	150121373	150132260	ANP32E	150208504	150190717
312794	7905127	25	1	150184042	150184018	25	1	7SLRNA	srpRNA	150183930	150184223	PLEKHO1	150121373	150132260	ANP32E	150208504	150190717
19124	7905127	25					2	7SLRNA	srpRNA
653137	7905127	25	1	150184173	150184149	25	1	7SLRNA	srpRNA	150183930	150184223	PLEKHO1	150121373	150132260	ANP32E	150208504	150190717
677220	7905035	25	1	149170352	149170328	25	1	tRNA-His-CAY_	tRNA	149170298	149170369	NBPF16	148739443	148758311	FCGR1C	149320441	149378365
244808	7905037	25	1	149173938	149173914	25	1	tRNA-Gly-GGG	tRNA	149173911	149173981	NBPF16	148739443	148758311	FCGR1C	149320441	149378365
654449	7905033	25					2	tRNA-Gln-CAG	tRNA
373927	7905037	25	1	149173942	149173918	25	1	tRNA-Gly-GGG	tRNA	149173911	149173981	NBPF16	148739443	148758311	FCGR1C	149320441	149378365
6246	7905035	25	1	149170337	149170313	25	1	tRNA-His-CAY_	tRNA	149170298	149170369	NBPF16	148739443	148758311	FCGR1C	149320441	149378365
231689	7905035	25	1	149170347	149170323	25	1	tRNA-His-CAY_	tRNA	149170298	149170369	NBPF16	148739443	148758311	FCGR1C	149320441	149378365
950527	7905037	25	1	149173937	149173913	25	1	tRNA-Gly-GGG	tRNA	149173911	149173981	NBPF16	148739443	148758311	FCGR1C	149320441	149378365
304258	7905035	25	1	149170336	149170312	25	1	tRNA-His-CAY_	tRNA	149170298	149170369	NBPF16	148739443	148758311	FCGR1C	149320441	149378365
693548	7905035	25	1	149170333	149170309	25	1	tRNA-His-CAY_	tRNA	149170298	149170369	NBPF16	148739443	148758311	FCGR1C	149320441	149378365
941576	7905037	25					2	tRNA-Gly-GGG	tRNA
467856	7905037	25					2	tRNA-Gly-GGG	tRNA
943786	7905035	25	1	149170344	149170320	25	1	tRNA-His-CAY_	tRNA	149170298	149170369	NBPF16	148739443	148758311	FCGR1C	149320441	149378365
650837	7905033	25					2	tRNA-Gln-CAG	tRNA
640054	7905033	25	1	149079422	149079398	25	1	tRNA-Gln-CAG	tRNA	149079364	149079435	NBPF16	148739443	148758311	FCGR1C	149320441	149378365
863719	7905033	25					2	tRNA-Gln-CAG	tRNA
455715	7905033	25					2	tRNA-Gln-CAG	tRNA
258338	7905035	25	1	149170338	149170314	25	1	tRNA-His-CAY_	tRNA	149170298	149170369	NBPF16	148739443	148758311	FCGR1C	149320441	149378365
287553	7905035	25	1	149170362	149170338	25	1	tRNA-His-CAY_	tRNA	149170298	149170369	NBPF16	148739443	148758311	FCGR1C	149320441	149378365
82536	7905035	25	1	149170369	149170345	25	1	tRNA-His-CAY_	tRNA	149170298	149170369	NBPF16	148739443	148758311	FCGR1C	149320441	149378365
964136	7905033	25					2	tRNA-Gln-CAG	tRNA
1073145	7905033	25					2	tRNA-Gln-CAG	tRNA
158179	7905035	25	1	149170343	149170319	25	1	tRNA-His-CAY_	tRNA	149170298	149170369	NBPF16	148739443	148758311	FCGR1C	149320441	149378365
1050929	7905037	25	1	149173970	149173946	25	1	tRNA-Gly-GGG	tRNA	149173911	149173981	NBPF16	148739443	148758311	FCGR1C	149320441	149378365
5483	7905035	25	1	149170334	149170310	25	1	tRNA-His-CAY_	tRNA	149170298	149170369	NBPF16	148739443	148758311	FCGR1C	149320441	149378365
667833	7905037	25	1	149173940	149173916	25	1	tRNA-Gly-GGG	tRNA	149173911	149173981	NBPF16	148739443	148758311	FCGR1C	149320441	149378365
50467	7905037	25					2	tRNA-Gly-GGG	tRNA
244700	7905037	25	1	149173939	149173915	25	1	tRNA-Gly-GGG	tRNA	149173911	149173981	NBPF16	148739443	148758311	FCGR1C	149320441	149378365
192655	7905037	25	1	149173962	149173938	25	1	tRNA-Gly-GGG	tRNA	149173911	149173981	NBPF16	148739443	148758311	FCGR1C	149320441	149378365
678775	7905035	25	1	149170350	149170326	25	1	tRNA-His-CAY_	tRNA	149170298	149170369	NBPF16	148739443	148758311	FCGR1C	149320441	149378365
395940	7905037	25	1	149173941	149173917	25	1	tRNA-Gly-GGG	tRNA	149173911	149173981	NBPF16	148739443	148758311	FCGR1C	149320441	149378365
949344	7905037	25	1	149173936	149173912	25	1	tRNA-Gly-GGG	tRNA	149173911	149173981	NBPF16	148739443	148758311	FCGR1C	149320441	149378365
174654	7905035	25	1	149170357	149170333	25	1	tRNA-His-CAY_	tRNA	149170298	149170369	NBPF16	148739443	148758311	FCGR1C	149320441	149378365
432863	7905035	25	1	149170335	149170311	25	1	tRNA-His-CAY_	tRNA	149170298	149170369	NBPF16	148739443	148758311	FCGR1C	149320441	149378365
605060	7905033	25	1	149079424	149079400	25	1	tRNA-Gln-CAG	tRNA	149079364	149079435	NBPF16	148739443	148758311	FCGR1C	149320441	149378365
406405	7905035	25	1	149170365	149170341	25	1	tRNA-His-CAY_	tRNA	149170298	149170369	NBPF16	148739443	148758311	FCGR1C	149320441	149378365
650847	7905037	25	1	149173935	149173911	25	1	tRNA-Gly-GGG	tRNA	149173911	149173981	NBPF16	148739443	148758311	FCGR1C	149320441	149378365
798259	7905033	25	1	149079429	149079405	25	1	tRNA-Gln-CAG	tRNA	149079364	149079435	NBPF16	148739443	148758311	FCGR1C	149320441	149378365
394723	7905035	25	1	149170364	149170340	25	1	tRNA-His-CAY_	tRNA	149170298	149170369	NBPF16	148739443	148758311	FCGR1C	149320441	149378365
965233	7905033	25					2	tRNA-Gln-CAG	tRNA
291707	7905035	25	1	149170339	149170315	25	1	tRNA-His-CAY_	tRNA	149170298	149170369	NBPF16	148739443	148758311	FCGR1C	149320441	149378365
378134	7905035	25	1	149170363	149170339	25	1	tRNA-His-CAY_	tRNA	149170298	149170369	NBPF16	148739443	148758311	FCGR1C	149320441	149378365
612496	7905037	25	1	149173963	149173939	25	1	tRNA-Gly-GGG	tRNA	149173911	149173981	NBPF16	148739443	148758311	FCGR1C	149320441	149378365
146189	7905035	25	1	149170341	149170317	25	1	tRNA-His-CAY_	tRNA	149170298	149170369	NBPF16	148739443	148758311	FCGR1C	149320441	149378365
82071	7905035	25	1	149170368	149170344	25	1	tRNA-His-CAY_	tRNA	149170298	149170369	NBPF16	148739443	148758311	FCGR1C	149320441	149378365
986653	7905035	25	1	149170355	149170331	25	1	tRNA-His-CAY_	tRNA	149170298	149170369	NBPF16	148739443	148758311	FCGR1C	149320441	149378365
895938	7905035	25	1	149170359	149170335	25	1	tRNA-His-CAY_	tRNA	149170298	149170369	NBPF16	148739443	148758311	FCGR1C	149320441	149378365
552487	7905033	25					2	tRNA-Gln-CAG	tRNA
785011	7905037	25	1	149173972	149173948	25	1	tRNA-Gly-GGG	tRNA	149173911	149173981	NBPF16	148739443	148758311	FCGR1C	149320441	149378365
1073184	7905033	25					2	tRNA-Gln-CAG	tRNA
192041	7905037	25	1	149173961	149173937	25	1	tRNA-Gly-GGG	tRNA	149173911	149173981	NBPF16	148739443	148758311	FCGR1C	149320441	149378365
652195	7905033	25					2	tRNA-Gln-CAG	tRNA
65148	7905035	25	1	149170367	149170343	25	1	tRNA-His-CAY_	tRNA	149170298	149170369	NBPF16	148739443	148758311	FCGR1C	149320441	149378365
908881	7905033	25					2	tRNA-Gln-CAG	tRNA
1054440	7905035	25	1	149170366	149170342	25	1	tRNA-His-CAY_	tRNA	149170298	149170369	NBPF16	148739443	148758311	FCGR1C	149320441	149378365
50786	7905037	25					2	tRNA-Gly-GGG	tRNA
234092	7905035	25	1	149170345	149170321	25	1	tRNA-His-CAY_	tRNA	149170298	149170369	NBPF16	148739443	148758311	FCGR1C	149320441	149378365
878211	7904963	25	1	143687519	143687495	25	1	U1	snRNA	143687359	143687521	FCGR1B	120935937	120926979	PPIAL4G	143767881	143767144
897395	7904963	25	1	143687483	143687459	25	1	U1	snRNA	143687359	143687521	FCGR1B	120935937	120926979	PPIAL4G	143767881	143767144
861253	7904963	25	1	143687488	143687464	25	1	U1	snRNA	143687359	143687521	FCGR1B	120935937	120926979	PPIAL4G	143767881	143767144
370662	7904963	25	1	143687494	143687470	25	1	U1	snRNA	143687359	143687521	FCGR1B	120935937	120926979	PPIAL4G	143767881	143767144
1081925	7919166	25					2	U1	snRNA
1027104	7904963	25	1	143687432	143687408	25	1	U1	snRNA	143687359	143687521	FCGR1B	120935937	120926979	PPIAL4G	143767881	143767144
470478	7904963	25	1	143687486	143687462	25	1	U1	snRNA	143687359	143687521	FCGR1B	120935937	120926979	PPIAL4G	143767881	143767144
631637	7904963	25	1	143687428	143687404	25	1	U1	snRNA	143687359	143687521	FCGR1B	120935937	120926979	PPIAL4G	143767881	143767144
927314	7904963	25	1	143687431	143687407	25	1	U1	snRNA	143687359	143687521	FCGR1B	120935937	120926979	PPIAL4G	143767881	143767144
391086	7904963	25	1	143687479	143687455	25	1	U1	snRNA	143687359	143687521	FCGR1B	120935937	120926979	PPIAL4G	143767881	143767144
727405	7919166	25					2	U1	snRNA
980695	7904963	25	1	143687517	143687493	25	1	U1	snRNA	143687359	143687521	FCGR1B	120935937	120926979	PPIAL4G	143767881	143767144
711422	7904963	25	1	143687487	143687463	25	1	U1	snRNA	143687359	143687521	FCGR1B	120935937	120926979	PPIAL4G	143767881	143767144
560816	7904963	25	1	143687423	143687399	25	1	U1	snRNA	143687359	143687521	FCGR1B	120935937	120926979	PPIAL4G	143767881	143767144
681105	7904963	25	1	143687435	143687411	25	1	U1	snRNA	143687359	143687521	FCGR1B	120935937	120926979	PPIAL4G	143767881	143767144
703036	7904963	25	1	143687434	143687410	25	1	U1	snRNA	143687359	143687521	FCGR1B	120935937	120926979	PPIAL4G	143767881	143767144
932805	7904963	25	1	143687516	143687492	25	1	U1	snRNA	143687359	143687521	FCGR1B	120935937	120926979	PPIAL4G	143767881	143767144
354635	7919166	25					2	U1	snRNA
699354	7904963	25	1	143687515	143687491	25	1	U1	snRNA	143687359	143687521	FCGR1B	120935937	120926979	PPIAL4G	143767881	143767144
1057545	7904963	25	1	143687481	143687457	25	1	U1	snRNA	143687359	143687521	FCGR1B	120935937	120926979	PPIAL4G	143767881	143767144
1027667	7904963	25	1	143687433	143687409	25	1	U1	snRNA	143687359	143687521	FCGR1B	120935937	120926979	PPIAL4G	143767881	143767144
676509	7904955	25	1	147790900	147790876	25	1	tRNA-His-CAY_	tRNA	147790852	147790918	BX842679.1	147632428	147631967	PPIAL4A	147955419	147954635
932670	7904955	25	1	147790907	147790883	25	1	tRNA-His-CAY_	tRNA	147790852	147790918	BX842679.1	147632428	147631967	PPIAL4A	147955419	147954635
167255	7904959	25	1	147825716	147825692	25	1	tRNA-Gln-CAG	tRNA	147825689	147825760	BX842679.1	147632428	147631967	PPIAL4A	147955419	147954635
83836	7904955	25	1	147790899	147790875	25	1	tRNA-His-CAY_	tRNA	147790852	147790918	BX842679.1	147632428	147631967	PPIAL4A	147955419	147954635
674322	7904955	25	1	147790901	147790877	25	1	tRNA-His-CAY_	tRNA	147790852	147790918	BX842679.1	147632428	147631967	PPIAL4A	147955419	147954635
107861	7904955	25	1	147790895	147790871	25	1	tRNA-His-CAY_	tRNA	147790852	147790918	BX842679.1	147632428	147631967	PPIAL4A	147955419	147954635
828331	7904967	25	1	147994184	147994160	25	1	U1	snRNA	147994146	147994314	PPIAL4A	147955419	147954635	NBPF14	148025863	148003642
898514	7904955	25	1	147790911	147790887	25	1	tRNA-His-CAY_	tRNA	147790852	147790918	BX842679.1	147632428	147631967	PPIAL4A	147955419	147954635
557440	7904967	25					2	U1	snRNA
897395	7904963	25	1	143687483	143687459	25	1	U1	snRNA	143687359	143687521	FCGR1B	120935937	120926979	PPIAL4G	143767881	143767144
413922	7904967	25	1	147994189	147994165	25	1	U1	snRNA	147994146	147994314	PPIAL4A	147955419	147954635	NBPF14	148025863	148003642
878211	7904963	25	1	143687519	143687495	25	1	U1	snRNA	143687359	143687521	FCGR1B	120935937	120926979	PPIAL4G	143767881	143767144
374398	7904953	25	1	147735862	147735838	25	1	U1	snRNA	147735752	147735907	BX842679.1	147632428	147631967	PPIAL4A	147955419	147954635
501059	7904955	25	1	147790914	147790890	25	1	tRNA-His-CAY_	tRNA	147790852	147790918	BX842679.1	147632428	147631967	PPIAL4A	147955419	147954635
466547	7904959	25	1	147825721	147825697	25	1	tRNA-Gln-CAG	tRNA	147825689	147825760	BX842679.1	147632428	147631967	PPIAL4A	147955419	147954635
861253	7904963	25	1	143687488	143687464	25	1	U1	snRNA	143687359	143687521	FCGR1B	120935937	120926979	PPIAL4G	143767881	143767144
961505	7904953	25	1	147735907	147735883	25	1	U1	snRNA	147735752	147735907	BX842679.1	147632428	147631967	PPIAL4A	147955419	147954635
857675	7904955	25	1	147790910	147790886	25	1	tRNA-His-CAY_	tRNA	147790852	147790918	BX842679.1	147632428	147631967	PPIAL4A	147955419	147954635
1049929	7904967	25	1	147994183	147994159	25	1	U1	snRNA	147994146	147994314	PPIAL4A	147955419	147954635	NBPF14	148025863	148003642
10530	7904967	25	1	147994208	147994184	25	1	U1	snRNA	147994146	147994314	PPIAL4A	147955419	147954635	NBPF14	148025863	148003642
677928	7904955	25	1	147790902	147790878	25	1	tRNA-His-CAY_	tRNA	147790852	147790918	BX842679.1	147632428	147631967	PPIAL4A	147955419	147954635
280025	7904967	25					2	U1	snRNA
370662	7904963	25	1	143687494	143687470	25	1	U1	snRNA	143687359	143687521	FCGR1B	120935937	120926979	PPIAL4G	143767881	143767144
1027104	7904963	25	1	143687432	143687408	25	1	U1	snRNA	143687359	143687521	FCGR1B	120935937	120926979	PPIAL4G	143767881	143767144
817702	7904955	25	1	147790908	147790884	25	1	tRNA-His-CAY_	tRNA	147790852	147790918	BX842679.1	147632428	147631967	PPIAL4A	147955419	147954635
958498	7904955	25	1	147790893	147790869	25	1	tRNA-His-CAY_	tRNA	147790852	147790918	BX842679.1	147632428	147631967	PPIAL4A	147955419	147954635
470478	7904963	25	1	143687486	143687462	25	1	U1	snRNA	143687359	143687521	FCGR1B	120935937	120926979	PPIAL4G	143767881	143767144
640735	7904959	25	1	147825719	147825695	25	1	tRNA-Gln-CAG	tRNA	147825689	147825760	BX842679.1	147632428	147631967	PPIAL4A	147955419	147954635
954211	7904967	25					2	U1	snRNA
77220	7904967	25					2	U1	snRNA
504706	7904955	25	1	147790916	147790892	25	1	tRNA-His-CAY_	tRNA	147790852	147790918	BX842679.1	147632428	147631967	PPIAL4A	147955419	147954635
927314	7904963	25	1	143687431	143687407	25	1	U1	snRNA	143687359	143687521	FCGR1B	120935937	120926979	PPIAL4G	143767881	143767144
1080781	7904967	25					2	U1	snRNA
235286	7904955	25	1	147790894	147790870	25	1	tRNA-His-CAY_	tRNA	147790852	147790918	BX842679.1	147632428	147631967	PPIAL4A	147955419	147954635
732540	7904967	25					2	U1	snRNA
391086	7904963	25	1	143687479	143687455	25	1	U1	snRNA	143687359	143687521	FCGR1B	120935937	120926979	PPIAL4G	143767881	143767144
571808	7904953	25	1	147735857	147735833	25	1	U1	snRNA	147735752	147735907	BX842679.1	147632428	147631967	PPIAL4A	147955419	147954635
727405	7919166	25					2	U1	snRNA
104016	7904967	25					2	U1	snRNA
653830	7904967	25					2	U1	snRNA
980695	7904963	25	1	143687517	143687493	25	1	U1	snRNA	143687359	143687521	FCGR1B	120935937	120926979	PPIAL4G	143767881	143767144
961504	7904953	25	1	147735906	147735882	25	1	U1	snRNA	147735752	147735907	BX842679.1	147632428	147631967	PPIAL4A	147955419	147954635
560816	7904963	25	1	143687423	143687399	25	1	U1	snRNA	143687359	143687521	FCGR1B	120935937	120926979	PPIAL4G	143767881	143767144
1063135	7904955	25	1	147790917	147790893	25	1	tRNA-His-CAY_	tRNA	147790852	147790918	BX842679.1	147632428	147631967	PPIAL4A	147955419	147954635
711422	7904963	25	1	143687487	143687463	25	1	U1	snRNA	143687359	143687521	FCGR1B	120935937	120926979	PPIAL4G	143767881	143767144
501896	7904955	25	1	147790915	147790891	25	1	tRNA-His-CAY_	tRNA	147790852	147790918	BX842679.1	147632428	147631967	PPIAL4A	147955419	147954635
98435	7904955	25	1	147790912	147790888	25	1	tRNA-His-CAY_	tRNA	147790852	147790918	BX842679.1	147632428	147631967	PPIAL4A	147955419	147954635
380015	7904967	25					2	U1	snRNA
65357	7904955	25	1	147790918	147790894	25	1	tRNA-His-CAY_	tRNA	147790852	147790918	BX842679.1	147632428	147631967	PPIAL4A	147955419	147954635
18046	7904955	25	1	147790898	147790874	25	1	tRNA-His-CAY_	tRNA	147790852	147790918	BX842679.1	147632428	147631967	PPIAL4A	147955419	147954635
703036	7904963	25	1	143687434	143687410	25	1	U1	snRNA	143687359	143687521	FCGR1B	120935937	120926979	PPIAL4G	143767881	143767144
859633	7904967	25	1	147994179	147994155	25	1	U1	snRNA	147994146	147994314	PPIAL4A	147955419	147954635	NBPF14	148025863	148003642
1057545	7904963	25	1	143687481	143687457	25	1	U1	snRNA	143687359	143687521	FCGR1B	120935937	120926979	PPIAL4G	143767881	143767144
730895	7904967	25					2	U1	snRNA
354635	7919166	25					2	U1	snRNA
300290	7904967	25					2	U1	snRNA
932805	7904963	25	1	143687516	143687492	25	1	U1	snRNA	143687359	143687521	FCGR1B	120935937	120926979	PPIAL4G	143767881	143767144
726360	7904967	25	1	147994182	147994158	25	1	U1	snRNA	147994146	147994314	PPIAL4A	147955419	147954635	NBPF14	148025863	148003642
1037962	7904967	25	1	147994180	147994156	25	1	U1	snRNA	147994146	147994314	PPIAL4A	147955419	147954635	NBPF14	148025863	148003642
489484	7904955	25	1	147790913	147790889	25	1	tRNA-His-CAY_	tRNA	147790852	147790918	BX842679.1	147632428	147631967	PPIAL4A	147955419	147954635
837978	7904955	25	1	147790905	147790881	25	1	tRNA-His-CAY_	tRNA	147790852	147790918	BX842679.1	147632428	147631967	PPIAL4A	147955419	147954635
699354	7904963	25	1	143687515	143687491	25	1	U1	snRNA	143687359	143687521	FCGR1B	120935937	120926979	PPIAL4G	143767881	143767144
16622	7904955	25	1	147790897	147790873	25	1	tRNA-His-CAY_	tRNA	147790852	147790918	BX842679.1	147632428	147631967	PPIAL4A	147955419	147954635
1027667	7904963	25	1	143687433	143687409	25	1	U1	snRNA	143687359	143687521	FCGR1B	120935937	120926979	PPIAL4G	143767881	143767144
681105	7904963	25	1	143687435	143687411	25	1	U1	snRNA	143687359	143687521	FCGR1B	120935937	120926979	PPIAL4G	143767881	143767144
1047401	7904967	25					2	U1	snRNA
332508	7904953	25	1	147735864	147735840	25	1	U1	snRNA	147735752	147735907	BX842679.1	147632428	147631967	PPIAL4A	147955419	147954635
1081925	7919166	25					2	U1	snRNA
120343	7904955	25	1	147790903	147790879	25	1	tRNA-His-CAY_	tRNA	147790852	147790918	BX842679.1	147632428	147631967	PPIAL4A	147955419	147954635
179301	7904959	25	1	147825717	147825693	25	1	tRNA-Gln-CAG	tRNA	147825689	147825760	BX842679.1	147632428	147631967	PPIAL4A	147955419	147954635
107938	7904955	25	1	147790896	147790872	25	1	tRNA-His-CAY_	tRNA	147790852	147790918	BX842679.1	147632428	147631967	PPIAL4A	147955419	147954635
120344	7904955	25	1	147790904	147790880	25	1	tRNA-His-CAY_	tRNA	147790852	147790918	BX842679.1	147632428	147631967	PPIAL4A	147955419	147954635
166401	7904967	25	1	147994193	147994169	25	1	U1	snRNA	147994146	147994314	PPIAL4A	147955419	147954635	NBPF14	148025863	148003642
631637	7904963	25	1	143687428	143687404	25	1	U1	snRNA	143687359	143687521	FCGR1B	120935937	120926979	PPIAL4G	143767881	143767144
528054	7904715	25					2	U1	snRNA
591642	7904715	25	1	145382909	145382885	25	1	U1	snRNA	145382757	145382920	NBPF10	145289772	145370303	HFE2	145413095	145417545
472647	7904715	25	1	145382911	145382887	25	1	U1	snRNA	145382757	145382920	NBPF10	145289772	145370303	HFE2	145413095	145417545
714022	7904715	25					2	U1	snRNA
26704	7904715	25	1	145382789	145382765	25	1	U1	snRNA	145382757	145382920	NBPF10	145289772	145370303	HFE2	145413095	145417545
293660	7904715	25					2	U1	snRNA
41378	7904715	25	1	145382854	145382830	25	1	U1	snRNA	145382757	145382920	NBPF10	145289772	145370303	HFE2	145413095	145417545
435438	7904715	25	1	145382788	145382764	25	1	U1	snRNA	145382757	145382920	NBPF10	145289772	145370303	HFE2	145413095	145417545
370660	7904715	25	1	145382891	145382867	25	1	U1	snRNA	145382757	145382920	NBPF10	145289772	145370303	HFE2	145413095	145417545
164946	7904715	25	1	145382794	145382770	25	1	U1	snRNA	145382757	145382920	NBPF10	145289772	145370303	HFE2	145413095	145417545
316744	7904715	25	1	145382917	145382893	25	1	U1	snRNA	145382757	145382920	NBPF10	145289772	145370303	HFE2	145413095	145417545
1022136	7904715	25	1	145382913	145382889	25	1	U1	snRNA	145382757	145382920	NBPF10	145289772	145370303	HFE2	145413095	145417545
785022	7904715	25	1	145382915	145382891	25	1	U1	snRNA	145382757	145382920	NBPF10	145289772	145370303	HFE2	145413095	145417545
473445	7904715	25	1	145382912	145382888	25	1	U1	snRNA	145382757	145382920	NBPF10	145289772	145370303	HFE2	145413095	145417545
373334	7904715	25	1	145382892	145382868	25	1	U1	snRNA	145382757	145382920	NBPF10	145289772	145370303	HFE2	145413095	145417545
40989	7904715	25	1	145382791	145382767	25	1	U1	snRNA	145382757	145382920	NBPF10	145289772	145370303	HFE2	145413095	145417545
848973	7904715	25					2	U1	snRNA
410383	7904715	25	1	145382787	145382763	25	1	U1	snRNA	145382757	145382920	NBPF10	145289772	145370303	HFE2	145413095	145417545
823499	7904715	25	1	145382796	145382772	25	1	U1	snRNA	145382757	145382920	NBPF10	145289772	145370303	HFE2	145413095	145417545
823498	7904715	25	1	145382795	145382771	25	1	U1	snRNA	145382757	145382920	NBPF10	145289772	145370303	HFE2	145413095	145417545
27339	7904715	25	1	145382852	145382828	25	1	U1	snRNA	145382757	145382920	NBPF10	145289772	145370303	HFE2	145413095	145417545
949565	7904715	25	1	145382905	145382881	25	1	U1	snRNA	145382757	145382920	NBPF10	145289772	145370303	HFE2	145413095	145417545
591876	7904715	25	1	145382910	145382886	25	1	U1	snRNA	145382757	145382920	NBPF10	145289772	145370303	HFE2	145413095	145417545
983723	7904715	25	1	145382792	145382768	25	1	U1	snRNA	145382757	145382920	NBPF10	145289772	145370303	HFE2	145413095	145417545
849472	7904715	25					2	U1	snRNA
774624	7904967	25					2	U1	snRNA
503400	7904967	25	1	147994229	147994205	25	1	U1	snRNA	147994146	147994314	PPIAL4A	147955419	147954635	NBPF14	148025863	148003642
678323	7904967	25	1	147994230	147994206	25	1	U1	snRNA	147994146	147994314	PPIAL4A	147955419	147954635	NBPF14	148025863	148003642
681289	7904921	25	1	147161529	147161505	25	1	7SLRNA	srpRNA	147161384	147161671	ACP6	147142618	147119170	GJA5	147245484	147228332
22575	7904921	25	1	147161522	147161498	25	1	7SLRNA	srpRNA	147161384	147161671	ACP6	147142618	147119170	GJA5	147245484	147228332
760709	7904921	25	1	147161515	147161491	25	1	7SLRNA	srpRNA	147161384	147161671	ACP6	147142618	147119170	GJA5	147245484	147228332
1116374	7904921	25	1	147161610	147161586	25	1	7SLRNA	srpRNA	147161384	147161671	ACP6	147142618	147119170	GJA5	147245484	147228332
366144	7904921	25	1	147161628	147161604	25	1	7SLRNA	srpRNA	147161384	147161671	ACP6	147142618	147119170	GJA5	147245484	147228332
630106	7904921	25	1	147161629	147161605	25	1	7SLRNA	srpRNA	147161384	147161671	ACP6	147142618	147119170	GJA5	147245484	147228332
630107	7904921	25	1	147161631	147161607	25	1	7SLRNA	srpRNA	147161384	147161671	ACP6	147142618	147119170	GJA5	147245484	147228332
942007	7904921	25	1	147161519	147161495	25	1	7SLRNA	srpRNA	147161384	147161671	ACP6	147142618	147119170	GJA5	147245484	147228332
861994	7904921	25	1	147161419	147161395	25	1	7SLRNA	srpRNA	147161384	147161671	ACP6	147142618	147119170	GJA5	147245484	147228332
942376	7904921	25	1	147161617	147161593	25	1	7SLRNA	srpRNA	147161384	147161671	ACP6	147142618	147119170	GJA5	147245484	147228332
88120	7904921	25	1	147161421	147161397	25	1	7SLRNA	srpRNA	147161384	147161671	ACP6	147142618	147119170	GJA5	147245484	147228332
64583	7904921	25	1	147161606	147161582	25	1	7SLRNA	srpRNA	147161384	147161671	ACP6	147142618	147119170	GJA5	147245484	147228332
685100	7904921	25	1	147161550	147161526	25	1	7SLRNA	srpRNA	147161384	147161671	ACP6	147142618	147119170	GJA5	147245484	147228332
675273	7904921	25	1	147161524	147161500	25	1	7SLRNA	srpRNA	147161384	147161671	ACP6	147142618	147119170	GJA5	147245484	147228332
137966	7904921	25	1	147161538	147161514	25	1	7SLRNA	srpRNA	147161384	147161671	ACP6	147142618	147119170	GJA5	147245484	147228332
137967	7904921	25	1	147161539	147161515	25	1	7SLRNA	srpRNA	147161384	147161671	ACP6	147142618	147119170	GJA5	147245484	147228332
9336	7904921	25	1	147161417	147161393	25	1	7SLRNA	srpRNA	147161384	147161671	ACP6	147142618	147119170	GJA5	147245484	147228332
1055797	7904921	25	1	147161614	147161590	25	1	7SLRNA	srpRNA	147161384	147161671	ACP6	147142618	147119170	GJA5	147245484	147228332
147366	7904921	25	1	147161537	147161513	25	1	7SLRNA	srpRNA	147161384	147161671	ACP6	147142618	147119170	GJA5	147245484	147228332
731490	7904921	25	1	147161548	147161524	25	1	7SLRNA	srpRNA	147161384	147161671	ACP6	147142618	147119170	GJA5	147245484	147228332
94171	7904921	25	1	147161608	147161584	25	1	7SLRNA	srpRNA	147161384	147161671	ACP6	147142618	147119170	GJA5	147245484	147228332
1056220	7904921	25	1	147161625	147161601	25	1	7SLRNA	srpRNA	147161384	147161671	ACP6	147142618	147119170	GJA5	147245484	147228332
594934	7904921	25	1	147161535	147161511	25	1	7SLRNA	srpRNA	147161384	147161671	ACP6	147142618	147119170	GJA5	147245484	147228332
768413	7904572	25	1	144534116	144534092	25	1	U1	snRNA	144534038	144534201	PPIAL4B	144364246	144363462	NBPF9	144811744	144830413
423879	7904572	25					2	U1	snRNA
103385	7904572	25	1	144534110	144534086	25	1	U1	snRNA	144534038	144534201	PPIAL4B	144364246	144363462	NBPF9	144811744	144830413
990485	7904572	25					2	U1	snRNA
329675	7904572	25	1	144534066	144534042	25	1	U1	snRNA	144534038	144534201	PPIAL4B	144364246	144363462	NBPF9	144811744	144830413
305709	7904572	25	1	144534197	144534173	25	1	U1	snRNA	144534038	144534201	PPIAL4B	144364246	144363462	NBPF9	144811744	144830413
151397	7904572	25					2	U1	snRNA
320123	7904572	25	1	144534198	144534174	25	1	U1	snRNA	144534038	144534201	PPIAL4B	144364246	144363462	NBPF9	144811744	144830413
932586	7904572	25	1	144534112	144534088	25	1	U1	snRNA	144534038	144534201	PPIAL4B	144364246	144363462	NBPF9	144811744	144830413
320124	7904572	25	1	144534199	144534175	25	1	U1	snRNA	144534038	144534201	PPIAL4B	144364246	144363462	NBPF9	144811744	144830413
611223	7904572	25					2	U1	snRNA
438123	7904572	25					2	U1	snRNA
139868	7904572	25					2	U1	snRNA
947336	7904572	25	1	144534084	144534060	25	1	U1	snRNA	144534038	144534201	PPIAL4B	144364246	144363462	NBPF9	144811744	144830413
470676	7904572	25					2	U1	snRNA
976870	7904572	25					2	U1	snRNA
470675	7904572	25					2	U1	snRNA
182200	7904572	25					2	U1	snRNA
730588	7904572	25	1	144534086	144534062	25	1	U1	snRNA	144534038	144534201	PPIAL4B	144364246	144363462	NBPF9	144811744	144830413
542589	7904572	25					2	U1	snRNA
715492	7904572	25					2	U1	snRNA
1104268	7904572	25					2	U1	snRNA
479433	7904572	25					2	U1	snRNA
655667	7904572	25					2	U1	snRNA
213398	7904572	25					2	U1	snRNA
206720	7905127	25	1	150184180	150184156	25	1	7SLRNA	srpRNA	150183930	150184223	PLEKHO1	150121373	150132260	ANP32E	150208504	150190717
467408	7905127	25	1	150184223	150184199	25	1	7SLRNA	srpRNA	150183930	150184223	PLEKHO1	150121373	150132260	ANP32E	150208504	150190717
763717	7905127	25	1	150184174	150184150	25	1	7SLRNA	srpRNA	150183930	150184223	PLEKHO1	150121373	150132260	ANP32E	150208504	150190717
630528	7905127	25	1	150184177	150184153	25	1	7SLRNA	srpRNA	150183930	150184223	PLEKHO1	150121373	150132260	ANP32E	150208504	150190717
878688	7905127	25	1	150184187	150184163	25	1	7SLRNA	srpRNA	150183930	150184223	PLEKHO1	150121373	150132260	ANP32E	150208504	150190717
206721	7905127	25	1	150184181	150184157	25	1	7SLRNA	srpRNA	150183930	150184223	PLEKHO1	150121373	150132260	ANP32E	150208504	150190717
976391	7905127	25	1	150184186	150184162	25	1	7SLRNA	srpRNA	150183930	150184223	PLEKHO1	150121373	150132260	ANP32E	150208504	150190717
1072259	7905127	25	1	150184182	150184158	25	1	7SLRNA	srpRNA	150183930	150184223	PLEKHO1	150121373	150132260	ANP32E	150208504	150190717
663883	7905127	25	1	150184179	150184155	25	1	7SLRNA	srpRNA	150183930	150184223	PLEKHO1	150121373	150132260	ANP32E	150208504	150190717
467234	7905127	25	1	150184222	150184198	25	1	7SLRNA	srpRNA	150183930	150184223	PLEKHO1	150121373	150132260	ANP32E	150208504	150190717
374324	7919166	25					2	U1	snRNA
821648	7919166	25					2	U1	snRNA
370661	7919166	25					2	U1	snRNA
852054	7919166	25					2	U1	snRNA
185227	7919166	25					2	U1	snRNA
721520	7919166	25					2	U1	snRNA
1065775	7919166	25					2	U1	snRNA
960141	7919166	25					2	U1	snRNA
712412	7919166	25					2	U1	snRNA
1115399	7919166	25					2	U1	snRNA
607143	7919166	25					2	U1	snRNA
1081925	7919166	25					2	U1	snRNA
741786	7919166	25					2	U1	snRNA
741785	7919166	25					2	U1	snRNA
231382	7919166	25					2	U1	snRNA
956354	7919166	25					2	U1	snRNA
727405	7919166	25					2	U1	snRNA
957344	7919166	25					2	U1	snRNA
503112	7919166	25					2	U1	snRNA
519147	7919166	25					2	U1	snRNA
955301	7919166	25					2	U1	snRNA
354635	7919166	25					2	U1	snRNA
436271	7919166	25					2	U1	snRNA
774035	7905629	25	1	153676792	153676768	25	1	7SLRNA	srpRNA	153676564	153676856	NPR1	153651113	153666468	INTS3	153700543	153746555
88656	7905629	25	1	153676689	153676665	25	1	7SLRNA	srpRNA	153676564	153676856	NPR1	153651113	153666468	INTS3	153700543	153746555
668187	7905629	25	1	153676817	153676793	25	1	7SLRNA	srpRNA	153676564	153676856	NPR1	153651113	153666468	INTS3	153700543	153746555
816786	7905629	25	1	153676680	153676656	25	1	7SLRNA	srpRNA	153676564	153676856	NPR1	153651113	153666468	INTS3	153700543	153746555
774433	7905629	25	1	153676714	153676690	25	1	7SLRNA	srpRNA	153676564	153676856	NPR1	153651113	153666468	INTS3	153700543	153746555
183310	7905629	25	1	153676646	153676622	25	1	7SLRNA	srpRNA	153676564	153676856	NPR1	153651113	153666468	INTS3	153700543	153746555
421416	7905629	25	1	153676787	153676763	25	1	7SLRNA	srpRNA	153676564	153676856	NPR1	153651113	153666468	INTS3	153700543	153746555
880792	7905629	25	1	153676797	153676773	25	1	7SLRNA	srpRNA	153676564	153676856	NPR1	153651113	153666468	INTS3	153700543	153746555
880793	7905629	25	1	153676798	153676774	25	1	7SLRNA	srpRNA	153676564	153676856	NPR1	153651113	153666468	INTS3	153700543	153746555
507794	7905629	25	1	153676786	153676762	25	1	7SLRNA	srpRNA	153676564	153676856	NPR1	153651113	153666468	INTS3	153700543	153746555
989285	7905629	25	1	153676705	153676681	25	1	7SLRNA	srpRNA	153676564	153676856	NPR1	153651113	153666468	INTS3	153700543	153746555
180956	7905629	25	1	153676708	153676684	25	1	7SLRNA	srpRNA	153676564	153676856	NPR1	153651113	153666468	INTS3	153700543	153746555
287989	7905629	25	1	153676768	153676744	25	1	7SLRNA	srpRNA	153676564	153676856	NPR1	153651113	153666468	INTS3	153700543	153746555
1043298	7905629	25	1	153676801	153676777	25	1	7SLRNA	srpRNA	153676564	153676856	NPR1	153651113	153666468	INTS3	153700543	153746555
325129	7905629	25	1	153676772	153676748	25	1	7SLRNA	srpRNA	153676564	153676856	NPR1	153651113	153666468	INTS3	153700543	153746555
1075652	7905629	25	1	153676814	153676790	25	1	7SLRNA	srpRNA	153676564	153676856	NPR1	153651113	153666468	INTS3	153700543	153746555
328435	7905629	25	1	153676770	153676746	25	1	7SLRNA	srpRNA	153676564	153676856	NPR1	153651113	153666468	INTS3	153700543	153746555
609066	7905629	25	1	153676699	153676675	25	1	7SLRNA	srpRNA	153676564	153676856	NPR1	153651113	153666468	INTS3	153700543	153746555
360379	7905629	25	1	153676701	153676677	25	1	7SLRNA	srpRNA	153676564	153676856	NPR1	153651113	153666468	INTS3	153700543	153746555
1095141	7905629	25	1	153676765	153676741	25	1	7SLRNA	srpRNA	153676564	153676856	NPR1	153651113	153666468	INTS3	153700543	153746555
660023	7905629	25	1	153676775	153676751	25	1	7SLRNA	srpRNA	153676564	153676856	NPR1	153651113	153666468	INTS3	153700543	153746555
1108789	7905629	25	1	153676821	153676797	25	1	7SLRNA	srpRNA	153676564	153676856	NPR1	153651113	153666468	INTS3	153700543	153746555
741019	7905629	25	1	153676650	153676626	25	1	7SLRNA	srpRNA	153676564	153676856	NPR1	153651113	153666468	INTS3	153700543	153746555
204286	7905629	25	1	153676813	153676789	25	1	7SLRNA	srpRNA	153676564	153676856	NPR1	153651113	153666468	INTS3	153700543	153746555
204287	7905629	25	1	153676811	153676787	25	1	7SLRNA	srpRNA	153676564	153676856	NPR1	153651113	153666468	INTS3	153700543	153746555
74807	7905742	25	1	154268042	154268018	25	1	U6	snRNA	154267987	154268077	HAX1	154244987	154248351	AQP10	154293566	154297801
1024604	7905744	25	1	154270195	154270171	25	1	U6	snRNA	154270134	154270224	HAX1	154244987	154248351	AQP10	154293566	154297801
454294	7905742	25	1	154268050	154268026	25	1	U6	snRNA	154267987	154268077	HAX1	154244987	154248351	AQP10	154293566	154297801
582780	7905742	25	1	154268053	154268029	25	1	U6	snRNA	154267987	154268077	HAX1	154244987	154248351	AQP10	154293566	154297801
452421	7905742	25	1	154268048	154268024	25	1	U6	snRNA	154267987	154268077	HAX1	154244987	154248351	AQP10	154293566	154297801
287468	7905742	25	1	154268013	154267989	25	1	U6	snRNA	154267987	154268077	HAX1	154244987	154248351	AQP10	154293566	154297801
395125	7905742	25	1	154268055	154268031	25	1	U6	snRNA	154267987	154268077	HAX1	154244987	154248351	AQP10	154293566	154297801
897652	7905742	25	1	154268040	154268016	25	1	U6	snRNA	154267987	154268077	HAX1	154244987	154248351	AQP10	154293566	154297801
374001	7905744	25	1	154270193	154270169	25	1	U6	snRNA	154270134	154270224	HAX1	154244987	154248351	AQP10	154293566	154297801
131525	7905742	25	1	154268036	154268012	25	1	U6	snRNA	154267987	154268077	HAX1	154244987	154248351	AQP10	154293566	154297801
380133	7905742	25	1	154268016	154267992	25	1	U6	snRNA	154267987	154268077	HAX1	154244987	154248351	AQP10	154293566	154297801
627443	7905742	25	1	154268035	154268011	25	1	U6	snRNA	154267987	154268077	HAX1	154244987	154248351	AQP10	154293566	154297801
368817	7905744	25	1	154270199	154270175	25	1	U6	snRNA	154270134	154270224	HAX1	154244987	154248351	AQP10	154293566	154297801
501960	7905742	25	1	154268052	154268028	25	1	U6	snRNA	154267987	154268077	HAX1	154244987	154248351	AQP10	154293566	154297801
368816	7905744	25	1	154270198	154270174	25	1	U6	snRNA	154270134	154270224	HAX1	154244987	154248351	AQP10	154293566	154297801
394988	7905744	25	1	154270201	154270177	25	1	U6	snRNA	154270134	154270224	HAX1	154244987	154248351	AQP10	154293566	154297801
971598	7905744	25	1	154270196	154270172	25	1	U6	snRNA	154270134	154270224	HAX1	154244987	154248351	AQP10	154293566	154297801
884747	7905744	25	1	154270186	154270162	25	1	U6	snRNA	154270134	154270224	HAX1	154244987	154248351	AQP10	154293566	154297801
812138	7905742	25	1	154268038	154268014	25	1	U6	snRNA	154267987	154268077	HAX1	154244987	154248351	AQP10	154293566	154297801
812137	7905744	25	1	154270184	154270160	25	1	U6	snRNA	154270134	154270224	HAX1	154244987	154248351	AQP10	154293566	154297801
580975	7905744	25	1	154270200	154270176	25	1	U6	snRNA	154270134	154270224	HAX1	154244987	154248351	AQP10	154293566	154297801
649701	7905744	25	1	154270183	154270159	25	1	U6	snRNA	154270134	154270224	HAX1	154244987	154248351	AQP10	154293566	154297801
1046050	7905744	25	1	154270197	154270173	25	1	U6	snRNA	154270134	154270224	HAX1	154244987	154248351	AQP10	154293566	154297801
131524	7905744	25	1	154270182	154270158	25	1	U6	snRNA	154270134	154270224	HAX1	154244987	154248351	AQP10	154293566	154297801
817686	7905742	25	1	154268039	154268015	25	1	U6	snRNA	154267987	154268077	HAX1	154244987	154248351	AQP10	154293566	154297801
991491	7905742	25	1	154268045	154268021	25	1	U6	snRNA	154267987	154268077	HAX1	154244987	154248351	AQP10	154293566	154297801
15549	7905744	25	1	154270189	154270165	25	1	U6	snRNA	154270134	154270224	HAX1	154244987	154248351	AQP10	154293566	154297801
1046049	7905744	25	1	154270194	154270170	25	1	U6	snRNA	154270134	154270224	HAX1	154244987	154248351	AQP10	154293566	154297801
770261	7905742	25	1	154268046	154268022	25	1	U6	snRNA	154267987	154268077	HAX1	154244987	154248351	AQP10	154293566	154297801
1123652	7905744	25	1	154270206	154270182	25	1	U6	snRNA	154270134	154270224	HAX1	154244987	154248351	AQP10	154293566	154297801
257206	7905744	25	1	154270190	154270166	25	1	U6	snRNA	154270134	154270224	HAX1	154244987	154248351	AQP10	154293566	154297801
257207	7905744	25	1	154270191	154270167	25	1	U6	snRNA	154270134	154270224	HAX1	154244987	154248351	AQP10	154293566	154297801
395124	7905744	25	1	154270202	154270178	25	1	U6	snRNA	154270134	154270224	HAX1	154244987	154248351	AQP10	154293566	154297801
1102314	7905744	25	1	154270203	154270179	25	1	U6	snRNA	154270134	154270224	HAX1	154244987	154248351	AQP10	154293566	154297801
501204	7905742	25	1	154268051	154268027	25	1	U6	snRNA	154267987	154268077	HAX1	154244987	154248351	AQP10	154293566	154297801
812684	7905744	25	1	154270185	154270161	25	1	U6	snRNA	154270134	154270224	HAX1	154244987	154248351	AQP10	154293566	154297801
52567	7905744	25	1	154270187	154270163	25	1	U6	snRNA	154270134	154270224	HAX1	154244987	154248351	AQP10	154293566	154297801
52568	7905744	25	1	154270188	154270164	25	1	U6	snRNA	154270134	154270224	HAX1	154244987	154248351	AQP10	154293566	154297801
991327	7905742	25	1	154268043	154268019	25	1	U6	snRNA	154267987	154268077	HAX1	154244987	154248351	AQP10	154293566	154297801
672034	7905927	25	1	155093065	155093041	25	1	HY1	scRNA	155092966	155093078	EFNA3	155036224	155060014	EFNA1	155099936	155107333
834970	7905927	25	1	155093060	155093036	25	1	HY1	scRNA	155092966	155093078	EFNA3	155036224	155060014	EFNA1	155099936	155107333
789917	7905927	25	1	155093059	155093035	25	1	HY1	scRNA	155092966	155093078	EFNA3	155036224	155060014	EFNA1	155099936	155107333
440054	7905927	25					2	HY1	scRNA
440055	7905927	25	1	155093042	155093018	25	1	HY1	scRNA	155092966	155093078	EFNA3	155036224	155060014	EFNA1	155099936	155107333
1020147	7905927	25					2	HY1	scRNA
910431	7905927	25	1	155093063	155093039	25	1	HY1	scRNA	155092966	155093078	EFNA3	155036224	155060014	EFNA1	155099936	155107333
41645	7905927	25					2	HY1	scRNA
545485	7905927	25	1	155093064	155093040	25	1	HY1	scRNA	155092966	155093078	EFNA3	155036224	155060014	EFNA1	155099936	155107333
1090088	7905927	25	1	155093069	155093045	25	1	HY1	scRNA	155092966	155093078	EFNA3	155036224	155060014	EFNA1	155099936	155107333
938852	7905927	25	1	155093072	155093048	25	1	HY1	scRNA	155092966	155093078	EFNA3	155036224	155060014	EFNA1	155099936	155107333
790724	7905927	25	1	155093061	155093037	25	1	HY1	scRNA	155092966	155093078	EFNA3	155036224	155060014	EFNA1	155099936	155107333
38431	7905927	25	1	155093056	155093032	25	1	HY1	scRNA	155092966	155093078	EFNA3	155036224	155060014	EFNA1	155099936	155107333
903107	7905927	25					2	HY1	scRNA
38596	7905927	25	1	155093055	155093031	25	1	HY1	scRNA	155092966	155093078	EFNA3	155036224	155060014	EFNA1	155099936	155107333
38597	7905927	25	1	155093057	155093033	25	1	HY1	scRNA	155092966	155093078	EFNA3	155036224	155060014	EFNA1	155099936	155107333
57002	7905927	25					2	HY1	scRNA
709156	7905927	25	1	155093071	155093047	25	1	HY1	scRNA	155092966	155093078	EFNA3	155036224	155060014	EFNA1	155099936	155107333
477365	7905927	25	1	155093073	155093049	25	1	HY1	scRNA	155092966	155093078	EFNA3	155036224	155060014	EFNA1	155099936	155107333
868240	7905927	25					2	HY1	scRNA
849443	7905927	25	1	155093044	155093020	25	1	HY1	scRNA	155092966	155093078	EFNA3	155036224	155060014	EFNA1	155099936	155107333
907657	7905927	25	1	155093062	155093038	25	1	HY1	scRNA	155092966	155093078	EFNA3	155036224	155060014	EFNA1	155099936	155107333
708275	7905927	25	1	155093070	155093046	25	1	HY1	scRNA	155092966	155093078	EFNA3	155036224	155060014	EFNA1	155099936	155107333
896072	7905927	25	1	155093043	155093019	25	1	HY1	scRNA	155092966	155093078	EFNA3	155036224	155060014	EFNA1	155099936	155107333
832588	7905927	25	1	155093058	155093034	25	1	HY1	scRNA	155092966	155093078	EFNA3	155036224	155060014	EFNA1	155099936	155107333
1107000	7906751	25	1	161371164	161371140	25	1	U6	snRNA	161371079	161371185	C1orf192	161337664	161334521	FCGR2A	161475220	161493803
690683	7906753	25	1	161390704	161390680	25	1	tRNA-Glu-GAA	tRNA	161390661	161390733	C1orf192	161337664	161334521	FCGR2A	161475220	161493803
805727	7906751	25	1	161371175	161371151	25	1	U6	snRNA	161371079	161371185	C1orf192	161337664	161334521	FCGR2A	161475220	161493803
561809	7906751	25	1	161371160	161371136	25	1	U6	snRNA	161371079	161371185	C1orf192	161337664	161334521	FCGR2A	161475220	161493803
425576	7906753	25	1	161390709	161390685	25	1	tRNA-Glu-GAA	tRNA	161390661	161390733	C1orf192	161337664	161334521	FCGR2A	161475220	161493803
898326	7906753	25	1	161390711	161390687	25	1	tRNA-Glu-GAA	tRNA	161390661	161390733	C1orf192	161337664	161334521	FCGR2A	161475220	161493803
711254	7906753	25	1	161390707	161390683	25	1	tRNA-Glu-GAA	tRNA	161390661	161390733	C1orf192	161337664	161334521	FCGR2A	161475220	161493803
830015	7906751	25					2	U6	snRNA
767274	7906751	25	1	161371166	161371142	25	1	U6	snRNA	161371079	161371185	C1orf192	161337664	161334521	FCGR2A	161475220	161493803
986614	7906751	25	1	161371180	161371156	25	1	U6	snRNA	161371079	161371185	C1orf192	161337664	161334521	FCGR2A	161475220	161493803
868883	7906753	25	1	161390697	161390673	25	1	tRNA-Glu-GAA	tRNA	161390661	161390733	C1orf192	161337664	161334521	FCGR2A	161475220	161493803
353001	7906751	25	1	161371173	161371149	25	1	U6	snRNA	161371079	161371185	C1orf192	161337664	161334521	FCGR2A	161475220	161493803
978093	7906753	25	1	161390699	161390675	25	1	tRNA-Glu-GAA	tRNA	161390661	161390733	C1orf192	161337664	161334521	FCGR2A	161475220	161493803
693024	7906753	25	1	161390703	161390679	25	1	tRNA-Glu-GAA	tRNA	161390661	161390733	C1orf192	161337664	161334521	FCGR2A	161475220	161493803
693025	7906753	25	1	161390705	161390681	25	1	tRNA-Glu-GAA	tRNA	161390661	161390733	C1orf192	161337664	161334521	FCGR2A	161475220	161493803
358742	7906753	25	1	161390708	161390684	25	1	tRNA-Glu-GAA	tRNA	161390661	161390733	C1orf192	161337664	161334521	FCGR2A	161475220	161493803
710636	7906753	25	1	161390706	161390682	25	1	tRNA-Glu-GAA	tRNA	161390661	161390733	C1orf192	161337664	161334521	FCGR2A	161475220	161493803
1018069	7906753	25	1	161390712	161390688	25	1	tRNA-Glu-GAA	tRNA	161390661	161390733	C1orf192	161337664	161334521	FCGR2A	161475220	161493803
978763	7906753	25	1	161390701	161390677	25	1	tRNA-Glu-GAA	tRNA	161390661	161390733	C1orf192	161337664	161334521	FCGR2A	161475220	161493803
453943	7906751	25	1	161371169	161371145	25	1	U6	snRNA	161371079	161371185	C1orf192	161337664	161334521	FCGR2A	161475220	161493803
783010	7906753	25	1	161390700	161390676	25	1	tRNA-Glu-GAA	tRNA	161390661	161390733	C1orf192	161337664	161334521	FCGR2A	161475220	161493803
777872	7906751	25	1	161371182	161371158	25	1	U6	snRNA	161371079	161371185	C1orf192	161337664	161334521	FCGR2A	161475220	161493803
876227	7906753	25	1	161390702	161390678	25	1	tRNA-Glu-GAA	tRNA	161390661	161390733	C1orf192	161337664	161334521	FCGR2A	161475220	161493803
67498	7906751	25	1	161371183	161371159	25	1	U6	snRNA	161371079	161371185	C1orf192	161337664	161334521	FCGR2A	161475220	161493803
404743	7906751	25	1	161371178	161371154	25	1	U6	snRNA	161371079	161371185	C1orf192	161337664	161334521	FCGR2A	161475220	161493803
691431	7906751	25					2	U6	snRNA
905704	7906753	25	1	161390710	161390686	25	1	tRNA-Glu-GAA	tRNA	161390661	161390733	C1orf192	161337664	161334521	FCGR2A	161475220	161493803
353000	7906751	25	1	161371172	161371148	25	1	U6	snRNA	161371079	161371185	C1orf192	161337664	161334521	FCGR2A	161475220	161493803
133663	7906753	25	1	161390713	161390689	25	1	tRNA-Glu-GAA	tRNA	161390661	161390733	C1orf192	161337664	161334521	FCGR2A	161475220	161493803
208634	7906751	25	1	161371121	161371097	25	1	U6	snRNA	161371079	161371185	C1orf192	161337664	161334521	FCGR2A	161475220	161493803
768219	7906751	25	1	161371167	161371143	25	1	U6	snRNA	161371079	161371185	C1orf192	161337664	161334521	FCGR2A	161475220	161493803
496058	7906751	25	1	161371170	161371146	25	1	U6	snRNA	161371079	161371185	C1orf192	161337664	161334521	FCGR2A	161475220	161493803
744060	7906751	25	1	161371181	161371157	25	1	U6	snRNA	161371079	161371185	C1orf192	161337664	161334521	FCGR2A	161475220	161493803
771487	7906751	25	1	161371165	161371141	25	1	U6	snRNA	161371079	161371185	C1orf192	161337664	161334521	FCGR2A	161475220	161493803
571960	7906753	25	1	161390698	161390674	25	1	tRNA-Glu-GAA	tRNA	161390661	161390733	C1orf192	161337664	161334521	FCGR2A	161475220	161493803
771488	7906751	25	1	161371168	161371144	25	1	U6	snRNA	161371079	161371185	C1orf192	161337664	161334521	FCGR2A	161475220	161493803
1009144	7906751	25	1	161371163	161371139	25	1	U6	snRNA	161371079	161371185	C1orf192	161337664	161334521	FCGR2A	161475220	161493803
419460	7906751	25	1	161371179	161371155	25	1	U6	snRNA	161371079	161371185	C1orf192	161337664	161334521	FCGR2A	161475220	161493803
352792	7906751	25	1	161371171	161371147	25	1	U6	snRNA	161371079	161371185	C1orf192	161337664	161334521	FCGR2A	161475220	161493803
1032536	7906751	25	1	161371174	161371150	25	1	U6	snRNA	161371079	161371185	C1orf192	161337664	161334521	FCGR2A	161475220	161493803
231908	7906751	25	1	161371161	161371137	25	1	U6	snRNA	161371079	161371185	C1orf192	161337664	161334521	FCGR2A	161475220	161493803
866857	7906808	25	1	161705769	161705745	25	1	7SLRNA	srpRNA	161705598	161705911	FCRLB	161691353	161697933	DUSP12	161719548	161727028
137849	7906808	25	1	161705650	161705626	25	1	7SLRNA	srpRNA	161705598	161705911	FCRLB	161691353	161697933	DUSP12	161719548	161727028
611721	7906808	25	1	161705854	161705830	25	1	7SLRNA	srpRNA	161705598	161705911	FCRLB	161691353	161697933	DUSP12	161719548	161727028
900609	7906808	25	1	161705768	161705744	25	1	7SLRNA	srpRNA	161705598	161705911	FCRLB	161691353	161697933	DUSP12	161719548	161727028
384673	7906808	25					2	7SLRNA	srpRNA
617219	7906808	25	1	161705805	161705781	25	1	7SLRNA	srpRNA	161705598	161705911	FCRLB	161691353	161697933	DUSP12	161719548	161727028
629869	7906808	25	1	161705848	161705824	25	1	7SLRNA	srpRNA	161705598	161705911	FCRLB	161691353	161697933	DUSP12	161719548	161727028
362196	7906808	25	1	161705725	161705701	25	1	7SLRNA	srpRNA	161705598	161705911	FCRLB	161691353	161697933	DUSP12	161719548	161727028
1036366	7906808	25	1	161705716	161705692	25	1	7SLRNA	srpRNA	161705598	161705911	FCRLB	161691353	161697933	DUSP12	161719548	161727028
1036367	7906808	25	1	161705717	161705693	25	1	7SLRNA	srpRNA	161705598	161705911	FCRLB	161691353	161697933	DUSP12	161719548	161727028
616804	7906808	25	1	161705803	161705779	25	1	7SLRNA	srpRNA	161705598	161705911	FCRLB	161691353	161697933	DUSP12	161719548	161727028
396976	7906808	25	1	161705856	161705832	25	1	7SLRNA	srpRNA	161705598	161705911	FCRLB	161691353	161697933	DUSP12	161719548	161727028
480354	7906808	25	1	161705833	161705809	25	1	7SLRNA	srpRNA	161705598	161705911	FCRLB	161691353	161697933	DUSP12	161719548	161727028
508750	7906808	25	1	161705770	161705746	25	1	7SLRNA	srpRNA	161705598	161705911	FCRLB	161691353	161697933	DUSP12	161719548	161727028
442208	7906808	25	1	161705720	161705696	25	1	7SLRNA	srpRNA	161705598	161705911	FCRLB	161691353	161697933	DUSP12	161719548	161727028
373146	7906808	25	1	161705837	161705813	25	1	7SLRNA	srpRNA	161705598	161705911	FCRLB	161691353	161697933	DUSP12	161719548	161727028
570579	7906808	25	1	161705661	161705637	25	1	7SLRNA	srpRNA	161705598	161705911	FCRLB	161691353	161697933	DUSP12	161719548	161727028
1043893	7906808	25	1	161705839	161705815	25	1	7SLRNA	srpRNA	161705598	161705911	FCRLB	161691353	161697933	DUSP12	161719548	161727028
579782	7906808	25	1	161705894	161705870	25	1	7SLRNA	srpRNA	161705598	161705911	FCRLB	161691353	161697933	DUSP12	161719548	161727028
235758	7906808	25	1	161705792	161705768	25	1	7SLRNA	srpRNA	161705598	161705911	FCRLB	161691353	161697933	DUSP12	161719548	161727028
562937	7906808	25	1	161705726	161705702	25	1	7SLRNA	srpRNA	161705598	161705911	FCRLB	161691353	161697933	DUSP12	161719548	161727028
861135	7906808	25	1	161705835	161705811	25	1	7SLRNA	srpRNA	161705598	161705911	FCRLB	161691353	161697933	DUSP12	161719548	161727028
1052942	7906808	25	1	161705772	161705748	25	1	7SLRNA	srpRNA	161705598	161705911	FCRLB	161691353	161697933	DUSP12	161719548	161727028
964375	7906808	25	1	161705844	161705820	25	1	7SLRNA	srpRNA	161705598	161705911	FCRLB	161691353	161697933	DUSP12	161719548	161727028
74552	7907008	25	1	166011520	166011496	25	1	5S	rRNA	166011481	166011587	UCK2	165796768	165880855	FAM78B	166136206	166026674
661396	7907008	25	1	166011559	166011535	25	1	5S	rRNA	166011481	166011587	UCK2	165796768	165880855	FAM78B	166136206	166026674
1107088	7907008	25	1	166011560	166011536	25	1	5S	rRNA	166011481	166011587	UCK2	165796768	165880855	FAM78B	166136206	166026674
916735	7907008	25	1	166011519	166011495	25	1	5S	rRNA	166011481	166011587	UCK2	165796768	165880855	FAM78B	166136206	166026674
642622	7907008	25	1	166011541	166011517	25	1	5S	rRNA	166011481	166011587	UCK2	165796768	165880855	FAM78B	166136206	166026674
143504	7907008	25	1	166011542	166011518	25	1	5S	rRNA	166011481	166011587	UCK2	165796768	165880855	FAM78B	166136206	166026674
179567	7907008	25	1	166011584	166011560	25	1	5S	rRNA	166011481	166011587	UCK2	165796768	165880855	FAM78B	166136206	166026674
190897	7907008	25	1	166011564	166011540	25	1	5S	rRNA	166011481	166011587	UCK2	165796768	165880855	FAM78B	166136206	166026674
1117371	7907008	25	1	166011518	166011494	25	1	5S	rRNA	166011481	166011587	UCK2	165796768	165880855	FAM78B	166136206	166026674
807629	7907008	25	1	166011540	166011516	25	1	5S	rRNA	166011481	166011587	UCK2	165796768	165880855	FAM78B	166136206	166026674
76682	7907008	25	1	166011521	166011497	25	1	5S	rRNA	166011481	166011587	UCK2	165796768	165880855	FAM78B	166136206	166026674
1006013	7907008	25	1	166011522	166011498	25	1	5S	rRNA	166011481	166011587	UCK2	165796768	165880855	FAM78B	166136206	166026674
179387	7907008	25	1	166011583	166011559	25	1	5S	rRNA	166011481	166011587	UCK2	165796768	165880855	FAM78B	166136206	166026674
915017	7907008	25	1	166011545	166011521	25	1	5S	rRNA	166011481	166011587	UCK2	165796768	165880855	FAM78B	166136206	166026674
734823	7907008	25	1	166011586	166011562	25	1	5S	rRNA	166011481	166011587	UCK2	165796768	165880855	FAM78B	166136206	166026674
731510	7907008	25	1	166011548	166011524	25	1	5S	rRNA	166011481	166011587	UCK2	165796768	165880855	FAM78B	166136206	166026674
225428	7907008	25	1	166011585	166011561	25	1	5S	rRNA	166011481	166011587	UCK2	165796768	165880855	FAM78B	166136206	166026674
164950	7907008	25	1	166011543	166011519	25	1	5S	rRNA	166011481	166011587	UCK2	165796768	165880855	FAM78B	166136206	166026674
42632	7907008	25	1	166011511	166011487	25	1	5S	rRNA	166011481	166011587	UCK2	165796768	165880855	FAM78B	166136206	166026674
953719	7907008	25	1	166011544	166011520	25	1	5S	rRNA	166011481	166011587	UCK2	165796768	165880855	FAM78B	166136206	166026674
178296	7907008	25	1	166011547	166011523	25	1	5S	rRNA	166011481	166011587	UCK2	165796768	165880855	FAM78B	166136206	166026674
653765	7907008	25	1	166011539	166011515	25	1	5S	rRNA	166011481	166011587	UCK2	165796768	165880855	FAM78B	166136206	166026674
1122712	7907008	25	1	166011517	166011493	25	1	5S	rRNA	166011481	166011587	UCK2	165796768	165880855	FAM78B	166136206	166026674
178295	7907008	25	1	166011546	166011522	25	1	5S	rRNA	166011481	166011587	UCK2	165796768	165880855	FAM78B	166136206	166026674
745957	7907008	25	1	166011587	166011563	25	1	5S	rRNA	166011481	166011587	UCK2	165796768	165880855	FAM78B	166136206	166026674
1047755	7907051	25	1	167010760	167010736	25	1	U13	snRNA	167010675	167010776	MAEL	166958346	166991451	GPA33	167059868	167022073
1047754	7907051	25	1	167010758	167010734	25	1	U13	snRNA	167010675	167010776	MAEL	166958346	166991451	GPA33	167059868	167022073
1084723	7907051	25	1	167010768	167010744	25	1	U13	snRNA	167010675	167010776	MAEL	166958346	166991451	GPA33	167059868	167022073
550279	7907051	25	1	167010765	167010741	25	1	U13	snRNA	167010675	167010776	MAEL	166958346	166991451	GPA33	167059868	167022073
926742	7907051	25	1	167010759	167010735	25	1	U13	snRNA	167010675	167010776	MAEL	166958346	166991451	GPA33	167059868	167022073
241266	7907051	25	1	167010764	167010740	25	1	U13	snRNA	167010675	167010776	MAEL	166958346	166991451	GPA33	167059868	167022073
177701	7907051	25	1	167010763	167010739	25	1	U13	snRNA	167010675	167010776	MAEL	166958346	166991451	GPA33	167059868	167022073
359632	7906784	25	1	161669354	161669330	25	1	HY3	scRNA	161669296	161669396	FCGR3B	161601753	161592986	FCRLA	161676762	161684142
660619	7906784	25	1	161669357	161669333	25	1	HY3	scRNA	161669296	161669396	FCGR3B	161601753	161592986	FCRLA	161676762	161684142
660618	7906784	25	1	161669356	161669332	25	1	HY3	scRNA	161669296	161669396	FCGR3B	161601753	161592986	FCRLA	161676762	161684142
681622	7906784	25	1	161669394	161669370	25	1	HY3	scRNA	161669296	161669396	FCGR3B	161601753	161592986	FCRLA	161676762	161684142
320323	7906753	25	1	161390715	161390691	25	1	tRNA-Glu-GAA	tRNA	161390661	161390733	C1orf192	161337664	161334521	FCGR2A	161475220	161493803
371207	7906784	25	1	161669396	161669372	25	1	HY3	scRNA	161669296	161669396	FCGR3B	161601753	161592986	FCRLA	161676762	161684142
94637	7906784	25	1	161669350	161669326	25	1	HY3	scRNA	161669296	161669396	FCGR3B	161601753	161592986	FCRLA	161676762	161684142
12503	7906753	25	1	161390718	161390694	25	1	tRNA-Glu-GAA	tRNA	161390661	161390733	C1orf192	161337664	161334521	FCGR2A	161475220	161493803
571321	7906753	25	1	161390714	161390690	25	1	tRNA-Glu-GAA	tRNA	161390661	161390733	C1orf192	161337664	161334521	FCGR2A	161475220	161493803
499540	7906753	25	1	161390720	161390696	25	1	tRNA-Glu-GAA	tRNA	161390661	161390733	C1orf192	161337664	161334521	FCGR2A	161475220	161493803
434024	7906784	25	1	161669347	161669323	25	1	HY3	scRNA	161669296	161669396	FCGR3B	161601753	161592986	FCRLA	161676762	161684142
449082	7906784	25	1	161669355	161669331	25	1	HY3	scRNA	161669296	161669396	FCGR3B	161601753	161592986	FCRLA	161676762	161684142
81616	7906753	25	1	161390719	161390695	25	1	tRNA-Glu-GAA	tRNA	161390661	161390733	C1orf192	161337664	161334521	FCGR2A	161475220	161493803
102443	7906784	25	1	161669389	161669365	25	1	HY3	scRNA	161669296	161669396	FCGR3B	161601753	161592986	FCRLA	161676762	161684142
1079873	7906784	25	1	161669391	161669367	25	1	HY3	scRNA	161669296	161669396	FCGR3B	161601753	161592986	FCRLA	161676762	161684142
1079872	7906784	25	1	161669390	161669366	25	1	HY3	scRNA	161669296	161669396	FCGR3B	161601753	161592986	FCRLA	161676762	161684142
4184	7906784	25	1	161669388	161669364	25	1	HY3	scRNA	161669296	161669396	FCGR3B	161601753	161592986	FCRLA	161676762	161684142
913611	7906784	25	1	161669387	161669363	25	1	HY3	scRNA	161669296	161669396	FCGR3B	161601753	161592986	FCRLA	161676762	161684142
1080083	7906784	25	1	161669351	161669327	25	1	HY3	scRNA	161669296	161669396	FCGR3B	161601753	161592986	FCRLA	161676762	161684142
544537	7906784	25	1	161669386	161669362	25	1	HY3	scRNA	161669296	161669396	FCGR3B	161601753	161592986	FCRLA	161676762	161684142
478144	7906784	25	1	161669348	161669324	25	1	HY3	scRNA	161669296	161669396	FCGR3B	161601753	161592986	FCRLA	161676762	161684142
478143	7906784	25	1	161669346	161669322	25	1	HY3	scRNA	161669296	161669396	FCGR3B	161601753	161592986	FCRLA	161676762	161684142
684215	7906784	25	1	161669393	161669369	25	1	HY3	scRNA	161669296	161669396	FCGR3B	161601753	161592986	FCRLA	161676762	161684142
22520	7906753	25	1	161390716	161390692	25	1	tRNA-Glu-GAA	tRNA	161390661	161390733	C1orf192	161337664	161334521	FCGR2A	161475220	161493803
704851	7906784	25	1	161669392	161669368	25	1	HY3	scRNA	161669296	161669396	FCGR3B	161601753	161592986	FCRLA	161676762	161684142
164985	7906753	25	1	161390721	161390697	25	1	tRNA-Glu-GAA	tRNA	161390661	161390733	C1orf192	161337664	161334521	FCGR2A	161475220	161493803
359129	7906784	25	1	161669353	161669329	25	1	HY3	scRNA	161669296	161669396	FCGR3B	161601753	161592986	FCRLA	161676762	161684142
707557	7906784	25	1	161669395	161669371	25	1	HY3	scRNA	161669296	161669396	FCGR3B	161601753	161592986	FCRLA	161676762	161684142
540700	7906784	25	1	161669385	161669361	25	1	HY3	scRNA	161669296	161669396	FCGR3B	161601753	161592986	FCRLA	161676762	161684142
105110	7906753	25	1	161390717	161390693	25	1	tRNA-Glu-GAA	tRNA	161390661	161390733	C1orf192	161337664	161334521	FCGR2A	161475220	161493803
1051000	7906784	25	1	161669358	161669334	25	1	HY3	scRNA	161669296	161669396	FCGR3B	161601753	161592986	FCRLA	161676762	161684142
93797	7906784	25	1	161669349	161669325	25	1	HY3	scRNA	161669296	161669396	FCGR3B	161601753	161592986	FCRLA	161676762	161684142
833188	7907051	25	1	167010753	167010729	25	1	U13	snRNA	167010675	167010776	MAEL	166958346	166991451	GPA33	167059868	167022073
568582	7907051	25	1	167010701	167010677	25	1	U13	snRNA	167010675	167010776	MAEL	166958346	166991451	GPA33	167059868	167022073
830859	7907051	25	1	167010752	167010728	25	1	U13	snRNA	167010675	167010776	MAEL	166958346	166991451	GPA33	167059868	167022073
728807	7907051	25	1	167010756	167010732	25	1	U13	snRNA	167010675	167010776	MAEL	166958346	166991451	GPA33	167059868	167022073
1116900	7907051	25	1	167010706	167010682	25	1	U13	snRNA	167010675	167010776	MAEL	166958346	166991451	GPA33	167059868	167022073
699240	7907051	25	1	167010718	167010694	25	1	U13	snRNA	167010675	167010776	MAEL	166958346	166991451	GPA33	167059868	167022073
929193	7907051	25	1	167010719	167010695	25	1	U13	snRNA	167010675	167010776	MAEL	166958346	166991451	GPA33	167059868	167022073
742331	7907051	25	1	167010715	167010691	25	1	U13	snRNA	167010675	167010776	MAEL	166958346	166991451	GPA33	167059868	167022073
589166	7907051	25	1	167010754	167010730	25	1	U13	snRNA	167010675	167010776	MAEL	166958346	166991451	GPA33	167059868	167022073
742437	7907051	25	1	167010716	167010692	25	1	U13	snRNA	167010675	167010776	MAEL	166958346	166991451	GPA33	167059868	167022073
727075	7907051	25	1	167010757	167010733	25	1	U13	snRNA	167010675	167010776	MAEL	166958346	166991451	GPA33	167059868	167022073
964161	7907051	25	1	167010704	167010680	25	1	U13	snRNA	167010675	167010776	MAEL	166958346	166991451	GPA33	167059868	167022073
699239	7907051	25	1	167010717	167010693	25	1	U13	snRNA	167010675	167010776	MAEL	166958346	166991451	GPA33	167059868	167022073
1031590	7907051	25	1	167010755	167010731	25	1	U13	snRNA	167010675	167010776	MAEL	166958346	166991451	GPA33	167059868	167022073
740546	7907051	25	1	167010713	167010689	25	1	U13	snRNA	167010675	167010776	MAEL	166958346	166991451	GPA33	167059868	167022073
871652	7907308	25	1	171451105	171451081	25	1	U13	snRNA	171451045	171451151	FMO4	171283347	171311223	PRRC2C	171454651	171562650
796671	7907308	25	1	171451094	171451070	25	1	U13	snRNA	171451045	171451151	FMO4	171283347	171311223	PRRC2C	171454651	171562650
407911	7907308	25	1	171451102	171451078	25	1	U13	snRNA	171451045	171451151	FMO4	171283347	171311223	PRRC2C	171454651	171562650
798182	7907308	25	1	171451095	171451071	25	1	U13	snRNA	171451045	171451151	FMO4	171283347	171311223	PRRC2C	171454651	171562650
407912	7907308	25	1	171451103	171451079	25	1	U13	snRNA	171451045	171451151	FMO4	171283347	171311223	PRRC2C	171454651	171562650
807918	7907308	25	1	171451139	171451115	25	1	U13	snRNA	171451045	171451151	FMO4	171283347	171311223	PRRC2C	171454651	171562650
128248	7907308	25	1	171451113	171451089	25	1	U13	snRNA	171451045	171451151	FMO4	171283347	171311223	PRRC2C	171454651	171562650
43808	7907308	25	1	171451116	171451092	25	1	U13	snRNA	171451045	171451151	FMO4	171283347	171311223	PRRC2C	171454651	171562650
103683	7907308	25	1	171451142	171451118	25	1	U13	snRNA	171451045	171451151	FMO4	171283347	171311223	PRRC2C	171454651	171562650
1082741	7907308	25	1	171451143	171451119	25	1	U13	snRNA	171451045	171451151	FMO4	171283347	171311223	PRRC2C	171454651	171562650
1116637	7907308	25	1	171451109	171451085	25	1	U13	snRNA	171451045	171451151	FMO4	171283347	171311223	PRRC2C	171454651	171562650
545557	7907308	25	1	171451097	171451073	25	1	U13	snRNA	171451045	171451151	FMO4	171283347	171311223	PRRC2C	171454651	171562650
322439	7907308	25	1	171451111	171451087	25	1	U13	snRNA	171451045	171451151	FMO4	171283347	171311223	PRRC2C	171454651	171562650
322911	7907308	25	1	171451112	171451088	25	1	U13	snRNA	171451045	171451151	FMO4	171283347	171311223	PRRC2C	171454651	171562650
1123218	7907308	25	1	171451099	171451075	25	1	U13	snRNA	171451045	171451151	FMO4	171283347	171311223	PRRC2C	171454651	171562650
749284	7907308	25	1	171451093	171451069	25	1	U13	snRNA	171451045	171451151	FMO4	171283347	171311223	PRRC2C	171454651	171562650
413143	7907308	25	1	171451115	171451091	25	1	U13	snRNA	171451045	171451151	FMO4	171283347	171311223	PRRC2C	171454651	171562650
1123975	7907308	25	1	171451101	171451077	25	1	U13	snRNA	171451045	171451151	FMO4	171283347	171311223	PRRC2C	171454651	171562650
44480	7907308	25	1	171451117	171451093	25	1	U13	snRNA	171451045	171451151	FMO4	171283347	171311223	PRRC2C	171454651	171562650
1110940	7907308	25	1	171451107	171451083	25	1	U13	snRNA	171451045	171451151	FMO4	171283347	171311223	PRRC2C	171454651	171562650
799890	7907308	25	1	171451096	171451072	25	1	U13	snRNA	171451045	171451151	FMO4	171283347	171311223	PRRC2C	171454651	171562650
722159	7907308	25	1	171451146	171451122	25	1	U13	snRNA	171451045	171451151	FMO4	171283347	171311223	PRRC2C	171454651	171562650
903938	7907308	25	1	171451118	171451094	25	1	U13	snRNA	171451045	171451151	FMO4	171283347	171311223	PRRC2C	171454651	171562650
874034	7907308	25	1	171451106	171451082	25	1	U13	snRNA	171451045	171451151	FMO4	171283347	171311223	PRRC2C	171454651	171562650
177702	7907308	25	1	171451138	171451114	25	1	U13	snRNA	171451045	171451151	FMO4	171283347	171311223	PRRC2C	171454651	171562650
152576	7907462	25	1	173760961	173760937	25	1	7SK	RNA	173760687	173761025	KLHL20	173684080	173755840	CENPL	173793858	173768688
505741	7907462	25	1	173760973	173760949	25	1	7SK	RNA	173760687	173761025	KLHL20	173684080	173755840	CENPL	173793858	173768688
152879	7907462	25	1	173760959	173760935	25	1	7SK	RNA	173760687	173761025	KLHL20	173684080	173755840	CENPL	173793858	173768688
788468	7907462	25	1	173760962	173760938	25	1	7SK	RNA	173760687	173761025	KLHL20	173684080	173755840	CENPL	173793858	173768688
71503	7907462	25	1	173760965	173760941	25	1	7SK	RNA	173760687	173761025	KLHL20	173684080	173755840	CENPL	173793858	173768688
399500	7907462	25	1	173760969	173760945	25	1	7SK	RNA	173760687	173761025	KLHL20	173684080	173755840	CENPL	173793858	173768688
826301	7907462	25	1	173760972	173760948	25	1	7SK	RNA	173760687	173761025	KLHL20	173684080	173755840	CENPL	173793858	173768688
826300	7907462	25	1	173760971	173760947	25	1	7SK	RNA	173760687	173761025	KLHL20	173684080	173755840	CENPL	173793858	173768688
648220	7907462	25	1	173760874	173760850	25	1	7SK	RNA	173760687	173761025	KLHL20	173684080	173755840	CENPL	173793858	173768688
6422	7907462	25	1	173760958	173760934	25	1	7SK	RNA	173760687	173761025	KLHL20	173684080	173755840	CENPL	173793858	173768688
791802	7907462	25	1	173760876	173760852	25	1	7SK	RNA	173760687	173761025	KLHL20	173684080	173755840	CENPL	173793858	173768688
1015450	7907462	25	1	173760877	173760853	25	1	7SK	RNA	173760687	173761025	KLHL20	173684080	173755840	CENPL	173793858	173768688
7548	7907462	25	1	173760966	173760942	25	1	7SK	RNA	173760687	173761025	KLHL20	173684080	173755840	CENPL	173793858	173768688
649032	7907462	25	1	173760875	173760851	25	1	7SK	RNA	173760687	173761025	KLHL20	173684080	173755840	CENPL	173793858	173768688
571671	7907462	25	1	173760956	173760932	25	1	7SK	RNA	173760687	173761025	KLHL20	173684080	173755840	CENPL	173793858	173768688
370992	7907462	25	1	173760974	173760950	25	1	7SK	RNA	173760687	173761025	KLHL20	173684080	173755840	CENPL	173793858	173768688
934696	7907462	25	1	173760968	173760944	25	1	7SK	RNA	173760687	173761025	KLHL20	173684080	173755840	CENPL	173793858	173768688
847384	7907462	25	1	173760964	173760940	25	1	7SK	RNA	173760687	173761025	KLHL20	173684080	173755840	CENPL	173793858	173768688
187744	7907462	25	1	173760880	173760856	25	1	7SK	RNA	173760687	173761025	KLHL20	173684080	173755840	CENPL	173793858	173768688
847385	7907462	25	1	173760963	173760939	25	1	7SK	RNA	173760687	173761025	KLHL20	173684080	173755840	CENPL	173793858	173768688
934695	7907462	25	1	173760967	173760943	25	1	7SK	RNA	173760687	173761025	KLHL20	173684080	173755840	CENPL	173793858	173768688
164749	7907462	25	1	173760879	173760855	25	1	7SK	RNA	173760687	173761025	KLHL20	173684080	173755840	CENPL	173793858	173768688
309259	7907462	25	1	173760878	173760854	25	1	7SK	RNA	173760687	173761025	KLHL20	173684080	173755840	CENPL	173793858	173768688
565406	7907462	25	1	173760970	173760946	25	1	7SK	RNA	173760687	173761025	KLHL20	173684080	173755840	CENPL	173793858	173768688
728572	7907462	25	1	173760960	173760936	25	1	7SK	RNA	173760687	173761025	KLHL20	173684080	173755840	CENPL	173793858	173768688
811473	7906952	25	1	164320619	164320595	25	1	U5	snRNA	164320516	164320626	NUF2	163236366	163325554	PBX1	164524821	164868533
811474	7906952	25	1	164320620	164320596	25	1	U5	snRNA	164320516	164320626	NUF2	163236366	163325554	PBX1	164524821	164868533
1068071	7906950	25	1	163893065	163893041	25	1	U3	snRNA	163892907	163893110	NUF2	163236366	163325554	PBX1	164524821	164868533
382966	7906952	25	1	164320603	164320579	25	1	U5	snRNA	164320516	164320626	NUF2	163236366	163325554	PBX1	164524821	164868533
76278	7906950	25	1	163893008	163892984	25	1	U3	snRNA	163892907	163893110	NUF2	163236366	163325554	PBX1	164524821	164868533
619113	7906950	25	1	163893013	163892989	25	1	U3	snRNA	163892907	163893110	NUF2	163236366	163325554	PBX1	164524821	164868533
134762	7906952	25	1	164320592	164320568	25	1	U5	snRNA	164320516	164320626	NUF2	163236366	163325554	PBX1	164524821	164868533
194861	7906952	25	1	164320584	164320560	25	1	U5	snRNA	164320516	164320626	NUF2	163236366	163325554	PBX1	164524821	164868533
989438	7906950	25	1	163893035	163893011	25	1	U3	snRNA	163892907	163893110	NUF2	163236366	163325554	PBX1	164524821	164868533
447712	7906952	25	1	164320587	164320563	25	1	U5	snRNA	164320516	164320626	NUF2	163236366	163325554	PBX1	164524821	164868533
697055	7906952	25	1	164320610	164320586	25	1	U5	snRNA	164320516	164320626	NUF2	163236366	163325554	PBX1	164524821	164868533
338723	7906952	25	1	164320605	164320581	25	1	U5	snRNA	164320516	164320626	NUF2	163236366	163325554	PBX1	164524821	164868533
334087	7906952	25	1	164320585	164320561	25	1	U5	snRNA	164320516	164320626	NUF2	163236366	163325554	PBX1	164524821	164868533
573365	7906952	25	1	164320599	164320575	25	1	U5	snRNA	164320516	164320626	NUF2	163236366	163325554	PBX1	164524821	164868533
968430	7906950	25	1	163893063	163893039	25	1	U3	snRNA	163892907	163893110	NUF2	163236366	163325554	PBX1	164524821	164868533
934854	7906952	25	1	164320613	164320589	25	1	U5	snRNA	164320516	164320626	NUF2	163236366	163325554	PBX1	164524821	164868533
567004	7906952	25	1	164320618	164320594	25	1	U5	snRNA	164320516	164320626	NUF2	163236366	163325554	PBX1	164524821	164868533
717664	7906952	25	1	164320596	164320572	25	1	U5	snRNA	164320516	164320626	NUF2	163236366	163325554	PBX1	164524821	164868533
567005	7906952	25	1	164320617	164320593	25	1	U5	snRNA	164320516	164320626	NUF2	163236366	163325554	PBX1	164524821	164868533
1100852	7906952	25	1	164320607	164320583	25	1	U5	snRNA	164320516	164320626	NUF2	163236366	163325554	PBX1	164524821	164868533
989186	7906952	25	1	164320623	164320599	25	1	U5	snRNA	164320516	164320626	NUF2	163236366	163325554	PBX1	164524821	164868533
138591	7906950	25	1	163893095	163893071	25	1	U3	snRNA	163892907	163893110	NUF2	163236366	163325554	PBX1	164524821	164868533
601264	7906952	25	1	164320593	164320569	25	1	U5	snRNA	164320516	164320626	NUF2	163236366	163325554	PBX1	164524821	164868533
548895	7906950	25	1	163893031	163893007	25	1	U3	snRNA	163892907	163893110	NUF2	163236366	163325554	PBX1	164524821	164868533
677307	7906950	25	1	163892995	163892971	25	1	U3	snRNA	163892907	163893110	NUF2	163236366	163325554	PBX1	164524821	164868533
585692	7906952	25	1	164320582	164320558	25	1	U5	snRNA	164320516	164320626	NUF2	163236366	163325554	PBX1	164524821	164868533
486377	7906950	25	1	163893044	163893020	25	1	U3	snRNA	163892907	163893110	NUF2	163236366	163325554	PBX1	164524821	164868533
707372	7906950	25	1	163893001	163892977	25	1	U3	snRNA	163892907	163893110	NUF2	163236366	163325554	PBX1	164524821	164868533
75171	7906952	25	1	164320622	164320598	25	1	U5	snRNA	164320516	164320626	NUF2	163236366	163325554	PBX1	164524821	164868533
698749	7906950	25	1	163893040	163893016	25	1	U3	snRNA	163892907	163893110	NUF2	163236366	163325554	PBX1	164524821	164868533
812163	7906952	25	1	164320621	164320597	25	1	U5	snRNA	164320516	164320626	NUF2	163236366	163325554	PBX1	164524821	164868533
400526	7906952	25	1	164320616	164320592	25	1	U5	snRNA	164320516	164320626	NUF2	163236366	163325554	PBX1	164524821	164868533
546546	7906950	25	1	163893033	163893009	25	1	U3	snRNA	163892907	163893110	NUF2	163236366	163325554	PBX1	164524821	164868533
598838	7906952	25	1	164320583	164320559	25	1	U5	snRNA	164320516	164320626	NUF2	163236366	163325554	PBX1	164524821	164868533
1116585	7906950	25	1	163893110	163893086	25	1	U3	snRNA	163892907	163893110	NUF2	163236366	163325554	PBX1	164524821	164868533
1116952	7906952	25	1	164320589	164320565	25	1	U5	snRNA	164320516	164320626	NUF2	163236366	163325554	PBX1	164524821	164868533
871481	7906952	25	1	164320624	164320600	25	1	U5	snRNA	164320516	164320626	NUF2	163236366	163325554	PBX1	164524821	164868533
789375	7906950	25	1	163893073	163893049	25	1	U3	snRNA	163892907	163893110	NUF2	163236366	163325554	PBX1	164524821	164868533
362679	7906952	25	1	164320601	164320577	25	1	U5	snRNA	164320516	164320626	NUF2	163236366	163325554	PBX1	164524821	164868533
298367	7906950	25	1	163892943	163892919	25	1	U3	snRNA	163892907	163893110	NUF2	163236366	163325554	PBX1	164524821	164868533
86856	7906948	25	1	163479315	163479291	25	1	5S	rRNA	163479274	163479362	NUF2	163236366	163325554	PBX1	164524821	164868533
564178	7906950	25	1	163892948	163892924	25	1	U3	snRNA	163892907	163893110	NUF2	163236366	163325554	PBX1	164524821	164868533
355057	7906950	25	1	163892963	163892939	25	1	U3	snRNA	163892907	163893110	NUF2	163236366	163325554	PBX1	164524821	164868533
388261	7906950	25	1	163892975	163892951	25	1	U3	snRNA	163892907	163893110	NUF2	163236366	163325554	PBX1	164524821	164868533
582717	7906950	25	1	163892971	163892947	25	1	U3	snRNA	163892907	163893110	NUF2	163236366	163325554	PBX1	164524821	164868533
390147	7906950	25	1	163892945	163892921	25	1	U3	snRNA	163892907	163893110	NUF2	163236366	163325554	PBX1	164524821	164868533
93606	7906950	25	1	163892982	163892958	25	1	U3	snRNA	163892907	163893110	NUF2	163236366	163325554	PBX1	164524821	164868533
199238	7906950	25	1	163892990	163892966	25	1	U3	snRNA	163892907	163893110	NUF2	163236366	163325554	PBX1	164524821	164868533
608110	7906950	25	1	163892986	163892962	25	1	U3	snRNA	163892907	163893110	NUF2	163236366	163325554	PBX1	164524821	164868533
720076	7906950	25	1	163892941	163892917	25	1	U3	snRNA	163892907	163893110	NUF2	163236366	163325554	PBX1	164524821	164868533
1086111	7906950	25	1	163892940	163892916	25	1	U3	snRNA	163892907	163893110	NUF2	163236366	163325554	PBX1	164524821	164868533
962209	7906948	25	1	163479309	163479285	25	1	5S	rRNA	163479274	163479362	NUF2	163236366	163325554	PBX1	164524821	164868533
87692	7906948	25	1	163479298	163479274	25	1	5S	rRNA	163479274	163479362	NUF2	163236366	163325554	PBX1	164524821	164868533
388064	7907535	25	1	174965717	174965693	25	1	U6	snRNA	174965661	174965765	GPR52	174417212	174418683	CACYBP	174968300	174980851
16688	7907535	25	1	174965731	174965707	25	1	U6	snRNA	174965661	174965765	GPR52	174417212	174418683	CACYBP	174968300	174980851
817415	7907535	25	1	174965728	174965704	25	1	U6	snRNA	174965661	174965765	GPR52	174417212	174418683	CACYBP	174968300	174980851
918337	7907535	25	1	174965723	174965699	25	1	U6	snRNA	174965661	174965765	GPR52	174417212	174418683	CACYBP	174968300	174980851
765885	7907535	25	1	174965705	174965681	25	1	U6	snRNA	174965661	174965765	GPR52	174417212	174418683	CACYBP	174968300	174980851
1031444	7907535	25	1	174965753	174965729	25	1	U6	snRNA	174965661	174965765	GPR52	174417212	174418683	CACYBP	174968300	174980851
433266	7907535	25	1	174965711	174965687	25	1	U6	snRNA	174965661	174965765	GPR52	174417212	174418683	CACYBP	174968300	174980851
989983	7907535	25	1	174965701	174965677	25	1	U6	snRNA	174965661	174965765	GPR52	174417212	174418683	CACYBP	174968300	174980851
989984	7907535	25	1	174965703	174965679	25	1	U6	snRNA	174965661	174965765	GPR52	174417212	174418683	CACYBP	174968300	174980851
615095	7907535	25	1	174965714	174965690	25	1	U6	snRNA	174965661	174965765	GPR52	174417212	174418683	CACYBP	174968300	174980851
582714	7907535	25	1	174965739	174965715	25	1	U6	snRNA	174965661	174965765	GPR52	174417212	174418683	CACYBP	174968300	174980851
764681	7907535	25	1	174965704	174965680	25	1	U6	snRNA	174965661	174965765	GPR52	174417212	174418683	CACYBP	174968300	174980851
1064775	7907535	25	1	174965708	174965684	25	1	U6	snRNA	174965661	174965765	GPR52	174417212	174418683	CACYBP	174968300	174980851
616538	7907535	25	1	174965715	174965691	25	1	U6	snRNA	174965661	174965765	GPR52	174417212	174418683	CACYBP	174968300	174980851
502060	7907535	25	1	174965737	174965713	25	1	U6	snRNA	174965661	174965765	GPR52	174417212	174418683	CACYBP	174968300	174980851
396118	7907535	25	1	174965741	174965717	25	1	U6	snRNA	174965661	174965765	GPR52	174417212	174418683	CACYBP	174968300	174980851
748501	7907535	25	1	174965721	174965697	25	1	U6	snRNA	174965661	174965765	GPR52	174417212	174418683	CACYBP	174968300	174980851
474680	7907535	25	1	174965719	174965695	25	1	U6	snRNA	174965661	174965765	GPR52	174417212	174418683	CACYBP	174968300	174980851
457180	7907535	25	1	174965712	174965688	25	1	U6	snRNA	174965661	174965765	GPR52	174417212	174418683	CACYBP	174968300	174980851
894089	7907535	25	1	174965707	174965683	25	1	U6	snRNA	174965661	174965765	GPR52	174417212	174418683	CACYBP	174968300	174980851
1032731	7907535	25	1	174965754	174965730	25	1	U6	snRNA	174965661	174965765	GPR52	174417212	174418683	CACYBP	174968300	174980851
55967	7907535	25	1	174965729	174965705	25	1	U6	snRNA	174965661	174965765	GPR52	174417212	174418683	CACYBP	174968300	174980851
805413	7907535	25	1	174965727	174965703	25	1	U6	snRNA	174965661	174965765	GPR52	174417212	174418683	CACYBP	174968300	174980851
955714	7907535	25	1	174965725	174965701	25	1	U6	snRNA	174965661	174965765	GPR52	174417212	174418683	CACYBP	174968300	174980851
866146	7907535	25	1	174965709	174965685	25	1	U6	snRNA	174965661	174965765	GPR52	174417212	174418683	CACYBP	174968300	174980851
522667	7907655	25	1	178530072	178530048	25	1	5S	rRNA	178530048	178530136	C1ORF220	178511950	178517579	RALGPS2	178694300	178889238
523396	7907655	25	1	178530074	178530050	25	1	5S	rRNA	178530048	178530136	C1ORF220	178511950	178517579	RALGPS2	178694300	178889238
30891	7907655	25	1	178530075	178530051	25	1	5S	rRNA	178530048	178530136	C1ORF220	178511950	178517579	RALGPS2	178694300	178889238
704687	7908157	25	1	184304956	184304932	25	1	7SLRNA	srpRNA	184304797	184305102	TSEN15	184020811	184043346	C1orf21	184356192	184598154
288451	7908155	25	1	184284854	184284830	25	1	HY1	scRNA	184284792	184284905	TSEN15	184020811	184043346	C1orf21	184356192	184598154
288450	7908155	25	1	184284853	184284829	25	1	HY1	scRNA	184284792	184284905	TSEN15	184020811	184043346	C1orf21	184356192	184598154
204952	7908159	25	1	184323035	184323011	25	1	7SLRNA	srpRNA	184322852	184323063	TSEN15	184020811	184043346	C1orf21	184356192	184598154
810459	7908155	25	1	184284857	184284833	25	1	HY1	scRNA	184284792	184284905	TSEN15	184020811	184043346	C1orf21	184356192	184598154
967635	7908157	25	1	184304960	184304936	25	1	7SLRNA	srpRNA	184304797	184305102	TSEN15	184020811	184043346	C1orf21	184356192	184598154
216475	7908157	25	1	184304957	184304933	25	1	7SLRNA	srpRNA	184304797	184305102	TSEN15	184020811	184043346	C1orf21	184356192	184598154
897878	7908155	25	1	184284874	184284850	25	1	HY1	scRNA	184284792	184284905	TSEN15	184020811	184043346	C1orf21	184356192	184598154
739407	7908157	25					2	7SLRNA	srpRNA
396540	7908159	25	1	184323041	184323017	25	1	7SLRNA	srpRNA	184322852	184323063	TSEN15	184020811	184043346	C1orf21	184356192	184598154
195939	7908157	25					2	7SLRNA	srpRNA
85729	7908159	25	1	184323017	184322993	25	1	7SLRNA	srpRNA	184322852	184323063	TSEN15	184020811	184043346	C1orf21	184356192	184598154
37840	7908155	25	1	184284877	184284853	25	1	HY1	scRNA	184284792	184284905	TSEN15	184020811	184043346	C1orf21	184356192	184598154
204951	7908159	25	1	184323036	184323012	25	1	7SLRNA	srpRNA	184322852	184323063	TSEN15	184020811	184043346	C1orf21	184356192	184598154
382194	7908155	25	1	184284855	184284831	25	1	HY1	scRNA	184284792	184284905	TSEN15	184020811	184043346	C1orf21	184356192	184598154
583907	7908159	25	1	184323012	184322988	25	1	7SLRNA	srpRNA	184322852	184323063	TSEN15	184020811	184043346	C1orf21	184356192	184598154
390734	7908159	25	1	184323009	184322985	25	1	7SLRNA	srpRNA	184322852	184323063	TSEN15	184020811	184043346	C1orf21	184356192	184598154
1048937	7908157	25	1	184304959	184304935	25	1	7SLRNA	srpRNA	184304797	184305102	TSEN15	184020811	184043346	C1orf21	184356192	184598154
424058	7908159	25	1	184323044	184323020	25	1	7SLRNA	srpRNA	184322852	184323063	TSEN15	184020811	184043346	C1orf21	184356192	184598154
584775	7908159	25	1	184323011	184322987	25	1	7SLRNA	srpRNA	184322852	184323063	TSEN15	184020811	184043346	C1orf21	184356192	184598154
390735	7908159	25	1	184323010	184322986	25	1	7SLRNA	srpRNA	184322852	184323063	TSEN15	184020811	184043346	C1orf21	184356192	184598154
610159	7908157	25	1	184304900	184304876	25	1	7SLRNA	srpRNA	184304797	184305102	TSEN15	184020811	184043346	C1orf21	184356192	184598154
863714	7908159	25	1	184323021	184322997	25	1	7SLRNA	srpRNA	184322852	184323063	TSEN15	184020811	184043346	C1orf21	184356192	184598154
763567	7908157	25	1	184304901	184304877	25	1	7SLRNA	srpRNA	184304797	184305102	TSEN15	184020811	184043346	C1orf21	184356192	184598154
362520	7908159	25	1	184323033	184323009	25	1	7SLRNA	srpRNA	184322852	184323063	TSEN15	184020811	184043346	C1orf21	184356192	184598154
334619	7908157	25					2	7SLRNA	srpRNA
425753	7908157	25	1	184304908	184304884	25	1	7SLRNA	srpRNA	184304797	184305102	TSEN15	184020811	184043346	C1orf21	184356192	184598154
610158	7908157	25	1	184304899	184304875	25	1	7SLRNA	srpRNA	184304797	184305102	TSEN15	184020811	184043346	C1orf21	184356192	184598154
772137	7908155	25	1	184284882	184284858	25	1	HY1	scRNA	184284792	184284905	TSEN15	184020811	184043346	C1orf21	184356192	184598154
278380	7908157	25	1	184304880	184304856	25	1	7SLRNA	srpRNA	184304797	184305102	TSEN15	184020811	184043346	C1orf21	184356192	184598154
529656	7908155	25	1	184284885	184284861	25	1	HY1	scRNA	184284792	184284905	TSEN15	184020811	184043346	C1orf21	184356192	184598154
557463	7908159	25	1	184323034	184323010	25	1	7SLRNA	srpRNA	184322852	184323063	TSEN15	184020811	184043346	C1orf21	184356192	184598154
245570	7908157	25	1	184304879	184304855	25	1	7SLRNA	srpRNA	184304797	184305102	TSEN15	184020811	184043346	C1orf21	184356192	184598154
435443	7908155	25	1	184284868	184284844	25	1	HY1	scRNA	184284792	184284905	TSEN15	184020811	184043346	C1orf21	184356192	184598154
441206	7908155	25	1	184284889	184284865	25	1	HY1	scRNA	184284792	184284905	TSEN15	184020811	184043346	C1orf21	184356192	184598154
599523	7908159	25	1	184323014	184322990	25	1	7SLRNA	srpRNA	184322852	184323063	TSEN15	184020811	184043346	C1orf21	184356192	184598154
462642	7908159	25	1	184323016	184322992	25	1	7SLRNA	srpRNA	184322852	184323063	TSEN15	184020811	184043346	C1orf21	184356192	184598154
339023	7908157	25					2	7SLRNA	srpRNA
81911	7908155	25	1	184284884	184284860	25	1	HY1	scRNA	184284792	184284905	TSEN15	184020811	184043346	C1orf21	184356192	184598154
832377	7908155	25	1	184284879	184284855	25	1	HY1	scRNA	184284792	184284905	TSEN15	184020811	184043346	C1orf21	184356192	184598154
461955	7908157	25	1	184304951	184304927	25	1	7SLRNA	srpRNA	184304797	184305102	TSEN15	184020811	184043346	C1orf21	184356192	184598154
443177	7908157	25	1	184304907	184304883	25	1	7SLRNA	srpRNA	184304797	184305102	TSEN15	184020811	184043346	C1orf21	184356192	184598154
681794	7908157	25					2	7SLRNA	srpRNA
543327	7908155	25	1	184284849	184284825	25	1	HY1	scRNA	184284792	184284905	TSEN15	184020811	184043346	C1orf21	184356192	184598154
868507	7908155	25	1	184284867	184284843	25	1	HY1	scRNA	184284792	184284905	TSEN15	184020811	184043346	C1orf21	184356192	184598154
1076746	7908155	25	1	184284852	184284828	25	1	HY1	scRNA	184284792	184284905	TSEN15	184020811	184043346	C1orf21	184356192	184598154
747007	7908159	25	1	184323029	184323005	25	1	7SLRNA	srpRNA	184322852	184323063	TSEN15	184020811	184043346	C1orf21	184356192	184598154
1076745	7908155	25	1	184284851	184284827	25	1	HY1	scRNA	184284792	184284905	TSEN15	184020811	184043346	C1orf21	184356192	184598154
110505	7908157	25	1	184304877	184304853	25	1	7SLRNA	srpRNA	184304797	184305102	TSEN15	184020811	184043346	C1orf21	184356192	184598154
110506	7908157	25	1	184304878	184304854	25	1	7SLRNA	srpRNA	184304797	184305102	TSEN15	184020811	184043346	C1orf21	184356192	184598154
709710	7908159	25	1	184323032	184323008	25	1	7SLRNA	srpRNA	184322852	184323063	TSEN15	184020811	184043346	C1orf21	184356192	184598154
53863	7908155	25	1	184284883	184284859	25	1	HY1	scRNA	184284792	184284905	TSEN15	184020811	184043346	C1orf21	184356192	184598154
778316	7908155	25	1	184284880	184284856	25	1	HY1	scRNA	184284792	184284905	TSEN15	184020811	184043346	C1orf21	184356192	184598154
55489	7908155	25	1	184284876	184284852	25	1	HY1	scRNA	184284792	184284905	TSEN15	184020811	184043346	C1orf21	184356192	184598154
1080776	7908157	25	1	184304955	184304931	25	1	7SLRNA	srpRNA	184304797	184305102	TSEN15	184020811	184043346	C1orf21	184356192	184598154
564304	7908155	25	1	184284856	184284832	25	1	HY1	scRNA	184284792	184284905	TSEN15	184020811	184043346	C1orf21	184356192	184598154
198461	7908159	25	1	184323015	184322991	25	1	7SLRNA	srpRNA	184322852	184323063	TSEN15	184020811	184043346	C1orf21	184356192	184598154
599391	7908159	25	1	184323013	184322989	25	1	7SLRNA	srpRNA	184322852	184323063	TSEN15	184020811	184043346	C1orf21	184356192	184598154
1069143	7908157	25	1	184304902	184304878	25	1	7SLRNA	srpRNA	184304797	184305102	TSEN15	184020811	184043346	C1orf21	184356192	184598154
659789	7908155	25	1	184284850	184284826	25	1	HY1	scRNA	184284792	184284905	TSEN15	184020811	184043346	C1orf21	184356192	184598154
812282	7908155	25	1	184284848	184284824	25	1	HY1	scRNA	184284792	184284905	TSEN15	184020811	184043346	C1orf21	184356192	184598154
103321	7908157	25	1	184304904	184304880	25	1	7SLRNA	srpRNA	184304797	184305102	TSEN15	184020811	184043346	C1orf21	184356192	184598154
885921	7908159	25	1	184322958	184322934	25	1	7SLRNA	srpRNA	184322852	184323063	TSEN15	184020811	184043346	C1orf21	184356192	184598154
810460	7908155	25	1	184284858	184284834	25	1	HY1	scRNA	184284792	184284905	TSEN15	184020811	184043346	C1orf21	184356192	184598154
535960	7908155	25					2	HY1	scRNA
863345	7908155	25	1	184284888	184284864	25	1	HY1	scRNA	184284792	184284905	TSEN15	184020811	184043346	C1orf21	184356192	184598154
462602	7908157	25	1	184304952	184304928	25	1	7SLRNA	srpRNA	184304797	184305102	TSEN15	184020811	184043346	C1orf21	184356192	184598154
611987	7908159	25	1	184323008	184322984	25	1	7SLRNA	srpRNA	184322852	184323063	TSEN15	184020811	184043346	C1orf21	184356192	184598154
749762	7908159	25	1	184323030	184323006	25	1	7SLRNA	srpRNA	184322852	184323063	TSEN15	184020811	184043346	C1orf21	184356192	184598154
12687	7908157	25	1	184304906	184304882	25	1	7SLRNA	srpRNA	184304797	184305102	TSEN15	184020811	184043346	C1orf21	184356192	184598154
503538	7907968	25	1	182296295	182296271	25	1	U6	snRNA	182296203	182296309	ZNF648	182030847	182023705	GLUL	182361341	182350839
503537	7907968	25	1	182296294	182296270	25	1	U6	snRNA	182296203	182296309	ZNF648	182030847	182023705	GLUL	182361341	182350839
468566	7907968	25	1	182296261	182296237	25	1	U6	snRNA	182296203	182296309	ZNF648	182030847	182023705	GLUL	182361341	182350839
549902	7907968	25	1	182296289	182296265	25	1	U6	snRNA	182296203	182296309	ZNF648	182030847	182023705	GLUL	182361341	182350839
1114666	7907968	25	1	182296286	182296262	25	1	U6	snRNA	182296203	182296309	ZNF648	182030847	182023705	GLUL	182361341	182350839
275082	7907968	25	1	182296299	182296275	25	1	U6	snRNA	182296203	182296309	ZNF648	182030847	182023705	GLUL	182361341	182350839
205423	7907968	25	1	182296285	182296261	25	1	U6	snRNA	182296203	182296309	ZNF648	182030847	182023705	GLUL	182361341	182350839
549454	7907968	25	1	182296290	182296266	25	1	U6	snRNA	182296203	182296309	ZNF648	182030847	182023705	GLUL	182361341	182350839
244076	7907968	25	1	182296288	182296264	25	1	U6	snRNA	182296203	182296309	ZNF648	182030847	182023705	GLUL	182361341	182350839
527656	7907968	25	1	182296292	182296268	25	1	U6	snRNA	182296203	182296309	ZNF648	182030847	182023705	GLUL	182361341	182350839
736021	7907968	25	1	182296306	182296282	25	1	U6	snRNA	182296203	182296309	ZNF648	182030847	182023705	GLUL	182361341	182350839
527655	7907968	25	1	182296291	182296267	25	1	U6	snRNA	182296203	182296309	ZNF648	182030847	182023705	GLUL	182361341	182350839
786848	7907968	25	1	182296307	182296283	25	1	U6	snRNA	182296203	182296309	ZNF648	182030847	182023705	GLUL	182361341	182350839
91927	7907968	25	1	182296282	182296258	25	1	U6	snRNA	182296203	182296309	ZNF648	182030847	182023705	GLUL	182361341	182350839
847908	7907968	25	1	182296308	182296284	25	1	U6	snRNA	182296203	182296309	ZNF648	182030847	182023705	GLUL	182361341	182350839
401742	7907968	25	1	182296302	182296278	25	1	U6	snRNA	182296203	182296309	ZNF648	182030847	182023705	GLUL	182361341	182350839
616241	7907968	25	1	182296257	182296233	25	1	U6	snRNA	182296203	182296309	ZNF648	182030847	182023705	GLUL	182361341	182350839
616466	7907968	25	1	182296259	182296235	25	1	U6	snRNA	182296203	182296309	ZNF648	182030847	182023705	GLUL	182361341	182350839
88515	7907968	25	1	182296293	182296269	25	1	U6	snRNA	182296203	182296309	ZNF648	182030847	182023705	GLUL	182361341	182350839
1031908	7907968	25	1	182296297	182296273	25	1	U6	snRNA	182296203	182296309	ZNF648	182030847	182023705	GLUL	182361341	182350839
601127	7907968	25	1	182296305	182296281	25	1	U6	snRNA	182296203	182296309	ZNF648	182030847	182023705	GLUL	182361341	182350839
1114863	7907968	25	1	182296287	182296263	25	1	U6	snRNA	182296203	182296309	ZNF648	182030847	182023705	GLUL	182361341	182350839
91274	7907968	25	1	182296281	182296257	25	1	U6	snRNA	182296203	182296309	ZNF648	182030847	182023705	GLUL	182361341	182350839
846537	7907968	25	1	182296309	182296285	25	1	U6	snRNA	182296203	182296309	ZNF648	182030847	182023705	GLUL	182361341	182350839
696865	7908371	25	1	187612179	187612155	25	1	MER61-int	LTR/ERV1	187611283	187612762	PLA2G4A	186798085	186958113	FAM5C	190446759	190066792
136825	7908371	25	1	187610604	187610580	25	1	MER61-int	LTR/ERV1	187610576	187611289	PLA2G4A	186798085	186958113	FAM5C	190446759	190066792
331961	7908371	25	1	187610392	187610368	25	1	MER61A	LTR/ERV1	187610256	187610575	PLA2G4A	186798085	186958113	FAM5C	190446759	190066792
136171	7908371	25	1	187611215	187611191	25	1	MER61-int	LTR/ERV1	187610576	187611289	PLA2G4A	186798085	186958113	FAM5C	190446759	190066792
331962	7908371	25	1	187610391	187610367	25	1	MER61A	LTR/ERV1	187610256	187610575	PLA2G4A	186798085	186958113	FAM5C	190446759	190066792
701027	7908371	25	1	187610601	187610577	25	1	MER61-int	LTR/ERV1	187610576	187611289	PLA2G4A	186798085	186958113	FAM5C	190446759	190066792
1042429	7908371	25	1	187612558	187612534	25	1	MER61-int	LTR/ERV1	187611283	187612762	PLA2G4A	186798085	186958113	FAM5C	190446759	190066792
74444	7908371	25	1	187611163	187611139	25	1	MER61-int	LTR/ERV1	187610576	187611289	PLA2G4A	186798085	186958113	FAM5C	190446759	190066792
879902	7908371	25	1	187611159	187611135	25	1	MER61-int	LTR/ERV1	187610576	187611289	PLA2G4A	186798085	186958113	FAM5C	190446759	190066792
507194	7908371	25	1	187610400	187610376	25	1	MER61A	LTR/ERV1	187610256	187610575	PLA2G4A	186798085	186958113	FAM5C	190446759	190066792
507195	7908371	25	1	187610401	187610377	25	1	MER61A	LTR/ERV1	187610256	187610575	PLA2G4A	186798085	186958113	FAM5C	190446759	190066792
302035	7908371	25	1	187610395	187610371	25	1	MER61A	LTR/ERV1	187610256	187610575	PLA2G4A	186798085	186958113	FAM5C	190446759	190066792
505706	7908371	25	1	187610399	187610375	25	1	MER61A	LTR/ERV1	187610256	187610575	PLA2G4A	186798085	186958113	FAM5C	190446759	190066792
512617	7908371	25	1	187610821	187610797	25	1	MER61-int	LTR/ERV1	187610576	187611289	PLA2G4A	186798085	186958113	FAM5C	190446759	190066792
540067	7908371	25	1	187611228	187611204	25	1	MER61-int	LTR/ERV1	187610576	187611289	PLA2G4A	186798085	186958113	FAM5C	190446759	190066792
896849	7908371	25	1	187611281	187611257	25	1	MER61-int	LTR/ERV1	187610576	187611289	PLA2G4A	186798085	186958113	FAM5C	190446759	190066792
1049138	7908371	25	1	187610397	187610373	25	1	MER61A	LTR/ERV1	187610256	187610575	PLA2G4A	186798085	186958113	FAM5C	190446759	190066792
1049139	7908371	25	1	187610396	187610372	25	1	MER61A	LTR/ERV1	187610256	187610575	PLA2G4A	186798085	186958113	FAM5C	190446759	190066792
759777	7908371	25	1	187610388	187610364	25	1	MER61A	LTR/ERV1	187610256	187610575	PLA2G4A	186798085	186958113	FAM5C	190446759	190066792
432162	7908593	25	1	199550306	199550282	25	1	HY3	scRNA	199550249	199550321	PTPRC	198607801	198726545	NR5A2	199996730	200146552
712228	7908593	25	1	199550281	199550257	25	1	HY3	scRNA	199550249	199550321	PTPRC	198607801	198726545	NR5A2	199996730	200146552
171007	7908371	25	1	187611365	187611341	25	1	MER61-int	LTR/ERV1	187611283	187612762	PLA2G4A	186798085	186958113	FAM5C	190446759	190066792
882253	7908593	25	1	199550285	199550261	25	1	HY3	scRNA	199550249	199550321	PTPRC	198607801	198726545	NR5A2	199996730	200146552
423246	7908595	25	1	199857322	199857298	25	1	U6	snRNA	199857287	199857386	PTPRC	198607801	198726545	NR5A2	199996730	200146552
1051226	7908593	25	1	199550309	199550285	25	1	HY3	scRNA	199550249	199550321	PTPRC	198607801	198726545	NR5A2	199996730	200146552
988126	7908595	25	1	199857323	199857299	25	1	U6	snRNA	199857287	199857386	PTPRC	198607801	198726545	NR5A2	199996730	200146552
317487	7908595	25	1	199857360	199857336	25	1	U6	snRNA	199857287	199857386	PTPRC	198607801	198726545	NR5A2	199996730	200146552
331954	7908595	25	1	199857320	199857296	25	1	U6	snRNA	199857287	199857386	PTPRC	198607801	198726545	NR5A2	199996730	200146552
237088	7908595	25	1	199857350	199857326	25	1	U6	snRNA	199857287	199857386	PTPRC	198607801	198726545	NR5A2	199996730	200146552
858089	7908595	25	1	199857357	199857333	25	1	U6	snRNA	199857287	199857386	PTPRC	198607801	198726545	NR5A2	199996730	200146552
773499	7908593	25	1	199550319	199550295	25	1	HY3	scRNA	199550249	199550321	PTPRC	198607801	198726545	NR5A2	199996730	200146552
443390	7908595	25	1	199857314	199857290	25	1	U6	snRNA	199857287	199857386	PTPRC	198607801	198726545	NR5A2	199996730	200146552
315945	7908595	25	1	199857359	199857335	25	1	U6	snRNA	199857287	199857386	PTPRC	198607801	198726545	NR5A2	199996730	200146552
55023	7908593	25	1	199550321	199550297	25	1	HY3	scRNA	199550249	199550321	PTPRC	198607801	198726545	NR5A2	199996730	200146552
921665	7908595	25	1	199857349	199857325	25	1	U6	snRNA	199857287	199857386	PTPRC	198607801	198726545	NR5A2	199996730	200146552
1028914	7908595	25	1	199857343	199857319	25	1	U6	snRNA	199857287	199857386	PTPRC	198607801	198726545	NR5A2	199996730	200146552
121736	7908595	25	1	199857352	199857328	25	1	U6	snRNA	199857287	199857386	PTPRC	198607801	198726545	NR5A2	199996730	200146552
739570	7908593	25	1	199550278	199550254	25	1	HY3	scRNA	199550249	199550321	PTPRC	198607801	198726545	NR5A2	199996730	200146552
924250	7908595	25	1	199857348	199857324	25	1	U6	snRNA	199857287	199857386	PTPRC	198607801	198726545	NR5A2	199996730	200146552
579617	7908593	25	1	199550310	199550286	25	1	HY3	scRNA	199550249	199550321	PTPRC	198607801	198726545	NR5A2	199996730	200146552
882117	7908593	25	1	199550286	199550262	25	1	HY3	scRNA	199550249	199550321	PTPRC	198607801	198726545	NR5A2	199996730	200146552
727847	7908593	25	1	199550311	199550287	25	1	HY3	scRNA	199550249	199550321	PTPRC	198607801	198726545	NR5A2	199996730	200146552
209962	7908595	25	1	199857325	199857301	25	1	U6	snRNA	199857287	199857386	PTPRC	198607801	198726545	NR5A2	199996730	200146552
431922	7908595	25	1	199857358	199857334	25	1	U6	snRNA	199857287	199857386	PTPRC	198607801	198726545	NR5A2	199996730	200146552
857508	7908595	25	1	199857355	199857331	25	1	U6	snRNA	199857287	199857386	PTPRC	198607801	198726545	NR5A2	199996730	200146552
857509	7908595	25	1	199857356	199857332	25	1	U6	snRNA	199857287	199857386	PTPRC	198607801	198726545	NR5A2	199996730	200146552
686240	7908593	25	1	199550279	199550255	25	1	HY3	scRNA	199550249	199550321	PTPRC	198607801	198726545	NR5A2	199996730	200146552
867675	7908595	25	1	199857347	199857323	25	1	U6	snRNA	199857287	199857386	PTPRC	198607801	198726545	NR5A2	199996730	200146552
421870	7908595	25	1	199857321	199857297	25	1	U6	snRNA	199857287	199857386	PTPRC	198607801	198726545	NR5A2	199996730	200146552
517481	7908595	25	1	199857362	199857338	25	1	U6	snRNA	199857287	199857386	PTPRC	198607801	198726545	NR5A2	199996730	200146552
235213	7908595	25	1	199857351	199857327	25	1	U6	snRNA	199857287	199857386	PTPRC	198607801	198726545	NR5A2	199996730	200146552
681100	7908593	25	1	199550315	199550291	25	1	HY3	scRNA	199550249	199550321	PTPRC	198607801	198726545	NR5A2	199996730	200146552
840233	7908595	25	1	199857353	199857329	25	1	U6	snRNA	199857287	199857386	PTPRC	198607801	198726545	NR5A2	199996730	200146552
69687	7908595	25	1	199857354	199857330	25	1	U6	snRNA	199857287	199857386	PTPRC	198607801	198726545	NR5A2	199996730	200146552
209667	7908595	25	1	199857324	199857300	25	1	U6	snRNA	199857287	199857386	PTPRC	198607801	198726545	NR5A2	199996730	200146552
570107	7908593	25	1	199550276	199550252	25	1	HY3	scRNA	199550249	199550321	PTPRC	198607801	198726545	NR5A2	199996730	200146552
753945	7908593	25	1	199550313	199550289	25	1	HY3	scRNA	199550249	199550321	PTPRC	198607801	198726545	NR5A2	199996730	200146552
164455	7908593	25	1	199550308	199550284	25	1	HY3	scRNA	199550249	199550321	PTPRC	198607801	198726545	NR5A2	199996730	200146552
215261	7908593	25	1	199550275	199550251	25	1	HY3	scRNA	199550249	199550321	PTPRC	198607801	198726545	NR5A2	199996730	200146552
371428	7908593	25	1	199550287	199550263	25	1	HY3	scRNA	199550249	199550321	PTPRC	198607801	198726545	NR5A2	199996730	200146552
672017	7908593	25	1	199550284	199550260	25	1	HY3	scRNA	199550249	199550321	PTPRC	198607801	198726545	NR5A2	199996730	200146552
331486	7908595	25	1	199857319	199857295	25	1	U6	snRNA	199857287	199857386	PTPRC	198607801	198726545	NR5A2	199996730	200146552
773971	7908593	25	1	199550320	199550296	25	1	HY3	scRNA	199550249	199550321	PTPRC	198607801	198726545	NR5A2	199996730	200146552
1105837	7908593	25	1	199550312	199550288	25	1	HY3	scRNA	199550249	199550321	PTPRC	198607801	198726545	NR5A2	199996730	200146552
517759	7908595	25	1	199857361	199857337	25	1	U6	snRNA	199857287	199857386	PTPRC	198607801	198726545	NR5A2	199996730	200146552
456769	7908593	25	1	199550282	199550258	25	1	HY3	scRNA	199550249	199550321	PTPRC	198607801	198726545	NR5A2	199996730	200146552
574216	7908593	25	1	199550318	199550294	25	1	HY3	scRNA	199550249	199550321	PTPRC	198607801	198726545	NR5A2	199996730	200146552
450458	7909896	25	1	222522804	222522780	25	1	LSU-rRNA_Hsa	rRNA	222522769	222522879	DUSP10	221915518	221874766	HHIPL2	222721445	222695602
1108322	7909896	25	1	222522801	222522777	25	1	LSU-rRNA_Hsa	rRNA	222522769	222522879	DUSP10	221915518	221874766	HHIPL2	222721445	222695602
104255	7909896	25	1	222522796	222522772	25	1	LSU-rRNA_Hsa	rRNA	222522769	222522879	DUSP10	221915518	221874766	HHIPL2	222721445	222695602
1097736	7909780	25	1	218303209	218303185	25	1	U1	snRNA	218303137	218303299	SPATA17	217804666	218045038	RRP15	218458629	218511325
332920	7909780	25	1	218303162	218303138	25	1	U1	snRNA	218303137	218303299	SPATA17	217804666	218045038	RRP15	218458629	218511325
493081	7909780	25	1	218303195	218303171	25	1	U1	snRNA	218303137	218303299	SPATA17	217804666	218045038	RRP15	218458629	218511325
625548	7909780	25	1	218303205	218303181	25	1	U1	snRNA	218303137	218303299	SPATA17	217804666	218045038	RRP15	218458629	218511325
878624	7909780	25	1	218303201	218303177	25	1	U1	snRNA	218303137	218303299	SPATA17	217804666	218045038	RRP15	218458629	218511325
784835	7909780	25	1	218303176	218303152	25	1	U1	snRNA	218303137	218303299	SPATA17	217804666	218045038	RRP15	218458629	218511325
767307	7909780	25	1	218303275	218303251	25	1	U1	snRNA	218303137	218303299	SPATA17	217804666	218045038	RRP15	218458629	218511325
102504	7909780	25	1	218303211	218303187	25	1	U1	snRNA	218303137	218303299	SPATA17	217804666	218045038	RRP15	218458629	218511325
762248	7909780	25	1	218303279	218303255	25	1	U1	snRNA	218303137	218303299	SPATA17	217804666	218045038	RRP15	218458629	218511325
496726	7909780	25	1	218303165	218303141	25	1	U1	snRNA	218303137	218303299	SPATA17	217804666	218045038	RRP15	218458629	218511325
112777	7909780	25	1	218303287	218303263	25	1	U1	snRNA	218303137	218303299	SPATA17	217804666	218045038	RRP15	218458629	218511325
112778	7909780	25	1	218303289	218303265	25	1	U1	snRNA	218303137	218303299	SPATA17	217804666	218045038	RRP15	218458629	218511325
751909	7909780	25	1	218303299	218303275	25	1	U1	snRNA	218303137	218303299	SPATA17	217804666	218045038	RRP15	218458629	218511325
285696	7909780	25	1	218303172	218303148	25	1	U1	snRNA	218303137	218303299	SPATA17	217804666	218045038	RRP15	218458629	218511325
561873	7909780	25	1	218303196	218303172	25	1	U1	snRNA	218303137	218303299	SPATA17	217804666	218045038	RRP15	218458629	218511325
759635	7909780	25	1	218303283	218303259	25	1	U1	snRNA	218303137	218303299	SPATA17	217804666	218045038	RRP15	218458629	218511325
408727	7909780	25	1	218303168	218303144	25	1	U1	snRNA	218303137	218303299	SPATA17	217804666	218045038	RRP15	218458629	218511325
914652	7909780	25	1	218303208	218303184	25	1	U1	snRNA	218303137	218303299	SPATA17	217804666	218045038	RRP15	218458629	218511325
1122934	7909780	25	1	218303296	218303272	25	1	U1	snRNA	218303137	218303299	SPATA17	217804666	218045038	RRP15	218458629	218511325
552771	7909780	25	1	218303180	218303156	25	1	U1	snRNA	218303137	218303299	SPATA17	217804666	218045038	RRP15	218458629	218511325
374299	7909780	25	1	218303161	218303137	25	1	U1	snRNA	218303137	218303299	SPATA17	217804666	218045038	RRP15	218458629	218511325
769862	7909780	25	1	218303277	218303253	25	1	U1	snRNA	218303137	218303299	SPATA17	217804666	218045038	RRP15	218458629	218511325
769861	7909780	25	1	218303276	218303252	25	1	U1	snRNA	218303137	218303299	SPATA17	217804666	218045038	RRP15	218458629	218511325
525683	7909780	25	1	218303171	218303147	25	1	U1	snRNA	218303137	218303299	SPATA17	217804666	218045038	RRP15	218458629	218511325
706061	7909780	25	1	218303294	218303270	25	1	U1	snRNA	218303137	218303299	SPATA17	217804666	218045038	RRP15	218458629	218511325
981624	7910012	25	1	224524558	224524534	25	1	U13	snRNA	224524494	224524593	NVL	224518089	224415036	CNIH4	224544552	224567161
1032805	7910012	25	1	224524587	224524563	25	1	U13	snRNA	224524494	224524593	NVL	224518089	224415036	CNIH4	224544552	224567161
1031314	7910012	25	1	224524586	224524562	25	1	U13	snRNA	224524494	224524593	NVL	224518089	224415036	CNIH4	224544552	224567161
723329	7910012	25	1	224524589	224524565	25	1	U13	snRNA	224524494	224524593	NVL	224518089	224415036	CNIH4	224544552	224567161
773108	7910012	25	1	224524579	224524555	25	1	U13	snRNA	224524494	224524593	NVL	224518089	224415036	CNIH4	224544552	224567161
877208	7910012	25	1	224524585	224524561	25	1	U13	snRNA	224524494	224524593	NVL	224518089	224415036	CNIH4	224544552	224567161
259884	7910012	25	1	224524582	224524558	25	1	U13	snRNA	224524494	224524593	NVL	224518089	224415036	CNIH4	224544552	224567161
978457	7910012	25	1	224524584	224524560	25	1	U13	snRNA	224524494	224524593	NVL	224518089	224415036	CNIH4	224544552	224567161
968662	7910012	25	1	224524583	224524559	25	1	U13	snRNA	224524494	224524593	NVL	224518089	224415036	CNIH4	224544552	224567161
1041040	7910012	25	1	224524588	224524564	25	1	U13	snRNA	224524494	224524593	NVL	224518089	224415036	CNIH4	224544552	224567161
651431	7909813	25	1	220136090	220136066	25	1	U3	snRNA	220136031	220136207	SLC30A10	220131989	219858769	EPRS	220220000	220141943
19643	7909813	25	1	220136065	220136041	25	1	U3	snRNA	220136031	220136207	SLC30A10	220131989	219858769	EPRS	220220000	220141943
765680	7909813	25	1	220136093	220136069	25	1	U3	snRNA	220136031	220136207	SLC30A10	220131989	219858769	EPRS	220220000	220141943
787829	7909813	25	1	220136096	220136072	25	1	U3	snRNA	220136031	220136207	SLC30A10	220131989	219858769	EPRS	220220000	220141943
871786	7909813	25	1	220136130	220136106	25	1	U3	snRNA	220136031	220136207	SLC30A10	220131989	219858769	EPRS	220220000	220141943
745650	7909813	25	1	220136112	220136088	25	1	U3	snRNA	220136031	220136207	SLC30A10	220131989	219858769	EPRS	220220000	220141943
243553	7909813	25	1	220136124	220136100	25	1	U3	snRNA	220136031	220136207	SLC30A10	220131989	219858769	EPRS	220220000	220141943
394980	7909813	25	1	220136070	220136046	25	1	U3	snRNA	220136031	220136207	SLC30A10	220131989	219858769	EPRS	220220000	220141943
1081728	7909813	25	1	220136127	220136103	25	1	U3	snRNA	220136031	220136207	SLC30A10	220131989	219858769	EPRS	220220000	220141943
1081729	7909813	25	1	220136128	220136104	25	1	U3	snRNA	220136031	220136207	SLC30A10	220131989	219858769	EPRS	220220000	220141943
902979	7909813	25	1	220136098	220136074	25	1	U3	snRNA	220136031	220136207	SLC30A10	220131989	219858769	EPRS	220220000	220141943
723859	7909813	25	1	220136120	220136096	25	1	U3	snRNA	220136031	220136207	SLC30A10	220131989	219858769	EPRS	220220000	220141943
540265	7909813	25	1	220136074	220136050	25	1	U3	snRNA	220136031	220136207	SLC30A10	220131989	219858769	EPRS	220220000	220141943
791598	7909813	25	1	220136097	220136073	25	1	U3	snRNA	220136031	220136207	SLC30A10	220131989	219858769	EPRS	220220000	220141943
1104778	7909813	25	1	220136056	220136032	25	1	U3	snRNA	220136031	220136207	SLC30A10	220131989	219858769	EPRS	220220000	220141943
917147	7909813	25	1	220136113	220136089	25	1	U3	snRNA	220136031	220136207	SLC30A10	220131989	219858769	EPRS	220220000	220141943
1104777	7909813	25	1	220136058	220136034	25	1	U3	snRNA	220136031	220136207	SLC30A10	220131989	219858769	EPRS	220220000	220141943
595917	7909813	25	1	220136083	220136059	25	1	U3	snRNA	220136031	220136207	SLC30A10	220131989	219858769	EPRS	220220000	220141943
337165	7909813	25	1	220136055	220136031	25	1	U3	snRNA	220136031	220136207	SLC30A10	220131989	219858769	EPRS	220220000	220141943
166774	7909813	25	1	220136114	220136090	25	1	U3	snRNA	220136031	220136207	SLC30A10	220131989	219858769	EPRS	220220000	220141943
199773	7909813	25	1	220136078	220136054	25	1	U3	snRNA	220136031	220136207	SLC30A10	220131989	219858769	EPRS	220220000	220141943
224650	7909813	25	1	220136059	220136035	25	1	U3	snRNA	220136031	220136207	SLC30A10	220131989	219858769	EPRS	220220000	220141943
734546	7909813	25	1	220136117	220136093	25	1	U3	snRNA	220136031	220136207	SLC30A10	220131989	219858769	EPRS	220220000	220141943
735256	7909813	25	1	220136086	220136062	25	1	U3	snRNA	220136031	220136207	SLC30A10	220131989	219858769	EPRS	220220000	220141943
106083	7909813	25	1	220136063	220136039	25	1	U3	snRNA	220136031	220136207	SLC30A10	220131989	219858769	EPRS	220220000	220141943
590103	7910012	25	1	224524555	224524531	25	1	U13	snRNA	224524494	224524593	NVL	224518089	224415036	CNIH4	224544552	224567161
159970	7910012	25	1	224524537	224524513	25	1	U13	snRNA	224524494	224524593	NVL	224518089	224415036	CNIH4	224544552	224567161
827612	7910012	25	1	224524538	224524514	25	1	U13	snRNA	224524494	224524593	NVL	224518089	224415036	CNIH4	224544552	224567161
990074	7910012	25	1	224524532	224524508	25	1	U13	snRNA	224524494	224524593	NVL	224518089	224415036	CNIH4	224544552	224567161
[truncated: 45,473 more rows]
