# Supplementary material for: Microarray analysis reveals global modulation of endogenous retroelement transcription by microbes
Source: Retrovirology. 2014 Jul 25;11:59. doi: 10.1186/1742-4690-11-59 (PMC4222864; doi:10.1186/1742-4690-11-59)
Supplement: Supplementary file 3 — Additional file 3: Archive of human annotation files. Probe annotation files (csv format), as defined in the Methods, for the following Affymetrix platforms: hg_u95a, hg_u95a_v2, hg_u95b, hg_u95c, hg_u95e, hu6800, hg_u133a, hg_u133a_v2, hg_u133b, hg_u133_plus_v2, hg_u219, hg_focus, hugene_1_0_st, and hugene_2_0_st. Shortened platform names correspond to identifiers used within the ‘oligo’ Bioconductor R package. Column identifiers are pid – probe id, probeset – Affymetrix probeset, plen – probe length, sid – target chromosome, sstart – start position of probe on sid, send – end position of probe on sid, nident – identity within the region sstart to send, numhits – number of hits recorded by BLASTn, repeat – RepBase-defined repeat, repclass – RepBase-defined repeat class, rstart – start position of repetitive element, rend – end position of repetitive element, 5id – symbol of nearest 5′ protein coding gene, 5start – start position of 5id, 5stop – end position of 5id, 3id – symbol of nearest 3′ protein coding gene, 3start – start position of 3id, 3stop – end position of 3id. (ZIP 3 MB) [file 12977_2014_3913_MOESM3_ESM.zip › human/affy_hugene_2_0_st.csv]

pid	probeset	plen	sid	sstart	send	nident	numhits	repeat	repclass	rstart	rend	5id	5start	5stop	3id	3start	3stop
1778985	16659138	25	1	11968327	11968303	25	1	U5	snRNA	11968209	11968328	NPPB	11918988	11917521	KIAA2013	11986485	11979648
2117502	16659138	25	1	11968328	11968304	25	1	U5	snRNA	11968209	11968328	NPPB	11918988	11917521	KIAA2013	11986485	11979648
70190	16659138	25	1	11968326	11968302	25	1	U5	snRNA	11968209	11968328	NPPB	11918988	11917521	KIAA2013	11986485	11979648
2009515	16658653	25	1	9338589	9338565	25	1	MER53	DNA/hAT	9338424	9338611	H6PD	9294834	9331396	SPSB1	9352939	9429591
1568597	16658653	25	1	9338588	9338564	25	1	MER53	DNA/hAT	9338424	9338611	H6PD	9294834	9331396	SPSB1	9352939	9429591
2207791	16658653	25	1	9338590	9338566	25	1	MER53	DNA/hAT	9338424	9338611	H6PD	9294834	9331396	SPSB1	9352939	9429591
1140935	16658653	25	1	9338586	9338562	25	1	MER53	DNA/hAT	9338424	9338611	H6PD	9294834	9331396	SPSB1	9352939	9429591
819504	16658653	25	1	9338592	9338568	25	1	MER53	DNA/hAT	9338424	9338611	H6PD	9294834	9331396	SPSB1	9352939	9429591
776470	16658653	25	1	9338529	9338505	25	1	MER53	DNA/hAT	9338424	9338611	H6PD	9294834	9331396	SPSB1	9352939	9429591
1570699	16658653	25	1	9338591	9338567	25	1	MER53	DNA/hAT	9338424	9338611	H6PD	9294834	9331396	SPSB1	9352939	9429591
1053456	16658653	25	1	9338559	9338535	25	1	MER53	DNA/hAT	9338424	9338611	H6PD	9294834	9331396	SPSB1	9352939	9429591
1363240	16658653	25	1	9338587	9338563	25	1	MER53	DNA/hAT	9338424	9338611	H6PD	9294834	9331396	SPSB1	9352939	9429591
937823	16658653	25	1	9338585	9338561	25	1	MER53	DNA/hAT	9338424	9338611	H6PD	9294834	9331396	SPSB1	9352939	9429591
1443393	16659138	25	1	11968293	11968269	25	1	U5	snRNA	11968209	11968328	NPPB	11918988	11917521	KIAA2013	11986485	11979648
2199583	16659138	25	1	11968322	11968298	25	1	U5	snRNA	11968209	11968328	NPPB	11918988	11917521	KIAA2013	11986485	11979648
246165	16659138	25	1	11968296	11968272	25	1	U5	snRNA	11968209	11968328	NPPB	11918988	11917521	KIAA2013	11986485	11979648
1589721	16659138	25	1	11968287	11968263	25	1	U5	snRNA	11968209	11968328	NPPB	11918988	11917521	KIAA2013	11986485	11979648
1360938	16659138	25	1	11968298	11968274	25	1	U5	snRNA	11968209	11968328	NPPB	11918988	11917521	KIAA2013	11986485	11979648
370044	16659138	25	1	11968295	11968271	25	1	U5	snRNA	11968209	11968328	NPPB	11918988	11917521	KIAA2013	11986485	11979648
1081172	16659138	25	1	11968297	11968273	25	1	U5	snRNA	11968209	11968328	NPPB	11918988	11917521	KIAA2013	11986485	11979648
1651495	16659138	25	1	11968323	11968299	25	1	U5	snRNA	11968209	11968328	NPPB	11918988	11917521	KIAA2013	11986485	11979648
2507725	16659138	25	1	11968292	11968268	25	1	U5	snRNA	11968209	11968328	NPPB	11918988	11917521	KIAA2013	11986485	11979648
1151860	16659138	25	1	11968294	11968270	25	1	U5	snRNA	11968209	11968328	NPPB	11918988	11917521	KIAA2013	11986485	11979648
768126	16659138	25	1	11968324	11968300	25	1	U5	snRNA	11968209	11968328	NPPB	11918988	11917521	KIAA2013	11986485	11979648
260280	16659138	25	1	11968325	11968301	25	1	U5	snRNA	11968209	11968328	NPPB	11918988	11917521	KIAA2013	11986485	11979648
424289	16659138	25	1	11968299	11968275	25	1	U5	snRNA	11968209	11968328	NPPB	11918988	11917521	KIAA2013	11986485	11979648
1110141	16659355	25	1	12799721	12799697	25	1	U13	snRNA	12799692	12799798	AADACL3	12776118	12788726	C1orf158	12806163	12823847
2466015	16659355	25	1	12799755	12799731	25	1	U13	snRNA	12799692	12799798	AADACL3	12776118	12788726	C1orf158	12806163	12823847
1771996	16659355	25	1	12799723	12799699	25	1	U13	snRNA	12799692	12799798	AADACL3	12776118	12788726	C1orf158	12806163	12823847
674092	16659355	25	1	12799718	12799694	25	1	U13	snRNA	12799692	12799798	AADACL3	12776118	12788726	C1orf158	12806163	12823847
652103	16659355	25	1	12799756	12799732	25	1	U13	snRNA	12799692	12799798	AADACL3	12776118	12788726	C1orf158	12806163	12823847
2121668	16659355	25	1	12799719	12799695	25	1	U13	snRNA	12799692	12799798	AADACL3	12776118	12788726	C1orf158	12806163	12823847
322675	16659355	25	1	12799717	12799693	25	1	U13	snRNA	12799692	12799798	AADACL3	12776118	12788726	C1orf158	12806163	12823847
2179001	16659355	25	1	12799729	12799705	25	1	U13	snRNA	12799692	12799798	AADACL3	12776118	12788726	C1orf158	12806163	12823847
979284	16660231	25	1	19837133	19837109	25	1	U4	snRNA	19837087	19837205	CAPZB	19812066	19665267	NBL1	19923473	19984945
1911927	16660231	25	1	19837138	19837114	25	1	U4	snRNA	19837087	19837205	CAPZB	19812066	19665267	NBL1	19923473	19984945
415230	16660231	25	1	19837193	19837169	25	1	U4	snRNA	19837087	19837205	CAPZB	19812066	19665267	NBL1	19923473	19984945
1450269	16660231	25					2	U4	snRNA
2246367	16660231	25	1	19837116	19837092	25	1	U4	snRNA	19837087	19837205	CAPZB	19812066	19665267	NBL1	19923473	19984945
1269823	16660231	25	1	19837204	19837180	25	1	U4	snRNA	19837087	19837205	CAPZB	19812066	19665267	NBL1	19923473	19984945
568226	16660231	25					2	U4	snRNA
858753	16660231	25	1	19837203	19837179	25	1	U4	snRNA	19837087	19837205	CAPZB	19812066	19665267	NBL1	19923473	19984945
2547780	16660231	25	1	19837131	19837107	25	1	U4	snRNA	19837087	19837205	CAPZB	19812066	19665267	NBL1	19923473	19984945
2383284	16660231	25	1	19837132	19837108	25	1	U4	snRNA	19837087	19837205	CAPZB	19812066	19665267	NBL1	19923473	19984945
76362	16660231	25	1	19837128	19837104	25	1	U4	snRNA	19837087	19837205	CAPZB	19812066	19665267	NBL1	19923473	19984945
2164362	16660101	25	1	17776317	17776293	25	1	U13_	snRNA	17776262	17776362	RCC2	17766220	17733256	ARHGEF10L	17866330	18024369
1556837	16660101	25	1	17776319	17776295	25	1	U13_	snRNA	17776262	17776362	RCC2	17766220	17733256	ARHGEF10L	17866330	18024369
1805812	16660101	25	1	17776286	17776262	25	1	U13_	snRNA	17776262	17776362	RCC2	17766220	17733256	ARHGEF10L	17866330	18024369
734296	16660101	25	1	17776315	17776291	25	1	U13_	snRNA	17776262	17776362	RCC2	17766220	17733256	ARHGEF10L	17866330	18024369
409857	16660101	25	1	17776318	17776294	25	1	U13_	snRNA	17776262	17776362	RCC2	17766220	17733256	ARHGEF10L	17866330	18024369
710386	16660101	25	1	17776321	17776297	25	1	U13_	snRNA	17776262	17776362	RCC2	17766220	17733256	ARHGEF10L	17866330	18024369
1493035	16660101	25	1	17776287	17776263	25	1	U13_	snRNA	17776262	17776362	RCC2	17766220	17733256	ARHGEF10L	17866330	18024369
2427313	16660101	25	1	17776320	17776296	25	1	U13_	snRNA	17776262	17776362	RCC2	17766220	17733256	ARHGEF10L	17866330	18024369
462753	16660309	25	1	20486562	20486538	25	1	HERVE-int	LTR/ERV1	20483310	20486595	PLA2G2F	20465819	20476879	PLA2G2C	20503917	20487746
761290	16660309	25	1	20484629	20484605	25	1	HERVE-int	LTR/ERV1	20483310	20486595	PLA2G2F	20465819	20476879	PLA2G2C	20503917	20487746
1425034	16660309	25	1	20480913	20480889	25	1	HERVE-int	LTR/ERV1	20480815	20483309	PLA2G2F	20465819	20476879	PLA2G2C	20503917	20487746
403663	16660309	25	1	20485337	20485313	25	1	HERVE-int	LTR/ERV1	20483310	20486595	PLA2G2F	20465819	20476879	PLA2G2C	20503917	20487746
2184482	16660309	25					2	Harlequin-int	LTR/ERV1
1666272	16660309	25	1	20480918	20480894	25	1	HERVE-int	LTR/ERV1	20480815	20483309	PLA2G2F	20465819	20476879	PLA2G2C	20503917	20487746
1515791	16660309	25	1	20484829	20484805	25	1	HERVE-int	LTR/ERV1	20483310	20486595	PLA2G2F	20465819	20476879	PLA2G2C	20503917	20487746
2523008	16660309	25	1	20480920	20480896	25	1	HERVE-int	LTR/ERV1	20480815	20483309	PLA2G2F	20465819	20476879	PLA2G2C	20503917	20487746
2018565	16660309	25	1	20485129	20485105	25	1	HERVE-int	LTR/ERV1	20483310	20486595	PLA2G2F	20465819	20476879	PLA2G2C	20503917	20487746
1961469	16660309	25					2	HERVE-int	LTR/ERV1
475866	16660309	25	1	20486861	20486837	25	1	LTR2C	LTR/ERV1	20486730	20486890	PLA2G2F	20465819	20476879	PLA2G2C	20503917	20487746
589412	16660309	25	1	20480917	20480893	25	1	HERVE-int	LTR/ERV1	20480815	20483309	PLA2G2F	20465819	20476879	PLA2G2C	20503917	20487746
2595372	16660309	25	1	20480912	20480888	25	1	HERVE-int	LTR/ERV1	20480815	20483309	PLA2G2F	20465819	20476879	PLA2G2C	20503917	20487746
1123645	16660309	25					2	LTR2C	LTR/ERV1
2091211	16660309	25	1	20485672	20485648	25	1	HERVE-int	LTR/ERV1	20483310	20486595	PLA2G2F	20465819	20476879	PLA2G2C	20503917	20487746
1501895	16660309	25	1	20480914	20480890	25	1	HERVE-int	LTR/ERV1	20480815	20483309	PLA2G2F	20465819	20476879	PLA2G2C	20503917	20487746
2102258	16658971	25	1	11286391	11286367	25	1	U6	snRNA	11286311	11286417	ANGPTL7	11249398	11256038	UBIAD1	11333263	11356106
2506871	16658971	25	1	11286392	11286368	25	1	U6	snRNA	11286311	11286417	ANGPTL7	11249398	11256038	UBIAD1	11333263	11356106
800830	16658971	25	1	11286386	11286362	25	1	U6	snRNA	11286311	11286417	ANGPTL7	11249398	11256038	UBIAD1	11333263	11356106
2333025	16658971	25	1	11286357	11286333	25	1	U6	snRNA	11286311	11286417	ANGPTL7	11249398	11256038	UBIAD1	11333263	11356106
995134	16658971	25	1	11286358	11286334	25	1	U6	snRNA	11286311	11286417	ANGPTL7	11249398	11256038	UBIAD1	11333263	11356106
366518	16658971	25	1	11286390	11286366	25	1	U6	snRNA	11286311	11286417	ANGPTL7	11249398	11256038	UBIAD1	11333263	11356106
122894	16658971	25	1	11286356	11286332	25	1	U6	snRNA	11286311	11286417	ANGPTL7	11249398	11256038	UBIAD1	11333263	11356106
340597	16658971	25	1	11286396	11286372	25	1	U6	snRNA	11286311	11286417	ANGPTL7	11249398	11256038	UBIAD1	11333263	11356106
214811	16661023	25	1	26204017	26203993	25	1	HY1	scRNA	26203979	26204077	PAQR7	26197744	26187701	STMN1	26233482	26210672
1399830	16661023	25	1	26204012	26203988	25	1	HY1	scRNA	26203979	26204077	PAQR7	26197744	26187701	STMN1	26233482	26210672
998444	16661023	25	1	26204013	26203989	25	1	HY1	scRNA	26203979	26204077	PAQR7	26197744	26187701	STMN1	26233482	26210672
224890	16661023	25	1	26204026	26204002	25	1	HY1	scRNA	26203979	26204077	PAQR7	26197744	26187701	STMN1	26233482	26210672
1114910	16661023	25	1	26204024	26204000	25	1	HY1	scRNA	26203979	26204077	PAQR7	26197744	26187701	STMN1	26233482	26210672
2296317	16661023	25	1	26204035	26204011	25	1	HY1	scRNA	26203979	26204077	PAQR7	26197744	26187701	STMN1	26233482	26210672
594427	16661023	25	1	26204021	26203997	25	1	HY1	scRNA	26203979	26204077	PAQR7	26197744	26187701	STMN1	26233482	26210672
1883581	16661023	25	1	26204029	26204005	25	1	HY1	scRNA	26203979	26204077	PAQR7	26197744	26187701	STMN1	26233482	26210672
1648171	16661023	25	1	26204025	26204001	25	1	HY1	scRNA	26203979	26204077	PAQR7	26197744	26187701	STMN1	26233482	26210672
868148	16661023	25	1	26204036	26204012	25	1	HY1	scRNA	26203979	26204077	PAQR7	26197744	26187701	STMN1	26233482	26210672
1772641	16661023	25	1	26204030	26204006	25	1	HY1	scRNA	26203979	26204077	PAQR7	26197744	26187701	STMN1	26233482	26210672
2164350	16661023	25	1	26204034	26204010	25	1	HY1	scRNA	26203979	26204077	PAQR7	26197744	26187701	STMN1	26233482	26210672
1604962	16661023	25	1	26204023	26203999	25	1	HY1	scRNA	26203979	26204077	PAQR7	26197744	26187701	STMN1	26233482	26210672
1438733	16662296	25	1	34578629	34578605	25	1	5S	rRNA	34578551	34578639	HMGB4	34326076	34330392	C1orf94	34632484	34684732
2388405	16662296	25	1	34578627	34578603	25	1	5S	rRNA	34578551	34578639	HMGB4	34326076	34330392	C1orf94	34632484	34684732
616816	16662296	25	1	34578628	34578604	25	1	5S	rRNA	34578551	34578639	HMGB4	34326076	34330392	C1orf94	34632484	34684732
1337283	16662296	25	1	34578626	34578602	25	1	5S	rRNA	34578551	34578639	HMGB4	34326076	34330392	C1orf94	34632484	34684732
1085672	16662296	25	1	34578631	34578607	25	1	5S	rRNA	34578551	34578639	HMGB4	34326076	34330392	C1orf94	34632484	34684732
1377259	16662296	25	1	34578632	34578608	25	1	5S	rRNA	34578551	34578639	HMGB4	34326076	34330392	C1orf94	34632484	34684732
1965874	16662296	25	1	34578633	34578609	25	1	5S	rRNA	34578551	34578639	HMGB4	34326076	34330392	C1orf94	34632484	34684732
2364037	16662296	25	1	34578634	34578610	25	1	5S	rRNA	34578551	34578639	HMGB4	34326076	34330392	C1orf94	34632484	34684732
1230184	16662296	25	1	34578624	34578600	25	1	5S	rRNA	34578551	34578639	HMGB4	34326076	34330392	C1orf94	34632484	34684732
540927	16663396	25	1	43457175	43457151	25	1	U6	snRNA	43457109	43457215	SLC2A1	43424530	43391052	FAM183A	43610824	43622067
1593782	16663396	25	1	43457176	43457152	25	1	U6	snRNA	43457109	43457215	SLC2A1	43424530	43391052	FAM183A	43610824	43622067
1448852	16663396	25	1	43457198	43457174	25	1	U6	snRNA	43457109	43457215	SLC2A1	43424530	43391052	FAM183A	43610824	43622067
2299714	16663396	25	1	43457182	43457158	25	1	U6	snRNA	43457109	43457215	SLC2A1	43424530	43391052	FAM183A	43610824	43622067
2216860	16663396	25	1	43457207	43457183	25	1	U6	snRNA	43457109	43457215	SLC2A1	43424530	43391052	FAM183A	43610824	43622067
1517898	16663396	25	1	43457181	43457157	25	1	U6	snRNA	43457109	43457215	SLC2A1	43424530	43391052	FAM183A	43610824	43622067
478281	16663396	25	1	43457177	43457153	25	1	U6	snRNA	43457109	43457215	SLC2A1	43424530	43391052	FAM183A	43610824	43622067
954548	16663396	25	1	43457178	43457154	25	1	U6	snRNA	43457109	43457215	SLC2A1	43424530	43391052	FAM183A	43610824	43622067
1972350	16663396	25	1	43457203	43457179	25	1	U6	snRNA	43457109	43457215	SLC2A1	43424530	43391052	FAM183A	43610824	43622067
95452	16663396	25	1	43457210	43457186	25	1	U6	snRNA	43457109	43457215	SLC2A1	43424530	43391052	FAM183A	43610824	43622067
555224	16662722	25					2	U6	snRNA
1696397	16662722	25					2	U6	snRNA
1957357	16662722	25					2	U6	snRNA
2019986	16662722	25					2	U6	snRNA
635317	16662722	25	1	38862386	38862362	25	1	U6	snRNA	38862331	38862436	POU3F1	38512450	38509523	RRAGC	39325495	39303870
2207453	16662722	25	1	38862390	38862366	25	1	U6	snRNA	38862331	38862436	POU3F1	38512450	38509523	RRAGC	39325495	39303870
306786	16662722	25					2	U6	snRNA
2373056	16662722	25					2	U6	snRNA
1101185	16662722	25	1	38862385	38862361	25	1	U6	snRNA	38862331	38862436	POU3F1	38512450	38509523	RRAGC	39325495	39303870
1612147	16662722	25					2	U6	snRNA
139385	17118648	25	1	35661601	35661577	25	1	HY3	scRNA	35661570	35661672	SFPQ	35658749	35641979	ZMYM4	35734568	35887659
2575595	16662336	25	1	35409386	35409362	25	1	L1ME3F	LINE/L1	35409359	35409438	DLGAP3	35395186	35331037	ZMYM6	35497569	35447134
1343129	16662336	25	1	35409389	35409365	25	1	L1ME3F	LINE/L1	35409359	35409438	DLGAP3	35395186	35331037	ZMYM6	35497569	35447134
325998	16662336	25	1	35409387	35409363	25	1	L1ME3F	LINE/L1	35409359	35409438	DLGAP3	35395186	35331037	ZMYM6	35497569	35447134
1966962	16662336	25	1	35409388	35409364	25	1	L1ME3F	LINE/L1	35409359	35409438	DLGAP3	35395186	35331037	ZMYM6	35497569	35447134
801950	16662336	25	1	35409425	35409401	25	1	L1ME3F	LINE/L1	35409359	35409438	DLGAP3	35395186	35331037	ZMYM6	35497569	35447134
2314917	16662336	25	1	35409383	35409359	25	1	L1ME3F	LINE/L1	35409359	35409438	DLGAP3	35395186	35331037	ZMYM6	35497569	35447134
1218291	16662336	25	1	35409385	35409361	25	1	L1ME3F	LINE/L1	35409359	35409438	DLGAP3	35395186	35331037	ZMYM6	35497569	35447134
2349104	16662336	25	1	35409390	35409366	25	1	L1ME3F	LINE/L1	35409359	35409438	DLGAP3	35395186	35331037	ZMYM6	35497569	35447134
2528403	17118648	25	1	35661602	35661578	25	1	HY3	scRNA	35661570	35661672	SFPQ	35658749	35641979	ZMYM4	35734568	35887659
317010	17118648	25	1	35661663	35661639	25	1	HY3	scRNA	35661570	35661672	SFPQ	35658749	35641979	ZMYM4	35734568	35887659
772977	17118648	25	1	35661600	35661576	25	1	HY3	scRNA	35661570	35661672	SFPQ	35658749	35641979	ZMYM4	35734568	35887659
1249376	16662336	25	1	35409391	35409367	25	1	L1ME3F	LINE/L1	35409359	35409438	DLGAP3	35395186	35331037	ZMYM6	35497569	35447134
2095947	16662621	25	1	37669304	37669280	25	1	U6	snRNA	37669211	37669315	GRIK3	37499730	37261128	ZC3H12A	37940153	37949980
1953333	16662621	25	1	37669291	37669267	25	1	U6	snRNA	37669211	37669315	GRIK3	37499730	37261128	ZC3H12A	37940153	37949980
2463647	16662621	25	1	37669298	37669274	25	1	U6	snRNA	37669211	37669315	GRIK3	37499730	37261128	ZC3H12A	37940153	37949980
352588	16662621	25	1	37669306	37669282	25	1	U6	snRNA	37669211	37669315	GRIK3	37499730	37261128	ZC3H12A	37940153	37949980
644868	16662621	25	1	37669296	37669272	25	1	U6	snRNA	37669211	37669315	GRIK3	37499730	37261128	ZC3H12A	37940153	37949980
1186854	16662621	25	1	37669293	37669269	25	1	U6	snRNA	37669211	37669315	GRIK3	37499730	37261128	ZC3H12A	37940153	37949980
2274864	16662621	25	1	37669301	37669277	25	1	U6	snRNA	37669211	37669315	GRIK3	37499730	37261128	ZC3H12A	37940153	37949980
2009063	16662621	25	1	37669299	37669275	25	1	U6	snRNA	37669211	37669315	GRIK3	37499730	37261128	ZC3H12A	37940153	37949980
2508483	16662621	25	1	37669289	37669265	25	1	U6	snRNA	37669211	37669315	GRIK3	37499730	37261128	ZC3H12A	37940153	37949980
1009460	16662621	25	1	37669305	37669281	25	1	U6	snRNA	37669211	37669315	GRIK3	37499730	37261128	ZC3H12A	37940153	37949980
2532824	16662621	25	1	37669292	37669268	25	1	U6	snRNA	37669211	37669315	GRIK3	37499730	37261128	ZC3H12A	37940153	37949980
1757591	16662621	25	1	37669297	37669273	25	1	U6	snRNA	37669211	37669315	GRIK3	37499730	37261128	ZC3H12A	37940153	37949980
2048863	16662621	25	1	37669294	37669270	25	1	U6	snRNA	37669211	37669315	GRIK3	37499730	37261128	ZC3H12A	37940153	37949980
1273485	16662621	25	1	37669295	37669271	25	1	U6	snRNA	37669211	37669315	GRIK3	37499730	37261128	ZC3H12A	37940153	37949980
2315170	16663897	25	1	44856479	44856455	25	1	U6	snRNA	44856396	44856493	ERI3	44820932	44686742	RNF220	44870866	45117396
1249824	16663897	25	1	44856477	44856453	25	1	U6	snRNA	44856396	44856493	ERI3	44820932	44686742	RNF220	44870866	45117396
616195	16663897	25	1	44856487	44856463	25	1	U6	snRNA	44856396	44856493	ERI3	44820932	44686742	RNF220	44870866	45117396
255106	16663897	25	1	44856488	44856464	25	1	U6	snRNA	44856396	44856493	ERI3	44820932	44686742	RNF220	44870866	45117396
970931	16663897	25	1	44856474	44856450	25	1	U6	snRNA	44856396	44856493	ERI3	44820932	44686742	RNF220	44870866	45117396
737256	16663897	25	1	44856476	44856452	25	1	U6	snRNA	44856396	44856493	ERI3	44820932	44686742	RNF220	44870866	45117396
1000710	16663897	25	1	44856473	44856449	25	1	U6	snRNA	44856396	44856493	ERI3	44820932	44686742	RNF220	44870866	45117396
1981720	16663897	25	1	44856475	44856451	25	1	U6	snRNA	44856396	44856493	ERI3	44820932	44686742	RNF220	44870866	45117396
1786620	16663897	25	1	44856478	44856454	25	1	U6	snRNA	44856396	44856493	ERI3	44820932	44686742	RNF220	44870866	45117396
1314233	16664332	25	1	46947918	46947894	25	1	MLT1F1	LTR/ERVL-MaLR	46947631	46948205	FAAH	46859937	46879520	DMBX1	46972668	46979898
2527673	16664332	25	1	46947921	46947897	25	1	MLT1F1	LTR/ERVL-MaLR	46947631	46948205	FAAH	46859937	46879520	DMBX1	46972668	46979898
2125025	16664332	25	1	46947991	46947967	25	1	MLT1F1	LTR/ERVL-MaLR	46947631	46948205	FAAH	46859937	46879520	DMBX1	46972668	46979898
733886	16664332	25	1	46947992	46947968	25	1	MLT1F1	LTR/ERVL-MaLR	46947631	46948205	FAAH	46859937	46879520	DMBX1	46972668	46979898
873208	16664332	25	1	46948054	46948030	25	1	MLT1F1	LTR/ERVL-MaLR	46947631	46948205	FAAH	46859937	46879520	DMBX1	46972668	46979898
5267	16664332	25	1	46947993	46947969	25	1	MLT1F1	LTR/ERVL-MaLR	46947631	46948205	FAAH	46859937	46879520	DMBX1	46972668	46979898
316432	16664332	25	1	46948010	46947986	25	1	MLT1F1	LTR/ERVL-MaLR	46947631	46948205	FAAH	46859937	46879520	DMBX1	46972668	46979898
163967	16664332	25	1	46947978	46947954	25	1	MLT1F1	LTR/ERVL-MaLR	46947631	46948205	FAAH	46859937	46879520	DMBX1	46972668	46979898
1140970	16664332	25	1	46947936	46947912	25	1	MLT1F1	LTR/ERVL-MaLR	46947631	46948205	FAAH	46859937	46879520	DMBX1	46972668	46979898
2053365	16664332	25	1	46947935	46947911	25	1	MLT1F1	LTR/ERVL-MaLR	46947631	46948205	FAAH	46859937	46879520	DMBX1	46972668	46979898
1102084	16664332	25	1	46947987	46947963	25	1	MLT1F1	LTR/ERVL-MaLR	46947631	46948205	FAAH	46859937	46879520	DMBX1	46972668	46979898
1048452	16664332	25	1	46947988	46947964	25	1	MLT1F1	LTR/ERVL-MaLR	46947631	46948205	FAAH	46859937	46879520	DMBX1	46972668	46979898
705407	16664332	25	1	46947923	46947899	25	1	MLT1F1	LTR/ERVL-MaLR	46947631	46948205	FAAH	46859937	46879520	DMBX1	46972668	46979898
1565800	16664332	25	1	46947937	46947913	25	1	MLT1F1	LTR/ERVL-MaLR	46947631	46948205	FAAH	46859937	46879520	DMBX1	46972668	46979898
1786566	16664464	25	1	47968242	47968218	25	1	MER53	DNA/hAT	47968153	47968325	FOXD2	47901689	47906363	FLJ00388	48227290	48226979
2584889	16664464	25	1	47968277	47968253	25	1	MER53	DNA/hAT	47968153	47968325	FOXD2	47901689	47906363	FLJ00388	48227290	48226979
2291831	16664464	25	1	47968245	47968221	25	1	MER53	DNA/hAT	47968153	47968325	FOXD2	47901689	47906363	FLJ00388	48227290	48226979
466674	16664464	25	1	47968234	47968210	25	1	MER53	DNA/hAT	47968153	47968325	FOXD2	47901689	47906363	FLJ00388	48227290	48226979
413198	16664464	25	1	47968243	47968219	25	1	MER53	DNA/hAT	47968153	47968325	FOXD2	47901689	47906363	FLJ00388	48227290	48226979
1039305	16664464	25	1	47968247	47968223	25	1	MER53	DNA/hAT	47968153	47968325	FOXD2	47901689	47906363	FLJ00388	48227290	48226979
347767	16664464	25	1	47968244	47968220	25	1	MER53	DNA/hAT	47968153	47968325	FOXD2	47901689	47906363	FLJ00388	48227290	48226979
515405	16664464	25	1	47968246	47968222	25	1	MER53	DNA/hAT	47968153	47968325	FOXD2	47901689	47906363	FLJ00388	48227290	48226979
2354024	16664579	25					2	MER52A	LTR/ERV1
520121	16664579	25					2	MER52A	LTR/ERV1
139154	16664579	25					2	MER52A	LTR/ERV1
940318	16664579	25	1	51525560	51525536	25	1	MER52A	LTR/ERV1	51524632	51526688	CDKN2C	51426417	51440305	C1orf185	51567906	51613752
205131	16664579	25	1	51525544	51525520	25	1	MER52A	LTR/ERV1	51524632	51526688	CDKN2C	51426417	51440305	C1orf185	51567906	51613752
1464104	16664579	25					2	MER52A	LTR/ERV1
867449	16664579	25	1	51525556	51525532	25	1	MER52A	LTR/ERV1	51524632	51526688	CDKN2C	51426417	51440305	C1orf185	51567906	51613752
1158333	16664579	25					2	MER52A	LTR/ERV1
1817302	16664928	25	1	54448006	54447982	25	1	MLT1A	LTR/ERVL-MaLR	54447834	54448096	LRRC42	54411750	54433841	LDLRAD1	54483856	54474412
113985	16664527	25	1	50447959	50447935	25	1	MER52A	LTR/ERV1	50447859	50448029	BEND5	49242641	49193195	AL645730.2	50459990	50461874
915708	16664527	25	1	50447952	50447928	25	1	MER52A	LTR/ERV1	50447859	50448029	BEND5	49242641	49193195	AL645730.2	50459990	50461874
1298380	16664527	25					2	MER52A	LTR/ERV1
458046	16664527	25	1	50447944	50447920	25	1	MER52A	LTR/ERV1	50447859	50448029	BEND5	49242641	49193195	AL645730.2	50459990	50461874
579735	16664527	25	1	50447950	50447926	25	1	MER52A	LTR/ERV1	50447859	50448029	BEND5	49242641	49193195	AL645730.2	50459990	50461874
1473459	16664527	25	1	50447951	50447927	25	1	MER52A	LTR/ERV1	50447859	50448029	BEND5	49242641	49193195	AL645730.2	50459990	50461874
669237	16664527	25	1	50447960	50447936	25	1	MER52A	LTR/ERV1	50447859	50448029	BEND5	49242641	49193195	AL645730.2	50459990	50461874
2006491	16664527	25	1	50447946	50447922	25	1	MER52A	LTR/ERV1	50447859	50448029	BEND5	49242641	49193195	AL645730.2	50459990	50461874
886857	16664527	25	1	50447961	50447937	25	1	MER52A	LTR/ERV1	50447859	50448029	BEND5	49242641	49193195	AL645730.2	50459990	50461874
1727615	16664527	25	1	50447945	50447921	25	1	MER52A	LTR/ERV1	50447859	50448029	BEND5	49242641	49193195	AL645730.2	50459990	50461874
86161	16664527	25	1	50447962	50447938	25	1	MER52A	LTR/ERV1	50447859	50448029	BEND5	49242641	49193195	AL645730.2	50459990	50461874
2266621	16664527	25	1	50447941	50447917	25	1	MER52A	LTR/ERV1	50447859	50448029	BEND5	49242641	49193195	AL645730.2	50459990	50461874
535867	16664527	25	1	50447964	50447940	25	1	MER52A	LTR/ERV1	50447859	50448029	BEND5	49242641	49193195	AL645730.2	50459990	50461874
2102768	16664527	25					2	MER52A	LTR/ERV1
1217957	16665141	25	1	55864273	55864249	25	1	U6	snRNA	55864187	55864285	USP24	55680786	55532032	PPAP2B	57110974	56960419
1230734	16665141	25	1	55864272	55864248	25	1	U6	snRNA	55864187	55864285	USP24	55680786	55532032	PPAP2B	57110974	56960419
1874252	16665141	25	1	55864262	55864238	25	1	U6	snRNA	55864187	55864285	USP24	55680786	55532032	PPAP2B	57110974	56960419
611287	16665141	25	1	55864267	55864243	25	1	U6	snRNA	55864187	55864285	USP24	55680786	55532032	PPAP2B	57110974	56960419
966134	16665141	25	1	55864263	55864239	25	1	U6	snRNA	55864187	55864285	USP24	55680786	55532032	PPAP2B	57110974	56960419
2262178	16665141	25	1	55864266	55864242	25	1	U6	snRNA	55864187	55864285	USP24	55680786	55532032	PPAP2B	57110974	56960419
158517	16665141	25	1	55864264	55864240	25	1	U6	snRNA	55864187	55864285	USP24	55680786	55532032	PPAP2B	57110974	56960419
928127	16665141	25	1	55864270	55864246	25	1	U6	snRNA	55864187	55864285	USP24	55680786	55532032	PPAP2B	57110974	56960419
579936	16665141	25	1	55864271	55864247	25	1	U6	snRNA	55864187	55864285	USP24	55680786	55532032	PPAP2B	57110974	56960419
1254897	16664520	25	1	49617107	49617083	25	1	U13_	snRNA	49617080	49617178	BEND5	49242641	49193195	AL645730.2	50459990	50461874
2456262	16664520	25	1	49617126	49617102	25	1	U13_	snRNA	49617080	49617178	BEND5	49242641	49193195	AL645730.2	50459990	50461874
509764	16664520	25	1	49617127	49617103	25	1	U13_	snRNA	49617080	49617178	BEND5	49242641	49193195	AL645730.2	50459990	50461874
773035	16664520	25	1	49617111	49617087	25	1	U13_	snRNA	49617080	49617178	BEND5	49242641	49193195	AL645730.2	50459990	50461874
1024806	16664520	25	1	49617125	49617101	25	1	U13_	snRNA	49617080	49617178	BEND5	49242641	49193195	AL645730.2	50459990	50461874
372035	16664520	25	1	49617122	49617098	25	1	U13_	snRNA	49617080	49617178	BEND5	49242641	49193195	AL645730.2	50459990	50461874
197044	16664520	25	1	49617129	49617105	25	1	U13_	snRNA	49617080	49617178	BEND5	49242641	49193195	AL645730.2	50459990	50461874
2480339	16664520	25	1	49617131	49617107	25	1	U13_	snRNA	49617080	49617178	BEND5	49242641	49193195	AL645730.2	50459990	50461874
1329394	16664527	25	1	50447912	50447888	25	1	MER52A	LTR/ERV1	50447859	50448029	BEND5	49242641	49193195	AL645730.2	50459990	50461874
1363224	16664520	25	1	49617132	49617108	25	1	U13_	snRNA	49617080	49617178	BEND5	49242641	49193195	AL645730.2	50459990	50461874
650893	16664520	25	1	49617130	49617106	25	1	U13_	snRNA	49617080	49617178	BEND5	49242641	49193195	AL645730.2	50459990	50461874
443427	16664597	25	1	51656609	51656585	25	1	AluJr	SINE/Alu	51656357	51656658	C1orf185	51567906	51613752	RNF11	51701943	51739127
1700687	16664597	25	1	51656630	51656606	25	1	AluJr	SINE/Alu	51656357	51656658	C1orf185	51567906	51613752	RNF11	51701943	51739127
1022434	16664597	25	1	51656628	51656604	25	1	AluJr	SINE/Alu	51656357	51656658	C1orf185	51567906	51613752	RNF11	51701943	51739127
2045108	16664597	25	1	51656602	51656578	25	1	AluJr	SINE/Alu	51656357	51656658	C1orf185	51567906	51613752	RNF11	51701943	51739127
1512481	16664597	25	1	51656629	51656605	25	1	AluJr	SINE/Alu	51656357	51656658	C1orf185	51567906	51613752	RNF11	51701943	51739127
399079	16664579	25					2	MER52A	LTR/ERV1
1293050	16664597	25					2	AluJr	SINE/Alu
1607389	16664597	25					2	AluJr	SINE/Alu
937256	16664597	25					2	AluJr	SINE/Alu
138109	16664928	25	1	54448489	54448465	25	1	L1MEc	LINE/L1	54448129	54448870	LRRC42	54411750	54433841	LDLRAD1	54483856	54474412
1805585	16664928	25	1	54449940	54449916	25	1	L1MB8	LINE/L1	54449884	54450017	LRRC42	54411750	54433841	LDLRAD1	54483856	54474412
398533	16664928	25	1	54449993	54449969	25	1	L1MB8	LINE/L1	54449884	54450017	LRRC42	54411750	54433841	LDLRAD1	54483856	54474412
2395897	16664928	25	1	54451755	54451731	25	1	L1MEc	LINE/L1	54451488	54451952	LRRC42	54411750	54433841	LDLRAD1	54483856	54474412
1965126	16664928	25	1	54448611	54448587	25	1	L1MEc	LINE/L1	54448129	54448870	LRRC42	54411750	54433841	LDLRAD1	54483856	54474412
1839755	16664928	25	1	54448787	54448763	25	1	L1MEc	LINE/L1	54448129	54448870	LRRC42	54411750	54433841	LDLRAD1	54483856	54474412
2344862	16664928	25	1	54448432	54448408	25	1	L1MEc	LINE/L1	54448129	54448870	LRRC42	54411750	54433841	LDLRAD1	54483856	54474412
1162840	16664928	25	1	54449939	54449915	25	1	L1MB8	LINE/L1	54449884	54450017	LRRC42	54411750	54433841	LDLRAD1	54483856	54474412
1850968	16664928	25	1	54449967	54449943	25	1	L1MB8	LINE/L1	54449884	54450017	LRRC42	54411750	54433841	LDLRAD1	54483856	54474412
1956605	16664928	25					2	L1MEc	LINE/L1
2247231	16664928	25	1	54449954	54449930	25	1	L1MB8	LINE/L1	54449884	54450017	LRRC42	54411750	54433841	LDLRAD1	54483856	54474412
108731	16664928	25					2	L1MEc	LINE/L1
569471	16664928	25	1	54451900	54451876	25	1	L1MEc	LINE/L1	54451488	54451952	LRRC42	54411750	54433841	LDLRAD1	54483856	54474412
1726760	16664928	25	1	54451875	54451851	25	1	L1MEc	LINE/L1	54451488	54451952	LRRC42	54411750	54433841	LDLRAD1	54483856	54474412
531208	16665603	25	1	64652566	64652542	25	1	LTR18A	LTR/ERVL	64652290	64652626	ROR1	64239693	64647181	UBE2U	64669310	64733053
2182985	16665603	25					2	HERVL18-int	LTR/ERVL
2005677	16665603	25	1	64652563	64652539	25	1	LTR18A	LTR/ERVL	64652290	64652626	ROR1	64239693	64647181	UBE2U	64669310	64733053
2361791	16665603	25	1	64652559	64652535	25	1	LTR18A	LTR/ERVL	64652290	64652626	ROR1	64239693	64647181	UBE2U	64669310	64733053
288031	16665603	25	1	64657638	64657614	25	1	HERVL18-int	LTR/ERVL	64652641	64657936	ROR1	64239693	64647181	UBE2U	64669310	64733053
777307	16665603	25	1	64652560	64652536	25	1	LTR18A	LTR/ERVL	64652290	64652626	ROR1	64239693	64647181	UBE2U	64669310	64733053
893434	16665603	25	1	64657717	64657693	25	1	HERVL18-int	LTR/ERVL	64652641	64657936	ROR1	64239693	64647181	UBE2U	64669310	64733053
1636807	16665603	25	1	64652626	64652602	25	1	LTR18A	LTR/ERVL	64652290	64652626	ROR1	64239693	64647181	UBE2U	64669310	64733053
1474537	16665245	25	1	59188040	59188016	25	1	HY4	scRNA	59187955	59188041	MYSM1	59165764	59120411	JUN	59249785	59246465
69711	16665245	25	1	59187982	59187958	25	1	HY4	scRNA	59187955	59188041	MYSM1	59165764	59120411	JUN	59249785	59246465
2294816	16665245	25	1	59187984	59187960	25	1	HY4	scRNA	59187955	59188041	MYSM1	59165764	59120411	JUN	59249785	59246465
2538001	16665245	25	1	59187981	59187957	25	1	HY4	scRNA	59187955	59188041	MYSM1	59165764	59120411	JUN	59249785	59246465
2362301	16665245	25	1	59187980	59187956	25	1	HY4	scRNA	59187955	59188041	MYSM1	59165764	59120411	JUN	59249785	59246465
698428	16665245	25	1	59187983	59187959	25	1	HY4	scRNA	59187955	59188041	MYSM1	59165764	59120411	JUN	59249785	59246465
166706	16665245	25	1	59187979	59187955	25	1	HY4	scRNA	59187955	59188041	MYSM1	59165764	59120411	JUN	59249785	59246465
741795	16666334	25	1	77218899	77218875	25	1	U6	snRNA	77218821	77218919	ST6GALNAC3	76540404	77100286	ST6GALNAC5	77333126	77531396
287151	16666334	25	1	77218902	77218878	25	1	U6	snRNA	77218821	77218919	ST6GALNAC3	76540404	77100286	ST6GALNAC5	77333126	77531396
806404	16666334	25	1	77218865	77218841	25	1	U6	snRNA	77218821	77218919	ST6GALNAC3	76540404	77100286	ST6GALNAC5	77333126	77531396
2154214	16666334	25	1	77218897	77218873	25	1	U6	snRNA	77218821	77218919	ST6GALNAC3	76540404	77100286	ST6GALNAC5	77333126	77531396
599120	16666334	25	1	77218901	77218877	25	1	U6	snRNA	77218821	77218919	ST6GALNAC3	76540404	77100286	ST6GALNAC5	77333126	77531396
946828	16666334	25	1	77218898	77218874	25	1	U6	snRNA	77218821	77218919	ST6GALNAC3	76540404	77100286	ST6GALNAC5	77333126	77531396
1696101	16666334	25	1	77218900	77218876	25	1	U6	snRNA	77218821	77218919	ST6GALNAC3	76540404	77100286	ST6GALNAC5	77333126	77531396
2001751	16666334	25	1	77218866	77218842	25	1	U6	snRNA	77218821	77218919	ST6GALNAC3	76540404	77100286	ST6GALNAC5	77333126	77531396
678872	16666237	25	1	75648824	75648800	25	1	U6	snRNA	75648730	75648832	LHX8	75594119	75627218	SLC44A5	76076801	75667816
1380417	16666237	25	1	75648819	75648795	25	1	U6	snRNA	75648730	75648832	LHX8	75594119	75627218	SLC44A5	76076801	75667816
1821031	16666237	25	1	75648822	75648798	25	1	U6	snRNA	75648730	75648832	LHX8	75594119	75627218	SLC44A5	76076801	75667816
480596	16666237	25	1	75648825	75648801	25	1	U6	snRNA	75648730	75648832	LHX8	75594119	75627218	SLC44A5	76076801	75667816
1603408	16666237	25	1	75648823	75648799	25	1	U6	snRNA	75648730	75648832	LHX8	75594119	75627218	SLC44A5	76076801	75667816
1820404	16667028	25	1	91123354	91123330	25	1	U3	snRNA	91123307	91123521	ZNF326	90460671	90494097	BARHL2	91182794	91177096
719654	16667028	25	1	91123347	91123323	25	1	U3	snRNA	91123307	91123521	ZNF326	90460671	90494097	BARHL2	91182794	91177096
2493115	16667028	25	1	91123352	91123328	25	1	U3	snRNA	91123307	91123521	ZNF326	90460671	90494097	BARHL2	91182794	91177096
1982116	16667028	25	1	91123353	91123329	25	1	U3	snRNA	91123307	91123521	ZNF326	90460671	90494097	BARHL2	91182794	91177096
487405	16667028	25	1	91123351	91123327	25	1	U3	snRNA	91123307	91123521	ZNF326	90460671	90494097	BARHL2	91182794	91177096
1732575	16667028	25	1	91123396	91123372	25	1	U3	snRNA	91123307	91123521	ZNF326	90460671	90494097	BARHL2	91182794	91177096
79464	16667028	25	1	91123346	91123322	25	1	U3	snRNA	91123307	91123521	ZNF326	90460671	90494097	BARHL2	91182794	91177096
981200	16667028	25	1	91123350	91123326	25	1	U3	snRNA	91123307	91123521	ZNF326	90460671	90494097	BARHL2	91182794	91177096
2174040	16667028	25	1	91123349	91123325	25	1	U3	snRNA	91123307	91123521	ZNF326	90460671	90494097	BARHL2	91182794	91177096
2546461	16667028	25	1	91123408	91123384	25	1	U3	snRNA	91123307	91123521	ZNF326	90460671	90494097	BARHL2	91182794	91177096
239277	16667028	25	1	91123348	91123324	25	1	U3	snRNA	91123307	91123521	ZNF326	90460671	90494097	BARHL2	91182794	91177096
854435	16667028	25	1	91123395	91123371	25	1	U3	snRNA	91123307	91123521	ZNF326	90460671	90494097	BARHL2	91182794	91177096
2154586	16667028	25	1	91123489	91123465	25	1	U3	snRNA	91123307	91123521	ZNF326	90460671	90494097	BARHL2	91182794	91177096
705197	16665930	25					2	U6	snRNA
1984396	16665930	25					2	U6	snRNA
2270172	16665930	25	1	68006861	68006837	25	1	U6	snRNA	68006810	68006916	SERBP1	67896098	67873493	GADD45A	68150744	68154021
2363908	16665930	25	1	68006863	68006839	25	1	U6	snRNA	68006810	68006916	SERBP1	67896098	67873493	GADD45A	68150744	68154021
2213524	16665930	25					2	U6	snRNA
1183924	16665930	25	1	68006862	68006838	25	1	U6	snRNA	68006810	68006916	SERBP1	67896098	67873493	GADD45A	68150744	68154021
2083534	16665930	25					2	U6	snRNA
2197814	16665930	25	1	68006864	68006840	25	1	U6	snRNA	68006810	68006916	SERBP1	67896098	67873493	GADD45A	68150744	68154021
410653	16665930	25	1	68006860	68006836	25	1	U6	snRNA	68006810	68006916	SERBP1	67896098	67873493	GADD45A	68150744	68154021
869515	16666237	25	1	75648828	75648804	25	1	U6	snRNA	75648730	75648832	LHX8	75594119	75627218	SLC44A5	76076801	75667816
1251132	16666237	25	1	75648826	75648802	25	1	U6	snRNA	75648730	75648832	LHX8	75594119	75627218	SLC44A5	76076801	75667816
1138718	16666237	25	1	75648827	75648803	25	1	U6	snRNA	75648730	75648832	LHX8	75594119	75627218	SLC44A5	76076801	75667816
2397541	16667256	25	1	93851374	93851350	25	1	HY1	scRNA	93851268	93851380	DR1	93811445	93828149	FNBP1L	93913688	94020218
1102115	16666543	25	1	81717664	81717640	25	1	7SK	RNA	81717474	81717697	ELTD1	79472403	79355449	LPHN2	81771845	82458120
1643242	16666543	25	1	81717668	81717644	25	1	7SK	RNA	81717474	81717697	ELTD1	79472403	79355449	LPHN2	81771845	82458120
2523652	16666543	25	1	81717539	81717515	25	1	7SK	RNA	81717474	81717697	ELTD1	79472403	79355449	LPHN2	81771845	82458120
2112637	16666543	25	1	81717666	81717642	25	1	7SK	RNA	81717474	81717697	ELTD1	79472403	79355449	LPHN2	81771845	82458120
33430	16666543	25	1	81717538	81717514	25	1	7SK	RNA	81717474	81717697	ELTD1	79472403	79355449	LPHN2	81771845	82458120
253957	16666543	25	1	81717661	81717637	25	1	7SK	RNA	81717474	81717697	ELTD1	79472403	79355449	LPHN2	81771845	82458120
2173649	16666543	25	1	81717673	81717649	25	1	7SK	RNA	81717474	81717697	ELTD1	79472403	79355449	LPHN2	81771845	82458120
2204801	16666543	25	1	81717536	81717512	25	1	7SK	RNA	81717474	81717697	ELTD1	79472403	79355449	LPHN2	81771845	82458120
582778	16666543	25	1	81717672	81717648	25	1	7SK	RNA	81717474	81717697	ELTD1	79472403	79355449	LPHN2	81771845	82458120
2107947	16666543	25	1	81717546	81717522	25	1	7SK	RNA	81717474	81717697	ELTD1	79472403	79355449	LPHN2	81771845	82458120
843997	16666543	25	1	81717665	81717641	25	1	7SK	RNA	81717474	81717697	ELTD1	79472403	79355449	LPHN2	81771845	82458120
1808033	16666543	25	1	81717674	81717650	25	1	7SK	RNA	81717474	81717697	ELTD1	79472403	79355449	LPHN2	81771845	82458120
2545974	16666543	25	1	81717669	81717645	25	1	7SK	RNA	81717474	81717697	ELTD1	79472403	79355449	LPHN2	81771845	82458120
898946	16666543	25	1	81717547	81717523	25	1	7SK	RNA	81717474	81717697	ELTD1	79472403	79355449	LPHN2	81771845	82458120
1317644	16666543	25	1	81717670	81717646	25	1	7SK	RNA	81717474	81717697	ELTD1	79472403	79355449	LPHN2	81771845	82458120
249366	16666543	25	1	81717663	81717639	25	1	7SK	RNA	81717474	81717697	ELTD1	79472403	79355449	LPHN2	81771845	82458120
2184795	16666543	25	1	81717667	81717643	25	1	7SK	RNA	81717474	81717697	ELTD1	79472403	79355449	LPHN2	81771845	82458120
1144179	16666543	25	1	81717548	81717524	25	1	7SK	RNA	81717474	81717697	ELTD1	79472403	79355449	LPHN2	81771845	82458120
490820	17119914	25	1	74174943	74174919	25	1	LTR73	LTR/ERV1	74174776	74175336	NEGR1	72748417	71868625	LRRIQ3	74663871	74491699
1188737	17119914	25	1	74175058	74175034	25	1	LTR73	LTR/ERV1	74174776	74175336	NEGR1	72748417	71868625	LRRIQ3	74663871	74491699
1337635	17119914	25	1	74174987	74174963	25	1	LTR73	LTR/ERV1	74174776	74175336	NEGR1	72748417	71868625	LRRIQ3	74663871	74491699
2028700	16667256	25	1	93851301	93851277	25	1	HY1	scRNA	93851268	93851380	DR1	93811445	93828149	FNBP1L	93913688	94020218
1264859	16667256	25	1	93851338	93851314	25	1	HY1	scRNA	93851268	93851380	DR1	93811445	93828149	FNBP1L	93913688	94020218
1300209	16667256	25					2	HY1	scRNA
1145731	16667256	25	1	93851302	93851278	25	1	HY1	scRNA	93851268	93851380	DR1	93811445	93828149	FNBP1L	93913688	94020218
110675	16667256	25	1	93851305	93851281	25	1	HY1	scRNA	93851268	93851380	DR1	93811445	93828149	FNBP1L	93913688	94020218
611366	16667256	25	1	93851331	93851307	25	1	HY1	scRNA	93851268	93851380	DR1	93811445	93828149	FNBP1L	93913688	94020218
2397439	16667256	25	1	93851330	93851306	25	1	HY1	scRNA	93851268	93851380	DR1	93811445	93828149	FNBP1L	93913688	94020218
1491734	16667256	25	1	93851329	93851305	25	1	HY1	scRNA	93851268	93851380	DR1	93811445	93828149	FNBP1L	93913688	94020218
1421231	16667450	25	1	96691550	96691526	25	1	U1	snRNA	96691458	96691619	RP11-147C23.1	96403457	96488436	PTBP2	97187221	97280349
926910	16667450	25	1	96691552	96691528	25	1	U1	snRNA	96691458	96691619	RP11-147C23.1	96403457	96488436	PTBP2	97187221	97280349
2190154	16667450	25	1	96691549	96691525	25	1	U1	snRNA	96691458	96691619	RP11-147C23.1	96403457	96488436	PTBP2	97187221	97280349
1435852	16667450	25	1	96691557	96691533	25	1	U1	snRNA	96691458	96691619	RP11-147C23.1	96403457	96488436	PTBP2	97187221	97280349
2571162	16667450	25	1	96691553	96691529	25	1	U1	snRNA	96691458	96691619	RP11-147C23.1	96403457	96488436	PTBP2	97187221	97280349
1840038	16667450	25	1	96691559	96691535	25	1	U1	snRNA	96691458	96691619	RP11-147C23.1	96403457	96488436	PTBP2	97187221	97280349
1230447	16667450	25	1	96691551	96691527	25	1	U1	snRNA	96691458	96691619	RP11-147C23.1	96403457	96488436	PTBP2	97187221	97280349
1921863	16667450	25	1	96691529	96691505	25	1	U1	snRNA	96691458	96691619	RP11-147C23.1	96403457	96488436	PTBP2	97187221	97280349
278245	16667450	25	1	96691527	96691503	25	1	U1	snRNA	96691458	96691619	RP11-147C23.1	96403457	96488436	PTBP2	97187221	97280349
584643	16667450	25	1	96691615	96691591	25	1	U1	snRNA	96691458	96691619	RP11-147C23.1	96403457	96488436	PTBP2	97187221	97280349
1588609	16667450	25	1	96691528	96691504	25	1	U1	snRNA	96691458	96691619	RP11-147C23.1	96403457	96488436	PTBP2	97187221	97280349
1356047	16667450	25	1	96691530	96691506	25	1	U1	snRNA	96691458	96691619	RP11-147C23.1	96403457	96488436	PTBP2	97187221	97280349
163587	16667450	25	1	96691558	96691534	25	1	U1	snRNA	96691458	96691619	RP11-147C23.1	96403457	96488436	PTBP2	97187221	97280349
181744	16667450	25	1	96691556	96691532	25	1	U1	snRNA	96691458	96691619	RP11-147C23.1	96403457	96488436	PTBP2	97187221	97280349
1140654	16667450	25	1	96691554	96691530	25	1	U1	snRNA	96691458	96691619	RP11-147C23.1	96403457	96488436	PTBP2	97187221	97280349
1762722	16667542	25	1	100257301	100257277	25	1	HY3	scRNA	100257218	100257308	FRRS1	100232187	100174259	AGL	100315640	100389579
947194	16667542	25	1	100257273	100257249	25	1	HY3	scRNA	100257218	100257308	FRRS1	100232187	100174259	AGL	100315640	100389579
516783	16667542	25	1	100257306	100257282	25	1	HY3	scRNA	100257218	100257308	FRRS1	100232187	100174259	AGL	100315640	100389579
2106051	16667542	25	1	100257271	100257247	25	1	HY3	scRNA	100257218	100257308	FRRS1	100232187	100174259	AGL	100315640	100389579
1159798	16667542	25	1	100257275	100257251	25	1	HY3	scRNA	100257218	100257308	FRRS1	100232187	100174259	AGL	100315640	100389579
1575798	16667542	25	1	100257272	100257248	25	1	HY3	scRNA	100257218	100257308	FRRS1	100232187	100174259	AGL	100315640	100389579
1656174	16667542	25	1	100257308	100257284	25	1	HY3	scRNA	100257218	100257308	FRRS1	100232187	100174259	AGL	100315640	100389579
2514052	16667542	25	1	100257305	100257281	25	1	HY3	scRNA	100257218	100257308	FRRS1	100232187	100174259	AGL	100315640	100389579
1676083	16667542	25	1	100257265	100257241	25	1	HY3	scRNA	100257218	100257308	FRRS1	100232187	100174259	AGL	100315640	100389579
2250913	16667542	25	1	100257304	100257280	25	1	HY3	scRNA	100257218	100257308	FRRS1	100232187	100174259	AGL	100315640	100389579
1938514	16667542	25	1	100257303	100257279	25	1	HY3	scRNA	100257218	100257308	FRRS1	100232187	100174259	AGL	100315640	100389579
1338849	16667542	25	1	100257302	100257278	25	1	HY3	scRNA	100257218	100257308	FRRS1	100232187	100174259	AGL	100315640	100389579
1216497	16667542	25	1	100257276	100257252	25	1	HY3	scRNA	100257218	100257308	FRRS1	100232187	100174259	AGL	100315640	100389579
195999	16667542	25	1	100257274	100257250	25	1	HY3	scRNA	100257218	100257308	FRRS1	100232187	100174259	AGL	100315640	100389579
2446188	16667542	25	1	100257263	100257239	25	1	HY3	scRNA	100257218	100257308	FRRS1	100232187	100174259	AGL	100315640	100389579
2267136	16667786	25	1	102569919	102569895	25	1	LTR49-int	LTR/ERV1	102569779	102570559	OLFM3	102462586	102268130	COL11A1	103574052	103342023
220220	16667786	25	1	102571459	102571435	25	1	LTR49-int	LTR/ERV1	102570889	102571644	OLFM3	102462586	102268130	COL11A1	103574052	103342023
622862	16667786	25	1	102569927	102569903	25	1	LTR49-int	LTR/ERV1	102569779	102570559	OLFM3	102462586	102268130	COL11A1	103574052	103342023
2029022	16667786	25	1	102571454	102571430	25	1	LTR49-int	LTR/ERV1	102570889	102571644	OLFM3	102462586	102268130	COL11A1	103574052	103342023
2401908	16667786	25	1	102571452	102571428	25	1	LTR49-int	LTR/ERV1	102570889	102571644	OLFM3	102462586	102268130	COL11A1	103574052	103342023
1995691	16667786	25	1	102569913	102569889	25	1	LTR49-int	LTR/ERV1	102569779	102570559	OLFM3	102462586	102268130	COL11A1	103574052	103342023
708731	16667786	25	1	102571560	102571536	25	1	LTR49-int	LTR/ERV1	102570889	102571644	OLFM3	102462586	102268130	COL11A1	103574052	103342023
950103	16667786	25	1	102569928	102569904	25	1	LTR49-int	LTR/ERV1	102569779	102570559	OLFM3	102462586	102268130	COL11A1	103574052	103342023
1077365	16667786	25	1	102571362	102571338	25	1	LTR49-int	LTR/ERV1	102570889	102571644	OLFM3	102462586	102268130	COL11A1	103574052	103342023
546039	16667786	25	1	102571532	102571508	25	1	LTR49-int	LTR/ERV1	102570889	102571644	OLFM3	102462586	102268130	COL11A1	103574052	103342023
800764	16667786	25	1	102571460	102571436	25	1	LTR49-int	LTR/ERV1	102570889	102571644	OLFM3	102462586	102268130	COL11A1	103574052	103342023
597641	16667786	25	1	102569926	102569902	25	1	LTR49-int	LTR/ERV1	102569779	102570559	OLFM3	102462586	102268130	COL11A1	103574052	103342023
568223	16667786	25	1	102569910	102569886	25	1	LTR49-int	LTR/ERV1	102569779	102570559	OLFM3	102462586	102268130	COL11A1	103574052	103342023
1096197	16667786	25	1	102569915	102569891	25	1	LTR49-int	LTR/ERV1	102569779	102570559	OLFM3	102462586	102268130	COL11A1	103574052	103342023
67226	16667786	25	1	102569916	102569892	25	1	LTR49-int	LTR/ERV1	102569779	102570559	OLFM3	102462586	102268130	COL11A1	103574052	103342023
1066804	16667786	25	1	102571457	102571433	25	1	LTR49-int	LTR/ERV1	102570889	102571644	OLFM3	102462586	102268130	COL11A1	103574052	103342023
2455817	16667786	25	1	102571400	102571376	25	1	LTR49-int	LTR/ERV1	102570889	102571644	OLFM3	102462586	102268130	COL11A1	103574052	103342023
404077	16667786	25	1	102571525	102571501	25	1	LTR49-int	LTR/ERV1	102570889	102571644	OLFM3	102462586	102268130	COL11A1	103574052	103342023
216497	16667786	25	1	102569920	102569896	25	1	LTR49-int	LTR/ERV1	102569779	102570559	OLFM3	102462586	102268130	COL11A1	103574052	103342023
1634092	16667786	25	1	102569917	102569893	25	1	LTR49-int	LTR/ERV1	102569779	102570559	OLFM3	102462586	102268130	COL11A1	103574052	103342023
1249960	16667786	25	1	102569918	102569894	25	1	LTR49-int	LTR/ERV1	102569779	102570559	OLFM3	102462586	102268130	COL11A1	103574052	103342023
1455014	16667786	25	1	102571458	102571434	25	1	LTR49-int	LTR/ERV1	102570889	102571644	OLFM3	102462586	102268130	COL11A1	103574052	103342023
1996268	16667786	25	1	102571533	102571509	25	1	LTR49-int	LTR/ERV1	102570889	102571644	OLFM3	102462586	102268130	COL11A1	103574052	103342023
2383404	16667786	25	1	102571489	102571465	25	1	LTR49-int	LTR/ERV1	102570889	102571644	OLFM3	102462586	102268130	COL11A1	103574052	103342023
2511730	16670276	25					2	L1MC4	LINE/L1
98768	16670276	25					2	L1MC4	LINE/L1
2330123	16670276	25					2	L1MC4	LINE/L1
1541351	16670276	25					2	L1MC4	LINE/L1
2174888	16670276	25					2	L1MC4	LINE/L1
316899	16670276	25	1	148952417	148952393	25	1	L1MC4	LINE/L1	148951999	148952852	NBPF16	148739443	148758311	FCGR1C	149320441	149378365
328170	16668601	25	1	111584502	111584478	25	1	5S	rRNA	111584456	111584545	LRIF1	111506701	111489807	DRAM2	111682838	111659955
1448510	16668601	25	1	111584543	111584519	25	1	5S	rRNA	111584456	111584545	LRIF1	111506701	111489807	DRAM2	111682838	111659955
487962	16668601	25	1	111584506	111584482	25	1	5S	rRNA	111584456	111584545	LRIF1	111506701	111489807	DRAM2	111682838	111659955
1530842	16668601	25	1	111584545	111584521	25	1	5S	rRNA	111584456	111584545	LRIF1	111506701	111489807	DRAM2	111682838	111659955
1636240	16668601	25	1	111584541	111584517	25	1	5S	rRNA	111584456	111584545	LRIF1	111506701	111489807	DRAM2	111682838	111659955
1203479	16668601	25	1	111584544	111584520	25	1	5S	rRNA	111584456	111584545	LRIF1	111506701	111489807	DRAM2	111682838	111659955
1841873	16668601	25	1	111584510	111584486	25	1	5S	rRNA	111584456	111584545	LRIF1	111506701	111489807	DRAM2	111682838	111659955
278929	16668601	25	1	111584542	111584518	25	1	5S	rRNA	111584456	111584545	LRIF1	111506701	111489807	DRAM2	111682838	111659955
2386531	16667799	25	1	104066211	104066187	25	1	7SK	RNA	104066184	104066420	COL11A1	103574052	103342023	RNPC3	104068313	104097861
2226453	16667799	25	1	104066486	104066462	25	1	L2a	LINE/L2	104066451	104066609	COL11A1	103574052	103342023	RNPC3	104068313	104097861
800353	16667799	25	1	104066492	104066468	25	1	L2a	LINE/L2	104066451	104066609	COL11A1	103574052	103342023	RNPC3	104068313	104097861
50799	16667799	25	1	104066245	104066221	25	1	7SK	RNA	104066184	104066420	COL11A1	103574052	103342023	RNPC3	104068313	104097861
1710880	16667799	25	1	104066325	104066301	25	1	7SK	RNA	104066184	104066420	COL11A1	103574052	103342023	RNPC3	104068313	104097861
2359311	16667799	25	1	104066310	104066286	25	1	7SK	RNA	104066184	104066420	COL11A1	103574052	103342023	RNPC3	104068313	104097861
346252	16667799	25	1	104066215	104066191	25	1	7SK	RNA	104066184	104066420	COL11A1	103574052	103342023	RNPC3	104068313	104097861
1820720	16667799	25	1	104066213	104066189	25	1	7SK	RNA	104066184	104066420	COL11A1	103574052	103342023	RNPC3	104068313	104097861
418033	16667799	25	1	104066483	104066459	25	1	L2a	LINE/L2	104066451	104066609	COL11A1	103574052	103342023	RNPC3	104068313	104097861
845889	16667799	25	1	104066364	104066340	25	1	7SK	RNA	104066184	104066420	COL11A1	103574052	103342023	RNPC3	104068313	104097861
2497192	16667799	25	1	104066335	104066311	25	1	7SK	RNA	104066184	104066420	COL11A1	103574052	103342023	RNPC3	104068313	104097861
1288198	16667799	25	1	104066337	104066313	25	1	7SK	RNA	104066184	104066420	COL11A1	103574052	103342023	RNPC3	104068313	104097861
408694	16667799	25	1	104066273	104066249	25	1	7SK	RNA	104066184	104066420	COL11A1	103574052	103342023	RNPC3	104068313	104097861
2068760	16667799	25	1	104066226	104066202	25	1	7SK	RNA	104066184	104066420	COL11A1	103574052	103342023	RNPC3	104068313	104097861
2391233	16667799	25	1	104066336	104066312	25	1	7SK	RNA	104066184	104066420	COL11A1	103574052	103342023	RNPC3	104068313	104097861
1971069	16667799	25	1	104066484	104066460	25	1	L2a	LINE/L2	104066451	104066609	COL11A1	103574052	103342023	RNPC3	104068313	104097861
657322	16669119	25	1	116821333	116821309	25	1	U3	snRNA	116821228	116821443	MAB21L3	116654376	116677861	ATP1A1	116915290	116952883
129735	16669119	25	1	116821384	116821360	25	1	U3	snRNA	116821228	116821443	MAB21L3	116654376	116677861	ATP1A1	116915290	116952883
850534	16669119	25	1	116821337	116821313	25	1	U3	snRNA	116821228	116821443	MAB21L3	116654376	116677861	ATP1A1	116915290	116952883
366396	16669119	25	1	116821376	116821352	25	1	U3	snRNA	116821228	116821443	MAB21L3	116654376	116677861	ATP1A1	116915290	116952883
2265884	16669119	25	1	116821290	116821266	25	1	U3	snRNA	116821228	116821443	MAB21L3	116654376	116677861	ATP1A1	116915290	116952883
2018622	16669119	25	1	116821281	116821257	25	1	U3	snRNA	116821228	116821443	MAB21L3	116654376	116677861	ATP1A1	116915290	116952883
1977395	16669119	25	1	116821294	116821270	25	1	U3	snRNA	116821228	116821443	MAB21L3	116654376	116677861	ATP1A1	116915290	116952883
1708846	16669119	25	1	116821388	116821364	25	1	U3	snRNA	116821228	116821443	MAB21L3	116654376	116677861	ATP1A1	116915290	116952883
1187216	16669119	25	1	116821385	116821361	25	1	U3	snRNA	116821228	116821443	MAB21L3	116654376	116677861	ATP1A1	116915290	116952883
1271494	16669119	25	1	116821383	116821359	25	1	U3	snRNA	116821228	116821443	MAB21L3	116654376	116677861	ATP1A1	116915290	116952883
1542238	16669119	25	1	116821382	116821358	25	1	U3	snRNA	116821228	116821443	MAB21L3	116654376	116677861	ATP1A1	116915290	116952883
1590482	16669119	25	1	116821272	116821248	25	1	U3	snRNA	116821228	116821443	MAB21L3	116654376	116677861	ATP1A1	116915290	116952883
865164	16669119	25	1	116821338	116821314	25	1	U3	snRNA	116821228	116821443	MAB21L3	116654376	116677861	ATP1A1	116915290	116952883
486075	16669119	25	1	116821370	116821346	25	1	U3	snRNA	116821228	116821443	MAB21L3	116654376	116677861	ATP1A1	116915290	116952883
1182035	16669119	25	1	116821378	116821354	25	1	U3	snRNA	116821228	116821443	MAB21L3	116654376	116677861	ATP1A1	116915290	116952883
1667328	16669119	25	1	116821377	116821353	25	1	U3	snRNA	116821228	116821443	MAB21L3	116654376	116677861	ATP1A1	116915290	116952883
2354655	16669119	25	1	116821339	116821315	25	1	U3	snRNA	116821228	116821443	MAB21L3	116654376	116677861	ATP1A1	116915290	116952883
2043142	16669119	25	1	116821292	116821268	25	1	U3	snRNA	116821228	116821443	MAB21L3	116654376	116677861	ATP1A1	116915290	116952883
2444097	16669119	25	1	116821293	116821269	25	1	U3	snRNA	116821228	116821443	MAB21L3	116654376	116677861	ATP1A1	116915290	116952883
8433	16668770	25	1	112913656	112913632	25	1	U13_	snRNA	112913625	112913731	KCND3	112531777	112313284	CTTNBP2NL	112938803	113003786
1361473	16668770	25	1	112913676	112913652	25	1	U13_	snRNA	112913625	112913731	KCND3	112531777	112313284	CTTNBP2NL	112938803	113003786
142745	16668770	25	1	112913652	112913628	25	1	U13_	snRNA	112913625	112913731	KCND3	112531777	112313284	CTTNBP2NL	112938803	113003786
2513481	16668770	25	1	112913655	112913631	25	1	U13_	snRNA	112913625	112913731	KCND3	112531777	112313284	CTTNBP2NL	112938803	113003786
1406288	16668770	25	1	112913657	112913633	25	1	U13_	snRNA	112913625	112913731	KCND3	112531777	112313284	CTTNBP2NL	112938803	113003786
1076099	16668770	25	1	112913650	112913626	25	1	U13_	snRNA	112913625	112913731	KCND3	112531777	112313284	CTTNBP2NL	112938803	113003786
1666086	16668770	25	1	112913651	112913627	25	1	U13_	snRNA	112913625	112913731	KCND3	112531777	112313284	CTTNBP2NL	112938803	113003786
1811512	16668770	25	1	112913653	112913629	25	1	U13_	snRNA	112913625	112913731	KCND3	112531777	112313284	CTTNBP2NL	112938803	113003786
346951	16668770	25	1	112913654	112913630	25	1	U13_	snRNA	112913625	112913731	KCND3	112531777	112313284	CTTNBP2NL	112938803	113003786
1686831	16691961	25					2	U1	snRNA
103894	16691961	25					2	U1	snRNA
1061240	16691961	25					2	U1	snRNA
1329369	16670359	25	1	149606076	149606052	25	1	U1	snRNA	149605917	149606081	PPIAL4C	149553003	149553787	AL358813.2	149675978	149676609
2592334	16691961	25					2	U1	snRNA
826412	16691961	25					2	U1	snRNA
1690200	16691961	25					2	U1	snRNA
1903370	16691961	25					2	U1	snRNA
1748390	16691961	25					2	U1	snRNA
800094	16691961	25					2	U1	snRNA
312384	16691961	25					2	U1	snRNA
1628346	16691961	25					2	U1	snRNA
956747	16670359	25	1	149606077	149606053	25	1	U1	snRNA	149605917	149606081	PPIAL4C	149553003	149553787	AL358813.2	149675978	149676609
1303091	16691961	25					2	U1	snRNA
110748	16670359	25					2	U1	snRNA
1530728	16669084	25	1	116474011	116473987	25	1	LTR8	LTR/ERV1	116473877	116474284	NHLH2	116386538	116378998	SLC22A15	116519119	116612675
771580	16669084	25	1	116474014	116473990	25	1	LTR8	LTR/ERV1	116473877	116474284	NHLH2	116386538	116378998	SLC22A15	116519119	116612675
1985309	16669084	25					2	MSTA	LTR/ERVL-MaLR
369432	16669084	25					2	MSTA	LTR/ERVL-MaLR
2150538	16669084	25	1	116474019	116473995	25	1	LTR8	LTR/ERV1	116473877	116474284	NHLH2	116386538	116378998	SLC22A15	116519119	116612675
1825731	16669084	25	1	116474013	116473989	25	1	LTR8	LTR/ERV1	116473877	116474284	NHLH2	116386538	116378998	SLC22A15	116519119	116612675
2470627	16669084	25					2	MSTA	LTR/ERVL-MaLR
2424688	16669084	25	1	116474003	116473979	25	1	LTR8	LTR/ERV1	116473877	116474284	NHLH2	116386538	116378998	SLC22A15	116519119	116612675
1903275	16669084	25					2	LTR8	LTR/ERV1
976196	16669084	25	1	116474012	116473988	25	1	LTR8	LTR/ERV1	116473877	116474284	NHLH2	116386538	116378998	SLC22A15	116519119	116612675
951477	16669084	25					2	LTR8	LTR/ERV1
1763946	16669084	25					2	LTR8	LTR/ERV1
2445831	16669084	25	1	116473974	116473950	25	1	LTR8	LTR/ERV1	116473877	116474284	NHLH2	116386538	116378998	SLC22A15	116519119	116612675
495396	16669084	25	1	116474008	116473984	25	1	LTR8	LTR/ERV1	116473877	116474284	NHLH2	116386538	116378998	SLC22A15	116519119	116612675
437091	16669084	25	1	116474004	116473980	25	1	LTR8	LTR/ERV1	116473877	116474284	NHLH2	116386538	116378998	SLC22A15	116519119	116612675
1719189	16669496	25					2	THE1D-int	LTR/ERVL-MaLR
2277043	16669496	25					2	HSAT5	Satellite
1193189	16669496	25					2	HSAT5	Satellite
1423532	16669496	25					2	THE1D-int	LTR/ERVL-MaLR
1394452	16669496	25					2	HSAT5	Satellite
2308881	16669496	25	1	143154603	143154579	25	1	HSAT5	Satellite	143154474	143154605	FCGR1B	120935937	120926979	PPIAL4G	143767881	143767144
511397	16669496	25	1	143169801	143169777	25	1	THE1D-int	LTR/ERVL-MaLR	143169732	143169965	FCGR1B	120935937	120926979	PPIAL4G	143767881	143767144
752906	16669496	25	1	143154588	143154564	25	1	HSAT5	Satellite	143154474	143154605	FCGR1B	120935937	120926979	PPIAL4G	143767881	143767144
1815946	16669496	25	1	143154605	143154581	25	1	HSAT5	Satellite	143154474	143154605	FCGR1B	120935937	120926979	PPIAL4G	143767881	143767144
113017	16669496	25					2	THE1D-int	LTR/ERVL-MaLR
1573354	16669496	25					2	HSAT5	Satellite
32931	16669496	25					2	HSAT5	Satellite
889177	16669496	25	1	143154604	143154580	25	1	HSAT5	Satellite	143154474	143154605	FCGR1B	120935937	120926979	PPIAL4G	143767881	143767144
868269	16669698	25	1	145044771	145044747	25	1	7SK	RNA	145044652	145044831	AL590452.1	144989309	144991365	SEC22B	145096220	145116922
787375	16669698	25	1	145044729	145044705	25	1	7SK	RNA	145044652	145044831	AL590452.1	144989309	144991365	SEC22B	145096220	145116922
1305162	16669630	25	1	144534113	144534089	25	1	U1	snRNA	144534038	144534201	PPIAL4B	144364246	144363462	NBPF9	144811744	144830413
1376051	16669698	25	1	145044770	145044746	25	1	7SK	RNA	145044652	145044831	AL590452.1	144989309	144991365	SEC22B	145096220	145116922
2141784	16669630	25	1	144534112	144534088	25	1	U1	snRNA	144534038	144534201	PPIAL4B	144364246	144363462	NBPF9	144811744	144830413
412985	16669630	25	1	144534197	144534173	25	1	U1	snRNA	144534038	144534201	PPIAL4B	144364246	144363462	NBPF9	144811744	144830413
2479677	16669698	25	1	145044775	145044751	25	1	7SK	RNA	145044652	145044831	AL590452.1	144989309	144991365	SEC22B	145096220	145116922
2062760	16669698	25	1	145044769	145044745	25	1	7SK	RNA	145044652	145044831	AL590452.1	144989309	144991365	SEC22B	145096220	145116922
108940	16669698	25	1	145044777	145044753	25	1	7SK	RNA	145044652	145044831	AL590452.1	144989309	144991365	SEC22B	145096220	145116922
2069415	16669698	25	1	145044704	145044680	25	1	7SK	RNA	145044652	145044831	AL590452.1	144989309	144991365	SEC22B	145096220	145116922
1904396	16669698	25	1	145044815	145044791	25	1	7SK	RNA	145044652	145044831	AL590452.1	144989309	144991365	SEC22B	145096220	145116922
951386	16669630	25	1	144534199	144534175	25	1	U1	snRNA	144534038	144534201	PPIAL4B	144364246	144363462	NBPF9	144811744	144830413
38188	16669698	25	1	145044718	145044694	25	1	7SK	RNA	145044652	145044831	AL590452.1	144989309	144991365	SEC22B	145096220	145116922
737154	16669698	25	1	145044732	145044708	25	1	7SK	RNA	145044652	145044831	AL590452.1	144989309	144991365	SEC22B	145096220	145116922
62065	16669698	25	1	145044720	145044696	25	1	7SK	RNA	145044652	145044831	AL590452.1	144989309	144991365	SEC22B	145096220	145116922
1710363	16669698	25	1	145044776	145044752	25	1	7SK	RNA	145044652	145044831	AL590452.1	144989309	144991365	SEC22B	145096220	145116922
45371	16669698	25	1	145044780	145044756	25	1	7SK	RNA	145044652	145044831	AL590452.1	144989309	144991365	SEC22B	145096220	145116922
821359	16669630	25	1	144534115	144534091	25	1	U1	snRNA	144534038	144534201	PPIAL4B	144364246	144363462	NBPF9	144811744	144830413
1875046	16669630	25	1	144534198	144534174	25	1	U1	snRNA	144534038	144534201	PPIAL4B	144364246	144363462	NBPF9	144811744	144830413
626511	16669630	25	1	144534114	144534090	25	1	U1	snRNA	144534038	144534201	PPIAL4B	144364246	144363462	NBPF9	144811744	144830413
727194	16669698	25	1	145044719	145044695	25	1	7SK	RNA	145044652	145044831	AL590452.1	144989309	144991365	SEC22B	145096220	145116922
364480	16669698	25	1	145044779	145044755	25	1	7SK	RNA	145044652	145044831	AL590452.1	144989309	144991365	SEC22B	145096220	145116922
611986	16669698	25	1	145044778	145044754	25	1	7SK	RNA	145044652	145044831	AL590452.1	144989309	144991365	SEC22B	145096220	145116922
210428	16669630	25	1	144534196	144534172	25	1	U1	snRNA	144534038	144534201	PPIAL4B	144364246	144363462	NBPF9	144811744	144830413
1037346	16670176	25	1	146124237	146124213	25	1	5S	rRNA	146124158	146124246	NBPF11	146082765	146032647	NBPF12	146373546	146467744
1922555	16670176	25	1	146124204	146124180	25	1	5S	rRNA	146124158	146124246	NBPF11	146082765	146032647	NBPF12	146373546	146467744
579851	16670176	25	1	146124207	146124183	25	1	5S	rRNA	146124158	146124246	NBPF11	146082765	146032647	NBPF12	146373546	146467744
956547	16670176	25					2	5S	rRNA
913327	16670183	25	1	147735839	147735815	25	1	U1	snRNA	147735752	147735907	BX842679.1	147632428	147631967	PPIAL4A	147955419	147954635
1240761	16670183	25	1	147735835	147735811	25	1	U1	snRNA	147735752	147735907	BX842679.1	147632428	147631967	PPIAL4A	147955419	147954635
816813	16670176	25					2	5S	rRNA
2188281	16670176	25	1	146124238	146124214	25	1	5S	rRNA	146124158	146124246	NBPF11	146082765	146032647	NBPF12	146373546	146467744
1716392	16670176	25					2	5S	rRNA
872839	16670183	25	1	147735801	147735777	25	1	U1	snRNA	147735752	147735907	BX842679.1	147632428	147631967	PPIAL4A	147955419	147954635
1850871	16670183	25	1	147735842	147735818	25	1	U1	snRNA	147735752	147735907	BX842679.1	147632428	147631967	PPIAL4A	147955419	147954635
2552917	16670176	25	1	146124234	146124210	25	1	5S	rRNA	146124158	146124246	NBPF11	146082765	146032647	NBPF12	146373546	146467744
307954	16670183	25	1	147735838	147735814	25	1	U1	snRNA	147735752	147735907	BX842679.1	147632428	147631967	PPIAL4A	147955419	147954635
2464354	16670183	25	1	147735837	147735813	25	1	U1	snRNA	147735752	147735907	BX842679.1	147632428	147631967	PPIAL4A	147955419	147954635
1810377	16670176	25	1	146124233	146124209	25	1	5S	rRNA	146124158	146124246	NBPF11	146082765	146032647	NBPF12	146373546	146467744
389116	16670183	25	1	147735780	147735756	25	1	U1	snRNA	147735752	147735907	BX842679.1	147632428	147631967	PPIAL4A	147955419	147954635
1767280	16670176	25					2	5S	rRNA
342702	16670176	25					2	5S	rRNA
1143867	16670176	25					2	5S	rRNA
1177288	16670176	25					2	5S	rRNA
1919377	16670183	25	1	147735840	147735816	25	1	U1	snRNA	147735752	147735907	BX842679.1	147632428	147631967	PPIAL4A	147955419	147954635
2333174	16670176	25	1	146124230	146124206	25	1	5S	rRNA	146124158	146124246	NBPF11	146082765	146032647	NBPF12	146373546	146467744
1000650	16670176	25					2	5S	rRNA
709893	16670176	25	1	146124241	146124217	25	1	5S	rRNA	146124158	146124246	NBPF11	146082765	146032647	NBPF12	146373546	146467744
1744962	16670183	25	1	147735844	147735820	25	1	U1	snRNA	147735752	147735907	BX842679.1	147632428	147631967	PPIAL4A	147955419	147954635
381059	16670176	25					2	5S	rRNA
1878775	16670176	25					2	5S	rRNA
536101	16670176	25	1	146124206	146124182	25	1	5S	rRNA	146124158	146124246	NBPF11	146082765	146032647	NBPF12	146373546	146467744
1503578	16670183	25	1	147735843	147735819	25	1	U1	snRNA	147735752	147735907	BX842679.1	147632428	147631967	PPIAL4A	147955419	147954635
38126	16670176	25	1	146124205	146124181	25	1	5S	rRNA	146124158	146124246	NBPF11	146082765	146032647	NBPF12	146373546	146467744
2547262	16670183	25	1	147735841	147735817	25	1	U1	snRNA	147735752	147735907	BX842679.1	147632428	147631967	PPIAL4A	147955419	147954635
1977520	16670176	25					2	5S	rRNA
192008	16670176	25	1	146124281	146124257	25	1	L1MC4a	LINE/L1	146124247	146124450	NBPF11	146082765	146032647	NBPF12	146373546	146467744
811012	16670176	25	1	146124280	146124256	25	1	L1MC4a	LINE/L1	146124247	146124450	NBPF11	146082765	146032647	NBPF12	146373546	146467744
62394	16670183	25	1	147735836	147735812	25	1	U1	snRNA	147735752	147735907	BX842679.1	147632428	147631967	PPIAL4A	147955419	147954635
322011	16670176	25					2	5S	rRNA
1922555	16670176	25	1	146124204	146124180	25	1	5S	rRNA	146124158	146124246	NBPF11	146082765	146032647	NBPF12	146373546	146467744
917246	16670070	25	1	146551373	146551349	25	1	U1	snRNA	146551298	146551461	NBPF12	146373546	146467744	PRKAB2	146644129	146626685
1037346	16670176	25	1	146124237	146124213	25	1	5S	rRNA	146124158	146124246	NBPF11	146082765	146032647	NBPF12	146373546	146467744
240429	16670070	25					2	U1	snRNA
1313869	16670070	25	1	146551369	146551345	25	1	U1	snRNA	146551298	146551461	NBPF12	146373546	146467744	PRKAB2	146644129	146626685
579851	16670176	25	1	146124207	146124183	25	1	5S	rRNA	146124158	146124246	NBPF11	146082765	146032647	NBPF12	146373546	146467744
1111317	16670070	25	1	146551359	146551335	25	1	U1	snRNA	146551298	146551461	NBPF12	146373546	146467744	PRKAB2	146644129	146626685
816813	16670176	25					2	5S	rRNA
2188281	16670176	25	1	146124238	146124214	25	1	5S	rRNA	146124158	146124246	NBPF11	146082765	146032647	NBPF12	146373546	146467744
1836088	16670070	25	1	146551372	146551348	25	1	U1	snRNA	146551298	146551461	NBPF12	146373546	146467744	PRKAB2	146644129	146626685
1716392	16670176	25					2	5S	rRNA
1788360	16670070	25					2	U1	snRNA
1230783	16669989	25	1	146086809	146086785	25	1	MER51D	LTR/ERV1	146086226	146086844	NBPF11	146082765	146032647	NBPF12	146373546	146467744
2552917	16670176	25	1	146124234	146124210	25	1	5S	rRNA	146124158	146124246	NBPF11	146082765	146032647	NBPF12	146373546	146467744
1810377	16670176	25	1	146124233	146124209	25	1	5S	rRNA	146124158	146124246	NBPF11	146082765	146032647	NBPF12	146373546	146467744
342702	16670176	25					2	5S	rRNA
723237	16670070	25					2	U1	snRNA
146780	16670070	25	1	146551368	146551344	25	1	U1	snRNA	146551298	146551461	NBPF12	146373546	146467744	PRKAB2	146644129	146626685
838635	16669989	25	1	146086821	146086797	25	1	MER51D	LTR/ERV1	146086226	146086844	NBPF11	146082765	146032647	NBPF12	146373546	146467744
1143867	16670176	25					2	5S	rRNA
1883236	16669989	25	1	146086822	146086798	25	1	MER51D	LTR/ERV1	146086226	146086844	NBPF11	146082765	146032647	NBPF12	146373546	146467744
1767280	16670176	25					2	5S	rRNA
1177288	16670176	25					2	5S	rRNA
1000650	16670176	25					2	5S	rRNA
709893	16670176	25	1	146124241	146124217	25	1	5S	rRNA	146124158	146124246	NBPF11	146082765	146032647	NBPF12	146373546	146467744
1578567	16669989	25	1	146086823	146086799	25	1	MER51D	LTR/ERV1	146086226	146086844	NBPF11	146082765	146032647	NBPF12	146373546	146467744
294390	16670070	25	1	146551379	146551355	25	1	U1	snRNA	146551298	146551461	NBPF12	146373546	146467744	PRKAB2	146644129	146626685
381059	16670176	25					2	5S	rRNA
1878775	16670176	25					2	5S	rRNA
536101	16670176	25	1	146124206	146124182	25	1	5S	rRNA	146124158	146124246	NBPF11	146082765	146032647	NBPF12	146373546	146467744
56969	16670070	25	1	146551370	146551346	25	1	U1	snRNA	146551298	146551461	NBPF12	146373546	146467744	PRKAB2	146644129	146626685
2333174	16670176	25	1	146124230	146124206	25	1	5S	rRNA	146124158	146124246	NBPF11	146082765	146032647	NBPF12	146373546	146467744
38126	16670176	25	1	146124205	146124181	25	1	5S	rRNA	146124158	146124246	NBPF11	146082765	146032647	NBPF12	146373546	146467744
956547	16670176	25					2	5S	rRNA
1977520	16670176	25					2	5S	rRNA
192008	16670176	25	1	146124281	146124257	25	1	L1MC4a	LINE/L1	146124247	146124450	NBPF11	146082765	146032647	NBPF12	146373546	146467744
801964	16669989	25	1	146086810	146086786	25	1	MER51D	LTR/ERV1	146086226	146086844	NBPF11	146082765	146032647	NBPF12	146373546	146467744
811012	16670176	25	1	146124280	146124256	25	1	L1MC4a	LINE/L1	146124247	146124450	NBPF11	146082765	146032647	NBPF12	146373546	146467744
322011	16670176	25					2	5S	rRNA
1783629	16669989	25	1	146086807	146086783	25	1	MER51D	LTR/ERV1	146086226	146086844	NBPF11	146082765	146032647	NBPF12	146373546	146467744
1575691	16669989	25	1	146086806	146086782	25	1	MER51D	LTR/ERV1	146086226	146086844	NBPF11	146082765	146032647	NBPF12	146373546	146467744
821127	16669989	25	1	146086820	146086796	25	1	MER51D	LTR/ERV1	146086226	146086844	NBPF11	146082765	146032647	NBPF12	146373546	146467744
2064474	16669785	25	1	145382792	145382768	25	1	U1	snRNA	145382757	145382920	NBPF10	145289772	145370303	HFE2	145413095	145417545
2503928	16669785	25	1	145382911	145382887	25	1	U1	snRNA	145382757	145382920	NBPF10	145289772	145370303	HFE2	145413095	145417545
2039365	16669785	25	1	145382794	145382770	25	1	U1	snRNA	145382757	145382920	NBPF10	145289772	145370303	HFE2	145413095	145417545
898332	16669785	25	1	145382787	145382763	25	1	U1	snRNA	145382757	145382920	NBPF10	145289772	145370303	HFE2	145413095	145417545
2362499	16669785	25	1	145382796	145382772	25	1	U1	snRNA	145382757	145382920	NBPF10	145289772	145370303	HFE2	145413095	145417545
303082	16669785	25	1	145382791	145382767	25	1	U1	snRNA	145382757	145382920	NBPF10	145289772	145370303	HFE2	145413095	145417545
429283	16669785	25	1	145382912	145382888	25	1	U1	snRNA	145382757	145382920	NBPF10	145289772	145370303	HFE2	145413095	145417545
950705	16669785	25	1	145382914	145382890	25	1	U1	snRNA	145382757	145382920	NBPF10	145289772	145370303	HFE2	145413095	145417545
1284075	16669785	25	1	145382795	145382771	25	1	U1	snRNA	145382757	145382920	NBPF10	145289772	145370303	HFE2	145413095	145417545
1438535	16669785	25	1	145382909	145382885	25	1	U1	snRNA	145382757	145382920	NBPF10	145289772	145370303	HFE2	145413095	145417545
1686830	16670197	25	1	143687428	143687404	25	1	U1	snRNA	143687359	143687521	FCGR1B	120935937	120926979	PPIAL4G	143767881	143767144
21487	16670197	25	1	143687430	143687406	25	1	U1	snRNA	143687359	143687521	FCGR1B	120935937	120926979	PPIAL4G	143767881	143767144
1941599	16670197	25	1	143687437	143687413	25	1	U1	snRNA	143687359	143687521	FCGR1B	120935937	120926979	PPIAL4G	143767881	143767144
2105867	16670197	25	1	143687424	143687400	25	1	U1	snRNA	143687359	143687521	FCGR1B	120935937	120926979	PPIAL4G	143767881	143767144
1066754	16670197	25					2	U1	snRNA
631459	16670197	25	1	143687432	143687408	25	1	U1	snRNA	143687359	143687521	FCGR1B	120935937	120926979	PPIAL4G	143767881	143767144
2592335	16670197	25	1	143687425	143687401	25	1	U1	snRNA	143687359	143687521	FCGR1B	120935937	120926979	PPIAL4G	143767881	143767144
1337308	16670197	25	1	143687487	143687463	25	1	U1	snRNA	143687359	143687521	FCGR1B	120935937	120926979	PPIAL4G	143767881	143767144
826412	16691961	25					2	U1	snRNA
1603287	16670210	25					2	U1	snRNA
2435076	16670197	25	1	143687488	143687464	25	1	U1	snRNA	143687359	143687521	FCGR1B	120935937	120926979	PPIAL4G	143767881	143767144
2192750	16670210	25	1	147994189	147994165	25	1	U1	snRNA	147994146	147994314	PPIAL4A	147955419	147954635	NBPF14	148025863	148003642
2019190	16670210	25	1	147994184	147994160	25	1	U1	snRNA	147994146	147994314	PPIAL4A	147955419	147954635	NBPF14	148025863	148003642
2313754	16670197	25	1	143687429	143687405	25	1	U1	snRNA	143687359	143687521	FCGR1B	120935937	120926979	PPIAL4G	143767881	143767144
915901	16670210	25					2	U1	snRNA
1626733	16670197	25	1	143687445	143687421	25	1	U1	snRNA	143687359	143687521	FCGR1B	120935937	120926979	PPIAL4G	143767881	143767144
453567	16670197	25	1	143687423	143687399	25	1	U1	snRNA	143687359	143687521	FCGR1B	120935937	120926979	PPIAL4G	143767881	143767144
713674	16670210	25	1	147994183	147994159	25	1	U1	snRNA	147994146	147994314	PPIAL4A	147955419	147954635	NBPF14	148025863	148003642
2347856	16670197	25	1	143687438	143687414	25	1	U1	snRNA	143687359	143687521	FCGR1B	120935937	120926979	PPIAL4G	143767881	143767144
874875	16670197	25	1	143687433	143687409	25	1	U1	snRNA	143687359	143687521	FCGR1B	120935937	120926979	PPIAL4G	143767881	143767144
573241	16670197	25	1	143687426	143687402	25	1	U1	snRNA	143687359	143687521	FCGR1B	120935937	120926979	PPIAL4G	143767881	143767144
313997	16670197	25	1	143687446	143687422	25	1	U1	snRNA	143687359	143687521	FCGR1B	120935937	120926979	PPIAL4G	143767881	143767144
1433844	16670197	25	1	143687434	143687410	25	1	U1	snRNA	143687359	143687521	FCGR1B	120935937	120926979	PPIAL4G	143767881	143767144
1903369	16670197	25	1	143687481	143687457	25	1	U1	snRNA	143687359	143687521	FCGR1B	120935937	120926979	PPIAL4G	143767881	143767144
535637	16670197	25	1	143687440	143687416	25	1	U1	snRNA	143687359	143687521	FCGR1B	120935937	120926979	PPIAL4G	143767881	143767144
400521	16670210	25	1	147994182	147994158	25	1	U1	snRNA	147994146	147994314	PPIAL4A	147955419	147954635	NBPF14	148025863	148003642
1367778	16670210	25	1	147994181	147994157	25	1	U1	snRNA	147994146	147994314	PPIAL4A	147955419	147954635	NBPF14	148025863	148003642
2453793	16670210	25					2	U1	snRNA
993777	16670197	25	1	143687439	143687415	25	1	U1	snRNA	143687359	143687521	FCGR1B	120935937	120926979	PPIAL4G	143767881	143767144
645547	16670197	25	1	143687435	143687411	25	1	U1	snRNA	143687359	143687521	FCGR1B	120935937	120926979	PPIAL4G	143767881	143767144
1168142	16670197	25	1	143687516	143687492	25	1	U1	snRNA	143687359	143687521	FCGR1B	120935937	120926979	PPIAL4G	143767881	143767144
442855	16670197	25	1	143687431	143687407	25	1	U1	snRNA	143687359	143687521	FCGR1B	120935937	120926979	PPIAL4G	143767881	143767144
1699404	16691961	25					2	U1	snRNA
1902597	16670212	25	1	148241621	148241597	25	1	U1	snRNA	148241465	148241630	PPIAL4D	148202536	148201752	NBPF20	148347506	148250249
1096968	16670210	25					2	U1	snRNA
1395332	16670212	25	1	148241618	148241594	25	1	U1	snRNA	148241465	148241630	PPIAL4D	148202536	148201752	NBPF20	148347506	148250249
1714768	16670210	25					2	U1	snRNA
224514	16670212	25	1	148241620	148241596	25	1	U1	snRNA	148241465	148241630	PPIAL4D	148202536	148201752	NBPF20	148347506	148250249
2584963	16670212	25	1	148241619	148241595	25	1	U1	snRNA	148241465	148241630	PPIAL4D	148202536	148201752	NBPF20	148347506	148250249
1196415	16670212	25	1	148241627	148241603	25	1	U1	snRNA	148241465	148241630	PPIAL4D	148202536	148201752	NBPF20	148347506	148250249
999761	16670212	25	1	148241615	148241591	25	1	U1	snRNA	148241465	148241630	PPIAL4D	148202536	148201752	NBPF20	148347506	148250249
2323205	16670212	25	1	148241626	148241602	25	1	U1	snRNA	148241465	148241630	PPIAL4D	148202536	148201752	NBPF20	148347506	148250249
2305578	16670212	25	1	148241616	148241592	25	1	U1	snRNA	148241465	148241630	PPIAL4D	148202536	148201752	NBPF20	148347506	148250249
467753	16670212	25	1	148241622	148241598	25	1	U1	snRNA	148241465	148241630	PPIAL4D	148202536	148201752	NBPF20	148347506	148250249
1646637	16670210	25					2	U1	snRNA
2275580	16669339	25	1	119801747	119801723	25	1	U13	snRNA	119801664	119801763	WARS2	119683294	119573839	HAO2	119911402	119936753
1111716	16669339	25	1	119801748	119801724	25	1	U13	snRNA	119801664	119801763	WARS2	119683294	119573839	HAO2	119911402	119936753
1837270	16669339	25	1	119801728	119801704	25	1	U13	snRNA	119801664	119801763	WARS2	119683294	119573839	HAO2	119911402	119936753
1590706	16669339	25	1	119801729	119801705	25	1	U13	snRNA	119801664	119801763	WARS2	119683294	119573839	HAO2	119911402	119936753
2454667	16669339	25	1	119801727	119801703	25	1	U13	snRNA	119801664	119801763	WARS2	119683294	119573839	HAO2	119911402	119936753
618292	16669339	25					2	U13	snRNA
912056	16669339	25					2	U13	snRNA
2016198	16669339	25	1	119801701	119801677	25	1	U13	snRNA	119801664	119801763	WARS2	119683294	119573839	HAO2	119911402	119936753
555726	16669339	25	1	119801702	119801678	25	1	U13	snRNA	119801664	119801763	WARS2	119683294	119573839	HAO2	119911402	119936753
1019318	16669339	25					2	U13	snRNA
1947880	16669339	25	1	119801759	119801735	25	1	U13	snRNA	119801664	119801763	WARS2	119683294	119573839	HAO2	119911402	119936753
96356	16669339	25	1	119801757	119801733	25	1	U13	snRNA	119801664	119801763	WARS2	119683294	119573839	HAO2	119911402	119936753
21487	16670197	25	1	143687430	143687406	25	1	U1	snRNA	143687359	143687521	FCGR1B	120935937	120926979	PPIAL4G	143767881	143767144
1686830	16670197	25	1	143687428	143687404	25	1	U1	snRNA	143687359	143687521	FCGR1B	120935937	120926979	PPIAL4G	143767881	143767144
2105867	16670197	25	1	143687424	143687400	25	1	U1	snRNA	143687359	143687521	FCGR1B	120935937	120926979	PPIAL4G	143767881	143767144
1066754	16670197	25					2	U1	snRNA
1941599	16670197	25	1	143687437	143687413	25	1	U1	snRNA	143687359	143687521	FCGR1B	120935937	120926979	PPIAL4G	143767881	143767144
631459	16670197	25	1	143687432	143687408	25	1	U1	snRNA	143687359	143687521	FCGR1B	120935937	120926979	PPIAL4G	143767881	143767144
2592335	16670197	25	1	143687425	143687401	25	1	U1	snRNA	143687359	143687521	FCGR1B	120935937	120926979	PPIAL4G	143767881	143767144
2313754	16670197	25	1	143687429	143687405	25	1	U1	snRNA	143687359	143687521	FCGR1B	120935937	120926979	PPIAL4G	143767881	143767144
1337308	16670197	25	1	143687487	143687463	25	1	U1	snRNA	143687359	143687521	FCGR1B	120935937	120926979	PPIAL4G	143767881	143767144
826412	16691961	25					2	U1	snRNA
442855	16670197	25	1	143687431	143687407	25	1	U1	snRNA	143687359	143687521	FCGR1B	120935937	120926979	PPIAL4G	143767881	143767144
1903369	16670197	25	1	143687481	143687457	25	1	U1	snRNA	143687359	143687521	FCGR1B	120935937	120926979	PPIAL4G	143767881	143767144
2435076	16670197	25	1	143687488	143687464	25	1	U1	snRNA	143687359	143687521	FCGR1B	120935937	120926979	PPIAL4G	143767881	143767144
1626733	16670197	25	1	143687445	143687421	25	1	U1	snRNA	143687359	143687521	FCGR1B	120935937	120926979	PPIAL4G	143767881	143767144
2347856	16670197	25	1	143687438	143687414	25	1	U1	snRNA	143687359	143687521	FCGR1B	120935937	120926979	PPIAL4G	143767881	143767144
453567	16670197	25	1	143687423	143687399	25	1	U1	snRNA	143687359	143687521	FCGR1B	120935937	120926979	PPIAL4G	143767881	143767144
573241	16670197	25	1	143687426	143687402	25	1	U1	snRNA	143687359	143687521	FCGR1B	120935937	120926979	PPIAL4G	143767881	143767144
874875	16670197	25	1	143687433	143687409	25	1	U1	snRNA	143687359	143687521	FCGR1B	120935937	120926979	PPIAL4G	143767881	143767144
1433844	16670197	25	1	143687434	143687410	25	1	U1	snRNA	143687359	143687521	FCGR1B	120935937	120926979	PPIAL4G	143767881	143767144
535637	16670197	25	1	143687440	143687416	25	1	U1	snRNA	143687359	143687521	FCGR1B	120935937	120926979	PPIAL4G	143767881	143767144
993777	16670197	25	1	143687439	143687415	25	1	U1	snRNA	143687359	143687521	FCGR1B	120935937	120926979	PPIAL4G	143767881	143767144
645547	16670197	25	1	143687435	143687411	25	1	U1	snRNA	143687359	143687521	FCGR1B	120935937	120926979	PPIAL4G	143767881	143767144
1699404	16691961	25					2	U1	snRNA
1168142	16670197	25	1	143687516	143687492	25	1	U1	snRNA	143687359	143687521	FCGR1B	120935937	120926979	PPIAL4G	143767881	143767144
313997	16670197	25	1	143687446	143687422	25	1	U1	snRNA	143687359	143687521	FCGR1B	120935937	120926979	PPIAL4G	143767881	143767144
866916	16669178	25	1	117447843	117447819	25	1	MER53	DNA/hAT	117447742	117447933	CD2	117297007	117311850	PTGFRN	117452679	117532980
2004083	16669178	25	1	117447840	117447816	25	1	MER53	DNA/hAT	117447742	117447933	CD2	117297007	117311850	PTGFRN	117452679	117532980
1642292	16669178	25	1	117447844	117447820	25	1	MER53	DNA/hAT	117447742	117447933	CD2	117297007	117311850	PTGFRN	117452679	117532980
694164	16669178	25	1	117447845	117447821	25	1	MER53	DNA/hAT	117447742	117447933	CD2	117297007	117311850	PTGFRN	117452679	117532980
352264	16669178	25	1	117447842	117447818	25	1	MER53	DNA/hAT	117447742	117447933	CD2	117297007	117311850	PTGFRN	117452679	117532980
84952	16669178	25	1	117447847	117447823	25	1	MER53	DNA/hAT	117447742	117447933	CD2	117297007	117311850	PTGFRN	117452679	117532980
2168518	16669178	25	1	117447851	117447827	25	1	MER53	DNA/hAT	117447742	117447933	CD2	117297007	117311850	PTGFRN	117452679	117532980
347766	16669178	25	1	117447852	117447828	25	1	MER53	DNA/hAT	117447742	117447933	CD2	117297007	117311850	PTGFRN	117452679	117532980
2383618	16669178	25	1	117447848	117447824	25	1	MER53	DNA/hAT	117447742	117447933	CD2	117297007	117311850	PTGFRN	117452679	117532980
2110862	16691961	25					2	U1	snRNA
2526675	16691961	25					2	U1	snRNA
1700753	16691961	25					2	U1	snRNA
2076352	16691961	25					2	U1	snRNA
1768902	16691961	25					2	U1	snRNA
1699404	16691961	25					2	U1	snRNA
1923977	16691961	25					2	U1	snRNA
709996	16691961	25					2	U1	snRNA
286079	16691961	25					2	U1	snRNA
476229	16691961	25					2	U1	snRNA
1491262	16671669	25	1	155115786	155115762	25	1	U7	snRNA	155115751	155115807	DPM3	155113071	155112367	KRTCAP2	155159747	155141884
1595290	16671640	25	1	155093063	155093039	25	1	HY1	scRNA	155092966	155093078	EFNA3	155036224	155060014	EFNA1	155099936	155107333
2597954	16671640	25	1	155093062	155093038	25	1	HY1	scRNA	155092966	155093078	EFNA3	155036224	155060014	EFNA1	155099936	155107333
1245628	16671640	25	1	155093067	155093043	25	1	HY1	scRNA	155092966	155093078	EFNA3	155036224	155060014	EFNA1	155099936	155107333
210283	16671669	25	1	155115784	155115760	25	1	U7	snRNA	155115751	155115807	DPM3	155113071	155112367	KRTCAP2	155159747	155141884
1672453	16671669	25	1	155115787	155115763	25	1	U7	snRNA	155115751	155115807	DPM3	155113071	155112367	KRTCAP2	155159747	155141884
2338641	16671640	25	1	155093069	155093045	25	1	HY1	scRNA	155092966	155093078	EFNA3	155036224	155060014	EFNA1	155099936	155107333
782600	16671640	25	1	155093070	155093046	25	1	HY1	scRNA	155092966	155093078	EFNA3	155036224	155060014	EFNA1	155099936	155107333
2310258	16671669	25	1	155115793	155115769	25	1	U7	snRNA	155115751	155115807	DPM3	155113071	155112367	KRTCAP2	155159747	155141884
1346422	16671669	25	1	155115775	155115751	25	1	U7	snRNA	155115751	155115807	DPM3	155113071	155112367	KRTCAP2	155159747	155141884
1522304	16671640	25	1	155093064	155093040	25	1	HY1	scRNA	155092966	155093078	EFNA3	155036224	155060014	EFNA1	155099936	155107333
2277024	16671640	25	1	155093061	155093037	25	1	HY1	scRNA	155092966	155093078	EFNA3	155036224	155060014	EFNA1	155099936	155107333
1154973	16671640	25	1	155093071	155093047	25	1	HY1	scRNA	155092966	155093078	EFNA3	155036224	155060014	EFNA1	155099936	155107333
633070	16671640	25	1	155093068	155093044	25	1	HY1	scRNA	155092966	155093078	EFNA3	155036224	155060014	EFNA1	155099936	155107333
171838	16671640	25	1	155093074	155093050	25	1	HY1	scRNA	155092966	155093078	EFNA3	155036224	155060014	EFNA1	155099936	155107333
599223	16671669	25	1	155115777	155115753	25	1	U7	snRNA	155115751	155115807	DPM3	155113071	155112367	KRTCAP2	155159747	155141884
791989	16671640	25	1	155093073	155093049	25	1	HY1	scRNA	155092966	155093078	EFNA3	155036224	155060014	EFNA1	155099936	155107333
824508	16671669	25	1	155115779	155115755	25	1	U7	snRNA	155115751	155115807	DPM3	155113071	155112367	KRTCAP2	155159747	155141884
1962976	16671669	25	1	155115778	155115754	25	1	U7	snRNA	155115751	155115807	DPM3	155113071	155112367	KRTCAP2	155159747	155141884
2159206	16671640	25	1	155093066	155093042	25	1	HY1	scRNA	155092966	155093078	EFNA3	155036224	155060014	EFNA1	155099936	155107333
910945	16671669	25	1	155115785	155115761	25	1	U7	snRNA	155115751	155115807	DPM3	155113071	155112367	KRTCAP2	155159747	155141884
2412721	16671669	25	1	155115776	155115752	25	1	U7	snRNA	155115751	155115807	DPM3	155113071	155112367	KRTCAP2	155159747	155141884
868313	16671640	25	1	155093072	155093048	25	1	HY1	scRNA	155092966	155093078	EFNA3	155036224	155060014	EFNA1	155099936	155107333
758288	16671882	25	1	155864116	155864092	25	1	U4	snRNA	155864072	155864180	SYT11	155829300	155854990	RIT1	155881195	155867599
2316094	16671882	25	1	155864115	155864091	25	1	U4	snRNA	155864072	155864180	SYT11	155829300	155854990	RIT1	155881195	155867599
1043091	16671882	25	1	155864112	155864088	25	1	U4	snRNA	155864072	155864180	SYT11	155829300	155854990	RIT1	155881195	155867599
1647992	16671882	25	1	155864113	155864089	25	1	U4	snRNA	155864072	155864180	SYT11	155829300	155854990	RIT1	155881195	155867599
1535743	16671882	25	1	155864156	155864132	25	1	U4	snRNA	155864072	155864180	SYT11	155829300	155854990	RIT1	155881195	155867599
292804	16671882	25	1	155864159	155864135	25	1	U4	snRNA	155864072	155864180	SYT11	155829300	155854990	RIT1	155881195	155867599
2033994	16671882	25	1	155864114	155864090	25	1	U4	snRNA	155864072	155864180	SYT11	155829300	155854990	RIT1	155881195	155867599
1594294	16671882	25	1	155864153	155864129	25	1	U4	snRNA	155864072	155864180	SYT11	155829300	155854990	RIT1	155881195	155867599
1807902	16671403	25	1	154270193	154270169	25	1	U6	snRNA	154270134	154270224	HAX1	154244987	154248351	AQP10	154293566	154297801
1323977	16671401	25	1	154268051	154268027	25	1	U6	snRNA	154267987	154268077	HAX1	154244987	154248351	AQP10	154293566	154297801
700079	16671401	25	1	154268049	154268025	25	1	U6	snRNA	154267987	154268077	HAX1	154244987	154248351	AQP10	154293566	154297801
180812	16671403	25	1	154270192	154270168	25	1	U6	snRNA	154270134	154270224	HAX1	154244987	154248351	AQP10	154293566	154297801
525084	16671403	25	1	154270196	154270172	25	1	U6	snRNA	154270134	154270224	HAX1	154244987	154248351	AQP10	154293566	154297801
773003	16671401	25	1	154268046	154268022	25	1	U6	snRNA	154267987	154268077	HAX1	154244987	154248351	AQP10	154293566	154297801
356777	16671401	25	1	154268052	154268028	25	1	U6	snRNA	154267987	154268077	HAX1	154244987	154248351	AQP10	154293566	154297801
2364315	16671401	25	1	154268045	154268021	25	1	U6	snRNA	154267987	154268077	HAX1	154244987	154248351	AQP10	154293566	154297801
2134758	16671401	25	1	154268047	154268023	25	1	U6	snRNA	154267987	154268077	HAX1	154244987	154248351	AQP10	154293566	154297801
1144887	16671403	25	1	154270198	154270174	25	1	U6	snRNA	154270134	154270224	HAX1	154244987	154248351	AQP10	154293566	154297801
2523946	16671403	25	1	154270195	154270171	25	1	U6	snRNA	154270134	154270224	HAX1	154244987	154248351	AQP10	154293566	154297801
2237034	16671403	25	1	154270197	154270173	25	1	U6	snRNA	154270134	154270224	HAX1	154244987	154248351	AQP10	154293566	154297801
824854	16671401	25	1	154268044	154268020	25	1	U6	snRNA	154267987	154268077	HAX1	154244987	154248351	AQP10	154293566	154297801
2218378	16671403	25	1	154270191	154270167	25	1	U6	snRNA	154270134	154270224	HAX1	154244987	154248351	AQP10	154293566	154297801
1831704	16671401	25	1	154268050	154268026	25	1	U6	snRNA	154267987	154268077	HAX1	154244987	154248351	AQP10	154293566	154297801
1405235	16671403	25	1	154270194	154270170	25	1	U6	snRNA	154270134	154270224	HAX1	154244987	154248351	AQP10	154293566	154297801
2299182	16671401	25	1	154268048	154268024	25	1	U6	snRNA	154267987	154268077	HAX1	154244987	154248351	AQP10	154293566	154297801
869238	16671403	25	1	154270199	154270175	25	1	U6	snRNA	154270134	154270224	HAX1	154244987	154248351	AQP10	154293566	154297801
931910	16672869	25	1	161265696	161265672	25	1	ERVL-E-int	LTR/ERVL	161265395	161266012	PCP4L1	161228517	161255240	MPZ	161279762	161274525
1676619	16672869	25	1	161265977	161265953	25	1	ERVL-E-int	LTR/ERVL	161265395	161266012	PCP4L1	161228517	161255240	MPZ	161279762	161274525
2126746	16672869	25	1	161266086	161266062	25	1	MER44B	DNA/TcMar-Tigger	161266013	161266430	PCP4L1	161228517	161255240	MPZ	161279762	161274525
1067227	16672869	25	1	161265919	161265895	25	1	ERVL-E-int	LTR/ERVL	161265395	161266012	PCP4L1	161228517	161255240	MPZ	161279762	161274525
258489	16672869	25	1	161266081	161266057	25	1	MER44B	DNA/TcMar-Tigger	161266013	161266430	PCP4L1	161228517	161255240	MPZ	161279762	161274525
1333157	16672869	25	1	161265967	161265943	25	1	ERVL-E-int	LTR/ERVL	161265395	161266012	PCP4L1	161228517	161255240	MPZ	161279762	161274525
728225	16672869	25	1	161265700	161265676	25	1	ERVL-E-int	LTR/ERVL	161265395	161266012	PCP4L1	161228517	161255240	MPZ	161279762	161274525
1235305	16672869	25	1	161265899	161265875	25	1	ERVL-E-int	LTR/ERVL	161265395	161266012	PCP4L1	161228517	161255240	MPZ	161279762	161274525
1110027	16672869	25	1	161265702	161265678	25	1	ERVL-E-int	LTR/ERVL	161265395	161266012	PCP4L1	161228517	161255240	MPZ	161279762	161274525
1657665	16672869	25	1	161266060	161266036	25	1	MER44B	DNA/TcMar-Tigger	161266013	161266430	PCP4L1	161228517	161255240	MPZ	161279762	161274525
675594	16672869	25	1	161265975	161265951	25	1	ERVL-E-int	LTR/ERVL	161265395	161266012	PCP4L1	161228517	161255240	MPZ	161279762	161274525
872426	16672869	25	1	161265688	161265664	25	1	ERVL-E-int	LTR/ERVL	161265395	161266012	PCP4L1	161228517	161255240	MPZ	161279762	161274525
1270391	16672869	25	1	161265697	161265673	25	1	ERVL-E-int	LTR/ERVL	161265395	161266012	PCP4L1	161228517	161255240	MPZ	161279762	161274525
762649	16672869	25	1	161265695	161265671	25	1	ERVL-E-int	LTR/ERVL	161265395	161266012	PCP4L1	161228517	161255240	MPZ	161279762	161274525
108984	16672869	25	1	161266052	161266028	25	1	MER44B	DNA/TcMar-Tigger	161266013	161266430	PCP4L1	161228517	161255240	MPZ	161279762	161274525
713465	16672869	25	1	161265701	161265677	25	1	ERVL-E-int	LTR/ERVL	161265395	161266012	PCP4L1	161228517	161255240	MPZ	161279762	161274525
224494	16672869	25	1	161265689	161265665	25	1	ERVL-E-int	LTR/ERVL	161265395	161266012	PCP4L1	161228517	161255240	MPZ	161279762	161274525
1863931	16672869	25	1	161265690	161265666	25	1	ERVL-E-int	LTR/ERVL	161265395	161266012	PCP4L1	161228517	161255240	MPZ	161279762	161274525
166412	16672944	25	1	161669396	161669372	25	1	HY3	scRNA	161669296	161669396	FCGR3B	161601753	161592986	FCRLA	161676762	161684142
2412272	16672944	25	1	161669356	161669332	25	1	HY3	scRNA	161669296	161669396	FCGR3B	161601753	161592986	FCRLA	161676762	161684142
398631	16672944	25	1	161669355	161669331	25	1	HY3	scRNA	161669296	161669396	FCGR3B	161601753	161592986	FCRLA	161676762	161684142
2596104	16672944	25	1	161669395	161669371	25	1	HY3	scRNA	161669296	161669396	FCGR3B	161601753	161592986	FCRLA	161676762	161684142
147472	16672944	25	1	161669392	161669368	25	1	HY3	scRNA	161669296	161669396	FCGR3B	161601753	161592986	FCRLA	161676762	161684142
1755083	16672944	25	1	161669391	161669367	25	1	HY3	scRNA	161669296	161669396	FCGR3B	161601753	161592986	FCRLA	161676762	161684142
1348378	16672944	25	1	161669394	161669370	25	1	HY3	scRNA	161669296	161669396	FCGR3B	161601753	161592986	FCRLA	161676762	161684142
2575558	16672944	25	1	161669358	161669334	25	1	HY3	scRNA	161669296	161669396	FCGR3B	161601753	161592986	FCRLA	161676762	161684142
1580122	16672944	25	1	161669354	161669330	25	1	HY3	scRNA	161669296	161669396	FCGR3B	161601753	161592986	FCRLA	161676762	161684142
901959	16672891	25	1	161371166	161371142	25	1	U6	snRNA	161371079	161371185	C1orf192	161337664	161334521	FCGR2A	161475220	161493803
2072650	16672891	25					2	U6	snRNA
2402731	16672891	25	1	161371165	161371141	25	1	U6	snRNA	161371079	161371185	C1orf192	161337664	161334521	FCGR2A	161475220	161493803
560163	16672891	25	1	161371139	161371115	25	1	U6	snRNA	161371079	161371185	C1orf192	161337664	161334521	FCGR2A	161475220	161493803
187849	16672891	25	1	161371168	161371144	25	1	U6	snRNA	161371079	161371185	C1orf192	161337664	161334521	FCGR2A	161475220	161493803
390959	16672891	25	1	161371167	161371143	25	1	U6	snRNA	161371079	161371185	C1orf192	161337664	161334521	FCGR2A	161475220	161493803
241234	16672891	25	1	161371119	161371095	25	1	U6	snRNA	161371079	161371185	C1orf192	161337664	161334521	FCGR2A	161475220	161493803
355790	16672891	25	1	161371163	161371139	25	1	U6	snRNA	161371079	161371185	C1orf192	161337664	161334521	FCGR2A	161475220	161493803
2105487	16672891	25	1	161371121	161371097	25	1	U6	snRNA	161371079	161371185	C1orf192	161337664	161334521	FCGR2A	161475220	161493803
1632612	16672891	25	1	161371164	161371140	25	1	U6	snRNA	161371079	161371185	C1orf192	161337664	161334521	FCGR2A	161475220	161493803
1038342	16672891	25	1	161371120	161371096	25	1	U6	snRNA	161371079	161371185	C1orf192	161337664	161334521	FCGR2A	161475220	161493803
1895326	16672891	25	1	161371118	161371094	25	1	U6	snRNA	161371079	161371185	C1orf192	161337664	161334521	FCGR2A	161475220	161493803
1298256	16672891	25	1	161371160	161371136	25	1	U6	snRNA	161371079	161371185	C1orf192	161337664	161334521	FCGR2A	161475220	161493803
108180	16673296	25	1	166011547	166011523	25	1	5S	rRNA	166011481	166011587	UCK2	165796768	165880855	FAM78B	166136206	166026674
1046683	16673302	25	1	166304911	166304887	25	1	MER92D	LTR/ERV1	166304708	166305022	AL626787.1	166028709	166026679	POGK	166808681	166825581
2338274	16673302	25	1	166304842	166304818	25	1	MER92D	LTR/ERV1	166304708	166305022	AL626787.1	166028709	166026679	POGK	166808681	166825581
2255883	16673302	25	1	166304593	166304569	25	1	MER92-int	LTR/ERV1	166303945	166304680	AL626787.1	166028709	166026679	POGK	166808681	166825581
587470	16673296	25	1	166011541	166011517	25	1	5S	rRNA	166011481	166011587	UCK2	165796768	165880855	FAM78B	166136206	166026674
699772	16673296	25	1	166011542	166011518	25	1	5S	rRNA	166011481	166011587	UCK2	165796768	165880855	FAM78B	166136206	166026674
2392385	16673296	25	1	166011546	166011522	25	1	5S	rRNA	166011481	166011587	UCK2	165796768	165880855	FAM78B	166136206	166026674
157189	16673302	25	1	166304679	166304655	25	1	MER92-int	LTR/ERV1	166303945	166304680	AL626787.1	166028709	166026679	POGK	166808681	166825581
1800651	16673302	25	1	166304180	166304156	25	1	MER92-int	LTR/ERV1	166303945	166304680	AL626787.1	166028709	166026679	POGK	166808681	166825581
1695287	16673296	25	1	166011545	166011521	25	1	5S	rRNA	166011481	166011587	UCK2	165796768	165880855	FAM78B	166136206	166026674
2252179	16673302	25	1	166304618	166304594	25	1	MER92-int	LTR/ERV1	166303945	166304680	AL626787.1	166028709	166026679	POGK	166808681	166825581
1627750	16673302	25	1	166304864	166304840	25	1	MER92D	LTR/ERV1	166304708	166305022	AL626787.1	166028709	166026679	POGK	166808681	166825581
824062	16673302	25	1	166304921	166304897	25	1	MER92D	LTR/ERV1	166304708	166305022	AL626787.1	166028709	166026679	POGK	166808681	166825581
2334356	16673302	25	1	166304169	166304145	25	1	MER92-int	LTR/ERV1	166303945	166304680	AL626787.1	166028709	166026679	POGK	166808681	166825581
1875649	16673302	25	1	166304197	166304173	25	1	MER92-int	LTR/ERV1	166303945	166304680	AL626787.1	166028709	166026679	POGK	166808681	166825581
2252859	16673302	25	1	166304196	166304172	25	1	MER92-int	LTR/ERV1	166303945	166304680	AL626787.1	166028709	166026679	POGK	166808681	166825581
950404	16673302	25	1	166304195	166304171	25	1	MER92-int	LTR/ERV1	166303945	166304680	AL626787.1	166028709	166026679	POGK	166808681	166825581
2020647	16673296	25	1	166011548	166011524	25	1	5S	rRNA	166011481	166011587	UCK2	165796768	165880855	FAM78B	166136206	166026674
1965185	16673296	25	1	166011543	166011519	25	1	5S	rRNA	166011481	166011587	UCK2	165796768	165880855	FAM78B	166136206	166026674
1890328	16673296	25	1	166011544	166011520	25	1	5S	rRNA	166011481	166011587	UCK2	165796768	165880855	FAM78B	166136206	166026674
74354	16673302	25	1	166304652	166304628	25	1	MER92-int	LTR/ERV1	166303945	166304680	AL626787.1	166028709	166026679	POGK	166808681	166825581
1174092	16673302	25	1	166304194	166304170	25	1	MER92-int	LTR/ERV1	166303945	166304680	AL626787.1	166028709	166026679	POGK	166808681	166825581
940439	16673302	25	1	166304676	166304652	25	1	MER92-int	LTR/ERV1	166303945	166304680	AL626787.1	166028709	166026679	POGK	166808681	166825581
1637281	16673302	25	1	166304149	166304125	25	1	MER92-int	LTR/ERV1	166303945	166304680	AL626787.1	166028709	166026679	POGK	166808681	166825581
2570345	16673302	25	1	166304677	166304653	25	1	MER92-int	LTR/ERV1	166303945	166304680	AL626787.1	166028709	166026679	POGK	166808681	166825581
2361828	16673302	25	1	166304895	166304871	25	1	MER92D	LTR/ERV1	166304708	166305022	AL626787.1	166028709	166026679	POGK	166808681	166825581
1933708	16673296	25	1	166011540	166011516	25	1	5S	rRNA	166011481	166011587	UCK2	165796768	165880855	FAM78B	166136206	166026674
505742	16673343	25	1	167010758	167010734	25	1	U13	snRNA	167010675	167010776	MAEL	166958346	166991451	GPA33	167059868	167022073
1092092	16673343	25	1	167010717	167010693	25	1	U13	snRNA	167010675	167010776	MAEL	166958346	166991451	GPA33	167059868	167022073
616587	16673343	25	1	167010756	167010732	25	1	U13	snRNA	167010675	167010776	MAEL	166958346	166991451	GPA33	167059868	167022073
13699	16673343	25	1	167010754	167010730	25	1	U13	snRNA	167010675	167010776	MAEL	166958346	166991451	GPA33	167059868	167022073
1924303	16673343	25	1	167010760	167010736	25	1	U13	snRNA	167010675	167010776	MAEL	166958346	166991451	GPA33	167059868	167022073
2224135	16673343	25	1	167010759	167010735	25	1	U13	snRNA	167010675	167010776	MAEL	166958346	166991451	GPA33	167059868	167022073
2517133	16673343	25	1	167010757	167010733	25	1	U13	snRNA	167010675	167010776	MAEL	166958346	166991451	GPA33	167059868	167022073
120463	16673343	25	1	167010755	167010731	25	1	U13	snRNA	167010675	167010776	MAEL	166958346	166991451	GPA33	167059868	167022073
1817624	16673765	25	1	171451139	171451115	25	1	U13	snRNA	171451045	171451151	FMO4	171283347	171311223	PRRC2C	171454651	171562650
2300742	16673765	25	1	171451103	171451079	25	1	U13	snRNA	171451045	171451151	FMO4	171283347	171311223	PRRC2C	171454651	171562650
1198517	16673765	25	1	171451146	171451122	25	1	U13	snRNA	171451045	171451151	FMO4	171283347	171311223	PRRC2C	171454651	171562650
1819982	16673765	25	1	171451117	171451093	25	1	U13	snRNA	171451045	171451151	FMO4	171283347	171311223	PRRC2C	171454651	171562650
1518177	16673765	25	1	171451099	171451075	25	1	U13	snRNA	171451045	171451151	FMO4	171283347	171311223	PRRC2C	171454651	171562650
1894420	16673765	25	1	171451111	171451087	25	1	U13	snRNA	171451045	171451151	FMO4	171283347	171311223	PRRC2C	171454651	171562650
596533	16673765	25	1	171451142	171451118	25	1	U13	snRNA	171451045	171451151	FMO4	171283347	171311223	PRRC2C	171454651	171562650
292749	16673765	25	1	171451105	171451081	25	1	U13	snRNA	171451045	171451151	FMO4	171283347	171311223	PRRC2C	171454651	171562650
2227964	16673765	25	1	171451138	171451114	25	1	U13	snRNA	171451045	171451151	FMO4	171283347	171311223	PRRC2C	171454651	171562650
874976	16673765	25	1	171451109	171451085	25	1	U13	snRNA	171451045	171451151	FMO4	171283347	171311223	PRRC2C	171454651	171562650
666333	16673765	25	1	171451098	171451074	25	1	U13	snRNA	171451045	171451151	FMO4	171283347	171311223	PRRC2C	171454651	171562650
568651	16673765	25	1	171451143	171451119	25	1	U13	snRNA	171451045	171451151	FMO4	171283347	171311223	PRRC2C	171454651	171562650
2400392	16673765	25	1	171451113	171451089	25	1	U13	snRNA	171451045	171451151	FMO4	171283347	171311223	PRRC2C	171454651	171562650
176914	16673765	25	1	171451104	171451080	25	1	U13	snRNA	171451045	171451151	FMO4	171283347	171311223	PRRC2C	171454651	171562650
1249615	16673765	25	1	171451112	171451088	25	1	U13	snRNA	171451045	171451151	FMO4	171283347	171311223	PRRC2C	171454651	171562650
623210	16673765	25	1	171451106	171451082	25	1	U13	snRNA	171451045	171451151	FMO4	171283347	171311223	PRRC2C	171454651	171562650
298884	16673765	25	1	171451108	171451084	25	1	U13	snRNA	171451045	171451151	FMO4	171283347	171311223	PRRC2C	171454651	171562650
1334398	16673765	25	1	171451110	171451086	25	1	U13	snRNA	171451045	171451151	FMO4	171283347	171311223	PRRC2C	171454651	171562650
2561115	16673765	25	1	171451107	171451083	25	1	U13	snRNA	171451045	171451151	FMO4	171283347	171311223	PRRC2C	171454651	171562650
2584478	16673943	25	1	173250274	173250250	25	1	U13_	snRNA	173250216	173250343	TNFSF4	173176452	173152873	PRDX6	173446405	173457946
2342403	16673943	25	1	173250303	173250279	25	1	U13_	snRNA	173250216	173250343	TNFSF4	173176452	173152873	PRDX6	173446405	173457946
52670	16673943	25	1	173250279	173250255	25	1	U13_	snRNA	173250216	173250343	TNFSF4	173176452	173152873	PRDX6	173446405	173457946
2509544	16673943	25	1	173250282	173250258	25	1	U13_	snRNA	173250216	173250343	TNFSF4	173176452	173152873	PRDX6	173446405	173457946
1801681	16673943	25	1	173250301	173250277	25	1	U13_	snRNA	173250216	173250343	TNFSF4	173176452	173152873	PRDX6	173446405	173457946
2307411	16673943	25	1	173250307	173250283	25	1	U13_	snRNA	173250216	173250343	TNFSF4	173176452	173152873	PRDX6	173446405	173457946
100390	16673943	25	1	173250275	173250251	25	1	U13_	snRNA	173250216	173250343	TNFSF4	173176452	173152873	PRDX6	173446405	173457946
1985421	16673943	25	1	173250286	173250262	25	1	U13_	snRNA	173250216	173250343	TNFSF4	173176452	173152873	PRDX6	173446405	173457946
42186	16673943	25	1	173250278	173250254	25	1	U13_	snRNA	173250216	173250343	TNFSF4	173176452	173152873	PRDX6	173446405	173457946
502162	16673943	25	1	173250288	173250264	25	1	U13_	snRNA	173250216	173250343	TNFSF4	173176452	173152873	PRDX6	173446405	173457946
1433387	16673943	25	1	173250283	173250259	25	1	U13_	snRNA	173250216	173250343	TNFSF4	173176452	173152873	PRDX6	173446405	173457946
2285046	16673943	25	1	173250272	173250248	25	1	U13_	snRNA	173250216	173250343	TNFSF4	173176452	173152873	PRDX6	173446405	173457946
903565	16673943	25	1	173250273	173250249	25	1	U13_	snRNA	173250216	173250343	TNFSF4	173176452	173152873	PRDX6	173446405	173457946
1187703	16673943	25	1	173250281	173250257	25	1	U13_	snRNA	173250216	173250343	TNFSF4	173176452	173152873	PRDX6	173446405	173457946
1090754	16673943	25	1	173250300	173250276	25	1	U13_	snRNA	173250216	173250343	TNFSF4	173176452	173152873	PRDX6	173446405	173457946
2047437	16673943	25	1	173250305	173250281	25	1	U13_	snRNA	173250216	173250343	TNFSF4	173176452	173152873	PRDX6	173446405	173457946
901771	16673943	25	1	173250280	173250256	25	1	U13_	snRNA	173250216	173250343	TNFSF4	173176452	173152873	PRDX6	173446405	173457946
1579195	16673943	25	1	173250287	173250263	25	1	U13_	snRNA	173250216	173250343	TNFSF4	173176452	173152873	PRDX6	173446405	173457946
746805	16673943	25	1	173250276	173250252	25	1	U13_	snRNA	173250216	173250343	TNFSF4	173176452	173152873	PRDX6	173446405	173457946
920644	16673943	25	1	173250304	173250280	25	1	U13_	snRNA	173250216	173250343	TNFSF4	173176452	173152873	PRDX6	173446405	173457946
2402156	16673943	25	1	173250277	173250253	25	1	U13_	snRNA	173250216	173250343	TNFSF4	173176452	173152873	PRDX6	173446405	173457946
1706292	16673943	25	1	173250289	173250265	25	1	U13_	snRNA	173250216	173250343	TNFSF4	173176452	173152873	PRDX6	173446405	173457946
1589828	16673187	25	1	163892945	163892921	25	1	U3	snRNA	163892907	163893110	NUF2	163236366	163325554	PBX1	164524821	164868533
921727	16673187	25	1	163892942	163892918	25	1	U3	snRNA	163892907	163893110	NUF2	163236366	163325554	PBX1	164524821	164868533
616504	16673189	25	1	164320588	164320564	25	1	U5	snRNA	164320516	164320626	NUF2	163236366	163325554	PBX1	164524821	164868533
650539	16673189	25	1	164320620	164320596	25	1	U5	snRNA	164320516	164320626	NUF2	163236366	163325554	PBX1	164524821	164868533
955108	16673187	25	1	163892941	163892917	25	1	U3	snRNA	163892907	163893110	NUF2	163236366	163325554	PBX1	164524821	164868533
1835055	16673187	25	1	163892947	163892923	25	1	U3	snRNA	163892907	163893110	NUF2	163236366	163325554	PBX1	164524821	164868533
2352727	16673187	25	1	163892949	163892925	25	1	U3	snRNA	163892907	163893110	NUF2	163236366	163325554	PBX1	164524821	164868533
2009154	16673189	25	1	164320618	164320594	25	1	U5	snRNA	164320516	164320626	NUF2	163236366	163325554	PBX1	164524821	164868533
2000148	16673189	25	1	164320589	164320565	25	1	U5	snRNA	164320516	164320626	NUF2	163236366	163325554	PBX1	164524821	164868533
1466985	16673189	25	1	164320622	164320598	25	1	U5	snRNA	164320516	164320626	NUF2	163236366	163325554	PBX1	164524821	164868533
833811	16673189	25	1	164320616	164320592	25	1	U5	snRNA	164320516	164320626	NUF2	163236366	163325554	PBX1	164524821	164868533
2284804	16673187	25	1	163892948	163892924	25	1	U3	snRNA	163892907	163893110	NUF2	163236366	163325554	PBX1	164524821	164868533
8360	16673187	25	1	163892943	163892919	25	1	U3	snRNA	163892907	163893110	NUF2	163236366	163325554	PBX1	164524821	164868533
74748	16673189	25	1	164320617	164320593	25	1	U5	snRNA	164320516	164320626	NUF2	163236366	163325554	PBX1	164524821	164868533
2145755	16673187	25	1	163893036	163893012	25	1	U3	snRNA	163892907	163893110	NUF2	163236366	163325554	PBX1	164524821	164868533
995509	16673189	25	1	164320621	164320597	25	1	U5	snRNA	164320516	164320626	NUF2	163236366	163325554	PBX1	164524821	164868533
2364	16673187	25	1	163892950	163892926	25	1	U3	snRNA	163892907	163893110	NUF2	163236366	163325554	PBX1	164524821	164868533
405268	16673187	25	1	163892944	163892920	25	1	U3	snRNA	163892907	163893110	NUF2	163236366	163325554	PBX1	164524821	164868533
1525854	16673189	25	1	164320619	164320595	25	1	U5	snRNA	164320516	164320626	NUF2	163236366	163325554	PBX1	164524821	164868533
1007907	16673189	25	1	164320615	164320591	25	1	U5	snRNA	164320516	164320626	NUF2	163236366	163325554	PBX1	164524821	164868533
459033	16673187	25	1	163892940	163892916	25	1	U3	snRNA	163892907	163893110	NUF2	163236366	163325554	PBX1	164524821	164868533
1863833	16673979	25	1	173760974	173760950	25	1	7SK	RNA	173760687	173761025	KLHL20	173684080	173755840	CENPL	173793858	173768688
2354055	16673979	25	1	173760973	173760949	25	1	7SK	RNA	173760687	173761025	KLHL20	173684080	173755840	CENPL	173793858	173768688
531268	16673979	25	1	173760971	173760947	25	1	7SK	RNA	173760687	173761025	KLHL20	173684080	173755840	CENPL	173793858	173768688
1593571	16673979	25	1	173760972	173760948	25	1	7SK	RNA	173760687	173761025	KLHL20	173684080	173755840	CENPL	173793858	173768688
2405513	16673979	25	1	173760969	173760945	25	1	7SK	RNA	173760687	173761025	KLHL20	173684080	173755840	CENPL	173793858	173768688
1831835	16673979	25	1	173760970	173760946	25	1	7SK	RNA	173760687	173761025	KLHL20	173684080	173755840	CENPL	173793858	173768688
1735565	16673979	25	1	173760968	173760944	25	1	7SK	RNA	173760687	173761025	KLHL20	173684080	173755840	CENPL	173793858	173768688
2063513	16673979	25	1	173760959	173760935	25	1	7SK	RNA	173760687	173761025	KLHL20	173684080	173755840	CENPL	173793858	173768688
302393	16673979	25	1	173760964	173760940	25	1	7SK	RNA	173760687	173761025	KLHL20	173684080	173755840	CENPL	173793858	173768688
713125	16674087	25	1	174965718	174965694	25	1	U6	snRNA	174965661	174965765	GPR52	174417212	174418683	CACYBP	174968300	174980851
2271782	16674087	25	1	174965712	174965688	25	1	U6	snRNA	174965661	174965765	GPR52	174417212	174418683	CACYBP	174968300	174980851
2072253	16674087	25	1	174965721	174965697	25	1	U6	snRNA	174965661	174965765	GPR52	174417212	174418683	CACYBP	174968300	174980851
176091	16674087	25	1	174965716	174965692	25	1	U6	snRNA	174965661	174965765	GPR52	174417212	174418683	CACYBP	174968300	174980851
2415898	16674087	25	1	174965720	174965696	25	1	U6	snRNA	174965661	174965765	GPR52	174417212	174418683	CACYBP	174968300	174980851
398875	16674087	25	1	174965713	174965689	25	1	U6	snRNA	174965661	174965765	GPR52	174417212	174418683	CACYBP	174968300	174980851
1125569	16674087	25	1	174965717	174965693	25	1	U6	snRNA	174965661	174965765	GPR52	174417212	174418683	CACYBP	174968300	174980851
244323	16674087	25	1	174965728	174965704	25	1	U6	snRNA	174965661	174965765	GPR52	174417212	174418683	CACYBP	174968300	174980851
2381579	16674087	25	1	174965714	174965690	25	1	U6	snRNA	174965661	174965765	GPR52	174417212	174418683	CACYBP	174968300	174980851
182650	16674087	25	1	174965719	174965695	25	1	U6	snRNA	174965661	174965765	GPR52	174417212	174418683	CACYBP	174968300	174980851
845198	16674698	25	1	182296295	182296271	25	1	U6	snRNA	182296203	182296309	ZNF648	182030847	182023705	GLUL	182361341	182350839
2207368	16674698	25	1	182296290	182296266	25	1	U6	snRNA	182296203	182296309	ZNF648	182030847	182023705	GLUL	182361341	182350839
1232191	16674698	25	1	182296303	182296279	25	1	U6	snRNA	182296203	182296309	ZNF648	182030847	182023705	GLUL	182361341	182350839
432594	16674698	25	1	182296289	182296265	25	1	U6	snRNA	182296203	182296309	ZNF648	182030847	182023705	GLUL	182361341	182350839
224620	16674698	25	1	182296292	182296268	25	1	U6	snRNA	182296203	182296309	ZNF648	182030847	182023705	GLUL	182361341	182350839
2285375	16674698	25	1	182296297	182296273	25	1	U6	snRNA	182296203	182296309	ZNF648	182030847	182023705	GLUL	182361341	182350839
1221369	16674698	25	1	182296301	182296277	25	1	U6	snRNA	182296203	182296309	ZNF648	182030847	182023705	GLUL	182361341	182350839
1892998	16674698	25	1	182296294	182296270	25	1	U6	snRNA	182296203	182296309	ZNF648	182030847	182023705	GLUL	182361341	182350839
1569648	16674698	25	1	182296296	182296272	25	1	U6	snRNA	182296203	182296309	ZNF648	182030847	182023705	GLUL	182361341	182350839
1396941	16674698	25	1	182296308	182296284	25	1	U6	snRNA	182296203	182296309	ZNF648	182030847	182023705	GLUL	182361341	182350839
1469087	16674698	25	1	182296291	182296267	25	1	U6	snRNA	182296203	182296309	ZNF648	182030847	182023705	GLUL	182361341	182350839
1145398	16674698	25	1	182296307	182296283	25	1	U6	snRNA	182296203	182296309	ZNF648	182030847	182023705	GLUL	182361341	182350839
385679	16674698	25	1	182296302	182296278	25	1	U6	snRNA	182296203	182296309	ZNF648	182030847	182023705	GLUL	182361341	182350839
2325116	16674968	25	1	184284817	184284793	25	1	HY1	scRNA	184284792	184284905	TSEN15	184020811	184043346	C1orf21	184356192	184598154
1334046	16674968	25	1	184284848	184284824	25	1	HY1	scRNA	184284792	184284905	TSEN15	184020811	184043346	C1orf21	184356192	184598154
562878	16674968	25	1	184284854	184284830	25	1	HY1	scRNA	184284792	184284905	TSEN15	184020811	184043346	C1orf21	184356192	184598154
195955	16674968	25	1	184284858	184284834	25	1	HY1	scRNA	184284792	184284905	TSEN15	184020811	184043346	C1orf21	184356192	184598154
362304	16674968	25	1	184284852	184284828	25	1	HY1	scRNA	184284792	184284905	TSEN15	184020811	184043346	C1orf21	184356192	184598154
2149507	16674968	25	1	184284850	184284826	25	1	HY1	scRNA	184284792	184284905	TSEN15	184020811	184043346	C1orf21	184356192	184598154
621490	16674968	25	1	184284857	184284833	25	1	HY1	scRNA	184284792	184284905	TSEN15	184020811	184043346	C1orf21	184356192	184598154
322849	16674968	25	1	184284868	184284844	25	1	HY1	scRNA	184284792	184284905	TSEN15	184020811	184043346	C1orf21	184356192	184598154
2047529	16674968	25	1	184284853	184284829	25	1	HY1	scRNA	184284792	184284905	TSEN15	184020811	184043346	C1orf21	184356192	184598154
713101	16674968	25	1	184284856	184284832	25	1	HY1	scRNA	184284792	184284905	TSEN15	184020811	184043346	C1orf21	184356192	184598154
616175	16674968	25	1	184284855	184284831	25	1	HY1	scRNA	184284792	184284905	TSEN15	184020811	184043346	C1orf21	184356192	184598154
2499132	16674968	25	1	184284849	184284825	25	1	HY1	scRNA	184284792	184284905	TSEN15	184020811	184043346	C1orf21	184356192	184598154
2156446	16674968	25	1	184284851	184284827	25	1	HY1	scRNA	184284792	184284905	TSEN15	184020811	184043346	C1orf21	184356192	184598154
1101974	16674968	25	1	184284871	184284847	25	1	HY1	scRNA	184284792	184284905	TSEN15	184020811	184043346	C1orf21	184356192	184598154
906390	16675227	25	1	187610854	187610830	25	1	MER61-int	LTR/ERV1	187610576	187611289	PLA2G4A	186798085	186958113	FAM5C	190446759	190066792
238743	16675227	25	1	187610602	187610578	25	1	MER61-int	LTR/ERV1	187610576	187611289	PLA2G4A	186798085	186958113	FAM5C	190446759	190066792
2179594	16675227	25	1	187611365	187611341	25	1	MER61-int	LTR/ERV1	187611283	187612762	PLA2G4A	186798085	186958113	FAM5C	190446759	190066792
1908744	16675227	25	1	187610604	187610580	25	1	MER61-int	LTR/ERV1	187610576	187611289	PLA2G4A	186798085	186958113	FAM5C	190446759	190066792
1503417	16675227	25	1	187610601	187610577	25	1	MER61-int	LTR/ERV1	187610576	187611289	PLA2G4A	186798085	186958113	FAM5C	190446759	190066792
1271439	16675227	25	1	187612558	187612534	25	1	MER61-int	LTR/ERV1	187611283	187612762	PLA2G4A	186798085	186958113	FAM5C	190446759	190066792
2207816	16675227	25	1	187611159	187611135	25	1	MER61-int	LTR/ERV1	187610576	187611289	PLA2G4A	186798085	186958113	FAM5C	190446759	190066792
994156	16676496	25	1	205535917	205535893	25	1	MER2B	DNA/TcMar-Tigger	205535892	205535962	CDK18	205473723	205501921	MFSD4	205538013	205572046
176432	16676496	25	1	205535920	205535896	25	1	MER2B	DNA/TcMar-Tigger	205535892	205535962	CDK18	205473723	205501921	MFSD4	205538013	205572046
1999460	16676496	25	1	205535922	205535898	25	1	MER2B	DNA/TcMar-Tigger	205535892	205535962	CDK18	205473723	205501921	MFSD4	205538013	205572046
1218184	16676496	25	1	205535919	205535895	25	1	MER2B	DNA/TcMar-Tigger	205535892	205535962	CDK18	205473723	205501921	MFSD4	205538013	205572046
1186685	16676496	25	1	205535921	205535897	25	1	MER2B	DNA/TcMar-Tigger	205535892	205535962	CDK18	205473723	205501921	MFSD4	205538013	205572046
1966229	16676496	25	1	205535907	205535883	25	1	U2	snRNA	205535844	205535907	CDK18	205473723	205501921	MFSD4	205538013	205572046
1545389	16676496	25	1	205535918	205535894	25	1	MER2B	DNA/TcMar-Tigger	205535892	205535962	CDK18	205473723	205501921	MFSD4	205538013	205572046
216624	16676496	25					2	U2	snRNA
428379	16676496	25	1	205535905	205535881	25	1	U2	snRNA	205535844	205535907	CDK18	205473723	205501921	MFSD4	205538013	205572046
249441	16676496	25	1	205535906	205535882	25	1	U2	snRNA	205535844	205535907	CDK18	205473723	205501921	MFSD4	205538013	205572046
370319	16675039	25	1	185403407	185403383	25	1	U7	snRNA	185403377	185403436	IVNS1ABP	185286461	185265520	HMCN1	185703683	186160085
1358473	16675039	25	1	185403406	185403382	25	1	U7	snRNA	185403377	185403436	IVNS1ABP	185286461	185265520	HMCN1	185703683	186160085
1150246	16675039	25	1	185403431	185403407	25	1	U7	snRNA	185403377	185403436	IVNS1ABP	185286461	185265520	HMCN1	185703683	186160085
661696	16675039	25	1	185403408	185403384	25	1	U7	snRNA	185403377	185403436	IVNS1ABP	185286461	185265520	HMCN1	185703683	186160085
7241	16675039	25					2	U7	snRNA
993622	16675039	25	1	185403404	185403380	25	1	U7	snRNA	185403377	185403436	IVNS1ABP	185286461	185265520	HMCN1	185703683	186160085
1975500	16675039	25	1	185403410	185403386	25	1	U7	snRNA	185403377	185403436	IVNS1ABP	185286461	185265520	HMCN1	185703683	186160085
569665	16675039	25	1	185403403	185403379	25	1	U7	snRNA	185403377	185403436	IVNS1ABP	185286461	185265520	HMCN1	185703683	186160085
1319021	16675039	25	1	185403405	185403381	25	1	U7	snRNA	185403377	185403436	IVNS1ABP	185286461	185265520	HMCN1	185703683	186160085
2231064	16675636	25	1	199857354	199857330	25	1	U6	snRNA	199857287	199857386	PTPRC	198607801	198726545	NR5A2	199996730	200146552
1999914	16675636	25	1	199857349	199857325	25	1	U6	snRNA	199857287	199857386	PTPRC	198607801	198726545	NR5A2	199996730	200146552
548396	16675636	25	1	199857359	199857335	25	1	U6	snRNA	199857287	199857386	PTPRC	198607801	198726545	NR5A2	199996730	200146552
1099927	16675636	25	1	199857362	199857338	25	1	U6	snRNA	199857287	199857386	PTPRC	198607801	198726545	NR5A2	199996730	200146552
1583944	16675636	25	1	199857356	199857332	25	1	U6	snRNA	199857287	199857386	PTPRC	198607801	198726545	NR5A2	199996730	200146552
235669	16675636	25	1	199857360	199857336	25	1	U6	snRNA	199857287	199857386	PTPRC	198607801	198726545	NR5A2	199996730	200146552
2460156	16675636	25	1	199857351	199857327	25	1	U6	snRNA	199857287	199857386	PTPRC	198607801	198726545	NR5A2	199996730	200146552
1502828	16675636	25	1	199857358	199857334	25	1	U6	snRNA	199857287	199857386	PTPRC	198607801	198726545	NR5A2	199996730	200146552
1623530	16675636	25	1	199857350	199857326	25	1	U6	snRNA	199857287	199857386	PTPRC	198607801	198726545	NR5A2	199996730	200146552
1387278	16675636	25	1	199857355	199857331	25	1	U6	snRNA	199857287	199857386	PTPRC	198607801	198726545	NR5A2	199996730	200146552
394286	16675636	25	1	199857357	199857333	25	1	U6	snRNA	199857287	199857386	PTPRC	198607801	198726545	NR5A2	199996730	200146552
2591525	16675636	25	1	199857348	199857324	25	1	U6	snRNA	199857287	199857386	PTPRC	198607801	198726545	NR5A2	199996730	200146552
1174560	16675636	25	1	199857352	199857328	25	1	U6	snRNA	199857287	199857386	PTPRC	198607801	198726545	NR5A2	199996730	200146552
1517962	16677542	25	1	218303293	218303269	25	1	U1	snRNA	218303137	218303299	SPATA17	217804666	218045038	RRP15	218458629	218511325
118482	16677542	25	1	218303294	218303270	25	1	U1	snRNA	218303137	218303299	SPATA17	217804666	218045038	RRP15	218458629	218511325
1666442	16677542	25	1	218303209	218303185	25	1	U1	snRNA	218303137	218303299	SPATA17	217804666	218045038	RRP15	218458629	218511325
654574	16677542	25	1	218303287	218303263	25	1	U1	snRNA	218303137	218303299	SPATA17	217804666	218045038	RRP15	218458629	218511325
1996327	16677542	25	1	218303206	218303182	25	1	U1	snRNA	218303137	218303299	SPATA17	217804666	218045038	RRP15	218458629	218511325
1362377	16677542	25	1	218303199	218303175	25	1	U1	snRNA	218303137	218303299	SPATA17	217804666	218045038	RRP15	218458629	218511325
2450606	16677542	25	1	218303204	218303180	25	1	U1	snRNA	218303137	218303299	SPATA17	217804666	218045038	RRP15	218458629	218511325
729357	16677542	25	1	218303285	218303261	25	1	U1	snRNA	218303137	218303299	SPATA17	217804666	218045038	RRP15	218458629	218511325
1530254	16677542	25	1	218303284	218303260	25	1	U1	snRNA	218303137	218303299	SPATA17	217804666	218045038	RRP15	218458629	218511325
925576	16677542	25	1	218303172	218303148	25	1	U1	snRNA	218303137	218303299	SPATA17	217804666	218045038	RRP15	218458629	218511325
1119339	16677542	25	1	218303281	218303257	25	1	U1	snRNA	218303137	218303299	SPATA17	217804666	218045038	RRP15	218458629	218511325
1515387	16677542	25	1	218303286	218303262	25	1	U1	snRNA	218303137	218303299	SPATA17	217804666	218045038	RRP15	218458629	218511325
2557619	16677542	25	1	218303201	218303177	25	1	U1	snRNA	218303137	218303299	SPATA17	217804666	218045038	RRP15	218458629	218511325
432682	16677542	25	1	218303205	218303181	25	1	U1	snRNA	218303137	218303299	SPATA17	217804666	218045038	RRP15	218458629	218511325
1583348	16677542	25	1	218303203	218303179	25	1	U1	snRNA	218303137	218303299	SPATA17	217804666	218045038	RRP15	218458629	218511325
1811993	16677542	25	1	218303289	218303265	25	1	U1	snRNA	218303137	218303299	SPATA17	217804666	218045038	RRP15	218458629	218511325
385371	16677542	25	1	218303288	218303264	25	1	U1	snRNA	218303137	218303299	SPATA17	217804666	218045038	RRP15	218458629	218511325
2165510	16677542	25	1	218303198	218303174	25	1	U1	snRNA	218303137	218303299	SPATA17	217804666	218045038	RRP15	218458629	218511325
1928798	16677542	25	1	218303283	218303259	25	1	U1	snRNA	218303137	218303299	SPATA17	217804666	218045038	RRP15	218458629	218511325
521522	16677542	25	1	218303279	218303255	25	1	U1	snRNA	218303137	218303299	SPATA17	217804666	218045038	RRP15	218458629	218511325
260141	16677542	25	1	218303278	218303254	25	1	U1	snRNA	218303137	218303299	SPATA17	217804666	218045038	RRP15	218458629	218511325
2460526	16677542	25	1	218303280	218303256	25	1	U1	snRNA	218303137	218303299	SPATA17	217804666	218045038	RRP15	218458629	218511325
2093321	16677653	25	1	220673969	220673945	25	1	MLT1F2	LTR/ERVL-MaLR	220673595	220674111	AC096644.1	220608023	220603286	MARK1	220701568	220837803
2343487	16677653	25	1	220673857	220673833	25	1	MLT1F2	LTR/ERVL-MaLR	220673595	220674111	AC096644.1	220608023	220603286	MARK1	220701568	220837803
1879798	16677653	25	1	220673986	220673962	25	1	MLT1F2	LTR/ERVL-MaLR	220673595	220674111	AC096644.1	220608023	220603286	MARK1	220701568	220837803
2296259	16677653	25					2	MLT1F2	LTR/ERVL-MaLR
1163025	16677653	25	1	220673970	220673946	25	1	MLT1F2	LTR/ERVL-MaLR	220673595	220674111	AC096644.1	220608023	220603286	MARK1	220701568	220837803
2443991	16677653	25	1	220674004	220673980	25	1	MLT1F2	LTR/ERVL-MaLR	220673595	220674111	AC096644.1	220608023	220603286	MARK1	220701568	220837803
811032	16677653	25	1	220673854	220673830	25	1	MLT1F2	LTR/ERVL-MaLR	220673595	220674111	AC096644.1	220608023	220603286	MARK1	220701568	220837803
1396598	16677653	25	1	220673984	220673960	25	1	MLT1F2	LTR/ERVL-MaLR	220673595	220674111	AC096644.1	220608023	220603286	MARK1	220701568	220837803
1797393	16677653	25	1	220674007	220673983	25	1	MLT1F2	LTR/ERVL-MaLR	220673595	220674111	AC096644.1	220608023	220603286	MARK1	220701568	220837803
1163915	16677653	25	1	220673992	220673968	25	1	MLT1F2	LTR/ERVL-MaLR	220673595	220674111	AC096644.1	220608023	220603286	MARK1	220701568	220837803
1133844	16677653	25	1	220673985	220673961	25	1	MLT1F2	LTR/ERVL-MaLR	220673595	220674111	AC096644.1	220608023	220603286	MARK1	220701568	220837803
666326	16677653	25	1	220674037	220674013	25	1	MLT1F2	LTR/ERVL-MaLR	220673595	220674111	AC096644.1	220608023	220603286	MARK1	220701568	220837803
1019132	16677653	25	1	220673837	220673813	25	1	MLT1F2	LTR/ERVL-MaLR	220673595	220674111	AC096644.1	220608023	220603286	MARK1	220701568	220837803
1599710	16677653	25	1	220673983	220673959	25	1	MLT1F2	LTR/ERVL-MaLR	220673595	220674111	AC096644.1	220608023	220603286	MARK1	220701568	220837803
1208200	16677614	25	1	220136117	220136093	25	1	U3	snRNA	220136031	220136207	SLC30A10	220131989	219858769	EPRS	220220000	220141943
521343	16677610	25	1	219836761	219836737	25	1	MER5A	DNA/hAT-Charlie	219836718	219836845	LYPLAL1	219347186	219386207	SLC30A10	220131989	219858769
2460270	16677610	25	1	219836743	219836719	25	1	MER5A	DNA/hAT-Charlie	219836718	219836845	LYPLAL1	219347186	219386207	SLC30A10	220131989	219858769
57225	16677607	25	1	219730945	219730921	25	1	MIRc	SINE/MIR	219730880	219730987	LYPLAL1	219347186	219386207	SLC30A10	220131989	219858769
2390773	16677614	25	1	220136114	220136090	25	1	U3	snRNA	220136031	220136207	SLC30A10	220131989	219858769	EPRS	220220000	220141943
766640	16677607	25	1	219730935	219730911	25	1	MIRc	SINE/MIR	219730880	219730987	LYPLAL1	219347186	219386207	SLC30A10	220131989	219858769
1458886	16677614	25	1	220136064	220136040	25	1	U3	snRNA	220136031	220136207	SLC30A10	220131989	219858769	EPRS	220220000	220141943
1686812	16677610	25	1	219836794	219836770	25	1	MER5A	DNA/hAT-Charlie	219836718	219836845	LYPLAL1	219347186	219386207	SLC30A10	220131989	219858769
886653	16677607	25	1	219730938	219730914	25	1	MIRc	SINE/MIR	219730880	219730987	LYPLAL1	219347186	219386207	SLC30A10	220131989	219858769
147245	16677607	25	1	219730933	219730909	25	1	MIRc	SINE/MIR	219730880	219730987	LYPLAL1	219347186	219386207	SLC30A10	220131989	219858769
641781	16677614	25	1	220136078	220136054	25	1	U3	snRNA	220136031	220136207	SLC30A10	220131989	219858769	EPRS	220220000	220141943
2788	16677614	25	1	220136094	220136070	25	1	U3	snRNA	220136031	220136207	SLC30A10	220131989	219858769	EPRS	220220000	220141943
816923	16677614	25	1	220136058	220136034	25	1	U3	snRNA	220136031	220136207	SLC30A10	220131989	219858769	EPRS	220220000	220141943
889462	16677610	25	1	219836796	219836772	25	1	MER5A	DNA/hAT-Charlie	219836718	219836845	LYPLAL1	219347186	219386207	SLC30A10	220131989	219858769
771421	16677614	25	1	220136089	220136065	25	1	U3	snRNA	220136031	220136207	SLC30A10	220131989	219858769	EPRS	220220000	220141943
1201901	16677610	25	1	219836773	219836749	25	1	MER5A	DNA/hAT-Charlie	219836718	219836845	LYPLAL1	219347186	219386207	SLC30A10	220131989	219858769
2569691	16677614	25	1	220136085	220136061	25	1	U3	snRNA	220136031	220136207	SLC30A10	220131989	219858769	EPRS	220220000	220141943
31355	16677610	25	1	219836750	219836726	25	1	MER5A	DNA/hAT-Charlie	219836718	219836845	LYPLAL1	219347186	219386207	SLC30A10	220131989	219858769
371635	16677614	25	1	220136096	220136072	25	1	U3	snRNA	220136031	220136207	SLC30A10	220131989	219858769	EPRS	220220000	220141943
2315986	16677607	25	1	219730941	219730917	25	1	MIRc	SINE/MIR	219730880	219730987	LYPLAL1	219347186	219386207	SLC30A10	220131989	219858769
2246481	16677607	25	1	219730931	219730907	25	1	MIRc	SINE/MIR	219730880	219730987	LYPLAL1	219347186	219386207	SLC30A10	220131989	219858769
1880274	16677610	25	1	219836748	219836724	25	1	MER5A	DNA/hAT-Charlie	219836718	219836845	LYPLAL1	219347186	219386207	SLC30A10	220131989	219858769
795349	16677614	25	1	220136083	220136059	25	1	U3	snRNA	220136031	220136207	SLC30A10	220131989	219858769	EPRS	220220000	220141943
2155920	16677610	25	1	219836749	219836725	25	1	MER5A	DNA/hAT-Charlie	219836718	219836845	LYPLAL1	219347186	219386207	SLC30A10	220131989	219858769
103344	16677614	25	1	220136115	220136091	25	1	U3	snRNA	220136031	220136207	SLC30A10	220131989	219858769	EPRS	220220000	220141943
1184066	16677607	25	1	219730937	219730913	25	1	MIRc	SINE/MIR	219730880	219730987	LYPLAL1	219347186	219386207	SLC30A10	220131989	219858769
202677	16677614	25	1	220136095	220136071	25	1	U3	snRNA	220136031	220136207	SLC30A10	220131989	219858769	EPRS	220220000	220141943
1226164	16677607	25	1	219730951	219730927	25	1	MIRc	SINE/MIR	219730880	219730987	LYPLAL1	219347186	219386207	SLC30A10	220131989	219858769
427281	16677614	25	1	220136063	220136039	25	1	U3	snRNA	220136031	220136207	SLC30A10	220131989	219858769	EPRS	220220000	220141943
1377319	16677610	25	1	219836760	219836736	25	1	MER5A	DNA/hAT-Charlie	219836718	219836845	LYPLAL1	219347186	219386207	SLC30A10	220131989	219858769
1928057	16677610	25	1	219836756	219836732	25	1	MER5A	DNA/hAT-Charlie	219836718	219836845	LYPLAL1	219347186	219386207	SLC30A10	220131989	219858769
2010803	16677614	25	1	220136079	220136055	25	1	U3	snRNA	220136031	220136207	SLC30A10	220131989	219858769	EPRS	220220000	220141943
511554	16677607	25	1	219730934	219730910	25	1	MIRc	SINE/MIR	219730880	219730987	LYPLAL1	219347186	219386207	SLC30A10	220131989	219858769
1446812	16677614	25	1	220136093	220136069	25	1	U3	snRNA	220136031	220136207	SLC30A10	220131989	219858769	EPRS	220220000	220141943
243514	16677610	25	1	219836755	219836731	25	1	MER5A	DNA/hAT-Charlie	219836718	219836845	LYPLAL1	219347186	219386207	SLC30A10	220131989	219858769
2028999	16677607	25	1	219730954	219730930	25	1	MIRc	SINE/MIR	219730880	219730987	LYPLAL1	219347186	219386207	SLC30A10	220131989	219858769
699031	16677614	25	1	220136113	220136089	25	1	U3	snRNA	220136031	220136207	SLC30A10	220131989	219858769	EPRS	220220000	220141943
2008876	16677610	25	1	219836744	219836720	25	1	MER5A	DNA/hAT-Charlie	219836718	219836845	LYPLAL1	219347186	219386207	SLC30A10	220131989	219858769
1667862	16677607	25	1	219730952	219730928	25	1	MIRc	SINE/MIR	219730880	219730987	LYPLAL1	219347186	219386207	SLC30A10	220131989	219858769
1618942	16677607	25	1	219730932	219730908	25	1	MIRc	SINE/MIR	219730880	219730987	LYPLAL1	219347186	219386207	SLC30A10	220131989	219858769
1774453	16677610	25	1	219836795	219836771	25	1	MER5A	DNA/hAT-Charlie	219836718	219836845	LYPLAL1	219347186	219386207	SLC30A10	220131989	219858769
1356067	16677931	25	1	224524554	224524530	25	1	U13	snRNA	224524494	224524593	NVL	224518089	224415036	CNIH4	224544552	224567161
1817891	16677931	25	1	224524588	224524564	25	1	U13	snRNA	224524494	224524593	NVL	224518089	224415036	CNIH4	224544552	224567161
2219221	16677931	25	1	224524584	224524560	25	1	U13	snRNA	224524494	224524593	NVL	224518089	224415036	CNIH4	224544552	224567161
961952	16677931	25	1	224524553	224524529	25	1	U13	snRNA	224524494	224524593	NVL	224518089	224415036	CNIH4	224544552	224567161
86544	16677931	25	1	224524583	224524559	25	1	U13	snRNA	224524494	224524593	NVL	224518089	224415036	CNIH4	224544552	224567161
2369294	16677931	25	1	224524556	224524532	25	1	U13	snRNA	224524494	224524593	NVL	224518089	224415036	CNIH4	224544552	224567161
1545520	16677931	25	1	224524585	224524561	25	1	U13	snRNA	224524494	224524593	NVL	224518089	224415036	CNIH4	224544552	224567161
642742	16677931	25	1	224524587	224524563	25	1	U13	snRNA	224524494	224524593	NVL	224518089	224415036	CNIH4	224544552	224567161
2532006	16677931	25	1	224524586	224524562	25	1	U13	snRNA	224524494	224524593	NVL	224518089	224415036	CNIH4	224544552	224567161
1651316	16677931	25	1	224524555	224524531	25	1	U13	snRNA	224524494	224524593	NVL	224518089	224415036	CNIH4	224544552	224567161
1172394	16677931	25	1	224524590	224524566	25	1	U13	snRNA	224524494	224524593	NVL	224518089	224415036	CNIH4	224544552	224567161
1807917	16677931	25	1	224524579	224524555	25	1	U13	snRNA	224524494	224524593	NVL	224518089	224415036	CNIH4	224544552	224567161
2343018	16677931	25	1	224524589	224524565	25	1	U13	snRNA	224524494	224524593	NVL	224518089	224415036	CNIH4	224544552	224567161
2001758	16677931	25	1	224524557	224524533	25	1	U13	snRNA	224524494	224524593	NVL	224518089	224415036	CNIH4	224544552	224567161
1380952	16677931	25	1	224524558	224524534	25	1	U13	snRNA	224524494	224524593	NVL	224518089	224415036	CNIH4	224544552	224567161
2122198	16677857	25	1	223547196	223547172	25	1	U4	snRNA	223547164	223547229	SUSD4	223537544	223394161	C1orf65	223566715	223568812
2291453	16677857	25	1	223547223	223547199	25	1	U4	snRNA	223547164	223547229	SUSD4	223537544	223394161	C1orf65	223566715	223568812
1259646	16677857	25	1	223547199	223547175	25	1	U4	snRNA	223547164	223547229	SUSD4	223537544	223394161	C1orf65	223566715	223568812
760991	16677857	25	1	223547200	223547176	25	1	U4	snRNA	223547164	223547229	SUSD4	223537544	223394161	C1orf65	223566715	223568812
1385891	16677857	25	1	223547197	223547173	25	1	U4	snRNA	223547164	223547229	SUSD4	223537544	223394161	C1orf65	223566715	223568812
1666385	16677857	25	1	223547198	223547174	25	1	U4	snRNA	223547164	223547229	SUSD4	223537544	223394161	C1orf65	223566715	223568812
2756	16677857	25	1	223547215	223547191	25	1	U4	snRNA	223547164	223547229	SUSD4	223537544	223394161	C1orf65	223566715	223568812
236530	16677857	25	1	223547195	223547171	25	1	U4	snRNA	223547164	223547229	SUSD4	223537544	223394161	C1orf65	223566715	223568812
2517544	16677857	25	1	223547214	223547190	25	1	U4	snRNA	223547164	223547229	SUSD4	223537544	223394161	C1orf65	223566715	223568812
1479216	16678245	25	1	227748938	227748914	25	1	5S	rRNA	227748882	227749003	CDC42BPA	227506175	227177566	ZNF678	227751236	227847594
355627	16678245	25	1	227748943	227748919	25	1	5S	rRNA	227748882	227749003	CDC42BPA	227506175	227177566	ZNF678	227751236	227847594
1135144	16678245	25	1	227748939	227748915	25	1	5S	rRNA	227748882	227749003	CDC42BPA	227506175	227177566	ZNF678	227751236	227847594
816814	16678245	25	1	227748933	227748909	25	1	5S	rRNA	227748882	227749003	CDC42BPA	227506175	227177566	ZNF678	227751236	227847594
379458	16678245	25	1	227748941	227748917	25	1	5S	rRNA	227748882	227749003	CDC42BPA	227506175	227177566	ZNF678	227751236	227847594
2334814	16678245	25	1	227748940	227748916	25	1	5S	rRNA	227748882	227749003	CDC42BPA	227506175	227177566	ZNF678	227751236	227847594
380671	16678245	25	1	227748942	227748918	25	1	5S	rRNA	227748882	227749003	CDC42BPA	227506175	227177566	ZNF678	227751236	227847594
607336	16678245	25	1	227748934	227748910	25	1	5S	rRNA	227748882	227749003	CDC42BPA	227506175	227177566	ZNF678	227751236	227847594
710419	16678516	25					2	5S	rRNA
215601	16678516	25	1	228743535	228743511	25	1	5S	rRNA	228743494	228743604	RNF187	228674762	228683467	RHOU	228870824	228882416
519228	16678516	25	1	228743602	228743578	25	1	5S	rRNA	228743494	228743604	RNF187	228674762	228683467	RHOU	228870824	228882416
1618057	16678516	25	1	228743536	228743512	25	1	5S	rRNA	228743494	228743604	RNF187	228674762	228683467	RHOU	228870824	228882416
1700770	16678516	25	1	228743559	228743535	25	1	5S	rRNA	228743494	228743604	RNF187	228674762	228683467	RHOU	228870824	228882416
825834	16678516	25					2	5S	rRNA
2197968	16678516	25	1	228743563	228743539	25	1	5S	rRNA	228743494	228743604	RNF187	228674762	228683467	RHOU	228870824	228882416
1420254	16678516	25	1	228743599	228743575	25	1	5S	rRNA	228743494	228743604	RNF187	228674762	228683467	RHOU	228870824	228882416
1130153	16678674	25	1	230956054	230956030	25	1	5S	rRNA	230955996	230956106	CAPN9	230883130	230937749	C1orf198	231005335	230972865
1241689	16678674	25	1	230956099	230956075	25	1	5S	rRNA	230955996	230956106	CAPN9	230883130	230937749	C1orf198	231005335	230972865
674539	16678674	25	1	230956052	230956028	25	1	5S	rRNA	230955996	230956106	CAPN9	230883130	230937749	C1orf198	231005335	230972865
2477811	16678674	25	1	230956082	230956058	25	1	5S	rRNA	230955996	230956106	CAPN9	230883130	230937749	C1orf198	231005335	230972865
27724	16678674	25	1	230956051	230956027	25	1	5S	rRNA	230955996	230956106	CAPN9	230883130	230937749	C1orf198	231005335	230972865
400826	16678674	25	1	230956044	230956020	25	1	5S	rRNA	230955996	230956106	CAPN9	230883130	230937749	C1orf198	231005335	230972865
1849887	16678674	25	1	230956045	230956021	25	1	5S	rRNA	230955996	230956106	CAPN9	230883130	230937749	C1orf198	231005335	230972865
1801045	16678674	25	1	230956050	230956026	25	1	5S	rRNA	230955996	230956106	CAPN9	230883130	230937749	C1orf198	231005335	230972865
1274218	16678674	25	1	230956046	230956022	25	1	5S	rRNA	230955996	230956106	CAPN9	230883130	230937749	C1orf198	231005335	230972865
2260474	16678674	25	1	230956100	230956076	25	1	5S	rRNA	230955996	230956106	CAPN9	230883130	230937749	C1orf198	231005335	230972865
1913592	16678674	25	1	230956055	230956031	25	1	5S	rRNA	230955996	230956106	CAPN9	230883130	230937749	C1orf198	231005335	230972865
632896	16678674	25	1	230956047	230956023	25	1	5S	rRNA	230955996	230956106	CAPN9	230883130	230937749	C1orf198	231005335	230972865
1037453	16678994	25	1	236078789	236078765	25	1	U6	snRNA	236078715	236078821	LYST	236046940	235824341	NID1	236228462	236139130
2424714	16678994	25	1	236078780	236078756	25	1	U6	snRNA	236078715	236078821	LYST	236046940	235824341	NID1	236228462	236139130
693317	16678994	25	1	236078783	236078759	25	1	U6	snRNA	236078715	236078821	LYST	236046940	235824341	NID1	236228462	236139130
1366263	16678994	25	1	236078785	236078761	25	1	U6	snRNA	236078715	236078821	LYST	236046940	235824341	NID1	236228462	236139130
1812997	16678994	25	1	236078791	236078767	25	1	U6	snRNA	236078715	236078821	LYST	236046940	235824341	NID1	236228462	236139130
959295	16678994	25	1	236078782	236078758	25	1	U6	snRNA	236078715	236078821	LYST	236046940	235824341	NID1	236228462	236139130
219776	16678994	25	1	236078794	236078770	25	1	U6	snRNA	236078715	236078821	LYST	236046940	235824341	NID1	236228462	236139130
2551851	16678994	25	1	236078786	236078762	25	1	U6	snRNA	236078715	236078821	LYST	236046940	235824341	NID1	236228462	236139130
206602	16678994	25	1	236078781	236078757	25	1	U6	snRNA	236078715	236078821	LYST	236046940	235824341	NID1	236228462	236139130
831115	16678994	25	1	236078787	236078763	25	1	U6	snRNA	236078715	236078821	LYST	236046940	235824341	NID1	236228462	236139130
1614663	16678994	25	1	236078790	236078766	25	1	U6	snRNA	236078715	236078821	LYST	236046940	235824341	NID1	236228462	236139130
400711	16678994	25	1	236078788	236078764	25	1	U6	snRNA	236078715	236078821	LYST	236046940	235824341	NID1	236228462	236139130
345802	16678917	25	1	234729057	234729033	25	1	U8	snRNA	234729020	234729149	TARBP1	234614849	234527059	IRF2BP2	234745271	234740015
1367721	16678917	25	1	234729058	234729034	25	1	U8	snRNA	234729020	234729149	TARBP1	234614849	234527059	IRF2BP2	234745271	234740015
618629	16678917	25	1	234729121	234729097	25	1	U8	snRNA	234729020	234729149	TARBP1	234614849	234527059	IRF2BP2	234745271	234740015
1900148	16678917	25	1	234729125	234729101	25	1	U8	snRNA	234729020	234729149	TARBP1	234614849	234527059	IRF2BP2	234745271	234740015
1163509	16678917	25	1	234729056	234729032	25	1	U8	snRNA	234729020	234729149	TARBP1	234614849	234527059	IRF2BP2	234745271	234740015
2044596	16678917	25	1	234729098	234729074	25	1	U8	snRNA	234729020	234729149	TARBP1	234614849	234527059	IRF2BP2	234745271	234740015
80211	16678917	25	1	234729120	234729096	25	1	U8	snRNA	234729020	234729149	TARBP1	234614849	234527059	IRF2BP2	234745271	234740015
1840037	16678917	25	1	234729059	234729035	25	1	U8	snRNA	234729020	234729149	TARBP1	234614849	234527059	IRF2BP2	234745271	234740015
1284984	16678917	25	1	234729092	234729068	25	1	U8	snRNA	234729020	234729149	TARBP1	234614849	234527059	IRF2BP2	234745271	234740015
2431882	16678917	25	1	234729118	234729094	25	1	U8	snRNA	234729020	234729149	TARBP1	234614849	234527059	IRF2BP2	234745271	234740015
879389	16678917	25	1	234729070	234729046	25	1	U8	snRNA	234729020	234729149	TARBP1	234614849	234527059	IRF2BP2	234745271	234740015
2593263	16678917	25	1	234729072	234729048	25	1	U8	snRNA	234729020	234729149	TARBP1	234614849	234527059	IRF2BP2	234745271	234740015
2107675	16678917	25	1	234729074	234729050	25	1	U8	snRNA	234729020	234729149	TARBP1	234614849	234527059	IRF2BP2	234745271	234740015
1893380	16678917	25	1	234729119	234729095	25	1	U8	snRNA	234729020	234729149	TARBP1	234614849	234527059	IRF2BP2	234745271	234740015
829525	16678917	25	1	234729055	234729031	25	1	U8	snRNA	234729020	234729149	TARBP1	234614849	234527059	IRF2BP2	234745271	234740015
2532829	16678917	25	1	234729122	234729098	25	1	U8	snRNA	234729020	234729149	TARBP1	234614849	234527059	IRF2BP2	234745271	234740015
1336722	16678917	25	1	234729123	234729099	25	1	U8	snRNA	234729020	234729149	TARBP1	234614849	234527059	IRF2BP2	234745271	234740015
433952	16678835	25	1	233067124	233067100	25	1	ERVL-E-int	LTR/ERVL	233066908	233067254	MAP10	232940643	232946092	NTPCR	233086351	233114548
1942917	16678835	25	1	233068571	233068547	25	1	LTR40a	LTR/ERVL	233068401	233068912	MAP10	232940643	232946092	NTPCR	233086351	233114548
1014972	16678835	25	1	233068659	233068635	25	1	LTR40a	LTR/ERVL	233068401	233068912	MAP10	232940643	232946092	NTPCR	233086351	233114548
627419	16678835	25	1	233067151	233067127	25	1	ERVL-E-int	LTR/ERVL	233066908	233067254	MAP10	232940643	232946092	NTPCR	233086351	233114548
1382623	16678835	25	1	233067149	233067125	25	1	ERVL-E-int	LTR/ERVL	233066908	233067254	MAP10	232940643	232946092	NTPCR	233086351	233114548
1188408	16678835	25	1	233068656	233068632	25	1	LTR40a	LTR/ERVL	233068401	233068912	MAP10	232940643	232946092	NTPCR	233086351	233114548
473023	16678835	25	1	233068661	233068637	25	1	LTR40a	LTR/ERVL	233068401	233068912	MAP10	232940643	232946092	NTPCR	233086351	233114548
926538	16678835	25	1	233068682	233068658	25	1	LTR40a	LTR/ERVL	233068401	233068912	MAP10	232940643	232946092	NTPCR	233086351	233114548
734137	16678835	25	1	233068550	233068526	25	1	LTR40a	LTR/ERVL	233068401	233068912	MAP10	232940643	232946092	NTPCR	233086351	233114548
2378956	16678835	25	1	233068694	233068670	25	1	LTR40a	LTR/ERVL	233068401	233068912	MAP10	232940643	232946092	NTPCR	233086351	233114548
1215776	16678835	25	1	233067125	233067101	25	1	ERVL-E-int	LTR/ERVL	233066908	233067254	MAP10	232940643	232946092	NTPCR	233086351	233114548
1259546	16679018	25	1	236464331	236464307	25	1	U13_	snRNA	236464279	236464349	ERO1LB	236445319	236378855	EDARADD	236511562	236648214
1724456	16679018	25	1	236464335	236464311	25	1	U13_	snRNA	236464279	236464349	ERO1LB	236445319	236378855	EDARADD	236511562	236648214
1029024	16679018	25	1	236464332	236464308	25	1	U13_	snRNA	236464279	236464349	ERO1LB	236445319	236378855	EDARADD	236511562	236648214
286117	16679018	25	1	236464336	236464312	25	1	U13_	snRNA	236464279	236464349	ERO1LB	236445319	236378855	EDARADD	236511562	236648214
417858	16679018	25	1	236464342	236464318	25	1	U13_	snRNA	236464279	236464349	ERO1LB	236445319	236378855	EDARADD	236511562	236648214
661715	16679018	25	1	236464337	236464313	25	1	U13_	snRNA	236464279	236464349	ERO1LB	236445319	236378855	EDARADD	236511562	236648214
449363	16679018	25	1	236464334	236464310	25	1	U13_	snRNA	236464279	236464349	ERO1LB	236445319	236378855	EDARADD	236511562	236648214
2188711	16679018	25	1	236464333	236464309	25	1	U13_	snRNA	236464279	236464349	ERO1LB	236445319	236378855	EDARADD	236511562	236648214
1652845	16679567	25	1	245118239	245118215	25	1	U6	snRNA	245118184	245118265	HNRNPU	245027844	245014468	EFCAB2	245133007	245290466
1400260	16679565	25	1	245107331	245107307	25	1	7SK	RNA	245107204	245107517	HNRNPU	245027844	245014468	EFCAB2	245133007	245290466
66276	16679567	25	1	245118226	245118202	25	1	U6	snRNA	245118184	245118265	HNRNPU	245027844	245014468	EFCAB2	245133007	245290466
2030516	16679565	25	1	245107515	245107491	25	1	7SK	RNA	245107204	245107517	HNRNPU	245027844	245014468	EFCAB2	245133007	245290466
337876	16679565	25	1	245107289	245107265	25	1	7SK	RNA	245107204	245107517	HNRNPU	245027844	245014468	EFCAB2	245133007	245290466
1167632	16679567	25	1	245118238	245118214	25	1	U6	snRNA	245118184	245118265	HNRNPU	245027844	245014468	EFCAB2	245133007	245290466
684081	16679565	25	1	245107382	245107358	25	1	7SK	RNA	245107204	245107517	HNRNPU	245027844	245014468	EFCAB2	245133007	245290466
569580	16679567	25	1	245118237	245118213	25	1	U6	snRNA	245118184	245118265	HNRNPU	245027844	245014468	EFCAB2	245133007	245290466
862965	16679567	25	1	245118240	245118216	25	1	U6	snRNA	245118184	245118265	HNRNPU	245027844	245014468	EFCAB2	245133007	245290466
1184492	16679567	25	1	245118225	245118201	25	1	U6	snRNA	245118184	245118265	HNRNPU	245027844	245014468	EFCAB2	245133007	245290466
733703	16679565	25	1	245107284	245107260	25	1	7SK	RNA	245107204	245107517	HNRNPU	245027844	245014468	EFCAB2	245133007	245290466
2184448	16679567	25	1	245118227	245118203	25	1	U6	snRNA	245118184	245118265	HNRNPU	245027844	245014468	EFCAB2	245133007	245290466
1288224	16679565	25	1	245107283	245107259	25	1	7SK	RNA	245107204	245107517	HNRNPU	245027844	245014468	EFCAB2	245133007	245290466
1053214	16679565	25	1	245107239	245107215	25	1	7SK	RNA	245107204	245107517	HNRNPU	245027844	245014468	EFCAB2	245133007	245290466
1486840	16679565	25	1	245107292	245107268	25	1	7SK	RNA	245107204	245107517	HNRNPU	245027844	245014468	EFCAB2	245133007	245290466
1821874	16679565	25	1	245107329	245107305	25	1	7SK	RNA	245107204	245107517	HNRNPU	245027844	245014468	EFCAB2	245133007	245290466
2308982	16679567	25	1	245118241	245118217	25	1	U6	snRNA	245118184	245118265	HNRNPU	245027844	245014468	EFCAB2	245133007	245290466
2299690	16679565	25	1	245107469	245107445	25	1	7SK	RNA	245107204	245107517	HNRNPU	245027844	245014468	EFCAB2	245133007	245290466
913060	16679567	25	1	245118260	245118236	25	1	U6	snRNA	245118184	245118265	HNRNPU	245027844	245014468	EFCAB2	245133007	245290466
2567067	16679567	25	1	245118263	245118239	25	1	U6	snRNA	245118184	245118265	HNRNPU	245027844	245014468	EFCAB2	245133007	245290466
1868452	16679565	25	1	245107384	245107360	25	1	7SK	RNA	245107204	245107517	HNRNPU	245027844	245014468	EFCAB2	245133007	245290466
2567415	16679565	25	1	245107328	245107304	25	1	7SK	RNA	245107204	245107517	HNRNPU	245027844	245014468	EFCAB2	245133007	245290466
2531053	16679567	25	1	245118242	245118218	25	1	U6	snRNA	245118184	245118265	HNRNPU	245027844	245014468	EFCAB2	245133007	245290466
807186	16679565	25	1	245107390	245107366	25	1	7SK	RNA	245107204	245107517	HNRNPU	245027844	245014468	EFCAB2	245133007	245290466
362373	16679567	25	1	245118224	245118200	25	1	U6	snRNA	245118184	245118265	HNRNPU	245027844	245014468	EFCAB2	245133007	245290466
45728	16679565	25	1	245107383	245107359	25	1	7SK	RNA	245107204	245107517	HNRNPU	245027844	245014468	EFCAB2	245133007	245290466
2509253	16679565	25	1	245107330	245107306	25	1	7SK	RNA	245107204	245107517	HNRNPU	245027844	245014468	EFCAB2	245133007	245290466
113451	16678835	25	1	233067093	233067069	25	1	ERVL-E-int	LTR/ERVL	233066908	233067254	MAP10	232940643	232946092	NTPCR	233086351	233114548
2450265	16678835	25	1	233067088	233067064	25	1	ERVL-E-int	LTR/ERVL	233066908	233067254	MAP10	232940643	232946092	NTPCR	233086351	233114548
1370256	16678835	25	1	233067119	233067095	25	1	ERVL-E-int	LTR/ERVL	233066908	233067254	MAP10	232940643	232946092	NTPCR	233086351	233114548
920746	16678818	25	1	232836050	232836026	25	1	U6	snRNA	232835968	232836050	SIPA1L2	232697304	232533711	MAP10	232940643	232946092
2511792	16678818	25	1	232836049	232836025	25	1	U6	snRNA	232835968	232836050	SIPA1L2	232697304	232533711	MAP10	232940643	232946092
471671	16678835	25	1	233067083	233067059	25	1	ERVL-E-int	LTR/ERVL	233066908	233067254	MAP10	232940643	232946092	NTPCR	233086351	233114548
2388220	16678835	25	1	233067078	233067054	25	1	ERVL-E-int	LTR/ERVL	233066908	233067254	MAP10	232940643	232946092	NTPCR	233086351	233114548
1710682	16678818	25	1	232836046	232836022	25	1	U6	snRNA	232835968	232836050	SIPA1L2	232697304	232533711	MAP10	232940643	232946092
918156	16678835	25	1	233067120	233067096	25	1	ERVL-E-int	LTR/ERVL	233066908	233067254	MAP10	232940643	232946092	NTPCR	233086351	233114548
945298	16678818	25	1	232836047	232836023	25	1	U6	snRNA	232835968	232836050	SIPA1L2	232697304	232533711	MAP10	232940643	232946092
1645909	16678835	25	1	233067117	233067093	25	1	ERVL-E-int	LTR/ERVL	233066908	233067254	MAP10	232940643	232946092	NTPCR	233086351	233114548
128288	16678818	25	1	232836043	232836019	25	1	U6	snRNA	232835968	232836050	SIPA1L2	232697304	232533711	MAP10	232940643	232946092
2429895	16678835	25	1	233067081	233067057	25	1	ERVL-E-int	LTR/ERVL	233066908	233067254	MAP10	232940643	232946092	NTPCR	233086351	233114548
1839956	16678818	25	1	232836048	232836024	25	1	U6	snRNA	232835968	232836050	SIPA1L2	232697304	232533711	MAP10	232940643	232946092
2526436	16678818	25	1	232836042	232836018	25	1	U6	snRNA	232835968	232836050	SIPA1L2	232697304	232533711	MAP10	232940643	232946092
1356791	16678818	25	1	232836044	232836020	25	1	U6	snRNA	232835968	232836050	SIPA1L2	232697304	232533711	MAP10	232940643	232946092
807056	16678835	25	1	233067121	233067097	25	1	ERVL-E-int	LTR/ERVL	233066908	233067254	MAP10	232940643	232946092	NTPCR	233086351	233114548
1033836	16678818	25	1	232836045	232836021	25	1	U6	snRNA	232835968	232836050	SIPA1L2	232697304	232533711	MAP10	232940643	232946092
1575742	16679336	25	1	240816722	240816698	25	1	U5	snRNA	240816675	240816778	GREM2	240775449	240652873	RGS7	241520530	240931554
563189	16679336	25	1	240816721	240816697	25	1	U5	snRNA	240816675	240816778	GREM2	240775449	240652873	RGS7	241520530	240931554
1448071	16679338	25	1	240861684	240861660	25	1	HY1	scRNA	240861620	240861734	GREM2	240775449	240652873	RGS7	241520530	240931554
181588	16679338	25	1	240861646	240861622	25	1	HY1	scRNA	240861620	240861734	GREM2	240775449	240652873	RGS7	241520530	240931554
768402	16679338	25	1	240861648	240861624	25	1	HY1	scRNA	240861620	240861734	GREM2	240775449	240652873	RGS7	241520530	240931554
1227120	16679336	25	1	240816720	240816696	25	1	U5	snRNA	240816675	240816778	GREM2	240775449	240652873	RGS7	241520530	240931554
1041726	16679336	25	1	240816751	240816727	25	1	U5	snRNA	240816675	240816778	GREM2	240775449	240652873	RGS7	241520530	240931554
940447	16679338	25	1	240861649	240861625	25	1	HY1	scRNA	240861620	240861734	GREM2	240775449	240652873	RGS7	241520530	240931554
2093572	16679336	25	1	240816749	240816725	25	1	U5	snRNA	240816675	240816778	GREM2	240775449	240652873	RGS7	241520530	240931554
409039	16679336	25	1	240816750	240816726	25	1	U5	snRNA	240816675	240816778	GREM2	240775449	240652873	RGS7	241520530	240931554
1806501	16679336	25	1	240816748	240816724	25	1	U5	snRNA	240816675	240816778	GREM2	240775449	240652873	RGS7	241520530	240931554
1694636	16679336	25	1	240816752	240816728	25	1	U5	snRNA	240816675	240816778	GREM2	240775449	240652873	RGS7	241520530	240931554
1869058	16679336	25	1	240816725	240816701	25	1	U5	snRNA	240816675	240816778	GREM2	240775449	240652873	RGS7	241520530	240931554
2562288	16679336	25	1	240816747	240816723	25	1	U5	snRNA	240816675	240816778	GREM2	240775449	240652873	RGS7	241520530	240931554
674636	16679336	25	1	240816746	240816722	25	1	U5	snRNA	240816675	240816778	GREM2	240775449	240652873	RGS7	241520530	240931554
2222423	16679338	25	1	240861647	240861623	25	1	HY1	scRNA	240861620	240861734	GREM2	240775449	240652873	RGS7	241520530	240931554
678729	16679336	25	1	240816753	240816729	25	1	U5	snRNA	240816675	240816778	GREM2	240775449	240652873	RGS7	241520530	240931554
321440	16679336	25	1	240816745	240816721	25	1	U5	snRNA	240816675	240816778	GREM2	240775449	240652873	RGS7	241520530	240931554
2073894	16679336	25	1	240816726	240816702	25	1	U5	snRNA	240816675	240816778	GREM2	240775449	240652873	RGS7	241520530	240931554
965997	16679338	25	1	240861686	240861662	25	1	HY1	scRNA	240861620	240861734	GREM2	240775449	240652873	RGS7	241520530	240931554
453438	16679336	25	1	240816739	240816715	25	1	U5	snRNA	240816675	240816778	GREM2	240775449	240652873	RGS7	241520530	240931554
1454675	16679338	25	1	240861650	240861626	25	1	HY1	scRNA	240861620	240861734	GREM2	240775449	240652873	RGS7	241520530	240931554
534341	16679338	25	1	240861644	240861620	25	1	HY1	scRNA	240861620	240861734	GREM2	240775449	240652873	RGS7	241520530	240931554
1097208	16679338	25	1	240861645	240861621	25	1	HY1	scRNA	240861620	240861734	GREM2	240775449	240652873	RGS7	241520530	240931554
1058303	16679686	25	1	247458208	247458184	25	1	HY1	scRNA	247458137	247458249	ZNF124	247335318	247285277	ZNF496	247495148	247460714
632391	16679691	25	1	247517457	247517433	25	1	LTR71A	LTR/ERV1	247517324	247517607	ZNF496	247495148	247460714	NLRP3	247579458	247612410
867908	16679691	25	1	247522460	247522436	25	1	HERVP71A-int	LTR/ERV1	247520740	247523408	ZNF496	247495148	247460714	NLRP3	247579458	247612410
1438139	16679691	25					2	LTR71A	LTR/ERV1
1236867	16679686	25	1	247458199	247458175	25	1	HY1	scRNA	247458137	247458249	ZNF124	247335318	247285277	ZNF496	247495148	247460714
2493172	16679691	25	1	247522423	247522399	25	1	HERVP71A-int	LTR/ERV1	247520740	247523408	ZNF496	247495148	247460714	NLRP3	247579458	247612410
1463074	16679691	25	1	247521686	247521662	25	1	HERVP71A-int	LTR/ERV1	247520740	247523408	ZNF496	247495148	247460714	NLRP3	247579458	247612410
239161	16679691	25	1	247517576	247517552	25	1	LTR71A	LTR/ERV1	247517324	247517607	ZNF496	247495148	247460714	NLRP3	247579458	247612410
1825231	16679691	25	1	247517538	247517514	25	1	LTR71A	LTR/ERV1	247517324	247517607	ZNF496	247495148	247460714	NLRP3	247579458	247612410
2173524	16679686	25	1	247458202	247458178	25	1	HY1	scRNA	247458137	247458249	ZNF124	247335318	247285277	ZNF496	247495148	247460714
539609	16679691	25	1	247521609	247521585	25	1	HERVP71A-int	LTR/ERV1	247520740	247523408	ZNF496	247495148	247460714	NLRP3	247579458	247612410
1810827	16679686	25	1	247458200	247458176	25	1	HY1	scRNA	247458137	247458249	ZNF124	247335318	247285277	ZNF496	247495148	247460714
2397859	16679691	25	1	247522348	247522324	25	1	HERVP71A-int	LTR/ERV1	247520740	247523408	ZNF496	247495148	247460714	NLRP3	247579458	247612410
384307	16679686	25	1	247458187	247458163	25	1	HY1	scRNA	247458137	247458249	ZNF124	247335318	247285277	ZNF496	247495148	247460714
1791017	16679691	25	1	247522251	247522227	25	1	HERVP71A-int	LTR/ERV1	247520740	247523408	ZNF496	247495148	247460714	NLRP3	247579458	247612410
105782	16679691	25					2	LTR71A	LTR/ERV1
1986701	16679691	25	1	247521633	247521609	25	1	HERVP71A-int	LTR/ERV1	247520740	247523408	ZNF496	247495148	247460714	NLRP3	247579458	247612410
400192	16679691	25	1	247517440	247517416	25	1	LTR71A	LTR/ERV1	247517324	247517607	ZNF496	247495148	247460714	NLRP3	247579458	247612410
456723	16679691	25	1	247517384	247517360	25	1	LTR71A	LTR/ERV1	247517324	247517607	ZNF496	247495148	247460714	NLRP3	247579458	247612410
2178413	16679691	25	1	247517578	247517554	25	1	LTR71A	LTR/ERV1	247517324	247517607	ZNF496	247495148	247460714	NLRP3	247579458	247612410
1801606	16679691	25	1	247521764	247521740	25	1	HERVP71A-int	LTR/ERV1	247520740	247523408	ZNF496	247495148	247460714	NLRP3	247579458	247612410
1575461	16679686	25	1	247458197	247458173	25	1	HY1	scRNA	247458137	247458249	ZNF124	247335318	247285277	ZNF496	247495148	247460714
782385	16679686	25	1	247458173	247458149	25	1	HY1	scRNA	247458137	247458249	ZNF124	247335318	247285277	ZNF496	247495148	247460714
607833	16679691	25					2	LTR71A	LTR/ERV1
850773	16679686	25	1	247458194	247458170	25	1	HY1	scRNA	247458137	247458249	ZNF124	247335318	247285277	ZNF496	247495148	247460714
646747	16679686	25	1	247458198	247458174	25	1	HY1	scRNA	247458137	247458249	ZNF124	247335318	247285277	ZNF496	247495148	247460714
1444968	16679691	25	1	247517441	247517417	25	1	LTR71A	LTR/ERV1	247517324	247517607	ZNF496	247495148	247460714	NLRP3	247579458	247612410
2473379	16679686	25	1	247458193	247458169	25	1	HY1	scRNA	247458137	247458249	ZNF124	247335318	247285277	ZNF496	247495148	247460714
472789	16679691	25	1	247521270	247521246	25	1	HERVP71A-int	LTR/ERV1	247520740	247523408	ZNF496	247495148	247460714	NLRP3	247579458	247612410
744201	16679686	25	1	247458185	247458161	25	1	HY1	scRNA	247458137	247458249	ZNF124	247335318	247285277	ZNF496	247495148	247460714
1454678	16679686	25	1	247458188	247458164	25	1	HY1	scRNA	247458137	247458249	ZNF124	247335318	247285277	ZNF496	247495148	247460714
45696	16679686	25	1	247458172	247458148	25	1	HY1	scRNA	247458137	247458249	ZNF124	247335318	247285277	ZNF496	247495148	247460714
524982	16679686	25	1	247458186	247458162	25	1	HY1	scRNA	247458137	247458249	ZNF124	247335318	247285277	ZNF496	247495148	247460714
1542143	16679775	25					2	HY3	scRNA
1932972	16679775	25	1	248192449	248192425	25	1	HY3	scRNA	248192422	248192520	OR2L5	248185250	248186188	OR2L2	248201474	248202607
748797	16679775	25					2	HY3	scRNA
2202628	16679775	25	1	248192481	248192457	25	1	HY3	scRNA	248192422	248192520	OR2L5	248185250	248186188	OR2L2	248201474	248202607
1385536	16679775	25					2	HY3	scRNA
1060879	16679775	25					2	HY3	scRNA
1865964	16679781	25	1	248209168	248209144	25	1	HY3	scRNA	248209090	248209188	OR2L2	248201474	248202607	OR2L3	248223984	248224922
2110666	16679781	25					2	HY3	scRNA
84458	16679775	25	1	248192482	248192458	25	1	HY3	scRNA	248192422	248192520	OR2L5	248185250	248186188	OR2L2	248201474	248202607
1314715	16679781	25	1	248209166	248209142	25	1	HY3	scRNA	248209090	248209188	OR2L2	248201474	248202607	OR2L3	248223984	248224922
436944	16679781	25	1	248209172	248209148	25	1	HY3	scRNA	248209090	248209188	OR2L2	248201474	248202607	OR2L3	248223984	248224922
2497868	16679781	25	1	248209167	248209143	25	1	HY3	scRNA	248209090	248209188	OR2L2	248201474	248202607	OR2L3	248223984	248224922
844742	16679781	25	1	248209165	248209141	25	1	HY3	scRNA	248209090	248209188	OR2L2	248201474	248202607	OR2L3	248223984	248224922
166196	16679775	25	1	248192483	248192459	25	1	HY3	scRNA	248192422	248192520	OR2L5	248185250	248186188	OR2L2	248201474	248202607
347391	16679775	25	1	248192484	248192460	25	1	HY3	scRNA	248192422	248192520	OR2L5	248185250	248186188	OR2L2	248201474	248202607
84685	16679781	25					2	HY3	scRNA
1787762	16679781	25	1	248209164	248209140	25	1	HY3	scRNA	248209090	248209188	OR2L2	248201474	248202607	OR2L3	248223984	248224922
1435715	16679950	25					2	U6	snRNA
1551123	16679950	25					2	U6	snRNA
2581573	16679950	25					2	U6	snRNA
618218	16679950	25					2	U6	snRNA
2140311	16679950	25	1	693666	693690	25	1	U6	snRNA	693715	693613	OR4F16	622053	621059	AL669831.1	739137	738532
437454	16679950	25					2	U6	snRNA
2333024	16679950	25					2	U6	snRNA
2173587	16679950	25					2	U6	snRNA
826382	16679950	25					2	U6	snRNA
1943032	16679950	25	1	693688	693712	25	1	U6	snRNA	693715	693613	OR4F16	622053	621059	AL669831.1	739137	738532
2441508	16679950	25					2	U6	snRNA
770914	16679950	25					2	U6	snRNA
993205	16679950	25					2	U6	snRNA
1409712	16679950	25					2	U6	snRNA
1201732	16679950	25					2	U6	snRNA
248704	16679950	25					2	U6	snRNA
1425222	16679950	25					2	U6	snRNA
1346504	16681393	25	1	8943508	8943532	25	1	U6	snRNA	8943584	8943488	ENO1	8939308	8921061	CA6	9005922	9035151
220158	16681393	25	1	8943504	8943528	25	1	U6	snRNA	8943584	8943488	ENO1	8939308	8921061	CA6	9005922	9035151
1497225	16681393	25	1	8943502	8943526	25	1	U6	snRNA	8943584	8943488	ENO1	8939308	8921061	CA6	9005922	9035151
1237477	16681393	25	1	8943489	8943513	25	1	U6	snRNA	8943584	8943488	ENO1	8939308	8921061	CA6	9005922	9035151
1715441	16681393	25	1	8943506	8943530	25	1	U6	snRNA	8943584	8943488	ENO1	8939308	8921061	CA6	9005922	9035151
2565232	16681393	25	1	8943501	8943525	25	1	U6	snRNA	8943584	8943488	ENO1	8939308	8921061	CA6	9005922	9035151
2366689	16681393	25	1	8943507	8943531	25	1	U6	snRNA	8943584	8943488	ENO1	8939308	8921061	CA6	9005922	9035151
144011	16681393	25	1	8943500	8943524	25	1	U6	snRNA	8943584	8943488	ENO1	8939308	8921061	CA6	9005922	9035151
2444718	16681393	25	1	8943503	8943527	25	1	U6	snRNA	8943584	8943488	ENO1	8939308	8921061	CA6	9005922	9035151
591877	16681393	25	1	8943505	8943529	25	1	U6	snRNA	8943584	8943488	ENO1	8939308	8921061	CA6	9005922	9035151
138656	16681460	25	1	9497810	9497834	25	1	5S	rRNA	9497837	9497767	SPSB1	9352939	9429591	SLC25A33	9599541	9642831
355449	16681460	25	1	9497730	9497754	25	1	MIR	SINE/MIR	9497757	9497603	SPSB1	9352939	9429591	SLC25A33	9599541	9642831
1566207	16681460	25	1	9497791	9497815	25	1	5S	rRNA	9497837	9497767	SPSB1	9352939	9429591	SLC25A33	9599541	9642831
1753869	16681460	25	1	9497812	9497836	25	1	5S	rRNA	9497837	9497767	SPSB1	9352939	9429591	SLC25A33	9599541	9642831
1013087	16681460	25	1	9497728	9497752	25	1	MIR	SINE/MIR	9497757	9497603	SPSB1	9352939	9429591	SLC25A33	9599541	9642831
1613774	16681460	25	1	9497731	9497755	25	1	MIR	SINE/MIR	9497757	9497603	SPSB1	9352939	9429591	SLC25A33	9599541	9642831
737466	16681460	25	1	9497729	9497753	25	1	MIR	SINE/MIR	9497757	9497603	SPSB1	9352939	9429591	SLC25A33	9599541	9642831
2008714	16681460	25	1	9497732	9497756	25	1	MIR	SINE/MIR	9497757	9497603	SPSB1	9352939	9429591	SLC25A33	9599541	9642831
1701379	16681460	25	1	9497796	9497820	25	1	5S	rRNA	9497837	9497767	SPSB1	9352939	9429591	SLC25A33	9599541	9642831
452983	16681460	25	1	9497811	9497835	25	1	5S	rRNA	9497837	9497767	SPSB1	9352939	9429591	SLC25A33	9599541	9642831
1242290	16681460	25	1	9497790	9497814	25	1	5S	rRNA	9497837	9497767	SPSB1	9352939	9429591	SLC25A33	9599541	9642831
640543	16681460	25	1	9497813	9497837	25	1	5S	rRNA	9497837	9497767	SPSB1	9352939	9429591	SLC25A33	9599541	9642831
405316	16681593	25	1	11059957	11059981	25	1	HY1	scRNA	11060002	11059913	C1orf127	11042094	11006528	TARDBP	11072414	11085796
1783933	16681593	25	1	11059959	11059983	25	1	HY1	scRNA	11060002	11059913	C1orf127	11042094	11006528	TARDBP	11072414	11085796
563815	16681593	25	1	11059958	11059982	25	1	HY1	scRNA	11060002	11059913	C1orf127	11042094	11006528	TARDBP	11072414	11085796
110680	16681593	25	1	11059960	11059984	25	1	HY1	scRNA	11060002	11059913	C1orf127	11042094	11006528	TARDBP	11072414	11085796
2368737	16681593	25	1	11059963	11059987	25	1	HY1	scRNA	11060002	11059913	C1orf127	11042094	11006528	TARDBP	11072414	11085796
1715879	16681593	25	1	11059956	11059980	25	1	HY1	scRNA	11060002	11059913	C1orf127	11042094	11006528	TARDBP	11072414	11085796
831007	16681593	25	1	11059962	11059986	25	1	HY1	scRNA	11060002	11059913	C1orf127	11042094	11006528	TARDBP	11072414	11085796
1769192	16681593	25	1	11059961	11059985	25	1	HY1	scRNA	11060002	11059913	C1orf127	11042094	11006528	TARDBP	11072414	11085796
118845	16681316	25	1	8266500	8266524	25	1	U1	snRNA	8266654	8266494	ERRFI1	8086368	8064464	SLC45A1	8377886	8404227
1468082	16681316	25	1	8266503	8266527	25	1	U1	snRNA	8266654	8266494	ERRFI1	8086368	8064464	SLC45A1	8377886	8404227
1104751	16681316	25	1	8266501	8266525	25	1	U1	snRNA	8266654	8266494	ERRFI1	8086368	8064464	SLC45A1	8377886	8404227
2479780	16681316	25	1	8266502	8266526	25	1	U1	snRNA	8266654	8266494	ERRFI1	8086368	8064464	SLC45A1	8377886	8404227
149142	16681316	25	1	8266628	8266652	25	1	U1	snRNA	8266654	8266494	ERRFI1	8086368	8064464	SLC45A1	8377886	8404227
804949	16681316	25	1	8266498	8266522	25	1	U1	snRNA	8266654	8266494	ERRFI1	8086368	8064464	SLC45A1	8377886	8404227
1300109	16681316	25	1	8266627	8266651	25	1	U1	snRNA	8266654	8266494	ERRFI1	8086368	8064464	SLC45A1	8377886	8404227
1032821	16681316	25	1	8266504	8266528	25	1	U1	snRNA	8266654	8266494	ERRFI1	8086368	8064464	SLC45A1	8377886	8404227
1425167	16681316	25	1	8266629	8266653	25	1	U1	snRNA	8266654	8266494	ERRFI1	8086368	8064464	SLC45A1	8377886	8404227
32723	16681316	25	1	8266505	8266529	25	1	U1	snRNA	8266654	8266494	ERRFI1	8086368	8064464	SLC45A1	8377886	8404227
2170197	16681316	25	1	8266626	8266650	25	1	U1	snRNA	8266654	8266494	ERRFI1	8086368	8064464	SLC45A1	8377886	8404227
766403	16681321	25	1	8352236	8352260	25	1	U6	snRNA	8352323	8352223	ERRFI1	8086368	8064464	SLC45A1	8377886	8404227
1440246	16681321	25	1	8352235	8352259	25	1	U6	snRNA	8352323	8352223	ERRFI1	8086368	8064464	SLC45A1	8377886	8404227
2416722	16681321	25	1	8352225	8352249	25	1	U6	snRNA	8352323	8352223	ERRFI1	8086368	8064464	SLC45A1	8377886	8404227
920862	16681321	25	1	8352226	8352250	25	1	U6	snRNA	8352323	8352223	ERRFI1	8086368	8064464	SLC45A1	8377886	8404227
2228116	16681321	25	1	8352223	8352247	25	1	U6	snRNA	8352323	8352223	ERRFI1	8086368	8064464	SLC45A1	8377886	8404227
1493034	16681321	25	1	8352224	8352248	25	1	U6	snRNA	8352323	8352223	ERRFI1	8086368	8064464	SLC45A1	8377886	8404227
36177	16681321	25	1	8352299	8352323	25	1	U6	snRNA	8352323	8352223	ERRFI1	8086368	8064464	SLC45A1	8377886	8404227
670683	16681957	25	1	14549555	14549579	25	1	LTR41B	LTR/ERVL	14549713	14549442	PRDM2	14026693	14151574	KAZN	14925200	15444539
1942928	16681955	25	1	14450748	14450772	25	1	U6	snRNA	14450830	14450729	PRDM2	14026693	14151574	KAZN	14925200	15444539
1996441	16681955	25	1	14450749	14450773	25	1	U6	snRNA	14450830	14450729	PRDM2	14026693	14151574	KAZN	14925200	15444539
964119	16681957	25	1	14549569	14549593	25	1	LTR41B	LTR/ERVL	14549713	14549442	PRDM2	14026693	14151574	KAZN	14925200	15444539
1182763	16681955	25	1	14450802	14450826	25	1	U6	snRNA	14450830	14450729	PRDM2	14026693	14151574	KAZN	14925200	15444539
1274117	16681957	25	1	14549571	14549595	25	1	LTR41B	LTR/ERVL	14549713	14549442	PRDM2	14026693	14151574	KAZN	14925200	15444539
641195	16681955	25	1	14450804	14450828	25	1	U6	snRNA	14450830	14450729	PRDM2	14026693	14151574	KAZN	14925200	15444539
1507839	16681957	25	1	14549572	14549596	25	1	LTR41B	LTR/ERVL	14549713	14549442	PRDM2	14026693	14151574	KAZN	14925200	15444539
130014	16681957	25	1	14549577	14549601	25	1	LTR41B	LTR/ERVL	14549713	14549442	PRDM2	14026693	14151574	KAZN	14925200	15444539
260764	16681955	25	1	14450803	14450827	25	1	U6	snRNA	14450830	14450729	PRDM2	14026693	14151574	KAZN	14925200	15444539
2299178	16681955	25	1	14450747	14450771	25	1	U6	snRNA	14450830	14450729	PRDM2	14026693	14151574	KAZN	14925200	15444539
1699256	16681957	25	1	14549568	14549592	25	1	LTR41B	LTR/ERVL	14549713	14549442	PRDM2	14026693	14151574	KAZN	14925200	15444539
1589844	16681957	25	1	14549573	14549597	25	1	LTR41B	LTR/ERVL	14549713	14549442	PRDM2	14026693	14151574	KAZN	14925200	15444539
1781667	16681957	25	1	14549574	14549598	25	1	LTR41B	LTR/ERVL	14549713	14549442	PRDM2	14026693	14151574	KAZN	14925200	15444539
200685	16681955	25	1	14450800	14450824	25	1	U6	snRNA	14450830	14450729	PRDM2	14026693	14151574	KAZN	14925200	15444539
2208799	16681955	25	1	14450799	14450823	25	1	U6	snRNA	14450830	14450729	PRDM2	14026693	14151574	KAZN	14925200	15444539
1752886	16681957	25	1	14549570	14549594	25	1	LTR41B	LTR/ERVL	14549713	14549442	PRDM2	14026693	14151574	KAZN	14925200	15444539
1778135	16681957	25	1	14549556	14549580	25	1	LTR41B	LTR/ERVL	14549713	14549442	PRDM2	14026693	14151574	KAZN	14925200	15444539
1941988	16681812	25	1	11969903	11969927	25	1	U5	snRNA	11969983	11969864	NPPB	11918988	11917521	KIAA2013	11986485	11979648
1438545	16681812	25	1	11969877	11969901	25	1	U5	snRNA	11969983	11969864	NPPB	11918988	11917521	KIAA2013	11986485	11979648
2198927	16681812	25	1	11969876	11969900	25	1	U5	snRNA	11969983	11969864	NPPB	11918988	11917521	KIAA2013	11986485	11979648
892215	16681812	25	1	11969870	11969894	25	1	U5	snRNA	11969983	11969864	NPPB	11918988	11917521	KIAA2013	11986485	11979648
367097	16681812	25	1	11969905	11969929	25	1	U5	snRNA	11969983	11969864	NPPB	11918988	11917521	KIAA2013	11986485	11979648
1956102	16681812	25	1	11969865	11969889	25	1	U5	snRNA	11969983	11969864	NPPB	11918988	11917521	KIAA2013	11986485	11979648
260279	16681812	25	1	11969868	11969892	25	1	U5	snRNA	11969983	11969864	NPPB	11918988	11917521	KIAA2013	11986485	11979648
766605	16681812	25	1	11969875	11969899	25	1	U5	snRNA	11969983	11969864	NPPB	11918988	11917521	KIAA2013	11986485	11979648
569667	16681812	25	1	11969878	11969902	25	1	U5	snRNA	11969983	11969864	NPPB	11918988	11917521	KIAA2013	11986485	11979648
2318939	16681812	25	1	11969904	11969928	25	1	U5	snRNA	11969983	11969864	NPPB	11918988	11917521	KIAA2013	11986485	11979648
506946	16681812	25	1	11969869	11969893	25	1	U5	snRNA	11969983	11969864	NPPB	11918988	11917521	KIAA2013	11986485	11979648
1788530	16681812	25	1	11969901	11969925	25	1	U5	snRNA	11969983	11969864	NPPB	11918988	11917521	KIAA2013	11986485	11979648
2330087	16681812	25	1	11969866	11969890	25	1	U5	snRNA	11969983	11969864	NPPB	11918988	11917521	KIAA2013	11986485	11979648
1356784	16682728	25	1	19858706	19858730	25	1	U13	snRNA	19858769	19858661	CAPZB	19812066	19665267	NBL1	19923473	19984945
1953356	16682728	25	1	19858701	19858725	25	1	U13	snRNA	19858769	19858661	CAPZB	19812066	19665267	NBL1	19923473	19984945
1772059	16682728	25	1	19858681	19858705	25	1	U13	snRNA	19858769	19858661	CAPZB	19812066	19665267	NBL1	19923473	19984945
1612272	16682728	25	1	19858664	19858688	25	1	U13	snRNA	19858769	19858661	CAPZB	19812066	19665267	NBL1	19923473	19984945
1068367	16682728	25	1	19858702	19858726	25	1	U13	snRNA	19858769	19858661	CAPZB	19812066	19665267	NBL1	19923473	19984945
1024710	16682728	25	1	19858707	19858731	25	1	U13	snRNA	19858769	19858661	CAPZB	19812066	19665267	NBL1	19923473	19984945
2581897	16682728	25	1	19858708	19858732	25	1	U13	snRNA	19858769	19858661	CAPZB	19812066	19665267	NBL1	19923473	19984945
2482923	16682728	25	1	19858667	19858691	25	1	U13	snRNA	19858769	19858661	CAPZB	19812066	19665267	NBL1	19923473	19984945
118721	16683020	25	1	21918972	21918996	25	1	MER53	DNA/hAT	21919077	21918889	ALPL	21835858	21904905	RAP1GAP	21995801	21922708
2217547	16683020	25	1	21918925	21918949	25	1	MER53	DNA/hAT	21919077	21918889	ALPL	21835858	21904905	RAP1GAP	21995801	21922708
1410079	16683020	25	1	21918968	21918992	25	1	MER53	DNA/hAT	21919077	21918889	ALPL	21835858	21904905	RAP1GAP	21995801	21922708
394970	16683020	25	1	21918975	21918999	25	1	MER53	DNA/hAT	21919077	21918889	ALPL	21835858	21904905	RAP1GAP	21995801	21922708
1808231	16683020	25	1	21918965	21918989	25	1	MER53	DNA/hAT	21919077	21918889	ALPL	21835858	21904905	RAP1GAP	21995801	21922708
1019828	16683020	25	1	21918971	21918995	25	1	MER53	DNA/hAT	21919077	21918889	ALPL	21835858	21904905	RAP1GAP	21995801	21922708
675868	16683020	25	1	21918977	21919001	25	1	MER53	DNA/hAT	21919077	21918889	ALPL	21835858	21904905	RAP1GAP	21995801	21922708
2569559	16683020	25	1	21918974	21918998	25	1	MER53	DNA/hAT	21919077	21918889	ALPL	21835858	21904905	RAP1GAP	21995801	21922708
2212592	16683020	25	1	21918973	21918997	25	1	MER53	DNA/hAT	21919077	21918889	ALPL	21835858	21904905	RAP1GAP	21995801	21922708
2294321	16683020	25	1	21918976	21919000	25	1	MER53	DNA/hAT	21919077	21918889	ALPL	21835858	21904905	RAP1GAP	21995801	21922708
1549711	16684077	25	1	27986925	27986949	25	1	L2b	LINE/L2	27987614	27986906	FGR	27961788	27938575	IFI6	27998729	27992572
2465554	16684077	25	1	27987001	27987025	25	1	L2b	LINE/L2	27987614	27986906	FGR	27961788	27938575	IFI6	27998729	27992572
2202030	16684077	25	1	27987107	27987131	25	1	L2b	LINE/L2	27987614	27986906	FGR	27961788	27938575	IFI6	27998729	27992572
797592	16684077	25	1	27987151	27987175	25	1	L2b	LINE/L2	27987614	27986906	FGR	27961788	27938575	IFI6	27998729	27992572
161341	16684077	25	1	27987136	27987160	25	1	L2b	LINE/L2	27987614	27986906	FGR	27961788	27938575	IFI6	27998729	27992572
2460872	16684077	25	1	27987007	27987031	25	1	L2b	LINE/L2	27987614	27986906	FGR	27961788	27938575	IFI6	27998729	27992572
408785	16684077	25	1	27986965	27986989	25	1	L2b	LINE/L2	27987614	27986906	FGR	27961788	27938575	IFI6	27998729	27992572
2049004	16684077	25	1	27986976	27987000	25	1	L2b	LINE/L2	27987614	27986906	FGR	27961788	27938575	IFI6	27998729	27992572
414357	16684077	25	1	27987070	27987094	25	1	L2b	LINE/L2	27987614	27986906	FGR	27961788	27938575	IFI6	27998729	27992572
13876	16684077	25	1	27987167	27987191	25	1	L2b	LINE/L2	27987614	27986906	FGR	27961788	27938575	IFI6	27998729	27992572
965598	16684077	25	1	27986950	27986974	25	1	L2b	LINE/L2	27987614	27986906	FGR	27961788	27938575	IFI6	27998729	27992572
1878810	16684077	25	1	27987028	27987052	25	1	L2b	LINE/L2	27987614	27986906	FGR	27961788	27938575	IFI6	27998729	27992572
1995296	16684077	25	1	27987000	27987024	25	1	L2b	LINE/L2	27987614	27986906	FGR	27961788	27938575	IFI6	27998729	27992572
2139841	16682689	25	1	19620800	19620824	25	1	HUERS-P3-int	LTR/ERV1	19620955	19620766	AKR7A3	19615744	19609052	AKR7A2	19638640	19630459
2265319	16682689	25	1	19621863	19621887	25	1	HUERS-P3-int	LTR/ERV1	19622125	19620961	AKR7A3	19615744	19609052	AKR7A2	19638640	19630459
1289839	16682689	25	1	19621260	19621284	25	1	HUERS-P3-int	LTR/ERV1	19622125	19620961	AKR7A3	19615744	19609052	AKR7A2	19638640	19630459
560357	16682689	25					2	HUERS-P3-int	LTR/ERV1
384704	16682689	25	1	19621661	19621685	25	1	HUERS-P3-int	LTR/ERV1	19622125	19620961	AKR7A3	19615744	19609052	AKR7A2	19638640	19630459
37082	16682689	25	1	19621916	19621940	25	1	HUERS-P3-int	LTR/ERV1	19622125	19620961	AKR7A3	19615744	19609052	AKR7A2	19638640	19630459
1666001	16682689	25	1	19621806	19621830	25	1	HUERS-P3-int	LTR/ERV1	19622125	19620961	AKR7A3	19615744	19609052	AKR7A2	19638640	19630459
273192	16682689	25	1	19621095	19621119	25	1	HUERS-P3-int	LTR/ERV1	19622125	19620961	AKR7A3	19615744	19609052	AKR7A2	19638640	19630459
2538366	16682689	25					2	HUERS-P3-int	LTR/ERV1
298423	16682689	25					2	HUERS-P3-int	LTR/ERV1
2333359	16682689	25	1	19621582	19621606	25	1	HUERS-P3-int	LTR/ERV1	19622125	19620961	AKR7A3	19615744	19609052	AKR7A2	19638640	19630459
2023433	16682689	25	1	19621767	19621791	25	1	HUERS-P3-int	LTR/ERV1	19622125	19620961	AKR7A3	19615744	19609052	AKR7A2	19638640	19630459
1314327	16682689	25	1	19621327	19621351	25	1	HUERS-P3-int	LTR/ERV1	19622125	19620961	AKR7A3	19615744	19609052	AKR7A2	19638640	19630459
491802	16682689	25	1	19621069	19621093	25	1	HUERS-P3-int	LTR/ERV1	19622125	19620961	AKR7A3	19615744	19609052	AKR7A2	19638640	19630459
756816	16683618	25	1	24951965	24951989	25	1	HY1	scRNA	24952003	24951899	NCMAP	24882602	24935819	SRRM1	24958207	24999758
2136892	16683618	25	1	24951951	24951975	25	1	HY1	scRNA	24952003	24951899	NCMAP	24882602	24935819	SRRM1	24958207	24999758
2565437	16683618	25	1	24951967	24951991	25	1	HY1	scRNA	24952003	24951899	NCMAP	24882602	24935819	SRRM1	24958207	24999758
403690	16683618	25	1	24951962	24951986	25	1	HY1	scRNA	24952003	24951899	NCMAP	24882602	24935819	SRRM1	24958207	24999758
1201714	16683618	25	1	24951964	24951988	25	1	HY1	scRNA	24952003	24951899	NCMAP	24882602	24935819	SRRM1	24958207	24999758
2364019	16683618	25	1	24951968	24951992	25	1	HY1	scRNA	24952003	24951899	NCMAP	24882602	24935819	SRRM1	24958207	24999758
453767	16683618	25	1	24951955	24951979	25	1	HY1	scRNA	24952003	24951899	NCMAP	24882602	24935819	SRRM1	24958207	24999758
2280071	16683618	25	1	24951960	24951984	25	1	HY1	scRNA	24952003	24951899	NCMAP	24882602	24935819	SRRM1	24958207	24999758
927732	16683618	25	1	24951942	24951966	25	1	HY1	scRNA	24952003	24951899	NCMAP	24882602	24935819	SRRM1	24958207	24999758
477626	16683618	25	1	24951963	24951987	25	1	HY1	scRNA	24952003	24951899	NCMAP	24882602	24935819	SRRM1	24958207	24999758
108100	16683873	25	1	26968807	26968831	25	1	U13	snRNA	26968881	26968774	RPS6KA1	26856252	26901521	ARID1A	27022524	27108595
951849	16683871	25	1	26920500	26920524	25	1	HY3	scRNA	26920531	26920433	RPS6KA1	26856252	26901521	ARID1A	27022524	27108595
2151237	16683871	25					2	HY3	scRNA
1976409	16683873	25	1	26968808	26968832	25	1	U13	snRNA	26968881	26968774	RPS6KA1	26856252	26901521	ARID1A	27022524	27108595
1305179	16683871	25					2	HY3	scRNA
1566362	16683873	25	1	26968813	26968837	25	1	U13	snRNA	26968881	26968774	RPS6KA1	26856252	26901521	ARID1A	27022524	27108595
757824	16683871	25					2	HY3	scRNA
521445	16683871	25					2	HY3	scRNA
89000	16683873	25	1	26968803	26968827	25	1	U13	snRNA	26968881	26968774	RPS6KA1	26856252	26901521	ARID1A	27022524	27108595
269613	16683873	25	1	26968818	26968842	25	1	U13	snRNA	26968881	26968774	RPS6KA1	26856252	26901521	ARID1A	27022524	27108595
434525	16683873	25					2	U13	snRNA
225766	16683871	25					2	HY3	scRNA
1908944	16683873	25	1	26968804	26968828	25	1	U13	snRNA	26968881	26968774	RPS6KA1	26856252	26901521	ARID1A	27022524	27108595
1798425	16683873	25	1	26968838	26968862	25	1	U13	snRNA	26968881	26968774	RPS6KA1	26856252	26901521	ARID1A	27022524	27108595
1140728	16683873	25	1	26968839	26968863	25	1	U13	snRNA	26968881	26968774	RPS6KA1	26856252	26901521	ARID1A	27022524	27108595
1967712	16683871	25					2	HY3	scRNA
2156502	16683873	25	1	26968814	26968838	25	1	U13	snRNA	26968881	26968774	RPS6KA1	26856252	26901521	ARID1A	27022524	27108595
1399831	16684212	25	1	29208322	29208346	25	1	HY1	scRNA	29208346	29208233	OPRD1	29138654	29190208	EPB41	29213603	29446553
2298737	16684212	25	1	29208258	29208282	25	1	HY1	scRNA	29208346	29208233	OPRD1	29138654	29190208	EPB41	29213603	29446553
681124	16684212	25	1	29208261	29208285	25	1	HY1	scRNA	29208346	29208233	OPRD1	29138654	29190208	EPB41	29213603	29446553
1381571	16684212	25	1	29208296	29208320	25	1	HY1	scRNA	29208346	29208233	OPRD1	29138654	29190208	EPB41	29213603	29446553
1766793	16684212	25	1	29208260	29208284	25	1	HY1	scRNA	29208346	29208233	OPRD1	29138654	29190208	EPB41	29213603	29446553
2245925	16684212	25	1	29208318	29208342	25	1	HY1	scRNA	29208346	29208233	OPRD1	29138654	29190208	EPB41	29213603	29446553
1544336	16684212	25	1	29208259	29208283	25	1	HY1	scRNA	29208346	29208233	OPRD1	29138654	29190208	EPB41	29213603	29446553
868433	16684212	25	1	29208299	29208323	25	1	HY1	scRNA	29208346	29208233	OPRD1	29138654	29190208	EPB41	29213603	29446553
1874392	16684212	25	1	29208293	29208317	25	1	HY1	scRNA	29208346	29208233	OPRD1	29138654	29190208	EPB41	29213603	29446553
2164197	16684212	25	1	29208298	29208322	25	1	HY1	scRNA	29208346	29208233	OPRD1	29138654	29190208	EPB41	29213603	29446553
1070844	16684140	25	1	28469294	28469318	25	1	U6	snRNA	28469352	28469252	EYA3	28415207	28296855	PTAFR	28520447	28473677
1599430	16684140	25	1	28469318	28469342	25	1	U6	snRNA	28469352	28469252	EYA3	28415207	28296855	PTAFR	28520447	28473677
1894465	16684140	25	1	28469324	28469348	25	1	U6	snRNA	28469352	28469252	EYA3	28415207	28296855	PTAFR	28520447	28473677
698961	16684140	25	1	28469320	28469344	25	1	U6	snRNA	28469352	28469252	EYA3	28415207	28296855	PTAFR	28520447	28473677
325988	16684140	25	1	28469319	28469343	25	1	U6	snRNA	28469352	28469252	EYA3	28415207	28296855	PTAFR	28520447	28473677
42342	16684140	25	1	28469321	28469345	25	1	U6	snRNA	28469352	28469252	EYA3	28415207	28296855	PTAFR	28520447	28473677
1953336	16684140	25	1	28469295	28469319	25	1	U6	snRNA	28469352	28469252	EYA3	28415207	28296855	PTAFR	28520447	28473677
439184	16684140	25	1	28469293	28469317	25	1	U6	snRNA	28469352	28469252	EYA3	28415207	28296855	PTAFR	28520447	28473677
1979687	16684275	25	1	30117392	30117416	25	1	MER53	DNA/hAT	30117568	30117374	PTPRU	29563028	29653325	MATN1	31196434	31184124
1328368	16684275	25	1	30117395	30117419	25	1	MER53	DNA/hAT	30117568	30117374	PTPRU	29563028	29653325	MATN1	31196434	31184124
1658030	16684275	25	1	30117498	30117522	25	1	MER53	DNA/hAT	30117568	30117374	PTPRU	29563028	29653325	MATN1	31196434	31184124
2047735	16684275	25	1	30117501	30117525	25	1	MER53	DNA/hAT	30117568	30117374	PTPRU	29563028	29653325	MATN1	31196434	31184124
2212651	16684275	25	1	30117493	30117517	25	1	MER53	DNA/hAT	30117568	30117374	PTPRU	29563028	29653325	MATN1	31196434	31184124
719843	16684275	25	1	30117497	30117521	25	1	MER53	DNA/hAT	30117568	30117374	PTPRU	29563028	29653325	MATN1	31196434	31184124
28097	16684275	25	1	30117394	30117418	25	1	MER53	DNA/hAT	30117568	30117374	PTPRU	29563028	29653325	MATN1	31196434	31184124
1815816	16684275	25	1	30117494	30117518	25	1	MER53	DNA/hAT	30117568	30117374	PTPRU	29563028	29653325	MATN1	31196434	31184124
679345	16684275	25	1	30117393	30117417	25	1	MER53	DNA/hAT	30117568	30117374	PTPRU	29563028	29653325	MATN1	31196434	31184124
2323502	16684754	25	1	33171875	33171899	25	1	MLT1J	LTR/ERVL-MaLR	33171922	33171865	SYNC	33169197	33145507	KIAA1522	33207486	33240571
568588	16684754	25	1	33171305	33171329	25	1	MLT1G1	LTR/ERVL-MaLR	33171728	33171198	SYNC	33169197	33145507	KIAA1522	33207486	33240571
2532999	16684754	25	1	33171880	33171904	25	1	MLT1J	LTR/ERVL-MaLR	33171922	33171865	SYNC	33169197	33145507	KIAA1522	33207486	33240571
553723	16684754	25	1	33171309	33171333	25	1	MLT1G1	LTR/ERVL-MaLR	33171728	33171198	SYNC	33169197	33145507	KIAA1522	33207486	33240571
2010417	16684754	25	1	33171883	33171907	25	1	MLT1J	LTR/ERVL-MaLR	33171922	33171865	SYNC	33169197	33145507	KIAA1522	33207486	33240571
1541682	16684754	25	1	33171876	33171900	25	1	MLT1J	LTR/ERVL-MaLR	33171922	33171865	SYNC	33169197	33145507	KIAA1522	33207486	33240571
758332	16684754	25	1	33171886	33171910	25	1	MLT1J	LTR/ERVL-MaLR	33171922	33171865	SYNC	33169197	33145507	KIAA1522	33207486	33240571
526694	16684754	25	1	33171879	33171903	25	1	MLT1J	LTR/ERVL-MaLR	33171922	33171865	SYNC	33169197	33145507	KIAA1522	33207486	33240571
2422108	16684754	25	1	33171308	33171332	25	1	MLT1G1	LTR/ERVL-MaLR	33171728	33171198	SYNC	33169197	33145507	KIAA1522	33207486	33240571
1873757	16684754	25	1	33171877	33171901	25	1	MLT1J	LTR/ERVL-MaLR	33171922	33171865	SYNC	33169197	33145507	KIAA1522	33207486	33240571
2092686	16684754	25	1	33171314	33171338	25	1	MLT1G1	LTR/ERVL-MaLR	33171728	33171198	SYNC	33169197	33145507	KIAA1522	33207486	33240571
903604	16684754	25	1	33171306	33171330	25	1	MLT1G1	LTR/ERVL-MaLR	33171728	33171198	SYNC	33169197	33145507	KIAA1522	33207486	33240571
2265990	16684754	25	1	33171884	33171908	25	1	MLT1J	LTR/ERVL-MaLR	33171922	33171865	SYNC	33169197	33145507	KIAA1522	33207486	33240571
1798261	16684754	25	1	33171307	33171331	25	1	MLT1G1	LTR/ERVL-MaLR	33171728	33171198	SYNC	33169197	33145507	KIAA1522	33207486	33240571
621160	16684754	25	1	33171881	33171905	25	1	MLT1J	LTR/ERVL-MaLR	33171922	33171865	SYNC	33169197	33145507	KIAA1522	33207486	33240571
61505	16684754	25	1	33171882	33171906	25	1	MLT1J	LTR/ERVL-MaLR	33171922	33171865	SYNC	33169197	33145507	KIAA1522	33207486	33240571
311369	16684900	25	1	33907655	33907679	25	1	MADE1	DNA/TcMar-Mariner	33907710	33907631	PHC2	33896653	33789224	ZSCAN20	33938246	33962107
1950857	16684900	25	1	33907650	33907674	25	1	MADE1	DNA/TcMar-Mariner	33907710	33907631	PHC2	33896653	33789224	ZSCAN20	33938246	33962107
2591307	16684900	25					2	MADE1	DNA/TcMar-Mariner
1386890	16684900	25	1	33907645	33907669	25	1	MADE1	DNA/TcMar-Mariner	33907710	33907631	PHC2	33896653	33789224	ZSCAN20	33938246	33962107
60184	16684900	25	1	33907652	33907676	25	1	MADE1	DNA/TcMar-Mariner	33907710	33907631	PHC2	33896653	33789224	ZSCAN20	33938246	33962107
2146098	16684900	25					2	MADE1	DNA/TcMar-Mariner
593965	16684900	25					2	MADE1	DNA/TcMar-Mariner
1015202	16684900	25	1	33907656	33907680	25	1	MADE1	DNA/TcMar-Mariner	33907710	33907631	PHC2	33896653	33789224	ZSCAN20	33938246	33962107
2537725	16684900	25	1	33907648	33907672	25	1	MADE1	DNA/TcMar-Mariner	33907710	33907631	PHC2	33896653	33789224	ZSCAN20	33938246	33962107
1032011	16684900	25	1	33907649	33907673	25	1	MADE1	DNA/TcMar-Mariner	33907710	33907631	PHC2	33896653	33789224	ZSCAN20	33938246	33962107
555781	16684900	25	1	33907657	33907681	25	1	MADE1	DNA/TcMar-Mariner	33907710	33907631	PHC2	33896653	33789224	ZSCAN20	33938246	33962107
1087505	16684900	25	1	33907647	33907671	25	1	MADE1	DNA/TcMar-Mariner	33907710	33907631	PHC2	33896653	33789224	ZSCAN20	33938246	33962107
1447830	16684900	25	1	33907654	33907678	25	1	MADE1	DNA/TcMar-Mariner	33907710	33907631	PHC2	33896653	33789224	ZSCAN20	33938246	33962107
1430860	16684900	25	1	33907646	33907670	25	1	MADE1	DNA/TcMar-Mariner	33907710	33907631	PHC2	33896653	33789224	ZSCAN20	33938246	33962107
2212471	16685357	25	1	37730321	37730345	25	1	5S	rRNA	37730387	37730290	GRIK3	37499730	37261128	ZC3H12A	37940153	37949980
277846	16685357	25	1	37730355	37730379	25	1	5S	rRNA	37730387	37730290	GRIK3	37499730	37261128	ZC3H12A	37940153	37949980
1384743	16685357	25	1	37730349	37730373	25	1	5S	rRNA	37730387	37730290	GRIK3	37499730	37261128	ZC3H12A	37940153	37949980
1318889	16685357	25	1	37730353	37730377	25	1	5S	rRNA	37730387	37730290	GRIK3	37499730	37261128	ZC3H12A	37940153	37949980
215237	16685357	25	1	37730351	37730375	25	1	5S	rRNA	37730387	37730290	GRIK3	37499730	37261128	ZC3H12A	37940153	37949980
602917	16685357	25	1	37730348	37730372	25	1	5S	rRNA	37730387	37730290	GRIK3	37499730	37261128	ZC3H12A	37940153	37949980
2294145	16685357	25	1	37730354	37730378	25	1	5S	rRNA	37730387	37730290	GRIK3	37499730	37261128	ZC3H12A	37940153	37949980
2541318	16685357	25	1	37730322	37730346	25	1	5S	rRNA	37730387	37730290	GRIK3	37499730	37261128	ZC3H12A	37940153	37949980
974486	16685357	25	1	37730352	37730376	25	1	5S	rRNA	37730387	37730290	GRIK3	37499730	37261128	ZC3H12A	37940153	37949980
349834	16685357	25	1	37730347	37730371	25	1	5S	rRNA	37730387	37730290	GRIK3	37499730	37261128	ZC3H12A	37940153	37949980
1728508	16685357	25	1	37730350	37730374	25	1	5S	rRNA	37730387	37730290	GRIK3	37499730	37261128	ZC3H12A	37940153	37949980
2439963	16685253	25	1	36868394	36868418	25	1	U4	snRNA	36868449	36868319	LSM10	36863493	36856839	OSCP1	36916086	36881428
501680	16685253	25	1	36868383	36868407	25	1	U4	snRNA	36868449	36868319	LSM10	36863493	36856839	OSCP1	36916086	36881428
2120316	16685253	25	1	36868391	36868415	25	1	U4	snRNA	36868449	36868319	LSM10	36863493	36856839	OSCP1	36916086	36881428
1917695	16685253	25	1	36868392	36868416	25	1	U4	snRNA	36868449	36868319	LSM10	36863493	36856839	OSCP1	36916086	36881428
168530	16685253	25	1	36868395	36868419	25	1	U4	snRNA	36868449	36868319	LSM10	36863493	36856839	OSCP1	36916086	36881428
202059	16685253	25	1	36868390	36868414	25	1	U4	snRNA	36868449	36868319	LSM10	36863493	36856839	OSCP1	36916086	36881428
979009	16685253	25	1	36868399	36868423	25	1	U4	snRNA	36868449	36868319	LSM10	36863493	36856839	OSCP1	36916086	36881428
1431102	16685253	25	1	36868420	36868444	25	1	U4	snRNA	36868449	36868319	LSM10	36863493	36856839	OSCP1	36916086	36881428
867571	16685253	25	1	36868393	36868417	25	1	U4	snRNA	36868449	36868319	LSM10	36863493	36856839	OSCP1	36916086	36881428
2405431	16685253	25	1	36868385	36868409	25	1	U4	snRNA	36868449	36868319	LSM10	36863493	36856839	OSCP1	36916086	36881428
1172277	16685253	25	1	36868384	36868408	25	1	U4	snRNA	36868449	36868319	LSM10	36863493	36856839	OSCP1	36916086	36881428
2127397	16685253	25	1	36868397	36868421	25	1	U4	snRNA	36868449	36868319	LSM10	36863493	36856839	OSCP1	36916086	36881428
2307420	16685253	25	1	36868419	36868443	25	1	U4	snRNA	36868449	36868319	LSM10	36863493	36856839	OSCP1	36916086	36881428
1144080	16685253	25	1	36868398	36868422	25	1	U4	snRNA	36868449	36868319	LSM10	36863493	36856839	OSCP1	36916086	36881428
724961	16685253	25	1	36868396	36868420	25	1	U4	snRNA	36868449	36868319	LSM10	36863493	36856839	OSCP1	36916086	36881428
196187	16685253	25	1	36868389	36868413	25	1	U4	snRNA	36868449	36868319	LSM10	36863493	36856839	OSCP1	36916086	36881428
1633940	16685071	25	1	35608061	35608085	25	1	HERV3-int	LTR/ERV1	35608224	35607516	ZMYM1	35525387	35581460	SFPQ	35658749	35641979
206626	16685071	25	1	35607194	35607218	25	1	LTR2C	LTR/ERV1	35607515	35607028	ZMYM1	35525387	35581460	SFPQ	35658749	35641979
2390683	16685071	25	1	35607632	35607656	25	1	HERV3-int	LTR/ERV1	35608224	35607516	ZMYM1	35525387	35581460	SFPQ	35658749	35641979
1660526	16685071	25	1	35607775	35607799	25	1	HERV3-int	LTR/ERV1	35608224	35607516	ZMYM1	35525387	35581460	SFPQ	35658749	35641979
1366584	16685071	25	1	35610916	35610940	25	1	HERV3-int	LTR/ERV1	35611458	35610357	ZMYM1	35525387	35581460	SFPQ	35658749	35641979
1849031	16685071	25	1	35610692	35610716	25	1	HERV3-int	LTR/ERV1	35611458	35610357	ZMYM1	35525387	35581460	SFPQ	35658749	35641979
2528125	16685071	25	1	35607825	35607849	25	1	HERV3-int	LTR/ERV1	35608224	35607516	ZMYM1	35525387	35581460	SFPQ	35658749	35641979
985116	16685071	25	1	35610854	35610878	25	1	HERV3-int	LTR/ERV1	35611458	35610357	ZMYM1	35525387	35581460	SFPQ	35658749	35641979
268187	16686086	25	1	43489246	43489270	25	1	U6	snRNA	43489308	43489220	SLC2A1	43424530	43391052	FAM183A	43610824	43622067
1211642	16686086	25	1	43489249	43489273	25	1	U6	snRNA	43489308	43489220	SLC2A1	43424530	43391052	FAM183A	43610824	43622067
2313955	16686086	25	1	43489252	43489276	25	1	U6	snRNA	43489308	43489220	SLC2A1	43424530	43391052	FAM183A	43610824	43622067
1130547	16686086	25	1	43489247	43489271	25	1	U6	snRNA	43489308	43489220	SLC2A1	43424530	43391052	FAM183A	43610824	43622067
1991552	16686086	25	1	43489253	43489277	25	1	U6	snRNA	43489308	43489220	SLC2A1	43424530	43391052	FAM183A	43610824	43622067
1405082	16686086	25	1	43489250	43489274	25	1	U6	snRNA	43489308	43489220	SLC2A1	43424530	43391052	FAM183A	43610824	43622067
2320832	16686086	25	1	43489251	43489275	25	1	U6	snRNA	43489308	43489220	SLC2A1	43424530	43391052	FAM183A	43610824	43622067
255426	16686086	25	1	43489254	43489278	25	1	U6	snRNA	43489308	43489220	SLC2A1	43424530	43391052	FAM183A	43610824	43622067
2449105	16686086	25	1	43489255	43489279	25	1	U6	snRNA	43489308	43489220	SLC2A1	43424530	43391052	FAM183A	43610824	43622067
1735046	16686086	25	1	43489248	43489272	25	1	U6	snRNA	43489308	43489220	SLC2A1	43424530	43391052	FAM183A	43610824	43622067
342648	16685921	25	1	41932652	41932676	25	1	5S	rRNA	41932698	41932608	FOXO6	41827594	41849262	EDN2	41950344	41944446
439474	16685921	25	1	41932656	41932680	25	1	5S	rRNA	41932698	41932608	FOXO6	41827594	41849262	EDN2	41950344	41944446
1346905	16685921	25	1	41932648	41932672	25	1	5S	rRNA	41932698	41932608	FOXO6	41827594	41849262	EDN2	41950344	41944446
1177639	16685921	25	1	41932647	41932671	25	1	5S	rRNA	41932698	41932608	FOXO6	41827594	41849262	EDN2	41950344	41944446
1506835	16685921	25	1	41932650	41932674	25	1	5S	rRNA	41932698	41932608	FOXO6	41827594	41849262	EDN2	41950344	41944446
2586659	16685921	25	1	41932655	41932679	25	1	5S	rRNA	41932698	41932608	FOXO6	41827594	41849262	EDN2	41950344	41944446
607337	16685921	25	1	41932649	41932673	25	1	5S	rRNA	41932698	41932608	FOXO6	41827594	41849262	EDN2	41950344	41944446
2095882	16685921	25	1	41932654	41932678	25	1	5S	rRNA	41932698	41932608	FOXO6	41827594	41849262	EDN2	41950344	41944446
949566	16685921	25	1	41932651	41932675	25	1	5S	rRNA	41932698	41932608	FOXO6	41827594	41849262	EDN2	41950344	41944446
709564	16685921	25	1	41932653	41932677	25	1	5S	rRNA	41932698	41932608	FOXO6	41827594	41849262	EDN2	41950344	41944446
2547928	16685777	25	1	40410572	40410596	25	1	HY1	scRNA	40410670	40410558	MYCL1	40367928	40361098	MFSD2A	40420802	40435638
2025124	16685777	25					2	HY1	scRNA
148761	16685777	25	1	40410571	40410595	25	1	HY1	scRNA	40410670	40410558	MYCL1	40367928	40361098	MFSD2A	40420802	40435638
1360980	16685777	25					2	HY1	scRNA
1831257	16685777	25	1	40410585	40410609	25	1	HY1	scRNA	40410670	40410558	MYCL1	40367928	40361098	MFSD2A	40420802	40435638
342620	16685777	25	1	40410579	40410603	25	1	HY1	scRNA	40410670	40410558	MYCL1	40367928	40361098	MFSD2A	40420802	40435638
1051815	16685777	25					2	HY1	scRNA
2030173	16686273	25	1	45196736	45196760	25	1	U5	snRNA	45196842	45196727	C1orf228	45140364	45191263	KIF2C	45205490	45233439
810940	16686273	25	1	45196734	45196758	25	1	U5	snRNA	45196842	45196727	C1orf228	45140364	45191263	KIF2C	45205490	45233439
621284	16686273	25	1	45196735	45196759	25	1	U5	snRNA	45196842	45196727	C1orf228	45140364	45191263	KIF2C	45205490	45233439
1598546	16686273	25	1	45196740	45196764	25	1	U5	snRNA	45196842	45196727	C1orf228	45140364	45191263	KIF2C	45205490	45233439
1710978	16686273	25	1	45196757	45196781	25	1	U5	snRNA	45196842	45196727	C1orf228	45140364	45191263	KIF2C	45205490	45233439
1007906	16686273	25	1	45196737	45196761	25	1	U5	snRNA	45196842	45196727	C1orf228	45140364	45191263	KIF2C	45205490	45233439
2478697	16686273	25	1	45196739	45196763	25	1	U5	snRNA	45196842	45196727	C1orf228	45140364	45191263	KIF2C	45205490	45233439
258973	16686273	25	1	45196738	45196762	25	1	U5	snRNA	45196842	45196727	C1orf228	45140364	45191263	KIF2C	45205490	45233439
1294010	16685641	25	1	39416538	39416562	25	1	HY3	scRNA	39416597	39416499	RHBDL2	39407471	39351479	AKIRIN1	39456895	39471731
328306	16685641	25	1	39416568	39416592	25	1	HY3	scRNA	39416597	39416499	RHBDL2	39407471	39351479	AKIRIN1	39456895	39471731
1507795	16685641	25	1	39416563	39416587	25	1	HY3	scRNA	39416597	39416499	RHBDL2	39407471	39351479	AKIRIN1	39456895	39471731
84457	16685641	25	1	39416537	39416561	25	1	HY3	scRNA	39416597	39416499	RHBDL2	39407471	39351479	AKIRIN1	39456895	39471731
1966221	16685641	25	1	39416535	39416559	25	1	HY3	scRNA	39416597	39416499	RHBDL2	39407471	39351479	AKIRIN1	39456895	39471731
2581885	16685641	25	1	39416567	39416591	25	1	HY3	scRNA	39416597	39416499	RHBDL2	39407471	39351479	AKIRIN1	39456895	39471731
197450	16685641	25	1	39416533	39416557	25	1	HY3	scRNA	39416597	39416499	RHBDL2	39407471	39351479	AKIRIN1	39456895	39471731
569810	16685641	25	1	39416534	39416558	25	1	HY3	scRNA	39416597	39416499	RHBDL2	39407471	39351479	AKIRIN1	39456895	39471731
1612889	16685641	25	1	39416565	39416589	25	1	HY3	scRNA	39416597	39416499	RHBDL2	39407471	39351479	AKIRIN1	39456895	39471731
1778923	16685641	25	1	39416564	39416588	25	1	HY3	scRNA	39416597	39416499	RHBDL2	39407471	39351479	AKIRIN1	39456895	39471731
995435	16685641	25	1	39416566	39416590	25	1	HY3	scRNA	39416597	39416499	RHBDL2	39407471	39351479	AKIRIN1	39456895	39471731
1807650	16687067	25	1	52004316	52004340	25	1	U6	snRNA	52004401	52004301	EPS15	51985000	51819935	OSBPL9	52042851	52254889
2231065	16687067	25	1	52004328	52004352	25	1	U6	snRNA	52004401	52004301	EPS15	51985000	51819935	OSBPL9	52042851	52254889
2029720	16687067	25	1	52004314	52004338	25	1	U6	snRNA	52004401	52004301	EPS15	51985000	51819935	OSBPL9	52042851	52254889
1657549	16687067	25	1	52004302	52004326	25	1	U6	snRNA	52004401	52004301	EPS15	51985000	51819935	OSBPL9	52042851	52254889
959712	16687067	25	1	52004323	52004347	25	1	U6	snRNA	52004401	52004301	EPS15	51985000	51819935	OSBPL9	52042851	52254889
1034250	16687067	25	1	52004327	52004351	25	1	U6	snRNA	52004401	52004301	EPS15	51985000	51819935	OSBPL9	52042851	52254889
608856	16687067	25	1	52004306	52004330	25	1	U6	snRNA	52004401	52004301	EPS15	51985000	51819935	OSBPL9	52042851	52254889
1622499	16686988	25	1	51696943	51696967	25	1	U13	snRNA	51697029	51696922	C1orf185	51567906	51613752	RNF11	51701943	51739127
2429563	16686988	25	1	51696988	51697012	25	1	U13	snRNA	51697029	51696922	C1orf185	51567906	51613752	RNF11	51701943	51739127
1037363	16686988	25	1	51696984	51697008	25	1	U13	snRNA	51697029	51696922	C1orf185	51567906	51613752	RNF11	51701943	51739127
829560	16687067	25	1	52004330	52004354	25	1	U6	snRNA	52004401	52004301	EPS15	51985000	51819935	OSBPL9	52042851	52254889
604114	16686988	25	1	51696930	51696954	25	1	U13	snRNA	51697029	51696922	C1orf185	51567906	51613752	RNF11	51701943	51739127
333323	16686988	25	1	51696926	51696950	25	1	U13	snRNA	51697029	51696922	C1orf185	51567906	51613752	RNF11	51701943	51739127
94595	16686988	25	1	51696941	51696965	25	1	U13	snRNA	51697029	51696922	C1orf185	51567906	51613752	RNF11	51701943	51739127
1999913	16687067	25	1	52004333	52004357	25	1	U6	snRNA	52004401	52004301	EPS15	51985000	51819935	OSBPL9	52042851	52254889
1579148	16687067	25	1	52004329	52004353	25	1	U6	snRNA	52004401	52004301	EPS15	51985000	51819935	OSBPL9	52042851	52254889
1202166	16686988	25	1	51696929	51696953	25	1	U13	snRNA	51697029	51696922	C1orf185	51567906	51613752	RNF11	51701943	51739127
1051567	16686988	25	1	51696939	51696963	25	1	U13	snRNA	51697029	51696922	C1orf185	51567906	51613752	RNF11	51701943	51739127
395679	16686988	25	1	51696932	51696956	25	1	U13	snRNA	51697029	51696922	C1orf185	51567906	51613752	RNF11	51701943	51739127
115542	16687067	25	1	52004304	52004328	25	1	U6	snRNA	52004401	52004301	EPS15	51985000	51819935	OSBPL9	52042851	52254889
2183141	16687067	25	1	52004332	52004356	25	1	U6	snRNA	52004401	52004301	EPS15	51985000	51819935	OSBPL9	52042851	52254889
76255	16687067	25	1	52004331	52004355	25	1	U6	snRNA	52004401	52004301	EPS15	51985000	51819935	OSBPL9	52042851	52254889
1496464	16686988	25	1	51696940	51696964	25	1	U13	snRNA	51697029	51696922	C1orf185	51567906	51613752	RNF11	51701943	51739127
1430977	16687067	25	1	52004305	52004329	25	1	U6	snRNA	52004401	52004301	EPS15	51985000	51819935	OSBPL9	52042851	52254889
496968	16687067	25	1	52004324	52004348	25	1	U6	snRNA	52004401	52004301	EPS15	51985000	51819935	OSBPL9	52042851	52254889
2502922	16686988	25	1	51696942	51696966	25	1	U13	snRNA	51697029	51696922	C1orf185	51567906	51613752	RNF11	51701943	51739127
418628	16687726	25	1	56620634	56620658	25	1	LTR33	LTR/ERVL	56620756	56620277	USP24	55680786	55532032	PPAP2B	57110974	56960419
1931359	16687717	25	1	55950618	55950642	25	1	HY3	scRNA	55950645	55950545	USP24	55680786	55532032	PPAP2B	57110974	56960419
912423	16687726	25	1	56620443	56620467	25	1	LTR33	LTR/ERVL	56620756	56620277	USP24	55680786	55532032	PPAP2B	57110974	56960419
1723762	16687726	25	1	56620662	56620686	25	1	LTR33	LTR/ERVL	56620756	56620277	USP24	55680786	55532032	PPAP2B	57110974	56960419
2256158	16687726	25	1	56620598	56620622	25	1	LTR33	LTR/ERVL	56620756	56620277	USP24	55680786	55532032	PPAP2B	57110974	56960419
1996483	16687717	25					2	HY3	scRNA
2459107	16687726	25	1	56620535	56620559	25	1	LTR33	LTR/ERVL	56620756	56620277	USP24	55680786	55532032	PPAP2B	57110974	56960419
1311385	16687726	25	1	56620415	56620439	25	1	LTR33	LTR/ERVL	56620756	56620277	USP24	55680786	55532032	PPAP2B	57110974	56960419
748859	16687726	25	1	56620623	56620647	25	1	LTR33	LTR/ERVL	56620756	56620277	USP24	55680786	55532032	PPAP2B	57110974	56960419
1158667	16687717	25	1	55950620	55950644	25	1	HY3	scRNA	55950645	55950545	USP24	55680786	55532032	PPAP2B	57110974	56960419
1542144	16687717	25					2	HY3	scRNA
1008337	16687726	25	1	56620433	56620457	25	1	LTR33	LTR/ERVL	56620756	56620277	USP24	55680786	55532032	PPAP2B	57110974	56960419
960110	16687726	25	1	56620510	56620534	25	1	LTR33	LTR/ERVL	56620756	56620277	USP24	55680786	55532032	PPAP2B	57110974	56960419
1961072	16687726	25	1	56620645	56620669	25	1	LTR33	LTR/ERVL	56620756	56620277	USP24	55680786	55532032	PPAP2B	57110974	56960419
168475	16687717	25					2	HY3	scRNA
2163487	16687717	25	1	55950619	55950643	25	1	HY3	scRNA	55950645	55950545	USP24	55680786	55532032	PPAP2B	57110974	56960419
1041995	16687726	25	1	56620434	56620458	25	1	LTR33	LTR/ERVL	56620756	56620277	USP24	55680786	55532032	PPAP2B	57110974	56960419
2110853	16687726	25	1	56620481	56620505	25	1	LTR33	LTR/ERVL	56620756	56620277	USP24	55680786	55532032	PPAP2B	57110974	56960419
2387589	16687726	25	1	56620505	56620529	25	1	LTR33	LTR/ERVL	56620756	56620277	USP24	55680786	55532032	PPAP2B	57110974	56960419
1575676	16687717	25	1	55950614	55950638	25	1	HY3	scRNA	55950645	55950545	USP24	55680786	55532032	PPAP2B	57110974	56960419
23457	16687726	25	1	56620624	56620648	25	1	LTR33	LTR/ERVL	56620756	56620277	USP24	55680786	55532032	PPAP2B	57110974	56960419
2320860	16687911	25	1	60254828	60254852	25	1	L2c	LINE/L2	60255043	60254759	FGGY	59762310	60233347	HOOK1	60280458	60342050
1822602	16687911	25	1	60254826	60254850	25	1	L2c	LINE/L2	60255043	60254759	FGGY	59762310	60233347	HOOK1	60280458	60342050
1434264	16687911	25	1	60254827	60254851	25	1	L2c	LINE/L2	60255043	60254759	FGGY	59762310	60233347	HOOK1	60280458	60342050
2153863	16687911	25	1	60254824	60254848	25	1	L2c	LINE/L2	60255043	60254759	FGGY	59762310	60233347	HOOK1	60280458	60342050
2135964	16687911	25	1	60220436	60220460	25	1	LTR78	LTR/ERV1	60220942	60220392	FGGY	59762310	60233347	HOOK1	60280458	60342050
1304279	16687911	25	1	60254825	60254849	25	1	L2c	LINE/L2	60255043	60254759	FGGY	59762310	60233347	HOOK1	60280458	60342050
22713	16687911	25	1	60220972	60220996	25	1	L2c	LINE/L2	60221233	60220959	FGGY	59762310	60233347	HOOK1	60280458	60342050
1783100	16687911	25	1	60254823	60254847	25	1	L2c	LINE/L2	60255043	60254759	FGGY	59762310	60233347	HOOK1	60280458	60342050
1095288	16687911	25	1	60254777	60254801	25	1	L2c	LINE/L2	60255043	60254759	FGGY	59762310	60233347	HOOK1	60280458	60342050
1184396	16687911	25	1	60254783	60254807	25	1	L2c	LINE/L2	60255043	60254759	FGGY	59762310	60233347	HOOK1	60280458	60342050
941024	16687911	25	1	60220814	60220838	25	1	LTR78	LTR/ERV1	60220942	60220392	FGGY	59762310	60233347	HOOK1	60280458	60342050
1029119	16687911	25	1	60220460	60220484	25	1	LTR78	LTR/ERV1	60220942	60220392	FGGY	59762310	60233347	HOOK1	60280458	60342050
835770	16687911	25	1	60220737	60220761	25	1	LTR78	LTR/ERV1	60220942	60220392	FGGY	59762310	60233347	HOOK1	60280458	60342050
758200	16687911	25	1	60254779	60254803	25	1	L2c	LINE/L2	60255043	60254759	FGGY	59762310	60233347	HOOK1	60280458	60342050
2349812	16687911	25	1	60220991	60221015	25	1	L2c	LINE/L2	60221233	60220959	FGGY	59762310	60233347	HOOK1	60280458	60342050
186597	16687911	25	1	60254781	60254805	25	1	L2c	LINE/L2	60255043	60254759	FGGY	59762310	60233347	HOOK1	60280458	60342050
581945	16687911	25	1	60220848	60220872	25	1	LTR78	LTR/ERV1	60220942	60220392	FGGY	59762310	60233347	HOOK1	60280458	60342050
554685	16687911	25	1	60220712	60220736	25	1	LTR78	LTR/ERV1	60220942	60220392	FGGY	59762310	60233347	HOOK1	60280458	60342050
1745276	16687911	25	1	60220609	60220633	25	1	LTR78	LTR/ERV1	60220942	60220392	FGGY	59762310	60233347	HOOK1	60280458	60342050
1012443	16687911	25	1	60254822	60254846	25	1	L2c	LINE/L2	60255043	60254759	FGGY	59762310	60233347	HOOK1	60280458	60342050
2368139	16687911	25	1	60221042	60221066	25	1	L2c	LINE/L2	60221233	60220959	FGGY	59762310	60233347	HOOK1	60280458	60342050
874892	16687911	25	1	60254782	60254806	25	1	L2c	LINE/L2	60255043	60254759	FGGY	59762310	60233347	HOOK1	60280458	60342050
2478370	16688113	25	1	63652059	63652083	25	1	5S	rRNA	63652098	63652005	ATG4C	63249806	63331184	FOXD3	63788730	63790797
2255555	16688113	25	1	63652053	63652077	25	1	5S	rRNA	63652098	63652005	ATG4C	63249806	63331184	FOXD3	63788730	63790797
2579453	16688113	25	1	63652060	63652084	25	1	5S	rRNA	63652098	63652005	ATG4C	63249806	63331184	FOXD3	63788730	63790797
2406969	16688113	25	1	63652061	63652085	25	1	5S	rRNA	63652098	63652005	ATG4C	63249806	63331184	FOXD3	63788730	63790797
1854466	16688113	25	1	63652051	63652075	25	1	5S	rRNA	63652098	63652005	ATG4C	63249806	63331184	FOXD3	63788730	63790797
176599	16688113	25	1	63652011	63652035	25	1	5S	rRNA	63652098	63652005	ATG4C	63249806	63331184	FOXD3	63788730	63790797
2310661	16688113	25	1	63652052	63652076	25	1	5S	rRNA	63652098	63652005	ATG4C	63249806	63331184	FOXD3	63788730	63790797
1670675	16688113	25	1	63652057	63652081	25	1	5S	rRNA	63652098	63652005	ATG4C	63249806	63331184	FOXD3	63788730	63790797
2009302	16688162	25	1	64850089	64850113	25	1	U7	snRNA	64850141	64850082	UBE2U	64669310	64733053	CACHD1	64936428	65158741
558562	16688162	25	1	64850091	64850115	25	1	U7	snRNA	64850141	64850082	UBE2U	64669310	64733053	CACHD1	64936428	65158741
1677238	16688162	25	1	64850088	64850112	25	1	U7	snRNA	64850141	64850082	UBE2U	64669310	64733053	CACHD1	64936428	65158741
318375	16688162	25	1	64850090	64850114	25	1	U7	snRNA	64850141	64850082	UBE2U	64669310	64733053	CACHD1	64936428	65158741
1362321	16688162	25					2	U7	snRNA
1957443	16688525	25	1	73183400	73183424	25	1	U6	snRNA	73183451	73183346	NEGR1	72748417	71868625	LRRIQ3	74663871	74491699
1894819	16688525	25	1	73183395	73183419	25	1	U6	snRNA	73183451	73183346	NEGR1	72748417	71868625	LRRIQ3	74663871	74491699
849999	16688525	25	1	73183399	73183423	25	1	U6	snRNA	73183451	73183346	NEGR1	72748417	71868625	LRRIQ3	74663871	74491699
906199	16688525	25	1	73183367	73183391	25	1	U6	snRNA	73183451	73183346	NEGR1	72748417	71868625	LRRIQ3	74663871	74491699
2475083	16688525	25	1	73183394	73183418	25	1	U6	snRNA	73183451	73183346	NEGR1	72748417	71868625	LRRIQ3	74663871	74491699
768581	16688525	25	1	73183368	73183392	25	1	U6	snRNA	73183451	73183346	NEGR1	72748417	71868625	LRRIQ3	74663871	74491699
785760	16688525	25	1	73183398	73183422	25	1	U6	snRNA	73183451	73183346	NEGR1	72748417	71868625	LRRIQ3	74663871	74491699
268733	16688525	25	1	73183402	73183426	25	1	U6	snRNA	73183451	73183346	NEGR1	72748417	71868625	LRRIQ3	74663871	74491699
2169276	16688525	25	1	73183403	73183427	25	1	U6	snRNA	73183451	73183346	NEGR1	72748417	71868625	LRRIQ3	74663871	74491699
234431	16688525	25	1	73183393	73183417	25	1	U6	snRNA	73183451	73183346	NEGR1	72748417	71868625	LRRIQ3	74663871	74491699
1643346	16688525	25	1	73183396	73183420	25	1	U6	snRNA	73183451	73183346	NEGR1	72748417	71868625	LRRIQ3	74663871	74491699
1298627	16688535	25	1	74215267	74215291	25	1	5S	rRNA	74215309	74215219	NEGR1	72748417	71868625	LRRIQ3	74663871	74491699
888564	16688535	25	1	74215274	74215298	25	1	5S	rRNA	74215309	74215219	NEGR1	72748417	71868625	LRRIQ3	74663871	74491699
2252541	16688535	25	1	74215270	74215294	25	1	5S	rRNA	74215309	74215219	NEGR1	72748417	71868625	LRRIQ3	74663871	74491699
1198301	16688535	25	1	74215269	74215293	25	1	5S	rRNA	74215309	74215219	NEGR1	72748417	71868625	LRRIQ3	74663871	74491699
575148	16688535	25	1	74215271	74215295	25	1	5S	rRNA	74215309	74215219	NEGR1	72748417	71868625	LRRIQ3	74663871	74491699
1903433	16688535	25	1	74215272	74215296	25	1	5S	rRNA	74215309	74215219	NEGR1	72748417	71868625	LRRIQ3	74663871	74491699
2478916	16688535	25	1	74215273	74215297	25	1	5S	rRNA	74215309	74215219	NEGR1	72748417	71868625	LRRIQ3	74663871	74491699
1433479	16688535	25	1	74215275	74215299	25	1	5S	rRNA	74215309	74215219	NEGR1	72748417	71868625	LRRIQ3	74663871	74491699
1965440	16688535	25	1	74215277	74215301	25	1	5S	rRNA	74215309	74215219	NEGR1	72748417	71868625	LRRIQ3	74663871	74491699
2354312	16688990	25	1	85258828	85258852	25	1	MER53	DNA/hAT	85258929	85258750	SSX2IP	85156486	85109390	LPAR3	85358896	85277285
234349	16688990	25	1	85258825	85258849	25	1	MER53	DNA/hAT	85258929	85258750	SSX2IP	85156486	85109390	LPAR3	85358896	85277285
1839903	16688990	25	1	85258827	85258851	25	1	MER53	DNA/hAT	85258929	85258750	SSX2IP	85156486	85109390	LPAR3	85358896	85277285
695541	16688990	25					2	MER53	DNA/hAT
1448629	16688990	25					2	MER53	DNA/hAT
897110	16688990	25	1	85258823	85258847	25	1	MER53	DNA/hAT	85258929	85258750	SSX2IP	85156486	85109390	LPAR3	85358896	85277285
1837121	16688990	25					2	MER53	DNA/hAT
777306	16688990	25	1	85258757	85258781	25	1	MER53	DNA/hAT	85258929	85258750	SSX2IP	85156486	85109390	LPAR3	85358896	85277285
596847	16688990	25					2	MER53	DNA/hAT
1631955	16689451	25	1	90719059	90719083	25	1	U6	snRNA	90719117	90719018	ZNF326	90460671	90494097	BARHL2	91182794	91177096
1885029	16689451	25	1	90719019	90719043	25	1	U6	snRNA	90719117	90719018	ZNF326	90460671	90494097	BARHL2	91182794	91177096
2531436	16689451	25	1	90719020	90719044	25	1	U6	snRNA	90719117	90719018	ZNF326	90460671	90494097	BARHL2	91182794	91177096
57197	16689451	25	1	90719025	90719049	25	1	U6	snRNA	90719117	90719018	ZNF326	90460671	90494097	BARHL2	91182794	91177096
632224	16689451	25	1	90719030	90719054	25	1	U6	snRNA	90719117	90719018	ZNF326	90460671	90494097	BARHL2	91182794	91177096
294468	16689451	25	1	90719022	90719046	25	1	U6	snRNA	90719117	90719018	ZNF326	90460671	90494097	BARHL2	91182794	91177096
848690	16689451	25	1	90719026	90719050	25	1	U6	snRNA	90719117	90719018	ZNF326	90460671	90494097	BARHL2	91182794	91177096
2083117	16689451	25	1	90719021	90719045	25	1	U6	snRNA	90719117	90719018	ZNF326	90460671	90494097	BARHL2	91182794	91177096
90758	16689451	25	1	90719031	90719055	25	1	U6	snRNA	90719117	90719018	ZNF326	90460671	90494097	BARHL2	91182794	91177096
312127	16688826	25	1	79790494	79790518	25	1	LTR8A	LTR/ERV1	79790945	79790456	ELTD1	79472403	79355449	LPHN2	81771845	82458120
1573356	16688826	25	1	79790293	79790317	25	1	L1MEd	LINE/L1	79790395	79789991	ELTD1	79472403	79355449	LPHN2	81771845	82458120
1961041	16688826	25	1	79790472	79790496	25	1	LTR8A	LTR/ERV1	79790945	79790456	ELTD1	79472403	79355449	LPHN2	81771845	82458120
1574274	16688826	25	1	79790366	79790390	25	1	L1MEd	LINE/L1	79790395	79789991	ELTD1	79472403	79355449	LPHN2	81771845	82458120
2374149	16688826	25	1	79790489	79790513	25	1	LTR8A	LTR/ERV1	79790945	79790456	ELTD1	79472403	79355449	LPHN2	81771845	82458120
1820914	16688826	25	1	79790300	79790324	25	1	L1MEd	LINE/L1	79790395	79789991	ELTD1	79472403	79355449	LPHN2	81771845	82458120
2170824	16688826	25	1	79790485	79790509	25	1	LTR8A	LTR/ERV1	79790945	79790456	ELTD1	79472403	79355449	LPHN2	81771845	82458120
2179703	16688826	25	1	79790473	79790497	25	1	LTR8A	LTR/ERV1	79790945	79790456	ELTD1	79472403	79355449	LPHN2	81771845	82458120
1129365	16688826	25	1	79790301	79790325	25	1	L1MEd	LINE/L1	79790395	79789991	ELTD1	79472403	79355449	LPHN2	81771845	82458120
1501631	16689445	25	1	90453383	90453407	25	1	7SK	RNA	90453499	90453330	LRRC8D	90286573	90402170	ZNF326	90460671	90494097
1134095	16689445	25	1	90453381	90453405	25	1	7SK	RNA	90453499	90453330	LRRC8D	90286573	90402170	ZNF326	90460671	90494097
1584625	16689445	25	1	90453431	90453455	25	1	7SK	RNA	90453499	90453330	LRRC8D	90286573	90402170	ZNF326	90460671	90494097
2575280	16689445	25	1	90453417	90453441	25	1	7SK	RNA	90453499	90453330	LRRC8D	90286573	90402170	ZNF326	90460671	90494097
1807884	16689445	25	1	90453427	90453451	25	1	7SK	RNA	90453499	90453330	LRRC8D	90286573	90402170	ZNF326	90460671	90494097
114905	16689445	25	1	90453362	90453386	25	1	7SK	RNA	90453499	90453330	LRRC8D	90286573	90402170	ZNF326	90460671	90494097
666947	16689445	25	1	90453444	90453468	25	1	7SK	RNA	90453499	90453330	LRRC8D	90286573	90402170	ZNF326	90460671	90494097
2262465	16689445	25	1	90453389	90453413	25	1	7SK	RNA	90453499	90453330	LRRC8D	90286573	90402170	ZNF326	90460671	90494097
326696	16689445	25	1	90453418	90453442	25	1	7SK	RNA	90453499	90453330	LRRC8D	90286573	90402170	ZNF326	90460671	90494097
1124677	16689445	25	1	90453359	90453383	25	1	7SK	RNA	90453499	90453330	LRRC8D	90286573	90402170	ZNF326	90460671	90494097
2125073	16689445	25	1	90453360	90453384	25	1	7SK	RNA	90453499	90453330	LRRC8D	90286573	90402170	ZNF326	90460671	90494097
95935	16689445	25	1	90453388	90453412	25	1	7SK	RNA	90453499	90453330	LRRC8D	90286573	90402170	ZNF326	90460671	90494097
741637	16689445	25	1	90453432	90453456	25	1	7SK	RNA	90453499	90453330	LRRC8D	90286573	90402170	ZNF326	90460671	90494097
1423585	16689445	25	1	90453419	90453443	25	1	7SK	RNA	90453499	90453330	LRRC8D	90286573	90402170	ZNF326	90460671	90494097
1745013	16690170	25	1	101694277	101694301	25	1	U13	snRNA	101694321	101694217	AC093157.1	101455761	101457653	S1PR1	101702444	101707074
916368	16690170	25	1	101694276	101694300	25	1	U13	snRNA	101694321	101694217	AC093157.1	101455761	101457653	S1PR1	101702444	101707074
2597090	16690170	25	1	101694282	101694306	25	1	U13	snRNA	101694321	101694217	AC093157.1	101455761	101457653	S1PR1	101702444	101707074
183225	16690170	25	1	101694279	101694303	25	1	U13	snRNA	101694321	101694217	AC093157.1	101455761	101457653	S1PR1	101702444	101707074
2049833	16689658	25	1	93435196	93435220	25	1	U6	snRNA	93435266	93435161	FAM69A	93427057	93307724	MTF2	93544792	93604638
1893069	16689658	25	1	93435191	93435215	25	1	U6	snRNA	93435266	93435161	FAM69A	93427057	93307724	MTF2	93544792	93604638
1801766	16689658	25	1	93435192	93435216	25	1	U6	snRNA	93435266	93435161	FAM69A	93427057	93307724	MTF2	93544792	93604638
308773	16689658	25	1	93435194	93435218	25	1	U6	snRNA	93435266	93435161	FAM69A	93427057	93307724	MTF2	93544792	93604638
336580	16689658	25	1	93435200	93435224	25	1	U6	snRNA	93435266	93435161	FAM69A	93427057	93307724	MTF2	93544792	93604638
550906	16689658	25	1	93435202	93435226	25	1	U6	snRNA	93435266	93435161	FAM69A	93427057	93307724	MTF2	93544792	93604638
1822445	16689658	25	1	93435193	93435217	25	1	U6	snRNA	93435266	93435161	FAM69A	93427057	93307724	MTF2	93544792	93604638
678904	16689658	25	1	93435198	93435222	25	1	U6	snRNA	93435266	93435161	FAM69A	93427057	93307724	MTF2	93544792	93604638
1004860	16689658	25	1	93435190	93435214	25	1	U6	snRNA	93435266	93435161	FAM69A	93427057	93307724	MTF2	93544792	93604638
2439615	16689658	25	1	93435213	93435237	25	1	U6	snRNA	93435266	93435161	FAM69A	93427057	93307724	MTF2	93544792	93604638
1077700	16689658	25	1	93435195	93435219	25	1	U6	snRNA	93435266	93435161	FAM69A	93427057	93307724	MTF2	93544792	93604638
1179654	16689658	25	1	93435199	93435223	25	1	U6	snRNA	93435266	93435161	FAM69A	93427057	93307724	MTF2	93544792	93604638
2212096	16690758	25	1	111307093	111307117	25	1	HY3	scRNA	111307128	111307033	KCNA3	111217655	111214310	CD53	111415775	111442550
1348102	16690758	25	1	111307096	111307120	25	1	HY3	scRNA	111307128	111307033	KCNA3	111217655	111214310	CD53	111415775	111442550
843545	16690758	25	1	111307097	111307121	25	1	HY3	scRNA	111307128	111307033	KCNA3	111217655	111214310	CD53	111415775	111442550
142305	16690170	25	1	101694272	101694296	25	1	U13	snRNA	101694321	101694217	AC093157.1	101455761	101457653	S1PR1	101702444	101707074
2168582	16690170	25	1	101694271	101694295	25	1	U13	snRNA	101694321	101694217	AC093157.1	101455761	101457653	S1PR1	101702444	101707074
113159	16690170	25	1	101694270	101694294	25	1	U13	snRNA	101694321	101694217	AC093157.1	101455761	101457653	S1PR1	101702444	101707074
1933878	16690170	25	1	101694261	101694285	25	1	U13	snRNA	101694321	101694217	AC093157.1	101455761	101457653	S1PR1	101702444	101707074
2557910	16690060	25	1	100250336	100250360	25	1	U4	snRNA	100250441	100250284	FRRS1	100232187	100174259	AGL	100315640	100389579
1599945	16690060	25	1	100250405	100250429	25	1	U4	snRNA	100250441	100250284	FRRS1	100232187	100174259	AGL	100315640	100389579
246262	16690060	25	1	100250409	100250433	25	1	U4	snRNA	100250441	100250284	FRRS1	100232187	100174259	AGL	100315640	100389579
850735	16690060	25	1	100250410	100250434	25	1	U4	snRNA	100250441	100250284	FRRS1	100232187	100174259	AGL	100315640	100389579
2393375	16690060	25	1	100250297	100250321	25	1	U4	snRNA	100250441	100250284	FRRS1	100232187	100174259	AGL	100315640	100389579
1694607	16690060	25	1	100250298	100250322	25	1	U4	snRNA	100250441	100250284	FRRS1	100232187	100174259	AGL	100315640	100389579
1880099	16690060	25	1	100250335	100250359	25	1	U4	snRNA	100250441	100250284	FRRS1	100232187	100174259	AGL	100315640	100389579
2098379	16690060	25	1	100250296	100250320	25	1	U4	snRNA	100250441	100250284	FRRS1	100232187	100174259	AGL	100315640	100389579
1653507	16690060	25	1	100250403	100250427	25	1	U4	snRNA	100250441	100250284	FRRS1	100232187	100174259	AGL	100315640	100389579
597081	16690060	25	1	100250318	100250342	25	1	U4	snRNA	100250441	100250284	FRRS1	100232187	100174259	AGL	100315640	100389579
669812	16690060	25	1	100250406	100250430	25	1	U4	snRNA	100250441	100250284	FRRS1	100232187	100174259	AGL	100315640	100389579
1056378	16690060	25	1	100250334	100250358	25	1	U4	snRNA	100250441	100250284	FRRS1	100232187	100174259	AGL	100315640	100389579
2309348	16690060	25	1	100250330	100250354	25	1	U4	snRNA	100250441	100250284	FRRS1	100232187	100174259	AGL	100315640	100389579
46366	16690060	25	1	100250408	100250432	25	1	U4	snRNA	100250441	100250284	FRRS1	100232187	100174259	AGL	100315640	100389579
569398	16690060	25	1	100250329	100250353	25	1	U4	snRNA	100250441	100250284	FRRS1	100232187	100174259	AGL	100315640	100389579
821471	16690060	25	1	100250331	100250355	25	1	U4	snRNA	100250441	100250284	FRRS1	100232187	100174259	AGL	100315640	100389579
195902	16690060	25	1	100250404	100250428	25	1	U4	snRNA	100250441	100250284	FRRS1	100232187	100174259	AGL	100315640	100389579
350417	16690060	25	1	100250407	100250431	25	1	U4	snRNA	100250441	100250284	FRRS1	100232187	100174259	AGL	100315640	100389579
790631	16690533	25	1	109750432	109750456	25	1	U7	snRNA	109750465	109750420	KIAA1324	109656301	109749401	SARS	109756540	109780791
2120531	16690533	25	1	109750423	109750447	25	1	U7	snRNA	109750465	109750420	KIAA1324	109656301	109749401	SARS	109756540	109780791
1885174	16690533	25	1	109750424	109750448	25	1	U7	snRNA	109750465	109750420	KIAA1324	109656301	109749401	SARS	109756540	109780791
1372973	16690533	25	1	109750429	109750453	25	1	U7	snRNA	109750465	109750420	KIAA1324	109656301	109749401	SARS	109756540	109780791
1994976	16690533	25	1	109750426	109750450	25	1	U7	snRNA	109750465	109750420	KIAA1324	109656301	109749401	SARS	109756540	109780791
2597741	16690533	25	1	109750433	109750457	25	1	U7	snRNA	109750465	109750420	KIAA1324	109656301	109749401	SARS	109756540	109780791
337716	16690533	25	1	109750434	109750458	25	1	U7	snRNA	109750465	109750420	KIAA1324	109656301	109749401	SARS	109756540	109780791
67023	16690533	25	1	109750425	109750449	25	1	U7	snRNA	109750465	109750420	KIAA1324	109656301	109749401	SARS	109756540	109780791
1032466	16690758	25	1	111307099	111307123	25	1	HY3	scRNA	111307128	111307033	KCNA3	111217655	111214310	CD53	111415775	111442550
516650	16690758	25	1	111307100	111307124	25	1	HY3	scRNA	111307128	111307033	KCNA3	111217655	111214310	CD53	111415775	111442550
1670213	16690758	25	1	111307102	111307126	25	1	HY3	scRNA	111307128	111307033	KCNA3	111217655	111214310	CD53	111415775	111442550
675899	16690758	25	1	111307098	111307122	25	1	HY3	scRNA	111307128	111307033	KCNA3	111217655	111214310	CD53	111415775	111442550
466048	16690758	25	1	111307101	111307125	25	1	HY3	scRNA	111307128	111307033	KCNA3	111217655	111214310	CD53	111415775	111442550
216671	16691383	25	1	116956435	116956459	25	1	U6	snRNA	116956491	116956388	AL136376.1	116926718	116915890	CD58	117113661	117057157
1727720	16691383	25	1	116956434	116956458	25	1	U6	snRNA	116956491	116956388	AL136376.1	116926718	116915890	CD58	117113661	117057157
2173551	16691383	25	1	116956440	116956464	25	1	U6	snRNA	116956491	116956388	AL136376.1	116926718	116915890	CD58	117113661	117057157
896488	16691383	25	1	116956466	116956490	25	1	U6	snRNA	116956491	116956388	AL136376.1	116926718	116915890	CD58	117113661	117057157
988546	16691383	25	1	116956465	116956489	25	1	U6	snRNA	116956491	116956388	AL136376.1	116926718	116915890	CD58	117113661	117057157
1193095	16691383	25	1	116956467	116956491	25	1	U6	snRNA	116956491	116956388	AL136376.1	116926718	116915890	CD58	117113661	117057157
2199484	16691383	25	1	116956436	116956460	25	1	U6	snRNA	116956491	116956388	AL136376.1	116926718	116915890	CD58	117113661	117057157
308389	16691383	25	1	116956433	116956457	25	1	U6	snRNA	116956491	116956388	AL136376.1	116926718	116915890	CD58	117113661	117057157
521358	16691383	25	1	116956464	116956488	25	1	U6	snRNA	116956491	116956388	AL136376.1	116926718	116915890	CD58	117113661	117057157
1290141	16691574	25	1	118807068	118807092	25	1	5S	rRNA	118807112	118807025	SPAG17	118727846	118496484	TBX15	119532179	119425669
1126205	16691574	25	1	118807071	118807095	25	1	5S	rRNA	118807112	118807025	SPAG17	118727846	118496484	TBX15	119532179	119425669
1452733	16691574	25	1	118807073	118807097	25	1	5S	rRNA	118807112	118807025	SPAG17	118727846	118496484	TBX15	119532179	119425669
1421361	16691574	25	1	118807067	118807091	25	1	5S	rRNA	118807112	118807025	SPAG17	118727846	118496484	TBX15	119532179	119425669
1406688	16691574	25	1	118807072	118807096	25	1	5S	rRNA	118807112	118807025	SPAG17	118727846	118496484	TBX15	119532179	119425669
279413	16691574	25	1	118807069	118807093	25	1	5S	rRNA	118807112	118807025	SPAG17	118727846	118496484	TBX15	119532179	119425669
671025	16692557	25	1	148604947	148604971	25	1	U1	snRNA	148605072	148604907	NBPF15	148555979	148596267	NBPF16	148739443	148758311
2459111	16692557	25					2	U1	snRNA
718339	16692557	25	1	148604946	148604970	25	1	U1	snRNA	148605072	148604907	NBPF15	148555979	148596267	NBPF16	148739443	148758311
2557856	16692557	25	1	148604939	148604963	25	1	U1	snRNA	148605072	148604907	NBPF15	148555979	148596267	NBPF16	148739443	148758311
428436	16692557	25	1	148604996	148605020	25	1	U1	snRNA	148605072	148604907	NBPF15	148555979	148596267	NBPF16	148739443	148758311
1733709	16692566	25	1	149194222	149194246	25	1	U1	snRNA	149194269	149194106	NBPF16	148739443	148758311	FCGR1C	149320441	149378365
336358	16692568	25	1	149215252	149215276	25	1	U1	snRNA	149215298	149215170	NBPF16	148739443	148758311	FCGR1C	149320441	149378365
1559653	16692566	25	1	149194232	149194256	25	1	U1	snRNA	149194269	149194106	NBPF16	148739443	148758311	FCGR1C	149320441	149378365
675609	16692566	25	1	149194223	149194247	25	1	U1	snRNA	149194269	149194106	NBPF16	148739443	148758311	FCGR1C	149320441	149378365
1797660	16692564	25					2	U1	snRNA
563544	16692568	25	1	149215243	149215267	25	1	U1	snRNA	149215298	149215170	NBPF16	148739443	148758311	FCGR1C	149320441	149378365
2218138	16974278	25					2	5S	rRNA
892632	16692568	25	1	149215251	149215275	25	1	U1	snRNA	149215298	149215170	NBPF16	148739443	148758311	FCGR1C	149320441	149378365
1438831	16692568	25	1	149215244	149215268	25	1	U1	snRNA	149215298	149215170	NBPF16	148739443	148758311	FCGR1C	149320441	149378365
2556069	16692557	25	1	148604932	148604956	25	1	U1	snRNA	148605072	148604907	NBPF15	148555979	148596267	NBPF16	148739443	148758311
1981407	16692557	25	1	148604989	148605013	25	1	U1	snRNA	148605072	148604907	NBPF15	148555979	148596267	NBPF16	148739443	148758311
514597	16692568	25	1	149215242	149215266	25	1	U1	snRNA	149215298	149215170	NBPF16	148739443	148758311	FCGR1C	149320441	149378365
1623418	16692557	25	1	148766952	148766976	25	1	U1	snRNA	148767102	148766937	NBPF16	148739443	148758311	FCGR1C	149320441	149378365
2522002	16692568	25	1	149215250	149215274	25	1	U1	snRNA	149215298	149215170	NBPF16	148739443	148758311	FCGR1C	149320441	149378365
302661	16692566	25	1	149194229	149194253	25	1	U1	snRNA	149194269	149194106	NBPF16	148739443	148758311	FCGR1C	149320441	149378365
1029715	16692566	25	1	149194231	149194255	25	1	U1	snRNA	149194269	149194106	NBPF16	148739443	148758311	FCGR1C	149320441	149378365
2068686	16692557	25	1	148604943	148604967	25	1	U1	snRNA	148605072	148604907	NBPF15	148555979	148596267	NBPF16	148739443	148758311
1550204	16692564	25	1	149146743	149146767	25	1	U1	snRNA	149146876	149146714	NBPF16	148739443	148758311	FCGR1C	149320441	149378365
1752256	16974278	25					2	5S	rRNA
292715	16692557	25	1	148604934	148604958	25	1	U1	snRNA	148605072	148604907	NBPF15	148555979	148596267	NBPF16	148739443	148758311
2285013	16692566	25	1	149194221	149194245	25	1	U1	snRNA	149194269	149194106	NBPF16	148739443	148758311	FCGR1C	149320441	149378365
575529	16692557	25	1	148604992	148605016	25	1	U1	snRNA	148605072	148604907	NBPF15	148555979	148596267	NBPF16	148739443	148758311
601467	16692557	25	1	148766951	148766975	25	1	U1	snRNA	148767102	148766937	NBPF16	148739443	148758311	FCGR1C	149320441	149378365
1550292	16692557	25	1	148604941	148604965	25	1	U1	snRNA	148605072	148604907	NBPF15	148555979	148596267	NBPF16	148739443	148758311
17200	16692568	25	1	149215253	149215277	25	1	U1	snRNA	149215298	149215170	NBPF16	148739443	148758311	FCGR1C	149320441	149378365
2059395	16692564	25					2	U1	snRNA
1318168	16692557	25	1	148604940	148604964	25	1	U1	snRNA	148605072	148604907	NBPF15	148555979	148596267	NBPF16	148739443	148758311
284537	16692564	25	1	149146742	149146766	25	1	U1	snRNA	149146876	149146714	NBPF16	148739443	148758311	FCGR1C	149320441	149378365
1556186	16692557	25	1	148766954	148766978	25	1	U1	snRNA	148767102	148766937	NBPF16	148739443	148758311	FCGR1C	149320441	149378365
311247	16692557	25	1	148604988	148605012	25	1	U1	snRNA	148605072	148604907	NBPF15	148555979	148596267	NBPF16	148739443	148758311
681091	16692557	25	1	148766945	148766969	25	1	U1	snRNA	148767102	148766937	NBPF16	148739443	148758311	FCGR1C	149320441	149378365
535930	16692566	25	1	149194219	149194243	25	1	U1	snRNA	149194269	149194106	NBPF16	148739443	148758311	FCGR1C	149320441	149378365
283766	16692568	25	1	149215245	149215269	25	1	U1	snRNA	149215298	149215170	NBPF16	148739443	148758311	FCGR1C	149320441	149378365
2482620	16692557	25	1	148766953	148766977	25	1	U1	snRNA	148767102	148766937	NBPF16	148739443	148758311	FCGR1C	149320441	149378365
656911	16692557	25	1	148604994	148605018	25	1	U1	snRNA	148605072	148604907	NBPF15	148555979	148596267	NBPF16	148739443	148758311
316325	16692557	25	1	148604937	148604961	25	1	U1	snRNA	148605072	148604907	NBPF15	148555979	148596267	NBPF16	148739443	148758311
562692	16692564	25	1	149146784	149146808	25	1	U1	snRNA	149146876	149146714	NBPF16	148739443	148758311	FCGR1C	149320441	149378365
715238	16692564	25	1	149146786	149146810	25	1	U1	snRNA	149146876	149146714	NBPF16	148739443	148758311	FCGR1C	149320441	149378365
335480	16692564	25	1	149146744	149146768	25	1	U1	snRNA	149146876	149146714	NBPF16	148739443	148758311	FCGR1C	149320441	149378365
1309691	16692566	25	1	149194218	149194242	25	1	U1	snRNA	149194269	149194106	NBPF16	148739443	148758311	FCGR1C	149320441	149378365
928135	16692557	25	1	148604938	148604962	25	1	U1	snRNA	148605072	148604907	NBPF15	148555979	148596267	NBPF16	148739443	148758311
287691	16692566	25	1	149194214	149194238	25	1	U1	snRNA	149194269	149194106	NBPF16	148739443	148758311	FCGR1C	149320441	149378365
1555996	16692566	25	1	149194227	149194251	25	1	U1	snRNA	149194269	149194106	NBPF16	148739443	148758311	FCGR1C	149320441	149378365
1164140	16692564	25					2	U1	snRNA
530954	16692557	25	1	148766955	148766979	25	1	U1	snRNA	148767102	148766937	NBPF16	148739443	148758311	FCGR1C	149320441	149378365
1371463	16692566	25	1	149194230	149194254	25	1	U1	snRNA	149194269	149194106	NBPF16	148739443	148758311	FCGR1C	149320441	149378365
862910	16692557	25	1	148604942	148604966	25	1	U1	snRNA	148605072	148604907	NBPF15	148555979	148596267	NBPF16	148739443	148758311
1441513	16692557	25	1	148604948	148604972	25	1	U1	snRNA	148605072	148604907	NBPF15	148555979	148596267	NBPF16	148739443	148758311
239385	16692557	25	1	148604998	148605022	25	1	U1	snRNA	148605072	148604907	NBPF15	148555979	148596267	NBPF16	148739443	148758311
562832	16692564	25	1	149146785	149146809	25	1	U1	snRNA	149146876	149146714	NBPF16	148739443	148758311	FCGR1C	149320441	149378365
2214564	16692566	25	1	149194228	149194252	25	1	U1	snRNA	149194269	149194106	NBPF16	148739443	148758311	FCGR1C	149320441	149378365
490180	16692446	25	1	143673265	143673289	25	1	U1	snRNA	143673290	143673129	FCGR1B	120935937	120926979	PPIAL4G	143767881	143767144
118632	16692444	25	1	143670569	143670593	25	1	U1	snRNA	143670600	143670472	FCGR1B	120935937	120926979	PPIAL4G	143767881	143767144
1167220	16692446	25	1	143673266	143673290	25	1	U1	snRNA	143673290	143673129	FCGR1B	120935937	120926979	PPIAL4G	143767881	143767144
2246475	16692444	25	1	143670568	143670592	25	1	U1	snRNA	143670600	143670472	FCGR1B	120935937	120926979	PPIAL4G	143767881	143767144
604091	16692444	25	1	143670571	143670595	25	1	U1	snRNA	143670600	143670472	FCGR1B	120935937	120926979	PPIAL4G	143767881	143767144
2560672	16692444	25	1	143670551	143670575	25	1	U1	snRNA	143670600	143670472	FCGR1B	120935937	120926979	PPIAL4G	143767881	143767144
2082801	16692444	25	1	143670526	143670550	25	1	U1	snRNA	143670600	143670472	FCGR1B	120935937	120926979	PPIAL4G	143767881	143767144
516651	16692444	25	1	143670550	143670574	25	1	U1	snRNA	143670600	143670472	FCGR1B	120935937	120926979	PPIAL4G	143767881	143767144
1845374	16692444	25	1	143670527	143670551	25	1	U1	snRNA	143670600	143670472	FCGR1B	120935937	120926979	PPIAL4G	143767881	143767144
729458	16692444	25	1	143670500	143670524	25	1	U1	snRNA	143670600	143670472	FCGR1B	120935937	120926979	PPIAL4G	143767881	143767144
1293885	16692444	25	1	143670536	143670560	25	1	U1	snRNA	143670600	143670472	FCGR1B	120935937	120926979	PPIAL4G	143767881	143767144
1946334	16692444	25	1	143670532	143670556	25	1	U1	snRNA	143670600	143670472	FCGR1B	120935937	120926979	PPIAL4G	143767881	143767144
398779	16692444	25	1	143670555	143670579	25	1	U1	snRNA	143670600	143670472	FCGR1B	120935937	120926979	PPIAL4G	143767881	143767144
1994860	16692444	25	1	143670537	143670561	25	1	U1	snRNA	143670600	143670472	FCGR1B	120935937	120926979	PPIAL4G	143767881	143767144
132359	16692444	25	1	143670565	143670589	25	1	U1	snRNA	143670600	143670472	FCGR1B	120935937	120926979	PPIAL4G	143767881	143767144
931216	16692444	25	1	143670476	143670500	25	1	U1	snRNA	143670600	143670472	FCGR1B	120935937	120926979	PPIAL4G	143767881	143767144
341845	16692444	25	1	143670524	143670548	25	1	U1	snRNA	143670600	143670472	FCGR1B	120935937	120926979	PPIAL4G	143767881	143767144
320921	16692446	25	1	143673264	143673288	25	1	U1	snRNA	143673290	143673129	FCGR1B	120935937	120926979	PPIAL4G	143767881	143767144
1556808	16692444	25	1	143670523	143670547	25	1	U1	snRNA	143670600	143670472	FCGR1B	120935937	120926979	PPIAL4G	143767881	143767144
2356847	16692444	25	1	143670525	143670549	25	1	U1	snRNA	143670600	143670472	FCGR1B	120935937	120926979	PPIAL4G	143767881	143767144
2560918	16692444	25	1	143670535	143670559	25	1	U1	snRNA	143670600	143670472	FCGR1B	120935937	120926979	PPIAL4G	143767881	143767144
994785	16692444	25	1	143670552	143670576	25	1	U1	snRNA	143670600	143670472	FCGR1B	120935937	120926979	PPIAL4G	143767881	143767144
1747545	16692446	25	1	143673263	143673287	25	1	U1	snRNA	143673290	143673129	FCGR1B	120935937	120926979	PPIAL4G	143767881	143767144
1655590	16692444	25	1	143670546	143670570	25	1	U1	snRNA	143670600	143670472	FCGR1B	120935937	120926979	PPIAL4G	143767881	143767144
1565429	16692444	25	1	143670564	143670588	25	1	U1	snRNA	143670600	143670472	FCGR1B	120935937	120926979	PPIAL4G	143767881	143767144
1948388	16692444	25	1	143670477	143670501	25	1	U1	snRNA	143670600	143670472	FCGR1B	120935937	120926979	PPIAL4G	143767881	143767144
1304522	16692444	25	1	143670475	143670499	25	1	U1	snRNA	143670600	143670472	FCGR1B	120935937	120926979	PPIAL4G	143767881	143767144
42510	16691755	25	1	121484453	121484477	25	1	ALR/Alpha	Satellite/centr	121485429	121478369	FCGR1B	120935937	120926979	PPIAL4G	143767881	143767144
1995258	16691755	25					2	ALR/Alpha	Satellite/centr
1085762	16691755	25	1	121484449	121484473	25	1	ALR/Alpha	Satellite/centr	121485429	121478369	FCGR1B	120935937	120926979	PPIAL4G	143767881	143767144
47102	16691755	25	1	121484510	121484534	25	1	ALR/Alpha	Satellite/centr	121485429	121478369	FCGR1B	120935937	120926979	PPIAL4G	143767881	143767144
671025	16692557	25	1	148604947	148604971	25	1	U1	snRNA	148605072	148604907	NBPF15	148555979	148596267	NBPF16	148739443	148758311
718339	16692557	25	1	148604946	148604970	25	1	U1	snRNA	148605072	148604907	NBPF15	148555979	148596267	NBPF16	148739443	148758311
428436	16692557	25	1	148604996	148605020	25	1	U1	snRNA	148605072	148604907	NBPF15	148555979	148596267	NBPF16	148739443	148758311
2557856	16692557	25	1	148604939	148604963	25	1	U1	snRNA	148605072	148604907	NBPF15	148555979	148596267	NBPF16	148739443	148758311
2556069	16692557	25	1	148604932	148604956	25	1	U1	snRNA	148605072	148604907	NBPF15	148555979	148596267	NBPF16	148739443	148758311
1623419	16692555	25	1	148604922	148604946	25	1	U1	snRNA	148605072	148604907	NBPF15	148555979	148596267	NBPF16	148739443	148758311
2484232	16692555	25	1	148604923	148604947	25	1	U1	snRNA	148605072	148604907	NBPF15	148555979	148596267	NBPF16	148739443	148758311
529342	16692555	25	1	148604925	148604949	25	1	U1	snRNA	148605072	148604907	NBPF15	148555979	148596267	NBPF16	148739443	148758311
603079	16692555	25	1	148604921	148604945	25	1	U1	snRNA	148605072	148604907	NBPF15	148555979	148596267	NBPF16	148739443	148758311
2068686	16692557	25	1	148604943	148604967	25	1	U1	snRNA	148605072	148604907	NBPF15	148555979	148596267	NBPF16	148739443	148758311
575529	16692557	25	1	148604992	148605016	25	1	U1	snRNA	148605072	148604907	NBPF15	148555979	148596267	NBPF16	148739443	148758311
292715	16692557	25	1	148604934	148604958	25	1	U1	snRNA	148605072	148604907	NBPF15	148555979	148596267	NBPF16	148739443	148758311
2305454	16692555	25	1	148604945	148604969	25	1	U1	snRNA	148605072	148604907	NBPF15	148555979	148596267	NBPF16	148739443	148758311
1550292	16692557	25	1	148604941	148604965	25	1	U1	snRNA	148605072	148604907	NBPF15	148555979	148596267	NBPF16	148739443	148758311
311247	16692557	25	1	148604988	148605012	25	1	U1	snRNA	148605072	148604907	NBPF15	148555979	148596267	NBPF16	148739443	148758311
1556187	16692555	25	1	148604924	148604948	25	1	U1	snRNA	148605072	148604907	NBPF15	148555979	148596267	NBPF16	148739443	148758311
1981407	16692557	25	1	148604989	148605013	25	1	U1	snRNA	148605072	148604907	NBPF15	148555979	148596267	NBPF16	148739443	148758311
656911	16692557	25	1	148604994	148605018	25	1	U1	snRNA	148605072	148604907	NBPF15	148555979	148596267	NBPF16	148739443	148758311
1318168	16692557	25	1	148604940	148604964	25	1	U1	snRNA	148605072	148604907	NBPF15	148555979	148596267	NBPF16	148739443	148758311
316325	16692557	25	1	148604937	148604961	25	1	U1	snRNA	148605072	148604907	NBPF15	148555979	148596267	NBPF16	148739443	148758311
928135	16692557	25	1	148604938	148604962	25	1	U1	snRNA	148605072	148604907	NBPF15	148555979	148596267	NBPF16	148739443	148758311
862910	16692557	25	1	148604942	148604966	25	1	U1	snRNA	148605072	148604907	NBPF15	148555979	148596267	NBPF16	148739443	148758311
1441513	16692557	25	1	148604948	148604972	25	1	U1	snRNA	148605072	148604907	NBPF15	148555979	148596267	NBPF16	148739443	148758311
239385	16692557	25	1	148604998	148605022	25	1	U1	snRNA	148605072	148604907	NBPF15	148555979	148596267	NBPF16	148739443	148758311
2068275	16692381	25	1	145945029	145945053	25	1	U1	snRNA	145945101	145944947	GPR89C	145883868	145924373	NBPF11	146082765	146032647
743767	16692381	25	1	145945041	145945065	25	1	U1	snRNA	145945101	145944947	GPR89C	145883868	145924373	NBPF11	146082765	146032647
632807	16692381	25	1	145945033	145945057	25	1	U1	snRNA	145945101	145944947	GPR89C	145883868	145924373	NBPF11	146082765	146032647
1879898	16692381	25	1	145944991	145945015	25	1	U1	snRNA	145945101	145944947	GPR89C	145883868	145924373	NBPF11	146082765	146032647
2338472	16692381	25	1	145944966	145944990	25	1	U1	snRNA	145945101	145944947	GPR89C	145883868	145924373	NBPF11	146082765	146032647
325713	16692381	25	1	145945032	145945056	25	1	U1	snRNA	145945101	145944947	GPR89C	145883868	145924373	NBPF11	146082765	146032647
238817	16692381	25	1	145945039	145945063	25	1	U1	snRNA	145945101	145944947	GPR89C	145883868	145924373	NBPF11	146082765	146032647
2281075	16692381	25	1	145944994	145945018	25	1	U1	snRNA	145945101	145944947	GPR89C	145883868	145924373	NBPF11	146082765	146032647
950038	16692381	25	1	145945028	145945052	25	1	U1	snRNA	145945101	145944947	GPR89C	145883868	145924373	NBPF11	146082765	146032647
548628	16692381	25	1	145945027	145945051	25	1	U1	snRNA	145945101	145944947	GPR89C	145883868	145924373	NBPF11	146082765	146032647
2391231	16692381	25	1	145945040	145945064	25	1	U1	snRNA	145945101	145944947	GPR89C	145883868	145924373	NBPF11	146082765	146032647
1569243	16692381	25	1	145944963	145944987	25	1	U1	snRNA	145945101	145944947	GPR89C	145883868	145924373	NBPF11	146082765	146032647
2357048	16692381	25	1	145944990	145945014	25	1	U1	snRNA	145945101	145944947	GPR89C	145883868	145924373	NBPF11	146082765	146032647
133170	16692381	25	1	145945037	145945061	25	1	U1	snRNA	145945101	145944947	GPR89C	145883868	145924373	NBPF11	146082765	146032647
2197705	16692381	25	1	145945031	145945055	25	1	U1	snRNA	145945101	145944947	GPR89C	145883868	145924373	NBPF11	146082765	146032647
1459473	16692381	25	1	145945035	145945059	25	1	U1	snRNA	145945101	145944947	GPR89C	145883868	145924373	NBPF11	146082765	146032647
1817296	16692381	25	1	145944993	145945017	25	1	U1	snRNA	145945101	145944947	GPR89C	145883868	145924373	NBPF11	146082765	146032647
1889397	16692381	25	1	145944987	145945011	25	1	U1	snRNA	145945101	145944947	GPR89C	145883868	145924373	NBPF11	146082765	146032647
2010931	16692381	25	1	145944964	145944988	25	1	U1	snRNA	145945101	145944947	GPR89C	145883868	145924373	NBPF11	146082765	146032647
55357	16692381	25	1	145945030	145945054	25	1	U1	snRNA	145945101	145944947	GPR89C	145883868	145924373	NBPF11	146082765	146032647
1826072	16692381	25	1	145944992	145945016	25	1	U1	snRNA	145945101	145944947	GPR89C	145883868	145924373	NBPF11	146082765	146032647
1685443	16692381	25	1	145945034	145945058	25	1	U1	snRNA	145945101	145944947	GPR89C	145883868	145924373	NBPF11	146082765	146032647
1362281	16692381	25	1	145944988	145945012	25	1	U1	snRNA	145945101	145944947	GPR89C	145883868	145924373	NBPF11	146082765	146032647
1888640	16692381	25	1	145945038	145945062	25	1	U1	snRNA	145945101	145944947	GPR89C	145883868	145924373	NBPF11	146082765	146032647
2068275	16692381	25	1	145945029	145945053	25	1	U1	snRNA	145945101	145944947	GPR89C	145883868	145924373	NBPF11	146082765	146032647
743767	16692381	25	1	145945041	145945065	25	1	U1	snRNA	145945101	145944947	GPR89C	145883868	145924373	NBPF11	146082765	146032647
632807	16692381	25	1	145945033	145945057	25	1	U1	snRNA	145945101	145944947	GPR89C	145883868	145924373	NBPF11	146082765	146032647
1879898	16692381	25	1	145944991	145945015	25	1	U1	snRNA	145945101	145944947	GPR89C	145883868	145924373	NBPF11	146082765	146032647
1888640	16692381	25	1	145945038	145945062	25	1	U1	snRNA	145945101	145944947	GPR89C	145883868	145924373	NBPF11	146082765	146032647
2338472	16692381	25	1	145944966	145944990	25	1	U1	snRNA	145945101	145944947	GPR89C	145883868	145924373	NBPF11	146082765	146032647
1826072	16692381	25	1	145944992	145945016	25	1	U1	snRNA	145945101	145944947	GPR89C	145883868	145924373	NBPF11	146082765	146032647
325713	16692381	25	1	145945032	145945056	25	1	U1	snRNA	145945101	145944947	GPR89C	145883868	145924373	NBPF11	146082765	146032647
2281075	16692381	25	1	145944994	145945018	25	1	U1	snRNA	145945101	145944947	GPR89C	145883868	145924373	NBPF11	146082765	146032647
548628	16692381	25	1	145945027	145945051	25	1	U1	snRNA	145945101	145944947	GPR89C	145883868	145924373	NBPF11	146082765	146032647
2391231	16692381	25	1	145945040	145945064	25	1	U1	snRNA	145945101	145944947	GPR89C	145883868	145924373	NBPF11	146082765	146032647
1569243	16692381	25	1	145944963	145944987	25	1	U1	snRNA	145945101	145944947	GPR89C	145883868	145924373	NBPF11	146082765	146032647
2357048	16692381	25	1	145944990	145945014	25	1	U1	snRNA	145945101	145944947	GPR89C	145883868	145924373	NBPF11	146082765	146032647
133170	16692381	25	1	145945037	145945061	25	1	U1	snRNA	145945101	145944947	GPR89C	145883868	145924373	NBPF11	146082765	146032647
2197705	16692381	25	1	145945031	145945055	25	1	U1	snRNA	145945101	145944947	GPR89C	145883868	145924373	NBPF11	146082765	146032647
1459473	16692381	25	1	145945035	145945059	25	1	U1	snRNA	145945101	145944947	GPR89C	145883868	145924373	NBPF11	146082765	146032647
238817	16692381	25	1	145945039	145945063	25	1	U1	snRNA	145945101	145944947	GPR89C	145883868	145924373	NBPF11	146082765	146032647
1817296	16692381	25	1	145944993	145945017	25	1	U1	snRNA	145945101	145944947	GPR89C	145883868	145924373	NBPF11	146082765	146032647
1889397	16692381	25	1	145944987	145945011	25	1	U1	snRNA	145945101	145944947	GPR89C	145883868	145924373	NBPF11	146082765	146032647
2010931	16692381	25	1	145944964	145944988	25	1	U1	snRNA	145945101	145944947	GPR89C	145883868	145924373	NBPF11	146082765	146032647
55357	16692381	25	1	145945030	145945054	25	1	U1	snRNA	145945101	145944947	GPR89C	145883868	145924373	NBPF11	146082765	146032647
1362281	16692381	25	1	145944988	145945012	25	1	U1	snRNA	145945101	145944947	GPR89C	145883868	145924373	NBPF11	146082765	146032647
950038	16692381	25	1	145945028	145945052	25	1	U1	snRNA	145945101	145944947	GPR89C	145883868	145924373	NBPF11	146082765	146032647
1685443	16692381	25	1	145945034	145945058	25	1	U1	snRNA	145945101	145944947	GPR89C	145883868	145924373	NBPF11	146082765	146032647
2110862	16691961	25					2	U1	snRNA
1686831	16691961	25					2	U1	snRNA
1061240	16691961	25					2	U1	snRNA
103894	16691961	25					2	U1	snRNA
1700753	16691961	25					2	U1	snRNA
2592334	16691961	25					2	U1	snRNA
826412	16691961	25					2	U1	snRNA
1327756	16691961	25	1	144311217	144311241	25	1	U1	snRNA	144311376	144311212	NBPF8	144146808	144224481	AL592284.1	144339738	144521058
2076352	16691961	25					2	U1	snRNA
1768902	16691961	25					2	U1	snRNA
286079	16691961	25					2	U1	snRNA
1923977	16691961	25					2	U1	snRNA
1951271	16691961	25					2	U1	snRNA
1903370	16691961	25					2	U1	snRNA
1748390	16691961	25					2	U1	snRNA
709996	16691961	25					2	U1	snRNA
800094	16691961	25					2	U1	snRNA
1303091	16691961	25					2	U1	snRNA
312384	16691961	25					2	U1	snRNA
1628346	16691961	25					2	U1	snRNA
2526675	16691961	25					2	U1	snRNA
1699404	16691961	25					2	U1	snRNA
476229	16691961	25					2	U1	snRNA
105506	16691961	25					2	U1	snRNA
1690200	16691961	25					2	U1	snRNA
182827	16691766	25					2	MER57A1	LTR/ERV1
578056	16691755	25	1	121484984	121485008	25	1	ALR/Alpha	Satellite/centr	121485429	121478369	FCGR1B	120935937	120926979	PPIAL4G	143767881	143767144
321227	16691755	25					2	ALR/Alpha	Satellite/centr
1338070	16691755	25	1	121484728	121484752	25	1	ALR/Alpha	Satellite/centr	121485429	121478369	FCGR1B	120935937	120926979	PPIAL4G	143767881	143767144
1460128	16691755	25	1	121485026	121485050	25	1	ALR/Alpha	Satellite/centr	121485429	121478369	FCGR1B	120935937	120926979	PPIAL4G	143767881	143767144
863306	16691766	25					2	MER57-int	LTR/ERV1
466161	16691766	25					2	MER52A	LTR/ERV1
2483205	16691755	25	1	121484926	121484950	25	1	ALR/Alpha	Satellite/centr	121485429	121478369	FCGR1B	120935937	120926979	PPIAL4G	143767881	143767144
1013472	16691755	25	1	121484578	121484602	25	1	ALR/Alpha	Satellite/centr	121485429	121478369	FCGR1B	120935937	120926979	PPIAL4G	143767881	143767144
882295	16691755	25	1	121484684	121484708	25	1	ALR/Alpha	Satellite/centr	121485429	121478369	FCGR1B	120935937	120926979	PPIAL4G	143767881	143767144
753429	16691766	25					2	MER57-int	LTR/ERV1
625580	16691755	25	1	121485032	121485056	25	1	ALR/Alpha	Satellite/centr	121485429	121478369	FCGR1B	120935937	120926979	PPIAL4G	143767881	143767144
427368	16691755	25	1	121484797	121484821	25	1	ALR/Alpha	Satellite/centr	121485429	121478369	FCGR1B	120935937	120926979	PPIAL4G	143767881	143767144
539007	16691766	25					2	MER57-int	LTR/ERV1
1617286	16691755	25	1	121484673	121484697	25	1	ALR/Alpha	Satellite/centr	121485429	121478369	FCGR1B	120935937	120926979	PPIAL4G	143767881	143767144
47101	16691755	25	1	121484849	121484873	25	1	ALR/Alpha	Satellite/centr	121485429	121478369	FCGR1B	120935937	120926979	PPIAL4G	143767881	143767144
501788	16691755	25	1	121484579	121484603	25	1	ALR/Alpha	Satellite/centr	121485429	121478369	FCGR1B	120935937	120926979	PPIAL4G	143767881	143767144
540094	16691766	25	1	142635109	142635133	25	1	MER52A	LTR/ERV1	142635463	142634203	FCGR1B	120935937	120926979	PPIAL4G	143767881	143767144
495861	16691766	25					2	MER57-int	LTR/ERV1
1569044	16691755	25	1	121485031	121485055	25	1	ALR/Alpha	Satellite/centr	121485429	121478369	FCGR1B	120935937	120926979	PPIAL4G	143767881	143767144
79910	16691755	25	1	121485025	121485049	25	1	ALR/Alpha	Satellite/centr	121485429	121478369	FCGR1B	120935937	120926979	PPIAL4G	143767881	143767144
974758	16691766	25	1	142634936	142634960	25	1	MER52A	LTR/ERV1	142635463	142634203	FCGR1B	120935937	120926979	PPIAL4G	143767881	143767144
2431482	16692597	25	1	149286294	149286318	25	1	U1	snRNA	149286320	149286181	NBPF16	148739443	148758311	FCGR1C	149320441	149378365
362265	16692589	25	1	149514221	149514245	25	1	U1	snRNA	149514256	149514089	FAM72C	149459549	149438750	PPIAL4C	149553003	149553787
2483697	16692589	25	1	149514219	149514243	25	1	U1	snRNA	149514256	149514089	FAM72C	149459549	149438750	PPIAL4C	149553003	149553787
961758	16692597	25					2	U1	snRNA
1822208	16692597	25	1	149286232	149286256	25	1	U1	snRNA	149286320	149286181	NBPF16	148739443	148758311	FCGR1C	149320441	149378365
1924319	16692589	25					2	U1	snRNA
1631359	16692597	25	1	149286290	149286314	25	1	U1	snRNA	149286320	149286181	NBPF16	148739443	148758311	FCGR1C	149320441	149378365
1989855	16692597	25					2	U1	snRNA
1613933	16692597	25					2	U1	snRNA
139876	16692597	25					2	U1	snRNA
995088	16692597	25	1	149286292	149286316	25	1	U1	snRNA	149286320	149286181	NBPF16	148739443	148758311	FCGR1C	149320441	149378365
911435	16692597	25	1	149286293	149286317	25	1	U1	snRNA	149286320	149286181	NBPF16	148739443	148758311	FCGR1C	149320441	149378365
2594121	16692597	25					2	U1	snRNA
826542	16692597	25	1	149286218	149286242	25	1	U1	snRNA	149286320	149286181	NBPF16	148739443	148758311	FCGR1C	149320441	149378365
[truncated: 25,041 more rows]
