# Supplementary material for: Microarray analysis reveals global modulation of endogenous retroelement transcription by microbes
Source: Retrovirology. 2014 Jul 25;11:59. doi: 10.1186/1742-4690-11-59 (PMC4222864; doi:10.1186/1742-4690-11-59)
Supplement: Supplementary file 3 — Additional file 3: Archive of human annotation files. Probe annotation files (csv format), as defined in the Methods, for the following Affymetrix platforms: hg_u95a, hg_u95a_v2, hg_u95b, hg_u95c, hg_u95e, hu6800, hg_u133a, hg_u133a_v2, hg_u133b, hg_u133_plus_v2, hg_u219, hg_focus, hugene_1_0_st, and hugene_2_0_st. Shortened platform names correspond to identifiers used within the ‘oligo’ Bioconductor R package. Column identifiers are pid – probe id, probeset – Affymetrix probeset, plen – probe length, sid – target chromosome, sstart – start position of probe on sid, send – end position of probe on sid, nident – identity within the region sstart to send, numhits – number of hits recorded by BLASTn, repeat – RepBase-defined repeat, repclass – RepBase-defined repeat class, rstart – start position of repetitive element, rend – end position of repetitive element, 5id – symbol of nearest 5′ protein coding gene, 5start – start position of 5id, 5stop – end position of 5id, 3id – symbol of nearest 3′ protein coding gene, 3start – start position of 3id, 3stop – end position of 3id. (ZIP 3 MB) [file 12977_2014_3913_MOESM3_ESM.zip › human/affy_hugene_2_1_st.csv]

pid	probeset	plen	sid	sstart	send	nident	numhits	repeat	repclass	rstart	rend	5id	5start	5stop	3id	3start	3stop
1033963	16659138	25	1	11968327	11968303	25	1	U5	snRNA	11968209	11968328	NPPB	11918988	11917521	KIAA2013	11986485	11979648
1033419	16659138	25	1	11968328	11968304	25	1	U5	snRNA	11968209	11968328	NPPB	11918988	11917521	KIAA2013	11986485	11979648
954384	16659138	25	1	11968326	11968302	25	1	U5	snRNA	11968209	11968328	NPPB	11918988	11917521	KIAA2013	11986485	11979648
1198828	16658653	25	1	9338529	9338505	25	1	MER53	DNA/hAT	9338424	9338611	H6PD	9294834	9331396	SPSB1	9352939	9429591
1367355	16658653	25	1	9338586	9338562	25	1	MER53	DNA/hAT	9338424	9338611	H6PD	9294834	9331396	SPSB1	9352939	9429591
667007	16658653	25	1	9338592	9338568	25	1	MER53	DNA/hAT	9338424	9338611	H6PD	9294834	9331396	SPSB1	9352939	9429591
1364148	16658653	25	1	9338585	9338561	25	1	MER53	DNA/hAT	9338424	9338611	H6PD	9294834	9331396	SPSB1	9352939	9429591
1048933	16658653	25	1	9338589	9338565	25	1	MER53	DNA/hAT	9338424	9338611	H6PD	9294834	9331396	SPSB1	9352939	9429591
1050393	16658653	25	1	9338590	9338566	25	1	MER53	DNA/hAT	9338424	9338611	H6PD	9294834	9331396	SPSB1	9352939	9429591
896105	16658653	25	1	9338559	9338535	25	1	MER53	DNA/hAT	9338424	9338611	H6PD	9294834	9331396	SPSB1	9352939	9429591
1206070	16658653	25	1	9338587	9338563	25	1	MER53	DNA/hAT	9338424	9338611	H6PD	9294834	9331396	SPSB1	9352939	9429591
667125	16658653	25	1	9338591	9338567	25	1	MER53	DNA/hAT	9338424	9338611	H6PD	9294834	9331396	SPSB1	9352939	9429591
134789	16658653	25	1	9338588	9338564	25	1	MER53	DNA/hAT	9338424	9338611	H6PD	9294834	9331396	SPSB1	9352939	9429591
884055	16659138	25	1	11968323	11968299	25	1	U5	snRNA	11968209	11968328	NPPB	11918988	11917521	KIAA2013	11986485	11979648
991909	16659138	25	1	11968294	11968270	25	1	U5	snRNA	11968209	11968328	NPPB	11918988	11917521	KIAA2013	11986485	11979648
317456	16659138	25	1	11968287	11968263	25	1	U5	snRNA	11968209	11968328	NPPB	11918988	11917521	KIAA2013	11986485	11979648
719696	16659138	25	1	11968293	11968269	25	1	U5	snRNA	11968209	11968328	NPPB	11918988	11917521	KIAA2013	11986485	11979648
1243897	16659138	25	1	11968297	11968273	25	1	U5	snRNA	11968209	11968328	NPPB	11918988	11917521	KIAA2013	11986485	11979648
990385	16659138	25	1	11968295	11968271	25	1	U5	snRNA	11968209	11968328	NPPB	11918988	11917521	KIAA2013	11986485	11979648
1159053	16659138	25	1	11968292	11968268	25	1	U5	snRNA	11968209	11968328	NPPB	11918988	11917521	KIAA2013	11986485	11979648
1244100	16659138	25	1	11968296	11968272	25	1	U5	snRNA	11968209	11968328	NPPB	11918988	11917521	KIAA2013	11986485	11979648
364661	16659138	25	1	11968299	11968275	25	1	U5	snRNA	11968209	11968328	NPPB	11918988	11917521	KIAA2013	11986485	11979648
891441	16659138	25	1	11968324	11968300	25	1	U5	snRNA	11968209	11968328	NPPB	11918988	11917521	KIAA2013	11986485	11979648
446644	16659138	25	1	11968298	11968274	25	1	U5	snRNA	11968209	11968328	NPPB	11918988	11917521	KIAA2013	11986485	11979648
832450	16659138	25	1	11968325	11968301	25	1	U5	snRNA	11968209	11968328	NPPB	11918988	11917521	KIAA2013	11986485	11979648
883763	16659138	25	1	11968322	11968298	25	1	U5	snRNA	11968209	11968328	NPPB	11918988	11917521	KIAA2013	11986485	11979648
1181159	16659355	25	1	12799721	12799697	25	1	U13	snRNA	12799692	12799798	AADACL3	12776118	12788726	C1orf158	12806163	12823847
310785	16659355	25	1	12799719	12799695	25	1	U13	snRNA	12799692	12799798	AADACL3	12776118	12788726	C1orf158	12806163	12823847
1381173	16659355	25	1	12799755	12799731	25	1	U13	snRNA	12799692	12799798	AADACL3	12776118	12788726	C1orf158	12806163	12823847
307074	16659355	25	1	12799717	12799693	25	1	U13	snRNA	12799692	12799798	AADACL3	12776118	12788726	C1orf158	12806163	12823847
934999	16659355	25	1	12799756	12799732	25	1	U13	snRNA	12799692	12799798	AADACL3	12776118	12788726	C1orf158	12806163	12823847
308832	16659355	25	1	12799718	12799694	25	1	U13	snRNA	12799692	12799798	AADACL3	12776118	12788726	C1orf158	12806163	12823847
1126075	16659355	25	1	12799729	12799705	25	1	U13	snRNA	12799692	12799798	AADACL3	12776118	12788726	C1orf158	12806163	12823847
446487	16659355	25	1	12799723	12799699	25	1	U13	snRNA	12799692	12799798	AADACL3	12776118	12788726	C1orf158	12806163	12823847
1286051	16660231	25	1	19837204	19837180	25	1	U4	snRNA	19837087	19837205	CAPZB	19812066	19665267	NBL1	19923473	19984945
1176783	16660231	25					2	U4	snRNA
1033116	16660231	25	1	19837193	19837169	25	1	U4	snRNA	19837087	19837205	CAPZB	19812066	19665267	NBL1	19923473	19984945
829988	16660231	25					2	U4	snRNA
824703	16660231	25	1	19837132	19837108	25	1	U4	snRNA	19837087	19837205	CAPZB	19812066	19665267	NBL1	19923473	19984945
656903	16660231	25	1	19837128	19837104	25	1	U4	snRNA	19837087	19837205	CAPZB	19812066	19665267	NBL1	19923473	19984945
1285189	16660231	25	1	19837203	19837179	25	1	U4	snRNA	19837087	19837205	CAPZB	19812066	19665267	NBL1	19923473	19984945
861927	16660231	25	1	19837133	19837109	25	1	U4	snRNA	19837087	19837205	CAPZB	19812066	19665267	NBL1	19923473	19984945
107839	16660231	25	1	19837138	19837114	25	1	U4	snRNA	19837087	19837205	CAPZB	19812066	19665267	NBL1	19923473	19984945
895049	16660231	25	1	19837131	19837107	25	1	U4	snRNA	19837087	19837205	CAPZB	19812066	19665267	NBL1	19923473	19984945
927910	16660231	25	1	19837116	19837092	25	1	U4	snRNA	19837087	19837205	CAPZB	19812066	19665267	NBL1	19923473	19984945
1151929	16660101	25	1	17776317	17776293	25	1	U13_	snRNA	17776262	17776362	RCC2	17766220	17733256	ARHGEF10L	17866330	18024369
1366615	16660101	25	1	17776320	17776296	25	1	U13_	snRNA	17776262	17776362	RCC2	17766220	17733256	ARHGEF10L	17866330	18024369
455313	16660101	25	1	17776318	17776294	25	1	U13_	snRNA	17776262	17776362	RCC2	17766220	17733256	ARHGEF10L	17866330	18024369
1208839	16660101	25	1	17776321	17776297	25	1	U13_	snRNA	17776262	17776362	RCC2	17766220	17733256	ARHGEF10L	17866330	18024369
407586	16660101	25	1	17776286	17776262	25	1	U13_	snRNA	17776262	17776362	RCC2	17766220	17733256	ARHGEF10L	17866330	18024369
1366974	16660101	25	1	17776319	17776295	25	1	U13_	snRNA	17776262	17776362	RCC2	17766220	17733256	ARHGEF10L	17866330	18024369
352493	16660101	25	1	17776287	17776263	25	1	U13_	snRNA	17776262	17776362	RCC2	17766220	17733256	ARHGEF10L	17866330	18024369
911569	16660101	25	1	17776315	17776291	25	1	U13_	snRNA	17776262	17776362	RCC2	17766220	17733256	ARHGEF10L	17866330	18024369
251754	16660309	25	1	20480920	20480896	25	1	HERVE-int	LTR/ERV1	20480815	20483309	PLA2G2F	20465819	20476879	PLA2G2C	20503917	20487746
30192	16660309	25	1	20480913	20480889	25	1	HERVE-int	LTR/ERV1	20480815	20483309	PLA2G2F	20465819	20476879	PLA2G2C	20503917	20487746
371170	16660309	25	1	20485129	20485105	25	1	HERVE-int	LTR/ERV1	20483310	20486595	PLA2G2F	20465819	20476879	PLA2G2C	20503917	20487746
558419	16660309	25	1	20484829	20484805	25	1	HERVE-int	LTR/ERV1	20483310	20486595	PLA2G2F	20465819	20476879	PLA2G2C	20503917	20487746
121015	16660309	25	1	20486562	20486538	25	1	HERVE-int	LTR/ERV1	20483310	20486595	PLA2G2F	20465819	20476879	PLA2G2C	20503917	20487746
58377	16660309	25	1	20480912	20480888	25	1	HERVE-int	LTR/ERV1	20480815	20483309	PLA2G2F	20465819	20476879	PLA2G2C	20503917	20487746
244990	16660309	25					2	Harlequin-int	LTR/ERV1
467251	16660309	25	1	20484629	20484605	25	1	HERVE-int	LTR/ERV1	20483310	20486595	PLA2G2F	20465819	20476879	PLA2G2C	20503917	20487746
487179	16660309	25	1	20485672	20485648	25	1	HERVE-int	LTR/ERV1	20483310	20486595	PLA2G2F	20465819	20476879	PLA2G2C	20503917	20487746
1221617	16660309	25	1	20480914	20480890	25	1	HERVE-int	LTR/ERV1	20480815	20483309	PLA2G2F	20465819	20476879	PLA2G2C	20503917	20487746
733900	16660309	25	1	20485337	20485313	25	1	HERVE-int	LTR/ERV1	20483310	20486595	PLA2G2F	20465819	20476879	PLA2G2C	20503917	20487746
356212	16660309	25	1	20486861	20486837	25	1	LTR2C	LTR/ERV1	20486730	20486890	PLA2G2F	20465819	20476879	PLA2G2C	20503917	20487746
1174563	16660309	25	1	20480917	20480893	25	1	HERVE-int	LTR/ERV1	20480815	20483309	PLA2G2F	20465819	20476879	PLA2G2C	20503917	20487746
1174674	16660309	25	1	20480918	20480894	25	1	HERVE-int	LTR/ERV1	20480815	20483309	PLA2G2F	20465819	20476879	PLA2G2C	20503917	20487746
91664	16660309	25					2	LTR2C	LTR/ERV1
1386021	16660309	25					2	HERVE-int	LTR/ERV1
232421	16658971	25	1	11286391	11286367	25	1	U6	snRNA	11286311	11286417	ANGPTL7	11249398	11256038	UBIAD1	11333263	11356106
575542	16658971	25	1	11286358	11286334	25	1	U6	snRNA	11286311	11286417	ANGPTL7	11249398	11256038	UBIAD1	11333263	11356106
1389376	16658971	25	1	11286386	11286362	25	1	U6	snRNA	11286311	11286417	ANGPTL7	11249398	11256038	UBIAD1	11333263	11356106
418494	16658971	25	1	11286356	11286332	25	1	U6	snRNA	11286311	11286417	ANGPTL7	11249398	11256038	UBIAD1	11333263	11356106
505982	16658971	25	1	11286396	11286372	25	1	U6	snRNA	11286311	11286417	ANGPTL7	11249398	11256038	UBIAD1	11333263	11356106
653193	16658971	25	1	11286390	11286366	25	1	U6	snRNA	11286311	11286417	ANGPTL7	11249398	11256038	UBIAD1	11333263	11356106
501921	16658971	25	1	11286357	11286333	25	1	U6	snRNA	11286311	11286417	ANGPTL7	11249398	11256038	UBIAD1	11333263	11356106
232138	16658971	25	1	11286392	11286368	25	1	U6	snRNA	11286311	11286417	ANGPTL7	11249398	11256038	UBIAD1	11333263	11356106
454281	16661023	25	1	26204017	26203993	25	1	HY1	scRNA	26203979	26204077	PAQR7	26197744	26187701	STMN1	26233482	26210672
674611	16661023	25	1	26204012	26203988	25	1	HY1	scRNA	26203979	26204077	PAQR7	26197744	26187701	STMN1	26233482	26210672
673741	16661023	25	1	26204013	26203989	25	1	HY1	scRNA	26203979	26204077	PAQR7	26197744	26187701	STMN1	26233482	26210672
1113981	16661023	25	1	26204023	26203999	25	1	HY1	scRNA	26203979	26204077	PAQR7	26197744	26187701	STMN1	26233482	26210672
831728	16661023	25	1	26204029	26204005	25	1	HY1	scRNA	26203979	26204077	PAQR7	26197744	26187701	STMN1	26233482	26210672
1094810	16661023	25	1	26204024	26204000	25	1	HY1	scRNA	26203979	26204077	PAQR7	26197744	26187701	STMN1	26233482	26210672
974446	16661023	25	1	26204036	26204012	25	1	HY1	scRNA	26203979	26204077	PAQR7	26197744	26187701	STMN1	26233482	26210672
783562	16661023	25	1	26204025	26204001	25	1	HY1	scRNA	26203979	26204077	PAQR7	26197744	26187701	STMN1	26233482	26210672
1320120	16661023	25	1	26204021	26203997	25	1	HY1	scRNA	26203979	26204077	PAQR7	26197744	26187701	STMN1	26233482	26210672
1156400	16661023	25	1	26204030	26204006	25	1	HY1	scRNA	26203979	26204077	PAQR7	26197744	26187701	STMN1	26233482	26210672
906121	16661023	25	1	26204035	26204011	25	1	HY1	scRNA	26203979	26204077	PAQR7	26197744	26187701	STMN1	26233482	26210672
1139632	16661023	25	1	26204034	26204010	25	1	HY1	scRNA	26203979	26204077	PAQR7	26197744	26187701	STMN1	26233482	26210672
898726	16661023	25	1	26204026	26204002	25	1	HY1	scRNA	26203979	26204077	PAQR7	26197744	26187701	STMN1	26233482	26210672
1389280	16663396	25	1	43457198	43457174	25	1	U6	snRNA	43457109	43457215	SLC2A1	43424530	43391052	FAM183A	43610824	43622067
377519	16663396	25	1	43457210	43457186	25	1	U6	snRNA	43457109	43457215	SLC2A1	43424530	43391052	FAM183A	43610824	43622067
954043	16663396	25	1	43457203	43457179	25	1	U6	snRNA	43457109	43457215	SLC2A1	43424530	43391052	FAM183A	43610824	43622067
392604	16663396	25	1	43457207	43457183	25	1	U6	snRNA	43457109	43457215	SLC2A1	43424530	43391052	FAM183A	43610824	43622067
1226133	16663396	25	1	43457177	43457153	25	1	U6	snRNA	43457109	43457215	SLC2A1	43424530	43391052	FAM183A	43610824	43622067
268249	16663396	25	1	43457178	43457154	25	1	U6	snRNA	43457109	43457215	SLC2A1	43424530	43391052	FAM183A	43610824	43622067
1225919	16663396	25	1	43457176	43457152	25	1	U6	snRNA	43457109	43457215	SLC2A1	43424530	43391052	FAM183A	43610824	43622067
1093267	16663396	25	1	43457181	43457157	25	1	U6	snRNA	43457109	43457215	SLC2A1	43424530	43391052	FAM183A	43610824	43622067
1093062	16663396	25	1	43457182	43457158	25	1	U6	snRNA	43457109	43457215	SLC2A1	43424530	43391052	FAM183A	43610824	43622067
993541	16663396	25	1	43457175	43457151	25	1	U6	snRNA	43457109	43457215	SLC2A1	43424530	43391052	FAM183A	43610824	43622067
833570	16662296	25	1	34578628	34578604	25	1	5S	rRNA	34578551	34578639	HMGB4	34326076	34330392	C1orf94	34632484	34684732
670806	16662296	25	1	34578632	34578608	25	1	5S	rRNA	34578551	34578639	HMGB4	34326076	34330392	C1orf94	34632484	34684732
255888	16662296	25	1	34578624	34578600	25	1	5S	rRNA	34578551	34578639	HMGB4	34326076	34330392	C1orf94	34632484	34684732
870843	16662296	25	1	34578631	34578607	25	1	5S	rRNA	34578551	34578639	HMGB4	34326076	34330392	C1orf94	34632484	34684732
920927	16662296	25	1	34578634	34578610	25	1	5S	rRNA	34578551	34578639	HMGB4	34326076	34330392	C1orf94	34632484	34684732
1131957	16662296	25	1	34578627	34578603	25	1	5S	rRNA	34578551	34578639	HMGB4	34326076	34330392	C1orf94	34632484	34684732
1022641	16662296	25	1	34578626	34578602	25	1	5S	rRNA	34578551	34578639	HMGB4	34326076	34330392	C1orf94	34632484	34684732
904004	16662296	25	1	34578629	34578605	25	1	5S	rRNA	34578551	34578639	HMGB4	34326076	34330392	C1orf94	34632484	34684732
921329	16662296	25	1	34578633	34578609	25	1	5S	rRNA	34578551	34578639	HMGB4	34326076	34330392	C1orf94	34632484	34684732
208508	16662722	25	1	38862386	38862362	25	1	U6	snRNA	38862331	38862436	POU3F1	38512450	38509523	RRAGC	39325495	39303870
163907	16662722	25					2	U6	snRNA
555497	16662722	25					2	U6	snRNA
208918	16662722	25					2	U6	snRNA
164068	16662722	25					2	U6	snRNA
423288	16662722	25					2	U6	snRNA
625048	16662722	25					2	U6	snRNA
769886	16662722	25					2	U6	snRNA
207516	16662722	25	1	38862385	38862361	25	1	U6	snRNA	38862331	38862436	POU3F1	38512450	38509523	RRAGC	39325495	39303870
688449	16662722	25	1	38862390	38862366	25	1	U6	snRNA	38862331	38862436	POU3F1	38512450	38509523	RRAGC	39325495	39303870
1339805	16662336	25	1	35409385	35409361	25	1	L1ME3F	LINE/L1	35409359	35409438	DLGAP3	35395186	35331037	ZMYM6	35497569	35447134
358972	16662336	25	1	35409389	35409365	25	1	L1ME3F	LINE/L1	35409359	35409438	DLGAP3	35395186	35331037	ZMYM6	35497569	35447134
358262	16662336	25	1	35409388	35409364	25	1	L1ME3F	LINE/L1	35409359	35409438	DLGAP3	35395186	35331037	ZMYM6	35497569	35447134
828429	17118648	25	1	35661601	35661577	25	1	HY3	scRNA	35661570	35661672	SFPQ	35658749	35641979	ZMYM4	35734568	35887659
905657	17118648	25	1	35661600	35661576	25	1	HY3	scRNA	35661570	35661672	SFPQ	35658749	35641979	ZMYM4	35734568	35887659
1153646	17118648	25	1	35661663	35661639	25	1	HY3	scRNA	35661570	35661672	SFPQ	35658749	35641979	ZMYM4	35734568	35887659
97293	16662336	25	1	35409383	35409359	25	1	L1ME3F	LINE/L1	35409359	35409438	DLGAP3	35395186	35331037	ZMYM6	35497569	35447134
1340513	16662336	25	1	35409386	35409362	25	1	L1ME3F	LINE/L1	35409359	35409438	DLGAP3	35395186	35331037	ZMYM6	35497569	35447134
407361	16662336	25	1	35409387	35409363	25	1	L1ME3F	LINE/L1	35409359	35409438	DLGAP3	35395186	35331037	ZMYM6	35497569	35447134
459988	16662336	25	1	35409390	35409366	25	1	L1ME3F	LINE/L1	35409359	35409438	DLGAP3	35395186	35331037	ZMYM6	35497569	35447134
85074	16662336	25	1	35409391	35409367	25	1	L1ME3F	LINE/L1	35409359	35409438	DLGAP3	35395186	35331037	ZMYM6	35497569	35447134
865106	16662336	25	1	35409425	35409401	25	1	L1ME3F	LINE/L1	35409359	35409438	DLGAP3	35395186	35331037	ZMYM6	35497569	35447134
863343	17118648	25	1	35661602	35661578	25	1	HY3	scRNA	35661570	35661672	SFPQ	35658749	35641979	ZMYM4	35734568	35887659
11802	16662621	25	1	37669294	37669270	25	1	U6	snRNA	37669211	37669315	GRIK3	37499730	37261128	ZC3H12A	37940153	37949980
382354	16662621	25	1	37669305	37669281	25	1	U6	snRNA	37669211	37669315	GRIK3	37499730	37261128	ZC3H12A	37940153	37949980
381660	16662621	25	1	37669304	37669280	25	1	U6	snRNA	37669211	37669315	GRIK3	37499730	37261128	ZC3H12A	37940153	37949980
406338	16662621	25	1	37669292	37669268	25	1	U6	snRNA	37669211	37669315	GRIK3	37499730	37261128	ZC3H12A	37940153	37949980
78112	16662621	25	1	37669296	37669272	25	1	U6	snRNA	37669211	37669315	GRIK3	37499730	37261128	ZC3H12A	37940153	37949980
557999	16662621	25	1	37669298	37669274	25	1	U6	snRNA	37669211	37669315	GRIK3	37499730	37261128	ZC3H12A	37940153	37949980
966	16662621	25	1	37669301	37669277	25	1	U6	snRNA	37669211	37669315	GRIK3	37499730	37261128	ZC3H12A	37940153	37949980
232531	16662621	25	1	37669289	37669265	25	1	U6	snRNA	37669211	37669315	GRIK3	37499730	37261128	ZC3H12A	37940153	37949980
558231	16662621	25	1	37669297	37669273	25	1	U6	snRNA	37669211	37669315	GRIK3	37499730	37261128	ZC3H12A	37940153	37949980
459357	16662621	25	1	37669293	37669269	25	1	U6	snRNA	37669211	37669315	GRIK3	37499730	37261128	ZC3H12A	37940153	37949980
1276641	16662621	25	1	37669306	37669282	25	1	U6	snRNA	37669211	37669315	GRIK3	37499730	37261128	ZC3H12A	37940153	37949980
557148	16662621	25	1	37669299	37669275	25	1	U6	snRNA	37669211	37669315	GRIK3	37499730	37261128	ZC3H12A	37940153	37949980
1306912	16662621	25	1	37669291	37669267	25	1	U6	snRNA	37669211	37669315	GRIK3	37499730	37261128	ZC3H12A	37940153	37949980
11160	16662621	25	1	37669295	37669271	25	1	U6	snRNA	37669211	37669315	GRIK3	37499730	37261128	ZC3H12A	37940153	37949980
569587	16663897	25	1	44856478	44856454	25	1	U6	snRNA	44856396	44856493	ERI3	44820932	44686742	RNF220	44870866	45117396
569427	16663897	25	1	44856477	44856453	25	1	U6	snRNA	44856396	44856493	ERI3	44820932	44686742	RNF220	44870866	45117396
450764	16663897	25	1	44856487	44856463	25	1	U6	snRNA	44856396	44856493	ERI3	44820932	44686742	RNF220	44870866	45117396
1382561	16663897	25	1	44856473	44856449	25	1	U6	snRNA	44856396	44856493	ERI3	44820932	44686742	RNF220	44870866	45117396
450140	16663897	25	1	44856488	44856464	25	1	U6	snRNA	44856396	44856493	ERI3	44820932	44686742	RNF220	44870866	45117396
623888	16663897	25	1	44856475	44856451	25	1	U6	snRNA	44856396	44856493	ERI3	44820932	44686742	RNF220	44870866	45117396
555589	16663897	25	1	44856474	44856450	25	1	U6	snRNA	44856396	44856493	ERI3	44820932	44686742	RNF220	44870866	45117396
370533	16663897	25	1	44856479	44856455	25	1	U6	snRNA	44856396	44856493	ERI3	44820932	44686742	RNF220	44870866	45117396
623616	16663897	25	1	44856476	44856452	25	1	U6	snRNA	44856396	44856493	ERI3	44820932	44686742	RNF220	44870866	45117396
497007	16664332	25	1	46947918	46947894	25	1	MLT1F1	LTR/ERVL-MaLR	46947631	46948205	FAAH	46859937	46879520	DMBX1	46972668	46979898
473010	16664332	25	1	46947992	46947968	25	1	MLT1F1	LTR/ERVL-MaLR	46947631	46948205	FAAH	46859937	46879520	DMBX1	46972668	46979898
1048854	16664332	25	1	46947923	46947899	25	1	MLT1F1	LTR/ERVL-MaLR	46947631	46948205	FAAH	46859937	46879520	DMBX1	46972668	46979898
473588	16664332	25	1	46947993	46947969	25	1	MLT1F1	LTR/ERVL-MaLR	46947631	46948205	FAAH	46859937	46879520	DMBX1	46972668	46979898
1214322	16664332	25	1	46948054	46948030	25	1	MLT1F1	LTR/ERVL-MaLR	46947631	46948205	FAAH	46859937	46879520	DMBX1	46972668	46979898
594375	16664332	25	1	46947937	46947913	25	1	MLT1F1	LTR/ERVL-MaLR	46947631	46948205	FAAH	46859937	46879520	DMBX1	46972668	46979898
1398053	16664332	25	1	46947936	46947912	25	1	MLT1F1	LTR/ERVL-MaLR	46947631	46948205	FAAH	46859937	46879520	DMBX1	46972668	46979898
1188403	16664332	25	1	46947987	46947963	25	1	MLT1F1	LTR/ERVL-MaLR	46947631	46948205	FAAH	46859937	46879520	DMBX1	46972668	46979898
522563	16664332	25	1	46948010	46947986	25	1	MLT1F1	LTR/ERVL-MaLR	46947631	46948205	FAAH	46859937	46879520	DMBX1	46972668	46979898
1257968	16664332	25	1	46947978	46947954	25	1	MLT1F1	LTR/ERVL-MaLR	46947631	46948205	FAAH	46859937	46879520	DMBX1	46972668	46979898
67596	16664332	25	1	46947921	46947897	25	1	MLT1F1	LTR/ERVL-MaLR	46947631	46948205	FAAH	46859937	46879520	DMBX1	46972668	46979898
1394880	16664332	25	1	46947935	46947911	25	1	MLT1F1	LTR/ERVL-MaLR	46947631	46948205	FAAH	46859937	46879520	DMBX1	46972668	46979898
446648	16664332	25	1	46947991	46947967	25	1	MLT1F1	LTR/ERVL-MaLR	46947631	46948205	FAAH	46859937	46879520	DMBX1	46972668	46979898
719983	16664332	25	1	46947988	46947964	25	1	MLT1F1	LTR/ERVL-MaLR	46947631	46948205	FAAH	46859937	46879520	DMBX1	46972668	46979898
576352	16664464	25	1	47968243	47968219	25	1	MER53	DNA/hAT	47968153	47968325	FOXD2	47901689	47906363	FLJ00388	48227290	48226979
1283756	16664464	25	1	47968246	47968222	25	1	MER53	DNA/hAT	47968153	47968325	FOXD2	47901689	47906363	FLJ00388	48227290	48226979
1288797	16664464	25	1	47968244	47968220	25	1	MER53	DNA/hAT	47968153	47968325	FOXD2	47901689	47906363	FLJ00388	48227290	48226979
1284271	16664464	25	1	47968245	47968221	25	1	MER53	DNA/hAT	47968153	47968325	FOXD2	47901689	47906363	FLJ00388	48227290	48226979
929720	16664464	25	1	47968277	47968253	25	1	MER53	DNA/hAT	47968153	47968325	FOXD2	47901689	47906363	FLJ00388	48227290	48226979
511985	16664464	25	1	47968242	47968218	25	1	MER53	DNA/hAT	47968153	47968325	FOXD2	47901689	47906363	FLJ00388	48227290	48226979
926737	16664464	25	1	47968234	47968210	25	1	MER53	DNA/hAT	47968153	47968325	FOXD2	47901689	47906363	FLJ00388	48227290	48226979
1284576	16664464	25	1	47968247	47968223	25	1	MER53	DNA/hAT	47968153	47968325	FOXD2	47901689	47906363	FLJ00388	48227290	48226979
546027	16664579	25					2	MER52A	LTR/ERV1
1150492	16664579	25					2	MER52A	LTR/ERV1
444580	16664579	25					2	MER52A	LTR/ERV1
566473	16664579	25	1	51525560	51525536	25	1	MER52A	LTR/ERV1	51524632	51526688	CDKN2C	51426417	51440305	C1orf185	51567906	51613752
446444	16664579	25	1	51525544	51525520	25	1	MER52A	LTR/ERV1	51524632	51526688	CDKN2C	51426417	51440305	C1orf185	51567906	51613752
209551	16664579	25	1	51525556	51525532	25	1	MER52A	LTR/ERV1	51524632	51526688	CDKN2C	51426417	51440305	C1orf185	51567906	51613752
569371	16664579	25					2	MER52A	LTR/ERV1
1000877	16664579	25					2	MER52A	LTR/ERV1
631029	16664928	25	1	54448006	54447982	25	1	MLT1A	LTR/ERVL-MaLR	54447834	54448096	LRRC42	54411750	54433841	LDLRAD1	54483856	54474412
1269074	16664527	25	1	50447946	50447922	25	1	MER52A	LTR/ERV1	50447859	50448029	BEND5	49242641	49193195	AL645730.2	50459990	50461874
103651	16664527	25	1	50447951	50447927	25	1	MER52A	LTR/ERV1	50447859	50448029	BEND5	49242641	49193195	AL645730.2	50459990	50461874
1267414	16664527	25	1	50447945	50447921	25	1	MER52A	LTR/ERV1	50447859	50448029	BEND5	49242641	49193195	AL645730.2	50459990	50461874
166935	16664527	25	1	50447941	50447917	25	1	MER52A	LTR/ERV1	50447859	50448029	BEND5	49242641	49193195	AL645730.2	50459990	50461874
753631	16664527	25	1	50447964	50447940	25	1	MER52A	LTR/ERV1	50447859	50448029	BEND5	49242641	49193195	AL645730.2	50459990	50461874
1247001	16664527	25	1	50447959	50447935	25	1	MER52A	LTR/ERV1	50447859	50448029	BEND5	49242641	49193195	AL645730.2	50459990	50461874
283192	16664527	25	1	50447960	50447936	25	1	MER52A	LTR/ERV1	50447859	50448029	BEND5	49242641	49193195	AL645730.2	50459990	50461874
797471	16664527	25	1	50447962	50447938	25	1	MER52A	LTR/ERV1	50447859	50448029	BEND5	49242641	49193195	AL645730.2	50459990	50461874
791990	16664527	25					2	MER52A	LTR/ERV1
261381	16664527	25	1	50447944	50447920	25	1	MER52A	LTR/ERV1	50447859	50448029	BEND5	49242641	49193195	AL645730.2	50459990	50461874
104330	16664527	25	1	50447952	50447928	25	1	MER52A	LTR/ERV1	50447859	50448029	BEND5	49242641	49193195	AL645730.2	50459990	50461874
791859	16664527	25					2	MER52A	LTR/ERV1
283062	16664527	25	1	50447961	50447937	25	1	MER52A	LTR/ERV1	50447859	50448029	BEND5	49242641	49193195	AL645730.2	50459990	50461874
1117399	16664527	25	1	50447950	50447926	25	1	MER52A	LTR/ERV1	50447859	50448029	BEND5	49242641	49193195	AL645730.2	50459990	50461874
1210447	16665141	25	1	55864262	55864238	25	1	U6	snRNA	55864187	55864285	USP24	55680786	55532032	PPAP2B	57110974	56960419
980520	16665141	25	1	55864273	55864249	25	1	U6	snRNA	55864187	55864285	USP24	55680786	55532032	PPAP2B	57110974	56960419
1336654	16665141	25	1	55864271	55864247	25	1	U6	snRNA	55864187	55864285	USP24	55680786	55532032	PPAP2B	57110974	56960419
368929	16665141	25	1	55864267	55864243	25	1	U6	snRNA	55864187	55864285	USP24	55680786	55532032	PPAP2B	57110974	56960419
594304	16665141	25	1	55864266	55864242	25	1	U6	snRNA	55864187	55864285	USP24	55680786	55532032	PPAP2B	57110974	56960419
594153	16665141	25	1	55864264	55864240	25	1	U6	snRNA	55864187	55864285	USP24	55680786	55532032	PPAP2B	57110974	56960419
1336124	16665141	25	1	55864270	55864246	25	1	U6	snRNA	55864187	55864285	USP24	55680786	55532032	PPAP2B	57110974	56960419
854809	16665141	25	1	55864272	55864248	25	1	U6	snRNA	55864187	55864285	USP24	55680786	55532032	PPAP2B	57110974	56960419
595017	16665141	25	1	55864263	55864239	25	1	U6	snRNA	55864187	55864285	USP24	55680786	55532032	PPAP2B	57110974	56960419
755680	16664597	25					2	AluJr	SINE/Alu
140399	16664597	25	1	51656609	51656585	25	1	AluJr	SINE/Alu	51656357	51656658	C1orf185	51567906	51613752	RNF11	51701943	51739127
999394	16664579	25					2	MER52A	LTR/ERV1
41426	16664597	25	1	51656630	51656606	25	1	AluJr	SINE/Alu	51656357	51656658	C1orf185	51567906	51613752	RNF11	51701943	51739127
246125	16664597	25					2	AluJr	SINE/Alu
464730	16664597	25	1	51656628	51656604	25	1	AluJr	SINE/Alu	51656357	51656658	C1orf185	51567906	51613752	RNF11	51701943	51739127
464836	16664597	25	1	51656629	51656605	25	1	AluJr	SINE/Alu	51656357	51656658	C1orf185	51567906	51613752	RNF11	51701943	51739127
1189945	16664597	25	1	51656602	51656578	25	1	AluJr	SINE/Alu	51656357	51656658	C1orf185	51567906	51613752	RNF11	51701943	51739127
247116	16664597	25					2	AluJr	SINE/Alu
1173193	16664520	25	1	49617131	49617107	25	1	U13_	snRNA	49617080	49617178	BEND5	49242641	49193195	AL645730.2	50459990	50461874
1289702	16664520	25	1	49617125	49617101	25	1	U13_	snRNA	49617080	49617178	BEND5	49242641	49193195	AL645730.2	50459990	50461874
970360	16664520	25	1	49617111	49617087	25	1	U13_	snRNA	49617080	49617178	BEND5	49242641	49193195	AL645730.2	50459990	50461874
834943	16664520	25	1	49617107	49617083	25	1	U13_	snRNA	49617080	49617178	BEND5	49242641	49193195	AL645730.2	50459990	50461874
1367219	16664520	25	1	49617130	49617106	25	1	U13_	snRNA	49617080	49617178	BEND5	49242641	49193195	AL645730.2	50459990	50461874
1202663	16664527	25	1	50447912	50447888	25	1	MER52A	LTR/ERV1	50447859	50448029	BEND5	49242641	49193195	AL645730.2	50459990	50461874
1379734	16664520	25	1	49617122	49617098	25	1	U13_	snRNA	49617080	49617178	BEND5	49242641	49193195	AL645730.2	50459990	50461874
413059	16664520	25	1	49617129	49617105	25	1	U13_	snRNA	49617080	49617178	BEND5	49242641	49193195	AL645730.2	50459990	50461874
1172559	16664520	25	1	49617132	49617108	25	1	U13_	snRNA	49617080	49617178	BEND5	49242641	49193195	AL645730.2	50459990	50461874
412110	16664520	25	1	49617127	49617103	25	1	U13_	snRNA	49617080	49617178	BEND5	49242641	49193195	AL645730.2	50459990	50461874
1290237	16664520	25	1	49617126	49617102	25	1	U13_	snRNA	49617080	49617178	BEND5	49242641	49193195	AL645730.2	50459990	50461874
641281	16664928	25	1	54449939	54449915	25	1	L1MB8	LINE/L1	54449884	54450017	LRRC42	54411750	54433841	LDLRAD1	54483856	54474412
158856	16664928	25	1	54449940	54449916	25	1	L1MB8	LINE/L1	54449884	54450017	LRRC42	54411750	54433841	LDLRAD1	54483856	54474412
1189817	16664928	25	1	54448489	54448465	25	1	L1MEc	LINE/L1	54448129	54448870	LRRC42	54411750	54433841	LDLRAD1	54483856	54474412
1102323	16664928	25	1	54448432	54448408	25	1	L1MEc	LINE/L1	54448129	54448870	LRRC42	54411750	54433841	LDLRAD1	54483856	54474412
801076	16664928	25					2	L1MEc	LINE/L1
507271	16664928	25	1	54448787	54448763	25	1	L1MEc	LINE/L1	54448129	54448870	LRRC42	54411750	54433841	LDLRAD1	54483856	54474412
1360300	16664928	25					2	L1MEc	LINE/L1
479167	16664928	25	1	54451900	54451876	25	1	L1MEc	LINE/L1	54451488	54451952	LRRC42	54411750	54433841	LDLRAD1	54483856	54474412
507198	16664928	25	1	54451755	54451731	25	1	L1MEc	LINE/L1	54451488	54451952	LRRC42	54411750	54433841	LDLRAD1	54483856	54474412
426179	16664928	25	1	54449967	54449943	25	1	L1MB8	LINE/L1	54449884	54450017	LRRC42	54411750	54433841	LDLRAD1	54483856	54474412
110458	16664928	25	1	54448611	54448587	25	1	L1MEc	LINE/L1	54448129	54448870	LRRC42	54411750	54433841	LDLRAD1	54483856	54474412
340499	16664928	25	1	54451875	54451851	25	1	L1MEc	LINE/L1	54451488	54451952	LRRC42	54411750	54433841	LDLRAD1	54483856	54474412
405158	16664928	25	1	54449993	54449969	25	1	L1MB8	LINE/L1	54449884	54450017	LRRC42	54411750	54433841	LDLRAD1	54483856	54474412
114096	16664928	25	1	54449954	54449930	25	1	L1MB8	LINE/L1	54449884	54450017	LRRC42	54411750	54433841	LDLRAD1	54483856	54474412
949981	16665603	25	1	64652566	64652542	25	1	LTR18A	LTR/ERVL	64652290	64652626	ROR1	64239693	64647181	UBE2U	64669310	64733053
1194180	16665603	25	1	64657638	64657614	25	1	HERVL18-int	LTR/ERVL	64652641	64657936	ROR1	64239693	64647181	UBE2U	64669310	64733053
419790	16665603	25	1	64657717	64657693	25	1	HERVL18-int	LTR/ERVL	64652641	64657936	ROR1	64239693	64647181	UBE2U	64669310	64733053
382204	16665603	25	1	64652563	64652539	25	1	LTR18A	LTR/ERVL	64652290	64652626	ROR1	64239693	64647181	UBE2U	64669310	64733053
313309	16665603	25	1	64652559	64652535	25	1	LTR18A	LTR/ERVL	64652290	64652626	ROR1	64239693	64647181	UBE2U	64669310	64733053
365995	16665603	25					2	HERVL18-int	LTR/ERVL
690975	16665603	25	1	64652626	64652602	25	1	LTR18A	LTR/ERVL	64652290	64652626	ROR1	64239693	64647181	UBE2U	64669310	64733053
354681	16665603	25	1	64652560	64652536	25	1	LTR18A	LTR/ERVL	64652290	64652626	ROR1	64239693	64647181	UBE2U	64669310	64733053
783211	16665245	25	1	59187981	59187957	25	1	HY4	scRNA	59187955	59188041	MYSM1	59165764	59120411	JUN	59249785	59246465
1273285	16665245	25	1	59188040	59188016	25	1	HY4	scRNA	59187955	59188041	MYSM1	59165764	59120411	JUN	59249785	59246465
790673	16665245	25	1	59187980	59187956	25	1	HY4	scRNA	59187955	59188041	MYSM1	59165764	59120411	JUN	59249785	59246465
473379	16665245	25	1	59187983	59187959	25	1	HY4	scRNA	59187955	59188041	MYSM1	59165764	59120411	JUN	59249785	59246465
751575	16665245	25	1	59187979	59187955	25	1	HY4	scRNA	59187955	59188041	MYSM1	59165764	59120411	JUN	59249785	59246465
431219	16665245	25	1	59187982	59187958	25	1	HY4	scRNA	59187955	59188041	MYSM1	59165764	59120411	JUN	59249785	59246465
1024617	16665245	25	1	59187984	59187960	25	1	HY4	scRNA	59187955	59188041	MYSM1	59165764	59120411	JUN	59249785	59246465
439870	16666334	25	1	77218865	77218841	25	1	U6	snRNA	77218821	77218919	ST6GALNAC3	76540404	77100286	ST6GALNAC5	77333126	77531396
635119	16666334	25	1	77218897	77218873	25	1	U6	snRNA	77218821	77218919	ST6GALNAC3	76540404	77100286	ST6GALNAC5	77333126	77531396
635934	16666334	25	1	77218898	77218874	25	1	U6	snRNA	77218821	77218919	ST6GALNAC3	76540404	77100286	ST6GALNAC5	77333126	77531396
302914	16666334	25	1	77218899	77218875	25	1	U6	snRNA	77218821	77218919	ST6GALNAC3	76540404	77100286	ST6GALNAC5	77333126	77531396
1371740	16666334	25	1	77218866	77218842	25	1	U6	snRNA	77218821	77218919	ST6GALNAC3	76540404	77100286	ST6GALNAC5	77333126	77531396
1163683	16666334	25	1	77218901	77218877	25	1	U6	snRNA	77218821	77218919	ST6GALNAC3	76540404	77100286	ST6GALNAC5	77333126	77531396
303223	16666334	25	1	77218900	77218876	25	1	U6	snRNA	77218821	77218919	ST6GALNAC3	76540404	77100286	ST6GALNAC5	77333126	77531396
249081	16666334	25	1	77218902	77218878	25	1	U6	snRNA	77218821	77218919	ST6GALNAC3	76540404	77100286	ST6GALNAC5	77333126	77531396
1175113	16666237	25	1	75648823	75648799	25	1	U6	snRNA	75648730	75648832	LHX8	75594119	75627218	SLC44A5	76076801	75667816
589241	16666237	25	1	75648819	75648795	25	1	U6	snRNA	75648730	75648832	LHX8	75594119	75627218	SLC44A5	76076801	75667816
241638	16666237	25	1	75648824	75648800	25	1	U6	snRNA	75648730	75648832	LHX8	75594119	75627218	SLC44A5	76076801	75667816
240977	16666237	25	1	75648825	75648801	25	1	U6	snRNA	75648730	75648832	LHX8	75594119	75627218	SLC44A5	76076801	75667816
1180633	16666237	25	1	75648822	75648798	25	1	U6	snRNA	75648730	75648832	LHX8	75594119	75627218	SLC44A5	76076801	75667816
1051839	16667028	25	1	91123353	91123329	25	1	U3	snRNA	91123307	91123521	ZNF326	90460671	90494097	BARHL2	91182794	91177096
1050347	16667028	25	1	91123352	91123328	25	1	U3	snRNA	91123307	91123521	ZNF326	90460671	90494097	BARHL2	91182794	91177096
1038155	16667028	25	1	91123489	91123465	25	1	U3	snRNA	91123307	91123521	ZNF326	90460671	90494097	BARHL2	91182794	91177096
778086	16667028	25	1	91123347	91123323	25	1	U3	snRNA	91123307	91123521	ZNF326	90460671	90494097	BARHL2	91182794	91177096
636372	16667028	25	1	91123351	91123327	25	1	U3	snRNA	91123307	91123521	ZNF326	90460671	90494097	BARHL2	91182794	91177096
95357	16667028	25	1	91123395	91123371	25	1	U3	snRNA	91123307	91123521	ZNF326	90460671	90494097	BARHL2	91182794	91177096
1211064	16667028	25	1	91123349	91123325	25	1	U3	snRNA	91123307	91123521	ZNF326	90460671	90494097	BARHL2	91182794	91177096
777768	16667028	25	1	91123348	91123324	25	1	U3	snRNA	91123307	91123521	ZNF326	90460671	90494097	BARHL2	91182794	91177096
1211528	16667028	25	1	91123350	91123326	25	1	U3	snRNA	91123307	91123521	ZNF326	90460671	90494097	BARHL2	91182794	91177096
1206417	16667028	25	1	91123408	91123384	25	1	U3	snRNA	91123307	91123521	ZNF326	90460671	90494097	BARHL2	91182794	91177096
493825	16667028	25	1	91123354	91123330	25	1	U3	snRNA	91123307	91123521	ZNF326	90460671	90494097	BARHL2	91182794	91177096
1397100	16667028	25	1	91123396	91123372	25	1	U3	snRNA	91123307	91123521	ZNF326	90460671	90494097	BARHL2	91182794	91177096
517523	16667028	25	1	91123346	91123322	25	1	U3	snRNA	91123307	91123521	ZNF326	90460671	90494097	BARHL2	91182794	91177096
826584	16665930	25					2	U6	snRNA
906009	16665930	25					2	U6	snRNA
519412	16665930	25	1	68006861	68006837	25	1	U6	snRNA	68006810	68006916	SERBP1	67896098	67873493	GADD45A	68150744	68154021
26595	16665930	25					2	U6	snRNA
790297	16665930	25	1	68006862	68006838	25	1	U6	snRNA	68006810	68006916	SERBP1	67896098	67873493	GADD45A	68150744	68154021
1310197	16665930	25	1	68006860	68006836	25	1	U6	snRNA	68006810	68006916	SERBP1	67896098	67873493	GADD45A	68150744	68154021
790137	16665930	25	1	68006863	68006839	25	1	U6	snRNA	68006810	68006916	SERBP1	67896098	67873493	GADD45A	68150744	68154021
269897	16665930	25					2	U6	snRNA
726884	16665930	25	1	68006864	68006840	25	1	U6	snRNA	68006810	68006916	SERBP1	67896098	67873493	GADD45A	68150744	68154021
241514	16666237	25	1	75648826	75648802	25	1	U6	snRNA	75648730	75648832	LHX8	75594119	75627218	SLC44A5	76076801	75667816
710612	16666237	25	1	75648828	75648804	25	1	U6	snRNA	75648730	75648832	LHX8	75594119	75627218	SLC44A5	76076801	75667816
711511	16666237	25	1	75648827	75648803	25	1	U6	snRNA	75648730	75648832	LHX8	75594119	75627218	SLC44A5	76076801	75667816
543540	16667256	25	1	93851374	93851350	25	1	HY1	scRNA	93851268	93851380	DR1	93811445	93828149	FNBP1L	93913688	94020218
1159267	16666543	25	1	81717547	81717523	25	1	7SK	RNA	81717474	81717697	ELTD1	79472403	79355449	LPHN2	81771845	82458120
925401	16666543	25	1	81717672	81717648	25	1	7SK	RNA	81717474	81717697	ELTD1	79472403	79355449	LPHN2	81771845	82458120
967492	16666543	25	1	81717666	81717642	25	1	7SK	RNA	81717474	81717697	ELTD1	79472403	79355449	LPHN2	81771845	82458120
708116	16666543	25	1	81717670	81717646	25	1	7SK	RNA	81717474	81717697	ELTD1	79472403	79355449	LPHN2	81771845	82458120
1303619	16666543	25	1	81717538	81717514	25	1	7SK	RNA	81717474	81717697	ELTD1	79472403	79355449	LPHN2	81771845	82458120
1157246	16666543	25	1	81717546	81717522	25	1	7SK	RNA	81717474	81717697	ELTD1	79472403	79355449	LPHN2	81771845	82458120
952173	16666543	25	1	81717661	81717637	25	1	7SK	RNA	81717474	81717697	ELTD1	79472403	79355449	LPHN2	81771845	82458120
1377706	16666543	25	1	81717548	81717524	25	1	7SK	RNA	81717474	81717697	ELTD1	79472403	79355449	LPHN2	81771845	82458120
1222066	16666543	25	1	81717664	81717640	25	1	7SK	RNA	81717474	81717697	ELTD1	79472403	79355449	LPHN2	81771845	82458120
1004925	16666543	25	1	81717665	81717641	25	1	7SK	RNA	81717474	81717697	ELTD1	79472403	79355449	LPHN2	81771845	82458120
686630	16666543	25	1	81717669	81717645	25	1	7SK	RNA	81717474	81717697	ELTD1	79472403	79355449	LPHN2	81771845	82458120
652952	16666543	25	1	81717668	81717644	25	1	7SK	RNA	81717474	81717697	ELTD1	79472403	79355449	LPHN2	81771845	82458120
1220450	16666543	25	1	81717663	81717639	25	1	7SK	RNA	81717474	81717697	ELTD1	79472403	79355449	LPHN2	81771845	82458120
746316	16666543	25	1	81717673	81717649	25	1	7SK	RNA	81717474	81717697	ELTD1	79472403	79355449	LPHN2	81771845	82458120
952384	16666543	25	1	81717539	81717515	25	1	7SK	RNA	81717474	81717697	ELTD1	79472403	79355449	LPHN2	81771845	82458120
1070730	16666543	25	1	81717674	81717650	25	1	7SK	RNA	81717474	81717697	ELTD1	79472403	79355449	LPHN2	81771845	82458120
583124	16666543	25	1	81717667	81717643	25	1	7SK	RNA	81717474	81717697	ELTD1	79472403	79355449	LPHN2	81771845	82458120
1300801	16666543	25	1	81717536	81717512	25	1	7SK	RNA	81717474	81717697	ELTD1	79472403	79355449	LPHN2	81771845	82458120
1398449	17119914	25	1	74174987	74174963	25	1	LTR73	LTR/ERV1	74174776	74175336	NEGR1	72748417	71868625	LRRIQ3	74663871	74491699
765422	17119914	25	1	74175058	74175034	25	1	LTR73	LTR/ERV1	74174776	74175336	NEGR1	72748417	71868625	LRRIQ3	74663871	74491699
846235	17119914	25	1	74174943	74174919	25	1	LTR73	LTR/ERV1	74174776	74175336	NEGR1	72748417	71868625	LRRIQ3	74663871	74491699
429932	16667256	25	1	93851330	93851306	25	1	HY1	scRNA	93851268	93851380	DR1	93811445	93828149	FNBP1L	93913688	94020218
1142379	16667256	25	1	93851338	93851314	25	1	HY1	scRNA	93851268	93851380	DR1	93811445	93828149	FNBP1L	93913688	94020218
1021393	16667256	25					2	HY1	scRNA
696820	16667256	25	1	93851329	93851305	25	1	HY1	scRNA	93851268	93851380	DR1	93811445	93828149	FNBP1L	93913688	94020218
1319203	16667256	25	1	93851302	93851278	25	1	HY1	scRNA	93851268	93851380	DR1	93811445	93828149	FNBP1L	93913688	94020218
1157598	16667256	25	1	93851305	93851281	25	1	HY1	scRNA	93851268	93851380	DR1	93811445	93828149	FNBP1L	93913688	94020218
879975	16667256	25	1	93851301	93851277	25	1	HY1	scRNA	93851268	93851380	DR1	93811445	93828149	FNBP1L	93913688	94020218
461187	16667256	25	1	93851331	93851307	25	1	HY1	scRNA	93851268	93851380	DR1	93811445	93828149	FNBP1L	93913688	94020218
1068641	16667450	25	1	96691527	96691503	25	1	U1	snRNA	96691458	96691619	RP11-147C23.1	96403457	96488436	PTBP2	97187221	97280349
1054116	16667450	25	1	96691554	96691530	25	1	U1	snRNA	96691458	96691619	RP11-147C23.1	96403457	96488436	PTBP2	97187221	97280349
25529	16667450	25	1	96691553	96691529	25	1	U1	snRNA	96691458	96691619	RP11-147C23.1	96403457	96488436	PTBP2	97187221	97280349
823606	16667450	25	1	96691559	96691535	25	1	U1	snRNA	96691458	96691619	RP11-147C23.1	96403457	96488436	PTBP2	97187221	97280349
389046	16667450	25	1	96691530	96691506	25	1	U1	snRNA	96691458	96691619	RP11-147C23.1	96403457	96488436	PTBP2	97187221	97280349
16140	16667450	25	1	96691552	96691528	25	1	U1	snRNA	96691458	96691619	RP11-147C23.1	96403457	96488436	PTBP2	97187221	97280349
851148	16667450	25	1	96691558	96691534	25	1	U1	snRNA	96691458	96691619	RP11-147C23.1	96403457	96488436	PTBP2	97187221	97280349
1151408	16667450	25	1	96691550	96691526	25	1	U1	snRNA	96691458	96691619	RP11-147C23.1	96403457	96488436	PTBP2	97187221	97280349
392906	16667450	25	1	96691529	96691505	25	1	U1	snRNA	96691458	96691619	RP11-147C23.1	96403457	96488436	PTBP2	97187221	97280349
1149943	16667450	25	1	96691549	96691525	25	1	U1	snRNA	96691458	96691619	RP11-147C23.1	96403457	96488436	PTBP2	97187221	97280349
1302732	16667450	25	1	96691556	96691532	25	1	U1	snRNA	96691458	96691619	RP11-147C23.1	96403457	96488436	PTBP2	97187221	97280349
538706	16667450	25	1	96691551	96691527	25	1	U1	snRNA	96691458	96691619	RP11-147C23.1	96403457	96488436	PTBP2	97187221	97280349
1195816	16667450	25	1	96691615	96691591	25	1	U1	snRNA	96691458	96691619	RP11-147C23.1	96403457	96488436	PTBP2	97187221	97280349
1302488	16667450	25	1	96691557	96691533	25	1	U1	snRNA	96691458	96691619	RP11-147C23.1	96403457	96488436	PTBP2	97187221	97280349
867528	16667450	25	1	96691528	96691504	25	1	U1	snRNA	96691458	96691619	RP11-147C23.1	96403457	96488436	PTBP2	97187221	97280349
1034432	16667542	25	1	100257274	100257250	25	1	HY3	scRNA	100257218	100257308	FRRS1	100232187	100174259	AGL	100315640	100389579
873278	16667542	25	1	100257263	100257239	25	1	HY3	scRNA	100257218	100257308	FRRS1	100232187	100174259	AGL	100315640	100389579
1316551	16667542	25	1	100257265	100257241	25	1	HY3	scRNA	100257218	100257308	FRRS1	100232187	100174259	AGL	100315640	100389579
940070	16667542	25	1	100257303	100257279	25	1	HY3	scRNA	100257218	100257308	FRRS1	100232187	100174259	AGL	100315640	100389579
1031847	16667542	25	1	100257305	100257281	25	1	HY3	scRNA	100257218	100257308	FRRS1	100232187	100174259	AGL	100315640	100389579
617298	16667542	25	1	100257304	100257280	25	1	HY3	scRNA	100257218	100257308	FRRS1	100232187	100174259	AGL	100315640	100389579
953982	16667542	25	1	100257272	100257248	25	1	HY3	scRNA	100257218	100257308	FRRS1	100232187	100174259	AGL	100315640	100389579
1034577	16667542	25	1	100257273	100257249	25	1	HY3	scRNA	100257218	100257308	FRRS1	100232187	100174259	AGL	100315640	100389579
832644	16667542	25	1	100257271	100257247	25	1	HY3	scRNA	100257218	100257308	FRRS1	100232187	100174259	AGL	100315640	100389579
717857	16667542	25	1	100257308	100257284	25	1	HY3	scRNA	100257218	100257308	FRRS1	100232187	100174259	AGL	100315640	100389579
846609	16667542	25	1	100257275	100257251	25	1	HY3	scRNA	100257218	100257308	FRRS1	100232187	100174259	AGL	100315640	100389579
1141802	16667542	25	1	100257276	100257252	25	1	HY3	scRNA	100257218	100257308	FRRS1	100232187	100174259	AGL	100315640	100389579
941920	16667542	25	1	100257302	100257278	25	1	HY3	scRNA	100257218	100257308	FRRS1	100232187	100174259	AGL	100315640	100389579
890269	16667542	25	1	100257301	100257277	25	1	HY3	scRNA	100257218	100257308	FRRS1	100232187	100174259	AGL	100315640	100389579
1031592	16667542	25	1	100257306	100257282	25	1	HY3	scRNA	100257218	100257308	FRRS1	100232187	100174259	AGL	100315640	100389579
1309100	16667786	25	1	102569926	102569902	25	1	LTR49-int	LTR/ERV1	102569779	102570559	OLFM3	102462586	102268130	COL11A1	103574052	103342023
668270	16667786	25	1	102571533	102571509	25	1	LTR49-int	LTR/ERV1	102570889	102571644	OLFM3	102462586	102268130	COL11A1	103574052	103342023
1319744	16667786	25	1	102571460	102571436	25	1	LTR49-int	LTR/ERV1	102570889	102571644	OLFM3	102462586	102268130	COL11A1	103574052	103342023
732405	16667786	25	1	102569919	102569895	25	1	LTR49-int	LTR/ERV1	102569779	102570559	OLFM3	102462586	102268130	COL11A1	103574052	103342023
1158380	16667786	25	1	102571560	102571536	25	1	LTR49-int	LTR/ERV1	102570889	102571644	OLFM3	102462586	102268130	COL11A1	103574052	103342023
612125	16667786	25	1	102571362	102571338	25	1	LTR49-int	LTR/ERV1	102570889	102571644	OLFM3	102462586	102268130	COL11A1	103574052	103342023
1238789	16667786	25	1	102569917	102569893	25	1	LTR49-int	LTR/ERV1	102569779	102570559	OLFM3	102462586	102268130	COL11A1	103574052	103342023
730979	16667786	25	1	102569918	102569894	25	1	LTR49-int	LTR/ERV1	102569779	102570559	OLFM3	102462586	102268130	COL11A1	103574052	103342023
536584	16667786	25	1	102569920	102569896	25	1	LTR49-int	LTR/ERV1	102569779	102570559	OLFM3	102462586	102268130	COL11A1	103574052	103342023
697480	16667786	25	1	102569927	102569903	25	1	LTR49-int	LTR/ERV1	102569779	102570559	OLFM3	102462586	102268130	COL11A1	103574052	103342023
1173472	16667786	25	1	102571525	102571501	25	1	LTR49-int	LTR/ERV1	102570889	102571644	OLFM3	102462586	102268130	COL11A1	103574052	103342023
951255	16667786	25	1	102571489	102571465	25	1	LTR49-int	LTR/ERV1	102570889	102571644	OLFM3	102462586	102268130	COL11A1	103574052	103342023
44010	16667786	25	1	102569915	102569891	25	1	LTR49-int	LTR/ERV1	102569779	102570559	OLFM3	102462586	102268130	COL11A1	103574052	103342023
1080810	16667786	25	1	102571459	102571435	25	1	LTR49-int	LTR/ERV1	102570889	102571644	OLFM3	102462586	102268130	COL11A1	103574052	103342023
1238157	16667786	25	1	102569916	102569892	25	1	LTR49-int	LTR/ERV1	102569779	102570559	OLFM3	102462586	102268130	COL11A1	103574052	103342023
1224459	16667786	25	1	102571454	102571430	25	1	LTR49-int	LTR/ERV1	102570889	102571644	OLFM3	102462586	102268130	COL11A1	103574052	103342023
876076	16667786	25	1	102569910	102569886	25	1	LTR49-int	LTR/ERV1	102569779	102570559	OLFM3	102462586	102268130	COL11A1	103574052	103342023
1387901	16667786	25	1	102571457	102571433	25	1	LTR49-int	LTR/ERV1	102570889	102571644	OLFM3	102462586	102268130	COL11A1	103574052	103342023
1079245	16667786	25	1	102571458	102571434	25	1	LTR49-int	LTR/ERV1	102570889	102571644	OLFM3	102462586	102268130	COL11A1	103574052	103342023
31456	16667786	25	1	102571452	102571428	25	1	LTR49-int	LTR/ERV1	102570889	102571644	OLFM3	102462586	102268130	COL11A1	103574052	103342023
1290499	16667786	25	1	102571532	102571508	25	1	LTR49-int	LTR/ERV1	102570889	102571644	OLFM3	102462586	102268130	COL11A1	103574052	103342023
705377	16667786	25	1	102569928	102569904	25	1	LTR49-int	LTR/ERV1	102569779	102570559	OLFM3	102462586	102268130	COL11A1	103574052	103342023
43368	16667786	25	1	102569913	102569889	25	1	LTR49-int	LTR/ERV1	102569779	102570559	OLFM3	102462586	102268130	COL11A1	103574052	103342023
816171	16667786	25	1	102571400	102571376	25	1	LTR49-int	LTR/ERV1	102570889	102571644	OLFM3	102462586	102268130	COL11A1	103574052	103342023
303652	16670276	25					2	L1MC4	LINE/L1
327617	16670276	25					2	L1MC4	LINE/L1
1035630	16670276	25	1	148952417	148952393	25	1	L1MC4	LINE/L1	148951999	148952852	NBPF16	148739443	148758311	FCGR1C	149320441	149378365
479712	16670276	25					2	L1MC4	LINE/L1
860737	16670276	25					2	L1MC4	LINE/L1
254626	16670276	25					2	L1MC4	LINE/L1
73466	16668601	25	1	111584541	111584517	25	1	5S	rRNA	111584456	111584545	LRIF1	111506701	111489807	DRAM2	111682838	111659955
73067	16668601	25	1	111584542	111584518	25	1	5S	rRNA	111584456	111584545	LRIF1	111506701	111489807	DRAM2	111682838	111659955
1021728	16668601	25	1	111584502	111584478	25	1	5S	rRNA	111584456	111584545	LRIF1	111506701	111489807	DRAM2	111682838	111659955
1012529	16668601	25	1	111584544	111584520	25	1	5S	rRNA	111584456	111584545	LRIF1	111506701	111489807	DRAM2	111682838	111659955
1022425	16668601	25	1	111584543	111584519	25	1	5S	rRNA	111584456	111584545	LRIF1	111506701	111489807	DRAM2	111682838	111659955
1064734	16668601	25	1	111584510	111584486	25	1	5S	rRNA	111584456	111584545	LRIF1	111506701	111489807	DRAM2	111682838	111659955
1148347	16668601	25	1	111584545	111584521	25	1	5S	rRNA	111584456	111584545	LRIF1	111506701	111489807	DRAM2	111682838	111659955
1243664	16668601	25	1	111584506	111584482	25	1	5S	rRNA	111584456	111584545	LRIF1	111506701	111489807	DRAM2	111682838	111659955
1028289	16669084	25	1	116474013	116473989	25	1	LTR8	LTR/ERV1	116473877	116474284	NHLH2	116386538	116378998	SLC22A15	116519119	116612675
317821	16669084	25					2	MSTA	LTR/ERVL-MaLR
1218366	16669084	25					2	LTR8	LTR/ERV1
894443	16669084	25	1	116474012	116473988	25	1	LTR8	LTR/ERV1	116473877	116474284	NHLH2	116386538	116378998	SLC22A15	116519119	116612675
1138165	16669084	25	1	116474014	116473990	25	1	LTR8	LTR/ERV1	116473877	116474284	NHLH2	116386538	116378998	SLC22A15	116519119	116612675
560780	16669084	25	1	116474008	116473984	25	1	LTR8	LTR/ERV1	116473877	116474284	NHLH2	116386538	116378998	SLC22A15	116519119	116612675
431032	16669084	25					2	LTR8	LTR/ERV1
2922	16669084	25	1	116474004	116473980	25	1	LTR8	LTR/ERV1	116473877	116474284	NHLH2	116386538	116378998	SLC22A15	116519119	116612675
1021037	16669084	25					2	MSTA	LTR/ERVL-MaLR
463905	16669084	25	1	116473974	116473950	25	1	LTR8	LTR/ERV1	116473877	116474284	NHLH2	116386538	116378998	SLC22A15	116519119	116612675
267736	16669084	25	1	116474003	116473979	25	1	LTR8	LTR/ERV1	116473877	116474284	NHLH2	116386538	116378998	SLC22A15	116519119	116612675
478080	16669084	25					2	LTR8	LTR/ERV1
901289	16669084	25	1	116474011	116473987	25	1	LTR8	LTR/ERV1	116473877	116474284	NHLH2	116386538	116378998	SLC22A15	116519119	116612675
145829	16669084	25	1	116474019	116473995	25	1	LTR8	LTR/ERV1	116473877	116474284	NHLH2	116386538	116378998	SLC22A15	116519119	116612675
1134039	16669084	25					2	MSTA	LTR/ERVL-MaLR
1308858	16667799	25	1	104066484	104066460	25	1	L2a	LINE/L2	104066451	104066609	COL11A1	103574052	103342023	RNPC3	104068313	104097861
232676	16667799	25	1	104066337	104066313	25	1	7SK	RNA	104066184	104066420	COL11A1	103574052	103342023	RNPC3	104068313	104097861
845712	16667799	25	1	104066211	104066187	25	1	7SK	RNA	104066184	104066420	COL11A1	103574052	103342023	RNPC3	104068313	104097861
877969	16667799	25	1	104066492	104066468	25	1	L2a	LINE/L2	104066451	104066609	COL11A1	103574052	103342023	RNPC3	104068313	104097861
614649	16667799	25	1	104066226	104066202	25	1	7SK	RNA	104066184	104066420	COL11A1	103574052	103342023	RNPC3	104068313	104097861
1300881	16667799	25	1	104066364	104066340	25	1	7SK	RNA	104066184	104066420	COL11A1	103574052	103342023	RNPC3	104068313	104097861
844921	16667799	25	1	104066213	104066189	25	1	7SK	RNA	104066184	104066420	COL11A1	103574052	103342023	RNPC3	104068313	104097861
1398793	16667799	25	1	104066215	104066191	25	1	7SK	RNA	104066184	104066420	COL11A1	103574052	103342023	RNPC3	104068313	104097861
1039777	16667799	25	1	104066310	104066286	25	1	7SK	RNA	104066184	104066420	COL11A1	103574052	103342023	RNPC3	104068313	104097861
225656	16667799	25	1	104066335	104066311	25	1	7SK	RNA	104066184	104066420	COL11A1	103574052	103342023	RNPC3	104068313	104097861
936896	16667799	25	1	104066273	104066249	25	1	7SK	RNA	104066184	104066420	COL11A1	103574052	103342023	RNPC3	104068313	104097861
900723	16667799	25	1	104066245	104066221	25	1	7SK	RNA	104066184	104066420	COL11A1	103574052	103342023	RNPC3	104068313	104097861
303176	16667799	25	1	104066486	104066462	25	1	L2a	LINE/L2	104066451	104066609	COL11A1	103574052	103342023	RNPC3	104068313	104097861
574058	16667799	25	1	104066483	104066459	25	1	L2a	LINE/L2	104066451	104066609	COL11A1	103574052	103342023	RNPC3	104068313	104097861
598465	16667799	25	1	104066325	104066301	25	1	7SK	RNA	104066184	104066420	COL11A1	103574052	103342023	RNPC3	104068313	104097861
698699	16667799	25	1	104066336	104066312	25	1	7SK	RNA	104066184	104066420	COL11A1	103574052	103342023	RNPC3	104068313	104097861
514066	16669119	25	1	116821376	116821352	25	1	U3	snRNA	116821228	116821443	MAB21L3	116654376	116677861	ATP1A1	116915290	116952883
852128	16669119	25	1	116821385	116821361	25	1	U3	snRNA	116821228	116821443	MAB21L3	116654376	116677861	ATP1A1	116915290	116952883
856451	16669119	25	1	116821384	116821360	25	1	U3	snRNA	116821228	116821443	MAB21L3	116654376	116677861	ATP1A1	116915290	116952883
1257865	16669119	25	1	116821382	116821358	25	1	U3	snRNA	116821228	116821443	MAB21L3	116654376	116677861	ATP1A1	116915290	116952883
567942	16669119	25	1	116821377	116821353	25	1	U3	snRNA	116821228	116821443	MAB21L3	116654376	116677861	ATP1A1	116915290	116952883
950260	16669119	25	1	116821370	116821346	25	1	U3	snRNA	116821228	116821443	MAB21L3	116654376	116677861	ATP1A1	116915290	116952883
1235177	16669119	25	1	116821339	116821315	25	1	U3	snRNA	116821228	116821443	MAB21L3	116654376	116677861	ATP1A1	116915290	116952883
1143375	16669119	25	1	116821272	116821248	25	1	U3	snRNA	116821228	116821443	MAB21L3	116654376	116677861	ATP1A1	116915290	116952883
1348440	16669119	25	1	116821383	116821359	25	1	U3	snRNA	116821228	116821443	MAB21L3	116654376	116677861	ATP1A1	116915290	116952883
479425	16669119	25	1	116821378	116821354	25	1	U3	snRNA	116821228	116821443	MAB21L3	116654376	116677861	ATP1A1	116915290	116952883
1182457	16669119	25	1	116821294	116821270	25	1	U3	snRNA	116821228	116821443	MAB21L3	116654376	116677861	ATP1A1	116915290	116952883
432124	16669119	25	1	116821281	116821257	25	1	U3	snRNA	116821228	116821443	MAB21L3	116654376	116677861	ATP1A1	116915290	116952883
1234558	16669119	25	1	116821338	116821314	25	1	U3	snRNA	116821228	116821443	MAB21L3	116654376	116677861	ATP1A1	116915290	116952883
809139	16669119	25	1	116821292	116821268	25	1	U3	snRNA	116821228	116821443	MAB21L3	116654376	116677861	ATP1A1	116915290	116952883
1105562	16669119	25	1	116821290	116821266	25	1	U3	snRNA	116821228	116821443	MAB21L3	116654376	116677861	ATP1A1	116915290	116952883
1348968	16669119	25	1	116821333	116821309	25	1	U3	snRNA	116821228	116821443	MAB21L3	116654376	116677861	ATP1A1	116915290	116952883
330208	16669119	25	1	116821293	116821269	25	1	U3	snRNA	116821228	116821443	MAB21L3	116654376	116677861	ATP1A1	116915290	116952883
1105005	16669119	25	1	116821337	116821313	25	1	U3	snRNA	116821228	116821443	MAB21L3	116654376	116677861	ATP1A1	116915290	116952883
147051	16669119	25	1	116821388	116821364	25	1	U3	snRNA	116821228	116821443	MAB21L3	116654376	116677861	ATP1A1	116915290	116952883
967156	16668770	25	1	112913651	112913627	25	1	U13_	snRNA	112913625	112913731	KCND3	112531777	112313284	CTTNBP2NL	112938803	113003786
409783	16668770	25	1	112913656	112913632	25	1	U13_	snRNA	112913625	112913731	KCND3	112531777	112313284	CTTNBP2NL	112938803	113003786
971628	16668770	25	1	112913650	112913626	25	1	U13_	snRNA	112913625	112913731	KCND3	112531777	112313284	CTTNBP2NL	112938803	113003786
684700	16668770	25	1	112913657	112913633	25	1	U13_	snRNA	112913625	112913731	KCND3	112531777	112313284	CTTNBP2NL	112938803	113003786
408442	16668770	25	1	112913655	112913631	25	1	U13_	snRNA	112913625	112913731	KCND3	112531777	112313284	CTTNBP2NL	112938803	113003786
407024	16668770	25	1	112913654	112913630	25	1	U13_	snRNA	112913625	112913731	KCND3	112531777	112313284	CTTNBP2NL	112938803	113003786
1029148	16668770	25	1	112913676	112913652	25	1	U13_	snRNA	112913625	112913731	KCND3	112531777	112313284	CTTNBP2NL	112938803	113003786
1346273	16668770	25	1	112913653	112913629	25	1	U13_	snRNA	112913625	112913731	KCND3	112531777	112313284	CTTNBP2NL	112938803	113003786
978900	16668770	25	1	112913652	112913628	25	1	U13_	snRNA	112913625	112913731	KCND3	112531777	112313284	CTTNBP2NL	112938803	113003786
591909	16691961	25					2	U1	snRNA
752029	16691961	25					2	U1	snRNA
248751	16691961	25					2	U1	snRNA
1313478	16691961	25					2	U1	snRNA
262085	16691961	25					2	U1	snRNA
1177620	16670359	25	1	149606076	149606052	25	1	U1	snRNA	149605917	149606081	PPIAL4C	149553003	149553787	AL358813.2	149675978	149676609
1231959	16670359	25					2	U1	snRNA
1164986	16691961	25					2	U1	snRNA
1380641	16691961	25					2	U1	snRNA
905363	16670359	25	1	149606077	149606053	25	1	U1	snRNA	149605917	149606081	PPIAL4C	149553003	149553787	AL358813.2	149675978	149676609
589076	16691961	25					2	U1	snRNA
652742	16691961	25					2	U1	snRNA
797940	16691961	25					2	U1	snRNA
1067442	16691961	25					2	U1	snRNA
898927	16691961	25					2	U1	snRNA
1050772	16669496	25	1	143154605	143154581	25	1	HSAT5	Satellite	143154474	143154605	FCGR1B	120935937	120926979	PPIAL4G	143767881	143767144
875004	16669496	25					2	THE1D-int	LTR/ERVL-MaLR
981079	16669496	25					2	HSAT5	Satellite
48677	16669496	25					2	HSAT5	Satellite
77105	16669496	25					2	HSAT5	Satellite
431070	16669496	25	1	143169801	143169777	25	1	THE1D-int	LTR/ERVL-MaLR	143169732	143169965	FCGR1B	120935937	120926979	PPIAL4G	143767881	143767144
150718	16669496	25					2	THE1D-int	LTR/ERVL-MaLR
116642	16669496	25	1	143154588	143154564	25	1	HSAT5	Satellite	143154474	143154605	FCGR1B	120935937	120926979	PPIAL4G	143767881	143767144
193950	16669496	25					2	THE1D-int	LTR/ERVL-MaLR
340184	16669496	25					2	HSAT5	Satellite
765053	16669496	25					2	HSAT5	Satellite
544965	16669496	25	1	143154603	143154579	25	1	HSAT5	Satellite	143154474	143154605	FCGR1B	120935937	120926979	PPIAL4G	143767881	143767144
1044801	16669496	25	1	143154604	143154580	25	1	HSAT5	Satellite	143154474	143154605	FCGR1B	120935937	120926979	PPIAL4G	143767881	143767144
259038	16669698	25	1	145044780	145044756	25	1	7SK	RNA	145044652	145044831	AL590452.1	144989309	144991365	SEC22B	145096220	145116922
511195	16669698	25	1	145044732	145044708	25	1	7SK	RNA	145044652	145044831	AL590452.1	144989309	144991365	SEC22B	145096220	145116922
888506	16669698	25	1	145044720	145044696	25	1	7SK	RNA	145044652	145044831	AL590452.1	144989309	144991365	SEC22B	145096220	145116922
1020403	16669698	25	1	145044777	145044753	25	1	7SK	RNA	145044652	145044831	AL590452.1	144989309	144991365	SEC22B	145096220	145116922
34242	16669698	25	1	145044776	145044752	25	1	7SK	RNA	145044652	145044831	AL590452.1	144989309	144991365	SEC22B	145096220	145116922
1147015	16669630	25	1	144534114	144534090	25	1	U1	snRNA	144534038	144534201	PPIAL4B	144364246	144363462	NBPF9	144811744	144830413
458238	16669698	25	1	145044775	145044751	25	1	7SK	RNA	145044652	145044831	AL590452.1	144989309	144991365	SEC22B	145096220	145116922
261035	16669630	25	1	144534199	144534175	25	1	U1	snRNA	144534038	144534201	PPIAL4B	144364246	144363462	NBPF9	144811744	144830413
1104550	16669698	25	1	145044770	145044746	25	1	7SK	RNA	145044652	145044831	AL590452.1	144989309	144991365	SEC22B	145096220	145116922
684314	16669698	25	1	145044815	145044791	25	1	7SK	RNA	145044652	145044831	AL590452.1	144989309	144991365	SEC22B	145096220	145116922
346870	16669630	25	1	144534198	144534174	25	1	U1	snRNA	144534038	144534201	PPIAL4B	144364246	144363462	NBPF9	144811744	144830413
793523	16669698	25	1	145044729	145044705	25	1	7SK	RNA	145044652	145044831	AL590452.1	144989309	144991365	SEC22B	145096220	145116922
1330701	16669698	25	1	145044704	145044680	25	1	7SK	RNA	145044652	145044831	AL590452.1	144989309	144991365	SEC22B	145096220	145116922
186551	16669698	25	1	145044779	145044755	25	1	7SK	RNA	145044652	145044831	AL590452.1	144989309	144991365	SEC22B	145096220	145116922
1213663	16669698	25	1	145044718	145044694	25	1	7SK	RNA	145044652	145044831	AL590452.1	144989309	144991365	SEC22B	145096220	145116922
1103565	16669698	25	1	145044769	145044745	25	1	7SK	RNA	145044652	145044831	AL590452.1	144989309	144991365	SEC22B	145096220	145116922
948820	16669630	25	1	144534196	144534172	25	1	U1	snRNA	144534038	144534201	PPIAL4B	144364246	144363462	NBPF9	144811744	144830413
929424	16669630	25	1	144534115	144534091	25	1	U1	snRNA	144534038	144534201	PPIAL4B	144364246	144363462	NBPF9	144811744	144830413
1092275	16669698	25	1	145044771	145044747	25	1	7SK	RNA	145044652	145044831	AL590452.1	144989309	144991365	SEC22B	145096220	145116922
1133765	16669698	25	1	145044778	145044754	25	1	7SK	RNA	145044652	145044831	AL590452.1	144989309	144991365	SEC22B	145096220	145116922
307169	16669630	25	1	144534197	144534173	25	1	U1	snRNA	144534038	144534201	PPIAL4B	144364246	144363462	NBPF9	144811744	144830413
1142738	16669630	25	1	144534112	144534088	25	1	U1	snRNA	144534038	144534201	PPIAL4B	144364246	144363462	NBPF9	144811744	144830413
1146479	16669630	25	1	144534113	144534089	25	1	U1	snRNA	144534038	144534201	PPIAL4B	144364246	144363462	NBPF9	144811744	144830413
199163	16669698	25	1	145044719	145044695	25	1	7SK	RNA	145044652	145044831	AL590452.1	144989309	144991365	SEC22B	145096220	145116922
123684	16670176	25	1	146124233	146124209	25	1	5S	rRNA	146124158	146124246	NBPF11	146082765	146032647	NBPF12	146373546	146467744
1300011	16670183	25	1	147735843	147735819	25	1	U1	snRNA	147735752	147735907	BX842679.1	147632428	147631967	PPIAL4A	147955419	147954635
1023302	16670183	25	1	147735839	147735815	25	1	U1	snRNA	147735752	147735907	BX842679.1	147632428	147631967	PPIAL4A	147955419	147954635
1331961	16670176	25					2	5S	rRNA
685098	16670183	25	1	147735780	147735756	25	1	U1	snRNA	147735752	147735907	BX842679.1	147632428	147631967	PPIAL4A	147955419	147954635
3640	16670176	25	1	146124280	146124256	25	1	L1MC4a	LINE/L1	146124247	146124450	NBPF11	146082765	146032647	NBPF12	146373546	146467744
871424	16670176	25	1	146124238	146124214	25	1	5S	rRNA	146124158	146124246	NBPF11	146082765	146032647	NBPF12	146373546	146467744
574653	16670176	25					2	5S	rRNA
1316645	16670176	25					2	5S	rRNA
1044909	16670176	25					2	5S	rRNA
851866	16670183	25	1	147735844	147735820	25	1	U1	snRNA	147735752	147735907	BX842679.1	147632428	147631967	PPIAL4A	147955419	147954635
1042779	16670176	25					2	5S	rRNA
1001356	16670176	25	1	146124206	146124182	25	1	5S	rRNA	146124158	146124246	NBPF11	146082765	146032647	NBPF12	146373546	146467744
691698	16670176	25					2	5S	rRNA
670655	16670176	25	1	146124241	146124217	25	1	5S	rRNA	146124158	146124246	NBPF11	146082765	146032647	NBPF12	146373546	146467744
319477	16670183	25	1	147735842	147735818	25	1	U1	snRNA	147735752	147735907	BX842679.1	147632428	147631967	PPIAL4A	147955419	147954635
664004	16670176	25	1	146124230	146124206	25	1	5S	rRNA	146124158	146124246	NBPF11	146082765	146032647	NBPF12	146373546	146467744
1144439	16670176	25	1	146124205	146124181	25	1	5S	rRNA	146124158	146124246	NBPF11	146082765	146032647	NBPF12	146373546	146467744
822327	16670183	25	1	147735801	147735777	25	1	U1	snRNA	147735752	147735907	BX842679.1	147632428	147631967	PPIAL4A	147955419	147954635
1158492	16670176	25	1	146124234	146124210	25	1	5S	rRNA	146124158	146124246	NBPF11	146082765	146032647	NBPF12	146373546	146467744
1189628	16670183	25	1	147735840	147735816	25	1	U1	snRNA	147735752	147735907	BX842679.1	147632428	147631967	PPIAL4A	147955419	147954635
872841	16670176	25					2	5S	rRNA
1145229	16670176	25	1	146124204	146124180	25	1	5S	rRNA	146124158	146124246	NBPF11	146082765	146032647	NBPF12	146373546	146467744
1332295	16670176	25					2	5S	rRNA
195491	16670176	25	1	146124281	146124257	25	1	L1MC4a	LINE/L1	146124247	146124450	NBPF11	146082765	146032647	NBPF12	146373546	146467744
574462	16670176	25					2	5S	rRNA
691452	16670176	25					2	5S	rRNA
333948	16670183	25	1	147735841	147735817	25	1	U1	snRNA	147735752	147735907	BX842679.1	147632428	147631967	PPIAL4A	147955419	147954635
74816	16670183	25	1	147735838	147735814	25	1	U1	snRNA	147735752	147735907	BX842679.1	147632428	147631967	PPIAL4A	147955419	147954635
1210019	16670183	25	1	147735835	147735811	25	1	U1	snRNA	147735752	147735907	BX842679.1	147632428	147631967	PPIAL4A	147955419	147954635
1242659	16670183	25	1	147735836	147735812	25	1	U1	snRNA	147735752	147735907	BX842679.1	147632428	147631967	PPIAL4A	147955419	147954635
1243787	16670176	25					2	5S	rRNA
1316263	16670176	25					2	5S	rRNA
1244541	16670176	25	1	146124207	146124183	25	1	5S	rRNA	146124158	146124246	NBPF11	146082765	146032647	NBPF12	146373546	146467744
1323998	16670183	25	1	147735837	147735813	25	1	U1	snRNA	147735752	147735907	BX842679.1	147632428	147631967	PPIAL4A	147955419	147954635
907812	16670176	25	1	146124237	146124213	25	1	5S	rRNA	146124158	146124246	NBPF11	146082765	146032647	NBPF12	146373546	146467744
537003	16669785	25	1	145382911	145382887	25	1	U1	snRNA	145382757	145382920	NBPF10	145289772	145370303	HFE2	145413095	145417545
537684	16669785	25	1	145382912	145382888	25	1	U1	snRNA	145382757	145382920	NBPF10	145289772	145370303	HFE2	145413095	145417545
30368	16669785	25	1	145382791	145382767	25	1	U1	snRNA	145382757	145382920	NBPF10	145289772	145370303	HFE2	145413095	145417545
1003044	16669785	25	1	145382796	145382772	25	1	U1	snRNA	145382757	145382920	NBPF10	145289772	145370303	HFE2	145413095	145417545
1347311	16669785	25	1	145382914	145382890	25	1	U1	snRNA	145382757	145382920	NBPF10	145289772	145370303	HFE2	145413095	145417545
490423	16669785	25	1	145382787	145382763	25	1	U1	snRNA	145382757	145382920	NBPF10	145289772	145370303	HFE2	145413095	145417545
693061	16669785	25	1	145382909	145382885	25	1	U1	snRNA	145382757	145382920	NBPF10	145289772	145370303	HFE2	145413095	145417545
1212831	16669785	25	1	145382792	145382768	25	1	U1	snRNA	145382757	145382920	NBPF10	145289772	145370303	HFE2	145413095	145417545
198565	16669785	25	1	145382794	145382770	25	1	U1	snRNA	145382757	145382920	NBPF10	145289772	145370303	HFE2	145413095	145417545
980296	16669785	25	1	145382795	145382771	25	1	U1	snRNA	145382757	145382920	NBPF10	145289772	145370303	HFE2	145413095	145417545
713759	16670070	25	1	146551359	146551335	25	1	U1	snRNA	146551298	146551461	NBPF12	146373546	146467744	PRKAB2	146644129	146626685
123684	16670176	25	1	146124233	146124209	25	1	5S	rRNA	146124158	146124246	NBPF11	146082765	146032647	NBPF12	146373546	146467744
840513	16669989	25	1	146086807	146086783	25	1	MER51D	LTR/ERV1	146086226	146086844	NBPF11	146082765	146032647	NBPF12	146373546	146467744
2486	16670070	25	1	146551372	146551348	25	1	U1	snRNA	146551298	146551461	NBPF12	146373546	146467744	PRKAB2	146644129	146626685
76800	16670070	25	1	146551368	146551344	25	1	U1	snRNA	146551298	146551461	NBPF12	146373546	146467744	PRKAB2	146644129	146626685
681169	16669989	25	1	146086820	146086796	25	1	MER51D	LTR/ERV1	146086226	146086844	NBPF11	146082765	146032647	NBPF12	146373546	146467744
871424	16670176	25	1	146124238	146124214	25	1	5S	rRNA	146124158	146124246	NBPF11	146082765	146032647	NBPF12	146373546	146467744
902506	16669989	25	1	146086810	146086786	25	1	MER51D	LTR/ERV1	146086226	146086844	NBPF11	146082765	146032647	NBPF12	146373546	146467744
3640	16670176	25	1	146124280	146124256	25	1	L1MC4a	LINE/L1	146124247	146124450	NBPF11	146082765	146032647	NBPF12	146373546	146467744
1316645	16670176	25					2	5S	rRNA
574653	16670176	25					2	5S	rRNA
100848	16670070	25	1	146551369	146551345	25	1	U1	snRNA	146551298	146551461	NBPF12	146373546	146467744	PRKAB2	146644129	146626685
715152	16670070	25					2	U1	snRNA
1001356	16670176	25	1	146124206	146124182	25	1	5S	rRNA	146124158	146124246	NBPF11	146082765	146032647	NBPF12	146373546	146467744
429587	16669989	25	1	146086821	146086797	25	1	MER51D	LTR/ERV1	146086226	146086844	NBPF11	146082765	146032647	NBPF12	146373546	146467744
24025	16670070	25	1	146551373	146551349	25	1	U1	snRNA	146551298	146551461	NBPF12	146373546	146467744	PRKAB2	146644129	146626685
691698	16670176	25					2	5S	rRNA
664004	16670176	25	1	146124230	146124206	25	1	5S	rRNA	146124158	146124246	NBPF11	146082765	146032647	NBPF12	146373546	146467744
1095963	16670070	25	1	146551379	146551355	25	1	U1	snRNA	146551298	146551461	NBPF12	146373546	146467744	PRKAB2	146644129	146626685
461753	16669989	25	1	146086822	146086798	25	1	MER51D	LTR/ERV1	146086226	146086844	NBPF11	146082765	146032647	NBPF12	146373546	146467744
1144439	16670176	25	1	146124205	146124181	25	1	5S	rRNA	146124158	146124246	NBPF11	146082765	146032647	NBPF12	146373546	146467744
670655	16670176	25	1	146124241	146124217	25	1	5S	rRNA	146124158	146124246	NBPF11	146082765	146032647	NBPF12	146373546	146467744
1044909	16670176	25					2	5S	rRNA
1331961	16670176	25					2	5S	rRNA
1158492	16670176	25	1	146124234	146124210	25	1	5S	rRNA	146124158	146124246	NBPF11	146082765	146032647	NBPF12	146373546	146467744
1332295	16670176	25					2	5S	rRNA
872841	16670176	25					2	5S	rRNA
1145229	16670176	25	1	146124204	146124180	25	1	5S	rRNA	146124158	146124246	NBPF11	146082765	146032647	NBPF12	146373546	146467744
461304	16669989	25	1	146086823	146086799	25	1	MER51D	LTR/ERV1	146086226	146086844	NBPF11	146082765	146032647	NBPF12	146373546	146467744
1154884	16670070	25					2	U1	snRNA
847258	16669989	25	1	146086806	146086782	25	1	MER51D	LTR/ERV1	146086226	146086844	NBPF11	146082765	146032647	NBPF12	146373546	146467744
195491	16670176	25	1	146124281	146124257	25	1	L1MC4a	LINE/L1	146124247	146124450	NBPF11	146082765	146032647	NBPF12	146373546	146467744
574462	16670176	25					2	5S	rRNA
597827	16670070	25	1	146551370	146551346	25	1	U1	snRNA	146551298	146551461	NBPF12	146373546	146467744	PRKAB2	146644129	146626685
691452	16670176	25					2	5S	rRNA
1316263	16670176	25					2	5S	rRNA
903427	16669989	25	1	146086809	146086785	25	1	MER51D	LTR/ERV1	146086226	146086844	NBPF11	146082765	146032647	NBPF12	146373546	146467744
1042779	16670176	25					2	5S	rRNA
1243787	16670176	25					2	5S	rRNA
1244541	16670176	25	1	146124207	146124183	25	1	5S	rRNA	146124158	146124246	NBPF11	146082765	146032647	NBPF12	146373546	146467744
648706	16670197	25	1	143687423	143687399	25	1	U1	snRNA	143687359	143687521	FCGR1B	120935937	120926979	PPIAL4G	143767881	143767144
263667	16670070	25					2	U1	snRNA
907812	16670176	25	1	146124237	146124213	25	1	5S	rRNA	146124158	146124246	NBPF11	146082765	146032647	NBPF12	146373546	146467744
863674	16670197	25	1	143687439	143687415	25	1	U1	snRNA	143687359	143687521	FCGR1B	120935937	120926979	PPIAL4G	143767881	143767144
1275274	16670197	25	1	143687433	143687409	25	1	U1	snRNA	143687359	143687521	FCGR1B	120935937	120926979	PPIAL4G	143767881	143767144
1021565	16670197	25	1	143687432	143687408	25	1	U1	snRNA	143687359	143687521	FCGR1B	120935937	120926979	PPIAL4G	143767881	143767144
1053819	16670197	25	1	143687487	143687463	25	1	U1	snRNA	143687359	143687521	FCGR1B	120935937	120926979	PPIAL4G	143767881	143767144
824053	16670197	25	1	143687437	143687413	25	1	U1	snRNA	143687359	143687521	FCGR1B	120935937	120926979	PPIAL4G	143767881	143767144
652546	16670197	25	1	143687424	143687400	25	1	U1	snRNA	143687359	143687521	FCGR1B	120935937	120926979	PPIAL4G	143767881	143767144
750839	16670197	25	1	143687428	143687404	25	1	U1	snRNA	143687359	143687521	FCGR1B	120935937	120926979	PPIAL4G	143767881	143767144
862785	16670197	25	1	143687438	143687414	25	1	U1	snRNA	143687359	143687521	FCGR1B	120935937	120926979	PPIAL4G	143767881	143767144
263040	16670197	25	1	143687425	143687401	25	1	U1	snRNA	143687359	143687521	FCGR1B	120935937	120926979	PPIAL4G	143767881	143767144
249898	16670197	25	1	143687445	143687421	25	1	U1	snRNA	143687359	143687521	FCGR1B	120935937	120926979	PPIAL4G	143767881	143767144
1164986	16691961	25					2	U1	snRNA
591127	16670197	25	1	143687429	143687405	25	1	U1	snRNA	143687359	143687521	FCGR1B	120935937	120926979	PPIAL4G	143767881	143767144
1315983	16670197	25	1	143687481	143687457	25	1	U1	snRNA	143687359	143687521	FCGR1B	120935937	120926979	PPIAL4G	143767881	143767144
1277022	16670197	25	1	143687431	143687407	25	1	U1	snRNA	143687359	143687521	FCGR1B	120935937	120926979	PPIAL4G	143767881	143767144
1329202	16670197	25					2	U1	snRNA
821561	16670197	25	1	143687435	143687411	25	1	U1	snRNA	143687359	143687521	FCGR1B	120935937	120926979	PPIAL4G	143767881	143767144
1380682	16670197	25	1	143687446	143687422	25	1	U1	snRNA	143687359	143687521	FCGR1B	120935937	120926979	PPIAL4G	143767881	143767144
1052959	16670197	25	1	143687488	143687464	25	1	U1	snRNA	143687359	143687521	FCGR1B	120935937	120926979	PPIAL4G	143767881	143767144
1146762	16670197	25	1	143687516	143687492	25	1	U1	snRNA	143687359	143687521	FCGR1B	120935937	120926979	PPIAL4G	143767881	143767144
850462	16670197	25	1	143687434	143687410	25	1	U1	snRNA	143687359	143687521	FCGR1B	120935937	120926979	PPIAL4G	143767881	143767144
389524	16691961	25					2	U1	snRNA
584847	16670197	25	1	143687430	143687406	25	1	U1	snRNA	143687359	143687521	FCGR1B	120935937	120926979	PPIAL4G	143767881	143767144
1067441	16670197	25	1	143687426	143687402	25	1	U1	snRNA	143687359	143687521	FCGR1B	120935937	120926979	PPIAL4G	143767881	143767144
495062	16670197	25	1	143687440	143687416	25	1	U1	snRNA	143687359	143687521	FCGR1B	120935937	120926979	PPIAL4G	143767881	143767144
887421	16670210	25					2	U1	snRNA
1854	16670212	25	1	148241622	148241598	25	1	U1	snRNA	148241465	148241630	PPIAL4D	148202536	148201752	NBPF20	148347506	148250249
542	16670212	25	1	148241619	148241595	25	1	U1	snRNA	148241465	148241630	PPIAL4D	148202536	148201752	NBPF20	148347506	148250249
342683	16670212	25	1	148241627	148241603	25	1	U1	snRNA	148241465	148241630	PPIAL4D	148202536	148201752	NBPF20	148347506	148250249
877749	16670210	25					2	U1	snRNA
640111	16670212	25	1	148241618	148241594	25	1	U1	snRNA	148241465	148241630	PPIAL4D	148202536	148201752	NBPF20	148347506	148250249
414685	16670212	25	1	148241615	148241591	25	1	U1	snRNA	148241465	148241630	PPIAL4D	148202536	148201752	NBPF20	148347506	148250249
1316613	16670210	25					2	U1	snRNA
456228	16670212	25	1	148241616	148241592	25	1	U1	snRNA	148241465	148241630	PPIAL4D	148202536	148201752	NBPF20	148347506	148250249
341064	16670212	25	1	148241626	148241602	25	1	U1	snRNA	148241465	148241630	PPIAL4D	148202536	148201752	NBPF20	148347506	148250249
3183	16670212	25	1	148241621	148241597	25	1	U1	snRNA	148241465	148241630	PPIAL4D	148202536	148201752	NBPF20	148347506	148250249
488748	16670212	25	1	148241620	148241596	25	1	U1	snRNA	148241465	148241630	PPIAL4D	148202536	148201752	NBPF20	148347506	148250249
648706	16670197	25	1	143687423	143687399	25	1	U1	snRNA	143687359	143687521	FCGR1B	120935937	120926979	PPIAL4G	143767881	143767144
863674	16670197	25	1	143687439	143687415	25	1	U1	snRNA	143687359	143687521	FCGR1B	120935937	120926979	PPIAL4G	143767881	143767144
1275274	16670197	25	1	143687433	143687409	25	1	U1	snRNA	143687359	143687521	FCGR1B	120935937	120926979	PPIAL4G	143767881	143767144
884209	16670210	25	1	147994181	147994157	25	1	U1	snRNA	147994146	147994314	PPIAL4A	147955419	147954635	NBPF14	148025863	148003642
1021565	16670197	25	1	143687432	143687408	25	1	U1	snRNA	143687359	143687521	FCGR1B	120935937	120926979	PPIAL4G	143767881	143767144
1053819	16670197	25	1	143687487	143687463	25	1	U1	snRNA	143687359	143687521	FCGR1B	120935937	120926979	PPIAL4G	143767881	143767144
750839	16670197	25	1	143687428	143687404	25	1	U1	snRNA	143687359	143687521	FCGR1B	120935937	120926979	PPIAL4G	143767881	143767144
1669	16670210	25	1	147994182	147994158	25	1	U1	snRNA	147994146	147994314	PPIAL4A	147955419	147954635	NBPF14	148025863	148003642
652546	16670197	25	1	143687424	143687400	25	1	U1	snRNA	143687359	143687521	FCGR1B	120935937	120926979	PPIAL4G	143767881	143767144
862785	16670197	25	1	143687438	143687414	25	1	U1	snRNA	143687359	143687521	FCGR1B	120935937	120926979	PPIAL4G	143767881	143767144
249898	16670197	25	1	143687445	143687421	25	1	U1	snRNA	143687359	143687521	FCGR1B	120935937	120926979	PPIAL4G	143767881	143767144
591127	16670197	25	1	143687429	143687405	25	1	U1	snRNA	143687359	143687521	FCGR1B	120935937	120926979	PPIAL4G	143767881	143767144
263040	16670197	25	1	143687425	143687401	25	1	U1	snRNA	143687359	143687521	FCGR1B	120935937	120926979	PPIAL4G	143767881	143767144
1164986	16691961	25					2	U1	snRNA
1320971	16670210	25	1	147994183	147994159	25	1	U1	snRNA	147994146	147994314	PPIAL4A	147955419	147954635	NBPF14	148025863	148003642
1315983	16670197	25	1	143687481	143687457	25	1	U1	snRNA	143687359	143687521	FCGR1B	120935937	120926979	PPIAL4G	143767881	143767144
466320	16670210	25	1	147994189	147994165	25	1	U1	snRNA	147994146	147994314	PPIAL4A	147955419	147954635	NBPF14	148025863	148003642
314650	16670210	25					2	U1	snRNA
1329202	16670197	25					2	U1	snRNA
1277022	16670197	25	1	143687431	143687407	25	1	U1	snRNA	143687359	143687521	FCGR1B	120935937	120926979	PPIAL4G	143767881	143767144
495062	16670197	25	1	143687440	143687416	25	1	U1	snRNA	143687359	143687521	FCGR1B	120935937	120926979	PPIAL4G	143767881	143767144
821561	16670197	25	1	143687435	143687411	25	1	U1	snRNA	143687359	143687521	FCGR1B	120935937	120926979	PPIAL4G	143767881	143767144
1380682	16670197	25	1	143687446	143687422	25	1	U1	snRNA	143687359	143687521	FCGR1B	120935937	120926979	PPIAL4G	143767881	143767144
361170	16670210	25					2	U1	snRNA
824053	16670197	25	1	143687437	143687413	25	1	U1	snRNA	143687359	143687521	FCGR1B	120935937	120926979	PPIAL4G	143767881	143767144
1146762	16670197	25	1	143687516	143687492	25	1	U1	snRNA	143687359	143687521	FCGR1B	120935937	120926979	PPIAL4G	143767881	143767144
1052959	16670197	25	1	143687488	143687464	25	1	U1	snRNA	143687359	143687521	FCGR1B	120935937	120926979	PPIAL4G	143767881	143767144
1058571	16670210	25	1	147994184	147994160	25	1	U1	snRNA	147994146	147994314	PPIAL4A	147955419	147954635	NBPF14	148025863	148003642
389524	16691961	25					2	U1	snRNA
1058807	16670210	25					2	U1	snRNA
584847	16670197	25	1	143687430	143687406	25	1	U1	snRNA	143687359	143687521	FCGR1B	120935937	120926979	PPIAL4G	143767881	143767144
850462	16670197	25	1	143687434	143687410	25	1	U1	snRNA	143687359	143687521	FCGR1B	120935937	120926979	PPIAL4G	143767881	143767144
1067441	16670197	25	1	143687426	143687402	25	1	U1	snRNA	143687359	143687521	FCGR1B	120935937	120926979	PPIAL4G	143767881	143767144
1359041	16669339	25	1	119801757	119801733	25	1	U13	snRNA	119801664	119801763	WARS2	119683294	119573839	HAO2	119911402	119936753
1142851	16669339	25	1	119801747	119801723	25	1	U13	snRNA	119801664	119801763	WARS2	119683294	119573839	HAO2	119911402	119936753
1388082	16669339	25	1	119801729	119801705	25	1	U13	snRNA	119801664	119801763	WARS2	119683294	119573839	HAO2	119911402	119936753
1143472	16669339	25	1	119801748	119801724	25	1	U13	snRNA	119801664	119801763	WARS2	119683294	119573839	HAO2	119911402	119936753
1310962	16669339	25	1	119801728	119801704	25	1	U13	snRNA	119801664	119801763	WARS2	119683294	119573839	HAO2	119911402	119936753
1304886	16669339	25	1	119801702	119801678	25	1	U13	snRNA	119801664	119801763	WARS2	119683294	119573839	HAO2	119911402	119936753
640009	16669339	25	1	119801759	119801735	25	1	U13	snRNA	119801664	119801763	WARS2	119683294	119573839	HAO2	119911402	119936753
980611	16669339	25					2	U13	snRNA
1305803	16669339	25	1	119801701	119801677	25	1	U13	snRNA	119801664	119801763	WARS2	119683294	119573839	HAO2	119911402	119936753
1310103	16669339	25	1	119801727	119801703	25	1	U13	snRNA	119801664	119801763	WARS2	119683294	119573839	HAO2	119911402	119936753
1388500	16669339	25					2	U13	snRNA
582632	16669339	25					2	U13	snRNA
410780	16669178	25	1	117447851	117447827	25	1	MER53	DNA/hAT	117447742	117447933	CD2	117297007	117311850	PTGFRN	117452679	117532980
1178348	16669178	25	1	117447848	117447824	25	1	MER53	DNA/hAT	117447742	117447933	CD2	117297007	117311850	PTGFRN	117452679	117532980
1368520	16669178	25	1	117447843	117447819	25	1	MER53	DNA/hAT	117447742	117447933	CD2	117297007	117311850	PTGFRN	117452679	117532980
1211523	16669178	25	1	117447847	117447823	25	1	MER53	DNA/hAT	117447742	117447933	CD2	117297007	117311850	PTGFRN	117452679	117532980
1291004	16669178	25	1	117447852	117447828	25	1	MER53	DNA/hAT	117447742	117447933	CD2	117297007	117311850	PTGFRN	117452679	117532980
929290	16669178	25	1	117447842	117447818	25	1	MER53	DNA/hAT	117447742	117447933	CD2	117297007	117311850	PTGFRN	117452679	117532980
1385949	16669178	25	1	117447844	117447820	25	1	MER53	DNA/hAT	117447742	117447933	CD2	117297007	117311850	PTGFRN	117452679	117532980
1124356	16669178	25	1	117447845	117447821	25	1	MER53	DNA/hAT	117447742	117447933	CD2	117297007	117311850	PTGFRN	117452679	117532980
400376	16669178	25	1	117447840	117447816	25	1	MER53	DNA/hAT	117447742	117447933	CD2	117297007	117311850	PTGFRN	117452679	117532980
764330	16691961	25					2	U1	snRNA
829496	16691961	25					2	U1	snRNA
104709	16691961	25					2	U1	snRNA
105314	16691961	25					2	U1	snRNA
785020	16691961	25					2	U1	snRNA
572552	16691961	25					2	U1	snRNA
829665	16691961	25					2	U1	snRNA
389524	16691961	25					2	U1	snRNA
938388	16691961	25					2	U1	snRNA
763256	16691961	25					2	U1	snRNA
1271200	16671640	25	1	155093068	155093044	25	1	HY1	scRNA	155092966	155093078	EFNA3	155036224	155060014	EFNA1	155099936	155107333
443026	16671669	25	1	155115775	155115751	25	1	U7	snRNA	155115751	155115807	DPM3	155113071	155112367	KRTCAP2	155159747	155141884
284171	16671669	25	1	155115793	155115769	25	1	U7	snRNA	155115751	155115807	DPM3	155113071	155112367	KRTCAP2	155159747	155141884
960664	16671640	25	1	155093061	155093037	25	1	HY1	scRNA	155092966	155093078	EFNA3	155036224	155060014	EFNA1	155099936	155107333
1274808	16671669	25	1	155115776	155115752	25	1	U7	snRNA	155115751	155115807	DPM3	155113071	155112367	KRTCAP2	155159747	155141884
1269458	16671640	25	1	155093067	155093043	25	1	HY1	scRNA	155092966	155093078	EFNA3	155036224	155060014	EFNA1	155099936	155107333
811228	16671640	25	1	155093066	155093042	25	1	HY1	scRNA	155092966	155093078	EFNA3	155036224	155060014	EFNA1	155099936	155107333
1053375	16671640	25	1	155093074	155093050	25	1	HY1	scRNA	155092966	155093078	EFNA3	155036224	155060014	EFNA1	155099936	155107333
179673	16671669	25	1	155115786	155115762	25	1	U7	snRNA	155115751	155115807	DPM3	155113071	155112367	KRTCAP2	155159747	155141884
797556	16671669	25	1	155115784	155115760	25	1	U7	snRNA	155115751	155115807	DPM3	155113071	155112367	KRTCAP2	155159747	155141884
858662	16671640	25	1	155093071	155093047	25	1	HY1	scRNA	155092966	155093078	EFNA3	155036224	155060014	EFNA1	155099936	155107333
1114842	16671640	25	1	155093063	155093039	25	1	HY1	scRNA	155092966	155093078	EFNA3	155036224	155060014	EFNA1	155099936	155107333
886161	16671669	25	1	155115787	155115763	25	1	U7	snRNA	155115751	155115807	DPM3	155113071	155112367	KRTCAP2	155159747	155141884
1349458	16671640	25	1	155093069	155093045	25	1	HY1	scRNA	155092966	155093078	EFNA3	155036224	155060014	EFNA1	155099936	155107333
1275463	16671669	25	1	155115778	155115754	25	1	U7	snRNA	155115751	155115807	DPM3	155113071	155112367	KRTCAP2	155159747	155141884
856670	16671669	25	1	155115779	155115755	25	1	U7	snRNA	155115751	155115807	DPM3	155113071	155112367	KRTCAP2	155159747	155141884
543144	16671640	25	1	155093073	155093049	25	1	HY1	scRNA	155092966	155093078	EFNA3	155036224	155060014	EFNA1	155099936	155107333
1275352	16671669	25	1	155115777	155115753	25	1	U7	snRNA	155115751	155115807	DPM3	155113071	155112367	KRTCAP2	155159747	155141884
1114310	16671640	25	1	155093062	155093038	25	1	HY1	scRNA	155092966	155093078	EFNA3	155036224	155060014	EFNA1	155099936	155107333
630153	16671640	25	1	155093064	155093040	25	1	HY1	scRNA	155092966	155093078	EFNA3	155036224	155060014	EFNA1	155099936	155107333
179752	16671669	25	1	155115785	155115761	25	1	U7	snRNA	155115751	155115807	DPM3	155113071	155112367	KRTCAP2	155159747	155141884
858536	16671640	25	1	155093070	155093046	25	1	HY1	scRNA	155092966	155093078	EFNA3	155036224	155060014	EFNA1	155099936	155107333
1151888	16671640	25	1	155093072	155093048	25	1	HY1	scRNA	155092966	155093078	EFNA3	155036224	155060014	EFNA1	155099936	155107333
29352	16671882	25	1	155864153	155864129	25	1	U4	snRNA	155864072	155864180	SYT11	155829300	155854990	RIT1	155881195	155867599
140543	16671882	25	1	155864112	155864088	25	1	U4	snRNA	155864072	155864180	SYT11	155829300	155854990	RIT1	155881195	155867599
1214050	16671882	25	1	155864156	155864132	25	1	U4	snRNA	155864072	155864180	SYT11	155829300	155854990	RIT1	155881195	155867599
1137509	16671882	25	1	155864159	155864135	25	1	U4	snRNA	155864072	155864180	SYT11	155829300	155854990	RIT1	155881195	155867599
576669	16671882	25	1	155864113	155864089	25	1	U4	snRNA	155864072	155864180	SYT11	155829300	155854990	RIT1	155881195	155867599
714995	16671882	25	1	155864116	155864092	25	1	U4	snRNA	155864072	155864180	SYT11	155829300	155854990	RIT1	155881195	155867599
1373513	16671882	25	1	155864115	155864091	25	1	U4	snRNA	155864072	155864180	SYT11	155829300	155854990	RIT1	155881195	155867599
1371607	16671882	25	1	155864114	155864090	25	1	U4	snRNA	155864072	155864180	SYT11	155829300	155854990	RIT1	155881195	155867599
512399	16671401	25	1	154268047	154268023	25	1	U6	snRNA	154267987	154268077	HAX1	154244987	154248351	AQP10	154293566	154297801
1292749	16671403	25	1	154270197	154270173	25	1	U6	snRNA	154270134	154270224	HAX1	154244987	154248351	AQP10	154293566	154297801
572229	16671401	25	1	154268051	154268027	25	1	U6	snRNA	154267987	154268077	HAX1	154244987	154248351	AQP10	154293566	154297801
282873	16671403	25	1	154270191	154270167	25	1	U6	snRNA	154270134	154270224	HAX1	154244987	154248351	AQP10	154293566	154297801
406100	16671403	25	1	154270198	154270174	25	1	U6	snRNA	154270134	154270224	HAX1	154244987	154248351	AQP10	154293566	154297801
926564	16671403	25	1	154270193	154270169	25	1	U6	snRNA	154270134	154270224	HAX1	154244987	154248351	AQP10	154293566	154297801
512879	16671401	25	1	154268048	154268024	25	1	U6	snRNA	154267987	154268077	HAX1	154244987	154248351	AQP10	154293566	154297801
294012	16671403	25	1	154270192	154270168	25	1	U6	snRNA	154270134	154270224	HAX1	154244987	154248351	AQP10	154293566	154297801
966640	16671403	25	1	154270195	154270171	25	1	U6	snRNA	154270134	154270224	HAX1	154244987	154248351	AQP10	154293566	154297801
1292151	16671403	25	1	154270196	154270172	25	1	U6	snRNA	154270134	154270224	HAX1	154244987	154248351	AQP10	154293566	154297801
1220776	16671401	25	1	154268044	154268020	25	1	U6	snRNA	154267987	154268077	HAX1	154244987	154248351	AQP10	154293566	154297801
932629	16671401	25	1	154268046	154268022	25	1	U6	snRNA	154267987	154268077	HAX1	154244987	154248351	AQP10	154293566	154297801
513295	16671401	25	1	154268049	154268025	25	1	U6	snRNA	154267987	154268077	HAX1	154244987	154248351	AQP10	154293566	154297801
859646	16671403	25	1	154270194	154270170	25	1	U6	snRNA	154270134	154270224	HAX1	154244987	154248351	AQP10	154293566	154297801
513698	16671401	25	1	154268050	154268026	25	1	U6	snRNA	154267987	154268077	HAX1	154244987	154248351	AQP10	154293566	154297801
407521	16671403	25	1	154270199	154270175	25	1	U6	snRNA	154270134	154270224	HAX1	154244987	154248351	AQP10	154293566	154297801
1220999	16671401	25	1	154268045	154268021	25	1	U6	snRNA	154267987	154268077	HAX1	154244987	154248351	AQP10	154293566	154297801
572595	16671401	25	1	154268052	154268028	25	1	U6	snRNA	154267987	154268077	HAX1	154244987	154248351	AQP10	154293566	154297801
94296	16672869	25	1	161265919	161265895	25	1	ERVL-E-int	LTR/ERVL	161265395	161266012	PCP4L1	161228517	161255240	MPZ	161279762	161274525
1057715	16672869	25	1	161265702	161265678	25	1	ERVL-E-int	LTR/ERVL	161265395	161266012	PCP4L1	161228517	161255240	MPZ	161279762	161274525
561890	16672869	25	1	161266086	161266062	25	1	MER44B	DNA/TcMar-Tigger	161266013	161266430	PCP4L1	161228517	161255240	MPZ	161279762	161274525
558865	16672869	25	1	161265899	161265875	25	1	ERVL-E-int	LTR/ERVL	161265395	161266012	PCP4L1	161228517	161255240	MPZ	161279762	161274525
622098	16672869	25	1	161266081	161266057	25	1	MER44B	DNA/TcMar-Tigger	161266013	161266430	PCP4L1	161228517	161255240	MPZ	161279762	161274525
1067434	16672869	25	1	161266052	161266028	25	1	MER44B	DNA/TcMar-Tigger	161266013	161266430	PCP4L1	161228517	161255240	MPZ	161279762	161274525
184603	16672869	25	1	161265975	161265951	25	1	ERVL-E-int	LTR/ERVL	161265395	161266012	PCP4L1	161228517	161255240	MPZ	161279762	161274525
148052	16672869	25	1	161265977	161265953	25	1	ERVL-E-int	LTR/ERVL	161265395	161266012	PCP4L1	161228517	161255240	MPZ	161279762	161274525
501400	16672869	25	1	161265689	161265665	25	1	ERVL-E-int	LTR/ERVL	161265395	161266012	PCP4L1	161228517	161255240	MPZ	161279762	161274525
192626	16672869	25	1	161265695	161265671	25	1	ERVL-E-int	LTR/ERVL	161265395	161266012	PCP4L1	161228517	161255240	MPZ	161279762	161274525
1328322	16672869	25	1	161265700	161265676	25	1	ERVL-E-int	LTR/ERVL	161265395	161266012	PCP4L1	161228517	161255240	MPZ	161279762	161274525
39337	16672869	25	1	161265967	161265943	25	1	ERVL-E-int	LTR/ERVL	161265395	161266012	PCP4L1	161228517	161255240	MPZ	161279762	161274525
1065368	16672869	25	1	161265701	161265677	25	1	ERVL-E-int	LTR/ERVL	161265395	161266012	PCP4L1	161228517	161255240	MPZ	161279762	161274525
192993	16672869	25	1	161265696	161265672	25	1	ERVL-E-int	LTR/ERVL	161265395	161266012	PCP4L1	161228517	161255240	MPZ	161279762	161274525
499999	16672869	25	1	161265690	161265666	25	1	ERVL-E-int	LTR/ERVL	161265395	161266012	PCP4L1	161228517	161255240	MPZ	161279762	161274525
151737	16672869	25	1	161265697	161265673	25	1	ERVL-E-int	LTR/ERVL	161265395	161266012	PCP4L1	161228517	161255240	MPZ	161279762	161274525
578734	16672869	25	1	161266060	161266036	25	1	MER44B	DNA/TcMar-Tigger	161266013	161266430	PCP4L1	161228517	161255240	MPZ	161279762	161274525
364848	16672869	25	1	161265688	161265664	25	1	ERVL-E-int	LTR/ERVL	161265395	161266012	PCP4L1	161228517	161255240	MPZ	161279762	161274525
394929	16672944	25	1	161669354	161669330	25	1	HY3	scRNA	161669296	161669396	FCGR3B	161601753	161592986	FCRLA	161676762	161684142
855213	16672944	25	1	161669392	161669368	25	1	HY3	scRNA	161669296	161669396	FCGR3B	161601753	161592986	FCRLA	161676762	161684142
860218	16672944	25	1	161669395	161669371	25	1	HY3	scRNA	161669296	161669396	FCGR3B	161601753	161592986	FCRLA	161676762	161684142
788470	16672944	25	1	161669356	161669332	25	1	HY3	scRNA	161669296	161669396	FCGR3B	161601753	161592986	FCRLA	161676762	161684142
822278	16672944	25	1	161669394	161669370	25	1	HY3	scRNA	161669296	161669396	FCGR3B	161601753	161592986	FCRLA	161676762	161684142
410127	16672944	25	1	161669396	161669372	25	1	HY3	scRNA	161669296	161669396	FCGR3B	161601753	161592986	FCRLA	161676762	161684142
1301362	16672944	25	1	161669358	161669334	25	1	HY3	scRNA	161669296	161669396	FCGR3B	161601753	161592986	FCRLA	161676762	161684142
1335656	16672944	25	1	161669391	161669367	25	1	HY3	scRNA	161669296	161669396	FCGR3B	161601753	161592986	FCRLA	161676762	161684142
505764	16672944	25	1	161669355	161669331	25	1	HY3	scRNA	161669296	161669396	FCGR3B	161601753	161592986	FCRLA	161676762	161684142
934769	16672891	25	1	161371168	161371144	25	1	U6	snRNA	161371079	161371185	C1orf192	161337664	161334521	FCGR2A	161475220	161493803
932568	16672891	25	1	161371165	161371141	25	1	U6	snRNA	161371079	161371185	C1orf192	161337664	161334521	FCGR2A	161475220	161493803
234776	16672891	25	1	161371120	161371096	25	1	U6	snRNA	161371079	161371185	C1orf192	161337664	161334521	FCGR2A	161475220	161493803
1338006	16672891	25					2	U6	snRNA
929619	16672891	25	1	161371166	161371142	25	1	U6	snRNA	161371079	161371185	C1orf192	161337664	161334521	FCGR2A	161475220	161493803
1337277	16672891	25	1	161371118	161371094	25	1	U6	snRNA	161371079	161371185	C1orf192	161337664	161334521	FCGR2A	161475220	161493803
235448	16672891	25	1	161371121	161371097	25	1	U6	snRNA	161371079	161371185	C1orf192	161337664	161334521	FCGR2A	161475220	161493803
1138689	16672891	25	1	161371119	161371095	25	1	U6	snRNA	161371079	161371185	C1orf192	161337664	161334521	FCGR2A	161475220	161493803
1381636	16672891	25	1	161371164	161371140	25	1	U6	snRNA	161371079	161371185	C1orf192	161337664	161334521	FCGR2A	161475220	161493803
872731	16672891	25	1	161371139	161371115	25	1	U6	snRNA	161371079	161371185	C1orf192	161337664	161334521	FCGR2A	161475220	161493803
1252151	16672891	25	1	161371163	161371139	25	1	U6	snRNA	161371079	161371185	C1orf192	161337664	161334521	FCGR2A	161475220	161493803
933982	16672891	25	1	161371167	161371143	25	1	U6	snRNA	161371079	161371185	C1orf192	161337664	161334521	FCGR2A	161475220	161493803
652891	16672891	25	1	161371160	161371136	25	1	U6	snRNA	161371079	161371185	C1orf192	161337664	161334521	FCGR2A	161475220	161493803
539623	16673302	25	1	166304911	166304887	25	1	MER92D	LTR/ERV1	166304708	166305022	AL626787.1	166028709	166026679	POGK	166808681	166825581
226293	16673302	25	1	166304652	166304628	25	1	MER92-int	LTR/ERV1	166303945	166304680	AL626787.1	166028709	166026679	POGK	166808681	166825581
1200137	16673302	25	1	166304149	166304125	25	1	MER92-int	LTR/ERV1	166303945	166304680	AL626787.1	166028709	166026679	POGK	166808681	166825581
768313	16673302	25	1	166304593	166304569	25	1	MER92-int	LTR/ERV1	166303945	166304680	AL626787.1	166028709	166026679	POGK	166808681	166825581
902216	16673302	25	1	166304677	166304653	25	1	MER92-int	LTR/ERV1	166303945	166304680	AL626787.1	166028709	166026679	POGK	166808681	166825581
183986	16673296	25	1	166011547	166011523	25	1	5S	rRNA	166011481	166011587	UCK2	165796768	165880855	FAM78B	166136206	166026674
174764	16673296	25	1	166011543	166011519	25	1	5S	rRNA	166011481	166011587	UCK2	165796768	165880855	FAM78B	166136206	166026674
707824	16673302	25	1	166304676	166304652	25	1	MER92-int	LTR/ERV1	166303945	166304680	AL626787.1	166028709	166026679	POGK	166808681	166825581
1173297	16673296	25	1	166011545	166011521	25	1	5S	rRNA	166011481	166011587	UCK2	165796768	165880855	FAM78B	166136206	166026674
887002	16673296	25	1	166011548	166011524	25	1	5S	rRNA	166011481	166011587	UCK2	165796768	165880855	FAM78B	166136206	166026674
359688	16673302	25	1	166304921	166304897	25	1	MER92D	LTR/ERV1	166304708	166305022	AL626787.1	166028709	166026679	POGK	166808681	166825581
242585	16673302	25	1	166304618	166304594	25	1	MER92-int	LTR/ERV1	166303945	166304680	AL626787.1	166028709	166026679	POGK	166808681	166825581
780047	16673296	25	1	166011541	166011517	25	1	5S	rRNA	166011481	166011587	UCK2	165796768	165880855	FAM78B	166136206	166026674
197564	16673296	25	1	166011546	166011522	25	1	5S	rRNA	166011481	166011587	UCK2	165796768	165880855	FAM78B	166136206	166026674
1351129	16673302	25	1	166304864	166304840	25	1	MER92D	LTR/ERV1	166304708	166305022	AL626787.1	166028709	166026679	POGK	166808681	166825581
975527	16673302	25	1	166304196	166304172	25	1	MER92-int	LTR/ERV1	166303945	166304680	AL626787.1	166028709	166026679	POGK	166808681	166825581
952541	16673302	25	1	166304842	166304818	25	1	MER92D	LTR/ERV1	166304708	166305022	AL626787.1	166028709	166026679	POGK	166808681	166825581
203657	16673302	25	1	166304169	166304145	25	1	MER92-int	LTR/ERV1	166303945	166304680	AL626787.1	166028709	166026679	POGK	166808681	166825581
274509	16673302	25	1	166304895	166304871	25	1	MER92D	LTR/ERV1	166304708	166305022	AL626787.1	166028709	166026679	POGK	166808681	166825581
57739	16673302	25	1	166304180	166304156	25	1	MER92-int	LTR/ERV1	166303945	166304680	AL626787.1	166028709	166026679	POGK	166808681	166825581
974840	16673302	25	1	166304197	166304173	25	1	MER92-int	LTR/ERV1	166303945	166304680	AL626787.1	166028709	166026679	POGK	166808681	166825581
178210	16673296	25	1	166011542	166011518	25	1	5S	rRNA	166011481	166011587	UCK2	165796768	165880855	FAM78B	166136206	166026674
606324	16673302	25	1	166304194	166304170	25	1	MER92-int	LTR/ERV1	166303945	166304680	AL626787.1	166028709	166026679	POGK	166808681	166825581
903069	16673302	25	1	166304679	166304655	25	1	MER92-int	LTR/ERV1	166303945	166304680	AL626787.1	166028709	166026679	POGK	166808681	166825581
1028614	16673302	25	1	166304195	166304171	25	1	MER92-int	LTR/ERV1	166303945	166304680	AL626787.1	166028709	166026679	POGK	166808681	166825581
1005038	16673296	25	1	166011540	166011516	25	1	5S	rRNA	166011481	166011587	UCK2	165796768	165880855	FAM78B	166136206	166026674
1169504	16673296	25	1	166011544	166011520	25	1	5S	rRNA	166011481	166011587	UCK2	165796768	165880855	FAM78B	166136206	166026674
982375	16673765	25	1	171451139	171451115	25	1	U13	snRNA	171451045	171451151	FMO4	171283347	171311223	PRRC2C	171454651	171562650
352332	16673765	25	1	171451112	171451088	25	1	U13	snRNA	171451045	171451151	FMO4	171283347	171311223	PRRC2C	171454651	171562650
352643	16673765	25	1	171451111	171451087	25	1	U13	snRNA	171451045	171451151	FMO4	171283347	171311223	PRRC2C	171454651	171562650
1065938	16673765	25	1	171451105	171451081	25	1	U13	snRNA	171451045	171451151	FMO4	171283347	171311223	PRRC2C	171454651	171562650
1374501	16673765	25	1	171451107	171451083	25	1	U13	snRNA	171451045	171451151	FMO4	171283347	171311223	PRRC2C	171454651	171562650
109871	16673765	25	1	171451142	171451118	25	1	U13	snRNA	171451045	171451151	FMO4	171283347	171311223	PRRC2C	171454651	171562650
875742	16673765	25	1	171451146	171451122	25	1	U13	snRNA	171451045	171451151	FMO4	171283347	171311223	PRRC2C	171454651	171562650
198883	16673765	25	1	171451138	171451114	25	1	U13	snRNA	171451045	171451151	FMO4	171283347	171311223	PRRC2C	171454651	171562650
733824	16673765	25	1	171451108	171451084	25	1	U13	snRNA	171451045	171451151	FMO4	171283347	171311223	PRRC2C	171454651	171562650
1310362	16673765	25	1	171451104	171451080	25	1	U13	snRNA	171451045	171451151	FMO4	171283347	171311223	PRRC2C	171454651	171562650
1333789	16673765	25	1	171451143	171451119	25	1	U13	snRNA	171451045	171451151	FMO4	171283347	171311223	PRRC2C	171454651	171562650
1394095	16673765	25	1	171451099	171451075	25	1	U13	snRNA	171451045	171451151	FMO4	171283347	171311223	PRRC2C	171454651	171562650
1067787	16673765	25	1	171451106	171451082	25	1	U13	snRNA	171451045	171451151	FMO4	171283347	171311223	PRRC2C	171454651	171562650
628530	16673765	25	1	171451098	171451074	25	1	U13	snRNA	171451045	171451151	FMO4	171283347	171311223	PRRC2C	171454651	171562650
1380355	16673765	25	1	171451110	171451086	25	1	U13	snRNA	171451045	171451151	FMO4	171283347	171311223	PRRC2C	171454651	171562650
38624	16673765	25	1	171451117	171451093	25	1	U13	snRNA	171451045	171451151	FMO4	171283347	171311223	PRRC2C	171454651	171562650
457178	16673765	25	1	171451103	171451079	25	1	U13	snRNA	171451045	171451151	FMO4	171283347	171311223	PRRC2C	171454651	171562650
139076	16673765	25	1	171451113	171451089	25	1	U13	snRNA	171451045	171451151	FMO4	171283347	171311223	PRRC2C	171454651	171562650
1384443	16673765	25	1	171451109	171451085	25	1	U13	snRNA	171451045	171451151	FMO4	171283347	171311223	PRRC2C	171454651	171562650
844785	16673343	25	1	167010717	167010693	25	1	U13	snRNA	167010675	167010776	MAEL	166958346	166991451	GPA33	167059868	167022073
1292884	16673343	25	1	167010760	167010736	25	1	U13	snRNA	167010675	167010776	MAEL	166958346	166991451	GPA33	167059868	167022073
881147	16673343	25	1	167010754	167010730	25	1	U13	snRNA	167010675	167010776	MAEL	166958346	166991451	GPA33	167059868	167022073
881267	16673343	25	1	167010757	167010733	25	1	U13	snRNA	167010675	167010776	MAEL	166958346	166991451	GPA33	167059868	167022073
881524	16673343	25	1	167010756	167010732	25	1	U13	snRNA	167010675	167010776	MAEL	166958346	166991451	GPA33	167059868	167022073
1280343	16673343	25	1	167010755	167010731	25	1	U13	snRNA	167010675	167010776	MAEL	166958346	166991451	GPA33	167059868	167022073
1291566	16673343	25	1	167010759	167010735	25	1	U13	snRNA	167010675	167010776	MAEL	166958346	166991451	GPA33	167059868	167022073
1131224	16673343	25	1	167010758	167010734	25	1	U13	snRNA	167010675	167010776	MAEL	166958346	166991451	GPA33	167059868	167022073
1172506	16673943	25	1	173250301	173250277	25	1	U13_	snRNA	173250216	173250343	TNFSF4	173176452	173152873	PRDX6	173446405	173457946
922357	16673943	25	1	173250273	173250249	25	1	U13_	snRNA	173250216	173250343	TNFSF4	173176452	173152873	PRDX6	173446405	173457946
699858	16673943	25	1	173250307	173250283	25	1	U13_	snRNA	173250216	173250343	TNFSF4	173176452	173152873	PRDX6	173446405	173457946
301883	16673943	25	1	173250277	173250253	25	1	U13_	snRNA	173250216	173250343	TNFSF4	173176452	173152873	PRDX6	173446405	173457946
1388097	16673943	25	1	173250282	173250258	25	1	U13_	snRNA	173250216	173250343	TNFSF4	173176452	173152873	PRDX6	173446405	173457946
1390778	16673943	25	1	173250281	173250257	25	1	U13_	snRNA	173250216	173250343	TNFSF4	173176452	173152873	PRDX6	173446405	173457946
921760	16673943	25	1	173250272	173250248	25	1	U13_	snRNA	173250216	173250343	TNFSF4	173176452	173152873	PRDX6	173446405	173457946
214516	16673943	25	1	173250304	173250280	25	1	U13_	snRNA	173250216	173250343	TNFSF4	173176452	173152873	PRDX6	173446405	173457946
186175	16673943	25	1	173250303	173250279	25	1	U13_	snRNA	173250216	173250343	TNFSF4	173176452	173152873	PRDX6	173446405	173457946
905386	16673943	25	1	173250288	173250264	25	1	U13_	snRNA	173250216	173250343	TNFSF4	173176452	173152873	PRDX6	173446405	173457946
1183387	16673943	25	1	173250279	173250255	25	1	U13_	snRNA	173250216	173250343	TNFSF4	173176452	173152873	PRDX6	173446405	173457946
350782	16673943	25	1	173250283	173250259	25	1	U13_	snRNA	173250216	173250343	TNFSF4	173176452	173152873	PRDX6	173446405	173457946
302170	16673943	25	1	173250278	173250254	25	1	U13_	snRNA	173250216	173250343	TNFSF4	173176452	173152873	PRDX6	173446405	173457946
214360	16673943	25	1	173250305	173250281	25	1	U13_	snRNA	173250216	173250343	TNFSF4	173176452	173152873	PRDX6	173446405	173457946
1143648	16673943	25	1	173250300	173250276	25	1	U13_	snRNA	173250216	173250343	TNFSF4	173176452	173152873	PRDX6	173446405	173457946
731046	16673943	25	1	173250280	173250256	25	1	U13_	snRNA	173250216	173250343	TNFSF4	173176452	173152873	PRDX6	173446405	173457946
1147053	16673943	25	1	173250287	173250263	25	1	U13_	snRNA	173250216	173250343	TNFSF4	173176452	173152873	PRDX6	173446405	173457946
488202	16673943	25	1	173250275	173250251	25	1	U13_	snRNA	173250216	173250343	TNFSF4	173176452	173152873	PRDX6	173446405	173457946
1143239	16673943	25	1	173250286	173250262	25	1	U13_	snRNA	173250216	173250343	TNFSF4	173176452	173152873	PRDX6	173446405	173457946
487733	16673943	25	1	173250274	173250250	25	1	U13_	snRNA	173250216	173250343	TNFSF4	173176452	173152873	PRDX6	173446405	173457946
871078	16673943	25	1	173250289	173250265	25	1	U13_	snRNA	173250216	173250343	TNFSF4	173176452	173152873	PRDX6	173446405	173457946
488353	16673943	25	1	173250276	173250252	25	1	U13_	snRNA	173250216	173250343	TNFSF4	173176452	173152873	PRDX6	173446405	173457946
582390	16673979	25	1	173760973	173760949	25	1	7SK	RNA	173760687	173761025	KLHL20	173684080	173755840	CENPL	173793858	173768688
577328	16673979	25	1	173760974	173760950	25	1	7SK	RNA	173760687	173761025	KLHL20	173684080	173755840	CENPL	173793858	173768688
460299	16673979	25	1	173760970	173760946	25	1	7SK	RNA	173760687	173761025	KLHL20	173684080	173755840	CENPL	173793858	173768688
168278	16673979	25	1	173760959	173760935	25	1	7SK	RNA	173760687	173761025	KLHL20	173684080	173755840	CENPL	173793858	173768688
1005721	16673979	25	1	173760971	173760947	25	1	7SK	RNA	173760687	173761025	KLHL20	173684080	173755840	CENPL	173793858	173768688
446942	16673979	25	1	173760969	173760945	25	1	7SK	RNA	173760687	173761025	KLHL20	173684080	173755840	CENPL	173793858	173768688
919177	16673979	25	1	173760972	173760948	25	1	7SK	RNA	173760687	173761025	KLHL20	173684080	173755840	CENPL	173793858	173768688
1033314	16673979	25	1	173760964	173760940	25	1	7SK	RNA	173760687	173761025	KLHL20	173684080	173755840	CENPL	173793858	173768688
1150380	16673979	25	1	173760968	173760944	25	1	7SK	RNA	173760687	173761025	KLHL20	173684080	173755840	CENPL	173793858	173768688
786817	16673189	25	1	164320588	164320564	25	1	U5	snRNA	164320516	164320626	NUF2	163236366	163325554	PBX1	164524821	164868533
461489	16673189	25	1	164320617	164320593	25	1	U5	snRNA	164320516	164320626	NUF2	163236366	163325554	PBX1	164524821	164868533
447552	16673189	25	1	164320615	164320591	25	1	U5	snRNA	164320516	164320626	NUF2	163236366	163325554	PBX1	164524821	164868533
1388383	16673187	25	1	163892942	163892918	25	1	U3	snRNA	163892907	163893110	NUF2	163236366	163325554	PBX1	164524821	164868533
333494	16673187	25	1	163892943	163892919	25	1	U3	snRNA	163892907	163893110	NUF2	163236366	163325554	PBX1	164524821	164868533
448139	16673189	25	1	164320616	164320592	25	1	U5	snRNA	164320516	164320626	NUF2	163236366	163325554	PBX1	164524821	164868533
724206	16673187	25	1	163892944	163892920	25	1	U3	snRNA	163892907	163893110	NUF2	163236366	163325554	PBX1	164524821	164868533
1379329	16673189	25	1	164320589	164320565	25	1	U5	snRNA	164320516	164320626	NUF2	163236366	163325554	PBX1	164524821	164868533
877270	16673187	25	1	163892941	163892917	25	1	U3	snRNA	163892907	163893110	NUF2	163236366	163325554	PBX1	164524821	164868533
895379	16673187	25	1	163892949	163892925	25	1	U3	snRNA	163892907	163893110	NUF2	163236366	163325554	PBX1	164524821	164868533
565	16673187	25	1	163892950	163892926	25	1	U3	snRNA	163892907	163893110	NUF2	163236366	163325554	PBX1	164524821	164868533
435110	16673187	25	1	163892945	163892921	25	1	U3	snRNA	163892907	163893110	NUF2	163236366	163325554	PBX1	164524821	164868533
200161	16673187	25	1	163893036	163893012	25	1	U3	snRNA	163892907	163893110	NUF2	163236366	163325554	PBX1	164524821	164868533
655920	16673187	25	1	163892948	163892924	25	1	U3	snRNA	163892907	163893110	NUF2	163236366	163325554	PBX1	164524821	164868533
655606	16673189	25	1	164320618	164320594	25	1	U5	snRNA	164320516	164320626	NUF2	163236366	163325554	PBX1	164524821	164868533
985525	16673189	25	1	164320619	164320595	25	1	U5	snRNA	164320516	164320626	NUF2	163236366	163325554	PBX1	164524821	164868533
986226	16673189	25	1	164320620	164320596	25	1	U5	snRNA	164320516	164320626	NUF2	163236366	163325554	PBX1	164524821	164868533
73100	16673189	25	1	164320622	164320598	25	1	U5	snRNA	164320516	164320626	NUF2	163236366	163325554	PBX1	164524821	164868533
986920	16673189	25	1	164320621	164320597	25	1	U5	snRNA	164320516	164320626	NUF2	163236366	163325554	PBX1	164524821	164868533
655518	16673187	25	1	163892947	163892923	25	1	U3	snRNA	163892907	163893110	NUF2	163236366	163325554	PBX1	164524821	164868533
1338169	16673187	25	1	163892940	163892916	25	1	U3	snRNA	163892907	163893110	NUF2	163236366	163325554	PBX1	164524821	164868533
912237	16674087	25	1	174965721	174965697	25	1	U6	snRNA	174965661	174965765	GPR52	174417212	174418683	CACYBP	174968300	174980851
679529	16674087	25	1	174965718	174965694	25	1	U6	snRNA	174965661	174965765	GPR52	174417212	174418683	CACYBP	174968300	174980851
535779	16674087	25	1	174965719	174965695	25	1	U6	snRNA	174965661	174965765	GPR52	174417212	174418683	CACYBP	174968300	174980851
726139	16674087	25	1	174965714	174965690	25	1	U6	snRNA	174965661	174965765	GPR52	174417212	174418683	CACYBP	174968300	174980851
1224554	16674087	25	1	174965720	174965696	25	1	U6	snRNA	174965661	174965765	GPR52	174417212	174418683	CACYBP	174968300	174980851
422178	16674087	25	1	174965716	174965692	25	1	U6	snRNA	174965661	174965765	GPR52	174417212	174418683	CACYBP	174968300	174980851
997256	16674087	25	1	174965728	174965704	25	1	U6	snRNA	174965661	174965765	GPR52	174417212	174418683	CACYBP	174968300	174980851
517743	16674087	25	1	174965712	174965688	25	1	U6	snRNA	174965661	174965765	GPR52	174417212	174418683	CACYBP	174968300	174980851
433147	16674087	25	1	174965717	174965693	25	1	U6	snRNA	174965661	174965765	GPR52	174417212	174418683	CACYBP	174968300	174980851
790703	16674087	25	1	174965713	174965689	25	1	U6	snRNA	174965661	174965765	GPR52	174417212	174418683	CACYBP	174968300	174980851
556839	16674698	25	1	182296295	182296271	25	1	U6	snRNA	182296203	182296309	ZNF648	182030847	182023705	GLUL	182361341	182350839
1181098	16674698	25	1	182296301	182296277	25	1	U6	snRNA	182296203	182296309	ZNF648	182030847	182023705	GLUL	182361341	182350839
628818	16674698	25	1	182296290	182296266	25	1	U6	snRNA	182296203	182296309	ZNF648	182030847	182023705	GLUL	182361341	182350839
636850	16674698	25	1	182296289	182296265	25	1	U6	snRNA	182296203	182296309	ZNF648	182030847	182023705	GLUL	182361341	182350839
683743	16674698	25	1	182296303	182296279	25	1	U6	snRNA	182296203	182296309	ZNF648	182030847	182023705	GLUL	182361341	182350839
1277280	16674698	25	1	182296296	182296272	25	1	U6	snRNA	182296203	182296309	ZNF648	182030847	182023705	GLUL	182361341	182350839
449882	16674698	25	1	182296302	182296278	25	1	U6	snRNA	182296203	182296309	ZNF648	182030847	182023705	GLUL	182361341	182350839
600577	16674698	25	1	182296292	182296268	25	1	U6	snRNA	182296203	182296309	ZNF648	182030847	182023705	GLUL	182361341	182350839
953321	16674698	25	1	182296307	182296283	25	1	U6	snRNA	182296203	182296309	ZNF648	182030847	182023705	GLUL	182361341	182350839
1276624	16674698	25	1	182296297	182296273	25	1	U6	snRNA	182296203	182296309	ZNF648	182030847	182023705	GLUL	182361341	182350839
1034502	16674698	25	1	182296308	182296284	25	1	U6	snRNA	182296203	182296309	ZNF648	182030847	182023705	GLUL	182361341	182350839
596266	16674698	25	1	182296291	182296267	25	1	U6	snRNA	182296203	182296309	ZNF648	182030847	182023705	GLUL	182361341	182350839
556357	16674698	25	1	182296294	182296270	25	1	U6	snRNA	182296203	182296309	ZNF648	182030847	182023705	GLUL	182361341	182350839
322751	16674968	25	1	184284854	184284830	25	1	HY1	scRNA	184284792	184284905	TSEN15	184020811	184043346	C1orf21	184356192	184598154
984157	16674968	25	1	184284857	184284833	25	1	HY1	scRNA	184284792	184284905	TSEN15	184020811	184043346	C1orf21	184356192	184598154
421904	16674968	25	1	184284855	184284831	25	1	HY1	scRNA	184284792	184284905	TSEN15	184020811	184043346	C1orf21	184356192	184598154
657556	16674968	25	1	184284856	184284832	25	1	HY1	scRNA	184284792	184284905	TSEN15	184020811	184043346	C1orf21	184356192	184598154
672716	16674968	25	1	184284817	184284793	25	1	HY1	scRNA	184284792	184284905	TSEN15	184020811	184043346	C1orf21	184356192	184598154
1326527	16674968	25	1	184284851	184284827	25	1	HY1	scRNA	184284792	184284905	TSEN15	184020811	184043346	C1orf21	184356192	184598154
1323579	16674968	25	1	184284852	184284828	25	1	HY1	scRNA	184284792	184284905	TSEN15	184020811	184043346	C1orf21	184356192	184598154
984902	16674968	25	1	184284858	184284834	25	1	HY1	scRNA	184284792	184284905	TSEN15	184020811	184043346	C1orf21	184356192	184598154
1069662	16674968	25	1	184284871	184284847	25	1	HY1	scRNA	184284792	184284905	TSEN15	184020811	184043346	C1orf21	184356192	184598154
313892	16674968	25	1	184284853	184284829	25	1	HY1	scRNA	184284792	184284905	TSEN15	184020811	184043346	C1orf21	184356192	184598154
791101	16674968	25	1	184284850	184284826	25	1	HY1	scRNA	184284792	184284905	TSEN15	184020811	184043346	C1orf21	184356192	184598154
1003752	16674968	25	1	184284848	184284824	25	1	HY1	scRNA	184284792	184284905	TSEN15	184020811	184043346	C1orf21	184356192	184598154
621267	16674968	25	1	184284849	184284825	25	1	HY1	scRNA	184284792	184284905	TSEN15	184020811	184043346	C1orf21	184356192	184598154
487516	16674968	25	1	184284868	184284844	25	1	HY1	scRNA	184284792	184284905	TSEN15	184020811	184043346	C1orf21	184356192	184598154
486144	16675227	25	1	187610854	187610830	25	1	MER61-int	LTR/ERV1	187610576	187611289	PLA2G4A	186798085	186958113	FAM5C	190446759	190066792
148050	16675227	25	1	187610604	187610580	25	1	MER61-int	LTR/ERV1	187610576	187611289	PLA2G4A	186798085	186958113	FAM5C	190446759	190066792
1075835	16675227	25	1	187611159	187611135	25	1	MER61-int	LTR/ERV1	187610576	187611289	PLA2G4A	186798085	186958113	FAM5C	190446759	190066792
184031	16675227	25	1	187610602	187610578	25	1	MER61-int	LTR/ERV1	187610576	187611289	PLA2G4A	186798085	186958113	FAM5C	190446759	190066792
1133200	16675227	25	1	187610601	187610577	25	1	MER61-int	LTR/ERV1	187610576	187611289	PLA2G4A	186798085	186958113	FAM5C	190446759	190066792
1294640	16675227	25	1	187612558	187612534	25	1	MER61-int	LTR/ERV1	187611283	187612762	PLA2G4A	186798085	186958113	FAM5C	190446759	190066792
187334	16675227	25	1	187611365	187611341	25	1	MER61-int	LTR/ERV1	187611283	187612762	PLA2G4A	186798085	186958113	FAM5C	190446759	190066792
801943	16676496	25	1	205535920	205535896	25	1	MER2B	DNA/TcMar-Tigger	205535892	205535962	CDK18	205473723	205501921	MFSD4	205538013	205572046
1306674	16676496	25	1	205535905	205535881	25	1	U2	snRNA	205535844	205535907	CDK18	205473723	205501921	MFSD4	205538013	205572046
1189590	16676496	25	1	205535918	205535894	25	1	MER2B	DNA/TcMar-Tigger	205535892	205535962	CDK18	205473723	205501921	MFSD4	205538013	205572046
632936	16676496	25	1	205535922	205535898	25	1	MER2B	DNA/TcMar-Tigger	205535892	205535962	CDK18	205473723	205501921	MFSD4	205538013	205572046
277649	16676496	25	1	205535921	205535897	25	1	MER2B	DNA/TcMar-Tigger	205535892	205535962	CDK18	205473723	205501921	MFSD4	205538013	205572046
1153176	16676496	25	1	205535917	205535893	25	1	MER2B	DNA/TcMar-Tigger	205535892	205535962	CDK18	205473723	205501921	MFSD4	205538013	205572046
1308322	16676496	25	1	205535906	205535882	25	1	U2	snRNA	205535844	205535907	CDK18	205473723	205501921	MFSD4	205538013	205572046
681004	16676496	25					2	U2	snRNA
1264049	16676496	25	1	205535919	205535895	25	1	MER2B	DNA/TcMar-Tigger	205535892	205535962	CDK18	205473723	205501921	MFSD4	205538013	205572046
1310351	16676496	25	1	205535907	205535883	25	1	U2	snRNA	205535844	205535907	CDK18	205473723	205501921	MFSD4	205538013	205572046
346325	16675636	25	1	199857360	199857336	25	1	U6	snRNA	199857287	199857386	PTPRC	198607801	198726545	NR5A2	199996730	200146552
1137310	16675636	25	1	199857348	199857324	25	1	U6	snRNA	199857287	199857386	PTPRC	198607801	198726545	NR5A2	199996730	200146552
589361	16675636	25	1	199857362	199857338	25	1	U6	snRNA	199857287	199857386	PTPRC	198607801	198726545	NR5A2	199996730	200146552
271752	16675636	25	1	199857350	199857326	25	1	U6	snRNA	199857287	199857386	PTPRC	198607801	198726545	NR5A2	199996730	200146552
339290	16675636	25	1	199857359	199857335	25	1	U6	snRNA	199857287	199857386	PTPRC	198607801	198726545	NR5A2	199996730	200146552
268790	16675636	25	1	199857351	199857327	25	1	U6	snRNA	199857287	199857386	PTPRC	198607801	198726545	NR5A2	199996730	200146552
1047719	16675636	25	1	199857357	199857333	25	1	U6	snRNA	199857287	199857386	PTPRC	198607801	198726545	NR5A2	199996730	200146552
67329	16675636	25	1	199857354	199857330	25	1	U6	snRNA	199857287	199857386	PTPRC	198607801	198726545	NR5A2	199996730	200146552
1009847	16675636	25	1	199857355	199857331	25	1	U6	snRNA	199857287	199857386	PTPRC	198607801	198726545	NR5A2	199996730	200146552
488544	16675636	25	1	199857358	199857334	25	1	U6	snRNA	199857287	199857386	PTPRC	198607801	198726545	NR5A2	199996730	200146552
1116279	16675636	25	1	199857352	199857328	25	1	U6	snRNA	199857287	199857386	PTPRC	198607801	198726545	NR5A2	199996730	200146552
1137147	16675636	25	1	199857349	199857325	25	1	U6	snRNA	199857287	199857386	PTPRC	198607801	198726545	NR5A2	199996730	200146552
1019646	16675636	25	1	199857356	199857332	25	1	U6	snRNA	199857287	199857386	PTPRC	198607801	198726545	NR5A2	199996730	200146552
692075	16675039	25	1	185403404	185403380	25	1	U7	snRNA	185403377	185403436	IVNS1ABP	185286461	185265520	HMCN1	185703683	186160085
878094	16675039	25	1	185403410	185403386	25	1	U7	snRNA	185403377	185403436	IVNS1ABP	185286461	185265520	HMCN1	185703683	186160085
1275269	16675039	25	1	185403407	185403383	25	1	U7	snRNA	185403377	185403436	IVNS1ABP	185286461	185265520	HMCN1	185703683	186160085
870550	16675039	25					2	U7	snRNA
692195	16675039	25	1	185403403	185403379	25	1	U7	snRNA	185403377	185403436	IVNS1ABP	185286461	185265520	HMCN1	185703683	186160085
969547	16675039	25	1	185403431	185403407	25	1	U7	snRNA	185403377	185403436	IVNS1ABP	185286461	185265520	HMCN1	185703683	186160085
1274947	16675039	25	1	185403406	185403382	25	1	U7	snRNA	185403377	185403436	IVNS1ABP	185286461	185265520	HMCN1	185703683	186160085
851355	16675039	25	1	185403408	185403384	25	1	U7	snRNA	185403377	185403436	IVNS1ABP	185286461	185265520	HMCN1	185703683	186160085
442034	16675039	25	1	185403405	185403381	25	1	U7	snRNA	185403377	185403436	IVNS1ABP	185286461	185265520	HMCN1	185703683	186160085
261249	16677542	25	1	218303199	218303175	25	1	U1	snRNA	218303137	218303299	SPATA17	217804666	218045038	RRP15	218458629	218511325
119479	16677542	25	1	218303288	218303264	25	1	U1	snRNA	218303137	218303299	SPATA17	217804666	218045038	RRP15	218458629	218511325
119602	16677542	25	1	218303286	218303262	25	1	U1	snRNA	218303137	218303299	SPATA17	217804666	218045038	RRP15	218458629	218511325
1076218	16677542	25	1	218303201	218303177	25	1	U1	snRNA	218303137	218303299	SPATA17	217804666	218045038	RRP15	218458629	218511325
905509	16677542	25	1	218303294	218303270	25	1	U1	snRNA	218303137	218303299	SPATA17	217804666	218045038	RRP15	218458629	218511325
893693	16677542	25	1	218303283	218303259	25	1	U1	snRNA	218303137	218303299	SPATA17	217804666	218045038	RRP15	218458629	218511325
403461	16677542	25	1	218303204	218303180	25	1	U1	snRNA	218303137	218303299	SPATA17	217804666	218045038	RRP15	218458629	218511325
320432	16677542	25	1	218303172	218303148	25	1	U1	snRNA	218303137	218303299	SPATA17	217804666	218045038	RRP15	218458629	218511325
119002	16677542	25	1	218303287	218303263	25	1	U1	snRNA	218303137	218303299	SPATA17	217804666	218045038	RRP15	218458629	218511325
1168300	16677542	25	1	218303293	218303269	25	1	U1	snRNA	218303137	218303299	SPATA17	217804666	218045038	RRP15	218458629	218511325
923975	16677542	25	1	218303279	218303255	25	1	U1	snRNA	218303137	218303299	SPATA17	217804666	218045038	RRP15	218458629	218511325
669094	16677542	25	1	218303280	218303256	25	1	U1	snRNA	218303137	218303299	SPATA17	217804666	218045038	RRP15	218458629	218511325
403146	16677542	25	1	218303203	218303179	25	1	U1	snRNA	218303137	218303299	SPATA17	217804666	218045038	RRP15	218458629	218511325
740113	16677542	25	1	218303205	218303181	25	1	U1	snRNA	218303137	218303299	SPATA17	217804666	218045038	RRP15	218458629	218511325
648133	16677542	25	1	218303198	218303174	25	1	U1	snRNA	218303137	218303299	SPATA17	217804666	218045038	RRP15	218458629	218511325
516055	16677542	25	1	218303284	218303260	25	1	U1	snRNA	218303137	218303299	SPATA17	217804666	218045038	RRP15	218458629	218511325
740630	16677542	25	1	218303206	218303182	25	1	U1	snRNA	218303137	218303299	SPATA17	217804666	218045038	RRP15	218458629	218511325
668848	16677542	25	1	218303281	218303257	25	1	U1	snRNA	218303137	218303299	SPATA17	217804666	218045038	RRP15	218458629	218511325
120433	16677542	25	1	218303289	218303265	25	1	U1	snRNA	218303137	218303299	SPATA17	217804666	218045038	RRP15	218458629	218511325
1354744	16677542	25	1	218303209	218303185	25	1	U1	snRNA	218303137	218303299	SPATA17	217804666	218045038	RRP15	218458629	218511325
804707	16677542	25	1	218303285	218303261	25	1	U1	snRNA	218303137	218303299	SPATA17	217804666	218045038	RRP15	218458629	218511325
670899	16677542	25	1	218303278	218303254	25	1	U1	snRNA	218303137	218303299	SPATA17	217804666	218045038	RRP15	218458629	218511325
226207	16677653	25	1	220673986	220673962	25	1	MLT1F2	LTR/ERVL-MaLR	220673595	220674111	AC096644.1	220608023	220603286	MARK1	220701568	220837803
849522	16677653	25	1	220673970	220673946	25	1	MLT1F2	LTR/ERVL-MaLR	220673595	220674111	AC096644.1	220608023	220603286	MARK1	220701568	220837803
220913	16677653	25	1	220674004	220673980	25	1	MLT1F2	LTR/ERVL-MaLR	220673595	220674111	AC096644.1	220608023	220603286	MARK1	220701568	220837803
379694	16677653	25	1	220673837	220673813	25	1	MLT1F2	LTR/ERVL-MaLR	220673595	220674111	AC096644.1	220608023	220603286	MARK1	220701568	220837803
665299	16677653	25	1	220673985	220673961	25	1	MLT1F2	LTR/ERVL-MaLR	220673595	220674111	AC096644.1	220608023	220603286	MARK1	220701568	220837803
665167	16677653	25	1	220673984	220673960	25	1	MLT1F2	LTR/ERVL-MaLR	220673595	220674111	AC096644.1	220608023	220603286	MARK1	220701568	220837803
665408	16677653	25	1	220673983	220673959	25	1	MLT1F2	LTR/ERVL-MaLR	220673595	220674111	AC096644.1	220608023	220603286	MARK1	220701568	220837803
218152	16677653	25	1	220673854	220673830	25	1	MLT1F2	LTR/ERVL-MaLR	220673595	220674111	AC096644.1	220608023	220603286	MARK1	220701568	220837803
16010	16677653	25	1	220674007	220673983	25	1	MLT1F2	LTR/ERVL-MaLR	220673595	220674111	AC096644.1	220608023	220603286	MARK1	220701568	220837803
77320	16677653	25	1	220673992	220673968	25	1	MLT1F2	LTR/ERVL-MaLR	220673595	220674111	AC096644.1	220608023	220603286	MARK1	220701568	220837803
1029722	16677653	25	1	220673969	220673945	25	1	MLT1F2	LTR/ERVL-MaLR	220673595	220674111	AC096644.1	220608023	220603286	MARK1	220701568	220837803
1362681	16677653	25	1	220673857	220673833	25	1	MLT1F2	LTR/ERVL-MaLR	220673595	220674111	AC096644.1	220608023	220603286	MARK1	220701568	220837803
849385	16677653	25					2	MLT1F2	LTR/ERVL-MaLR
623209	16677653	25	1	220674037	220674013	25	1	MLT1F2	LTR/ERVL-MaLR	220673595	220674111	AC096644.1	220608023	220603286	MARK1	220701568	220837803
1362904	16677614	25	1	220136058	220136034	25	1	U3	snRNA	220136031	220136207	SLC30A10	220131989	219858769	EPRS	220220000	220141943
117552	16677610	25	1	219836755	219836731	25	1	MER5A	DNA/hAT-Charlie	219836718	219836845	LYPLAL1	219347186	219386207	SLC30A10	220131989	219858769
1199826	16677607	25	1	219730954	219730930	25	1	MIRc	SINE/MIR	219730880	219730987	LYPLAL1	219347186	219386207	SLC30A10	220131989	219858769
610483	16677607	25	1	219730934	219730910	25	1	MIRc	SINE/MIR	219730880	219730987	LYPLAL1	219347186	219386207	SLC30A10	220131989	219858769
609730	16677607	25	1	219730933	219730909	25	1	MIRc	SINE/MIR	219730880	219730987	LYPLAL1	219347186	219386207	SLC30A10	220131989	219858769
741329	16677610	25	1	219836760	219836736	25	1	MER5A	DNA/hAT-Charlie	219836718	219836845	LYPLAL1	219347186	219386207	SLC30A10	220131989	219858769
1028704	16677607	25	1	219730935	219730911	25	1	MIRc	SINE/MIR	219730880	219730987	LYPLAL1	219347186	219386207	SLC30A10	220131989	219858769
972645	16677614	25	1	220136089	220136065	25	1	U3	snRNA	220136031	220136207	SLC30A10	220131989	219858769	EPRS	220220000	220141943
1128955	16677614	25	1	220136113	220136089	25	1	U3	snRNA	220136031	220136207	SLC30A10	220131989	219858769	EPRS	220220000	220141943
732018	16677610	25	1	219836794	219836770	25	1	MER5A	DNA/hAT-Charlie	219836718	219836845	LYPLAL1	219347186	219386207	SLC30A10	220131989	219858769
1138374	16677607	25	1	219730951	219730927	25	1	MIRc	SINE/MIR	219730880	219730987	LYPLAL1	219347186	219386207	SLC30A10	220131989	219858769
391382	16677610	25	1	219836743	219836719	25	1	MER5A	DNA/hAT-Charlie	219836718	219836845	LYPLAL1	219347186	219386207	SLC30A10	220131989	219858769
1048369	16677610	25	1	219836773	219836749	25	1	MER5A	DNA/hAT-Charlie	219836718	219836845	LYPLAL1	219347186	219386207	SLC30A10	220131989	219858769
748090	16677610	25	1	219836749	219836725	25	1	MER5A	DNA/hAT-Charlie	219836718	219836845	LYPLAL1	219347186	219386207	SLC30A10	220131989	219858769
879939	16677607	25	1	219730945	219730921	25	1	MIRc	SINE/MIR	219730880	219730987	LYPLAL1	219347186	219386207	SLC30A10	220131989	219858769
699489	16677614	25	1	220136079	220136055	25	1	U3	snRNA	220136031	220136207	SLC30A10	220131989	219858769	EPRS	220220000	220141943
1239655	16677607	25	1	219730931	219730907	25	1	MIRc	SINE/MIR	219730880	219730987	LYPLAL1	219347186	219386207	SLC30A10	220131989	219858769
1281763	16677614	25	1	220136095	220136071	25	1	U3	snRNA	220136031	220136207	SLC30A10	220131989	219858769	EPRS	220220000	220141943
196697	16677614	25	1	220136115	220136091	25	1	U3	snRNA	220136031	220136207	SLC30A10	220131989	219858769	EPRS	220220000	220141943
736462	16677610	25	1	219836761	219836737	25	1	MER5A	DNA/hAT-Charlie	219836718	219836845	LYPLAL1	219347186	219386207	SLC30A10	220131989	219858769
943272	16677607	25	1	219730937	219730913	25	1	MIRc	SINE/MIR	219730880	219730987	LYPLAL1	219347186	219386207	SLC30A10	220131989	219858769
354087	16677610	25	1	219836744	219836720	25	1	MER5A	DNA/hAT-Charlie	219836718	219836845	LYPLAL1	219347186	219386207	SLC30A10	220131989	219858769
1360660	16677610	25	1	219836796	219836772	25	1	MER5A	DNA/hAT-Charlie	219836718	219836845	LYPLAL1	219347186	219386207	SLC30A10	220131989	219858769
117981	16677610	25	1	219836756	219836732	25	1	MER5A	DNA/hAT-Charlie	219836718	219836845	LYPLAL1	219347186	219386207	SLC30A10	220131989	219858769
120240	16677614	25	1	220136063	220136039	25	1	U3	snRNA	220136031	220136207	SLC30A10	220131989	219858769	EPRS	220220000	220141943
1257176	16677607	25	1	219730941	219730917	25	1	MIRc	SINE/MIR	219730880	219730987	LYPLAL1	219347186	219386207	SLC30A10	220131989	219858769
927712	16677614	25	1	220136093	220136069	25	1	U3	snRNA	220136031	220136207	SLC30A10	220131989	219858769	EPRS	220220000	220141943
699702	16677614	25	1	220136083	220136059	25	1	U3	snRNA	220136031	220136207	SLC30A10	220131989	219858769	EPRS	220220000	220141943
1282485	16677614	25	1	220136094	220136070	25	1	U3	snRNA	220136031	220136207	SLC30A10	220131989	219858769	EPRS	220220000	220141943
887510	16677614	25	1	220136117	220136093	25	1	U3	snRNA	220136031	220136207	SLC30A10	220131989	219858769	EPRS	220220000	220141943
225711	16677614	25	1	220136078	220136054	25	1	U3	snRNA	220136031	220136207	SLC30A10	220131989	219858769	EPRS	220220000	220141943
753325	16677610	25	1	219836748	219836724	25	1	MER5A	DNA/hAT-Charlie	219836718	219836845	LYPLAL1	219347186	219386207	SLC30A10	220131989	219858769
548219	16677607	25	1	219730932	219730908	25	1	MIRc	SINE/MIR	219730880	219730987	LYPLAL1	219347186	219386207	SLC30A10	220131989	219858769
175126	16677614	25	1	220136085	220136061	25	1	U3	snRNA	220136031	220136207	SLC30A10	220131989	219858769	EPRS	220220000	220141943
1148501	16677607	25	1	219730952	219730928	25	1	MIRc	SINE/MIR	219730880	219730987	LYPLAL1	219347186	219386207	SLC30A10	220131989	219858769
961145	16677614	25	1	220136096	220136072	25	1	U3	snRNA	220136031	220136207	SLC30A10	220131989	219858769	EPRS	220220000	220141943
802441	16677610	25	1	219836750	219836726	25	1	MER5A	DNA/hAT-Charlie	219836718	219836845	LYPLAL1	219347186	219386207	SLC30A10	220131989	219858769
196214	16677614	25	1	220136114	220136090	25	1	U3	snRNA	220136031	220136207	SLC30A10	220131989	219858769	EPRS	220220000	220141943
1378616	16677610	25	1	219836795	219836771	25	1	MER5A	DNA/hAT-Charlie	219836718	219836845	LYPLAL1	219347186	219386207	SLC30A10	220131989	219858769
30587	16677614	25	1	220136064	220136040	25	1	U3	snRNA	220136031	220136207	SLC30A10	220131989	219858769	EPRS	220220000	220141943
69436	16677607	25	1	219730938	219730914	25	1	MIRc	SINE/MIR	219730880	219730987	LYPLAL1	219347186	219386207	SLC30A10	220131989	219858769
966486	16677931	25	1	224524587	224524563	25	1	U13	snRNA	224524494	224524593	NVL	224518089	224415036	CNIH4	224544552	224567161
512311	16677931	25	1	224524590	224524566	25	1	U13	snRNA	224524494	224524593	NVL	224518089	224415036	CNIH4	224544552	224567161
1202232	16677931	25	1	224524584	224524560	25	1	U13	snRNA	224524494	224524593	NVL	224518089	224415036	CNIH4	224544552	224567161
964830	16677931	25	1	224524586	224524562	25	1	U13	snRNA	224524494	224524593	NVL	224518089	224415036	CNIH4	224544552	224567161
408557	16677931	25	1	224524554	224524530	25	1	U13	snRNA	224524494	224524593	NVL	224518089	224415036	CNIH4	224544552	224567161
1307360	16677931	25	1	224524553	224524529	25	1	U13	snRNA	224524494	224524593	NVL	224518089	224415036	CNIH4	224544552	224567161
939642	16677931	25	1	224524579	224524555	25	1	U13	snRNA	224524494	224524593	NVL	224518089	224415036	CNIH4	224544552	224567161
1379846	16677931	25	1	224524557	224524533	25	1	U13	snRNA	224524494	224524593	NVL	224518089	224415036	CNIH4	224544552	224567161
1285111	16677931	25	1	224524588	224524564	25	1	U13	snRNA	224524494	224524593	NVL	224518089	224415036	CNIH4	224544552	224567161
1206842	16677931	25	1	224524558	224524534	25	1	U13	snRNA	224524494	224524593	NVL	224518089	224415036	CNIH4	224544552	224567161
874709	16677931	25	1	224524589	224524565	25	1	U13	snRNA	224524494	224524593	NVL	224518089	224415036	CNIH4	224544552	224567161
1208714	16677931	25	1	224524583	224524559	25	1	U13	snRNA	224524494	224524593	NVL	224518089	224415036	CNIH4	224544552	224567161
1344490	16677931	25	1	224524585	224524561	25	1	U13	snRNA	224524494	224524593	NVL	224518089	224415036	CNIH4	224544552	224567161
1380453	16677931	25	1	224524556	224524532	25	1	U13	snRNA	224524494	224524593	NVL	224518089	224415036	CNIH4	224544552	224567161
690105	16677931	25	1	224524555	224524531	25	1	U13	snRNA	224524494	224524593	NVL	224518089	224415036	CNIH4	224544552	224567161
1319533	16677857	25	1	223547214	223547190	25	1	U4	snRNA	223547164	223547229	SUSD4	223537544	223394161	C1orf65	223566715	223568812
1296079	16677857	25	1	223547197	223547173	25	1	U4	snRNA	223547164	223547229	SUSD4	223537544	223394161	C1orf65	223566715	223568812
882364	16677857	25	1	223547196	223547172	25	1	U4	snRNA	223547164	223547229	SUSD4	223537544	223394161	C1orf65	223566715	223568812
743418	16677857	25	1	223547199	223547175	25	1	U4	snRNA	223547164	223547229	SUSD4	223537544	223394161	C1orf65	223566715	223568812
1294161	16677857	25	1	223547198	223547174	25	1	U4	snRNA	223547164	223547229	SUSD4	223537544	223394161	C1orf65	223566715	223568812
1245908	16677857	25	1	223547215	223547191	25	1	U4	snRNA	223547164	223547229	SUSD4	223537544	223394161	C1orf65	223566715	223568812
140638	16677857	25	1	223547200	223547176	25	1	U4	snRNA	223547164	223547229	SUSD4	223537544	223394161	C1orf65	223566715	223568812
1280881	16677857	25	1	223547195	223547171	25	1	U4	snRNA	223547164	223547229	SUSD4	223537544	223394161	C1orf65	223566715	223568812
883859	16677857	25	1	223547223	223547199	25	1	U4	snRNA	223547164	223547229	SUSD4	223537544	223394161	C1orf65	223566715	223568812
702140	16678245	25	1	227748941	227748917	25	1	5S	rRNA	227748882	227749003	CDC42BPA	227506175	227177566	ZNF678	227751236	227847594
263593	16678245	25	1	227748942	227748918	25	1	5S	rRNA	227748882	227749003	CDC42BPA	227506175	227177566	ZNF678	227751236	227847594
323261	16678245	25	1	227748939	227748915	25	1	5S	rRNA	227748882	227749003	CDC42BPA	227506175	227177566	ZNF678	227751236	227847594
701304	16678245	25	1	227748940	227748916	25	1	5S	rRNA	227748882	227749003	CDC42BPA	227506175	227177566	ZNF678	227751236	227847594
1077222	16678245	25	1	227748943	227748919	25	1	5S	rRNA	227748882	227749003	CDC42BPA	227506175	227177566	ZNF678	227751236	227847594
1331960	16678245	25	1	227748934	227748910	25	1	5S	rRNA	227748882	227749003	CDC42BPA	227506175	227177566	ZNF678	227751236	227847594
1098189	16678245	25	1	227748938	227748914	25	1	5S	rRNA	227748882	227749003	CDC42BPA	227506175	227177566	ZNF678	227751236	227847594
1243668	16678245	25	1	227748933	227748909	25	1	5S	rRNA	227748882	227749003	CDC42BPA	227506175	227177566	ZNF678	227751236	227847594
182092	16678516	25	1	228743602	228743578	25	1	5S	rRNA	228743494	228743604	RNF187	228674762	228683467	RHOU	228870824	228882416
1241871	16678516	25					2	5S	rRNA
1330985	16678516	25	1	228743535	228743511	25	1	5S	rRNA	228743494	228743604	RNF187	228674762	228683467	RHOU	228870824	228882416
125983	16678516	25	1	228743559	228743535	25	1	5S	rRNA	228743494	228743604	RNF187	228674762	228683467	RHOU	228870824	228882416
888301	16678516	25	1	228743563	228743539	25	1	5S	rRNA	228743494	228743604	RNF187	228674762	228683467	RHOU	228870824	228882416
533958	16678516	25					2	5S	rRNA
91860	16678516	25	1	228743599	228743575	25	1	5S	rRNA	228743494	228743604	RNF187	228674762	228683467	RHOU	228870824	228882416
1330052	16678516	25	1	228743536	228743512	25	1	5S	rRNA	228743494	228743604	RNF187	228674762	228683467	RHOU	228870824	228882416
490182	16678674	25	1	230956100	230956076	25	1	5S	rRNA	230955996	230956106	CAPN9	230883130	230937749	C1orf198	231005335	230972865
1079708	16678674	25	1	230956047	230956023	25	1	5S	rRNA	230955996	230956106	CAPN9	230883130	230937749	C1orf198	231005335	230972865
184545	16678674	25	1	230956082	230956058	25	1	5S	rRNA	230955996	230956106	CAPN9	230883130	230937749	C1orf198	231005335	230972865
813869	16678674	25	1	230956046	230956022	25	1	5S	rRNA	230955996	230956106	CAPN9	230883130	230937749	C1orf198	231005335	230972865
1144858	16678674	25	1	230956044	230956020	25	1	5S	rRNA	230955996	230956106	CAPN9	230883130	230937749	C1orf198	231005335	230972865
489971	16678674	25	1	230956099	230956075	25	1	5S	rRNA	230955996	230956106	CAPN9	230883130	230937749	C1orf198	231005335	230972865
795723	16678674	25	1	230956052	230956028	25	1	5S	rRNA	230955996	230956106	CAPN9	230883130	230937749	C1orf198	231005335	230972865
165136	16678674	25	1	230956054	230956030	25	1	5S	rRNA	230955996	230956106	CAPN9	230883130	230937749	C1orf198	231005335	230972865
489382	16678674	25	1	230956050	230956026	25	1	5S	rRNA	230955996	230956106	CAPN9	230883130	230937749	C1orf198	231005335	230972865
348120	16678674	25	1	230956051	230956027	25	1	5S	rRNA	230955996	230956106	CAPN9	230883130	230937749	C1orf198	231005335	230972865
1007915	16678674	25	1	230956045	230956021	25	1	5S	rRNA	230955996	230956106	CAPN9	230883130	230937749	C1orf198	231005335	230972865
166446	16678674	25	1	230956055	230956031	25	1	5S	rRNA	230955996	230956106	CAPN9	230883130	230937749	C1orf198	231005335	230972865
62548	16678994	25	1	236078786	236078762	25	1	U6	snRNA	236078715	236078821	LYST	236046940	235824341	NID1	236228462	236139130
1148099	16678994	25	1	236078790	236078766	25	1	U6	snRNA	236078715	236078821	LYST	236046940	235824341	NID1	236228462	236139130
1021404	16678994	25	1	236078789	236078765	25	1	U6	snRNA	236078715	236078821	LYST	236046940	235824341	NID1	236228462	236139130
172411	16678994	25	1	236078782	236078758	25	1	U6	snRNA	236078715	236078821	LYST	236046940	235824341	NID1	236228462	236139130
173445	16678994	25	1	236078783	236078759	25	1	U6	snRNA	236078715	236078821	LYST	236046940	235824341	NID1	236228462	236139130
594969	16678994	25	1	236078794	236078770	25	1	U6	snRNA	236078715	236078821	LYST	236046940	235824341	NID1	236228462	236139130
293875	16678994	25	1	236078781	236078757	25	1	U6	snRNA	236078715	236078821	LYST	236046940	235824341	NID1	236228462	236139130
1012712	16678994	25	1	236078787	236078763	25	1	U6	snRNA	236078715	236078821	LYST	236046940	235824341	NID1	236228462	236139130
981720	16678994	25	1	236078785	236078761	25	1	U6	snRNA	236078715	236078821	LYST	236046940	235824341	NID1	236228462	236139130
293360	16678994	25	1	236078780	236078756	25	1	U6	snRNA	236078715	236078821	LYST	236046940	235824341	NID1	236228462	236139130
1210384	16678994	25	1	236078791	236078767	25	1	U6	snRNA	236078715	236078821	LYST	236046940	235824341	NID1	236228462	236139130
1019647	16678994	25	1	236078788	236078764	25	1	U6	snRNA	236078715	236078821	LYST	236046940	235824341	NID1	236228462	236139130
499618	16678835	25	1	233068571	233068547	25	1	LTR40a	LTR/ERVL	233068401	233068912	MAP10	232940643	232946092	NTPCR	233086351	233114548
748381	16678835	25	1	233068550	233068526	25	1	LTR40a	LTR/ERVL	233068401	233068912	MAP10	232940643	232946092	NTPCR	233086351	233114548
1365864	16678835	25	1	233068694	233068670	25	1	LTR40a	LTR/ERVL	233068401	233068912	MAP10	232940643	232946092	NTPCR	233086351	233114548
364109	16678835	25	1	233067125	233067101	25	1	ERVL-E-int	LTR/ERVL	233066908	233067254	MAP10	232940643	232946092	NTPCR	233086351	233114548
351739	16678835	25	1	233067124	233067100	25	1	ERVL-E-int	LTR/ERVL	233066908	233067254	MAP10	232940643	232946092	NTPCR	233086351	233114548
1238999	16678835	25	1	233067149	233067125	25	1	ERVL-E-int	LTR/ERVL	233066908	233067254	MAP10	232940643	232946092	NTPCR	233086351	233114548
1361752	16678835	25	1	233068682	233068658	25	1	LTR40a	LTR/ERVL	233068401	233068912	MAP10	232940643	232946092	NTPCR	233086351	233114548
396562	16678835	25	1	233068656	233068632	25	1	LTR40a	LTR/ERVL	233068401	233068912	MAP10	232940643	232946092	NTPCR	233086351	233114548
385275	16678835	25	1	233067151	233067127	25	1	ERVL-E-int	LTR/ERVL	233066908	233067254	MAP10	232940643	232946092	NTPCR	233086351	233114548
1123153	16678835	25	1	233068659	233068635	25	1	LTR40a	LTR/ERVL	233068401	233068912	MAP10	232940643	232946092	NTPCR	233086351	233114548
780315	16678835	25	1	233068661	233068637	25	1	LTR40a	LTR/ERVL	233068401	233068912	MAP10	232940643	232946092	NTPCR	233086351	233114548
1366549	16678917	25	1	234729056	234729032	25	1	U8	snRNA	234729020	234729149	TARBP1	234614849	234527059	IRF2BP2	234745271	234740015
1125990	16678917	25	1	234729120	234729096	25	1	U8	snRNA	234729020	234729149	TARBP1	234614849	234527059	IRF2BP2	234745271	234740015
977145	16678917	25	1	234729119	234729095	25	1	U8	snRNA	234729020	234729149	TARBP1	234614849	234527059	IRF2BP2	234745271	234740015
413168	16678917	25	1	234729122	234729098	25	1	U8	snRNA	234729020	234729149	TARBP1	234614849	234527059	IRF2BP2	234745271	234740015
843851	16678917	25	1	234729059	234729035	25	1	U8	snRNA	234729020	234729149	TARBP1	234614849	234527059	IRF2BP2	234745271	234740015
629694	16678917	25	1	234729098	234729074	25	1	U8	snRNA	234729020	234729149	TARBP1	234614849	234527059	IRF2BP2	234745271	234740015
241824	16678917	25	1	234729092	234729068	25	1	U8	snRNA	234729020	234729149	TARBP1	234614849	234527059	IRF2BP2	234745271	234740015
1056579	16678917	25	1	234729055	234729031	25	1	U8	snRNA	234729020	234729149	TARBP1	234614849	234527059	IRF2BP2	234745271	234740015
414499	16678917	25	1	234729123	234729099	25	1	U8	snRNA	234729020	234729149	TARBP1	234614849	234527059	IRF2BP2	234745271	234740015
823802	16678917	25	1	234729072	234729048	25	1	U8	snRNA	234729020	234729149	TARBP1	234614849	234527059	IRF2BP2	234745271	234740015
1322054	16678917	25	1	234729125	234729101	25	1	U8	snRNA	234729020	234729149	TARBP1	234614849	234527059	IRF2BP2	234745271	234740015
3731	16678917	25	1	234729058	234729034	25	1	U8	snRNA	234729020	234729149	TARBP1	234614849	234527059	IRF2BP2	234745271	234740015
925351	16678917	25	1	234729070	234729046	25	1	U8	snRNA	234729020	234729149	TARBP1	234614849	234527059	IRF2BP2	234745271	234740015
1075075	16678917	25	1	234729118	234729094	25	1	U8	snRNA	234729020	234729149	TARBP1	234614849	234527059	IRF2BP2	234745271	234740015
853229	16678917	25	1	234729057	234729033	25	1	U8	snRNA	234729020	234729149	TARBP1	234614849	234527059	IRF2BP2	234745271	234740015
1282884	16678917	25	1	234729121	234729097	25	1	U8	snRNA	234729020	234729149	TARBP1	234614849	234527059	IRF2BP2	234745271	234740015
876913	16678917	25	1	234729074	234729050	25	1	U8	snRNA	234729020	234729149	TARBP1	234614849	234527059	IRF2BP2	234745271	234740015
625366	16679018	25	1	236464331	236464307	25	1	U13_	snRNA	236464279	236464349	ERO1LB	236445319	236378855	EDARADD	236511562	236648214
626248	16679018	25	1	236464332	236464308	25	1	U13_	snRNA	236464279	236464349	ERO1LB	236445319	236378855	EDARADD	236511562	236648214
875298	16679018	25	1	236464336	236464312	25	1	U13_	snRNA	236464279	236464349	ERO1LB	236445319	236378855	EDARADD	236511562	236648214
389240	16679018	25	1	236464342	236464318	25	1	U13_	snRNA	236464279	236464349	ERO1LB	236445319	236378855	EDARADD	236511562	236648214
875857	16679018	25	1	236464337	236464313	25	1	U13_	snRNA	236464279	236464349	ERO1LB	236445319	236378855	EDARADD	236511562	236648214
1335367	16679018	25	1	236464335	236464311	25	1	U13_	snRNA	236464279	236464349	ERO1LB	236445319	236378855	EDARADD	236511562	236648214
1333977	16679018	25	1	236464334	236464310	25	1	U13_	snRNA	236464279	236464349	ERO1LB	236445319	236378855	EDARADD	236511562	236648214
1337910	16679018	25	1	236464333	236464309	25	1	U13_	snRNA	236464279	236464349	ERO1LB	236445319	236378855	EDARADD	236511562	236648214
1402310	16679567	25	1	245118224	245118200	25	1	U6	snRNA	245118184	245118265	HNRNPU	245027844	245014468	EFCAB2	245133007	245290466
632012	16679565	25	1	245107239	245107215	25	1	7SK	RNA	245107204	245107517	HNRNPU	245027844	245014468	EFCAB2	245133007	245290466
1071141	16679565	25	1	245107469	245107445	25	1	7SK	RNA	245107204	245107517	HNRNPU	245027844	245014468	EFCAB2	245133007	245290466
652735	16679567	25	1	245118241	245118217	25	1	U6	snRNA	245118184	245118265	HNRNPU	245027844	245014468	EFCAB2	245133007	245290466
1050266	16679565	25	1	245107289	245107265	25	1	7SK	RNA	245107204	245107517	HNRNPU	245027844	245014468	EFCAB2	245133007	245290466
643488	16679565	25	1	245107383	245107359	25	1	7SK	RNA	245107204	245107517	HNRNPU	245027844	245014468	EFCAB2	245133007	245290466
351110	16679565	25	1	245107329	245107305	25	1	7SK	RNA	245107204	245107517	HNRNPU	245027844	245014468	EFCAB2	245133007	245290466
206141	16679567	25	1	245118226	245118202	25	1	U6	snRNA	245118184	245118265	HNRNPU	245027844	245014468	EFCAB2	245133007	245290466
234320	16679567	25	1	245118242	245118218	25	1	U6	snRNA	245118184	245118265	HNRNPU	245027844	245014468	EFCAB2	245133007	245290466
1403340	16679567	25	1	245118225	245118201	25	1	U6	snRNA	245118184	245118265	HNRNPU	245027844	245014468	EFCAB2	245133007	245290466
1067254	16679565	25	1	245107330	245107306	25	1	7SK	RNA	245107204	245107517	HNRNPU	245027844	245014468	EFCAB2	245133007	245290466
648508	16679565	25	1	245107382	245107358	25	1	7SK	RNA	245107204	245107517	HNRNPU	245027844	245014468	EFCAB2	245133007	245290466
592764	16679567	25	1	245118237	245118213	25	1	U6	snRNA	245118184	245118265	HNRNPU	245027844	245014468	EFCAB2	245133007	245290466
1291744	16679565	25	1	245107390	245107366	25	1	7SK	RNA	245107204	245107517	HNRNPU	245027844	245014468	EFCAB2	245133007	245290466
632594	16679565	25	1	245107292	245107268	25	1	7SK	RNA	245107204	245107517	HNRNPU	245027844	245014468	EFCAB2	245133007	245290466
840310	16679567	25	1	245118263	245118239	25	1	U6	snRNA	245118184	245118265	HNRNPU	245027844	245014468	EFCAB2	245133007	245290466
205255	16679567	25	1	245118227	245118203	25	1	U6	snRNA	245118184	245118265	HNRNPU	245027844	245014468	EFCAB2	245133007	245290466
271897	16679565	25	1	245107284	245107260	25	1	7SK	RNA	245107204	245107517	HNRNPU	245027844	245014468	EFCAB2	245133007	245290466
156907	16679565	25	1	245107384	245107360	25	1	7SK	RNA	245107204	245107517	HNRNPU	245027844	245014468	EFCAB2	245133007	245290466
592964	16679567	25	1	245118240	245118216	25	1	U6	snRNA	245118184	245118265	HNRNPU	245027844	245014468	EFCAB2	245133007	245290466
269318	16679565	25	1	245107283	245107259	25	1	7SK	RNA	245107204	245107517	HNRNPU	245027844	245014468	EFCAB2	245133007	245290466
741008	16679567	25	1	245118260	245118236	25	1	U6	snRNA	245118184	245118265	HNRNPU	245027844	245014468	EFCAB2	245133007	245290466
592259	16679567	25	1	245118238	245118214	25	1	U6	snRNA	245118184	245118265	HNRNPU	245027844	245014468	EFCAB2	245133007	245290466
1133421	16679565	25	1	245107331	245107307	25	1	7SK	RNA	245107204	245107517	HNRNPU	245027844	245014468	EFCAB2	245133007	245290466
592653	16679567	25	1	245118239	245118215	25	1	U6	snRNA	245118184	245118265	HNRNPU	245027844	245014468	EFCAB2	245133007	245290466
1097458	16679565	25	1	245107515	245107491	25	1	7SK	RNA	245107204	245107517	HNRNPU	245027844	245014468	EFCAB2	245133007	245290466
1206196	16679565	25	1	245107328	245107304	25	1	7SK	RNA	245107204	245107517	HNRNPU	245027844	245014468	EFCAB2	245133007	245290466
673497	16678835	25	1	233067093	233067069	25	1	ERVL-E-int	LTR/ERVL	233066908	233067254	MAP10	232940643	232946092	NTPCR	233086351	233114548
328779	16678818	25	1	232836049	232836025	25	1	U6	snRNA	232835968	232836050	SIPA1L2	232697304	232533711	MAP10	232940643	232946092
471595	16678818	25	1	232836042	232836018	25	1	U6	snRNA	232835968	232836050	SIPA1L2	232697304	232533711	MAP10	232940643	232946092
64147	16678835	25	1	233067119	233067095	25	1	ERVL-E-int	LTR/ERVL	233066908	233067254	MAP10	232940643	232946092	NTPCR	233086351	233114548
738496	16678818	25	1	232836048	232836024	25	1	U6	snRNA	232835968	232836050	SIPA1L2	232697304	232533711	MAP10	232940643	232946092
593222	16678818	25	1	232836045	232836021	25	1	U6	snRNA	232835968	232836050	SIPA1L2	232697304	232533711	MAP10	232940643	232946092
379739	16678818	25	1	232836046	232836022	25	1	U6	snRNA	232835968	232836050	SIPA1L2	232697304	232533711	MAP10	232940643	232946092
64604	16678835	25	1	233067117	233067093	25	1	ERVL-E-int	LTR/ERVL	233066908	233067254	MAP10	232940643	232946092	NTPCR	233086351	233114548
1028810	16678818	25	1	232836043	232836019	25	1	U6	snRNA	232835968	232836050	SIPA1L2	232697304	232533711	MAP10	232940643	232946092
1151790	16678835	25	1	233067121	233067097	25	1	ERVL-E-int	LTR/ERVL	233066908	233067254	MAP10	232940643	232946092	NTPCR	233086351	233114548
37002	16678835	25	1	233067088	233067064	25	1	ERVL-E-int	LTR/ERVL	233066908	233067254	MAP10	232940643	232946092	NTPCR	233086351	233114548
738843	16678818	25	1	232836047	232836023	25	1	U6	snRNA	232835968	232836050	SIPA1L2	232697304	232533711	MAP10	232940643	232946092
1014364	16678835	25	1	233067120	233067096	25	1	ERVL-E-int	LTR/ERVL	233066908	233067254	MAP10	232940643	232946092	NTPCR	233086351	233114548
924604	16678835	25	1	233067078	233067054	25	1	ERVL-E-int	LTR/ERVL	233066908	233067254	MAP10	232940643	232946092	NTPCR	233086351	233114548
327008	16678818	25	1	232836050	232836026	25	1	U6	snRNA	232835968	232836050	SIPA1L2	232697304	232533711	MAP10	232940643	232946092
1198645	16678818	25	1	232836044	232836020	25	1	U6	snRNA	232835968	232836050	SIPA1L2	232697304	232533711	MAP10	232940643	232946092
672935	16678835	25	1	233067081	233067057	25	1	ERVL-E-int	LTR/ERVL	233066908	233067254	MAP10	232940643	232946092	NTPCR	233086351	233114548
1060035	16678835	25	1	233067083	233067059	25	1	ERVL-E-int	LTR/ERVL	233066908	233067254	MAP10	232940643	232946092	NTPCR	233086351	233114548
940040	16679336	25	1	240816726	240816702	25	1	U5	snRNA	240816675	240816778	GREM2	240775449	240652873	RGS7	241520530	240931554
460041	16679336	25	1	240816752	240816728	25	1	U5	snRNA	240816675	240816778	GREM2	240775449	240652873	RGS7	241520530	240931554
1186528	16679338	25	1	240861647	240861623	25	1	HY1	scRNA	240861620	240861734	GREM2	240775449	240652873	RGS7	241520530	240931554
652496	16679336	25	1	240816721	240816697	25	1	U5	snRNA	240816675	240816778	GREM2	240775449	240652873	RGS7	241520530	240931554
719228	16679338	25	1	240861650	240861626	25	1	HY1	scRNA	240861620	240861734	GREM2	240775449	240652873	RGS7	241520530	240931554
831134	16679336	25	1	240816725	240816701	25	1	U5	snRNA	240816675	240816778	GREM2	240775449	240652873	RGS7	241520530	240931554
1143376	16679338	25	1	240861646	240861622	25	1	HY1	scRNA	240861620	240861734	GREM2	240775449	240652873	RGS7	241520530	240931554
1306517	16679336	25	1	240816749	240816725	25	1	U5	snRNA	240816675	240816778	GREM2	240775449	240652873	RGS7	241520530	240931554
903275	16679336	25	1	240816747	240816723	25	1	U5	snRNA	240816675	240816778	GREM2	240775449	240652873	RGS7	241520530	240931554
718464	16679338	25	1	240861649	240861625	25	1	HY1	scRNA	240861620	240861734	GREM2	240775449	240652873	RGS7	241520530	240931554
894406	16679336	25	1	240816722	240816698	25	1	U5	snRNA	240816675	240816778	GREM2	240775449	240652873	RGS7	241520530	240931554
1145318	16679338	25	1	240861645	240861621	25	1	HY1	scRNA	240861620	240861734	GREM2	240775449	240652873	RGS7	241520530	240931554
425797	16679336	25	1	240816720	240816696	25	1	U5	snRNA	240816675	240816778	GREM2	240775449	240652873	RGS7	241520530	240931554
718576	16679336	25	1	240816745	240816721	25	1	U5	snRNA	240816675	240816778	GREM2	240775449	240652873	RGS7	241520530	240931554
446512	16679338	25	1	240861686	240861662	25	1	HY1	scRNA	240861620	240861734	GREM2	240775449	240652873	RGS7	241520530	240931554
903006	16679336	25	1	240816746	240816722	25	1	U5	snRNA	240816675	240816778	GREM2	240775449	240652873	RGS7	241520530	240931554
507283	16679336	25	1	240816739	240816715	25	1	U5	snRNA	240816675	240816778	GREM2	240775449	240652873	RGS7	241520530	240931554
1188730	16679338	25	1	240861648	240861624	25	1	HY1	scRNA	240861620	240861734	GREM2	240775449	240652873	RGS7	241520530	240931554
1158489	16679336	25	1	240816748	240816724	25	1	U5	snRNA	240816675	240816778	GREM2	240775449	240652873	RGS7	241520530	240931554
407166	16679336	25	1	240816751	240816727	25	1	U5	snRNA	240816675	240816778	GREM2	240775449	240652873	RGS7	241520530	240931554
85372	16679336	25	1	240816753	240816729	25	1	U5	snRNA	240816675	240816778	GREM2	240775449	240652873	RGS7	241520530	240931554
1307319	16679336	25	1	240816750	240816726	25	1	U5	snRNA	240816675	240816778	GREM2	240775449	240652873	RGS7	241520530	240931554
843446	16679338	25	1	240861644	240861620	25	1	HY1	scRNA	240861620	240861734	GREM2	240775449	240652873	RGS7	241520530	240931554
538446	16679338	25	1	240861684	240861660	25	1	HY1	scRNA	240861620	240861734	GREM2	240775449	240652873	RGS7	241520530	240931554
124276	16679691	25					2	LTR71A	LTR/ERV1
624558	16679686	25	1	247458193	247458169	25	1	HY1	scRNA	247458137	247458249	ZNF124	247335318	247285277	ZNF496	247495148	247460714
602824	16679686	25	1	247458200	247458176	25	1	HY1	scRNA	247458137	247458249	ZNF124	247335318	247285277	ZNF496	247495148	247460714
718812	16679691	25	1	247522460	247522436	25	1	HERVP71A-int	LTR/ERV1	247520740	247523408	ZNF496	247495148	247460714	NLRP3	247579458	247612410
906907	16679686	25	1	247458208	247458184	25	1	HY1	scRNA	247458137	247458249	ZNF124	247335318	247285277	ZNF496	247495148	247460714
890111	16679691	25	1	247522348	247522324	25	1	HERVP71A-int	LTR/ERV1	247520740	247523408	ZNF496	247495148	247460714	NLRP3	247579458	247612410
657558	16679691	25	1	247517578	247517554	25	1	LTR71A	LTR/ERV1	247517324	247517607	ZNF496	247495148	247460714	NLRP3	247579458	247612410
257745	16679691	25					2	LTR71A	LTR/ERV1
513725	16679691	25	1	247521270	247521246	25	1	HERVP71A-int	LTR/ERV1	247520740	247523408	ZNF496	247495148	247460714	NLRP3	247579458	247612410
1092838	16679691	25					2	LTR71A	LTR/ERV1
1090242	16679691	25	1	247521764	247521740	25	1	HERVP71A-int	LTR/ERV1	247520740	247523408	ZNF496	247495148	247460714	NLRP3	247579458	247612410
656832	16679691	25	1	247517576	247517552	25	1	LTR71A	LTR/ERV1	247517324	247517607	ZNF496	247495148	247460714	NLRP3	247579458	247612410
717864	16679686	25	1	247458187	247458163	25	1	HY1	scRNA	247458137	247458249	ZNF124	247335318	247285277	ZNF496	247495148	247460714
492468	16679691	25	1	247517538	247517514	25	1	LTR71A	LTR/ERV1	247517324	247517607	ZNF496	247495148	247460714	NLRP3	247579458	247612410
1075523	16679691	25	1	247521686	247521662	25	1	HERVP71A-int	LTR/ERV1	247520740	247523408	ZNF496	247495148	247460714	NLRP3	247579458	247612410
1355027	16679686	25	1	247458194	247458170	25	1	HY1	scRNA	247458137	247458249	ZNF124	247335318	247285277	ZNF496	247495148	247460714
718453	16679686	25	1	247458188	247458164	25	1	HY1	scRNA	247458137	247458249	ZNF124	247335318	247285277	ZNF496	247495148	247460714
585730	16679686	25	1	247458197	247458173	25	1	HY1	scRNA	247458137	247458249	ZNF124	247335318	247285277	ZNF496	247495148	247460714
1115113	16679691	25	1	247522423	247522399	25	1	HERVP71A-int	LTR/ERV1	247520740	247523408	ZNF496	247495148	247460714	NLRP3	247579458	247612410
678776	16679691	25	1	247517441	247517417	25	1	LTR71A	LTR/ERV1	247517324	247517607	ZNF496	247495148	247460714	NLRP3	247579458	247612410
531445	16679691	25	1	247517457	247517433	25	1	LTR71A	LTR/ERV1	247517324	247517607	ZNF496	247495148	247460714	NLRP3	247579458	247612410
615274	16679686	25	1	247458172	247458148	25	1	HY1	scRNA	247458137	247458249	ZNF124	247335318	247285277	ZNF496	247495148	247460714
577340	16679691	25	1	247517384	247517360	25	1	LTR71A	LTR/ERV1	247517324	247517607	ZNF496	247495148	247460714	NLRP3	247579458	247612410
1184948	16679686	25	1	247458186	247458162	25	1	HY1	scRNA	247458137	247458249	ZNF124	247335318	247285277	ZNF496	247495148	247460714
789318	16679691	25	1	247521633	247521609	25	1	HERVP71A-int	LTR/ERV1	247520740	247523408	ZNF496	247495148	247460714	NLRP3	247579458	247612410
430913	16679691	25	1	247517440	247517416	25	1	LTR71A	LTR/ERV1	247517324	247517607	ZNF496	247495148	247460714	NLRP3	247579458	247612410
1171999	16679686	25	1	247458185	247458161	25	1	HY1	scRNA	247458137	247458249	ZNF124	247335318	247285277	ZNF496	247495148	247460714
1308920	16679691	25	1	247521609	247521585	25	1	HERVP71A-int	LTR/ERV1	247520740	247523408	ZNF496	247495148	247460714	NLRP3	247579458	247612410
458852	16679686	25	1	247458199	247458175	25	1	HY1	scRNA	247458137	247458249	ZNF124	247335318	247285277	ZNF496	247495148	247460714
601530	16679686	25	1	247458202	247458178	25	1	HY1	scRNA	247458137	247458249	ZNF124	247335318	247285277	ZNF496	247495148	247460714
93499	16679691	25	1	247522251	247522227	25	1	HERVP71A-int	LTR/ERV1	247520740	247523408	ZNF496	247495148	247460714	NLRP3	247579458	247612410
368570	16679686	25	1	247458198	247458174	25	1	HY1	scRNA	247458137	247458249	ZNF124	247335318	247285277	ZNF496	247495148	247460714
597362	16679686	25	1	247458173	247458149	25	1	HY1	scRNA	247458137	247458249	ZNF124	247335318	247285277	ZNF496	247495148	247460714
905593	16679775	25					2	HY3	scRNA
203101	16679775	25	1	248192449	248192425	25	1	HY3	scRNA	248192422	248192520	OR2L5	248185250	248186188	OR2L2	248201474	248202607
1168283	16679775	25					2	HY3	scRNA
905762	16679775	25					2	HY3	scRNA
704059	16679775	25	1	248192481	248192457	25	1	HY3	scRNA	248192422	248192520	OR2L5	248185250	248186188	OR2L2	248201474	248202607
203381	16679775	25					2	HY3	scRNA
886253	16679775	25	1	248192484	248192460	25	1	HY3	scRNA	248192422	248192520	OR2L5	248185250	248186188	OR2L2	248201474	248202607
62221	16679781	25	1	248209164	248209140	25	1	HY3	scRNA	248209090	248209188	OR2L2	248201474	248202607	OR2L3	248223984	248224922
935319	16679781	25					2	HY3	scRNA
960201	16679781	25	1	248209168	248209144	25	1	HY3	scRNA	248209090	248209188	OR2L2	248201474	248202607	OR2L3	248223984	248224922
700956	16679775	25	1	248192482	248192458	25	1	HY3	scRNA	248192422	248192520	OR2L5	248185250	248186188	OR2L2	248201474	248202607
104003	16679781	25	1	248209172	248209148	25	1	HY3	scRNA	248209090	248209188	OR2L2	248201474	248202607	OR2L3	248223984	248224922
177843	16679775	25	1	248192483	248192459	25	1	HY3	scRNA	248192422	248192520	OR2L5	248185250	248186188	OR2L2	248201474	248202607
607338	16679781	25					2	HY3	scRNA
62570	16679781	25	1	248209165	248209141	25	1	HY3	scRNA	248209090	248209188	OR2L2	248201474	248202607	OR2L3	248223984	248224922
1018032	16679781	25	1	248209166	248209142	25	1	HY3	scRNA	248209090	248209188	OR2L2	248201474	248202607	OR2L3	248223984	248224922
958709	16679781	25	1	248209167	248209143	25	1	HY3	scRNA	248209090	248209188	OR2L2	248201474	248202607	OR2L3	248223984	248224922
670454	16679950	25					2	U6	snRNA
501043	16679950	25					2	U6	snRNA
419926	16679950	25					2	U6	snRNA
234587	16679950	25					2	U6	snRNA
1291421	16679950	25	1	693666	693690	25	1	U6	snRNA	693715	693613	OR4F16	622053	621059	AL669831.1	739137	738532
1127064	16679950	25					2	U6	snRNA
901702	16679950	25					2	U6	snRNA
414447	16679950	25					2	U6	snRNA
499483	16679950	25					2	U6	snRNA
868693	16679950	25					2	U6	snRNA
625349	16679950	25	1	693688	693712	25	1	U6	snRNA	693715	693613	OR4F16	622053	621059	AL669831.1	739137	738532
836421	16679950	25					2	U6	snRNA
1128433	16679950	25					2	U6	snRNA
669895	16679950	25					2	U6	snRNA
234821	16679950	25					2	U6	snRNA
902309	16679950	25					2	U6	snRNA
1025218	16679950	25					2	U6	snRNA
1010237	16681393	25	1	8943503	8943527	25	1	U6	snRNA	8943584	8943488	ENO1	8939308	8921061	CA6	9005922	9035151
298070	16681393	25	1	8943507	8943531	25	1	U6	snRNA	8943584	8943488	ENO1	8939308	8921061	CA6	9005922	9035151
596790	16681393	25	1	8943500	8943524	25	1	U6	snRNA	8943584	8943488	ENO1	8939308	8921061	CA6	9005922	9035151
298986	16681393	25	1	8943506	8943530	25	1	U6	snRNA	8943584	8943488	ENO1	8939308	8921061	CA6	9005922	9035151
299911	16681393	25	1	8943505	8943529	25	1	U6	snRNA	8943584	8943488	ENO1	8939308	8921061	CA6	9005922	9035151
525858	16681393	25	1	8943508	8943532	25	1	U6	snRNA	8943584	8943488	ENO1	8939308	8921061	CA6	9005922	9035151
1170089	16681393	25	1	8943489	8943513	25	1	U6	snRNA	8943584	8943488	ENO1	8939308	8921061	CA6	9005922	9035151
1400732	16681393	25	1	8943502	8943526	25	1	U6	snRNA	8943584	8943488	ENO1	8939308	8921061	CA6	9005922	9035151
1008774	16681393	25	1	8943504	8943528	25	1	U6	snRNA	8943584	8943488	ENO1	8939308	8921061	CA6	9005922	9035151
594276	16681393	25	1	8943501	8943525	25	1	U6	snRNA	8943584	8943488	ENO1	8939308	8921061	CA6	9005922	9035151
178717	16681460	25	1	9497731	9497755	25	1	MIR	SINE/MIR	9497757	9497603	SPSB1	9352939	9429591	SLC25A33	9599541	9642831
635929	16681460	25	1	9497813	9497837	25	1	5S	rRNA	9497837	9497767	SPSB1	9352939	9429591	SLC25A33	9599541	9642831
1043632	16681460	25	1	9497791	9497815	25	1	5S	rRNA	9497837	9497767	SPSB1	9352939	9429591	SLC25A33	9599541	9642831
886700	16681460	25	1	9497730	9497754	25	1	MIR	SINE/MIR	9497757	9497603	SPSB1	9352939	9429591	SLC25A33	9599541	9642831
17431	16681460	25	1	9497811	9497835	25	1	5S	rRNA	9497837	9497767	SPSB1	9352939	9429591	SLC25A33	9599541	9642831
792796	16681460	25	1	9497796	9497820	25	1	5S	rRNA	9497837	9497767	SPSB1	9352939	9429591	SLC25A33	9599541	9642831
855985	16681460	25	1	9497729	9497753	25	1	MIR	SINE/MIR	9497757	9497603	SPSB1	9352939	9429591	SLC25A33	9599541	9642831
179337	16681460	25	1	9497732	9497756	25	1	MIR	SINE/MIR	9497757	9497603	SPSB1	9352939	9429591	SLC25A33	9599541	9642831
31156	16681460	25	1	9497810	9497834	25	1	5S	rRNA	9497837	9497767	SPSB1	9352939	9429591	SLC25A33	9599541	9642831
17691	16681460	25	1	9497812	9497836	25	1	5S	rRNA	9497837	9497767	SPSB1	9352939	9429591	SLC25A33	9599541	9642831
407596	16681460	25	1	9497728	9497752	25	1	MIR	SINE/MIR	9497757	9497603	SPSB1	9352939	9429591	SLC25A33	9599541	9642831
1145249	16681460	25	1	9497790	9497814	25	1	5S	rRNA	9497837	9497767	SPSB1	9352939	9429591	SLC25A33	9599541	9642831
903847	16681593	25	1	11059961	11059985	25	1	HY1	scRNA	11060002	11059913	C1orf127	11042094	11006528	TARDBP	11072414	11085796
776351	16681593	25	1	11059956	11059980	25	1	HY1	scRNA	11060002	11059913	C1orf127	11042094	11006528	TARDBP	11072414	11085796
1331547	16681593	25	1	11059958	11059982	25	1	HY1	scRNA	11060002	11059913	C1orf127	11042094	11006528	TARDBP	11072414	11085796
784140	16681593	25	1	11059963	11059987	25	1	HY1	scRNA	11060002	11059913	C1orf127	11042094	11006528	TARDBP	11072414	11085796
902232	16681593	25	1	11059962	11059986	25	1	HY1	scRNA	11060002	11059913	C1orf127	11042094	11006528	TARDBP	11072414	11085796
1158702	16681593	25	1	11059960	11059984	25	1	HY1	scRNA	11060002	11059913	C1orf127	11042094	11006528	TARDBP	11072414	11085796
783627	16681593	25	1	11059957	11059981	25	1	HY1	scRNA	11060002	11059913	C1orf127	11042094	11006528	TARDBP	11072414	11085796
1159039	16681593	25	1	11059959	11059983	25	1	HY1	scRNA	11060002	11059913	C1orf127	11042094	11006528	TARDBP	11072414	11085796
594601	16681316	25	1	8266501	8266525	25	1	U1	snRNA	8266654	8266494	ERRFI1	8086368	8064464	SLC45A1	8377886	8404227
1263887	16681316	25	1	8266504	8266528	25	1	U1	snRNA	8266654	8266494	ERRFI1	8086368	8064464	SLC45A1	8377886	8404227
177066	16681316	25	1	8266629	8266653	25	1	U1	snRNA	8266654	8266494	ERRFI1	8086368	8064464	SLC45A1	8377886	8404227
1276758	16681316	25	1	8266500	8266524	25	1	U1	snRNA	8266654	8266494	ERRFI1	8086368	8064464	SLC45A1	8377886	8404227
916476	16681316	25	1	8266627	8266651	25	1	U1	snRNA	8266654	8266494	ERRFI1	8086368	8064464	SLC45A1	8377886	8404227
1238273	16681316	25	1	8266503	8266527	25	1	U1	snRNA	8266654	8266494	ERRFI1	8086368	8064464	SLC45A1	8377886	8404227
482861	16681316	25	1	8266626	8266650	25	1	U1	snRNA	8266654	8266494	ERRFI1	8086368	8064464	SLC45A1	8377886	8404227
1862	16681316	25	1	8266505	8266529	25	1	U1	snRNA	8266654	8266494	ERRFI1	8086368	8064464	SLC45A1	8377886	8404227
572414	16681316	25	1	8266502	8266526	25	1	U1	snRNA	8266654	8266494	ERRFI1	8086368	8064464	SLC45A1	8377886	8404227
618929	16681316	25	1	8266498	8266522	25	1	U1	snRNA	8266654	8266494	ERRFI1	8086368	8064464	SLC45A1	8377886	8404227
915151	16681316	25	1	8266628	8266652	25	1	U1	snRNA	8266654	8266494	ERRFI1	8086368	8064464	SLC45A1	8377886	8404227
764284	16681321	25	1	8352236	8352260	25	1	U6	snRNA	8352323	8352223	ERRFI1	8086368	8064464	SLC45A1	8377886	8404227
765172	16681321	25	1	8352235	8352259	25	1	U6	snRNA	8352323	8352223	ERRFI1	8086368	8064464	SLC45A1	8377886	8404227
352588	16681321	25	1	8352223	8352247	25	1	U6	snRNA	8352323	8352223	ERRFI1	8086368	8064464	SLC45A1	8377886	8404227
451544	16681321	25	1	8352226	8352250	25	1	U6	snRNA	8352323	8352223	ERRFI1	8086368	8064464	SLC45A1	8377886	8404227
352162	16681321	25	1	8352225	8352249	25	1	U6	snRNA	8352323	8352223	ERRFI1	8086368	8064464	SLC45A1	8377886	8404227
821032	16681321	25	1	8352299	8352323	25	1	U6	snRNA	8352323	8352223	ERRFI1	8086368	8064464	SLC45A1	8377886	8404227
8330	16681321	25	1	8352224	8352248	25	1	U6	snRNA	8352323	8352223	ERRFI1	8086368	8064464	SLC45A1	8377886	8404227
704379	16681957	25	1	14549570	14549594	25	1	LTR41B	LTR/ERVL	14549713	14549442	PRDM2	14026693	14151574	KAZN	14925200	15444539
704507	16681957	25	1	14549571	14549595	25	1	LTR41B	LTR/ERVL	14549713	14549442	PRDM2	14026693	14151574	KAZN	14925200	15444539
161070	16681957	25	1	14549569	14549593	25	1	LTR41B	LTR/ERVL	14549713	14549442	PRDM2	14026693	14151574	KAZN	14925200	15444539
1271773	16681955	25	1	14450802	14450826	25	1	U6	snRNA	14450830	14450729	PRDM2	14026693	14151574	KAZN	14925200	15444539
512608	16681955	25	1	14450748	14450772	25	1	U6	snRNA	14450830	14450729	PRDM2	14026693	14151574	KAZN	14925200	15444539
111866	16681957	25	1	14549555	14549579	25	1	LTR41B	LTR/ERVL	14549713	14549442	PRDM2	14026693	14151574	KAZN	14925200	15444539
112085	16681957	25	1	14549556	14549580	25	1	LTR41B	LTR/ERVL	14549713	14549442	PRDM2	14026693	14151574	KAZN	14925200	15444539
864660	16681955	25	1	14450749	14450773	25	1	U6	snRNA	14450830	14450729	PRDM2	14026693	14151574	KAZN	14925200	15444539
511891	16681955	25	1	14450747	14450771	25	1	U6	snRNA	14450830	14450729	PRDM2	14026693	14151574	KAZN	14925200	15444539
1149610	16681957	25	1	14549577	14549601	25	1	LTR41B	LTR/ERVL	14549713	14549442	PRDM2	14026693	14151574	KAZN	14925200	15444539
390617	16681955	25	1	14450799	14450823	25	1	U6	snRNA	14450830	14450729	PRDM2	14026693	14151574	KAZN	14925200	15444539
1343655	16681955	25	1	14450803	14450827	25	1	U6	snRNA	14450830	14450729	PRDM2	14026693	14151574	KAZN	14925200	15444539
874785	16681955	25	1	14450800	14450824	25	1	U6	snRNA	14450830	14450729	PRDM2	14026693	14151574	KAZN	14925200	15444539
683868	16681957	25	1	14549572	14549596	25	1	LTR41B	LTR/ERVL	14549713	14549442	PRDM2	14026693	14151574	KAZN	14925200	15444539
229465	16681957	25	1	14549568	14549592	25	1	LTR41B	LTR/ERVL	14549713	14549442	PRDM2	14026693	14151574	KAZN	14925200	15444539
1342163	16681955	25	1	14450804	14450828	25	1	U6	snRNA	14450830	14450729	PRDM2	14026693	14151574	KAZN	14925200	15444539
449189	16681957	25	1	14549573	14549597	25	1	LTR41B	LTR/ERVL	14549713	14549442	PRDM2	14026693	14151574	KAZN	14925200	15444539
449365	16681957	25	1	14549574	14549598	25	1	LTR41B	LTR/ERVL	14549713	14549442	PRDM2	14026693	14151574	KAZN	14925200	15444539
1138020	16683020	25	1	21918971	21918995	25	1	MER53	DNA/hAT	21919077	21918889	ALPL	21835858	21904905	RAP1GAP	21995801	21922708
1284487	16683020	25	1	21918965	21918989	25	1	MER53	DNA/hAT	21919077	21918889	ALPL	21835858	21904905	RAP1GAP	21995801	21922708
488109	16683020	25	1	21918977	21919001	25	1	MER53	DNA/hAT	21919077	21918889	ALPL	21835858	21904905	RAP1GAP	21995801	21922708
34328	16683020	25	1	21918975	21918999	25	1	MER53	DNA/hAT	21919077	21918889	ALPL	21835858	21904905	RAP1GAP	21995801	21922708
1306827	16683020	25	1	21918968	21918992	25	1	MER53	DNA/hAT	21919077	21918889	ALPL	21835858	21904905	RAP1GAP	21995801	21922708
1139502	16683020	25	1	21918925	21918949	25	1	MER53	DNA/hAT	21919077	21918889	ALPL	21835858	21904905	RAP1GAP	21995801	21922708
849079	16683020	25	1	21918972	21918996	25	1	MER53	DNA/hAT	21919077	21918889	ALPL	21835858	21904905	RAP1GAP	21995801	21922708
1019468	16683020	25	1	21918973	21918997	25	1	MER53	DNA/hAT	21919077	21918889	ALPL	21835858	21904905	RAP1GAP	21995801	21922708
489181	16683020	25	1	21918976	21919000	25	1	MER53	DNA/hAT	21919077	21918889	ALPL	21835858	21904905	RAP1GAP	21995801	21922708
35301	16683020	25	1	21918974	21918998	25	1	MER53	DNA/hAT	21919077	21918889	ALPL	21835858	21904905	RAP1GAP	21995801	21922708
1330561	16682728	25	1	19858701	19858725	25	1	U13	snRNA	19858769	19858661	CAPZB	19812066	19665267	NBL1	19923473	19984945
1330685	16682728	25	1	19858702	19858726	25	1	U13	snRNA	19858769	19858661	CAPZB	19812066	19665267	NBL1	19923473	19984945
1179840	16682728	25	1	19858708	19858732	25	1	U13	snRNA	19858769	19858661	CAPZB	19812066	19665267	NBL1	19923473	19984945
1189608	16682728	25	1	19858706	19858730	25	1	U13	snRNA	19858769	19858661	CAPZB	19812066	19665267	NBL1	19923473	19984945
482163	16682728	25	1	19858667	19858691	25	1	U13	snRNA	19858769	19858661	CAPZB	19812066	19665267	NBL1	19923473	19984945
296539	16682728	25	1	19858664	19858688	25	1	U13	snRNA	19858769	19858661	CAPZB	19812066	19665267	NBL1	19923473	19984945
512829	16682728	25	1	19858681	19858705	25	1	U13	snRNA	19858769	19858661	CAPZB	19812066	19665267	NBL1	19923473	19984945
1189464	16682728	25	1	19858707	19858731	25	1	U13	snRNA	19858769	19858661	CAPZB	19812066	19665267	NBL1	19923473	19984945
821429	16681812	25	1	11969866	11969890	25	1	U5	snRNA	11969983	11969864	NPPB	11918988	11917521	KIAA2013	11986485	11979648
1245230	16681812	25	1	11969903	11969927	25	1	U5	snRNA	11969983	11969864	NPPB	11918988	11917521	KIAA2013	11986485	11979648
896805	16681812	25	1	11969901	11969925	25	1	U5	snRNA	11969983	11969864	NPPB	11918988	11917521	KIAA2013	11986485	11979648
693274	16681812	25	1	11969878	11969902	25	1	U5	snRNA	11969983	11969864	NPPB	11918988	11917521	KIAA2013	11986485	11979648
1276602	16681812	25	1	11969905	11969929	25	1	U5	snRNA	11969983	11969864	NPPB	11918988	11917521	KIAA2013	11986485	11979648
660778	16681812	25	1	11969877	11969901	25	1	U5	snRNA	11969983	11969864	NPPB	11918988	11917521	KIAA2013	11986485	11979648
966456	16681812	25	1	11969904	11969928	25	1	U5	snRNA	11969983	11969864	NPPB	11918988	11917521	KIAA2013	11986485	11979648
849332	16681812	25	1	11969869	11969893	25	1	U5	snRNA	11969983	11969864	NPPB	11918988	11917521	KIAA2013	11986485	11979648
852477	16681812	25	1	11969870	11969894	25	1	U5	snRNA	11969983	11969864	NPPB	11918988	11917521	KIAA2013	11986485	11979648
823654	16681812	25	1	11969868	11969892	25	1	U5	snRNA	11969983	11969864	NPPB	11918988	11917521	KIAA2013	11986485	11979648
989313	16681812	25	1	11969875	11969899	25	1	U5	snRNA	11969983	11969864	NPPB	11918988	11917521	KIAA2013	11986485	11979648
823333	16681812	25	1	11969865	11969889	25	1	U5	snRNA	11969983	11969864	NPPB	11918988	11917521	KIAA2013	11986485	11979648
179212	16681812	25	1	11969876	11969900	25	1	U5	snRNA	11969983	11969864	NPPB	11918988	11917521	KIAA2013	11986485	11979648
223951	16682689	25					2	HUERS-P3-int	LTR/ERV1
595689	16682689	25	1	19621327	19621351	25	1	HUERS-P3-int	LTR/ERV1	19622125	19620961	AKR7A3	19615744	19609052	AKR7A2	19638640	19630459
882105	16682689	25	1	19621806	19621830	25	1	HUERS-P3-int	LTR/ERV1	19622125	19620961	AKR7A3	19615744	19609052	AKR7A2	19638640	19630459
13776	16682689	25	1	19621916	19621940	25	1	HUERS-P3-int	LTR/ERV1	19622125	19620961	AKR7A3	19615744	19609052	AKR7A2	19638640	19630459
268304	16682689	25	1	19621260	19621284	25	1	HUERS-P3-int	LTR/ERV1	19622125	19620961	AKR7A3	19615744	19609052	AKR7A2	19638640	19630459
870610	16682689	25	1	19621582	19621606	25	1	HUERS-P3-int	LTR/ERV1	19622125	19620961	AKR7A3	19615744	19609052	AKR7A2	19638640	19630459
1085993	16682689	25					2	HUERS-P3-int	LTR/ERV1
502508	16682689	25	1	19621863	19621887	25	1	HUERS-P3-int	LTR/ERV1	19622125	19620961	AKR7A3	19615744	19609052	AKR7A2	19638640	19630459
405785	16682689	25	1	19621767	19621791	25	1	HUERS-P3-int	LTR/ERV1	19622125	19620961	AKR7A3	19615744	19609052	AKR7A2	19638640	19630459
157419	16682689	25	1	19621069	19621093	25	1	HUERS-P3-int	LTR/ERV1	19622125	19620961	AKR7A3	19615744	19609052	AKR7A2	19638640	19630459
1173600	16682689	25					2	HUERS-P3-int	LTR/ERV1
1141256	16682689	25	1	19621661	19621685	25	1	HUERS-P3-int	LTR/ERV1	19622125	19620961	AKR7A3	19615744	19609052	AKR7A2	19638640	19630459
683926	16682689	25	1	19620800	19620824	25	1	HUERS-P3-int	LTR/ERV1	19620955	19620766	AKR7A3	19615744	19609052	AKR7A2	19638640	19630459
841031	16682689	25	1	19621095	19621119	25	1	HUERS-P3-int	LTR/ERV1	19622125	19620961	AKR7A3	19615744	19609052	AKR7A2	19638640	19630459
13935	16684077	25	1	27986950	27986974	25	1	L2b	LINE/L2	27987614	27986906	FGR	27961788	27938575	IFI6	27998729	27992572
1366181	16684077	25	1	27987000	27987024	25	1	L2b	LINE/L2	27987614	27986906	FGR	27961788	27938575	IFI6	27998729	27992572
1073161	16684077	25	1	27987167	27987191	25	1	L2b	LINE/L2	27987614	27986906	FGR	27961788	27938575	IFI6	27998729	27992572
41113	16684077	25	1	27987107	27987131	25	1	L2b	LINE/L2	27987614	27986906	FGR	27961788	27938575	IFI6	27998729	27992572
632091	16684077	25	1	27986925	27986949	25	1	L2b	LINE/L2	27987614	27986906	FGR	27961788	27938575	IFI6	27998729	27992572
1038511	16684077	25	1	27986965	27986989	25	1	L2b	LINE/L2	27987614	27986906	FGR	27961788	27938575	IFI6	27998729	27992572
882853	16684077	25	1	27987001	27987025	25	1	L2b	LINE/L2	27987614	27986906	FGR	27961788	27938575	IFI6	27998729	27992572
1049846	16684077	25	1	27987007	27987031	25	1	L2b	LINE/L2	27987614	27986906	FGR	27961788	27938575	IFI6	27998729	27992572
83487	16684077	25	1	27987070	27987094	25	1	L2b	LINE/L2	27987614	27986906	FGR	27961788	27938575	IFI6	27998729	27992572
905032	16684077	25	1	27987028	27987052	25	1	L2b	LINE/L2	27987614	27986906	FGR	27961788	27938575	IFI6	27998729	27992572
168172	16684077	25	1	27986976	27987000	25	1	L2b	LINE/L2	27987614	27986906	FGR	27961788	27938575	IFI6	27998729	27992572
1379078	16684077	25	1	27987151	27987175	25	1	L2b	LINE/L2	27987614	27986906	FGR	27961788	27938575	IFI6	27998729	27992572
156734	16684077	25	1	27987136	27987160	25	1	L2b	LINE/L2	27987614	27986906	FGR	27961788	27938575	IFI6	27998729	27992572
905836	16683618	25	1	24951968	24951992	25	1	HY1	scRNA	24952003	24951899	NCMAP	24882602	24935819	SRRM1	24958207	24999758
734930	16683618	25	1	24951960	24951984	25	1	HY1	scRNA	24952003	24951899	NCMAP	24882602	24935819	SRRM1	24958207	24999758
906723	16683618	25	1	24951942	24951966	25	1	HY1	scRNA	24952003	24951899	NCMAP	24882602	24935819	SRRM1	24958207	24999758
870423	16683618	25	1	24951955	24951979	25	1	HY1	scRNA	24952003	24951899	NCMAP	24882602	24935819	SRRM1	24958207	24999758
515424	16683618	25	1	24951963	24951987	25	1	HY1	scRNA	24952003	24951899	NCMAP	24882602	24935819	SRRM1	24958207	24999758
1078522	16683618	25	1	24951951	24951975	25	1	HY1	scRNA	24952003	24951899	NCMAP	24882602	24935819	SRRM1	24958207	24999758
455757	16683618	25	1	24951965	24951989	25	1	HY1	scRNA	24952003	24951899	NCMAP	24882602	24935819	SRRM1	24958207	24999758
763729	16683618	25	1	24951962	24951986	25	1	HY1	scRNA	24952003	24951899	NCMAP	24882602	24935819	SRRM1	24958207	24999758
389927	16683618	25	1	24951964	24951988	25	1	HY1	scRNA	24952003	24951899	NCMAP	24882602	24935819	SRRM1	24958207	24999758
76159	16683618	25	1	24951967	24951991	25	1	HY1	scRNA	24952003	24951899	NCMAP	24882602	24935819	SRRM1	24958207	24999758
1207649	16683873	25	1	26968813	26968837	25	1	U13	snRNA	26968881	26968774	RPS6KA1	26856252	26901521	ARID1A	27022524	27108595
370309	16683873	25	1	26968803	26968827	25	1	U13	snRNA	26968881	26968774	RPS6KA1	26856252	26901521	ARID1A	27022524	27108595
1167627	16683871	25					2	HY3	scRNA
844076	16683871	25					2	HY3	scRNA
368710	16683873	25	1	26968804	26968828	25	1	U13	snRNA	26968881	26968774	RPS6KA1	26856252	26901521	ARID1A	27022524	27108595
1138507	16683873	25	1	26968839	26968863	25	1	U13	snRNA	26968881	26968774	RPS6KA1	26856252	26901521	ARID1A	27022524	27108595
203583	16683871	25					2	HY3	scRNA
906113	16683871	25					2	HY3	scRNA
846201	16683871	25	1	26920500	26920524	25	1	HY3	scRNA	26920531	26920433	RPS6KA1	26856252	26901521	ARID1A	27022524	27108595
445921	16683873	25	1	26968818	26968842	25	1	U13	snRNA	26968881	26968774	RPS6KA1	26856252	26901521	ARID1A	27022524	27108595
1168273	16683871	25					2	HY3	scRNA
107655	16683873	25	1	26968808	26968832	25	1	U13	snRNA	26968881	26968774	RPS6KA1	26856252	26901521	ARID1A	27022524	27108595
1138955	16683873	25	1	26968838	26968862	25	1	U13	snRNA	26968881	26968774	RPS6KA1	26856252	26901521	ARID1A	27022524	27108595
108318	16683873	25	1	26968807	26968831	25	1	U13	snRNA	26968881	26968774	RPS6KA1	26856252	26901521	ARID1A	27022524	27108595
977887	16683873	25					2	U13	snRNA
102559	16683871	25					2	HY3	scRNA
1368111	16683873	25	1	26968814	26968838	25	1	U13	snRNA	26968881	26968774	RPS6KA1	26856252	26901521	ARID1A	27022524	27108595
47736	16684212	25	1	29208260	29208284	25	1	HY1	scRNA	29208346	29208233	OPRD1	29138654	29190208	EPB41	29213603	29446553
976956	16684212	25	1	29208298	29208322	25	1	HY1	scRNA	29208346	29208233	OPRD1	29138654	29190208	EPB41	29213603	29446553
98082	16684212	25	1	29208296	29208320	25	1	HY1	scRNA	29208346	29208233	OPRD1	29138654	29190208	EPB41	29213603	29446553
673633	16684212	25	1	29208322	29208346	25	1	HY1	scRNA	29208346	29208233	OPRD1	29138654	29190208	EPB41	29213603	29446553
27607	16684212	25	1	29208258	29208282	25	1	HY1	scRNA	29208346	29208233	OPRD1	29138654	29190208	EPB41	29213603	29446553
1350115	16684212	25	1	29208293	29208317	25	1	HY1	scRNA	29208346	29208233	OPRD1	29138654	29190208	EPB41	29213603	29446553
46318	16684212	25	1	29208259	29208283	25	1	HY1	scRNA	29208346	29208233	OPRD1	29138654	29190208	EPB41	29213603	29446553
1281508	16684212	25	1	29208299	29208323	25	1	HY1	scRNA	29208346	29208233	OPRD1	29138654	29190208	EPB41	29213603	29446553
453420	16684212	25	1	29208318	29208342	25	1	HY1	scRNA	29208346	29208233	OPRD1	29138654	29190208	EPB41	29213603	29446553
936883	16684212	25	1	29208261	29208285	25	1	HY1	scRNA	29208346	29208233	OPRD1	29138654	29190208	EPB41	29213603	29446553
519180	16684140	25	1	28469294	28469318	25	1	U6	snRNA	28469352	28469252	EYA3	28415207	28296855	PTAFR	28520447	28473677
1052175	16684140	25	1	28469320	28469344	25	1	U6	snRNA	28469352	28469252	EYA3	28415207	28296855	PTAFR	28520447	28473677
472536	16684140	25	1	28469321	28469345	25	1	U6	snRNA	28469352	28469252	EYA3	28415207	28296855	PTAFR	28520447	28473677
396229	16684140	25	1	28469319	28469343	25	1	U6	snRNA	28469352	28469252	EYA3	28415207	28296855	PTAFR	28520447	28473677
356189	16684140	25	1	28469318	28469342	25	1	U6	snRNA	28469352	28469252	EYA3	28415207	28296855	PTAFR	28520447	28473677
1309335	16684140	25	1	28469295	28469319	25	1	U6	snRNA	28469352	28469252	EYA3	28415207	28296855	PTAFR	28520447	28473677
792609	16684140	25	1	28469293	28469317	25	1	U6	snRNA	28469352	28469252	EYA3	28415207	28296855	PTAFR	28520447	28473677
404154	16684140	25	1	28469324	28469348	25	1	U6	snRNA	28469352	28469252	EYA3	28415207	28296855	PTAFR	28520447	28473677
1076984	16684275	25	1	30117493	30117517	25	1	MER53	DNA/hAT	30117568	30117374	PTPRU	29563028	29653325	MATN1	31196434	31184124
765387	16684275	25	1	30117393	30117417	25	1	MER53	DNA/hAT	30117568	30117374	PTPRU	29563028	29653325	MATN1	31196434	31184124
783399	16684275	25	1	30117494	30117518	25	1	MER53	DNA/hAT	30117568	30117374	PTPRU	29563028	29653325	MATN1	31196434	31184124
970463	16684275	25	1	30117498	30117522	25	1	MER53	DNA/hAT	30117568	30117374	PTPRU	29563028	29653325	MATN1	31196434	31184124
765165	16684275	25	1	30117394	30117418	25	1	MER53	DNA/hAT	30117568	30117374	PTPRU	29563028	29653325	MATN1	31196434	31184124
542819	16684275	25	1	30117501	30117525	25	1	MER53	DNA/hAT	30117568	30117374	PTPRU	29563028	29653325	MATN1	31196434	31184124
179938	16684275	25	1	30117392	30117416	25	1	MER53	DNA/hAT	30117568	30117374	PTPRU	29563028	29653325	MATN1	31196434	31184124
90471	16684275	25	1	30117395	30117419	25	1	MER53	DNA/hAT	30117568	30117374	PTPRU	29563028	29653325	MATN1	31196434	31184124
967370	16684275	25	1	30117497	30117521	25	1	MER53	DNA/hAT	30117568	30117374	PTPRU	29563028	29653325	MATN1	31196434	31184124
961368	16684754	25	1	33171306	33171330	25	1	MLT1G1	LTR/ERVL-MaLR	33171728	33171198	SYNC	33169197	33145507	KIAA1522	33207486	33240571
280420	16684754	25	1	33171883	33171907	25	1	MLT1J	LTR/ERVL-MaLR	33171922	33171865	SYNC	33169197	33145507	KIAA1522	33207486	33240571
964595	16684754	25	1	33171308	33171332	25	1	MLT1G1	LTR/ERVL-MaLR	33171728	33171198	SYNC	33169197	33145507	KIAA1522	33207486	33240571
1291109	16684754	25	1	33171879	33171903	25	1	MLT1J	LTR/ERVL-MaLR	33171922	33171865	SYNC	33169197	33145507	KIAA1522	33207486	33240571
668884	16684754	25	1	33171877	33171901	25	1	MLT1J	LTR/ERVL-MaLR	33171922	33171865	SYNC	33169197	33145507	KIAA1522	33207486	33240571
281141	16684754	25	1	33171882	33171906	25	1	MLT1J	LTR/ERVL-MaLR	33171922	33171865	SYNC	33169197	33145507	KIAA1522	33207486	33240571
668715	16684754	25	1	33171876	33171900	25	1	MLT1J	LTR/ERVL-MaLR	33171922	33171865	SYNC	33169197	33145507	KIAA1522	33207486	33240571
896918	16684754	25	1	33171309	33171333	25	1	MLT1G1	LTR/ERVL-MaLR	33171728	33171198	SYNC	33169197	33145507	KIAA1522	33207486	33240571
669005	16684754	25	1	33171875	33171899	25	1	MLT1J	LTR/ERVL-MaLR	33171922	33171865	SYNC	33169197	33145507	KIAA1522	33207486	33240571
341013	16684754	25	1	33171314	33171338	25	1	MLT1G1	LTR/ERVL-MaLR	33171728	33171198	SYNC	33169197	33145507	KIAA1522	33207486	33240571
1266026	16684754	25	1	33171305	33171329	25	1	MLT1G1	LTR/ERVL-MaLR	33171728	33171198	SYNC	33169197	33145507	KIAA1522	33207486	33240571
593613	16684754	25	1	33171880	33171904	25	1	MLT1J	LTR/ERVL-MaLR	33171922	33171865	SYNC	33169197	33145507	KIAA1522	33207486	33240571
762289	16684754	25	1	33171886	33171910	25	1	MLT1J	LTR/ERVL-MaLR	33171922	33171865	SYNC	33169197	33145507	KIAA1522	33207486	33240571
593385	16684754	25	1	33171881	33171905	25	1	MLT1J	LTR/ERVL-MaLR	33171922	33171865	SYNC	33169197	33145507	KIAA1522	33207486	33240571
960496	16684754	25	1	33171307	33171331	25	1	MLT1G1	LTR/ERVL-MaLR	33171728	33171198	SYNC	33169197	33145507	KIAA1522	33207486	33240571
1230039	16684754	25	1	33171884	33171908	25	1	MLT1J	LTR/ERVL-MaLR	33171922	33171865	SYNC	33169197	33145507	KIAA1522	33207486	33240571
1109668	16684900	25	1	33907647	33907671	25	1	MADE1	DNA/TcMar-Mariner	33907710	33907631	PHC2	33896653	33789224	ZSCAN20	33938246	33962107
823586	16684900	25					2	MADE1	DNA/TcMar-Mariner
629265	16684900	25	1	33907645	33907669	25	1	MADE1	DNA/TcMar-Mariner	33907710	33907631	PHC2	33896653	33789224	ZSCAN20	33938246	33962107
280196	16684900	25	1	33907654	33907678	25	1	MADE1	DNA/TcMar-Mariner	33907710	33907631	PHC2	33896653	33789224	ZSCAN20	33938246	33962107
898120	16684900	25					2	MADE1	DNA/TcMar-Mariner
576006	16684900	25					2	MADE1	DNA/TcMar-Mariner
279937	16684900	25	1	33907655	33907679	25	1	MADE1	DNA/TcMar-Mariner	33907710	33907631	PHC2	33896653	33789224	ZSCAN20	33938246	33962107
470317	16684900	25	1	33907648	33907672	25	1	MADE1	DNA/TcMar-Mariner	33907710	33907631	PHC2	33896653	33789224	ZSCAN20	33938246	33962107
361666	16684900	25	1	33907649	33907673	25	1	MADE1	DNA/TcMar-Mariner	33907710	33907631	PHC2	33896653	33789224	ZSCAN20	33938246	33962107
588938	16684900	25	1	33907652	33907676	25	1	MADE1	DNA/TcMar-Mariner	33907710	33907631	PHC2	33896653	33789224	ZSCAN20	33938246	33962107
368146	16684900	25	1	33907650	33907674	25	1	MADE1	DNA/TcMar-Mariner	33907710	33907631	PHC2	33896653	33789224	ZSCAN20	33938246	33962107
1363331	16684900	25	1	33907656	33907680	25	1	MADE1	DNA/TcMar-Mariner	33907710	33907631	PHC2	33896653	33789224	ZSCAN20	33938246	33962107
1107910	16684900	25	1	33907646	33907670	25	1	MADE1	DNA/TcMar-Mariner	33907710	33907631	PHC2	33896653	33789224	ZSCAN20	33938246	33962107
1358853	16684900	25	1	33907657	33907681	25	1	MADE1	DNA/TcMar-Mariner	33907710	33907631	PHC2	33896653	33789224	ZSCAN20	33938246	33962107
43404	16685357	25	1	37730348	37730372	25	1	5S	rRNA	37730387	37730290	GRIK3	37499730	37261128	ZC3H12A	37940153	37949980
44190	16685357	25	1	37730347	37730371	25	1	5S	rRNA	37730387	37730290	GRIK3	37499730	37261128	ZC3H12A	37940153	37949980
483753	16685357	25	1	37730350	37730374	25	1	5S	rRNA	37730387	37730290	GRIK3	37499730	37261128	ZC3H12A	37940153	37949980
41922	16685357	25	1	37730349	37730373	25	1	5S	rRNA	37730387	37730290	GRIK3	37499730	37261128	ZC3H12A	37940153	37949980
917597	16685357	25	1	37730352	37730376	25	1	5S	rRNA	37730387	37730290	GRIK3	37499730	37261128	ZC3H12A	37940153	37949980
894226	16685357	25	1	37730322	37730346	25	1	5S	rRNA	37730387	37730290	GRIK3	37499730	37261128	ZC3H12A	37940153	37949980
299568	16685357	25	1	37730354	37730378	25	1	5S	rRNA	37730387	37730290	GRIK3	37499730	37261128	ZC3H12A	37940153	37949980
918679	16685357	25	1	37730351	37730375	25	1	5S	rRNA	37730387	37730290	GRIK3	37499730	37261128	ZC3H12A	37940153	37949980
300860	16685357	25	1	37730353	37730377	25	1	5S	rRNA	37730387	37730290	GRIK3	37499730	37261128	ZC3H12A	37940153	37949980
454934	16685357	25	1	37730321	37730345	25	1	5S	rRNA	37730387	37730290	GRIK3	37499730	37261128	ZC3H12A	37940153	37949980
636359	16685357	25	1	37730355	37730379	25	1	5S	rRNA	37730387	37730290	GRIK3	37499730	37261128	ZC3H12A	37940153	37949980
1101549	16685253	25	1	36868394	36868418	25	1	U4	snRNA	36868449	36868319	LSM10	36863493	36856839	OSCP1	36916086	36881428
1118616	16685253	25	1	36868392	36868416	25	1	U4	snRNA	36868449	36868319	LSM10	36863493	36856839	OSCP1	36916086	36881428
1278646	16685253	25	1	36868398	36868422	25	1	U4	snRNA	36868449	36868319	LSM10	36863493	36856839	OSCP1	36916086	36881428
354173	16685253	25	1	36868385	36868409	25	1	U4	snRNA	36868449	36868319	LSM10	36863493	36856839	OSCP1	36916086	36881428
385237	16685253	25	1	36868384	36868408	25	1	U4	snRNA	36868449	36868319	LSM10	36863493	36856839	OSCP1	36916086	36881428
346583	16685253	25	1	36868393	36868417	25	1	U4	snRNA	36868449	36868319	LSM10	36863493	36856839	OSCP1	36916086	36881428
966319	16685253	25	1	36868395	36868419	25	1	U4	snRNA	36868449	36868319	LSM10	36863493	36856839	OSCP1	36916086	36881428
383813	16685253	25	1	36868383	36868407	25	1	U4	snRNA	36868449	36868319	LSM10	36863493	36856839	OSCP1	36916086	36881428
712936	16685253	25	1	36868419	36868443	25	1	U4	snRNA	36868449	36868319	LSM10	36863493	36856839	OSCP1	36916086	36881428
1276555	16685253	25	1	36868397	36868421	25	1	U4	snRNA	36868449	36868319	LSM10	36863493	36856839	OSCP1	36916086	36881428
1374686	16685253	25	1	36868420	36868444	25	1	U4	snRNA	36868449	36868319	LSM10	36863493	36856839	OSCP1	36916086	36881428
605111	16685253	25	1	36868390	36868414	25	1	U4	snRNA	36868449	36868319	LSM10	36863493	36856839	OSCP1	36916086	36881428
1277247	16685253	25	1	36868396	36868420	25	1	U4	snRNA	36868449	36868319	LSM10	36863493	36856839	OSCP1	36916086	36881428
1241173	16685253	25	1	36868389	36868413	25	1	U4	snRNA	36868449	36868319	LSM10	36863493	36856839	OSCP1	36916086	36881428
454476	16685253	25	1	36868391	36868415	25	1	U4	snRNA	36868449	36868319	LSM10	36863493	36856839	OSCP1	36916086	36881428
574388	16685253	25	1	36868399	36868423	25	1	U4	snRNA	36868449	36868319	LSM10	36863493	36856839	OSCP1	36916086	36881428
97929	16685071	25	1	35607632	35607656	25	1	HERV3-int	LTR/ERV1	35608224	35607516	ZMYM1	35525387	35581460	SFPQ	35658749	35641979
73896	16685071	25	1	35610692	35610716	25	1	HERV3-int	LTR/ERV1	35611458	35610357	ZMYM1	35525387	35581460	SFPQ	35658749	35641979
201735	16685071	25	1	35610854	35610878	25	1	HERV3-int	LTR/ERV1	35611458	35610357	ZMYM1	35525387	35581460	SFPQ	35658749	35641979
1082641	16685071	25	1	35608061	35608085	25	1	HERV3-int	LTR/ERV1	35608224	35607516	ZMYM1	35525387	35581460	SFPQ	35658749	35641979
316631	16685071	25	1	35607194	35607218	25	1	LTR2C	LTR/ERV1	35607515	35607028	ZMYM1	35525387	35581460	SFPQ	35658749	35641979
555409	16685071	25	1	35607825	35607849	25	1	HERV3-int	LTR/ERV1	35608224	35607516	ZMYM1	35525387	35581460	SFPQ	35658749	35641979
181944	16685071	25	1	35607775	35607799	25	1	HERV3-int	LTR/ERV1	35608224	35607516	ZMYM1	35525387	35581460	SFPQ	35658749	35641979
1327307	16685071	25	1	35610916	35610940	25	1	HERV3-int	LTR/ERV1	35611458	35610357	ZMYM1	35525387	35581460	SFPQ	35658749	35641979
518763	16686086	25	1	43489255	43489279	25	1	U6	snRNA	43489308	43489220	SLC2A1	43424530	43391052	FAM183A	43610824	43622067
583172	16686086	25	1	43489248	43489272	25	1	U6	snRNA	43489308	43489220	SLC2A1	43424530	43391052	FAM183A	43610824	43622067
1125511	16686086	25	1	43489249	43489273	25	1	U6	snRNA	43489308	43489220	SLC2A1	43424530	43391052	FAM183A	43610824	43622067
652421	16686086	25	1	43489246	43489270	25	1	U6	snRNA	43489308	43489220	SLC2A1	43424530	43391052	FAM183A	43610824	43622067
809926	16686086	25	1	43489253	43489277	25	1	U6	snRNA	43489308	43489220	SLC2A1	43424530	43391052	FAM183A	43610824	43622067
810173	16686086	25	1	43489252	43489276	25	1	U6	snRNA	43489308	43489220	SLC2A1	43424530	43391052	FAM183A	43610824	43622067
1270695	16686086	25	1	43489251	43489275	25	1	U6	snRNA	43489308	43489220	SLC2A1	43424530	43391052	FAM183A	43610824	43622067
805861	16686086	25	1	43489254	43489278	25	1	U6	snRNA	43489308	43489220	SLC2A1	43424530	43391052	FAM183A	43610824	43622067
1125225	16686086	25	1	43489250	43489274	25	1	U6	snRNA	43489308	43489220	SLC2A1	43424530	43391052	FAM183A	43610824	43622067
583810	16686086	25	1	43489247	43489271	25	1	U6	snRNA	43489308	43489220	SLC2A1	43424530	43391052	FAM183A	43610824	43622067
109986	16685921	25	1	41932651	41932675	25	1	5S	rRNA	41932698	41932608	FOXO6	41827594	41849262	EDN2	41950344	41944446
1334112	16685921	25	1	41932650	41932674	25	1	5S	rRNA	41932698	41932608	FOXO6	41827594	41849262	EDN2	41950344	41944446
958875	16685921	25	1	41932647	41932671	25	1	5S	rRNA	41932698	41932608	FOXO6	41827594	41849262	EDN2	41950344	41944446
310094	16685921	25	1	41932653	41932677	25	1	5S	rRNA	41932698	41932608	FOXO6	41827594	41849262	EDN2	41950344	41944446
1102064	16685921	25	1	41932655	41932679	25	1	5S	rRNA	41932698	41932608	FOXO6	41827594	41849262	EDN2	41950344	41944446
949742	16685921	25	1	41932648	41932672	25	1	5S	rRNA	41932698	41932608	FOXO6	41827594	41849262	EDN2	41950344	41944446
983523	16685921	25	1	41932652	41932676	25	1	5S	rRNA	41932698	41932608	FOXO6	41827594	41849262	EDN2	41950344	41944446
1335573	16685921	25	1	41932649	41932673	25	1	5S	rRNA	41932698	41932608	FOXO6	41827594	41849262	EDN2	41950344	41944446
310378	16685921	25	1	41932654	41932678	25	1	5S	rRNA	41932698	41932608	FOXO6	41827594	41849262	EDN2	41950344	41944446
1103771	16685921	25	1	41932656	41932680	25	1	5S	rRNA	41932698	41932608	FOXO6	41827594	41849262	EDN2	41950344	41944446
670869	16686273	25	1	45196757	45196781	25	1	U5	snRNA	45196842	45196727	C1orf228	45140364	45191263	KIF2C	45205490	45233439
1149365	16686273	25	1	45196738	45196762	25	1	U5	snRNA	45196842	45196727	C1orf228	45140364	45191263	KIF2C	45205490	45233439
735299	16686273	25	1	45196736	45196760	25	1	U5	snRNA	45196842	45196727	C1orf228	45140364	45191263	KIF2C	45205490	45233439
1149940	16686273	25	1	45196740	45196764	25	1	U5	snRNA	45196842	45196727	C1orf228	45140364	45191263	KIF2C	45205490	45233439
1149469	16686273	25	1	45196739	45196763	25	1	U5	snRNA	45196842	45196727	C1orf228	45140364	45191263	KIF2C	45205490	45233439
447743	16686273	25	1	45196737	45196761	25	1	U5	snRNA	45196842	45196727	C1orf228	45140364	45191263	KIF2C	45205490	45233439
117900	16686273	25	1	45196734	45196758	25	1	U5	snRNA	45196842	45196727	C1orf228	45140364	45191263	KIF2C	45205490	45233439
734411	16686273	25	1	45196735	45196759	25	1	U5	snRNA	45196842	45196727	C1orf228	45140364	45191263	KIF2C	45205490	45233439
492209	16685777	25					2	HY1	scRNA
957520	16685777	25	1	40410579	40410603	25	1	HY1	scRNA	40410670	40410558	MYCL1	40367928	40361098	MFSD2A	40420802	40435638
1052966	16685777	25	1	40410572	40410596	25	1	HY1	scRNA	40410670	40410558	MYCL1	40367928	40361098	MFSD2A	40420802	40435638
493902	16685777	25					2	HY1	scRNA
868096	16685777	25					2	HY1	scRNA
33692	16685777	25	1	40410585	40410609	25	1	HY1	scRNA	40410670	40410558	MYCL1	40367928	40361098	MFSD2A	40420802	40435638
498504	16685777	25	1	40410571	40410595	25	1	HY1	scRNA	40410670	40410558	MYCL1	40367928	40361098	MFSD2A	40420802	40435638
971106	16685641	25	1	39416564	39416588	25	1	HY3	scRNA	39416597	39416499	RHBDL2	39407471	39351479	AKIRIN1	39456895	39471731
697191	16685641	25	1	39416537	39416561	25	1	HY3	scRNA	39416597	39416499	RHBDL2	39407471	39351479	AKIRIN1	39456895	39471731
1167094	16685641	25	1	39416567	39416591	25	1	HY3	scRNA	39416597	39416499	RHBDL2	39407471	39351479	AKIRIN1	39456895	39471731
1301710	16685641	25	1	39416535	39416559	25	1	HY3	scRNA	39416597	39416499	RHBDL2	39407471	39351479	AKIRIN1	39456895	39471731
1168064	16685641	25	1	39416568	39416592	25	1	HY3	scRNA	39416597	39416499	RHBDL2	39407471	39351479	AKIRIN1	39456895	39471731
907192	16685641	25	1	39416566	39416590	25	1	HY3	scRNA	39416597	39416499	RHBDL2	39407471	39351479	AKIRIN1	39456895	39471731
852278	16685641	25	1	39416534	39416558	25	1	HY3	scRNA	39416597	39416499	RHBDL2	39407471	39351479	AKIRIN1	39456895	39471731
969319	16685641	25	1	39416565	39416589	25	1	HY3	scRNA	39416597	39416499	RHBDL2	39407471	39351479	AKIRIN1	39456895	39471731
1294256	16685641	25	1	39416538	39416562	25	1	HY3	scRNA	39416597	39416499	RHBDL2	39407471	39351479	AKIRIN1	39456895	39471731
862502	16685641	25	1	39416533	39416557	25	1	HY3	scRNA	39416597	39416499	RHBDL2	39407471	39351479	AKIRIN1	39456895	39471731
627219	16685641	25	1	39416563	39416587	25	1	HY3	scRNA	39416597	39416499	RHBDL2	39407471	39351479	AKIRIN1	39456895	39471731
623922	16687067	25	1	52004323	52004347	25	1	U6	snRNA	52004401	52004301	EPS15	51985000	51819935	OSBPL9	52042851	52254889
1011037	16687067	25	1	52004327	52004351	25	1	U6	snRNA	52004401	52004301	EPS15	51985000	51819935	OSBPL9	52042851	52254889
792502	16686988	25	1	51696932	51696956	25	1	U13	snRNA	51697029	51696922	C1orf185	51567906	51613752	RNF11	51701943	51739127
234089	16687067	25	1	52004314	52004338	25	1	U6	snRNA	52004401	52004301	EPS15	51985000	51819935	OSBPL9	52042851	52254889
1234934	16687067	25	1	52004306	52004330	25	1	U6	snRNA	52004401	52004301	EPS15	51985000	51819935	OSBPL9	52042851	52254889
1082131	16687067	25	1	52004329	52004353	25	1	U6	snRNA	52004401	52004301	EPS15	51985000	51819935	OSBPL9	52042851	52254889
1336854	16686988	25	1	51696930	51696954	25	1	U13	snRNA	51697029	51696922	C1orf185	51567906	51613752	RNF11	51701943	51739127
1336645	16686988	25	1	51696929	51696953	25	1	U13	snRNA	51697029	51696922	C1orf185	51567906	51613752	RNF11	51701943	51739127
450642	16687067	25	1	52004302	52004326	25	1	U6	snRNA	52004401	52004301	EPS15	51985000	51819935	OSBPL9	52042851	52254889
67330	16687067	25	1	52004328	52004352	25	1	U6	snRNA	52004401	52004301	EPS15	51985000	51819935	OSBPL9	52042851	52254889
305831	16686988	25	1	51696988	51697012	25	1	U13	snRNA	51697029	51696922	C1orf185	51567906	51613752	RNF11	51701943	51739127
1197718	16686988	25	1	51696942	51696966	25	1	U13	snRNA	51697029	51696922	C1orf185	51567906	51613752	RNF11	51701943	51739127
514290	16687067	25	1	52004324	52004348	25	1	U6	snRNA	52004401	52004301	EPS15	51985000	51819935	OSBPL9	52042851	52254889
1360547	16686988	25	1	51696926	51696950	25	1	U13	snRNA	51697029	51696922	C1orf185	51567906	51613752	RNF11	51701943	51739127
925173	16686988	25	1	51696984	51697008	25	1	U13	snRNA	51697029	51696922	C1orf185	51567906	51613752	RNF11	51701943	51739127
844711	16686988	25	1	51696943	51696967	25	1	U13	snRNA	51697029	51696922	C1orf185	51567906	51613752	RNF11	51701943	51739127
1089919	16687067	25	1	52004330	52004354	25	1	U6	snRNA	52004401	52004301	EPS15	51985000	51819935	OSBPL9	52042851	52254889
592899	16686988	25	1	51696939	51696963	25	1	U13	snRNA	51697029	51696922	C1orf185	51567906	51613752	RNF11	51701943	51739127
592644	16686988	25	1	51696940	51696964	25	1	U13	snRNA	51697029	51696922	C1orf185	51567906	51613752	RNF11	51701943	51739127
1197515	16686988	25	1	51696941	51696965	25	1	U13	snRNA	51697029	51696922	C1orf185	51567906	51613752	RNF11	51701943	51739127
542007	16687067	25	1	52004332	52004356	25	1	U6	snRNA	52004401	52004301	EPS15	51985000	51819935	OSBPL9	52042851	52254889
652303	16687067	25	1	52004316	52004340	25	1	U6	snRNA	52004401	52004301	EPS15	51985000	51819935	OSBPL9	52042851	52254889
1138337	16687067	25	1	52004333	52004357	25	1	U6	snRNA	52004401	52004301	EPS15	51985000	51819935	OSBPL9	52042851	52254889
542445	16687067	25	1	52004331	52004355	25	1	U6	snRNA	52004401	52004301	EPS15	51985000	51819935	OSBPL9	52042851	52254889
1188177	16687067	25	1	52004304	52004328	25	1	U6	snRNA	52004401	52004301	EPS15	51985000	51819935	OSBPL9	52042851	52254889
1235434	16687067	25	1	52004305	52004329	25	1	U6	snRNA	52004401	52004301	EPS15	51985000	51819935	OSBPL9	52042851	52254889
37844	16687726	25	1	56620443	56620467	25	1	LTR33	LTR/ERVL	56620756	56620277	USP24	55680786	55532032	PPAP2B	57110974	56960419
904628	16687717	25					2	HY3	scRNA
204295	16687717	25	1	55950618	55950642	25	1	HY3	scRNA	55950645	55950545	USP24	55680786	55532032	PPAP2B	57110974	56960419
959524	16687726	25	1	56620645	56620669	25	1	LTR33	LTR/ERVL	56620756	56620277	USP24	55680786	55532032	PPAP2B	57110974	56960419
1055127	16687726	25	1	56620598	56620622	25	1	LTR33	LTR/ERVL	56620756	56620277	USP24	55680786	55532032	PPAP2B	57110974	56960419
708104	16687726	25	1	56620434	56620458	25	1	LTR33	LTR/ERVL	56620756	56620277	USP24	55680786	55532032	PPAP2B	57110974	56960419
1362507	16687717	25	1	55950620	55950644	25	1	HY3	scRNA	55950645	55950545	USP24	55680786	55532032	PPAP2B	57110974	56960419
1220828	16687726	25	1	56620634	56620658	25	1	LTR33	LTR/ERVL	56620756	56620277	USP24	55680786	55532032	PPAP2B	57110974	56960419
972815	16687726	25	1	56620624	56620648	25	1	LTR33	LTR/ERVL	56620756	56620277	USP24	55680786	55532032	PPAP2B	57110974	56960419
237821	16687726	25	1	56620505	56620529	25	1	LTR33	LTR/ERVL	56620756	56620277	USP24	55680786	55532032	PPAP2B	57110974	56960419
828813	16687717	25	1	55950614	55950638	25	1	HY3	scRNA	55950645	55950545	USP24	55680786	55532032	PPAP2B	57110974	56960419
812765	16687726	25	1	56620535	56620559	25	1	LTR33	LTR/ERVL	56620756	56620277	USP24	55680786	55532032	PPAP2B	57110974	56960419
204573	16687717	25	1	55950619	55950643	25	1	HY3	scRNA	55950645	55950545	USP24	55680786	55532032	PPAP2B	57110974	56960419
1056801	16687726	25	1	56620510	56620534	25	1	LTR33	LTR/ERVL	56620756	56620277	USP24	55680786	55532032	PPAP2B	57110974	56960419
897959	16687726	25	1	56620481	56620505	25	1	LTR33	LTR/ERVL	56620756	56620277	USP24	55680786	55532032	PPAP2B	57110974	56960419
905685	16687717	25					2	HY3	scRNA
924638	16687726	25	1	56620433	56620457	25	1	LTR33	LTR/ERVL	56620756	56620277	USP24	55680786	55532032	PPAP2B	57110974	56960419
904187	16687726	25	1	56620415	56620439	25	1	LTR33	LTR/ERVL	56620756	56620277	USP24	55680786	55532032	PPAP2B	57110974	56960419
580137	16687726	25	1	56620662	56620686	25	1	LTR33	LTR/ERVL	56620756	56620277	USP24	55680786	55532032	PPAP2B	57110974	56960419
1168353	16687717	25					2	HY3	scRNA
973694	16687726	25	1	56620623	56620647	25	1	LTR33	LTR/ERVL	56620756	56620277	USP24	55680786	55532032	PPAP2B	57110974	56960419
251614	16687911	25	1	60254823	60254847	25	1	L2c	LINE/L2	60255043	60254759	FGGY	59762310	60233347	HOOK1	60280458	60342050
1189187	16687911	25	1	60220609	60220633	25	1	LTR78	LTR/ERV1	60220942	60220392	FGGY	59762310	60233347	HOOK1	60280458	60342050
187872	16687911	25	1	60254825	60254849	25	1	L2c	LINE/L2	60255043	60254759	FGGY	59762310	60233347	HOOK1	60280458	60342050
817080	16687911	25	1	60254777	60254801	25	1	L2c	LINE/L2	60255043	60254759	FGGY	59762310	60233347	HOOK1	60280458	60342050
1301889	16687911	25	1	60254828	60254852	25	1	L2c	LINE/L2	60255043	60254759	FGGY	59762310	60233347	HOOK1	60280458	60342050
1291819	16687911	25	1	60254782	60254806	25	1	L2c	LINE/L2	60255043	60254759	FGGY	59762310	60233347	HOOK1	60280458	60342050
173750	16687911	25	1	60220712	60220736	25	1	LTR78	LTR/ERV1	60220942	60220392	FGGY	59762310	60233347	HOOK1	60280458	60342050
1325920	16687911	25	1	60254781	60254805	25	1	L2c	LINE/L2	60255043	60254759	FGGY	59762310	60233347	HOOK1	60280458	60342050
1230027	16687911	25	1	60220991	60221015	25	1	L2c	LINE/L2	60221233	60220959	FGGY	59762310	60233347	HOOK1	60280458	60342050
1334424	16687911	25	1	60220814	60220838	25	1	LTR78	LTR/ERV1	60220942	60220392	FGGY	59762310	60233347	HOOK1	60280458	60342050
125133	16687911	25	1	60221042	60221066	25	1	L2c	LINE/L2	60221233	60220959	FGGY	59762310	60233347	HOOK1	60280458	60342050
16522	16687911	25	1	60220848	60220872	25	1	LTR78	LTR/ERV1	60220942	60220392	FGGY	59762310	60233347	HOOK1	60280458	60342050
1299617	16687911	25	1	60254827	60254851	25	1	L2c	LINE/L2	60255043	60254759	FGGY	59762310	60233347	HOOK1	60280458	60342050
1287300	16687911	25	1	60254783	60254807	25	1	L2c	LINE/L2	60255043	60254759	FGGY	59762310	60233347	HOOK1	60280458	60342050
733253	16687911	25	1	60220460	60220484	25	1	LTR78	LTR/ERV1	60220942	60220392	FGGY	59762310	60233347	HOOK1	60280458	60342050
121943	16687911	25	1	60254822	60254846	25	1	L2c	LINE/L2	60255043	60254759	FGGY	59762310	60233347	HOOK1	60280458	60342050
1137094	16687911	25	1	60254826	60254850	25	1	L2c	LINE/L2	60255043	60254759	FGGY	59762310	60233347	HOOK1	60280458	60342050
165319	16687911	25	1	60220972	60220996	25	1	L2c	LINE/L2	60221233	60220959	FGGY	59762310	60233347	HOOK1	60280458	60342050
619633	16687911	25	1	60254779	60254803	25	1	L2c	LINE/L2	60255043	60254759	FGGY	59762310	60233347	HOOK1	60280458	60342050
828198	16687911	25	1	60220737	60220761	25	1	LTR78	LTR/ERV1	60220942	60220392	FGGY	59762310	60233347	HOOK1	60280458	60342050
74577	16687911	25	1	60220436	60220460	25	1	LTR78	LTR/ERV1	60220942	60220392	FGGY	59762310	60233347	HOOK1	60280458	60342050
251890	16687911	25	1	60254824	60254848	25	1	L2c	LINE/L2	60255043	60254759	FGGY	59762310	60233347	HOOK1	60280458	60342050
802749	16688113	25	1	63652059	63652083	25	1	5S	rRNA	63652098	63652005	ATG4C	63249806	63331184	FOXD3	63788730	63790797
277598	16688113	25	1	63652060	63652084	25	1	5S	rRNA	63652098	63652005	ATG4C	63249806	63331184	FOXD3	63788730	63790797
402431	16688113	25	1	63652053	63652077	25	1	5S	rRNA	63652098	63652005	ATG4C	63249806	63331184	FOXD3	63788730	63790797
734149	16688113	25	1	63652051	63652075	25	1	5S	rRNA	63652098	63652005	ATG4C	63249806	63331184	FOXD3	63788730	63790797
736007	16688113	25	1	63652052	63652076	25	1	5S	rRNA	63652098	63652005	ATG4C	63249806	63331184	FOXD3	63788730	63790797
706628	16688113	25	1	63652057	63652081	25	1	5S	rRNA	63652098	63652005	ATG4C	63249806	63331184	FOXD3	63788730	63790797
971195	16688113	25	1	63652011	63652035	25	1	5S	rRNA	63652098	63652005	ATG4C	63249806	63331184	FOXD3	63788730	63790797
278484	16688113	25	1	63652061	63652085	25	1	5S	rRNA	63652098	63652005	ATG4C	63249806	63331184	FOXD3	63788730	63790797
825753	16688162	25	1	64850089	64850113	25	1	U7	snRNA	64850141	64850082	UBE2U	64669310	64733053	CACHD1	64936428	65158741
200461	16688162	25					2	U7	snRNA
831192	16688162	25	1	64850088	64850112	25	1	U7	snRNA	64850141	64850082	UBE2U	64669310	64733053	CACHD1	64936428	65158741
886885	16688162	25	1	64850090	64850114	25	1	U7	snRNA	64850141	64850082	UBE2U	64669310	64733053	CACHD1	64936428	65158741
886731	16688162	25	1	64850091	64850115	25	1	U7	snRNA	64850141	64850082	UBE2U	64669310	64733053	CACHD1	64936428	65158741
729017	16688525	25	1	73183394	73183418	25	1	U6	snRNA	73183451	73183346	NEGR1	72748417	71868625	LRRIQ3	74663871	74491699
1240852	16688525	25	1	73183403	73183427	25	1	U6	snRNA	73183451	73183346	NEGR1	72748417	71868625	LRRIQ3	74663871	74491699
791476	16688525	25	1	73183395	73183419	25	1	U6	snRNA	73183451	73183346	NEGR1	72748417	71868625	LRRIQ3	74663871	74491699
791240	16688525	25	1	73183396	73183420	25	1	U6	snRNA	73183451	73183346	NEGR1	72748417	71868625	LRRIQ3	74663871	74491699
789905	16688525	25	1	73183398	73183422	25	1	U6	snRNA	73183451	73183346	NEGR1	72748417	71868625	LRRIQ3	74663871	74491699
519497	16688525	25	1	73183400	73183424	25	1	U6	snRNA	73183451	73183346	NEGR1	72748417	71868625	LRRIQ3	74663871	74491699
1242961	16688525	25	1	73183402	73183426	25	1	U6	snRNA	73183451	73183346	NEGR1	72748417	71868625	LRRIQ3	74663871	74491699
1382585	16688525	25	1	73183368	73183392	25	1	U6	snRNA	73183451	73183346	NEGR1	72748417	71868625	LRRIQ3	74663871	74491699
519773	16688525	25	1	73183399	73183423	25	1	U6	snRNA	73183451	73183346	NEGR1	72748417	71868625	LRRIQ3	74663871	74491699
763121	16688525	25	1	73183393	73183417	25	1	U6	snRNA	73183451	73183346	NEGR1	72748417	71868625	LRRIQ3	74663871	74491699
282244	16688525	25	1	73183367	73183391	25	1	U6	snRNA	73183451	73183346	NEGR1	72748417	71868625	LRRIQ3	74663871	74491699
1386409	16688535	25	1	74215273	74215297	25	1	5S	rRNA	74215309	74215219	NEGR1	72748417	71868625	LRRIQ3	74663871	74491699
638058	16688535	25	1	74215269	74215293	25	1	5S	rRNA	74215309	74215219	NEGR1	72748417	71868625	LRRIQ3	74663871	74491699
389854	16688535	25	1	74215274	74215298	25	1	5S	rRNA	74215309	74215219	NEGR1	72748417	71868625	LRRIQ3	74663871	74491699
1389724	16688535	25	1	74215271	74215295	25	1	5S	rRNA	74215309	74215219	NEGR1	72748417	71868625	LRRIQ3	74663871	74491699
447460	16688535	25	1	74215275	74215299	25	1	5S	rRNA	74215309	74215219	NEGR1	72748417	71868625	LRRIQ3	74663871	74491699
632663	16688535	25	1	74215270	74215294	25	1	5S	rRNA	74215309	74215219	NEGR1	72748417	71868625	LRRIQ3	74663871	74491699
446420	16688535	25	1	74215277	74215301	25	1	5S	rRNA	74215309	74215219	NEGR1	72748417	71868625	LRRIQ3	74663871	74491699
1387753	16688535	25	1	74215272	74215296	25	1	5S	rRNA	74215309	74215219	NEGR1	72748417	71868625	LRRIQ3	74663871	74491699
1056585	16688535	25	1	74215267	74215291	25	1	5S	rRNA	74215309	74215219	NEGR1	72748417	71868625	LRRIQ3	74663871	74491699
673281	16688990	25	1	85258827	85258851	25	1	MER53	DNA/hAT	85258929	85258750	SSX2IP	85156486	85109390	LPAR3	85358896	85277285
453014	16688990	25					2	MER53	DNA/hAT
1148579	16688990	25					2	MER53	DNA/hAT
929135	16688990	25	1	85258823	85258847	25	1	MER53	DNA/hAT	85258929	85258750	SSX2IP	85156486	85109390	LPAR3	85358896	85277285
1147882	16688990	25					2	MER53	DNA/hAT
846917	16688990	25					2	MER53	DNA/hAT
352854	16688990	25	1	85258757	85258781	25	1	MER53	DNA/hAT	85258929	85258750	SSX2IP	85156486	85109390	LPAR3	85358896	85277285
671981	16688990	25	1	85258825	85258849	25	1	MER53	DNA/hAT	85258929	85258750	SSX2IP	85156486	85109390	LPAR3	85358896	85277285
870455	16688990	25	1	85258828	85258852	25	1	MER53	DNA/hAT	85258929	85258750	SSX2IP	85156486	85109390	LPAR3	85358896	85277285
855539	16689451	25	1	90719026	90719050	25	1	U6	snRNA	90719117	90719018	ZNF326	90460671	90494097	BARHL2	91182794	91177096
531598	16689451	25	1	90719031	90719055	25	1	U6	snRNA	90719117	90719018	ZNF326	90460671	90494097	BARHL2	91182794	91177096
450145	16689451	25	1	90719021	90719045	25	1	U6	snRNA	90719117	90719018	ZNF326	90460671	90494097	BARHL2	91182794	91177096
654664	16689451	25	1	90719019	90719043	25	1	U6	snRNA	90719117	90719018	ZNF326	90460671	90494097	BARHL2	91182794	91177096
1186645	16689451	25	1	90719022	90719046	25	1	U6	snRNA	90719117	90719018	ZNF326	90460671	90494097	BARHL2	91182794	91177096
657207	16689451	25	1	90719020	90719044	25	1	U6	snRNA	90719117	90719018	ZNF326	90460671	90494097	BARHL2	91182794	91177096
857242	16689451	25	1	90719025	90719049	25	1	U6	snRNA	90719117	90719018	ZNF326	90460671	90494097	BARHL2	91182794	91177096
346834	16689451	25	1	90719030	90719054	25	1	U6	snRNA	90719117	90719018	ZNF326	90460671	90494097	BARHL2	91182794	91177096
671184	16689451	25	1	90719059	90719083	25	1	U6	snRNA	90719117	90719018	ZNF326	90460671	90494097	BARHL2	91182794	91177096
1397432	16688826	25	1	79790489	79790513	25	1	LTR8A	LTR/ERV1	79790945	79790456	ELTD1	79472403	79355449	LPHN2	81771845	82458120
50474	16688826	25	1	79790293	79790317	25	1	L1MEd	LINE/L1	79790395	79789991	ELTD1	79472403	79355449	LPHN2	81771845	82458120
1101380	16688826	25	1	79790494	79790518	25	1	LTR8A	LTR/ERV1	79790945	79790456	ELTD1	79472403	79355449	LPHN2	81771845	82458120
309033	16688826	25	1	79790473	79790497	25	1	LTR8A	LTR/ERV1	79790945	79790456	ELTD1	79472403	79355449	LPHN2	81771845	82458120
1168519	16688826	25	1	79790485	79790509	25	1	LTR8A	LTR/ERV1	79790945	79790456	ELTD1	79472403	79355449	LPHN2	81771845	82458120
1058861	16688826	25	1	79790301	79790325	25	1	L1MEd	LINE/L1	79790395	79789991	ELTD1	79472403	79355449	LPHN2	81771845	82458120
1051142	16688826	25	1	79790366	79790390	25	1	L1MEd	LINE/L1	79790395	79789991	ELTD1	79472403	79355449	LPHN2	81771845	82458120
1057229	16688826	25	1	79790300	79790324	25	1	L1MEd	LINE/L1	79790395	79789991	ELTD1	79472403	79355449	LPHN2	81771845	82458120
927449	16688826	25	1	79790472	79790496	25	1	LTR8A	LTR/ERV1	79790945	79790456	ELTD1	79472403	79355449	LPHN2	81771845	82458120
1302166	16689445	25	1	90453444	90453468	25	1	7SK	RNA	90453499	90453330	LRRC8D	90286573	90402170	ZNF326	90460671	90494097
205589	16689445	25	1	90453419	90453443	25	1	7SK	RNA	90453499	90453330	LRRC8D	90286573	90402170	ZNF326	90460671	90494097
708350	16689445	25	1	90453418	90453442	25	1	7SK	RNA	90453499	90453330	LRRC8D	90286573	90402170	ZNF326	90460671	90494097
995488	16689445	25	1	90453417	90453441	25	1	7SK	RNA	90453499	90453330	LRRC8D	90286573	90402170	ZNF326	90460671	90494097
496003	16689445	25	1	90453362	90453386	25	1	7SK	RNA	90453499	90453330	LRRC8D	90286573	90402170	ZNF326	90460671	90494097
497443	16689445	25	1	90453360	90453384	25	1	7SK	RNA	90453499	90453330	LRRC8D	90286573	90402170	ZNF326	90460671	90494097
32477	16689445	25	1	90453431	90453455	25	1	7SK	RNA	90453499	90453330	LRRC8D	90286573	90402170	ZNF326	90460671	90494097
906053	16689445	25	1	90453388	90453412	25	1	7SK	RNA	90453499	90453330	LRRC8D	90286573	90402170	ZNF326	90460671	90494097
130387	16689445	25	1	90453432	90453456	25	1	7SK	RNA	90453499	90453330	LRRC8D	90286573	90402170	ZNF326	90460671	90494097
938966	16689445	25	1	90453381	90453405	25	1	7SK	RNA	90453499	90453330	LRRC8D	90286573	90402170	ZNF326	90460671	90494097
908268	16689445	25	1	90453427	90453451	25	1	7SK	RNA	90453499	90453330	LRRC8D	90286573	90402170	ZNF326	90460671	90494097
906387	16689445	25	1	90453389	90453413	25	1	7SK	RNA	90453499	90453330	LRRC8D	90286573	90402170	ZNF326	90460671	90494097
1218496	16689445	25	1	90453359	90453383	25	1	7SK	RNA	90453499	90453330	LRRC8D	90286573	90402170	ZNF326	90460671	90494097
938799	16689445	25	1	90453383	90453407	25	1	7SK	RNA	90453499	90453330	LRRC8D	90286573	90402170	ZNF326	90460671	90494097
826923	16690170	25	1	101694276	101694300	25	1	U13	snRNA	101694321	101694217	AC093157.1	101455761	101457653	S1PR1	101702444	101707074
1167018	16690170	25	1	101694279	101694303	25	1	U13	snRNA	101694321	101694217	AC093157.1	101455761	101457653	S1PR1	101702444	101707074
905088	16690170	25	1	101694277	101694301	25	1	U13	snRNA	101694321	101694217	AC093157.1	101455761	101457653	S1PR1	101702444	101707074
174423	16690170	25	1	101694282	101694306	25	1	U13	snRNA	101694321	101694217	AC093157.1	101455761	101457653	S1PR1	101702444	101707074
1069209	16689658	25	1	93435196	93435220	25	1	U6	snRNA	93435266	93435161	FAM69A	93427057	93307724	MTF2	93544792	93604638
1267609	16689658	25	1	93435192	93435216	25	1	U6	snRNA	93435266	93435161	FAM69A	93427057	93307724	MTF2	93544792	93604638
638171	16689658	25	1	93435191	93435215	25	1	U6	snRNA	93435266	93435161	FAM69A	93427057	93307724	MTF2	93544792	93604638
639499	16689658	25	1	93435190	93435214	25	1	U6	snRNA	93435266	93435161	FAM69A	93427057	93307724	MTF2	93544792	93604638
725864	16689658	25	1	93435213	93435237	25	1	U6	snRNA	93435266	93435161	FAM69A	93427057	93307724	MTF2	93544792	93604638
1390770	16689658	25	1	93435200	93435224	25	1	U6	snRNA	93435266	93435161	FAM69A	93427057	93307724	MTF2	93544792	93604638
1324231	16689658	25	1	93435202	93435226	25	1	U6	snRNA	93435266	93435161	FAM69A	93427057	93307724	MTF2	93544792	93604638
964384	16689658	25	1	93435194	93435218	25	1	U6	snRNA	93435266	93435161	FAM69A	93427057	93307724	MTF2	93544792	93604638
966037	16689658	25	1	93435195	93435219	25	1	U6	snRNA	93435266	93435161	FAM69A	93427057	93307724	MTF2	93544792	93604638
965299	16689658	25	1	93435193	93435217	25	1	U6	snRNA	93435266	93435161	FAM69A	93427057	93307724	MTF2	93544792	93604638
274334	16689658	25	1	93435198	93435222	25	1	U6	snRNA	93435266	93435161	FAM69A	93427057	93307724	MTF2	93544792	93604638
1397555	16689658	25	1	93435199	93435223	25	1	U6	snRNA	93435266	93435161	FAM69A	93427057	93307724	MTF2	93544792	93604638
510784	16690758	25	1	111307097	111307121	25	1	HY3	scRNA	111307128	111307033	KCNA3	111217655	111214310	CD53	111415775	111442550
474981	16690758	25	1	111307093	111307117	25	1	HY3	scRNA	111307128	111307033	KCNA3	111217655	111214310	CD53	111415775	111442550
511470	16690758	25	1	111307096	111307120	25	1	HY3	scRNA	111307128	111307033	KCNA3	111217655	111214310	CD53	111415775	111442550
1188574	16690170	25	1	101694261	101694285	25	1	U13	snRNA	101694321	101694217	AC093157.1	101455761	101457653	S1PR1	101702444	101707074
488150	16690170	25	1	101694271	101694295	25	1	U13	snRNA	101694321	101694217	AC093157.1	101455761	101457653	S1PR1	101702444	101707074
341639	16690170	25	1	101694270	101694294	25	1	U13	snRNA	101694321	101694217	AC093157.1	101455761	101457653	S1PR1	101702444	101707074
484014	16690170	25	1	101694272	101694296	25	1	U13	snRNA	101694321	101694217	AC093157.1	101455761	101457653	S1PR1	101702444	101707074
1051109	16690060	25	1	100250331	100250355	25	1	U4	snRNA	100250441	100250284	FRRS1	100232187	100174259	AGL	100315640	100389579
893691	16690060	25	1	100250406	100250430	25	1	U4	snRNA	100250441	100250284	FRRS1	100232187	100174259	AGL	100315640	100389579
1282029	16690060	25	1	100250403	100250427	25	1	U4	snRNA	100250441	100250284	FRRS1	100232187	100174259	AGL	100315640	100389579
675554	16690060	25	1	100250407	100250431	25	1	U4	snRNA	100250441	100250284	FRRS1	100232187	100174259	AGL	100315640	100389579
1273139	16690060	25	1	100250296	100250320	25	1	U4	snRNA	100250441	100250284	FRRS1	100232187	100174259	AGL	100315640	100389579
1024088	16690060	25	1	100250297	100250321	25	1	U4	snRNA	100250441	100250284	FRRS1	100232187	100174259	AGL	100315640	100389579
709328	16690060	25	1	100250318	100250342	25	1	U4	snRNA	100250441	100250284	FRRS1	100232187	100174259	AGL	100315640	100389579
1340138	16690060	25	1	100250409	100250433	25	1	U4	snRNA	100250441	100250284	FRRS1	100232187	100174259	AGL	100315640	100389579
1320882	16690060	25	1	100250410	100250434	25	1	U4	snRNA	100250441	100250284	FRRS1	100232187	100174259	AGL	100315640	100389579
1287062	16690060	25	1	100250408	100250432	25	1	U4	snRNA	100250441	100250284	FRRS1	100232187	100174259	AGL	100315640	100389579
912867	16690060	25	1	100250405	100250429	25	1	U4	snRNA	100250441	100250284	FRRS1	100232187	100174259	AGL	100315640	100389579
1396683	16690060	25	1	100250336	100250360	25	1	U4	snRNA	100250441	100250284	FRRS1	100232187	100174259	AGL	100315640	100389579
556800	16690060	25	1	100250335	100250359	25	1	U4	snRNA	100250441	100250284	FRRS1	100232187	100174259	AGL	100315640	100389579
436256	16690060	25	1	100250298	100250322	25	1	U4	snRNA	100250441	100250284	FRRS1	100232187	100174259	AGL	100315640	100389579
1050702	16690060	25	1	100250330	100250354	25	1	U4	snRNA	100250441	100250284	FRRS1	100232187	100174259	AGL	100315640	100389579
926245	16690060	25	1	100250404	100250428	25	1	U4	snRNA	100250441	100250284	FRRS1	100232187	100174259	AGL	100315640	100389579
567965	16690060	25	1	100250334	100250358	25	1	U4	snRNA	100250441	100250284	FRRS1	100232187	100174259	AGL	100315640	100389579
394750	16690060	25	1	100250329	100250353	25	1	U4	snRNA	100250441	100250284	FRRS1	100232187	100174259	AGL	100315640	100389579
824558	16690533	25	1	109750432	109750456	25	1	U7	snRNA	109750465	109750420	KIAA1324	109656301	109749401	SARS	109756540	109780791
823070	16690533	25	1	109750423	109750447	25	1	U7	snRNA	109750465	109750420	KIAA1324	109656301	109749401	SARS	109756540	109780791
834810	16690533	25	1	109750424	109750448	25	1	U7	snRNA	109750465	109750420	KIAA1324	109656301	109749401	SARS	109756540	109780791
885470	16690533	25	1	109750433	109750457	25	1	U7	snRNA	109750465	109750420	KIAA1324	109656301	109749401	SARS	109756540	109780791
1015757	16690533	25	1	109750426	109750450	25	1	U7	snRNA	109750465	109750420	KIAA1324	109656301	109749401	SARS	109756540	109780791
885079	16690533	25	1	109750434	109750458	25	1	U7	snRNA	109750465	109750420	KIAA1324	109656301	109749401	SARS	109756540	109780791
1263214	16690533	25	1	109750429	109750453	25	1	U7	snRNA	109750465	109750420	KIAA1324	109656301	109749401	SARS	109756540	109780791
1015276	16690533	25	1	109750425	109750449	25	1	U7	snRNA	109750465	109750420	KIAA1324	109656301	109749401	SARS	109756540	109780791
863770	16690758	25	1	111307099	111307123	25	1	HY3	scRNA	111307128	111307033	KCNA3	111217655	111214310	CD53	111415775	111442550
511358	16690758	25	1	111307098	111307122	25	1	HY3	scRNA	111307128	111307033	KCNA3	111217655	111214310	CD53	111415775	111442550
197232	16690758	25	1	111307101	111307125	25	1	HY3	scRNA	111307128	111307033	KCNA3	111217655	111214310	CD53	111415775	111442550
886683	16690758	25	1	111307100	111307124	25	1	HY3	scRNA	111307128	111307033	KCNA3	111217655	111214310	CD53	111415775	111442550
198159	16690758	25	1	111307102	111307126	25	1	HY3	scRNA	111307128	111307033	KCNA3	111217655	111214310	CD53	111415775	111442550
791670	16691383	25	1	116956436	116956460	25	1	U6	snRNA	116956491	116956388	AL136376.1	116926718	116915890	CD58	117113661	117057157
1384815	16691383	25	1	116956434	116956458	25	1	U6	snRNA	116956491	116956388	AL136376.1	116926718	116915890	CD58	117113661	117057157
728296	16691383	25	1	116956435	116956459	25	1	U6	snRNA	116956491	116956388	AL136376.1	116926718	116915890	CD58	117113661	117057157
425949	16691383	25	1	116956465	116956489	25	1	U6	snRNA	116956491	116956388	AL136376.1	116926718	116915890	CD58	117113661	117057157
540280	16691383	25	1	116956433	116956457	25	1	U6	snRNA	116956491	116956388	AL136376.1	116926718	116915890	CD58	117113661	117057157
235344	16691383	25	1	116956467	116956491	25	1	U6	snRNA	116956491	116956388	AL136376.1	116926718	116915890	CD58	117113661	117057157
622995	16691383	25	1	116956440	116956464	25	1	U6	snRNA	116956491	116956388	AL136376.1	116926718	116915890	CD58	117113661	117057157
747785	16691383	25	1	116956464	116956488	25	1	U6	snRNA	116956491	116956388	AL136376.1	116926718	116915890	CD58	117113661	117057157
235742	16691383	25	1	116956466	116956490	25	1	U6	snRNA	116956491	116956388	AL136376.1	116926718	116915890	CD58	117113661	117057157
203500	16692564	25	1	149146744	149146768	25	1	U1	snRNA	149146876	149146714	NBPF16	148739443	148758311	FCGR1C	149320441	149378365
663017	16692557	25	1	148766955	148766979	25	1	U1	snRNA	148767102	148766937	NBPF16	148739443	148758311	FCGR1C	149320441	149378365
418381	16692557	25	1	148604948	148604972	25	1	U1	snRNA	148605072	148604907	NBPF15	148555979	148596267	NBPF16	148739443	148758311
664851	16692557	25	1	148766954	148766978	25	1	U1	snRNA	148767102	148766937	NBPF16	148739443	148758311	FCGR1C	149320441	149378365
285171	16692557	25	1	148604989	148605013	25	1	U1	snRNA	148605072	148604907	NBPF15	148555979	148596267	NBPF16	148739443	148758311
906366	16692564	25	1	149146742	149146766	25	1	U1	snRNA	149146876	149146714	NBPF16	148739443	148758311	FCGR1C	149320441	149378365
667319	16692566	25	1	149194219	149194243	25	1	U1	snRNA	149194269	149194106	NBPF16	148739443	148758311	FCGR1C	149320441	149378365
928744	16692566	25	1	149194232	149194256	25	1	U1	snRNA	149194269	149194106	NBPF16	148739443	148758311	FCGR1C	149320441	149378365
888233	16692557	25	1	148604998	148605022	25	1	U1	snRNA	148605072	148604907	NBPF15	148555979	148596267	NBPF16	148739443	148758311
267874	16692564	25	1	149146785	149146809	25	1	U1	snRNA	149146876	149146714	NBPF16	148739443	148758311	FCGR1C	149320441	149378365
1347952	16692557	25	1	148604939	148604963	25	1	U1	snRNA	148605072	148604907	NBPF15	148555979	148596267	NBPF16	148739443	148758311
474796	16692557	25	1	148604947	148604971	25	1	U1	snRNA	148605072	148604907	NBPF15	148555979	148596267	NBPF16	148739443	148758311
1372232	16692566	25	1	149194230	149194254	25	1	U1	snRNA	149194269	149194106	NBPF16	148739443	148758311	FCGR1C	149320441	149378365
1145464	16692557	25	1	148604932	148604956	25	1	U1	snRNA	148605072	148604907	NBPF15	148555979	148596267	NBPF16	148739443	148758311
3490	16692568	25	1	149215245	149215269	25	1	U1	snRNA	149215298	149215170	NBPF16	148739443	148758311	FCGR1C	149320441	149378365
1182789	16692568	25	1	149215253	149215277	25	1	U1	snRNA	149215298	149215170	NBPF16	148739443	148758311	FCGR1C	149320441	149378365
55101	16692557	25	1	148604992	148605016	25	1	U1	snRNA	148605072	148604907	NBPF15	148555979	148596267	NBPF16	148739443	148758311
1279556	16692568	25	1	149215251	149215275	25	1	U1	snRNA	149215298	149215170	NBPF16	148739443	148758311	FCGR1C	149320441	149378365
453743	16692566	25	1	149194227	149194251	25	1	U1	snRNA	149194269	149194106	NBPF16	148739443	148758311	FCGR1C	149320441	149378365
953108	16692568	25	1	149215250	149215274	25	1	U1	snRNA	149215298	149215170	NBPF16	148739443	148758311	FCGR1C	149320441	149378365
1091040	16692557	25	1	148604946	148604970	25	1	U1	snRNA	148605072	148604907	NBPF15	148555979	148596267	NBPF16	148739443	148758311
149417	16692557	25	1	148766952	148766976	25	1	U1	snRNA	148767102	148766937	NBPF16	148739443	148758311	FCGR1C	149320441	149378365
885353	16692566	25	1	149194221	149194245	25	1	U1	snRNA	149194269	149194106	NBPF16	148739443	148758311	FCGR1C	149320441	149378365
1266178	16692557	25	1	148604941	148604965	25	1	U1	snRNA	148605072	148604907	NBPF15	148555979	148596267	NBPF16	148739443	148758311
947597	16692564	25					2	U1	snRNA
886174	16692566	25	1	149194222	149194246	25	1	U1	snRNA	149194269	149194106	NBPF16	148739443	148758311	FCGR1C	149320441	149378365
910029	16692557	25	1	148604994	148605018	25	1	U1	snRNA	148605072	148604907	NBPF15	148555979	148596267	NBPF16	148739443	148758311
197929	16692566	25	1	149194223	149194247	25	1	U1	snRNA	149194269	149194106	NBPF16	148739443	148758311	FCGR1C	149320441	149378365
1221310	16692564	25	1	149146786	149146810	25	1	U1	snRNA	149146876	149146714	NBPF16	148739443	148758311	FCGR1C	149320441	149378365
1031761	16692557	25	1	148604934	148604958	25	1	U1	snRNA	148605072	148604907	NBPF15	148555979	148596267	NBPF16	148739443	148758311
1167184	16692564	25	1	149146743	149146767	25	1	U1	snRNA	149146876	149146714	NBPF16	148739443	148758311	FCGR1C	149320441	149378365
1347554	16692557	25	1	148604938	148604962	25	1	U1	snRNA	148605072	148604907	NBPF15	148555979	148596267	NBPF16	148739443	148758311
1364071	16692566	25	1	149194231	149194255	25	1	U1	snRNA	149194269	149194106	NBPF16	148739443	148758311	FCGR1C	149320441	149378365
307309	16692564	25					2	U1	snRNA
1396843	16692566	25	1	149194228	149194252	25	1	U1	snRNA	149194269	149194106	NBPF16	148739443	148758311	FCGR1C	149320441	149378365
1332068	16692566	25	1	149194229	149194253	25	1	U1	snRNA	149194269	149194106	NBPF16	148739443	148758311	FCGR1C	149320441	149378365
533387	16692557	25	1	148604943	148604967	25	1	U1	snRNA	148605072	148604907	NBPF15	148555979	148596267	NBPF16	148739443	148758311
828648	16692566	25	1	149194214	149194238	25	1	U1	snRNA	149194269	149194106	NBPF16	148739443	148758311	FCGR1C	149320441	149378365
1180931	16692568	25	1	149215252	149215276	25	1	U1	snRNA	149215298	149215170	NBPF16	148739443	148758311	FCGR1C	149320441	149378365
401735	16692568	25	1	149215242	149215266	25	1	U1	snRNA	149215298	149215170	NBPF16	148739443	148758311	FCGR1C	149320441	149378365
907239	16692557	25	1	148766945	148766969	25	1	U1	snRNA	148767102	148766937	NBPF16	148739443	148758311	FCGR1C	149320441	149378365
1045056	16692568	25	1	149215243	149215267	25	1	U1	snRNA	149215298	149215170	NBPF16	148739443	148758311	FCGR1C	149320441	149378365
159053	16692557	25	1	148766953	148766977	25	1	U1	snRNA	148767102	148766937	NBPF16	148739443	148758311	FCGR1C	149320441	149378365
115552	16692564	25	1	149146784	149146808	25	1	U1	snRNA	149146876	149146714	NBPF16	148739443	148758311	FCGR1C	149320441	149378365
152431	16692557	25	1	148604988	148605012	25	1	U1	snRNA	148605072	148604907	NBPF15	148555979	148596267	NBPF16	148739443	148758311
889530	16692557	25					2	U1	snRNA
824452	16692566	25	1	149194218	149194242	25	1	U1	snRNA	149194269	149194106	NBPF16	148739443	148758311	FCGR1C	149320441	149378365
13034	16974278	25					2	5S	rRNA
32204	16974278	25					2	5S	rRNA
206248	16692557	25	1	148766951	148766975	25	1	U1	snRNA	148767102	148766937	NBPF16	148739443	148758311	FCGR1C	149320441	149378365
1365227	16692557	25	1	148604996	148605020	25	1	U1	snRNA	148605072	148604907	NBPF15	148555979	148596267	NBPF16	148739443	148758311
1046381	16692568	25	1	149215244	149215268	25	1	U1	snRNA	149215298	149215170	NBPF16	148739443	148758311	FCGR1C	149320441	149378365
1266331	16692557	25	1	148604940	148604964	25	1	U1	snRNA	148605072	148604907	NBPF15	148555979	148596267	NBPF16	148739443	148758311
407444	16692557	25	1	148604937	148604961	25	1	U1	snRNA	148605072	148604907	NBPF15	148555979	148596267	NBPF16	148739443	148758311
534777	16692557	25	1	148604942	148604966	25	1	U1	snRNA	148605072	148604907	NBPF15	148555979	148596267	NBPF16	148739443	148758311
310996	16692564	25					2	U1	snRNA
1124011	16691574	25	1	118807071	118807095	25	1	5S	rRNA	118807112	118807025	SPAG17	118727846	118496484	TBX15	119532179	119425669
352150	16691574	25	1	118807073	118807097	25	1	5S	rRNA	118807112	118807025	SPAG17	118727846	118496484	TBX15	119532179	119425669
587591	16691574	25	1	118807068	118807092	25	1	5S	rRNA	118807112	118807025	SPAG17	118727846	118496484	TBX15	119532179	119425669
1106690	16691574	25	1	118807072	118807096	25	1	5S	rRNA	118807112	118807025	SPAG17	118727846	118496484	TBX15	119532179	119425669
1292045	16691574	25	1	118807067	118807091	25	1	5S	rRNA	118807112	118807025	SPAG17	118727846	118496484	TBX15	119532179	119425669
587484	16691574	25	1	118807069	118807093	25	1	5S	rRNA	118807112	118807025	SPAG17	118727846	118496484	TBX15	119532179	119425669
1044235	16692444	25	1	143670568	143670592	25	1	U1	snRNA	143670600	143670472	FCGR1B	120935937	120926979	PPIAL4G	143767881	143767144
1046019	16692444	25	1	143670569	143670593	25	1	U1	snRNA	143670600	143670472	FCGR1B	120935937	120926979	PPIAL4G	143767881	143767144
1188269	16692444	25	1	143670476	143670500	25	1	U1	snRNA	143670600	143670472	FCGR1B	120935937	120926979	PPIAL4G	143767881	143767144
887307	16692444	25	1	143670551	143670575	25	1	U1	snRNA	143670600	143670472	FCGR1B	120935937	120926979	PPIAL4G	143767881	143767144
1154023	16692444	25	1	143670535	143670559	25	1	U1	snRNA	143670600	143670472	FCGR1B	120935937	120926979	PPIAL4G	143767881	143767144
1337667	16692444	25	1	143670523	143670547	25	1	U1	snRNA	143670600	143670472	FCGR1B	120935937	120926979	PPIAL4G	143767881	143767144
197845	16692444	25	1	143670552	143670576	25	1	U1	snRNA	143670600	143670472	FCGR1B	120935937	120926979	PPIAL4G	143767881	143767144
112614	16692444	25	1	143670524	143670548	25	1	U1	snRNA	143670600	143670472	FCGR1B	120935937	120926979	PPIAL4G	143767881	143767144
149019	16692446	25	1	143673266	143673290	25	1	U1	snRNA	143673290	143673129	FCGR1B	120935937	120926979	PPIAL4G	143767881	143767144
149329	16692446	25	1	143673264	143673288	25	1	U1	snRNA	143673290	143673129	FCGR1B	120935937	120926979	PPIAL4G	143767881	143767144
195354	16692444	25	1	143670564	143670588	25	1	U1	snRNA	143670600	143670472	FCGR1B	120935937	120926979	PPIAL4G	143767881	143767144
716301	16692444	25	1	143670532	143670556	25	1	U1	snRNA	143670600	143670472	FCGR1B	120935937	120926979	PPIAL4G	143767881	143767144
196825	16692444	25	1	143670565	143670589	25	1	U1	snRNA	143670600	143670472	FCGR1B	120935937	120926979	PPIAL4G	143767881	143767144
1153303	16692444	25	1	143670536	143670560	25	1	U1	snRNA	143670600	143670472	FCGR1B	120935937	120926979	PPIAL4G	143767881	143767144
1187976	16692444	25	1	143670477	143670501	25	1	U1	snRNA	143670600	143670472	FCGR1B	120935937	120926979	PPIAL4G	143767881	143767144
111761	16692444	25	1	143670525	143670549	25	1	U1	snRNA	143670600	143670472	FCGR1B	120935937	120926979	PPIAL4G	143767881	143767144
97669	16692444	25	1	143670526	143670550	25	1	U1	snRNA	143670600	143670472	FCGR1B	120935937	120926979	PPIAL4G	143767881	143767144
892774	16692444	25	1	143670537	143670561	25	1	U1	snRNA	143670600	143670472	FCGR1B	120935937	120926979	PPIAL4G	143767881	143767144
1312507	16692444	25	1	143670571	143670595	25	1	U1	snRNA	143670600	143670472	FCGR1B	120935937	120926979	PPIAL4G	143767881	143767144
1354879	16692444	25	1	143670527	143670551	25	1	U1	snRNA	143670600	143670472	FCGR1B	120935937	120926979	PPIAL4G	143767881	143767144
147448	16692446	25	1	143673265	143673289	25	1	U1	snRNA	143673290	143673129	FCGR1B	120935937	120926979	PPIAL4G	143767881	143767144
75573	16692444	25	1	143670546	143670570	25	1	U1	snRNA	143670600	143670472	FCGR1B	120935937	120926979	PPIAL4G	143767881	143767144
149611	16692446	25	1	143673263	143673287	25	1	U1	snRNA	143673290	143673129	FCGR1B	120935937	120926979	PPIAL4G	143767881	143767144
884149	16692444	25	1	143670550	143670574	25	1	U1	snRNA	143670600	143670472	FCGR1B	120935937	120926979	PPIAL4G	143767881	143767144
909632	16692444	25	1	143670500	143670524	25	1	U1	snRNA	143670600	143670472	FCGR1B	120935937	120926979	PPIAL4G	143767881	143767144
451115	16692444	25	1	143670475	143670499	25	1	U1	snRNA	143670600	143670472	FCGR1B	120935937	120926979	PPIAL4G	143767881	143767144
673927	16692444	25	1	143670555	143670579	25	1	U1	snRNA	143670600	143670472	FCGR1B	120935937	120926979	PPIAL4G	143767881	143767144
386242	16691755	25	1	121484510	121484534	25	1	ALR/Alpha	Satellite/centr	121485429	121478369	FCGR1B	120935937	120926979	PPIAL4G	143767881	143767144
968323	16691755	25	1	121484449	121484473	25	1	ALR/Alpha	Satellite/centr	121485429	121478369	FCGR1B	120935937	120926979	PPIAL4G	143767881	143767144
1320949	16691755	25					2	ALR/Alpha	Satellite/centr
653298	16691755	25	1	121484453	121484477	25	1	ALR/Alpha	Satellite/centr	121485429	121478369	FCGR1B	120935937	120926979	PPIAL4G	143767881	143767144
84426	16691766	25	1	142635109	142635133	25	1	MER52A	LTR/ERV1	142635463	142634203	FCGR1B	120935937	120926979	PPIAL4G	143767881	143767144
386243	16691755	25	1	121484849	121484873	25	1	ALR/Alpha	Satellite/centr	121485429	121478369	FCGR1B	120935937	120926979	PPIAL4G	143767881	143767144
208700	16691755	25	1	121484797	121484821	25	1	ALR/Alpha	Satellite/centr	121485429	121478369	FCGR1B	120935937	120926979	PPIAL4G	143767881	143767144
688137	16691766	25					2	MER57-int	LTR/ERV1
578280	16691755	25	1	121484684	121484708	25	1	ALR/Alpha	Satellite/centr	121485429	121478369	FCGR1B	120935937	120926979	PPIAL4G	143767881	143767144
489273	16691755	25	1	121484673	121484697	25	1	ALR/Alpha	Satellite/centr	121485429	121478369	FCGR1B	120935937	120926979	PPIAL4G	143767881	143767144
657707	16691766	25					2	MER57-int	LTR/ERV1
497813	16691755	25	1	121484579	121484603	25	1	ALR/Alpha	Satellite/centr	121485429	121478369	FCGR1B	120935937	120926979	PPIAL4G	143767881	143767144
1066287	16691766	25					2	MER57-int	LTR/ERV1
621843	16691755	25	1	121485031	121485055	25	1	ALR/Alpha	Satellite/centr	121485429	121478369	FCGR1B	120935937	120926979	PPIAL4G	143767881	143767144
795993	16691755	25	1	121484926	121484950	25	1	ALR/Alpha	Satellite/centr	121485429	121478369	FCGR1B	120935937	120926979	PPIAL4G	143767881	143767144
139010	16691755	25	1	121485032	121485056	25	1	ALR/Alpha	Satellite/centr	121485429	121478369	FCGR1B	120935937	120926979	PPIAL4G	143767881	143767144
125931	16691755	25	1	121484728	121484752	25	1	ALR/Alpha	Satellite/centr	121485429	121478369	FCGR1B	120935937	120926979	PPIAL4G	143767881	143767144
1380425	16691755	25	1	121485026	121485050	25	1	ALR/Alpha	Satellite/centr	121485429	121478369	FCGR1B	120935937	120926979	PPIAL4G	143767881	143767144
1209388	16691766	25	1	142634936	142634960	25	1	MER52A	LTR/ERV1	142635463	142634203	FCGR1B	120935937	120926979	PPIAL4G	143767881	143767144
1240897	16691755	25	1	121484578	121484602	25	1	ALR/Alpha	Satellite/centr	121485429	121478369	FCGR1B	120935937	120926979	PPIAL4G	143767881	143767144
1009973	16691755	25	1	121485025	121485049	25	1	ALR/Alpha	Satellite/centr	121485429	121478369	FCGR1B	120935937	120926979	PPIAL4G	143767881	143767144
323743	16691766	25					2	MER52A	LTR/ERV1
745512	16691766	25					2	MER57A1	LTR/ERV1
1046362	16691755	25	1	121484984	121485008	25	1	ALR/Alpha	Satellite/centr	121485429	121478369	FCGR1B	120935937	120926979	PPIAL4G	143767881	143767144
479704	16691755	25					2	ALR/Alpha	Satellite/centr
968115	16691766	25					2	MER57-int	LTR/ERV1
664850	16692555	25	1	148604924	148604948	25	1	U1	snRNA	148605072	148604907	NBPF15	148555979	148596267	NBPF16	148739443	148758311
663018	16692555	25	1	148604925	148604949	25	1	U1	snRNA	148605072	148604907	NBPF15	148555979	148596267	NBPF16	148739443	148758311
285171	16692557	25	1	148604989	148605013	25	1	U1	snRNA	148605072	148604907	NBPF15	148555979	148596267	NBPF16	148739443	148758311
888233	16692557	25	1	148604998	148605022	25	1	U1	snRNA	148605072	148604907	NBPF15	148555979	148596267	NBPF16	148739443	148758311
1347952	16692557	25	1	148604939	148604963	25	1	U1	snRNA	148605072	148604907	NBPF15	148555979	148596267	NBPF16	148739443	148758311
322522	16692555	25	1	148604945	148604969	25	1	U1	snRNA	148605072	148604907	NBPF15	148555979	148596267	NBPF16	148739443	148758311
474796	16692557	25	1	148604947	148604971	25	1	U1	snRNA	148605072	148604907	NBPF15	148555979	148596267	NBPF16	148739443	148758311
55101	16692557	25	1	148604992	148605016	25	1	U1	snRNA	148605072	148604907	NBPF15	148555979	148596267	NBPF16	148739443	148758311
1145464	16692557	25	1	148604932	148604956	25	1	U1	snRNA	148605072	148604907	NBPF15	148555979	148596267	NBPF16	148739443	148758311
418381	16692557	25	1	148604948	148604972	25	1	U1	snRNA	148605072	148604907	NBPF15	148555979	148596267	NBPF16	148739443	148758311
1091040	16692557	25	1	148604946	148604970	25	1	U1	snRNA	148605072	148604907	NBPF15	148555979	148596267	NBPF16	148739443	148758311
910029	16692557	25	1	148604994	148605018	25	1	U1	snRNA	148605072	148604907	NBPF15	148555979	148596267	NBPF16	148739443	148758311
149416	16692555	25	1	148604922	148604946	25	1	U1	snRNA	148605072	148604907	NBPF15	148555979	148596267	NBPF16	148739443	148758311
1266178	16692557	25	1	148604941	148604965	25	1	U1	snRNA	148605072	148604907	NBPF15	148555979	148596267	NBPF16	148739443	148758311
1031761	16692557	25	1	148604934	148604958	25	1	U1	snRNA	148605072	148604907	NBPF15	148555979	148596267	NBPF16	148739443	148758311
1347554	16692557	25	1	148604938	148604962	25	1	U1	snRNA	148605072	148604907	NBPF15	148555979	148596267	NBPF16	148739443	148758311
533387	16692557	25	1	148604943	148604967	25	1	U1	snRNA	148605072	148604907	NBPF15	148555979	148596267	NBPF16	148739443	148758311
152431	16692557	25	1	148604988	148605012	25	1	U1	snRNA	148605072	148604907	NBPF15	148555979	148596267	NBPF16	148739443	148758311
159052	16692555	25	1	148604923	148604947	25	1	U1	snRNA	148605072	148604907	NBPF15	148555979	148596267	NBPF16	148739443	148758311
1365227	16692557	25	1	148604996	148605020	25	1	U1	snRNA	148605072	148604907	NBPF15	148555979	148596267	NBPF16	148739443	148758311
1266331	16692557	25	1	148604940	148604964	25	1	U1	snRNA	148605072	148604907	NBPF15	148555979	148596267	NBPF16	148739443	148758311
534777	16692557	25	1	148604942	148604966	25	1	U1	snRNA	148605072	148604907	NBPF15	148555979	148596267	NBPF16	148739443	148758311
206247	16692555	25	1	148604921	148604945	25	1	U1	snRNA	148605072	148604907	NBPF15	148555979	148596267	NBPF16	148739443	148758311
764330	16691961	25					2	U1	snRNA
407444	16692557	25	1	148604937	148604961	25	1	U1	snRNA	148605072	148604907	NBPF15	148555979	148596267	NBPF16	148739443	148758311
798517	16691961	25					2	U1	snRNA
591909	16691961	25					2	U1	snRNA
752029	16691961	25					2	U1	snRNA
105314	16691961	25					2	U1	snRNA
248751	16691961	25					2	U1	snRNA
829496	16691961	25					2	U1	snRNA
262085	16691961	25					2	U1	snRNA
104709	16691961	25					2	U1	snRNA
829665	16691961	25					2	U1	snRNA
1177621	16691961	25	1	144311217	144311241	25	1	U1	snRNA	144311376	144311212	NBPF8	144146808	144224481	AL592284.1	144339738	144521058
1380641	16691961	25					2	U1	snRNA
1164986	16691961	25					2	U1	snRNA
1313478	16691961	25					2	U1	snRNA
785020	16691961	25					2	U1	snRNA
572552	16691961	25					2	U1	snRNA
589076	16691961	25					2	U1	snRNA
826321	16691961	25					2	U1	snRNA
652742	16691961	25					2	U1	snRNA
797940	16691961	25					2	U1	snRNA
389524	16691961	25					2	U1	snRNA
938388	16691961	25					2	U1	snRNA
1067442	16691961	25					2	U1	snRNA
898927	16691961	25					2	U1	snRNA
763256	16691961	25					2	U1	snRNA
556504	16692381	25	1	145945031	145945055	25	1	U1	snRNA	145945101	145944947	GPR89C	145883868	145924373	NBPF11	146082765	146032647
332480	16692381	25	1	145944991	145945015	25	1	U1	snRNA	145945101	145944947	GPR89C	145883868	145924373	NBPF11	146082765	146032647
156289	16692381	25	1	145944988	145945012	25	1	U1	snRNA	145945101	145944947	GPR89C	145883868	145924373	NBPF11	146082765	146032647
597679	16692381	25	1	145945030	145945054	25	1	U1	snRNA	145945101	145944947	GPR89C	145883868	145924373	NBPF11	146082765	146032647
698600	16692381	25	1	145945040	145945064	25	1	U1	snRNA	145945101	145944947	GPR89C	145883868	145924373	NBPF11	146082765	146032647
100847	16692381	25	1	145945032	145945056	25	1	U1	snRNA	145945101	145944947	GPR89C	145883868	145924373	NBPF11	146082765	146032647
1077034	16692381	25	1	145945037	145945061	25	1	U1	snRNA	145945101	145944947	GPR89C	145883868	145924373	NBPF11	146082765	146032647
627548	16692381	25	1	145944993	145945017	25	1	U1	snRNA	145945101	145944947	GPR89C	145883868	145924373	NBPF11	146082765	146032647
986464	16692381	25	1	145945034	145945058	25	1	U1	snRNA	145945101	145944947	GPR89C	145883868	145924373	NBPF11	146082765	146032647
262007	16692381	25	1	145945039	145945063	25	1	U1	snRNA	145945101	145944947	GPR89C	145883868	145924373	NBPF11	146082765	146032647
596145	16692381	25	1	145945027	145945051	25	1	U1	snRNA	145945101	145944947	GPR89C	145883868	145924373	NBPF11	146082765	146032647
149865	16692381	25	1	145944987	145945011	25	1	U1	snRNA	145945101	145944947	GPR89C	145883868	145924373	NBPF11	146082765	146032647
845782	16692381	25	1	145944964	145944988	25	1	U1	snRNA	145945101	145944947	GPR89C	145883868	145924373	NBPF11	146082765	146032647
985905	16692381	25	1	145945033	145945057	25	1	U1	snRNA	145945101	145944947	GPR89C	145883868	145924373	NBPF11	146082765	146032647
1077364	16692381	25	1	145945038	145945062	25	1	U1	snRNA	145945101	145944947	GPR89C	145883868	145924373	NBPF11	146082765	146032647
329203	16692381	25	1	145944990	145945014	25	1	U1	snRNA	145945101	145944947	GPR89C	145883868	145924373	NBPF11	146082765	146032647
1168081	16692381	25	1	145944966	145944990	25	1	U1	snRNA	145945101	145944947	GPR89C	145883868	145924373	NBPF11	146082765	146032647
596757	16692381	25	1	145945028	145945052	25	1	U1	snRNA	145945101	145944947	GPR89C	145883868	145924373	NBPF11	146082765	146032647
102393	16692381	25	1	145944994	145945018	25	1	U1	snRNA	145945101	145944947	GPR89C	145883868	145924373	NBPF11	146082765	146032647
673338	16692381	25	1	145945035	145945059	25	1	U1	snRNA	145945101	145944947	GPR89C	145883868	145924373	NBPF11	146082765	146032647
88769	16692381	25	1	145945029	145945053	25	1	U1	snRNA	145945101	145944947	GPR89C	145883868	145924373	NBPF11	146082765	146032647
700416	16692381	25	1	145945041	145945065	25	1	U1	snRNA	145945101	145944947	GPR89C	145883868	145924373	NBPF11	146082765	146032647
844057	16692381	25	1	145944963	145944987	25	1	U1	snRNA	145945101	145944947	GPR89C	145883868	145924373	NBPF11	146082765	146032647
1401276	16692381	25	1	145944992	145945016	25	1	U1	snRNA	145945101	145944947	GPR89C	145883868	145924373	NBPF11	146082765	146032647
556504	16692381	25	1	145945031	145945055	25	1	U1	snRNA	145945101	145944947	GPR89C	145883868	145924373	NBPF11	146082765	146032647
156289	16692381	25	1	145944988	145945012	25	1	U1	snRNA	145945101	145944947	GPR89C	145883868	145924373	NBPF11	146082765	146032647
332480	16692381	25	1	145944991	145945015	25	1	U1	snRNA	145945101	145944947	GPR89C	145883868	145924373	NBPF11	146082765	146032647
597679	16692381	25	1	145945030	145945054	25	1	U1	snRNA	145945101	145944947	GPR89C	145883868	145924373	NBPF11	146082765	146032647
698600	16692381	25	1	145945040	145945064	25	1	U1	snRNA	145945101	145944947	GPR89C	145883868	145924373	NBPF11	146082765	146032647
100847	16692381	25	1	145945032	145945056	25	1	U1	snRNA	145945101	145944947	GPR89C	145883868	145924373	NBPF11	146082765	146032647
1077034	16692381	25	1	145945037	145945061	25	1	U1	snRNA	145945101	145944947	GPR89C	145883868	145924373	NBPF11	146082765	146032647
986464	16692381	25	1	145945034	145945058	25	1	U1	snRNA	145945101	145944947	GPR89C	145883868	145924373	NBPF11	146082765	146032647
262007	16692381	25	1	145945039	145945063	25	1	U1	snRNA	145945101	145944947	GPR89C	145883868	145924373	NBPF11	146082765	146032647
596145	16692381	25	1	145945027	145945051	25	1	U1	snRNA	145945101	145944947	GPR89C	145883868	145924373	NBPF11	146082765	146032647
149865	16692381	25	1	145944987	145945011	25	1	U1	snRNA	145945101	145944947	GPR89C	145883868	145924373	NBPF11	146082765	146032647
985905	16692381	25	1	145945033	145945057	25	1	U1	snRNA	145945101	145944947	GPR89C	145883868	145924373	NBPF11	146082765	146032647
1077364	16692381	25	1	145945038	145945062	25	1	U1	snRNA	145945101	145944947	GPR89C	145883868	145924373	NBPF11	146082765	146032647
329203	16692381	25	1	145944990	145945014	25	1	U1	snRNA	145945101	145944947	GPR89C	145883868	145924373	NBPF11	146082765	146032647
1168081	16692381	25	1	145944966	145944990	25	1	U1	snRNA	145945101	145944947	GPR89C	145883868	145924373	NBPF11	146082765	146032647
596757	16692381	25	1	145945028	145945052	25	1	U1	snRNA	145945101	145944947	GPR89C	145883868	145924373	NBPF11	146082765	146032647
627548	16692381	25	1	145944993	145945017	25	1	U1	snRNA	145945101	145944947	GPR89C	145883868	145924373	NBPF11	146082765	146032647
845782	16692381	25	1	145944964	145944988	25	1	U1	snRNA	145945101	145944947	GPR89C	145883868	145924373	NBPF11	146082765	146032647
102393	16692381	25	1	145944994	145945018	25	1	U1	snRNA	145945101	145944947	GPR89C	145883868	145924373	NBPF11	146082765	146032647
88769	16692381	25	1	145945029	145945053	25	1	U1	snRNA	145945101	145944947	GPR89C	145883868	145924373	NBPF11	146082765	146032647
700416	16692381	25	1	145945041	145945065	25	1	U1	snRNA	145945101	145944947	GPR89C	145883868	145924373	NBPF11	146082765	146032647
673338	16692381	25	1	145945035	145945059	25	1	U1	snRNA	145945101	145944947	GPR89C	145883868	145924373	NBPF11	146082765	146032647
844057	16692381	25	1	145944963	145944987	25	1	U1	snRNA	145945101	145944947	GPR89C	145883868	145924373	NBPF11	146082765	146032647
529101	16692597	25	1	149286291	149286315	25	1	U1	snRNA	149286320	149286181	NBPF16	148739443	148758311	FCGR1C	149320441	149378365
374156	16692597	25	1	149286295	149286319	25	1	U1	snRNA	149286320	149286181	NBPF16	148739443	148758311	FCGR1C	149320441	149378365
1401276	16692381	25	1	145944992	145945016	25	1	U1	snRNA	145945101	145944947	GPR89C	145883868	145924373	NBPF11	146082765	146032647
482211	16692568	25	1	149215260	149215284	25	1	U1	snRNA	149215298	149215170	NBPF16	148739443	148758311	FCGR1C	149320441	149378365
979451	16692597	25					2	U1	snRNA
557563	16692568	25	1	149215256	149215280	25	1	U1	snRNA	149215298	149215170	NBPF16	148739443	148758311	FCGR1C	149320441	149378365
1354841	16692597	25					2	U1	snRNA
290359	16692597	25	1	149286201	149286225	25	1	U1	snRNA	149286320	149286181	NBPF16	148739443	148758311	FCGR1C	149320441	149378365
21473	16692597	25	1	149286290	149286314	25	1	U1	snRNA	149286320	149286181	NBPF16	148739443	148758311	FCGR1C	149320441	149378365
1279405	16692589	25	1	149514221	149514245	25	1	U1	snRNA	149514256	149514089	FAM72C	149459549	149438750	PPIAL4C	149553003	149553787
1319748	16692589	25					2	U1	snRNA
315122	16692589	25					2	U1	snRNA
713433	16692597	25					2	U1	snRNA
1188934	16692597	25	1	149286222	149286246	25	1	U1	snRNA	149286320	149286181	NBPF16	148739443	148758311	FCGR1C	149320441	149378365
884985	16692589	25	1	149514204	149514228	25	1	U1	snRNA	149514256	149514089	FAM72C	149459549	149438750	PPIAL4C	149553003	149553787
[truncated: 25,078 more rows]
